# Supplementary material for: Dynamic three-dimensional structures of a metal–organic framework captured with femtosecond serial crystallography
Source: Nat Chem. 2024 Mar 25;16(5):693–9. doi: 10.1038/s41557-024-01460-w (PMC11087265; doi:10.1038/s41557-024-01460-w)
Supplement: Supplementary file 2 — Crystallographic structure factors for PCN–224(Fe)–CO at laser off; CCDC reference number 2308176. [file 41557_2024_1460_MOESM2_ESM.cif]

 
data_laser_off
# start Validation Reply Form
_vrf_THETM01_laser_off
;
PROBLEM: The value of sine(theta_max)/wavelength is less than 0.575
RESPONSE: To prevent the intensities of the Bragg spots in the 
low-resolution region from exceeding the detector's saturation limit, 
the X-ray flux had to be limited. Consequently, the intensity of the 
Bragg spots in the high-resolution region was insufficient for detection, 
resulting in the limited resolution.
;
_vrf_PLAT084_laser_off
;
PROBLEM: High wR2 Value (i.e. > 0.25) ...................       0.38 Report
RESPONSE: In serial femtosecond crystallography, diffraction images 
are acquired from a large number of different crystals with different 
sizes and crystallinity. Consequently, errors are introduced while 
merging data obtained from different crystals. Such errors result in 
a high wR2 value for this crystal structure. Moreover, the crystallographic 
analysis of PCN-224 reveals the presence of MOF-525 structural motifs, 
which manifest as defects within the crystal matrix. These defects are 
presumed to be a contributing factor to the elevated wR2 values noted 
in the analysis.
;
# end Validation Reply Form

 
_audit_creation_method            'SHELXL-2018/3'
_shelx_SHELXL_version_number      '2018/3'
_chemical_name_systematic         ?
_chemical_name_common             ?
_chemical_melting_point           ?
_chemical_formula_moiety          'C147 H72 Fe3 N12 O67 Zr12' 
_chemical_formula_sum
 'C147 H72 Fe3 N12 O67 Zr12' 
_chemical_formula_weight          4340.35

loop_
 _atom_type_symbol
 _atom_type_description
 _atom_type_scat_dispersion_real
 _atom_type_scat_dispersion_imag
 _atom_type_scat_source
 'C'  'C'   0.0051   0.0024
 'International Tables Vol C Tables 4.2.6.8 and 6.1.1.4'
 'H'  'H'   0.0000   0.0000
 'International Tables Vol C Tables 4.2.6.8 and 6.1.1.4'
 'N'  'N'   0.0096   0.0048
 'International Tables Vol C Tables 4.2.6.8 and 6.1.1.4'
 'O'  'O'   0.0160   0.0088
 'International Tables Vol C Tables 4.2.6.8 and 6.1.1.4'
 'Fe'  'Fe'   0.3561   1.1184
 'International Tables Vol C Tables 4.2.6.8 and 6.1.1.4'
 'Zr'  'Zr'  -1.4549   0.7529
 'International Tables Vol C Tables 4.2.6.8 and 6.1.1.4'
 
_space_group_crystal_system       cubic
_space_group_IT_number            229
_space_group_name_H-M_alt         'I m -3 m'
_space_group_name_Hall            '-I 4 2 3'
 
_shelx_space_group_comment
;
The symmetry employed for this shelxl refinement is uniquely defined
by the following loop, which should always be used as a source of
symmetry information in preference to the above space-group names.
They are only intended as comments.
;
 
loop_
 _space_group_symop_operation_xyz
 'x, y, z'
 '-x, -y, z'
 '-x, y, -z'
 'x, -y, -z'
 'z, x, y'
 'z, -x, -y'
 '-z, -x, y'
 '-z, x, -y'
 'y, z, x'
 '-y, z, -x'
 'y, -z, -x'
 '-y, -z, x'
 'y, x, -z'
 '-y, -x, -z'
 'y, -x, z'
 '-y, x, z'
 'x, z, -y'
 '-x, z, y'
 '-x, -z, -y'
 'x, -z, y'
 'z, y, -x'
 'z, -y, x'
 '-z, y, x'
 '-z, -y, -x'
 'x+1/2, y+1/2, z+1/2'
 '-x+1/2, -y+1/2, z+1/2'
 '-x+1/2, y+1/2, -z+1/2'
 'x+1/2, -y+1/2, -z+1/2'
 'z+1/2, x+1/2, y+1/2'
 'z+1/2, -x+1/2, -y+1/2'
 '-z+1/2, -x+1/2, y+1/2'
 '-z+1/2, x+1/2, -y+1/2'
 'y+1/2, z+1/2, x+1/2'
 '-y+1/2, z+1/2, -x+1/2'
 'y+1/2, -z+1/2, -x+1/2'
 '-y+1/2, -z+1/2, x+1/2'
 'y+1/2, x+1/2, -z+1/2'
 '-y+1/2, -x+1/2, -z+1/2'
 'y+1/2, -x+1/2, z+1/2'
 '-y+1/2, x+1/2, z+1/2'
 'x+1/2, z+1/2, -y+1/2'
 '-x+1/2, z+1/2, y+1/2'
 '-x+1/2, -z+1/2, -y+1/2'
 'x+1/2, -z+1/2, y+1/2'
 'z+1/2, y+1/2, -x+1/2'
 'z+1/2, -y+1/2, x+1/2'
 '-z+1/2, y+1/2, x+1/2'
 '-z+1/2, -y+1/2, -x+1/2'
 '-x, -y, -z'
 'x, y, -z'
 'x, -y, z'
 '-x, y, z'
 '-z, -x, -y'
 '-z, x, y'
 'z, x, -y'
 'z, -x, y'
 '-y, -z, -x'
 'y, -z, x'
 '-y, z, x'
 'y, z, -x'
 '-y, -x, z'
 'y, x, z'
 '-y, x, -z'
 'y, -x, -z'
 '-x, -z, y'
 'x, -z, -y'
 'x, z, y'
 '-x, z, -y'
 '-z, -y, x'
 '-z, y, -x'
 'z, -y, -x'
 'z, y, x'
 '-x+1/2, -y+1/2, -z+1/2'
 'x+1/2, y+1/2, -z+1/2'
 'x+1/2, -y+1/2, z+1/2'
 '-x+1/2, y+1/2, z+1/2'
 '-z+1/2, -x+1/2, -y+1/2'
 '-z+1/2, x+1/2, y+1/2'
 'z+1/2, x+1/2, -y+1/2'
 'z+1/2, -x+1/2, y+1/2'
 '-y+1/2, -z+1/2, -x+1/2'
 'y+1/2, -z+1/2, x+1/2'
 '-y+1/2, z+1/2, x+1/2'
 'y+1/2, z+1/2, -x+1/2'
 '-y+1/2, -x+1/2, z+1/2'
 'y+1/2, x+1/2, z+1/2'
 '-y+1/2, x+1/2, -z+1/2'
 'y+1/2, -x+1/2, -z+1/2'
 '-x+1/2, -z+1/2, y+1/2'
 'x+1/2, -z+1/2, -y+1/2'
 'x+1/2, z+1/2, y+1/2'
 '-x+1/2, z+1/2, -y+1/2'
 '-z+1/2, -y+1/2, x+1/2'
 '-z+1/2, y+1/2, -x+1/2'
 'z+1/2, -y+1/2, -x+1/2'
 'z+1/2, y+1/2, x+1/2'
 
_cell_length_a                    38.873(5)
_cell_length_b                    38.873(5)
_cell_length_c                    38.873(5)
_cell_angle_alpha                 90
_cell_angle_beta                  90
_cell_angle_gamma                 90
_cell_volume                      58743(20)
_cell_formula_units_Z             4
_cell_measurement_temperature     293(2)
_cell_measurement_reflns_used     3164417
_cell_measurement_theta_min       0.87
_cell_measurement_theta_max       27.90
 
_exptl_crystal_description        cubic
_exptl_crystal_colour             black
_exptl_crystal_density_meas       ?
_exptl_crystal_density_method     ?
_exptl_crystal_density_diffrn     0.491          
_exptl_crystal_F_000              8528
_exptl_transmission_factor_min    ?
_exptl_transmission_factor_max    ?
_exptl_crystal_size_max           ?
_exptl_crystal_size_mid           ?
_exptl_crystal_size_min           ?
_exptl_absorpt_coefficient_mu     0.448
_shelx_estimated_absorpt_T_min    ?
_shelx_estimated_absorpt_T_max    ?
_exptl_absorpt_correction_type    ?
_exptl_absorpt_correction_T_min   ?
_exptl_absorpt_correction_T_max   ?
_exptl_absorpt_process_details    ?
_exptl_absorpt_special_details    ?
_diffrn_ambient_temperature       293(2)
_diffrn_radiation_wavelength      0.82656
_diffrn_radiation_type           'synchrotron'
_diffrn_source                     'PAL-XFEL'
_diffrn_measurement_device_type   'SFX measurement MX-225HS'
_diffrn_measurement_method        'Fixed-target system'
_diffrn_detector_area_resol_mean  ?
_diffrn_reflns_number             7316
_diffrn_reflns_av_unetI/netI      0.1199
_diffrn_reflns_av_R_equivalents   0.0892
_diffrn_reflns_limit_h_min        1
_diffrn_reflns_limit_h_max        43
_diffrn_reflns_limit_k_min        0
_diffrn_reflns_limit_k_max        30
_diffrn_reflns_limit_l_min        0
_diffrn_reflns_limit_l_max        30
_diffrn_reflns_theta_min          0.861
_diffrn_reflns_theta_max          27.718
_diffrn_reflns_theta_full         27.718
_diffrn_measured_fraction_theta_max   0.996
_diffrn_measured_fraction_theta_full  0.996
_diffrn_reflns_Laue_measured_fraction_max    0.996
_diffrn_reflns_Laue_measured_fraction_full   0.996
_diffrn_reflns_point_group_measured_fraction_max   0.996
_diffrn_reflns_point_group_measured_fraction_full  0.996
_reflns_number_total              4116
_reflns_number_gt                 2755
_reflns_threshold_expression      'I > 2\s(I)'
_reflns_Friedel_coverage          0.000
_reflns_Friedel_fraction_max      .
_reflns_Friedel_fraction_full     .
 
_reflns_special_details
;
 Reflections were merged by SHELXL according to the crystal
 class for the calculation of statistics and refinement.
 
 Structure factors included contributions from the .fab file.
 
 _reflns_Friedel_fraction is defined as the number of unique
 Friedel pairs measured divided by the number that would be
 possible theoretically, ignoring centric projections and
 systematic absences.
;
 
_computing_data_collection        ?
_computing_cell_refinement        ?
_computing_data_reduction         'CrystFEL (J. Appl. Cryst. 2012) and XPREP (Bruker, 2004)'
_computing_structure_solution     'SHELXT 2018/2 (Sheldrick, 2018)'
_computing_structure_refinement 'SHELXL-2018/3 (Sheldrick, 2018)'
_computing_molecular_graphics     ?
_computing_publication_material   ?
_refine_special_details           ?
_refine_ls_structure_factor_coef  Fsqd
_refine_ls_matrix_type            full
_refine_ls_weighting_scheme       calc
_refine_ls_weighting_details
'w=1/[\s^2^(Fo^2^)+(0.2000P)^2^] where P=(Fo^2^+2Fc^2^)/3'
_atom_sites_solution_primary      ?
_atom_sites_solution_secondary    ?
_atom_sites_solution_hydrogens    geom
_refine_ls_hydrogen_treatment     constr
_refine_ls_extinction_method      'SHELXL-2018/3 (Sheldrick 2018)'
_refine_ls_extinction_coef        0.0027(3)
_refine_ls_extinction_expression
 'Fc^*^=kFc[1+0.001xFc^2^\l^3^/sin(2\q)]^-1/4^'
_refine_ls_number_reflns          4116
_refine_ls_number_parameters      131
_refine_ls_number_restraints      143
_refine_ls_R_factor_all           0.1596
_refine_ls_R_factor_gt            0.1341
_refine_ls_wR_factor_ref          0.3774
_refine_ls_wR_factor_gt           0.3334
_refine_ls_goodness_of_fit_ref    1.337
_refine_ls_restrained_S_all       1.321
_refine_ls_shift/su_max           0.026
_refine_ls_shift/su_mean          0.002
 
loop_
 _atom_site_label
 _atom_site_type_symbol
 _atom_site_fract_x
 _atom_site_fract_y
 _atom_site_fract_z
 _atom_site_U_iso_or_equiv
 _atom_site_adp_type
 _atom_site_occupancy
 _atom_site_site_symmetry_order  
 _atom_site_calc_flag
 _atom_site_refinement_flags_posn
 _atom_site_refinement_flags_adp
 _atom_site_refinement_flags_occupancy
 _atom_site_disorder_assembly
 _atom_site_disorder_group
O3 O 0.71702(18) 0.71702(18) 0.28298(18) 0.091(3) Uani 1 6 d S TU P . .
O5 O 0.72162(19) 0.81520(18) 0.32698(17) 0.170(3) Uani 1 1 d . U . . .
C6 C 0.750000 0.83045(18) 0.33045(18) 0.159(6) Uani 1 2 d S TU P . .
C7 C 0.750000 0.85880(15) 0.35880(15) 0.128(4) Uani 1 2 d S TU P . .
C8 C 0.7799(4) 0.8763(2) 0.3656(2) 0.167(4) Uani 1 1 d . U . . .
H8 H 0.799696 0.870902 0.353240 0.201 Uiso 1 1 calc R U . . .
C9 C 0.7812(4) 0.9034(3) 0.3922(3) 0.185(5) Uani 1 1 d . U . . .
H9 H 0.801371 0.915445 0.396869 0.222 Uiso 1 1 calc R U . . .
C10 C 0.750000 0.91017(19) 0.41017(19) 0.155(5) Uani 1 2 d S TU P . .
C11 C 0.750000 0.93700(14) 0.43700(14) 0.157(5) Uani 1 2 d S TU P . .
C12 C 0.7506(3) 0.92641(15) 0.47148(15) 0.176(5) Uani 1 1 d . U . . .
C13 C 0.7513(4) 0.89122(16) 0.4820(2) 0.216(7) Uani 1 1 d . U . . .
H13 H 0.751730 0.872044 0.467707 0.259 Uiso 1 1 calc R U . . .
N14 N 0.7502(4) 0.9484(2) 0.500000 0.173(5) Uani 1 2 d S TU P . .
Fe15 Fe 0.73467(15) 1.000000 0.500000 0.132(3) Uani 0.5 4 d DS TU P . .
C16 C 0.6908(5) 1.000000 0.500000 0.141(10) Uani 0.5 4 d DS TU P . .
O17 O 0.6639(7) 1.000000 0.500000 0.180(11) Uani 0.5 4 d DS TU P . .
Zr1 Zr 0.7139(2) 0.7788(2) 0.2861(2) 0.101(2) Uani 0.458(17) 2 d S TU P . 1
O7 O 0.6598(5) 0.7559(6) 0.2889(7) 0.160(8) Uani 0.458(17) 1 d . U P . 1
O1 O 0.7093(4) 0.7629(3) 0.2371(3) 0.092(5) Uani 0.458(17) 2 d S TU P . 1
Zr2 Zr 0.70158(19) 0.7659(2) 0.29842(19) 0.1083(19) Uani 0.542(17) 2 d S TU P . 2
O8 O 0.6498(6) 0.7456(8) 0.3076(8) 0.204(10) Uani 0.542(17) 1 d . U P . 2
O2 O 0.6825(3) 0.7533(3) 0.2467(3) 0.102(5) Uani 0.542(17) 2 d S TU P . 2
 
loop_
 _atom_site_aniso_label
 _atom_site_aniso_U_11
 _atom_site_aniso_U_22
 _atom_site_aniso_U_33
 _atom_site_aniso_U_23
 _atom_site_aniso_U_13
 _atom_site_aniso_U_12
O3 0.091(3) 0.091(3) 0.091(3) -0.034(3) -0.034(3) 0.034(3)
O5 0.189(6) 0.160(5) 0.162(5) -0.098(4) -0.095(5) 0.091(4)
C6 0.222(13) 0.127(6) 0.127(6) -0.067(7) -0.100(8) 0.100(8)
C7 0.208(11) 0.087(4) 0.087(4) -0.041(5) -0.051(5) 0.051(5)
C8 0.275(12) 0.116(5) 0.112(5) -0.074(5) -0.032(6) 0.018(7)
C9 0.322(15) 0.112(6) 0.122(6) -0.043(5) -0.032(8) -0.002(7)
C10 0.336(18) 0.065(3) 0.065(3) -0.006(4) 0.008(5) -0.008(5)
C11 0.365(17) 0.052(3) 0.052(3) -0.002(3) -0.003(4) 0.003(4)
C12 0.426(15) 0.053(3) 0.050(3) -0.010(2) -0.003(5) 0.007(5)
C13 0.53(2) 0.044(3) 0.074(3) -0.004(3) -0.012(7) -0.002(6)
N14 0.401(17) 0.064(4) 0.054(4) 0.000 0.000 0.008(6)
Fe15 0.292(9) 0.0515(16) 0.0520(16) 0.000 0.000 0.000
C16 0.31(3) 0.061(12) 0.053(11) 0.000 0.000 0.000
O17 0.35(3) 0.072(11) 0.124(16) 0.000 0.000 0.000
Zr1 0.105(3) 0.093(3) 0.105(3) -0.050(2) -0.049(3) 0.050(2)
O7 0.115(11) 0.181(15) 0.184(16) -0.075(13) -0.070(11) 0.072(10)
O1 0.091(11) 0.093(5) 0.093(5) 0.009(8) -0.016(5) 0.016(5)
Zr2 0.111(2) 0.103(3) 0.111(2) -0.052(2) -0.048(2) 0.052(2)
O8 0.139(13) 0.26(2) 0.22(2) 0.019(16) -0.027(13) 0.074(11)
O2 0.080(9) 0.113(6) 0.113(6) -0.039(6) -0.045(6) 0.045(6)
 
_geom_special_details
;
 All esds (except the esd in the dihedral angle between two l.s. planes)
 are estimated using the full covariance matrix.  The cell esds are taken
 into account individually in the estimation of esds in distances, angles
 and torsion angles; correlations between esds in cell parameters are only
 used when they are defined by crystal symmetry.  An approximate (isotropic)
 treatment of cell esds is used for estimating esds involving l.s. planes.
;
 
loop_
 _geom_bond_atom_site_label_1
 _geom_bond_atom_site_label_2
 _geom_bond_distance
 _geom_bond_site_symmetry_2
 _geom_bond_publ_flag
O3 Zr2 2.081(5) . ?
O3 Zr2 2.081(5) 8_656 ?
O3 Zr2 2.081(5) 11_566 ?
O3 Zr1 2.408(10) 8_656 ?
O3 Zr1 2.408(10) 11_566 ?
O3 Zr1 2.408(10) . ?
O5 C6 1.260(8) . ?
O5 Zr1 2.149(6) . ?
O5 Zr2 2.348(9) . ?
C6 C7 1.558(13) . ?
C7 C8 1.372(13) 42_654 ?
C7 C8 1.372(13) . ?
C8 C9 1.478(11) . ?
C8 H8 0.9300 . ?
C9 C10 1.427(15) . ?
C9 H9 0.9300 . ?
C10 C11 1.475(13) . ?
C11 C12 1.402(8) 42_654 ?
C11 C12 1.402(7) . ?
C12 N14 1.399(7) . ?
C12 C13 1.428(9) . ?
C13 C13 1.400(15) 50_556 ?
C13 H13 0.9300 . ?
N14 Fe15 2.092(9) 89_664 ?
N14 Fe15 2.096(9) . ?
Fe15 Fe15 1.192(12) 89_664 ?
Fe15 C16 1.71(2) . ?
C16 O17 1.046(19) . ?
Zr1 O1 1.36(3) 80_564 ?
Zr1 O1 2.011(7) . ?
Zr1 O1 2.011(7) 11_566 ?
Zr1 O7 2.29(2) . ?
Zr1 O7 2.29(2) 70_656 ?
Zr1 Zr1 2.84(2) 80_564 ?
Zr1 Zr1 2.84(2) 83_654 ?
Zr1 Zr1 3.569(5) 8_656 ?
Zr1 Zr1 3.569(5) 11_566 ?
Zr2 O8 2.19(3) 70_656 ?
Zr2 O8 2.19(3) . ?
Zr2 O2 2.199(6) 11_566 ?
Zr2 O2 2.199(6) . ?
Zr2 Zr2 3.536(5) 8_656 ?
Zr2 Zr2 3.536(5) 11_566 ?
 
loop_
 _geom_angle_atom_site_label_1
 _geom_angle_atom_site_label_2
 _geom_angle_atom_site_label_3
 _geom_angle
 _geom_angle_site_symmetry_1
 _geom_angle_site_symmetry_3
 _geom_angle_publ_flag
Zr2 O3 Zr2 116.3(3) . 8_656 ?
Zr2 O3 Zr1 108.6(5) . 8_656 ?
Zr2 O3 Zr1 19.96(15) 8_656 8_656 ?
Zr2 O3 Zr1 108.6(5) 11_566 8_656 ?
Zr2 O3 Zr1 108.6(5) . 11_566 ?
Zr2 O3 Zr1 108.6(5) 8_656 11_566 ?
Zr2 O3 Zr1 19.96(15) 11_566 11_566 ?
Zr1 O3 Zr1 95.6(5) 8_656 11_566 ?
Zr1 O3 Zr1 95.6(5) 8_656 . ?
Zr1 O3 Zr1 95.6(5) 11_566 . ?
C6 O5 Zr1 120.8(7) . . ?
C6 O5 Zr2 136.5(6) . . ?
O5 C6 O5 131.8(10) 42_654 . ?
O5 C6 C7 114.1(5) 42_654 . ?
O5 C6 C7 114.1(5) . . ?
C8 C7 C8 121.9(10) 42_654 . ?
C8 C7 C6 119.1(5) 42_654 . ?
C8 C7 C6 119.1(5) . . ?
C7 C8 C9 121.2(12) . . ?
C7 C8 H8 119.4 . . ?
C9 C8 H8 119.4 . . ?
C10 C9 C8 116.4(13) . . ?
C10 C9 H9 121.8 . . ?
C8 C9 H9 121.8 . . ?
C9 C10 C9 122.9(12) 42_654 . ?
C9 C10 C11 118.5(6) 42_654 . ?
C9 C10 C11 118.5(6) . . ?
C12 C11 C12 124.2(8) 42_654 . ?
C12 C11 C10 117.9(4) 42_654 . ?
C12 C11 C10 117.9(4) . . ?
N14 C12 C11 125.3(6) . . ?
N14 C12 C13 111.0(5) . . ?
C11 C12 C13 123.7(6) . . ?
C13 C13 C12 106.6(4) 50_556 . ?
C13 C13 H13 126.7 50_556 . ?
C12 C13 H13 126.7 . . ?
C12 N14 C12 104.8(7) . 50_556 ?
C12 N14 Fe15 125.6(5) . 89_664 ?
C12 N14 Fe15 125.6(5) 50_556 89_664 ?
C12 N14 Fe15 126.0(5) . . ?
C12 N14 Fe15 125.9(5) 50_556 . ?
Fe15 N14 Fe15 33.1(3) 89_664 . ?
Fe15 Fe15 C16 180.0 89_664 . ?
Fe15 Fe15 N14 73.7(4) 89_664 43_666 ?
C16 Fe15 N14 106.3(4) . 43_666 ?
Fe15 Fe15 N14 73.7(4) 89_664 89_664 ?
C16 Fe15 N14 106.3(4) . 89_664 ?
N14 Fe15 N14 147.4(9) 43_666 89_664 ?
Fe15 Fe15 N14 73.3(4) 89_664 . ?
C16 Fe15 N14 106.7(4) . . ?
N14 Fe15 N14 85.36(9) 43_666 . ?
N14 Fe15 N14 85.36(9) 89_664 . ?
Fe15 Fe15 N14 73.3(4) 89_664 51_575 ?
C16 Fe15 N14 106.7(4) . 51_575 ?
N14 Fe15 N14 85.36(9) 43_666 51_575 ?
N14 Fe15 N14 85.36(9) 89_664 51_575 ?
N14 Fe15 N14 146.5(9) . 51_575 ?
O17 C16 Fe15 180.0 . . ?
O1 Zr1 O1 62.2(8) 80_564 . ?
O1 Zr1 O1 62.2(8) 80_564 11_566 ?
O1 Zr1 O1 94.2(8) . 11_566 ?
O1 Zr1 O5 100.0(8) 80_564 70_656 ?
O1 Zr1 O5 90.3(4) . 70_656 ?
O1 Zr1 O5 156.3(7) 11_566 70_656 ?
O1 Zr1 O5 100.0(8) 80_564 . ?
O1 Zr1 O5 156.3(7) . . ?
O1 Zr1 O5 90.2(4) 11_566 . ?
O5 Zr1 O5 76.9(3) 70_656 . ?
O1 Zr1 O7 140.9(6) 80_564 . ?
O1 Zr1 O7 81.0(8) . . ?
O1 Zr1 O7 138.4(7) 11_566 . ?
O5 Zr1 O7 65.3(7) 70_656 . ?
O5 Zr1 O7 110.5(6) . . ?
O1 Zr1 O7 140.9(6) 80_564 70_656 ?
O1 Zr1 O7 138.4(7) . 70_656 ?
O1 Zr1 O7 81.0(8) 11_566 70_656 ?
O5 Zr1 O7 110.5(6) 70_656 70_656 ?
O5 Zr1 O7 65.3(7) . 70_656 ?
O7 Zr1 O7 76.2(13) . 70_656 ?
O1 Zr1 O3 105.8(7) 80_564 . ?
O1 Zr1 O3 69.5(4) . . ?
O1 Zr1 O3 69.5(4) 11_566 . ?
O5 Zr1 O3 133.4(5) 70_656 . ?
O5 Zr1 O3 133.4(5) . . ?
O7 Zr1 O3 70.2(6) . . ?
O7 Zr1 O3 70.2(6) 70_656 . ?
O1 Zr1 Zr1 40.6(4) 80_564 80_564 ?
O1 Zr1 Zr1 91.4(6) . 80_564 ?
O1 Zr1 Zr1 26.1(5) 11_566 80_564 ?
O5 Zr1 Zr1 130.7(8) 70_656 80_564 ?
O5 Zr1 Zr1 82.5(3) . 80_564 ?
O7 Zr1 Zr1 162.6(5) . 80_564 ?
O7 Zr1 Zr1 100.2(7) 70_656 80_564 ?
O3 Zr1 Zr1 92.6(2) . 80_564 ?
O1 Zr1 Zr1 40.6(4) 80_564 83_654 ?
O1 Zr1 Zr1 26.1(5) . 83_654 ?
O1 Zr1 Zr1 91.4(6) 11_566 83_654 ?
O5 Zr1 Zr1 82.5(3) 70_656 83_654 ?
O5 Zr1 Zr1 130.7(8) . 83_654 ?
O7 Zr1 Zr1 100.2(7) . 83_654 ?
O7 Zr1 Zr1 162.6(5) 70_656 83_654 ?
O3 Zr1 Zr1 92.6(2) . 83_654 ?
Zr1 Zr1 Zr1 78.0(6) 80_564 83_654 ?
O1 Zr1 Zr1 76.8(6) 80_564 8_656 ?
O1 Zr1 Zr1 27.5(4) . 8_656 ?
O1 Zr1 Zr1 81.1(4) 11_566 8_656 ?
O5 Zr1 Zr1 111.52(15) 70_656 8_656 ?
O5 Zr1 Zr1 171.31(18) . 8_656 ?
O7 Zr1 Zr1 76.0(4) . 8_656 ?
O7 Zr1 Zr1 112.0(5) 70_656 8_656 ?
O3 Zr1 Zr1 42.2(3) . 8_656 ?
Zr1 Zr1 Zr1 90.003(1) 80_564 8_656 ?
Zr1 Zr1 Zr1 51.0(3) 83_654 8_656 ?
O1 Zr1 Zr1 76.8(6) 80_564 11_566 ?
O1 Zr1 Zr1 81.1(4) . 11_566 ?
O1 Zr1 Zr1 27.5(4) 11_566 11_566 ?
O5 Zr1 Zr1 171.31(18) 70_656 11_566 ?
O5 Zr1 Zr1 111.51(15) . 11_566 ?
O7 Zr1 Zr1 112.0(5) . 11_566 ?
O7 Zr1 Zr1 76.0(5) 70_656 11_566 ?
O3 Zr1 Zr1 42.2(3) . 11_566 ?
Zr1 Zr1 Zr1 51.0(3) 80_564 11_566 ?
Zr1 Zr1 Zr1 90.003(2) 83_654 11_566 ?
Zr1 Zr1 Zr1 60.001(1) 8_656 11_566 ?
Zr1 O1 Zr1 113.3(5) 83_654 . ?
Zr1 O1 Zr1 113.3(5) 83_654 8_656 ?
Zr1 O1 Zr1 125.1(8) . 8_656 ?
O3 Zr2 O8 89.0(9) . 70_656 ?
O3 Zr2 O8 89.0(9) . . ?
O8 Zr2 O8 64.7(14) 70_656 . ?
O3 Zr2 O2 68.3(2) . 11_566 ?
O8 Zr2 O2 76.0(10) 70_656 11_566 ?
O8 Zr2 O2 134.9(8) . 11_566 ?
O3 Zr2 O2 68.3(2) . . ?
O8 Zr2 O2 134.9(8) 70_656 . ?
O8 Zr2 O2 76.0(9) . . ?
O2 Zr2 O2 124.5(6) 11_566 . ?
O3 Zr2 O5 141.8(3) . . ?
O8 Zr2 O5 85.0(7) 70_656 . ?
O8 Zr2 O5 121.5(8) . . ?
O2 Zr2 O5 73.6(3) 11_566 . ?
O2 Zr2 O5 136.5(6) . . ?
O3 Zr2 O5 141.8(3) . 70_656 ?
O8 Zr2 O5 121.5(8) 70_656 70_656 ?
O8 Zr2 O5 85.0(7) . 70_656 ?
O2 Zr2 O5 136.5(6) 11_566 70_656 ?
O2 Zr2 O5 73.7(3) . 70_656 ?
O5 Zr2 O5 69.4(3) . 70_656 ?
O3 Zr2 Zr2 31.84(15) . 8_656 ?
O8 Zr2 Zr2 113.2(7) 70_656 8_656 ?
O8 Zr2 Zr2 81.9(8) . 8_656 ?
O2 Zr2 Zr2 94.6(2) 11_566 8_656 ?
O2 Zr2 Zr2 36.5(2) . 8_656 ?
O5 Zr2 Zr2 155.7(4) . 8_656 ?
O5 Zr2 Zr2 110.03(15) 70_656 8_656 ?
O3 Zr2 Zr2 31.84(15) . 11_566 ?
O5 Zr2 Zr2 110.03(15) . 11_566 ?
O5 Zr2 Zr2 155.7(4) 70_656 11_566 ?
Zr2 O2 Zr2 107.1(5) . 8_656 ?
 
loop_
 _geom_torsion_atom_site_label_1
 _geom_torsion_atom_site_label_2
 _geom_torsion_atom_site_label_3
 _geom_torsion_atom_site_label_4
 _geom_torsion
 _geom_torsion_site_symmetry_1
 _geom_torsion_site_symmetry_2
 _geom_torsion_site_symmetry_3
 _geom_torsion_site_symmetry_4
 _geom_torsion_publ_flag
Zr1 O5 C6 O5 -6.3(4) . . . 42_654 ?
Zr2 O5 C6 O5 11.7(6) . . . 42_654 ?
Zr1 O5 C6 C7 173.7(4) . . . . ?
Zr2 O5 C6 C7 -168.3(6) . . . . ?
O5 C6 C7 C8 177.8(6) 42_654 . . 42_654 ?
O5 C6 C7 C8 -2.2(6) . . . 42_654 ?
O5 C6 C7 C8 -2.2(6) 42_654 . . . ?
O5 C6 C7 C8 177.8(6) . . . . ?
C8 C7 C8 C9 -0.1(7) 42_654 . . . ?
C6 C7 C8 C9 179.9(7) . . . . ?
C7 C8 C9 C10 0.3(13) . . . . ?
C8 C9 C10 C9 -0.1(6) . . . 42_654 ?
C8 C9 C10 C11 179.9(6) . . . . ?
C9 C10 C11 C12 -103.2(8) 42_654 . . 42_654 ?
C9 C10 C11 C12 76.8(8) . . . 42_654 ?
C9 C10 C11 C12 76.8(8) 42_654 . . . ?
C9 C10 C11 C12 -103.2(8) . . . . ?
C12 C11 C12 N14 0.9(11) 42_654 . . . ?
C10 C11 C12 N14 -179.1(11) . . . . ?
C12 C11 C12 C13 -179.8(15) 42_654 . . . ?
C10 C11 C12 C13 0.2(15) . . . . ?
N14 C12 C13 C13 0.1(13) . . . 50_556 ?
C11 C12 C13 C13 -179.3(9) . . . 50_556 ?
C11 C12 N14 C12 179.2(5) . . . 50_556 ?
C13 C12 N14 C12 0(2) . . . 50_556 ?
C11 C12 N14 Fe15 -22(2) . . . 89_664 ?
C13 C12 N14 Fe15 158.3(11) . . . 89_664 ?
C11 C12 N14 Fe15 19(2) . . . . ?
C13 C12 N14 Fe15 -160.6(11) . . . . ?
 
_refine_diff_density_max    1.336
_refine_diff_density_min   -1.045
_refine_diff_density_rms    0.120

_shelx_res_file
;
TITL shelx_off_a.res in Im-3m
    shelx_off_a_sq.res
    created by SHELXL-2018/3 at 00:02:49 on 20-Dec-2022
REM Old TITL shelx_off in Im-3m
REM SHELXT solution in Im-3m: R1 0.538, Rweak 0.297, Alpha 0.136
REM <I/s>   0.000 for    0 systematic absences,  Orientation as input
REM Formula found by SHELXT:  C180 N30 O28 Fe3 Zr12
CELL  0.82656  38.8733  38.8733  38.8733   90.000   90.000   90.000
ZERR    4.000   0.0045   0.0045   0.0045    0.000    0.000    0.000
LATT  2
SYMM -X, -Y, Z
SYMM -X, Y, -Z
SYMM X, -Y, -Z
SYMM Z, X, Y
SYMM Z, -X, -Y
SYMM -Z, -X, Y
SYMM -Z, X, -Y
SYMM Y, Z, X
SYMM -Y, Z, -X
SYMM Y, -Z, -X
SYMM -Y, -Z, X
SYMM Y, X, -Z
SYMM -Y, -X, -Z
SYMM Y, -X, Z
SYMM -Y, X, Z
SYMM X, Z, -Y
SYMM -X, Z, Y
SYMM -X, -Z, -Y
SYMM X, -Z, Y
SYMM Z, Y, -X
SYMM Z, -Y, X
SYMM -Z, Y, X
SYMM -Z, -Y, -X
SFAC C H N O FE ZR
DISP $C  0.00511  0.00239 15.74444!source kissel
DISP $H -0.00002  0.00000  0.66615!source kissel
DISP $N  0.00955  0.00480 28.17579!source kissel
DISP $O  0.01604  0.00875 47.81841!source kissel
DISP $Fe  0.35610  1.11842 5271.23871!source kissel
DISP $Zr -1.45491  0.75288 3671.72661!source kissel
UNIT 588 288 48 268 12 48
ACTA
L.S. 5 0  259
BOND $H
FMAP 2
PLAN 20
DFIX 1.71 0.02 Fe15 C16
DFIX 1.1 0.02 C16 O17
SIMU 0.05
DELU 0.05
ABIN
LIST 4
OMIT 0   2   6
OMIT 4   5   7
WGHT    0.200000
EXTI    0.002688
FVAR       0.16471   0.45776
O3    4    0.717019    0.717019    0.282981    10.16667    0.09143    0.09143 =
         0.09143   -0.03364   -0.03364    0.03364
O5    4    0.721618    0.815199    0.326983    11.00000    0.18887    0.16044 =
         0.16194   -0.09788   -0.09484    0.09113
C6    1    0.750000    0.830451    0.330451    10.50000    0.22210    0.12709 =
         0.12709   -0.06682   -0.09971    0.09971
C7    1    0.750000    0.858797    0.358797    10.50000    0.20803    0.08730 =
         0.08730   -0.04113   -0.05129    0.05129
C8    1    0.779910    0.876251    0.365579    11.00000    0.27467    0.11574 =
         0.11185   -0.07401   -0.03221    0.01782
AFIX  43
H8    2    0.799696    0.870902    0.353240    11.00000   -1.20000
AFIX   0
C9    1    0.781241    0.903409    0.392150    11.00000    0.32225    0.11167 =
         0.12232   -0.04292   -0.03155   -0.00227
AFIX  43
H9    2    0.801371    0.915445    0.396869    11.00000   -1.20000
AFIX   0
C10   1    0.750000    0.910173    0.410173    10.50000    0.33607    0.06488 =
         0.06488   -0.00570    0.00845   -0.00845
C11   1    0.750000    0.937005    0.437005    10.50000    0.36548    0.05235 =
         0.05235   -0.00235   -0.00310    0.00310
C12   1    0.750601    0.926412    0.471484    11.00000    0.42588    0.05299 =
         0.04971   -0.01024   -0.00280    0.00742
C13   1    0.751332    0.891225    0.481999    11.00000    0.52845    0.04442 =
         0.07413   -0.00420   -0.01242   -0.00176
AFIX  43
H13   2    0.751730    0.872044    0.467707    11.00000   -1.20000
AFIX   0
N14   3    0.750210    0.948359    0.500000    10.50000    0.40079    0.06441 =
         0.05441    0.00000    0.00000    0.00798
FE15  5    0.734672    1.000000    0.500000    10.12500    0.29214    0.05151 =
         0.05203    0.00000    0.00000    0.00000
C16   1    0.690772    1.000000    0.500000    10.12500    0.30923    0.06148 =
         0.05281    0.00000    0.00000    0.00000
O17   4    0.663863    1.000000    0.500000    10.12500    0.34531    0.07177 =
         0.12423    0.00000    0.00000    0.00000
CONF
MERG 2
PART 1
ZR1   6    0.713887    0.778802    0.286113    20.50000    0.10524    0.09319 =
         0.10524   -0.04958   -0.04889    0.04958
O7    4    0.659789    0.755899    0.288886    21.00000    0.11550    0.18129 =
         0.18450   -0.07458   -0.07031    0.07163
O1    4    0.709300    0.762899    0.237101    20.50000    0.09116    0.09280 =
         0.09280    0.00945   -0.01649    0.01649
PART 0
PART 2
ZR2   6    0.701579    0.765905    0.298421   -20.50000    0.11070    0.10348 =
         0.11070   -0.05217   -0.04819    0.05217
O8    4    0.649788    0.745576    0.307560   -21.00000    0.13899    0.25746 =
         0.21651    0.01911   -0.02662    0.07350
O2    4    0.682527    0.753336    0.246664   -20.50000    0.08031    0.11263 =
         0.11263   -0.03921   -0.04502    0.04502
PART 0
HKLF 4


REM  shelx_off_a.res in Im-3m
REM wR2 = 0.3774, GooF = S = 1.337, Restrained GooF = 1.321 for all data
REM R1 = 0.1341 for 2755 Fo > 4sig(Fo) and 0.1596 for all 4116 data
REM 131 parameters refined using 143 restraints

END

WGHT      0.2000      0.0000

REM Highest difference peak  1.336,  deepest hole -1.045,  1-sigma level  0.120
Q1    1   0.6780  1.0000  0.5000  10.25000  0.05    0.98
Q2    1   0.6466  0.7389  0.2693  11.00000  0.05    0.75
Q3    1   0.7024  0.7024  0.2715  10.50000  0.05    0.60
Q4    1   0.7500  1.0000  0.5000  10.12500  0.05    0.58
Q5    1   0.6438  0.7521  0.2984  11.00000  0.05    0.56
Q6    1   0.6516  0.7487  0.2976  11.00000  0.05    0.54
Q7    1   0.6435  0.7101  0.2899  10.50000  0.05    0.48
Q8    1   0.6315  0.7589  0.2968  11.00000  0.05    0.48
Q9    1   0.6679  0.7572  0.2428  10.50000  0.05    0.47
Q10   1   0.7657  0.8780  0.4733  11.00000  0.05    0.46
Q11   1   0.7535  0.8641  0.4598  11.00000  0.05    0.42
Q12   1   0.6793  0.7073  0.2985  11.00000  0.05    0.40
Q13   1   0.7191  0.8088  0.3355  11.00000  0.05    0.40
Q14   1   0.7512  0.8584  0.5000  10.50000  0.05    0.39
Q15   1   0.7307  0.8742  0.4830  11.00000  0.05    0.38
Q16   1   0.7790  0.9143  0.4723  11.00000  0.05    0.37
Q17   1   0.6082  0.7614  0.2386  10.50000  0.05    0.37
Q18   1   0.7323  0.8699  0.5000  10.50000  0.05    0.37
Q19   1   0.6762  0.7680  0.2320  10.50000  0.05    0.35
Q20   1   0.8119  0.9119  0.4076  11.00000  0.05    0.35
;
_shelx_res_checksum   16047

_shelx_hkl_file
;
   1   1   0 -273.01  218.41
   2   0   0 9999.00  520.51
   2   1   1 9236.99  322.33
   2   2   0 6538.52  350.11
   2   2   2 9814.92 1220.69
   3   1   0 2223.24  121.57
   3   1   2  807.20  141.62
   3   2   1 1049.65  148.12
   3   3   0  200.22   74.51
   3   3   2 1255.65  181.90
   4   0   0 8726.26  561.93
   4   1   1 3017.26  234.59
   4   1   3  445.49   54.56
   4   2   0 3437.66  287.37
   4   2   2 4452.49  590.52
   4   3   1  380.85   53.01
   4   3   3 -131.84  118.43
   4   4   0 1720.33  381.12
   4   4   2  711.64  227.59
   4   4   4  -62.97  171.62
   5   1   0  242.09   84.79
   5   1   2 -278.42   12.18
   5   1   4 2033.30   78.42
   5   2   1 -262.91   17.87
   5   2   3 1231.19   73.56
   5   3   0 -682.68   56.78
   5   3   2 1134.81   46.19
   5   3   4 -173.76   55.19
   5   4   1 1996.38   86.06
   5   4   3  -96.84   85.65
   5   5   0 1527.88  273.14
   5   5   2 2951.15  264.91
   5   5   4  118.80   21.50
   6   0   0 5343.88  725.23
   6   1   1 6049.38  325.97
   6   1   3 -489.82   40.23
   6   1   5 1497.56  125.30
   6   2   0 2114.45   35.51
   6   2   2 1928.41  303.51
   6   2   4 1262.92  236.86
   6   3   1 -473.36   37.23
   6   3   3   56.19   13.23
   6   3   5 1128.90   94.75
   6   4   0  226.50  107.75
   6   4   2 1308.07  207.90
   6   4   4 1217.23  231.00
   6   5   1 1581.26  162.67
   6   5   3 1267.83  133.48
   6   5   5 2807.85  371.62
   6   6   0 3187.93  506.19
   6   6   2  881.58  246.55
   6   6   4 4809.55  694.68
   6   6   6  318.20  199.72
   7   1   0  -55.69   67.97
   7   1   2  153.12   19.69
   7   1   4   -1.27   12.28
   7   1   6 -111.61   15.87
   7   2   1  181.94   31.60
   7   2   3  228.77   20.73
   7   2   5 1584.26  220.77
   7   3   0  486.55   72.42
   7   3   2  199.22   15.05
   7   3   4  631.17   63.88
   7   3   6 5053.33  310.70
   7   4   1   43.01   40.64
   7   4   3  761.15   91.65
   7   4   5 1436.91   44.19
   7   5   0 1966.56  188.31
   7   5   2 1904.86  294.69
   7   5   4 1526.43   50.01
   7   5   6  892.53  110.70
   7   6   1  -69.01   20.05
   7   6   3 4203.71  261.87
   7   6   5  917.40  163.99
   7   7   0 7432.10  601.52
   7   7   2 9027.22  670.04
   7   7   4 3302.45  309.38
   7   7   6  334.06   28.23
   8   0   0 4355.74  686.40
   8   1   1 4586.74  229.50
   8   1   3  769.87   77.83
   8   1   5 2409.32   96.47
   8   1   7  466.18   53.87
   8   2   0 3596.64  364.71
   8   2   2 2603.41  343.57
   8   2   4 4097.19  659.90
   8   2   6 1902.00  396.48
   8   3   1  732.23   60.74
   8   3   3 -642.17   77.33
   8   3   5  846.75  103.61
   8   3   7 2860.50  280.83
   8   4   0 2182.05  400.08
   8   4   2 5622.39  794.15
   8   4   4 3864.06  479.64
   8   4   6  203.04   73.65
   8   5   1 2294.03   87.74
   8   5   3  814.79   87.43
   8   5   5 2241.56  251.55
   8   5   7 2698.52  340.88
   8   6   0  449.04  156.76
   8   6   2 1133.81  303.24
   8   6   4  116.39   44.64
   8   6   6 1178.50  238.36
   8   7   1  525.96   82.52
   8   7   3 3154.24  303.33
   8   7   5 1787.75  175.31
   8   7   7 3214.30  449.86
   8   8   0 1165.31  223.54
   8   8   2 1663.91  246.09
   8   8   4 1335.62  232.14
   8   8   6 3186.20  507.55
   8   8   8  654.17  206.58
   9   1   0 1924.19  177.67
   9   1   2 1501.24  137.71
   9   1   4 1438.77  120.39
   9   1   6  269.69   32.69
   9   1   8   79.24   15.09
   9   2   1 1197.46  106.16
   9   2   3 1675.50   41.19
   9   2   5 -194.67   43.01
   9   2   7 1645.22  173.44
   9   3   0 1302.61   25.55
   9   3   2 1742.11   38.51
   9   3   4 -525.10   38.83
   9   3   6  365.25   33.55
   9   3   8 2071.44  267.32
   9   4   1 1399.72   99.93
   9   4   3 -409.12  118.66
   9   4   5  123.71   15.91
   9   4   7  740.46   97.25
   9   5   0  483.23  134.39
   9   5   2 -277.19   22.05
   9   5   4  124.93   16.00
   9   5   6  899.94  105.29
   9   5   8 2185.83  237.68
   9   6   1  193.26   24.23
   9   6   3  354.48   33.37
   9   6   5  851.34  124.61
   9   6   7  249.96   16.91
   9   7   0 1600.81  170.40
   9   7   2 1437.59  133.57
   9   7   4  835.89  113.66
   9   7   6  239.73   16.82
   9   7   8 2013.02  293.83
   9   8   1   78.97   18.91
   9   8   3 1529.47  162.17
   9   8   5 1775.34  187.94
   9   8   7 1915.23  216.00
   9   9   0 7482.29  665.31
   9   9   2 8038.81  408.08
   9   9   4 4307.19  411.44
   9   9   6  762.87   93.11
   9   9   8  353.93   37.42
  10   0   0 1261.01  361.80
  10   1   1  944.32  114.70
  10   1   3 1252.15  124.39
  10   1   5  441.36   30.19
  10   1   7  461.13   52.06
  10   1   9  199.40   31.46
  10   2   0 5953.64  579.70
  10   2   2  823.25  186.99
  10   2   4 2803.22  365.21
  10   2   6 2109.72  307.10
  10   2   8  863.35   87.93
  10   3   1 1383.99  131.71
  10   3   3 1131.94   92.06
  10   3   5 1268.56  140.44
  10   3   7 1673.91  199.31
  10   3   9 1792.30  239.91
  10   4   0 6021.33  611.39
  10   4   2 2239.06  297.15
  10   4   4 3098.50  461.68
  10   4   6   58.37   20.28
  10   4   8   14.82   16.23
  10   5   1  483.14   38.78
  10   5   3 1247.65  118.30
  10   5   5 2772.57  270.14
  10   5   7 1438.32  177.67
  10   5   9 1173.04  130.98
  10   6   0 3988.26  494.50
  10   6   2 2150.18  296.92
  10   6   4    5.64    8.64
  10   6   6  299.06   32.51
  10   6   8  156.17   52.24
  10   7   1  419.03   50.60
  10   7   3 1961.47  214.54
  10   7   5 1601.62  191.72
  10   7   7  755.42   82.15
  10   7   9 1481.15  142.98
  10   8   0 2191.42  341.84
  10   8   2 1197.77  128.52
  10   8   4   12.32   17.55
  10   8   6   43.19   22.78
  10   8   8  581.57  105.07
  10   9   1  193.45   36.83
  10   9   3 1435.86  162.85
  10   9   5 1132.44  112.48
  10   9   7 1313.16  150.21
  10   9   9  734.41   74.61
  10  10   0 1581.17  291.19
  10  10   2 2791.35  292.87
  10  10   4  379.66   66.60
  10  10   6  874.30  149.66
  10  10   8  314.74   74.61
  10  10  10  631.08  190.26
  11   1   0  248.91   31.10
  11   1   2  402.35   24.32
  11   1   4   37.92    8.32
  11   1   6   14.00   25.37
  11   1   8  -86.06   36.14
  11   1  10  224.32   20.28
  11   2   1  400.58   25.82
  11   2   3 1134.40   95.43
  11   2   5  225.22   75.56
  11   2   7 1311.48   84.43
  11   2   9  304.15   27.64
  11   3   0 2608.27  227.27
  11   3   2 1408.00  127.12
  11   3   4  220.41   60.88
  11   3   6  168.30   13.87
  11   3   8   68.10   27.87
  11   3  10  418.49   90.97
  11   4   1   86.15   67.65
  11   4   3  171.12   22.69
  11   4   5    6.32   14.14
  11   4   7  107.20   37.60
  11   4   9  355.16   42.64
  11   5   0 1340.44  177.67
  11   5   2  236.32   69.83
  11   5   4    8.18   13.00
  11   5   6  -29.69   15.73
  11   5   8  253.18   31.92
  11   5  10  917.22  109.98
  11   6   1  -50.78    6.64
  11   6   3  157.62   14.46
  11   6   5  -66.06   13.46
  11   6   7   -5.32    6.41
  11   6   9  186.67   31.42
  11   7   0 2094.45  193.13
  11   7   2 1202.14   75.11
  11   7   4   86.06   30.01
  11   7   6   -9.77    7.14
  11   7   8  565.20   70.01
  11   7  10  947.86  128.30
  11   8   1 -144.98   12.41
  11   8   3   74.01   23.05
  11   8   5  250.82   35.73
  11   8   7  420.17   53.06
  11   8   9   92.24   14.41
  11   9   0  311.06   89.15
  11   9   2  347.61   30.46
  11   9   4  390.76   53.56
  11   9   6  232.27   35.42
  11   9   8   88.97   11.96
  11   9  10  975.55  160.35
  11  10   1  205.99   21.50
  11  10   3  326.61   28.91
  11  10   5  991.92   94.25
  11  10   7  677.72   78.83
  11  10   9  550.47   62.15
  11  11   0 1179.09  186.22
  11  11   2 1153.99  106.75
  11  11   4 1028.15  105.79
  11  11   6  889.22  103.84
  11  11   8  277.05   35.69
  11  11  10 -286.42   53.10
  12   0   0  182.08   54.37
  12   1   1  611.03   52.24
  12   1   3 1139.67  104.02
  12   1   5  300.65   18.32
  12   1   7  106.02   33.14
  12   1   9   71.92    6.18
  12   1  11  116.29   15.50
  12   2   0 7050.48  528.78
  12   2   2 6012.83  429.13
  12   2   4 3597.73  334.43
  12   2   6 2869.96  305.38
  12   2   8  269.28   40.33
  12   2  10   64.33   12.18
  12   3   1 1001.96  109.98
  12   3   3  901.63   93.06
  12   3   5 1223.69  105.57
  12   3   7  717.09   80.52
  12   3   9  623.48   66.56
  12   3  11  160.35   13.23
  12   4   0  317.02   88.74
  12   4   2 3733.49  350.66
  12   4   4 1401.04  205.49
  12   4   6  187.67   45.42
  12   4   8   38.64    5.32
  12   4  10   -2.59    4.86
  12   5   1  258.19    8.91
  12   5   3 1337.62  109.38
  12   5   5 3560.32  377.12
  12   5   7 1343.76  148.44
  12   5   9  332.97   41.87
  12   5  11  924.36   87.88
  12   6   0 3243.71  414.35
  12   6   2 2814.86  317.11
  12   6   4  187.26   31.96
  12   6   6   13.46    6.05
  12   6   8   76.01   78.29
  12   6  10  325.02   56.24
  12   7   1   67.33   13.14
  12   7   3  845.25   99.84
  12   7   5 1712.10  195.76
  12   7   7  411.71   62.15
  12   7   9  483.09   61.92
  12   7  11  718.50   77.79
  12   8   0   51.46   14.00
  12   8   2  326.11   40.78
  12   8   4   52.28    9.73
  12   8   6   12.68   12.82
  12   8   8   27.60    7.14
  12   8  10   71.33   17.96
  12   9   1   61.10    5.64
  12   9   3  571.15   48.65
  12   9   5  259.41   31.55
  12   9   7  406.80   52.28
  12   9   9  134.21   23.50
  12   9  11  506.37  147.48
  12  10   0  475.14   93.11
  12  10   2   44.96    7.37
  12  10   4   -1.14    4.36
  12  10   6  180.67   45.65
  12  10   8  142.85   30.37
  12  10  10 -296.87   33.78
  12  11   1  123.30   25.78
  12  11   3  163.62   13.50
  12  11   5  981.19   97.43
  12  11   7  573.56   59.60
  12  11   9  285.10  119.02
  12  11  11 -148.85   21.23
  12  12   0 3229.75  495.32
  12  12   2 2893.55  403.71
  12  12   4 2998.30  379.16
  12  12   6 1301.16  209.09
  12  12   8  812.75  124.30
  12  12  10 -166.71   16.82
  12  12  12  259.60   69.74
  13   1   0 1160.36   61.97
  13   1   2 1069.16   74.15
  13   1   4  286.28   46.19
  13   1   6  227.23   24.87
  13   1   8  129.12   14.18
  13   1  10   99.70    9.27
  13   1  12  117.02   15.00
  13   2   1  941.91   38.69
  13   2   3  500.73   58.87
  13   2   5 3405.10  217.59
  13   2   7  815.06   61.60
  13   2   9  201.13   68.47
  13   2  11  680.04   63.56
  13   3   0  486.91   65.38
  13   3   2  601.39   79.61
  13   3   4  388.21   44.69
  13   3   6   93.15   13.23
  13   3   8    6.96    5.18
  13   3  10   64.33   12.87
  13   3  12  161.67   20.69
  13   4   1  334.06   53.28
  13   4   3  427.58   55.19
  13   4   5 1525.25  176.85
  13   4   7  611.98   61.56
  13   4   9  157.58   20.37
  13   4  11   88.52   32.60
  13   5   0 3945.53  318.56
  13   5   2 3491.39  247.77
  13   5   4 1399.27  157.03
  13   5   6   90.29    9.55
  13   5   8    9.23   11.09
  13   5  10  101.11   13.09
  13   5  12  349.57   66.92
  13   6   1  250.14   24.50
  13   6   3   81.06   10.59
  13   6   5  106.47   13.46
  13   6   7   65.97   11.50
  13   6   9   29.41   10.96
  13   6  11  103.66   21.82
  13   7   0  567.38  104.70
  13   7   2  728.46   72.42
  13   7   4  541.33   59.37
  13   7   6   60.83   15.73
  13   7   8   12.41    8.82
  13   7  10   68.01   20.32
  13   7  12 1561.03  130.43
  13   8   1  147.44   21.87
  13   8   3   17.00    9.46
  13   8   5   -7.32    4.77
  13   8   7    5.77    7.37
  13   8   9    8.50    7.50
  13   8  11  794.74   66.74
  13   9   0   79.79   40.74
  13   9   2  202.63   71.47
  13   9   4  155.30   16.09
  13   9   6   26.73   12.14
  13   9   8   21.60   12.50
  13   9  10   17.19   30.96
  13   9  12   80.83   16.69
  13  10   1  153.94   18.46
  13  10   3   49.87    5.18
  13  10   5  163.08   32.82
  13  10   7   98.56   37.10
  13  10   9   30.28   30.19
  13  10  11  291.65   68.33
  13  11   0 1656.63  169.21
  13  11   2  857.89   85.74
  13  11   4   41.19    6.09
  13  11   6   77.01   15.87
  13  11   8  876.85   68.10
  13  11  10  261.91  120.48
  13  11  12    4.05    5.68
  13  12   1   92.29   14.41
  13  12   3  144.03   15.41
  13  12   5  420.31   84.29
  13  12   7 1524.11  121.34
  13  12   9  157.30   52.51
  13  12  11   20.82   18.37
  13  13   0 3221.07  347.52
  13  13   2 3361.10  336.79
  13  13   4 1598.99  104.88
  13  13   6   12.59   28.37
  13  13   8  403.35   70.65
  13  13  10  895.26  108.61
  13  13  12  407.08   56.19
  14   0   0 1468.14  322.06
  14   1   1  154.07   14.87
  14   1   3  893.76   94.06
  14   1   5   49.51    4.59
  14   1   7   78.88   19.37
  14   1   9   40.69    8.91
  14   1  11   34.87   11.18
  14   1  13  632.94   40.42
  14   2   0 5351.20  413.22
  14   2   2  451.45   56.65
  14   2   4 4797.46  410.26
  14   2   6  252.41   30.14
  14   2   8   39.83   30.78
  14   2  10 2587.04  356.66
  14   2  12 6610.53  763.55
  14   3   1  682.90   54.15
  14   3   3  601.43   48.15
  14   3   5  778.24   59.78
  14   3   7  466.32   41.87
  14   3   9  170.90   21.05
  14   3  11  -36.73    5.09
  14   3  13  114.66   22.46
  14   4   0 6472.87  674.27
  14   4   2 5403.85  455.95
  14   4   4 6450.82  679.81
  14   4   6  388.35   67.74
  14   4   8   20.69    6.05
  14   4  10  172.58   27.14
  14   4  12 6330.98  521.05
  14   5   1   61.19    9.68
  14   5   3  720.55   56.69
  14   5   5 1672.00  170.03
  14   5   7  809.25   72.47
  14   5   9   23.00   10.77
  14   5  11 -137.07   28.01
  14   5  13  396.08   53.65
  14   6   0 1772.97  257.96
  14   6   2  206.58   27.05
  14   6   4  325.15   52.83
  14   6   6   50.15   17.28
  14   6   8   30.37    9.59
  14   6  10   36.69   49.87
  14   6  12 2451.56  381.75
  14   7   1   74.38   11.46
  14   7   3  485.55   67.83
  14   7   5  726.59   64.60
  14   7   7  428.85   45.78
  14   7   9  260.28   36.10
  14   7  11 1077.48   63.60
  14   7  13  937.45  108.20
  14   8   0  594.25  107.16
  14   8   2   24.10   12.87
  14   8   4   18.82    4.64
  14   8   6   22.50   10.05
  14   8   8   26.82   40.01
  14   8  10  848.98   54.56
  14   8  12  563.88   99.93
  14   9   1   32.46    6.32
  14   9   3  163.62   15.05
  14   9   5   36.42   11.50
  14   9   7  243.09   44.74
  14   9   9  752.69   42.64
  14   9  11  135.75   31.51
  14   9  13  367.48   45.24
  14  10   0 1228.46  237.41
  14  10   2 2317.12  330.93
  14  10   4  141.66   19.73
  14  10   6   22.46   32.05
  14  10   8  881.58   49.51
  14  10  10   72.33   25.73
  14  10  12  191.49   59.88
  14  11   1   35.46    8.64
  14  11   3  -42.51    3.91
  14  11   5  -38.14   79.97
  14  11   7  954.59   65.74
  14  11   9  197.04   38.01
  14  11  11   19.78    6.14
  14  11  13   33.01    9.41
  14  12   0 5971.37  749.60
  14  12   2 6741.83  847.39
  14  12   4 6248.87  556.97
  14  12   6 2815.13  422.13
  14  12   8  664.76  141.85
  14  12  10  109.75   28.91
  14  12  12  525.46   79.97
  14  13   1  589.25   36.23
  14  13   3  197.04  112.93
  14  13   5  443.77   77.74
  14  13   7  817.43   92.61
  14  13   9  263.19   27.69
  14  13  11   38.83    7.91
  14  13  13   58.37   24.64
  14  14   0 2461.74  397.99
  14  14   2 8524.95 1041.06
  14  14   4 4769.87  474.36
  14  14   6 2283.84  294.56
  14  14   8  208.49   40.83
  14  14  10  523.83   87.97
  14  14  12 1789.07  264.91
  14  14  14  841.93  215.45
  15   1   0   86.43    5.50
  15   1   2   82.88    9.91
  15   1   4  136.39   35.69
  15   1   6   74.61    9.87
  15   1   8    0.23    4.59
  15   1  10  -41.78    5.27
  15   1  12  331.15   29.91
  15   1  14   55.15   10.23
  15   2   1   69.29    4.50
  15   2   3 5608.93  318.20
  15   2   5 1152.81  113.98
  15   2   7 2959.84  273.78
  15   2   9   37.33    8.59
  15   2  11 4715.49  461.09
  15   2  13 5464.27  520.87
  15   3   0 4830.24  309.24
  15   3   2 5413.31  311.01
  15   3   4 4184.66  268.51
  15   3   6 2501.34  180.17
  15   3   8  558.24   58.83
  15   3  10   12.14   22.37
  15   3  12 -169.40   20.09
  15   3  14   20.23    4.91
  15   4   1   95.06   15.68
  15   4   3 3800.27  233.36
  15   4   5 1004.65   89.84
  15   4   7 2023.52  160.44
  15   4   9   99.84   24.32
  15   4  11 2772.57  161.76
  15   4  13 1659.86  140.12
  15   5   0  891.49   75.24
  15   5   2  918.81   72.20
  15   5   4 1035.20   78.01
  15   5   6  541.88   70.51
  15   5   8  131.39   33.92
  15   5  10    5.36   25.10
  15   5  12   31.10   17.82
  15   5  14  313.24   22.60
  15   6   1   78.88    9.64
  15   6   3 2684.88  197.49
  15   6   5  481.27   46.24
  15   6   7  877.62   97.61
  15   6   9 -135.71   34.10
  15   6  11  -80.74   27.82
  15   6  13   56.19    7.55
  15   7   0 2686.10  295.83
  15   7   2 2812.81  260.50
  15   7   4 2208.38  195.04
  15   7   6  782.88  124.11
  15   7   8 -153.26   27.55
  15   7  10  123.30   52.83
  15   7  12    8.91    5.36
  15   7  14  245.87   60.88
  15   8   1   13.37   19.87
  15   8   3  528.46   36.55
  15   8   5  169.71   57.47
  15   8   7 -158.53   20.73
  15   8   9  499.00   42.46
  15   8  11   25.10   20.69
  15   8  13  591.43   71.65
  15   9   0  252.50   48.83
  15   9   2   50.92   17.23
  15   9   4  105.93   37.69
  15   9   6  -18.55   78.92
  15   9   8  464.09   40.96
  15   9  10  112.70   22.73
  15   9  12   17.19    6.14
  15   9  14   98.43   12.32
  15  10   1  -41.51    5.73
  15  10   3   29.01   33.78
  15  10   5   -9.46   27.64
  15  10   7   56.19   32.10
  15  10   9  192.22   61.65
  15  10  11  340.97   50.46
  15  10  13 1365.17  157.85
  15  11   0 5087.79  511.55
  15  11   2 3423.47  303.15
  15  11   4 2904.65  166.44
  15  11   6   73.29   50.83
  15  11   8    9.32   20.00
  15  11  10  422.72   52.10
  15  11  12  179.22   19.55
  15  11  14    4.14    5.14
  15  12   1  300.56   51.56
  15  12   3 -194.45   17.96
  15  12   5  -23.32    8.96
  15  12   7   26.05    9.27
  15  12   9   23.78    6.64
  15  12  11  186.31   20.14
  15  12  13  932.95  117.57
  15  13   0 6425.00  576.29
  15  13   2 6430.59  641.21
  15  13   4 1596.53  120.57
  15  13   6   92.11   27.87
  15  13   8  562.61   75.97
  15  13  10 1149.81  130.34
  15  13  12  940.22  100.43
  15  13  14  170.35   18.96
  15  14   1  147.80   80.61
  15  14   3    8.41    3.77
  15  14   5  365.34   36.23
  15  14   7  166.03   23.00
  15  14   9   79.74   11.41
  15  14  11  103.25   66.97
  15  14  13  148.76   18.32
  15  15   0 2427.51  252.78
  15  15   2 2413.96  259.23
  15  15   4  916.31   81.65
  15  15   6   16.50   10.64
  15  15   8  606.48   77.79
  15  15  10 1578.71  147.80
  15  15  12 1543.66  187.63
  15  15  14  426.04   42.83
  16   0   0   92.70   70.97
  16   1   1   26.46    5.27
  16   1   3  598.89   60.47
  16   1   5   68.65   10.00
  16   1   7   47.42   17.87
  16   1   9 -278.64   22.46
  16   1  11 -126.16   74.61
  16   1  13   51.28    6.64
  16   1  15   21.00    4.82
  16   2   0 6559.39  610.53
  16   2   2 6780.16  605.30
  16   2   4 2851.82  336.02
  16   2   6 5393.48  556.74
  16   2   8  103.02   25.00
  16   2  10 2719.88  268.51
  16   2  12 2684.47  457.13
  16   2  14 2243.11  300.28
  16   3   1  536.60   51.10
  16   3   3 1025.83   60.74
  16   3   5  574.66   58.15
  16   3   7  242.73   18.00
  16   3   9 -238.09   17.87
  16   3  11 -175.76   27.51
  16   3  13   37.78   17.78
  16   3  15   10.46    4.05
  16   4   0   59.28    8.00
  16   4   2 3138.74  331.47
  16   4   4  390.89   54.28
  16   4   6 1350.21  178.72
  16   4   8  319.33   71.47
  16   4  10 2088.58  210.40
  16   4  12 2470.29  281.24
  16   4  14 2227.97  278.10
  16   5   1   56.01    7.23
  16   5   3  427.26   30.14
  16   5   5  615.48   56.42
  16   5   7  -17.32   41.46
  16   5   9  920.95   39.46
  16   5  11  -14.64   13.91
  16   5  13   51.33    8.87
  16   5  15  170.67   18.14
  16   6   0 4046.73  504.41
  16   6   2 5867.71  609.07
  16   6   4 1418.00  179.44
  16   6   6 3948.03  551.92
  16   6   8 1110.21  110.61
  16   6  10  -64.10   12.00
  16   6  12  121.43   18.00
  16   6  14  662.99   83.56
  16   7   1   17.14    5.18
  16   7   3  255.69   19.78
  16   7   5  -69.83   10.96
  16   7   7  449.22   33.78
  16   7   9 -240.82   17.37
  16   7  11   45.96   36.14
  16   7  13  173.76   18.28
  16   7  15  324.02   30.55
  16   8   0  474.82   71.10
  16   8   2  121.89   24.37
  16   8   4  287.55   67.92
  16   8   6 1394.81  187.58
  16   8   8  105.34   64.51
  16   8  10   54.46   11.00
  16   8  12   61.78   16.41
  16   8  14  115.48  109.29
  16   9   1 -237.50   21.19
  16   9   3 -205.45   20.50
  16   9   5  860.80   34.46
  16   9   7 -228.77   16.91
  16   9   9   64.51   15.68
  16   9  11   61.97   10.32
  16   9  13  232.04   35.51
  16   9  15  185.85   32.05
  16  10   0 6756.29  808.02
  16  10   2 3045.17  342.57
  16  10   4 2921.15  297.37
  16  10   6  -57.83   15.55
  16  10   8   26.60    6.18
  16  10  10  438.13   62.69
  16  10  12  983.51  164.58
  16  10  14 1328.16  208.68
  16  11   1 -198.99   21.23
  16  11   3 -166.17   13.87
  16  11   5  -21.14   11.64
  16  11   7   28.78    7.96
  16  11   9   81.65   16.28
  16  11  11   37.23   17.50
  16  11  13   37.42    7.68
  16  11  15  123.98   13.73
  16  12   0 4683.44  645.94
  16  12   2 2325.81  339.97
  16  12   4 2732.43  346.93
  16  12   6  162.94   27.96
  16  12   8   70.60   19.46
  16  12  10 1110.76  181.35
  16  12  12 2160.28  297.74
  16  12  14 2443.56  382.80
  16  13   1   40.55    6.73
  16  13   3   15.00    5.09
  16  13   5   32.19    4.05
  16  13   7  178.90   18.82
  16  13   9  193.49   30.37
  16  13  11   71.29   29.19
  16  13  13   37.96   10.77
  16  13  15   24.41    7.05
  16  14   0 2069.99  301.33
  16  14   2 1767.11  243.18
  16  14   4 3334.86  454.45
  16  14   6  601.39   81.06
  16  14   8   42.74   39.19
  16  14  10 1043.06  159.89
  16  14  12 1625.17  266.64
  16  14  14 2041.80  269.64
  16  15   1   16.64   11.59
  16  15   3   42.28   22.78
  16  15   5  153.39   13.09
  16  15   7  313.61   35.55
  16  15   9  206.63   21.19
  16  15  11   78.33   10.50
  16  15  13   26.82   15.55
  16  15  15    8.82    4.64
  16  16   0 2352.59  408.62
  16  16   2 3431.79  469.64
  16  16   4 4891.52  583.02
  16  16   6 1712.15  193.49
  16  16   8   83.83   13.82
  16  16  10  327.24   43.78
  16  16  12 1750.97  227.27
  16  16  14 1071.48  191.08
  16  16  16  476.68  127.43
  17   1   0 2385.18  251.64
  17   1   2 1788.84  178.44
  17   1   4  992.64   82.88
  17   1   6  442.77   54.42
  17   1   8  465.68   49.01
  17   1  10 -114.34   17.23
  17   1  12   11.55    4.50
  17   1  14   -6.68    4.00
  17   1  16    5.46    4.91
  17   2   1 1737.97  153.03
  17   2   3 1411.59   99.93
  17   2   5 7863.36  577.16
  17   2   7   82.70  121.71
  17   2   9   88.34   28.87
  17   2  11 2680.65  264.82
  17   2  13 3630.01  421.26
  17   2  15 5031.78  491.32
  17   3   0 1555.43  111.75
  17   3   2 1484.60  110.57
  17   3   4 1317.98   94.93
  17   3   6  294.37   69.38
  17   3   8  804.88   31.23
  17   3  10   91.79   21.96
  17   3  12  112.02   12.73
  17   3  14   96.06   12.28
  17   3  16  110.43   16.32
  17   4   1 1124.67   82.52
  17   4   3 1339.44  103.61
  17   4   5 6284.20  393.58
  17   4   7  897.03  105.97
  17   4   9 -184.26   20.46
  17   4  11  880.26   79.56
  17   4  13 1060.61   96.11
  17   4  15 2154.68  211.27
  17   5   0 9469.94  639.89
  17   5   2 8552.36  556.24
  17   5   4 5876.67  389.17
  17   5   6 3157.60  258.55
  17   5   8  617.39   72.88
  17   5  10  130.75   12.14
  17   5  12  255.14   19.50
  17   5  14  174.35   49.69
  17   5  16    5.32    3.18
  17   6   1  445.31   46.78
  17   6   3  460.91   71.29
  17   6   5 2841.18  223.41
  17   6   7  180.08   34.92
  17   6   9   40.28   17.73
  17   6  11   19.87    9.27
  17   6  13   62.51   13.00
  17   6  15  448.81   43.19
  17   7   0  -31.46   30.87
  17   7   2  -96.15   38.64
  17   7   4  709.27   41.83
  17   7   6  215.54   34.46
  17   7   8   28.46   38.73
  17   7  10   -0.27    4.23
  17   7  12   55.74   13.28
  17   7  14   51.33   19.69
  17   7  16   52.92    6.77
  17   8   1  431.90   35.28
  17   8   3  851.80   40.92
  17   8   5  725.32  129.16
  17   8   7   15.14   13.68
  17   8   9   95.52    9.96
  17   8  11  175.94   19.69
  17   8  13  320.15   42.87
  17   8  15  115.43   11.46
  17   9   0  365.39   30.78
  17   9   2   69.24   24.05
  17   9   4 -181.08   12.78
  17   9   6   38.33    9.68
  17   9   8  118.11   16.37
  17   9  10  213.54   23.69
  17   9  12  406.03   45.65
  17   9  14   94.79   12.00
  17   9  16   50.96   14.50
  17  10   1 -118.89   11.59
  17  10   3  125.43   22.28
  17  10   5  228.91   29.51
  17  10   7   -0.91    4.50
  17  10   9  255.55   35.87
  17  10  11  518.96   64.19
  17  10  13  867.21   93.15
  17  10  15 1121.30  123.93
  17  11   0 2983.89  278.96
  17  11   2 2107.58  172.44
  17  11   4  946.04   88.34
  17  11   6    1.91    3.50
  17  11   8  165.21   19.64
  17  11  10  506.41   57.42
  17  11  12  664.67  110.43
  17  11  14  145.30   17.32
  17  11  16    3.23    8.14
  17  12   1   16.14    4.68
  17  12   3  137.12   15.64
  17  12   5  262.78   21.19
  17  12   7   48.55    6.09
  17  12   9  346.07   34.32
  17  12  11  755.87   91.38
  17  12  13 1206.87  140.71
  17  12  15 1353.26  125.30
  17  13   0 2574.35  234.32
  17  13   2 2353.22  225.63
  17  13   4  923.13   86.88
  17  13   6   61.24    6.05
  17  13   8  285.74   27.32
  17  13  10 1121.40  146.07
  17  13  12 1023.33  113.57
  17  13  14  381.53   44.14
  17  13  16   -4.18    4.64
  17  14   1   -4.46    4.27
  17  14   3   89.84   12.41
  17  14   5  139.57   14.23
  17  14   7   36.42    8.96
  17  14   9  117.70   24.19
  17  14  11  204.18   39.33
  17  14  13  410.71   65.29
  17  14  15  507.96   60.56
  17  15   0 5983.55  670.76
  17  15   2 4773.46  388.26
  17  15   4 2590.86  266.23
  17  15   6  393.39   35.96
  17  15   8  144.30   16.73
  17  15  10 1049.84  111.98
  17  15  12 1159.45  119.30
  17  15  14  426.54   56.78
  17  15  16   29.37    7.18
  17  16   1    8.27    9.41
  17  16   3  124.43   31.42
  17  16   5   13.32    7.09
  17  16   7   44.92    4.91
  17  16   9   26.73    5.68
  17  16  11   18.23   27.10
  17  16  13   -2.00    4.50
  17  16  15   21.78    6.68
  17  17   0 1945.60  228.00
  17  17   2 1481.69  166.53
  17  17   4  495.87   51.37
  17  17   6   15.14    7.50
  17  17   8  640.53   56.74
  17  17  10 1792.43  207.77
  17  17  12 1959.06  195.54
  17  17  14  941.36  128.93
  17  17  16  163.80   24.55
  18   0   0  862.80  218.86
  18   1   1  -35.14    5.77
  18   1   3   17.82   19.73
  18   1   5   11.18   23.14
  18   1   7    7.87   24.69
  18   1   9    2.00   43.33
  18   1  11    9.27    4.36
  18   1  13   83.33   48.05
  18   1  15   -0.32    4.27
  18   1  17   58.78   35.60
  18   2   0  924.04  150.35
  18   2   2  208.72   52.06
  18   2   4 2556.90  289.06
  18   2   6  926.72   45.46
  18   2   8  202.54   44.19
  18   2  10 2550.31  412.49
  18   2  12 1500.15  218.41
  18   2  14 5878.80  765.96
  18   2  16 1322.71  217.45
  18   3   1   -8.82   21.55
  18   3   3   87.11   34.23
  18   3   5  836.66   31.46
  18   3   7 -205.54   79.56
  18   3   9  112.84   17.50
  18   3  11   77.79   10.09
  18   3  13   94.20   10.59
  18   3  15   27.14    7.00
  18   3  17   28.19    5.96
  18   4   0 5917.86  508.55
  18   4   2 2283.07  239.73
  18   4   4 8318.22  490.00
  18   4   6  337.06   56.28
  18   4   8  855.53   92.97
  18   4  10   16.59    4.82
  18   4  12   45.60   12.64
  18   4  14 1069.84  153.53
  18   4  16  469.36   58.28
  18   5   1   10.00   30.46
  18   5   3  777.10   27.73
  18   5   5   41.37   19.41
  18   5   7  378.98   50.87
  18   5   9  576.97   48.28
  18   5  11  100.11   13.64
  18   5  13    6.50    5.36
  18   5  15   26.55    8.82
  18   5  17   38.05    6.46
  18   6   0  969.23   85.52
  18   6   2  979.05   46.51
  18   6   4  412.58   55.60
  18   6   6  -72.56    6.23
  18   6   8  216.68   28.73
  18   6  10   19.28   18.82
  18   6  12   53.01    9.64
  18   6  14  718.50   66.79
  18   6  16  203.49   26.41
  18   7   1  -18.28   33.64
  18   7   3 -279.33   14.68
  18   7   5  462.00   38.37
  18   7   7 1617.63  157.76
  18   7   9  840.34   89.56
  18   7  11   23.41    4.41
  18   7  13   31.14   22.19
  18   7  15  101.38   12.18
  18   7  17   93.29    8.59
  18   8   0  -89.11   50.33
  18   8   2  143.98   49.87
  18   8   4  637.49   74.79
  18   8   6  170.62   23.64
  18   8   8 2222.11  324.20
  18   8  10 1206.09  149.26
  18   8  12  940.04  147.85
  18   8  14  143.94   21.00
  18   8  16  217.41   25.78
  18   9   1  -26.46    5.41
  18   9   3  106.07   13.32
  18   9   5  587.02   45.96
  18   9   7  813.93  128.39
  18   9   9   89.84   10.09
  18   9  11   46.87   19.73
  18   9  13  164.67   19.50
  18   9  15  104.66   10.87
  18   9  17  195.90   25.60
  18  10   0 2927.33  432.45
  18  10   2 2658.51  358.98
  18  10   4   33.55   23.87
  18  10   6   13.87   10.14
  18  10   8 1054.02  167.30
  18  10  10 2414.87  322.83
  18  10  12 1782.07  258.69
  18  10  14 1507.65  195.58
  18  10  16 1396.81  172.53
  18  11   1   -0.36    4.77
  18  11   3   71.06   10.18
  18  11   5  142.07   10.87
  18  11   7   27.01    7.18
  18  11   9   17.82    4.86
  18  11  11  183.63   24.19
  18  11  13  174.49   52.83
  18  11  15  197.31   24.23
  18  11  17  118.84   17.32
  18  12   0  833.84  116.75
  18  12   2  895.31  131.98
  18  12   4   31.19    6.14
  18  12   6   66.56   10.91
  18  12   8 1345.44  191.63
  18  12  10 1993.61  299.15
  18  12  12 3762.26  519.96
  18  12  14 2253.43  315.88
  18  12  16 2242.84  282.92
  18  13   1   49.42   13.28
  18  13   3  106.88   11.14
  18  13   5   29.55   17.73
  18  13   7   24.82    5.59
  18  13   9  135.62   15.28
  18  13  11  119.61   16.55
  18  13  13  218.86   24.50
  18  13  15   77.33   12.73
  18  13  17  133.48   18.05
  18  14   0 3493.71  481.23
  18  14   2 4260.77  591.25
  18  14   4 1315.98  148.53
  18  14   6  590.70   50.37
  18  14   8  126.80   18.73
  18  14  10 1162.13  140.34
  18  14  12 1652.59  234.27
  18  14  14 2126.72  327.61
  18  14  16 1101.57  145.94
  18  15   1   27.05   18.05
  18  15   3   34.64   14.91
  18  15   5   19.78    4.23
  18  15   7   87.70    9.00
  18  15   9  111.16   13.87
  18  15  11  217.50   27.10
  18  15  13   58.10    6.86
  18  15  15   51.56    9.87
  18  15  17   20.59    4.32
  18  16   0 1126.90  214.86
  18  16   2 1172.86  187.94
  18  16   4  399.62   50.28
  18  16   6  202.77   24.96
  18  16   8  205.58   27.10
  18  16  10  932.45  109.57
  18  16  12 1932.69  266.14
  18  16  14  749.82  106.16
  18  16  16  815.02  145.16
  18  17   1   -2.59    6.09
  18  17   3   31.60    6.32
  18  17   5   35.87    8.41
  18  17   7   98.75    9.14
  18  17   9  242.82   37.14
  18  17  11  134.89   15.46
  18  17  13  103.16   13.73
  18  17  15   20.00    5.14
  18  17  17    9.41    4.14
  18  18   0 1909.55  341.97
  18  18   2 2286.16  287.10
  18  18   4 1640.72  238.82
  18  18   6 1479.74  171.90
  18  18   8  451.77   44.87
  18  18  10   29.28   10.23
  18  18  12    9.64    4.46
  18  18  14   20.64    4.91
  18  18  16   20.91    3.68
  18  18  18   76.33   35.83
  19   1   0  774.92   34.46
  19   1   2  647.71   30.23
  19   1   4 -192.85   19.46
  19   1   6  -56.51    5.64
  19   1   8   23.05    4.68
  19   1  10   24.19    4.64
  19   1  12   30.01    5.55
  19   1  14   11.37    6.68
  19   1  16    3.82    5.86
  19   1  18    8.82    4.41
  19   2   1  719.32   31.69
  19   2   3 3369.78  251.32
  19   2   5  309.29   61.15
  19   2   7  730.37   67.47
  19   2   9  430.54   62.69
  19   2  11  192.49   24.82
  19   2  13 2992.89  310.79
  19   2  15 1276.88  152.39
  19   2  17 3100.27  361.89
  19   3   0 4368.47  354.34
  19   3   2 3960.57  320.52
  19   3   4 2199.78  161.30
  19   3   6  643.35   71.38
  19   3   8   98.79   10.41
  19   3  10   14.28    7.55
  19   3  12   22.82   17.59
  19   3  14    4.14    6.36
  19   3  16   13.37    5.00
  19   3  18   20.23   10.41
  19   4   1 -220.45   15.46
  19   4   3 2146.23  156.35
  19   4   5   72.83   13.28
  19   4   7  425.49   32.87
  19   4   9  348.61  101.06
  19   4  11   21.64    3.96
  19   4  13 1279.02  111.25
  19   4  15  494.69   58.33
  19   4  17 1515.79  179.17
  19   5   0   56.19   32.69
  19   5   2  206.95   28.87
  19   5   4  113.79   22.96
  19   5   6   36.78    5.86
  19   5   8  161.21   12.23
  19   5  10  201.86   14.78
  19   5  12  152.94   15.41
  19   5  14   11.00    8.41
  19   5  16   23.73    6.82
  19   5  18    5.64    4.00
  19   6   1  -56.15    9.68
  19   6   3  474.23   42.83
  19   6   5   37.64    6.64
  19   6   7   83.24    9.68
  19   6   9   37.19    5.86
  19   6  11   46.96   19.19
  19   6  13  163.08   12.82
  19   6  15   13.05   10.68
  19   6  17  446.18   41.87
  19   7   0  893.49  102.97
  19   7   2  818.93   76.15
  19   7   4  392.35   35.92
  19   7   6  110.75   14.14
  19   7   8  142.12   14.82
  19   7  10  204.40   30.51
  19   7  12  261.10   30.14
  19   7  14  404.71   38.28
  19   7  16  149.94   13.46
  19   7  18   27.28    5.68
  19   8   1   27.55   17.28
  19   8   3  111.70   14.23
  19   8   5  169.94   12.91
  19   8   7  112.11   12.32
  19   8   9   61.60    7.09
  19   8  11  285.28   34.92
  19   8  13  104.11   12.32
  19   8  15  368.34   39.01
  19   8  17    8.37    5.32
  19   9   0  597.80   59.51
  19   9   2  405.71   43.37
  19   9   4  248.59   29.51
  19   9   6   36.51    5.09
  19   9   8   62.47    6.59
  19   9  10  245.18   55.06
  19   9  12  267.60   44.46
  19   9  14  303.38   41.74
  19   9  16  102.34   13.46
  19   9  18    6.55    3.27
  19  10   1   23.19    5.23
  19  10   3   11.05    5.00
  19  10   5  218.13   14.50
  19  10   7  199.72   19.96
  19  10   9  215.50   20.50
  19  10  11  881.35   99.61
  19  10  13  613.30   77.88
  19  10  15 1148.54  115.43
  19  10  17  135.21   19.28
  19  11   0  222.18   27.46
  19  11   2  133.93   14.14
  19  11   4   25.55    6.14
  19  11   6   25.82    6.73
  19  11   8  285.87   35.05
  19  11  10  686.86   73.51
  19  11  12  747.37   85.38
  19  11  14  297.47   35.64
  19  11  16   38.19    6.41
  19  11  18   52.65   13.78
  19  12   1   40.78    7.87
  19  12   3   32.73   15.46
  19  12   5  151.57   15.41
  19  12   7  253.00   24.78
  19  12   9  234.54   27.69
  19  12  11  873.58   99.38
  19  12  13  765.28   86.15
  19  12  15 1788.02  206.58
  19  12  17  201.49   28.73
  19  13   0 4096.19  428.22
  19  13   2 3368.60  394.98
  19  13   4 1135.17  110.57
  19  13   6  181.13   15.41
  19  13   8  122.48   36.60
  19  13  10  728.82   82.24
  19  13  12  814.61   98.38
  19  13  14  397.17   42.10
  19  13  16   35.87    6.27
  19  13  18   19.69    7.00
  19  14   1    3.86    4.09
  19  14   3    0.82    4.36
  19  14   5   13.32    9.05
  19  14   7  359.84   34.23
  19  14   9  245.50   29.41
  19  14  11  350.39   39.28
  19  14  13  528.92   54.87
  19  14  15  834.39   95.15
  19  14  17  130.25   20.37
  19  15   0 1763.61  191.26
  19  15   2 1647.00  240.14
  19  15   4  467.45   62.97
  19  15   6   19.37    7.37
  19  15   8  366.25   33.78
  19  15  10 1127.12  104.07
  19  15  12 1325.21  140.75
  19  15  14  770.06   91.02
  19  15  16  100.11   13.50
  19  15  18    5.59    3.96
  19  16   1    8.73    9.68
  19  16   3   30.82   15.18
  19  16   5   43.74   15.46
  19  16   7  252.82  108.43
  19  16   9   74.42    6.96
  19  16  11   72.01   31.23
  19  16  13   35.46    5.14
  19  16  15  185.99   31.01
  19  16  17   16.69    3.96
  19  17   0 3985.53  409.17
  19  17   2 2346.31  313.83
  19  17   4 1526.66  172.53
  19  17   6  421.35   39.60
  19  17   8    7.73    3.55
  19  17  10   95.97   13.50
  19  17  12  181.31   31.64
  19  17  14  112.52   16.55
  19  17  16   17.55    4.27
  19  17  18    9.32    3.96
  19  18   1   17.64    6.82
  19  18   3   32.96   13.78
  19  18   5    4.86    4.18
  19  18   7   27.91    7.23
  19  18   9    6.46    3.55
  19  18  11   46.46    7.32
  19  18  13   16.69    3.55
  19  18  15   12.55    3.50
  19  18  17    4.68    3.77
  19  19   0  376.44   67.92
  19  19   2  230.36   32.10
  19  19   4   16.87    4.50
  19  19   6   10.50    3.91
  19  19   8   67.42    7.82
  19  19  10  229.68   25.00
  19  19  12  332.88   46.42
  19  19  14  187.17   23.32
  19  19  16   29.41    6.86
  19  19  18   11.09   12.68
  20   0   0 1472.74  313.24
  20   1   1  -36.55    7.87
  20   1   3   -2.32    3.82
  20   1   5   15.87    3.73
  20   1   7   76.01    9.09
  20   1   9   39.51    7.37
  20   1  11   90.52   12.09
  20   1  13   32.69    6.73
  20   1  15    6.59    4.32
  20   1  17   16.96    6.23
  20   1  19   -1.59    4.68
  20   2   0  -18.96   13.37
  20   2   2  614.80   84.43
  20   2   4  126.98   14.05
  20   2   6  260.82   37.28
  20   2   8  418.22   54.78
  20   2  10   44.14   15.00
  20   2  12 1193.05  176.17
  20   2  14  170.35   27.19
  20   2  16 1109.89  153.07
  20   2  18   87.15   13.78
  20   3   1    1.64    3.73
  20   3   3   19.14    4.23
  20   3   5  310.83   23.50
  20   3   7  338.79   33.78
  20   3   9  570.11   48.42
  20   3  11  251.91   30.32
  20   3  13  150.94   16.59
  20   3  15   36.64   16.78
  20   3  17   63.42   43.60
  20   3  19    4.27    4.41
  20   4   0 1025.38  134.48
  20   4   2  181.22   22.82
  20   4   4  426.85   50.15
  20   4   6   11.91    5.64
  20   4   8  188.17   22.60
  20   4  10   55.10   14.50
  20   4  12  411.85   62.78
  20   4  14  147.07   30.01
  20   4  16  837.11  149.03
  20   4  18   33.69   10.91
  20   5   1   25.19    9.50
  20   5   3  265.19   21.05
  20   5   5  571.97   34.42
  20   5   7 1835.17  130.93
  20   5   9 1607.12  124.93
  20   5  11  556.74   40.42
  20   5  13   14.09    4.27
  20   5  15   40.46   21.19
  20   5  17   28.96   11.37
  20   5  19   35.51    7.68
  20   6   0    8.37    4.32
  20   6   2  259.19   36.51
  20   6   4    8.14    3.68
  20   6   6 1081.16  105.29
  20   6   8  374.80   48.69
  20   6  10 1748.70  181.49
  20   6  12  126.75   15.37
  20   6  14  381.85   51.92
  20   6  16  142.98   18.09
  20   6  18   39.87   30.05
  20   7   1   91.24   10.41
  20   7   3  365.48   28.32
  20   7   5 1651.50  105.29
  20   7   7 1954.37  235.50
  20   7   9 1518.06  153.03
  20   7  11  167.08   24.82
  20   7  13   10.00    3.68
  20   7  15  129.07   12.09
  20   7  17  101.75   10.82
  20   7  19   63.92   12.68
  20   8   0 1166.72  161.99
  20   8   2  703.13  101.25
  20   8   4  238.68   28.78
  20   8   6  482.59   56.37
  20   8   8  703.32  101.43
  20   8  10 1216.23  143.62
  20   8  12  686.59   87.97
  20   8  14  451.95   47.87
  20   8  16   19.69    4.86
  20   8  18    4.64    2.55
  20   9   1   34.64    4.86
  20   9   3  747.51   73.47
  20   9   5 1465.92  129.02
  20   9   7 1686.19  142.80
  20   9   9  386.48   42.60
  20   9  11   15.41    4.23
  20   9  13  167.80   19.91
  20   9  15  169.40   20.46
  20   9  17  225.00   22.23
  20   9  19   85.61    7.55
  20  10   0   84.02   18.09
  20  10   2   18.00    5.18
  20  10   4   40.96    9.55
  20  10   6 1719.15  167.12
  20  10   8 1226.10  150.94
  20  10  10 2984.57  357.02
  20  10  12 1840.49  201.99
  20  10  14 2308.90  301.60
  20  10  16    5.41    3.91
  20  10  18   15.05   11.23
  20  11   1  205.63  107.38
  20  11   3  290.87   25.87
  20  11   5  647.90   55.69
  20  11   7  174.76   17.96
  20  11   9   13.05    4.82
  20  11  11  145.03   15.73
  20  11  13  229.54   28.05
  20  11  15  392.12   43.51
  20  11  17  148.39   19.05
  20  11  19  186.13   19.69
  20  12   0 1642.00  229.36
  20  12   2 1342.44  210.18
  20  12   4  300.06   40.33
  20  12   6  160.71   19.69
  20  12   8  475.27   60.10
  20  12  10 1627.08  241.41
  20  12  12 1728.06  254.50
  20  12  14 1500.15  199.72
  20  12  16  155.35   35.83
  20  12  18   18.82   14.68
  20  13   1   80.02   36.73
  20  13   3  104.97   12.55
  20  13   5    9.91    3.36
  20  13   7   29.87   11.23
  20  13   9  165.17   18.41
  20  13  11  243.27   29.69
  20  13  13  372.03   34.14
  20  13  15  218.36   28.73
  20  13  17  262.14   30.78
  20  13  19   88.97   12.41
  20  14   0  253.73   38.05
  20  14   2  207.54   46.24
  20  14   4   52.92   12.14
  20  14   6  466.68   69.01
  20  14   8  381.16   45.42
  20  14  10 2249.34  310.33
  20  14  12 1839.81  261.23
  20  14  14 1628.77  229.27
  20  14  16   66.83   12.73
  20  14  18   16.41    3.96
  20  15   1   13.59    7.50
  20  15   3    9.73    4.18
  20  15   5   42.05   24.87
  20  15   7  192.49   31.32
  20  15   9  147.62   18.50
  20  15  11  391.48   40.78
  20  15  13  184.54   22.28
  20  15  15  278.37   29.41
  20  15  17  102.43   13.46
  20  15  19   61.74   12.55
  20  16   0 1161.86  191.04
  20  16   2 1518.65  211.95
  20  16   4  652.90   89.52
  20  16   6  164.58   25.37
  20  16   8   15.46    3.27
  20  16  10    2.27    6.41
  20  16  12  131.66   20.23
  20  16  14   45.46    9.09
  20  16  16   14.96    3.96
  20  16  18   -0.64    3.91
  20  17   1   12.91    5.09
  20  17   3   19.41    5.18
  20  17   5   38.83   10.32
  20  17   7  101.93   22.32
  20  17   9  265.82   29.73
  20  17  11  197.67   24.46
  20  17  13  239.82   26.91
  20  17  15  104.47   15.41
  20  17  17   63.65   11.00
  20  17  19   24.19    5.73
  20  18   0  253.73   43.69
  20  18   2  214.81   36.83
  20  18   4   17.19    5.05
  20  18   6   -5.82    3.23
  20  18   8    1.14    2.55
  20  18  10    2.23    2.73
  20  18  12   -0.86    3.50
  20  18  14   10.77    6.09
  20  18  16    2.64    3.77
  20  18  18    2.64    3.86
  20  19   1   -7.73    4.27
  20  19   3   -1.27    4.73
  20  19   5   34.92    8.59
  20  19   7   63.10   10.82
  20  19   9   98.29    8.73
  20  19  11  171.67   20.55
  20  19  13   87.65   14.00
  20  19  15   33.19    6.41
  20  19  17   38.14    7.64
  20  19  19   20.87   10.32
  20  20   0 2749.30  454.50
  20  20   2 1299.61  225.18
  20  20   4  858.57  115.93
  20  20   6  691.04   92.56
  20  20   8  469.32   68.83
  20  20  10  641.40   62.19
  20  20  12  241.91   37.55
  20  20  14   74.38   14.28
  20  20  16   41.37   21.23
  20  20  18   29.69   10.68
  20  20  20  377.80   81.33
  21   1   0  193.22   20.82
  21   1   2  172.62   27.51
  21   1   4    9.64    4.64
  21   1   6    7.23    3.23
  21   1   8   41.78    9.27
  21   1  10   45.83    7.23
  21   1  12   32.73    6.18
  21   1  14   17.41    4.46
  21   1  16   69.74   47.92
  21   1  18   -6.73    3.82
  21   1  20    1.05    4.09
  21   2   1  112.16   12.68
  21   2   3    8.23    4.50
  21   2   5  213.77   16.05
  21   2   7   68.10    8.55
  21   2   9  200.04   26.73
  21   2  11  598.16   69.24
  21   2  13   51.69   11.00
  21   2  15  489.55   55.37
  21   2  17   85.47   11.41
  21   2  19 1265.92  154.48
  21   3   0    9.00    7.32
  21   3   2   25.91   18.91
  21   3   4    5.32    3.18
  21   3   6  195.95   29.32
  21   3   8  239.09   24.69
  21   3  10  211.27   23.10
  21   3  12  189.31   25.41
  21   3  14   48.01   10.37
  21   3  16   29.23    6.46
  21   3  18   60.01    8.82
  21   3  20    4.05    3.96
  21   4   1   14.50    4.96
  21   4   3   20.28    8.00
  21   4   5   27.96    5.18
  21   4   7  160.62   17.28
  21   4   9   44.24    7.46
  21   4  11  161.53   20.46
  21   4  13    7.59    4.23
  21   4  15  198.77   23.87
  21   4  17   -1.50    3.77
  21   4  19  529.83   73.29
  21   5   0  443.81   35.05
  21   5   2  405.17  108.88
  21   5   4   33.46    9.64
  21   5   6  140.03    8.87
  21   5   8  181.35   15.46
  21   5  10   92.24   15.41
  21   5  12   47.78   23.55
  21   5  14   28.64   15.59
  21   5  16  129.57   21.73
  21   5  18   89.24   10.87
  21   5  20    1.45    3.46
  21   6   1    7.73    2.96
  21   6   3  162.03   12.41
  21   6   5  136.98    8.50
  21   6   7  399.85   25.87
  21   6   9   13.32    3.09
  21   6  11   47.92   13.87
  21   6  13   54.69    5.91
  21   6  15   50.96   11.37
  21   6  17   -1.05    3.14
  21   6  19  190.81   25.64
  21   7   0   51.56    6.05
  21   7   2   65.47    7.32
  21   7   4  178.94   18.69
  21   7   6  370.43   24.10
  21   7   8  169.99   16.14
  21   7  10   37.55    4.96
  21   7  12   47.74   27.10
  21   7  14   48.60   12.41
  21   7  16  135.07   12.68
  21   7  18   53.24    9.91
  21   7  20   12.91    4.73
  21   8   1   41.55    9.46
  21   8   3  208.99   23.55
  21   8   5  216.50   26.64
  21   8   7  137.34   13.37
  21   8   9  109.70   12.46
  21   8  11   92.34   11.73
  21   8  13  375.16   33.78
  21   8  15   42.28    4.18
  21   8  17   40.10    5.73
  21   8  19  103.66   11.18
  21   9   0  183.72   20.41
  21   9   2  172.99   19.28
  21   9   4   82.11   21.91
  21   9   6   21.32    7.68
  21   9   8  140.57   13.73
  21   9  10  319.11   32.01
  21   9  12  311.42   31.55
  21   9  14  237.50   22.69
  21   9  16  196.58   20.37
  21   9  18   30.37    3.55
  21   9  20   23.41    3.27
  21  10   1   49.01   23.14
  21  10   3  251.05   29.96
  21  10   5   76.20    7.32
  21  10   7   48.10    8.96
  21  10   9  278.92   29.14
  21  10  11  438.13   56.69
  21  10  13  825.25   93.02
  21  10  15  116.70   14.37
  21  10  17  102.20   12.00
  21  10  19   36.01    3.77
  21  11   0  567.11   61.56
  21  11   2  419.17   38.51
  21  11   4  170.67   19.46
  21  11   6   40.69    4.27
  21  11   8   66.69    7.64
  21  11  10  389.89   36.10
  21  11  12  376.53   41.74
  21  11  14  228.41   23.87
  21  11  16  141.44   16.69
  21  11  18   20.91    4.18
  21  11  20   16.23    3.68
  21  12   1   34.01    7.87
  21  12   3  178.85   19.87
  21  12   5   36.42    8.41
  21  12   7   10.32    3.50
  21  12   9  325.65   53.60
  21  12  11  439.95   45.55
  21  12  13  745.23   68.51
  21  12  15  153.17   19.46
  21  12  17  135.39   18.69
  21  12  19    9.68    5.36
  21  13   0   51.96    9.00
  21  13   2   56.42   14.23
  21  13   4   12.14    7.37
  21  13   6   69.38    8.32
  21  13   8  313.79   32.69
  21  13  10 1101.53  133.12
  21  13  12  701.22   95.43
  21  13  14  489.87   97.02
  21  13  16   84.70   12.00
  21  13  18   -1.41    3.27
  21  13  20   35.83    9.73
  21  14   1   64.01   48.37
  21  14   3  108.20   77.33
  21  14   5   12.91   10.73
  21  14   7   46.33    9.87
  21  14   9  244.18   26.91
  21  14  11  209.31   22.60
  21  14  13  486.32   51.74
  21  14  15   83.93   15.00
  21  14  17   71.38   10.37
  21  14  19   22.00    5.09
  21  15   0  765.01   99.75
  21  15   2  625.80   63.60
  21  15   4  226.63   29.64
  21  15   6   45.55    6.68
  21  15   8   48.65    7.91
  21  15  10  111.98   14.32
  21  15  12  175.17   22.28
  21  15  14   86.06   12.28
  21  15  16   23.96    4.55
  21  15  18   -2.73    3.18
  21  15  20   62.10   32.96
  21  16   1   10.50    4.18
  21  16   3   26.32    4.86
  21  16   5   85.70   11.37
  21  16   7  158.21   15.28
  21  16   9  221.54   20.28
  21  16  11  147.80   17.91
  21  16  13  113.39   16.23
  21  16  15   20.91    4.46
  21  16  17   24.28    4.73
  21  16  19   37.23    5.91
  21  17   0   86.43    9.96
  21  17   2   73.60   18.64
  21  17   4    4.96    4.82
  21  17   6   -1.14    3.32
  21  17   8   26.78    3.59
  21  17  10  134.66   21.78
  21  17  12  111.29   13.14
  21  17  14   57.01    8.82
  21  17  16   20.87    5.41
  21  17  18    4.14    3.59
  21  17  20   -0.59    3.36
  21  18   1   -8.09    3.91
  21  18   3   71.38   12.05
  21  18   5   75.01   11.14
  21  18   7   44.24    7.09
  21  18   9   28.23    3.23
  21  18  11   16.32    3.46
  21  18  13    5.82    4.18
  21  18  15    9.68    3.64
  21  18  17    5.18    4.64
  21  18  19   35.46    7.87
  21  19   0 1568.75  164.85
  21  19   2 1656.36  226.00
  21  19   4  420.94   57.78
  21  19   6  196.26   25.73
  21  19   8  110.84   10.64
  21  19  10   39.33    4.50
  21  19  12   -1.77    3.36
  21  19  14   18.05    3.55
  21  19  16   45.37   15.18
  21  19  18   52.37    8.32
  21  19  20   10.73    4.18
  21  20   1   -1.64    5.36
  21  20   3    7.41    3.96
  21  20   5    4.55    4.27
  21  20   7    8.37    3.41
  21  20   9   23.00    5.50
  21  20  11   21.55    3.73
  21  20  13   26.73    4.14
  21  20  15   84.38   68.47
  21  20  17    3.50    3.23
  21  20  19   23.05    7.87
  21  21   0    3.77    6.59
  21  21   2    9.09    4.46
  21  21   4   60.88   11.18
  21  21   6   46.65    8.46
  21  21   8   26.87   21.14
  21  21  10    4.86    2.64
  21  21  12   13.32    2.86
  21  21  14   49.83   11.91
  21  21  16   96.79   15.18
  21  21  18  132.34   21.05
  21  21  20   77.11   12.50
  22   0   0   15.05    9.18
  22   1   1   -0.14    3.46
  22   1   3   27.96    4.55
  22   1   5   78.83    9.37
  22   1   7  194.13   21.28
  22   1   9   73.79    8.46
  22   1  11  134.39   14.73
  22   1  13  107.43   60.78
  22   1  15   -1.14    4.68
  22   1  17   35.78   24.60
  22   1  19    4.18    4.18
  22   1  21    1.55    3.96
  22   2   0  206.68   31.42
  22   2   2  556.24   75.61
  22   2   4  316.33   60.15
  22   2   6  570.93   90.47
  22   2   8   73.79   15.68
  22   2  10  178.40   33.87
  22   2  12   24.32   16.78
  22   2  14   90.79   20.23
  22   2  16   70.97   14.73
  22   2  18  237.32   33.37
  22   2  20   59.37   11.64
  22   3   1   52.87   24.10
  22   3   3  390.62   37.83
  22   3   5 1357.62  117.34
  22   3   7 1080.30   96.15
  22   3   9 1084.80   99.56
  22   3  11  597.57   56.37
  22   3  13  128.48   18.09
  22   3  15    6.59    5.50
  22   3  17   56.33    9.55
  22   3  19   22.50    5.64
  22   3  21    2.82    4.59
  22   4   0   99.93   13.64
  22   4   2  185.54   25.73
  22   4   4  249.05  124.57
  22   4   6  368.93   35.37
  22   4   8  204.54   26.60
  22   4  10   12.05    5.77
  22   4  12  258.46   59.01
  22   4  14   36.51    5.00
  22   4  16   41.69    9.50
  22   4  18  117.02   22.37
  22   4  20   75.33   14.87
  22   5   1   75.74    7.09
  22   5   3 1433.05  109.93
  22   5   5 2203.74  146.66
  22   5   7 2135.04  165.76
  22   5   9 2056.35  176.22
  22   5  11  939.04   70.42
  22   5  13   67.38   14.68
  22   5  15   53.24   11.77
  22   5  17  101.20   15.32
  22   5  19   51.96    8.27
  22   5  21   16.41    5.68
  22   6   0 1051.25  119.30
  22   6   2  400.08   40.28
  22   6   4  439.17   84.06
  22   6   6   20.82    7.96
  22   6   8  490.73   43.69
  22   6  10  304.10   38.28
  22   6  12  223.00   29.82
  22   6  14   34.51   18.96
  22   6  16   36.46    5.73
  22   6  18   54.19    9.50
  22   6  20   29.01    6.18
  22   7   1  190.31   22.23
  22   7   3  933.77   65.79
  22   7   5 2804.54  207.68
  22   7   7 2136.14  153.12
  22   7   9 1480.01  106.66
  22   7  11  350.57   24.82
  22   7  13   19.46    7.05
  22   7  15  180.58   20.28
  22   7  17   95.75   12.73
  22   7  19   60.65    9.59
  22   7  21   21.69    7.77
  22   8   0  136.16   23.96
  22   8   2   72.29   14.00
  22   8   4  213.90   25.64
  22   8   6  564.84   54.46
  22   8   8 1998.61  248.27
  22   8  10 1197.23  125.07
  22   8  12 1158.99  114.57
  22   8  14  124.93   13.18
  22   8  16   44.14    5.96
  22   8  18  101.56   13.87
  22   8  20   17.55   10.59
  22   9   1  102.29   27.46
  22   9   3 1134.67  106.07
  22   9   5 1707.42  135.43
  22   9   7 1349.21   81.61
  22   9   9  407.62   54.42
  22   9  11   79.61    9.73
  22   9  13  119.02   11.50
  22   9  15  257.41   19.28
  22   9  17  320.70   29.41
  22   9  19   52.24    6.41
  22   9  21   70.92   15.50
  22  10   0  525.65   85.88
  22  10   2  219.18   28.73
  22  10   4   -0.27    4.96
  22  10   6  264.51   31.78
  22  10   8 1526.34  189.40
  22  10  10 1040.70  139.30
  22  10  12 1104.53  143.66
  22  10  14  142.30   18.64
  22  10  16   19.09    4.46
  22  10  18   45.92    5.05
  22  10  20   45.46    6.96
  22  11   1   95.79   10.96
  22  11   3  700.00   67.47
  22  11   5 1049.56   98.34
  22  11   7  357.11   27.01
  22  11   9   68.51    7.82
  22  11  11   23.32    4.14
  22  11  13  121.52   12.64
  22  11  15  395.80   45.83
  22  11  17  262.19   31.23
  22  11  19  122.48   11.77
  22  11  21   41.69    4.73
  22  12   0    6.18    3.50
  22  12   2   12.37    4.05
  22  12   4  228.86   31.69
  22  12   6  288.15   35.78
  22  12   8 1033.11  116.57
  22  12  10 1060.57  120.66
  22  12  12 1371.72  195.72
  22  12  14   99.70   14.23
  22  12  16   17.55    4.86
  22  12  18   54.74   10.87
  22  12  20   58.28   11.23
  22  13   1   23.10    6.36
  22  13   3  152.39   22.50
  22  13   5   89.56   29.10
  22  13   7   16.46    3.96
  22  13   9  101.97   10.14
  22  13  11   85.43   12.23
  22  13  13  289.19   26.60
  22  13  15  211.27   25.14
  22  13  17  227.18   25.73
  22  13  19   81.92   13.91
  22  13  21   61.01   15.18
  22  14   0  121.20   20.55
  22  14   2  121.34   19.59
  22  14   4   63.47   12.78
  22  14   6   52.74   27.14
  22  14   8  128.43   12.82
  22  14  10  172.35   23.19
  22  14  12  105.66   15.91
  22  14  14    5.05    3.18
  22  14  16   43.28   24.19
  22  14  18   16.55    4.68
  22  14  20   30.69    6.73
  22  15   1   -5.77    4.50
  22  15   3   14.96    7.68
  22  15   5   38.96    5.77
  22  15   7  200.13   18.91
  22  15   9  234.86   18.09
  22  15  11  407.99   39.01
  22  15  13  235.86   27.64
  22  15  15  198.86   23.87
  22  15  17  127.66   18.64
  22  15  19   45.96    8.73
  22  15  21   26.73    9.27
  22  16   0   76.47   13.50
  22  16   2  108.84   28.55
  22  16   4   39.14   10.23
  22  16   6   33.23    7.14
  22  16   8   41.37    5.68
  22  16  10   12.18    6.00
  22  16  12   28.78    5.64
  22  16  14   18.91    5.82
  22  16  16    4.14    3.73
  22  16  18    8.18    3.50
  22  16  20    6.18    3.23
  22  17   1   -1.82    4.00
  22  17   3   76.47   18.05
  22  17   5   79.79   12.00
  22  17   7  135.39   15.05
  22  17   9  319.11   26.37
  22  17  11  154.44   17.50
  22  17  13  273.64   40.96
  22  17  15  119.11   20.09
  22  17  17   49.51    8.68
  22  17  19   17.64    4.46
  22  17  21    5.18    3.64
  22  18   0  729.09  127.07
  22  18   2  210.63   36.73
  22  18   4  137.21   20.87
  22  18   6   53.87   13.18
  22  18   8  119.16   16.05
  22  18  10   68.56    9.27
  22  18  12   82.24   12.14
  22  18  14   42.42   10.77
  22  18  16    6.96    3.27
  22  18  18  100.43   16.14
  22  18  20  223.59   35.42
  22  19   1    9.41    9.55
  22  19   3   25.96    6.68
  22  19   5   59.10    8.68
  22  19   7   64.56    9.18
  22  19   9   62.10    7.27
  22  19  11  145.62   15.00
  22  19  13   57.42   10.46
  22  19  15   57.78   15.78
  22  19  17   32.64    7.96
  22  19  19    3.55    3.36
  22  19  21    7.96    5.77
  22  20   0   11.82    4.64
  22  20   2   78.65   18.14
  22  20   4   66.47   14.14
  22  20   6   31.46    6.32
  22  20   8   11.64    3.68
  22  20  10   79.65   12.82
  22  20  12   78.42   11.73
  22  20  14   21.23    5.23
  22  20  16    0.68    3.55
  22  20  18  284.05   47.55
  22  20  20  712.23   93.38
  22  21   1    1.50    3.82
  22  21   3   14.78    3.96
  22  21   5   30.96    7.09
  22  21   7   13.96    4.86
  22  21   9   48.01    7.77
  22  21  11   38.42    5.32
  22  21  13   40.37    6.59
  22  21  15   25.46    5.73
  22  21  17    1.91    3.14
  22  21  19    3.82    3.55
  22  21  21   47.46   10.00
  22  22   0  324.20   97.11
  22  22   2  100.29   22.05
  22  22   4  237.45   39.05
  22  22   6  218.95   34.55
  22  22   8 1359.90  199.95
  22  22  10 1334.57  153.94
  22  22  12 1741.11  139.53
  22  22  14  461.59   59.65
  22  22  16   61.01   10.91
  22  22  18  139.89   24.14
  22  22  20  677.63   83.29
  22  22  22  320.15   73.20
  23   1   0  124.75   92.20
  23   1   2   49.55   14.14
  23   1   4   40.33    6.18
  23   1   6   26.32    3.86
  23   1   8   75.11   12.73
  23   1  10   59.60    8.37
  23   1  12   33.96   14.28
  23   1  14   10.37    3.96
  23   1  16   11.00    4.09
  23   1  18   13.78    4.55
  23   1  20   24.50   13.37
  23   1  22    1.27    4.96
  23   2   1   21.19    7.09
  23   2   3   15.37    7.91
  23   2   5  218.91   17.50
  23   2   7   85.74   11.00
  23   2   9   70.74    8.91
  23   2  11   24.96    7.87
  23   2  13    8.91    4.09
  23   2  15  159.53   24.78
  23   2  17    8.14    4.68
  23   2  19   36.92    7.96
  23   2  21   60.19   15.00
  23   3   0    5.09    3.59
  23   3   2   42.05   16.55
  23   3   4  183.81   17.73
  23   3   6  519.51   35.32
  23   3   8  540.60   49.92
  23   3  10  420.53   40.78
  23   3  12  152.21   24.55
  23   3  14   27.14    8.46
  23   3  16   30.05    4.46
  23   3  18   48.96   10.55
  23   3  20   63.74   12.64
  23   3  22   -1.50    4.14
  23   4   1   33.23    8.73
  23   4   3  177.85   26.96
  23   4   5  415.08   38.73
  23   4   7   21.55    3.82
  23   4   9  141.80   12.28
  23   4  11   -4.59    3.96
  23   4  13    8.14    4.18
  23   4  15   72.24    9.59
  23   4  17    7.41    4.32
  23   4  19   57.74    7.77
  23   4  21   54.42   10.46
  23   5   0   95.84   10.82
  23   5   2  201.13   20.00
  23   5   4  421.54   34.19
  23   5   6  630.71   51.15
  23   5   8  776.01   65.56
  23   5  10  576.52   58.42
  23   5  12  200.31   49.74
  23   5  14   55.87   41.55
  23   5  16   54.01    7.23
  23   5  18  191.81   24.50
  23   5  20  128.84   20.91
  23   5  22    9.96    4.73
  23   6   1   30.28    3.00
  23   6   3  403.30   30.69
  23   6   5  516.55   33.69
  23   6   7   61.78    4.73
  23   6   9   54.78    5.32
  23   6  11   46.74   10.87
  23   6  13   27.91    4.68
  23   6  15   80.24    9.64
  23   6  17   -1.09    3.82
  23   6  19   13.32    4.23
  23   6  21  194.58   28.64
  23   7   0  247.09   20.37
  23   7   2   94.38   11.73
  23   7   4   17.96    4.14
  23   7   6  119.25   33.73
  23   7   8  177.53   11.82
  23   7  10  119.93   10.87
  23   7  12   38.87   18.82
  23   7  14   75.79    8.46
  23   7  16   79.74    8.82
  23   7  18   91.34   17.05
  23   7  20   58.87    9.50
  23   7  22    4.23    3.41
  23   8   1   79.33   22.19
  23   8   3  554.29   53.60
  23   8   5  703.50   55.60
  23   8   7  193.90   21.05
  23   8   9   27.64   11.41
  23   8  11   90.43    8.00
  23   8  13   40.01    4.41
  23   8  15   55.51    5.77
  23   8  17   -0.36    3.14
  23   8  19    0.50    3.09
  23   8  21  299.33   35.69
  23   9   0   30.51    6.77
  23   9   2   77.33   16.00
  23   9   4  104.61   10.32
  23   9   6   49.01    3.91
  23   9   8   69.38   41.60
  23   9  10   14.78   12.41
  23   9  12   26.28    3.46
  23   9  14  126.89   13.73
  23   9  16   69.74    7.09
  23   9  18   58.15    8.55
  23   9  20   32.51    5.41
  23   9  22    3.73    5.23
  23  10   1   63.28    7.41
  23  10   3  360.66   36.92
  23  10   5  653.53   59.51
  23  10   7   91.88    6.77
  23  10   9   10.37    7.27
  23  10  11  147.07   16.05
  23  10  13   39.96    5.23
  23  10  15   52.37    6.64
  23  10  17    4.18    2.18
  23  10  19    2.73    2.55
  23  10  21  624.39   57.10
  23  11   0   30.87    4.86
  23  11   2   70.79   72.74
  23  11   4   32.87   31.23
  23  11   6   50.78    5.96
  23  11   8   84.29    6.73
  23  11  10  143.94   17.50
  23  11  12  161.76   18.23
  23  11  14  150.76   21.50
  23  11  16   53.65    6.86
  23  11  18   11.55    2.59
  23  11  20    6.64    2.27
  23  11  22   18.73    5.05
  23  12   1   28.28   10.46
  23  12   3  150.07   18.00
  23  12   5  150.80   15.73
  23  12   7   14.78    6.82
  23  12   9   28.10    5.32
  23  12  11  143.48   16.23
  23  12  13   24.96    4.36
  23  12  15   26.28    4.00
  23  12  17    3.50    3.14
  23  12  19    4.32    2.86
  23  12  21  652.76   46.19
  23  13   0   34.92   17.69
  23  13   2   52.19   29.46
  23  13   4    5.41    3.96
  23  13   6   23.69    3.86
  23  13   8   26.82    4.50
  23  13  10   57.19   18.23
  23  13  12   25.60    4.73
  23  13  14   19.78    3.59
  23  13  16    7.14    3.23
  23  13  18    4.41    2.91
  23  13  20    6.91    4.32
  23  13  22   11.82    2.50
  23  14   1   36.01   20.64
  23  14   3   32.42   13.46
  23  14   5   28.64   17.59
  23  14   7   65.74    9.27
  23  14   9  101.38    8.18
  23  14  11  139.48   16.37
  23  14  13   17.91    3.32
  23  14  15   10.91    5.59
  23  14  17   18.82    4.68
  23  14  19    6.59    3.46
  23  14  21  179.85   23.87
  23  15   0  192.90   31.37
  23  15   2  134.21   20.37
  23  15   4   50.74    9.55
  23  15   6   80.74   11.46
  23  15   8   76.79    9.14
  23  15  10   41.10    4.96
  23  15  12   26.60   11.64
  23  15  14   10.55    3.68
  23  15  16   18.87    7.32
  23  15  18    1.36    3.18
  23  15  20    4.09    3.91
  23  15  22    5.55    2.73
  23  16   1   10.68    4.14
  23  16   3   22.05    4.55
  23  16   5   65.29    9.55
  23  16   7   71.83    9.05
  23  16   9   79.29    7.09
  23  16  11   57.87    7.46
  23  16  13   11.55    6.41
  23  16  15    5.91    3.32
  23  16  17   57.97   12.23
  23  16  19   37.01    7.32
  23  16  21   11.55    7.37
  23  17   0   18.14    4.91
  23  17   2   10.59    4.46
  23  17   4   -1.27    3.55
  23  17   6   -2.00    3.46
  23  17   8    1.64    3.05
  23  17  10    9.41    3.00
  23  17  12    3.00    2.82
  23  17  14   14.05    3.73
  23  17  16   63.88   17.37
  23  17  18   57.78    9.73
  23  17  20   24.46   10.87
  23  17  22    3.32    2.68
  23  18   1   18.87    5.09
  23  18   3   75.70   11.05
  23  18   5  191.40   32.55
  23  18   7  113.48   15.91
  23  18   9   59.78    8.00
  23  18  11   30.55   21.19
  23  18  13    7.18    2.91
  23  18  15   28.69   20.82
  23  18  17   51.69   10.14
  23  18  19   82.92   14.23
  23  18  21    9.73    4.86
  23  19   0   23.19    5.77
  23  19   2   56.92    9.37
  23  19   4   45.37    7.41
  23  19   6   28.23    9.64
  23  19   8    2.55    3.09
  23  19  10    7.09    2.32
  23  19  12    4.05    2.91
  23  19  14    7.59    3.05
  23  19  16   29.05    8.41
  23  19  18   73.74   11.41
  23  19  20   61.47   10.32
  23  19  22   11.41    3.96
  23  20   1   14.09    4.32
  23  20   3   61.97   12.50
  23  20   5  138.80   21.05
  23  20   7   37.05    7.41
  23  20   9   32.87    5.50
  23  20  11    9.46    7.41
  23  20  13    8.87    3.36
  23  20  15   12.50    9.09
  23  20  17   32.32   10.14
  23  20  19   28.32    7.09
  23  20  21   26.60    5.86
  23  21   0  143.71   30.46
  23  21   2   82.02   16.69
  23  21   4   49.83   10.05
  23  21   6   93.43   13.96
  23  21   8  338.02   47.83
  23  21  10  617.44   58.51
  23  21  12  573.47   39.28
  23  21  14  160.08   19.23
  23  21  16    3.82    2.86
  23  21  18   39.01    8.00
  23  21  20   42.92   10.50
  23  21  22   16.37    5.91
  23  22   1    0.14    4.64
  23  22   3   34.05   24.87
  23  22   5   18.96    5.64
  23  22   7    5.64    3.82
  23  22   9   11.00   12.82
  23  22  11   32.23   21.60
  23  22  13    7.87    2.27
  23  22  15   14.41    7.55
  23  22  17   12.09    4.14
  23  22  19   20.69    7.64
  23  22  21   29.51    5.86
  23  23   0  504.41   88.70
  23  23   2  324.52   48.60
  23  23   4  193.58   29.10
  23  23   6   14.78    4.32
  23  23   8   35.10    8.23
  23  23  10  198.67   25.23
  23  23  12  254.23   22.78
  23  23  14   59.37   15.91
  23  23  16   16.78   13.68
  23  23  18   60.47   11.27
  23  23  20  100.75   18.00
  23  23  22   83.20   18.19
  24   0   0  532.60  146.85
  24   1   1   26.37    5.18
  24   1   3  109.70   17.23
  24   1   5  159.08   15.82
  24   1   7  290.33   23.82
  24   1   9  156.39   21.09
  24   1  11  124.34   15.00
  24   1  13    9.55    4.18
  24   1  15    0.32    5.23
  24   1  17   13.09    4.41
  24   1  19   -0.50    4.50
  24   1  21   10.05    4.36
  24   1  23    7.77    8.09
  24   2   0  198.49   28.87
  24   2   2  139.16   22.05
  24   2   4  697.18   83.02
  24   2   6   19.87    3.77
  24   2   8  223.00   26.82
  24   2  10   42.60   13.87
  24   2  12    9.18    7.96
  24   2  14  389.89   57.47
  24   2  16   83.65   17.23
  24   2  18  445.27   79.74
  24   2  20   13.64    5.50
  24   2  22  703.82  101.29
  24   3   1  101.02   13.28
  24   3   3  849.16   97.61
  24   3   5 1404.72  119.07
  24   3   7 1542.70  106.97
  24   3   9 1032.11   82.11
  24   3  11  431.63   54.06
  24   3  13  145.98   91.70
  24   3  15   11.87    4.18
  24   3  17  107.75   18.96
  24   3  19  107.07   20.55
  24   3  21   20.78    6.18
  24   3  23    6.32    4.82
  24   4   0  560.74   79.20
  24   4   2  751.78   93.34
  24   4   4  958.14  116.48
  24   4   6   14.78    4.27
  24   4   8   81.33   14.41
  24   4  10   24.64    5.59
  24   4  12   24.10   13.55
  24   4  14  230.09   32.46
  24   4  16   38.19   10.05
  24   4  18  270.78   43.33
  24   4  20   23.78    4.73
  24   4  22  249.82   46.42
  24   5   1  144.30   15.37
  24   5   3 1581.48  130.93
  24   5   5 1955.60  150.07
  24   5   7 2392.27  181.53
  24   5   9 1503.79  125.11
  24   5  11  535.69   55.15
  24   5  13    7.82    4.27
  24   5  15   44.74    7.68
  24   5  17  238.05   32.73
  24   5  19  199.49   27.23
  24   5  21  108.43   15.55
  24   5  23   16.18    4.32
  24   6   0   45.74    6.91
  24   6   2   24.37    5.50
  24   6   4   22.55    6.73
  24   6   6  293.92   28.19
  24   6   8  149.26   18.59
  24   6  10  407.90   45.92
  24   6  12  101.79   17.28
  24   6  14  179.53   26.82
  24   6  16   19.69    4.77
  24   6  18   12.46    4.91
  24   6  20   14.37    4.64
  24   6  22   19.59    5.46
  24   7   1  332.34   33.37
  24   7   3 1468.92  103.43
  24   7   5 2350.49  146.57
  24   7   7 2008.52  111.07
  24   7   9 1365.40   89.52
  24   7  11  238.59   20.28
  24   7  13   14.96    7.14
  24   7  15  104.43   17.41
  24   7  17  170.26   19.37
  24   7  19  219.27   26.41
  24   7  21  123.57   20.46
  24   7  23   33.28    9.77
  24   8   0  166.40   24.23
  24   8   2  238.86   28.28
  24   8   4  101.11   21.78
  24   8   6  147.16   19.78
  24   8   8  342.93   29.82
  24   8  10  500.73   54.65
  24   8  12  110.02   13.23
  24   8  14   37.28    6.73
  24   8  16   16.91    3.32
  24   8  18    5.86    3.18
  24   8  20  182.44   35.23
  24   8  22   34.64    9.37
  24   9   1  161.26   21.23
  24   9   3 1084.98   97.20
  24   9   5 1393.13  124.39
  24   9   7 1329.16  104.20
  24   9   9  672.36   54.60
  24   9  11  101.20   10.87
  24   9  13    7.87    2.18
  24   9  15   59.33    6.32
  24   9  17  156.71   17.69
  24   9  19   97.38   12.96
  24   9  21   55.19    8.59
  24   9  23   15.78    3.96
  24  10   0    7.05    6.96
  24  10   2   30.10   11.87
  24  10   4   37.28    9.59
  24  10   6  435.63   64.79
  24  10   8  528.06   48.55
  24  10  10  569.47   66.15
  24  10  12  110.75   18.05
  24  10  14   20.73    4.36
  24  10  16   10.37    4.00
  24  10  18   53.51    8.91
  24  10  20  597.84   78.65
  24  10  22  414.90   58.56
  24  11   1  227.77  110.70
  24  11   3  385.26   44.19
  24  11   5  494.32   51.46
  24  11   7  200.67   19.73
  24  11   9   95.70    9.27
  24  11  11    7.64    6.09
  24  11  13   20.59    4.46
  24  11  15   85.65    9.00
  24  11  17   58.10    7.68
  24  11  19   66.15    8.09
  24  11  21    9.82    3.23
  24  11  23    5.09    4.50
  24  12   0    2.14    4.55
  24  12   2   46.92   33.64
  24  12   4   18.09    4.05
  24  12   6  107.20   17.37
  24  12   8  154.57   19.50
  24  12  10  103.75   17.09
  24  12  12    6.23    3.18
  24  12  14  111.61   14.64
  24  12  16   52.92    7.09
  24  12  18  181.72   20.00
  24  12  20  876.76   80.20
  24  12  22  554.97   54.33
  24  13   1   15.68    4.36
  24  13   3   53.60    8.50
  24  13   5   14.64    5.55
  24  13   7    6.32    2.77
  24  13   9   11.77    2.64
  24  13  11   15.14    3.14
  24  13  13   45.69    7.55
  24  13  15   27.64    5.59
  24  13  17   48.24    8.00
  24  13  19   30.64    7.05
  24  13  21   12.59    3.00
  24  13  23   11.46    3.50
  24  14   0  487.55   69.47
  24  14   2  405.12   60.65
  24  14   4  178.81   27.01
  24  14   6  186.90   25.14
  24  14   8   42.78    6.68
  24  14  10   19.28    3.86
  24  14  12  107.20   15.78
  24  14  14   80.38   11.46
  24  14  16   81.97   12.46
  24  14  18   61.83   10.96
  24  14  20  458.63   56.15
  24  14  22  280.51   28.73
  24  15   1    9.27    4.91
  24  15   3   12.50    3.55
  24  15   5   39.33    5.36
  24  15   7   91.15   11.55
  24  15   9   68.06    8.05
  24  15  11   70.83    8.05
  24  15  13   26.41    4.86
  24  15  15   32.55    6.41
  24  15  17   87.06   54.28
  24  15  19   11.50    3.82
  24  15  21   10.09    2.86
  24  15  23    4.05    2.32
  24  16   0  122.75   18.87
  24  16   2   63.10   11.64
  24  16   4   41.96    8.32
  24  16   6   12.68    4.18
  24  16   8   11.91    2.96
  24  16  10    5.73    2.09
  24  16  12   67.01   15.41
  24  16  14   77.70   12.18
  24  16  16   17.59    9.50
  24  16  18   27.96    9.37
  24  16  20    3.50    2.91
  24  16  22    3.82    2.82
  24  17   1   22.28    7.64
  24  17   3   93.56   15.28
  24  17   5  212.50   28.51
  24  17   7  156.08   17.64
  24  17   9  201.08   20.59
  24  17  11   61.69    6.77
  24  17  13   39.28    6.41
  24  17  15   22.50    4.96
  24  17  17   12.18    6.00
  24  17  19   10.05    5.36
  24  17  21   17.14   10.32
  24  17  23    5.05    2.46
  24  18   0  603.93   95.88
  24  18   2  320.15   49.65
  24  18   4  191.63   31.87
  24  18   6   22.87    6.82
  24  18   8    8.55    3.50
  24  18  10   41.87    6.14
  24  18  12  132.16   14.41
  24  18  14   64.97   10.87
  24  18  16   17.69    5.41
  24  18  18   97.47   15.00
  24  18  20  142.85   24.64
  24  18  22  127.52   19.19
  24  19   1    4.32    4.05
  24  19   3  138.71   20.78
  24  19   5  252.37   35.78
  24  19   7  210.95   30.78
  24  19   9  151.71   20.69
  24  19  11   50.46    6.27
  24  19  13   28.73    6.55
  24  19  15    7.82    3.55
  24  19  17   12.59    6.09
  24  19  19    2.64    3.96
  24  19  21   12.23    7.82
  24  19  23    8.50    4.73
  24  20   0   77.33   19.78
  24  20   2   50.69   30.37
  24  20   4   29.78    6.41
  24  20   6   21.96    6.14
  24  20   8  269.32   42.42
  24  20  10  556.24   64.19
  24  20  12  917.49   88.84
  24  20  14  421.85   55.42
  24  20  16   15.59   11.23
  24  20  18   70.83   12.91
  24  20  20  237.82   34.46
  24  20  22  406.71   54.87
  24  21   1   12.37    7.82
  24  21   3   18.19    6.09
  24  21   5   99.43   14.82
  24  21   7  100.47   17.05
  24  21   9   45.69    7.82
  24  21  11   12.59    2.96
  24  21  13   10.05    2.46
  24  21  15    9.64    6.55
  24  21  17   35.23   16.50
  24  21  19   -0.14    3.68
  24  21  21   13.18    4.00
  24  21  23   15.50    6.00
  24  22   0  820.07  134.71
  24  22   2  611.53   98.79
  24  22   4  268.64   47.37
  24  22   6   15.87    5.86
  24  22   8   27.64    7.23
  24  22  10  346.93   53.42
  24  22  12  559.11   57.69
  24  22  14  272.05   28.69
  24  22  16   24.78   15.87
  24  22  18  149.66   26.23
  24  22  20  513.28   62.19
  24  22  22  422.67   56.24
  24  23   1    6.91    5.00
  24  23   3   22.14   20.69
  24  23   5    9.59    4.00
  24  23   7   15.50    5.73
  24  23   9   24.28   11.55
  24  23  11   17.37    6.86
  24  23  13   12.68    5.32
  24  23  15    2.27    2.18
  24  23  17    6.14    3.86
  24  23  19    8.59    4.23
  24  23  21    7.37    3.55
  24  23  23    8.82    4.14
  24  24   0   -0.95    7.41
  24  24   2   31.05    8.41
  24  24   4   26.32    8.27
  24  24   6  246.82   42.33
  24  24   8  495.96   69.51
  24  24  10 1029.01  150.80
  24  24  12  819.02   96.38
  24  24  14  370.53   37.96
  24  24  16    0.68    2.59
  24  24  18   68.24   12.64
  24  24  20  325.02   43.24
  24  24  22  263.14   34.05
  24  24  24   71.74   37.51
  25   1   0    7.55    3.73
  25   1   2   25.60   15.96
  25   1   4   47.74   12.64
  25   1   6   39.23    6.50
  25   1   8  102.34    8.27
  25   1  10   43.83    5.86
  25   1  12    1.45    3.82
  25   1  14   -0.91    3.59
  25   1  16   12.82    9.55
  25   1  18    9.55    4.09
  25   1  20    9.00    3.68
  25   1  22   14.14    4.27
  25   1  24    4.77    4.96
  25   2   1   13.05    3.91
  25   2   3  516.23   54.28
  25   2   5   28.32    8.91
  25   2   7  336.79   27.55
  25   2   9    7.68    3.68
  25   2  11   -0.82    4.14
  25   2  13  208.99   25.41
  25   2  15  104.43   16.87
  25   2  17  368.07   51.60
  25   2  19  298.56   37.42
  25   2  21  412.94   58.74
  25   2  23    6.77    3.91
  25   3   0  458.54   47.74
  25   3   2  482.77   53.01
  25   3   4  415.58   43.51
  25   3   6  589.70   59.19
  25   3   8  725.91   58.33
  25   3  10  430.90   41.55
  25   3  12   90.24   11.41
  25   3  14    1.45    3.50
  25   3  16   35.83    7.55
  25   3  18  159.89   25.19
  25   3  20  161.26   25.60
  25   3  22   58.10   11.73
  25   3  24    7.46    4.14
  25   4   1   33.92    6.05
  25   4   3  443.86   43.55
  25   4   5    2.32    3.46
  25   4   7  258.87   18.82
  25   4   9   12.18    3.86
  25   4  11    1.68    3.50
  25   4  13  150.03   19.00
  25   4  15   83.38   10.96
  25   4  17  345.38   50.33
  25   4  19  179.67   27.23
  25   4  21  185.67   26.05
  25   4  23   20.64    5.32
  25   5   0   52.60    6.32
  25   5   2   84.02   45.33
  25   5   4   16.14    9.55
  25   5   6   94.97    9.55
  25   5   8  316.74   23.05
  25   5  10  210.86   21.82
  25   5  12   13.14    3.82
  25   5  14   14.78    3.59
  25   5  16  136.62   19.64
  25   5  18  306.83   38.10
  25   5  20  290.24   36.87
  25   5  22  118.52   20.28
  25   5  24    6.36    4.36
  25   6   1   41.19    6.64
  25   6   3  555.15   51.51
  25   6   5  100.16   10.32
  25   6   7  350.61   24.46
  25   6   9   38.14    4.68
  25   6  11    0.95    4.32
  25   6  13   48.46    7.64
  25   6  15   46.37    7.59
  25   6  17   53.01    8.32
  25   6  19    9.77    3.86
  25   6  21    8.23    4.00
  25   6  23  145.26   20.00
  25   7   0  309.60   21.64
  25   7   2  328.24   27.10
  25   7   4  220.72   19.82
  25   7   6  343.25   25.78
  25   7   8  366.52   21.87
  25   7  10  223.32   18.41
  25   7  12   56.56   29.51
  25   7  14    5.68    3.14
  25   7  16  105.70   14.59
  25   7  18  173.17   23.23
  25   7  20  309.97   41.69
  25   7  22  109.70   22.50
  25   7  24   20.91   14.59
  25   8   1   96.11    8.87
  25   8   3  613.62   45.05
  25   8   5  266.55   17.82
  25   8   7  408.49   23.91
  25   8   9   50.24    4.59
  25   8  11   30.41   24.64
  25   8  13    9.23    2.55
  25   8  15   16.73    3.36
  25   8  17    5.09    3.00
  25   8  19   29.87    5.27
  25   8  21   80.20   12.09
  25   8  23  403.53   52.92
  25   9   0   12.87    5.09
  25   9   2    5.82    3.36
  25   9   4   25.05    4.32
  25   9   6   40.14    4.86
  25   9   8   43.55    3.64
  25   9  10   22.69    4.00
  25   9  12    2.05    2.96
  25   9  14   18.50    2.36
  25   9  16   21.32    4.73
  25   9  18   36.42    5.86
  25   9  20   27.73    5.27
  25   9  22   10.41    3.59
  25   9  24   17.46   10.77
  25  10   1   63.42   11.73
  25  10   3  555.38   63.56
  25  10   5  165.76   17.28
  25  10   7  215.54   20.09
  25  10   9   28.46    5.14
  25  10  11   10.68    2.59
  25  10  13    8.46    2.82
  25  10  15    0.18    2.14
  25  10  17    4.50    2.32
  25  10  19  204.31   24.14
  25  10  21  334.02   38.46
  25  10  23  629.53   71.47
  25  11   0   12.37    6.91
  25  11   2    3.00    3.68
  25  11   4   -0.32    3.14
  25  11   6    6.23    4.14
  25  11   8    7.09    2.68
  25  11  10   17.23    8.27
  25  11  12   11.50    2.68
  25  11  14   15.14    3.00
  25  11  16    9.64    2.14
  25  11  18    5.96    2.05
  25  11  20    3.14    2.96
  25  11  22    7.68    5.14
  25  11  24    4.55    3.00
  25  12   1    6.55    3.77
  25  12   3   84.52   11.18
  25  12   5   15.00    3.59
  25  12   7   19.23    4.05
  25  12   9    1.23    2.14
  25  12  11   15.37    2.73
  25  12  13    3.68    3.59
  25  12  15   22.14   11.23
  25  12  17   18.19    2.86
  25  12  19  248.64   20.82
  25  12  21  347.79   30.28
  25  12  23  479.05   46.01
  25  13   0  302.24   29.37
  25  13   2  329.61   42.69
  25  13   4  129.25   15.78
  25  13   6   50.37    8.18
  25  13   8   22.91    9.23
  25  13  10   11.91    2.23
  25  13  12    9.27    3.00
  25  13  14   28.60   16.87
  25  13  16   19.78    3.77
  25  13  18   10.18    3.09
  25  13  20    9.87    5.41
  25  13  22   -0.14    2.18
  25  13  24    8.41    5.77
  25  14   1    9.14    3.55
  25  14   3    6.86    4.82
  25  14   5   30.60    6.91
  25  14   7   13.14    4.27
  25  14   9   22.19    2.77
  25  14  11    1.55    2.82
  25  14  13   17.91    4.09
  25  14  15    0.32    2.86
  25  14  17   11.00    5.46
  25  14  19   80.52   11.05
  25  14  21  153.21   14.87
  25  14  23  140.34   13.55
  25  15   0  141.12   20.91
  25  15   2  110.75   17.28
  25  15   4   98.43   13.73
  25  15   6   53.56    8.41
  25  15   8   16.18    3.82
  25  15  10    4.50    2.09
  25  15  12   -0.45    2.59
  25  15  14   -1.64    2.77
  25  15  16    8.73    9.73
  25  15  18   16.09    5.50
  25  15  20   12.59    4.68
  25  15  22    4.68    2.82
  25  15  24    5.55    2.82
  25  16   1    3.09    3.64
  25  16   3   43.78    9.50
  25  16   5  126.43   21.60
  25  16   7   73.88   10.55
  25  16   9   36.01   12.59
  25  16  11    5.96    2.09
  25  16  13   29.32    6.14
  25  16  15   12.09    8.64
  25  16  17    9.18    5.14
  25  16  19    2.14    5.05
  25  16  21    7.09    3.68
  25  16  23   -5.23    2.18
  25  17   0  631.39   72.38
  25  17   2  368.52   59.60
  25  17   4  232.23   28.55
  25  17   6   55.69   13.00
  25  17   8   13.87   13.82
  25  17  10    8.82    2.96
  25  17  12   15.14    2.73
  25  17  14    8.23    2.77
  25  17  16   12.14    6.36
  25  17  18    3.96    4.00
  25  17  20    4.46    2.91
  25  17  22    6.91    2.77
  25  17  24    1.59    3.91
  25  18   1   14.68    4.36
  25  18   3  161.89   25.73
  25  18   5  211.31   24.69
  25  18   7  184.85   28.96
  25  18   9   27.96    4.46
  25  18  11    3.46    2.36
  25  18  13   10.82    2.82
  25  18  15   28.91   20.50
  25  18  17    3.46    4.86
  25  18  19   10.87    6.27
  25  18  21   13.09    4.77
  25  18  23   12.18    3.96
  25  19   0  341.93   54.83
  25  19   2  251.05   37.01
  25  19   4  121.39   18.46
  25  19   6    5.91    3.46
  25  19   8   28.60    6.05
  25  19  10  182.40   22.73
  25  19  12  250.82   22.50
  25  19  14   91.29   13.28
  25  19  16    3.05    3.09
  25  19  18   24.64   11.05
  25  19  20   14.46    4.00
  25  19  22   15.64    4.96
  25  19  24    3.14    3.18
  25  20   1   -0.18    4.68
  25  20   3  159.71   22.82
  25  20   5  371.62   55.06
  25  20   7  376.44   49.60
  25  20   9   46.24    7.46
  25  20  11    0.32    2.64
  25  20  13    4.77    2.36
  25  20  15   13.23    4.23
  25  20  17   12.18    6.50
  25  20  19    9.46    3.27
  25  20  21   16.50    4.23
  25  20  23   68.33   11.96
  25  21   0  485.05   81.02
  25  21   2  537.47   75.42
  25  21   4  218.95   33.87
  25  21   6    8.55    5.23
  25  21   8   59.92   10.14
  25  21  10  269.23   36.60
  25  21  12  350.52   33.92
  25  21  14  139.44   15.82
  25  21  16   27.14   17.37
  25  21  18    9.41    3.00
  25  21  20   11.55    4.50
  25  21  22   19.78    5.05
  25  21  24    4.32    2.64
  25  22   1   23.19   15.68
  25  22   3   84.70   14.14
  25  22   5   95.15   18.05
  25  22   7   96.20   16.64
  25  22   9   36.10   13.78
  25  22  11    2.59    3.50
  25  22  13    0.59    2.00
  25  22  15    8.64    5.41
  25  22  17   19.32   12.05
  25  22  19   12.87    3.77
  25  22  21   20.14    4.73
  25  22  23   19.09    5.36
  25  23   0    6.00    6.68
  25  23   2    4.46    6.32
  25  23   4   15.41    8.05
  25  23   6  153.53   27.55
  25  23   8  331.79   42.78
  25  23  10  598.43   70.97
  25  23  12  502.46   50.92
  25  23  14  142.53   13.55
  25  23  16    4.46    6.09
  25  23  18   17.50    3.68
  25  23  20   54.83   16.28
  25  23  22   36.51    6.68
  25  23  24   11.46    6.86
  25  24   1   -0.68    4.41
  25  24   3    9.32    3.50
  25  24   5   18.50   13.87
  25  24   7   10.23    3.41
  25  24   9   -0.14    5.41
  25  24  11    2.77    2.68
  25  24  13   -1.82    2.41
  25  24  15    1.86    2.50
  25  24  17   11.37    9.37
  25  24  19   11.91    5.86
  25  24  21    5.09    2.73
  25  24  23    4.36    2.68
  25  25   0  123.16   26.10
  25  25   2   47.69   12.28
  25  25   4    4.50    3.68
  25  25   6   12.09    7.32
  25  25   8   92.79   21.69
  25  25  10  232.23   33.60
  25  25  12  168.49   24.32
  25  25  14   23.37    4.23
  25  25  16    3.36    2.59
  25  25  18   28.64    5.09
  25  25  20   37.78    7.91
  25  25  22   25.60    5.05
  25  25  24    5.91    3.46
  26   0   0  183.17   86.83
  26   1   1    6.68    4.00
  26   1   3   94.61   49.10
  26   1   5   55.01   10.68
  26   1   7  108.38   10.77
  26   1   9   26.96    4.41
  26   1  11   15.05    3.55
  26   1  13   -6.23    3.41
  26   1  15    0.73    4.05
  26   1  17   23.73    5.59
  26   1  19   22.73    5.77
  26   1  21   18.00    6.77
  26   1  23    9.41   11.00
  26   1  25    1.50    3.82
  26   2   0  592.34   76.20
  26   2   2 1268.11  183.63
  26   2   4   26.10   14.50
  26   2   6 1197.82  169.81
  26   2   8   76.11    8.41
  26   2  10   80.88   37.96
  26   2  12   41.10    8.14
  26   2  14   35.19    7.09
  26   2  16  695.59   98.93
  26   2  18  963.64  129.98
  26   2  20  913.77  146.98
  26   2  22   83.93   20.37
  26   2  24   60.78   18.09
  26   3   1   64.69   17.59
  26   3   3  241.00   29.14
  26   3   5  600.93   77.38
  26   3   7  607.25   54.28
  26   3   9  304.15   28.69
  26   3  11   51.56    7.64
  26   3  13    6.77    3.50
  26   3  15   37.28    6.36
  26   3  17  228.68   30.78
  26   3  19  227.23   36.19
  26   3  21  150.35   24.23
  26   3  23   16.23    5.96
  26   3  25    3.86    3.73
  26   4   0  135.48   18.96
  26   4   2   19.05    3.77
  26   4   4  770.28  105.34
  26   4   6   36.14    5.32
  26   4   8  142.35   35.10
  26   4  10   91.06   11.68
  26   4  12  184.04   29.37
  26   4  14  124.98   24.96
  26   4  16  361.11   56.42
  26   4  18  554.47   83.38
  26   4  20  392.26   62.15
  26   4  22   14.64    6.09
  26   4  24    8.37    4.59
  26   5   1   54.42    7.37
  26   5   3  482.73   51.33
  26   5   5  932.91   97.11
  26   5   7 1293.20  105.52
  26   5   9  505.23   38.01
  26   5  11   76.61   10.00
  26   5  13    1.14    3.32
  26   5  15   50.19    7.91
  26   5  17  369.25   38.78
  26   5  19  489.14   52.10
  26   5  21  271.92   41.10
  26   5  23   61.33   18.96
  26   5  25    3.05    3.77
  26   6   0  957.82  123.16
  26   6   2  733.46   84.47
  26   6   4   43.05    7.23
  26   6   6  539.60   61.97
  26   6   8   10.96    3.68
  26   6  10    0.73    2.50
  26   6  12   -1.73    3.23
  26   6  14    7.05    3.36
  26   6  16   31.32    6.46
  26   6  18   60.74   12.50
  26   6  20   42.96   13.46
  26   6  22   15.96    6.68
  26   6  24    6.64    5.18
  26   7   1   81.02    8.73
  26   7   3  509.14   42.42
  26   7   5 1088.34   86.02
  26   7   7 1187.32   98.11
  26   7   9  687.68   48.28
  26   7  11   59.33    7.23
  26   7  13   12.55    4.46
  26   7  15   44.01    7.68
  26   7  17  199.45   26.55
  26   7  19  378.66   52.46
  26   7  21  267.73   38.28
  26   7  23  123.21   20.32
  26   7  25   11.64    6.73
  26   8   0   23.37    3.23
  26   8   2   66.33    6.68
  26   8   4   95.20   11.59
  26   8   6   10.77    4.18
  26   8   8   94.25    9.77
  26   8  10   47.15    6.36
  26   8  12   15.32    4.00
  26   8  14   -0.32    2.68
  26   8  16    1.95    3.18
  26   8  18   19.19    4.82
  26   8  20   94.34   31.05
  26   8  22  250.50   45.33
  26   8  24   74.97   17.23
  26   9   1   30.82    5.05
  26   9   3  326.84   29.73
  26   9   5  615.03   49.69
  26   9   7  754.83   56.92
  26   9   9  290.33   17.96
  26   9  11   45.92    4.82
  26   9  13    4.41    2.32
  26   9  15    3.96    2.68
  26   9  17   69.29    9.77
  26   9  19  155.53   23.00
  26   9  21   69.38   12.37
  26   9  23   43.28    9.68
  26   9  25    0.59    3.59
  26  10   0   33.37    9.18
  26  10   2   50.33    9.09
  26  10   4   54.78    9.05
  26  10   6    3.64    2.91
  26  10   8   53.78    8.64
  26  10  10    3.05    1.82
  26  10  12   63.83    7.14
  26  10  14   81.65    8.59
  26  10  16  114.57   15.41
  26  10  18  293.42   34.37
  26  10  20  420.03   62.60
  26  10  22  345.48   73.83
  26  10  24  200.90   32.82
  26  11   1   15.05    3.41
  26  11   3   46.33    7.59
  26  11   5   81.02    9.59
  26  11   7   60.88    8.37
  26  11   9   42.42    4.55
  26  11  11   15.68    2.46
  26  11  13   21.05    2.82
  26  11  15    6.00    2.00
  26  11  17    7.91    2.86
  26  11  19   13.28    4.59
  26  11  21   14.82    6.68
  26  11  23    2.96    3.55
  26  11  25    3.86    2.91
  26  12   0  167.53   21.28
  26  12   2   40.33    8.41
  26  12   4  229.73   35.46
  26  12   6    0.14    3.05
  26  12   8    9.05    3.05
  26  12  10   83.65    8.96
  26  12  12  264.23   28.46
  26  12  14  430.40   41.28
  26  12  16  375.16   32.87
  26  12  18  549.06   49.78
  26  12  20  584.34   54.01
  26  12  22  483.55   68.33
  26  12  24  250.73   35.64
  26  13   1   -3.73    3.55
  26  13   3    2.09    3.27
  26  13   5    6.27    3.36
  26  13   7   16.41    8.05
  26  13   9    2.09    2.27
  26  13  11   14.55    3.82
  26  13  13   26.60    4.32
  26  13  15   24.00    4.14
  26  13  17    5.00    2.46
  26  13  19    6.14    3.09
  26  13  21    4.64    3.05
  26  13  23   25.46   14.55
  26  13  25    4.18    2.77
  26  14   0   89.79   14.73
  26  14   2   48.69    9.68
  26  14   4   77.11   12.82
  26  14   6    9.82    4.14
  26  14   8   -0.14    3.18
  26  14  10   76.20    8.32
  26  14  12  356.89   42.92
  26  14  14  153.62   21.64
  26  14  16   77.42   13.28
  26  14  18  199.86   23.87
  26  14  20  197.04   19.96
  26  14  22   97.15   11.96
  26  14  24   43.96    7.32
  26  15   1   11.59    4.32
  26  15   3   37.10    5.77
  26  15   5   85.97   14.18
  26  15   7   34.55    5.91
  26  15   9    3.86    2.64
  26  15  11    4.18    2.23
  26  15  13   15.18    3.46
  26  15  15    9.46    4.23
  26  15  17    3.00    3.09
  26  15  19    1.05    3.18
  26  15  21    1.73    2.14
  26  15  23    6.09    3.82
  26  15  25    1.36    2.14
  26  16   0  805.20  119.30
  26  16   2  782.38   98.70
  26  16   4  534.92   87.47
  26  16   6   30.37    7.77
  26  16   8   20.14   13.87
  26  16  10   93.70   11.91
  26  16  12  363.34   32.19
  26  16  14  145.12   18.00
  26  16  16   43.74    8.14
  26  16  18   38.96    7.96
  26  16  20   32.78    5.73
  26  16  22    6.27    3.36
  26  16  24    4.09    2.05
  26  17   1   17.50    4.41
  26  17   3  178.94   23.10
  26  17   5  332.43   38.14
  26  17   7  208.31   26.05
  26  17   9   79.38    9.96
  26  17  11   13.73    9.77
  26  17  13    6.68    3.86
  26  17  15    7.64    4.91
  26  17  17    2.18    3.00
  26  17  19    4.09    2.64
  26  17  21    6.96    6.27
  26  17  23    1.41    2.14
  26  17  25    2.86    1.59
  26  18   0 1049.25  144.62
  26  18   2 1123.62  161.08
  26  18   4  511.28   66.74
  26  18   6   58.37   13.78
  26  18   8   24.69    8.50
  26  18  10  291.96   38.64
  26  18  12  629.98   58.74
  26  18  14  113.29   15.32
  26  18  16   37.10    6.68
  26  18  18    0.27    2.50
  26  18  20    5.86    2.82
  26  18  22   42.55    8.37
  26  18  24   28.82    5.59
  26  19   1   25.50    6.41
  26  19   3  216.72   35.78
  26  19   5  635.03   84.43
  26  19   7  405.08   52.51
  26  19   9  150.89   27.10
  26  19  11   23.41    9.64
  26  19  13    0.68    2.09
  26  19  15   -1.41    2.59
  26  19  17    4.46    3.77
  26  19  19    3.59    3.23
  26  19  21   -1.73    3.05
  26  19  23   -1.05    2.41
  26  19  25    2.18    1.95
  26  20   0 1026.65  149.71
  26  20   2  862.44  129.21
  26  20   4  332.52   69.97
  26  20   6   22.87    6.46
  26  20   8   44.10   10.37
  26  20  10  353.75   44.37
  26  20  12  565.70   58.19
  26  20  14  220.86   20.91
  26  20  16   29.96    6.14
  26  20  18   -0.55    2.86
  26  20  20   40.51    7.96
  26  20  22  153.03   21.41
  26  20  24   81.52   14.41
  26  21   1   24.23   14.09
  26  21   3  122.89   20.00
  26  21   5  283.87   42.96
  26  21   7  242.00   39.19
  26  21   9   76.79   11.00
  26  21  11    4.73    3.77
  26  21  13    5.32    2.73
  26  21  15    9.37    5.46
  26  21  17    5.27    6.27
  26  21  19    5.96    5.05
  26  21  21    1.50    2.50
  26  21  23    1.73    3.18
  26  21  25   -0.68    2.09
  26  22   0   75.74   18.55
  26  22   2   77.79   19.32
  26  22   4    6.77    5.32
  26  22   6    3.59    4.41
  26  22   8  219.41   36.73
  26  22  10  511.51   76.65
  26  22  12  491.00   66.33
  26  22  14   98.56   12.37
  26  22  16    4.68    4.36
  26  22  18   43.14    8.27
  26  22  20  159.08   21.41
  26  22  22  225.18   35.92
  26  22  24  114.75   19.41
  26  23   1   -4.18    3.77
  26  23   3   24.23    6.77
  26  23   5  103.52   21.64
  26  23   7   73.33   25.41
  26  23   9   17.50    5.41
  26  23  11   11.37    5.14
  26  23  13    9.41    4.68
  26  23  15    4.73    2.64
  26  23  17   -0.05    2.18
  26  23  19    0.77    2.41
  26  23  21    5.05    2.46
  26  23  23    0.00    2.23
  26  23  25    3.68    2.50
  26  24   0  188.45   40.78
  26  24   2  105.20   21.37
  26  24   4   52.28   29.73
  26  24   6   13.82    8.23
  26  24   8  106.93   21.69
  26  24  10  243.27   35.87
  26  24  12  152.21   22.69
  26  24  14   46.05    7.91
  26  24  16    0.91    2.27
  26  24  18   26.00    5.77
  26  24  20   62.92   11.55
  26  24  22  167.58   30.55
  26  24  24   76.70   15.59
  26  25   1    5.82    6.23
  26  25   3   -0.55    5.00
  26  25   5    1.27    4.41
  26  25   7   11.87    5.09
  26  25   9    3.77    3.96
  26  25  11    1.95    3.27
  26  25  13    4.64    3.00
  26  25  15    2.27    2.05
  26  25  17    2.27    2.14
  26  25  19    1.32    2.00
  26  25  21    3.96    2.50
  26  25  23    0.00    2.36
  26  26   0   12.23    6.23
  26  26   2    9.68    7.55
  26  26   4   10.32    5.59
  26  26   6   83.15   15.68
  26  26   8   83.06   15.59
  26  26  10   61.92   12.46
  26  26  12   37.96    8.27
  26  26  14   -4.36    2.50
  26  26  16    2.91    3.96
  26  26  18   26.82    5.09
  26  26  20   36.69    7.46
  26  26  22   54.65   14.73
  27   1   0  119.43   15.68
  27   1   2  119.75   16.96
  27   1   4   56.74    8.73
  27   1   6   32.10    5.41
  27   1   8   32.78    4.32
  27   1  10   14.50    3.23
  27   1  12    4.00    3.18
  27   1  14   -0.64    8.18
  27   1  16   12.41    5.46
  27   1  18   18.23    4.77
  27   1  20   15.68    4.68
  27   1  22   13.68    6.27
  27   1  24   -2.86    3.86
  27   1  26   -2.82    3.96
  27   2   1  117.61   27.96
  27   2   3  121.48   41.92
  27   2   5  596.61   60.97
  27   2   7    9.77    6.59
  27   2   9   36.92    3.77
  27   2  11    7.77    3.77
  27   2  13   15.68    3.82
  27   2  15  626.94   88.74
  27   2  17  500.50   67.38
  27   2  19  643.85   77.47
  27   2  21  358.84   52.78
  27   2  23  193.63   32.10
  27   2  25   -2.41    3.96
  27   3   0   38.19    6.77
  27   3   2   81.74   11.96
  27   3   4   27.05    4.91
  27   3   6    1.41    3.09
  27   3   8   44.87   37.51
  27   3  10    1.45    3.18
  27   3  12    3.55    3.09
  27   3  14   39.78    6.91
  27   3  16  227.54   29.10
  27   3  18  283.60   41.74
  27   3  20  197.17   31.82
  27   3  22   93.79   17.73
  27   3  24   19.41    6.46
  27   3  26   10.27   11.09
  27   4   1   46.51    6.77
  27   4   3   29.10    8.46
  27   4   5  393.76   46.55
  27   4   7   16.14    6.77
  27   4   9   21.50    7.05
  27   4  11    3.32    3.00
  27   4  13   29.19    5.18
  27   4  15  237.32   29.32
  27   4  17  512.10   52.28
  27   4  19  371.80   53.60
  27   4  21   75.24   16.32
  27   4  23   21.23    5.50
  27   4  25   -1.00    3.32
  27   5   0  711.09   71.33
  27   5   2  574.75   68.51
  27   5   4  445.36   48.78
  27   5   6  551.47   51.15
  27   5   8  520.10   41.10
  27   5  10  209.68   21.00
  27   5  12   60.88    7.59
  27   5  14    1.09    3.18
  27   5  16  183.35   22.87
  27   5  18  401.30   49.24
  27   5  20  423.17   53.37
  27   5  22  196.99   29.60
  27   5  24   15.37    7.05
  27   5  26    5.05    7.96
  27   6   1   27.73    4.77
  27   6   3    0.41    6.86
  27   6   5  550.29   56.56
  27   6   7   59.33    8.46
  27   6   9   41.37    4.68
  27   6  11   13.00    3.50
  27   6  13    6.91    3.14
  27   6  15  104.70   15.55
  27   6  17   67.69   10.55
  27   6  19   19.87    5.14
  27   6  21   14.46    6.05
  27   6  23   13.82    5.77
  27   6  25   27.01    9.96
  27   7   0   12.73    3.27
  27   7   2   14.23    8.68
  27   7   4    7.50    3.23
  27   7   6   54.87    8.73
  27   7   8   36.51    4.27
  27   7  10   13.09    3.32
  27   7  12    2.82    3.18
  27   7  14    8.77    3.32
  27   7  16  188.45   30.96
  27   7  18  312.38   38.37
  27   7  20  294.60   56.06
  27   7  22  179.63   28.60
  27   7  24   28.28    7.37
  27   7  26    3.64    5.50
  27   8   1   32.28    4.27
  27   8   3    9.09    5.59
  27   8   5  439.36   39.69
  27   8   7   34.10    4.32
  27   8   9   37.10    3.46
  27   8  11   26.73    3.55
  27   8  13   -2.55    2.73
  27   8  15    7.73    3.00
  27   8  17    2.50    3.05
  27   8  19   47.15   18.23
  27   8  21   35.60    7.18
  27   8  23   49.24   13.68
  27   8  25   61.10   15.41
  27   9   0  116.16   16.37
  27   9   2   48.96    8.64
  27   9   4    6.32    2.27
  27   9   6   39.96    4.14
  27   9   8   32.46    3.55
  27   9  10   27.19    2.55
  27   9  12   28.87    4.23
  27   9  14    3.82    2.77
  27   9  16    9.14    3.68
  27   9  18   54.56   14.78
  27   9  20   91.24   13.28
  27   9  22   45.28    9.18
  27   9  24    7.91    5.32
  27   9  26    2.73    3.36
  27  10   1   11.46    2.96
  27  10   3    3.05    2.50
  27  10   5  180.94   17.09
  27  10   7    1.27    2.27
  27  10   9   24.60    2.41
  27  10  11   57.42    4.86
  27  10  13   16.59    2.32
  27  10  15    7.41    2.50
  27  10  17   86.74   13.14
  27  10  19  260.78   31.05
  27  10  21  178.85   26.60
  27  10  23  203.45   28.01
  27  10  25  109.07   20.87
  27  11   0    3.18    4.73
  27  11   2   13.41    4.64
  27  11   4    1.55    3.32
  27  11   6    9.77    2.91
  27  11   8   18.91    2.91
  27  11  10   42.96    4.23
  27  11  12  125.43    9.27
  27  11  14  117.34   10.32
  27  11  16   26.00    3.86
  27  11  18   -5.00    2.96
  27  11  20   -2.05    3.00
  27  11  22    3.14    3.09
  27  11  24    5.46    4.50
  27  11  26   10.96    8.46
  27  12   1    5.64    3.14
  27  12   3    4.50    3.86
  27  12   5   78.11   10.37
  27  12   7    6.59    9.68
  27  12   9   37.73    4.68
  27  12  11  112.07    9.59
  27  12  13   42.60    4.59
  27  12  15   47.01    5.14
  27  12  17  152.12   14.82
  27  12  19  218.22   23.41
  27  12  21  227.36   29.10
  27  12  23  168.71   23.73
  27  12  25   19.78    6.00
  27  13   0   10.59    3.68
  27  13   2   21.46    4.36
  27  13   4   29.91    4.82
  27  13   6    2.32    3.09
  27  13   8   -1.45    2.59
  27  13  10   16.69    4.27
  27  13  12   44.55    6.14
  27  13  14   62.74    7.46
  27  13  16   12.18    3.09
  27  13  18   12.68    6.96
  27  13  20    1.73    2.68
  27  13  22    8.73    3.68
  27  13  24    1.18    2.64
  27  13  26    4.77    4.82
  27  14   1    0.82    3.41
  27  14   3   61.15   11.96
  27  14   5    3.50    3.23
  27  14   7   29.28    6.91
  27  14   9    8.37    2.82
  27  14  11  118.16   12.68
  27  14  13   55.92    7.41
  27  14  15   49.46    8.09
  27  14  17  122.57   13.23
  27  14  19  216.59   19.82
  27  14  21   59.74    8.00
  27  14  23   57.51    9.09
  27  14  25    1.55    2.64
  27  15   0  648.90   78.61
  27  15   2  522.05   61.97
  27  15   4  301.15   37.64
  27  15   6   88.88   19.32
  27  15   8    6.77    3.00
  27  15  10    6.59    2.41
  27  15  12   50.96    5.55
  27  15  14   58.60    8.41
  27  15  16   31.01    5.77
  27  15  18   24.96   10.59
  27  15  20    2.46    2.09
  27  15  22    4.36    2.41
  27  15  24   -0.59    2.18
  27  15  26    1.55    3.59
  27  16   1   18.78    5.27
  27  16   3  267.19   33.32
  27  16   5  173.58   24.00
  27  16   7  214.04   28.51
  27  16   9    7.68    3.46
  27  16  11   20.09    3.18
  27  16  13   13.28    4.36
  27  16  15   26.73    4.77
  27  16  17   42.92    6.55
  27  16  19  109.93   14.28
  27  16  21   16.69    3.86
  27  16  23    3.55    2.18
  27  16  25    0.23    2.41
  27  17   0  844.66  111.70
  27  17   2  763.05   89.24
  27  17   4  340.79   49.46
  27  17   6   80.47   11.68
  27  17   8    2.55    3.14
  27  17  10   82.65   13.91
  27  17  12  156.17   15.96
  27  17  14   98.84   11.41
  27  17  16   61.65    8.64
  27  17  18   13.00    4.05
  27  17  20    5.14    4.50
  27  17  22   14.96   10.09
  27  17  24    2.91    1.64
  27  17  26    1.64    2.27
  27  18   1   26.60    5.36
  27  18   3  230.91   30.87
  27  18   5  474.00   61.74
  27  18   7  244.82   30.82
  27  18   9   60.47    8.55
  27  18  11    5.50    3.73
  27  18  13    6.14    3.91
  27  18  15   17.32    7.18
  27  18  17   18.64    8.82
  27  18  19    3.27    2.77
  27  18  21    1.14    2.55
  27  18  23   10.05    7.18
  27  18  25    7.00    2.09
  27  19   0  957.46  132.34
  27  19   2  787.79  106.11
  27  19   4  407.35   54.10
  27  19   6   20.23    5.41
  27  19   8   28.78   10.14
  27  19  10  240.14   28.78
  27  19  12  290.06   30.60
  27  19  14  226.09   19.28
  27  19  16   69.10   10.18
  27  19  18    6.00    3.00
  27  19  20    1.64    2.59
  27  19  22   17.82   10.14
  27  19  24   -0.05    1.91
  27  19  26   -0.41    1.55
  27  20   1   27.14    5.41
  27  20   3  210.95   30.82
  27  20   5  347.16   49.87
  27  20   7  273.14   42.24
  27  20   9   46.46    8.64
  27  20  11   -3.68    3.00
  27  20  13    2.68    2.59
  27  20  15    0.73    1.91
  27  20  17   -1.59    2.27
  27  20  19    2.23    2.41
  27  20  21    6.59    3.14
  27  20  23    0.68    2.68
  27  20  25   17.96    4.23
  27  21   0  295.47   43.28
  27  21   2  273.64   42.87
  27  21   4   80.02   13.18
  27  21   6   12.05   12.00
  27  21   8   31.01    8.96
  27  21  10  184.63   27.82
  27  21  12  179.40   22.28
  27  21  14   61.78    8.09
  27  21  16   16.87    5.32
  27  21  18    5.00    3.46
  27  21  20    4.59    2.73
  27  21  22    9.68    4.46
  27  21  24    6.05    2.64
  27  21  26   -0.91    2.00
  27  22   1   42.01   22.69
  27  22   3  140.03   20.96
  27  22   5  204.95   34.32
  27  22   7  247.68   34.01
  27  22   9   67.42   11.37
  27  22  11    1.27    2.68
  27  22  13    5.50    2.77
  27  22  15    4.91    2.59
  27  22  17    2.50    2.27
  27  22  19    0.00    2.27
  27  22  21   16.96    4.86
  27  22  23   12.37    3.82
  27  22  25    9.73    4.18
  27  23   0  230.54   35.96
  27  23   2  150.94   27.73
  27  23   4   20.59    6.55
  27  23   6    4.46    3.50
  27  23   8   49.69   10.96
  27  23  10  152.35   22.05
  27  23  12  142.71   19.69
  27  23  14   34.64    7.91
  27  23  16    3.23    2.18
  27  23  18    2.64    2.41
  27  23  20    2.00    2.36
  27  23  22   13.64    3.32
  27  23  24    3.68    2.73
  27  24   1   57.78   38.55
  27  24   3   19.46    5.96
  27  24   5   31.28    9.09
  27  24   7   16.18    6.41
  27  24   9   11.87    4.64
  27  24  11    2.14    3.14
  27  24  13    2.14    2.73
  27  24  15    3.50    2.96
  27  24  17    5.73    3.23
  27  24  19    0.73    1.95
  27  24  21    3.05    2.18
  27  24  23    0.36    2.36
  27  25   0   -3.59    4.09
  27  25   2    3.68    4.41
  27  25   4   -3.14    3.91
  27  25   6   28.14    9.46
  27  25   8   95.65   17.87
  27  25  10   65.69   16.23
  27  25  12   46.28   17.05
  27  25  14   -6.36    2.91
  27  25  16   -0.05    2.23
  27  25  18    9.46    2.59
  27  25  20   17.73    4.32
  27  25  22   15.96    5.64
  27  26   1    3.46    3.46
  27  26   3   11.46    6.32
  27  26   5    9.00    6.00
  27  26   7    5.64   11.73
  27  26   9    1.14    4.36
  27  26  11    8.05    3.09
  27  26  13   -1.55    2.96
  27  26  15   -1.36    2.36
  27  26  17    3.50    2.68
  27  26  19   -0.36    1.50
  27  26  21    1.41    2.14
  27  27   0   30.28   13.37
  27  27   2   32.73    8.55
  27  27   4   21.96    8.32
  27  27   6   26.55    7.14
  27  27   8   29.28    7.50
  27  27  10    3.46    3.14
  27  27  12    0.77    2.96
  27  27  14    1.86    2.73
  27  27  16    3.77    3.18
  27  27  18    5.50    2.59
  27  27  20   12.41    3.00
  28   0   0  449.54  120.84
  28   1   1    6.36    3.91
  28   1   3   -0.41    5.91
  28   1   5   20.37    8.23
  28   1   7    4.96    4.91
  28   1   9    0.91    2.36
  28   1  11    6.09    2.55
  28   1  13    7.68    3.18
  28   1  15    8.41    4.14
  28   1  17   33.87    6.55
  28   1  19    8.64    4.36
  28   1  21   12.87    4.36
  28   1  23   10.18    6.41
  28   1  25   11.50    8.77
  28   1  27   -1.41    3.64
  28   2   0   14.28    4.41
  28   2   2  529.69   71.33
  28   2   4   99.75   15.14
  28   2   6  145.94   24.10
  28   2   8   39.46    5.86
  28   2  10    6.77    2.64
  28   2  12    5.05    3.09
  28   2  14  397.80   55.51
  28   2  16  573.79   94.52
  28   2  18  985.14  132.57
  28   2  20  903.17  146.53
  28   2  22  478.00   77.38
  28   2  24    4.05    4.36
  28   2  26   69.74   17.96
  28   3   1    7.09    6.05
  28   3   3   21.91    5.23
  28   3   5  115.89   31.69
  28   3   7   32.23    7.46
  28   3   9    4.59    2.18
  28   3  11    8.37    2.77
  28   3  13   34.32    6.46
  28   3  15  193.36   25.69
  28   3  17  170.85   23.87
  28   3  19  213.31   31.82
  28   3  21  177.40   25.55
  28   3  23   34.32   11.18
  28   3  25    8.14    3.82
  28   3  27   -2.14    3.91
  28   4   0 1165.86  167.30
  28   4   2  127.16   23.23
  28   4   4  875.67  135.34
  28   4   6   61.10   10.23
  28   4   8  323.74   38.83
  28   4  10  183.76   20.82
  28   4  12   12.50    4.23
  28   4  14  128.57   18.82
  28   4  16  214.81   29.14
  28   4  18  624.71  102.11
  28   4  20  504.28   70.10
  28   4  22  177.58   30.14
  28   4  24   16.50   11.32
  28   4  26   75.15   17.55
  28   5   1   61.74   49.51
  28   5   3   89.24   13.37
  28   5   5  356.89   43.64
  28   5   7  237.00   25.55
  28   5   9   56.56    6.46
  28   5  11    3.55    2.50
  28   5  13   16.05    3.59
  28   5  15  133.39   24.23
  28   5  17  422.13   49.46
  28   5  19  395.17   47.42
  28   5  21  473.68   63.15
  28   5  23   77.42   15.14
  28   5  25    8.05    4.68
  28   5  27   -2.18    3.41
  28   6   0   31.51    7.59
  28   6   2   97.56   18.19
  28   6   4   44.28    7.59
  28   6   6   71.47   15.59
  28   6   8   -0.23    2.64
  28   6  10    4.41    2.00
  28   6  12   27.19    5.64
  28   6  14  103.52   16.05
  28   6  16   50.28   10.23
  28   6  18   80.20   17.50
  28   6  20   41.51   10.32
  28   6  22    8.37    4.18
  28   6  24    0.23    3.55
  28   6  26   59.69   13.09
  28   7   1    3.86    5.00
  28   7   3   45.51    8.46
  28   7   5  224.95   36.19
  28   7   7  170.44   17.09
  28   7   9   49.05    7.27
  28   7  11    3.18    2.50
  28   7  13    4.59    3.05
  28   7  15   84.56   11.77
  28   7  17  251.73   31.37
  28   7  19  330.97   40.42
  28   7  21  296.01   42.01
  28   7  23  122.43   19.59
  28   7  25   17.37    5.09
  28   7  27    4.55    4.73
  28   8   0  422.76   46.60
  28   8   2   31.28    5.05
  28   8   4  234.73   25.87
  28   8   6    6.09    3.41
  28   8   8   32.60    4.68
  28   8  10   93.38   10.46
  28   8  12    6.18    2.59
  28   8  14    6.09    2.96
  28   8  16   23.55    4.96
  28   8  18   25.14    5.96
  28   8  20    2.05    3.41
  28   8  22    6.68    4.82
  28   8  24    5.09    3.50
  28   8  26   21.14    6.05
  28   9   1    4.41    2.64
  28   9   3    3.68    2.50
  28   9   5   67.74    7.18
  28   9   7   38.78    5.09
  28   9   9   16.28    2.91
  28   9  11   19.82    2.59
  28   9  13    5.09    2.64
  28   9  15    4.36    2.91
  28   9  17   34.73    6.73
  28   9  19   52.87   10.14
  28   9  21   68.10   12.05
  28   9  23   50.78    9.23
  28   9  25   21.28    5.73
  28   9  27   16.78   17.09
  28  10   0  132.43   13.28
  28  10   2    6.86    2.32
  28  10   4  162.35   16.00
  28  10   6    6.91    2.09
  28  10   8   91.38    9.50
  28  10  10  246.96   20.73
  28  10  12  161.44   15.73
  28  10  14  121.34   15.09
  28  10  16  449.77   56.19
  28  10  18  393.76   56.92
  28  10  20  222.54   32.73
  28  10  22   80.88   16.28
  28  10  24   23.46    6.86
  28  10  26    5.55    5.23
  28  11   1    2.96    2.68
  28  11   3    6.09    2.64
  28  11   5    4.18    2.82
  28  11   7    6.36    2.23
  28  11   9   23.96    6.41
  28  11  11   50.42    4.00
  28  11  13   76.74    9.27
  28  11  15   17.41    4.55
  28  11  17    3.00    4.09
  28  11  19    6.14    2.86
  28  11  21   17.23    4.18
  28  11  23   23.87    7.18
  28  11  25    6.59    4.32
  28  11  27    1.59    2.68
  28  12   0   23.96    7.41
  28  12   2    5.23    3.00
  28  12   4   19.50    4.68
  28  12   6   20.96    4.27
  28  12   8    6.41    2.91
  28  12  10  160.89   15.68
  28  12  12   87.20    7.96
  28  12  14  172.12   16.46
  28  12  16  328.52   31.19
  28  12  18  281.01   33.64
  28  12  20  111.16   18.73
  28  12  22   72.15   13.82
  28  12  24    1.82    2.77
  28  12  26    1.73    2.96
  28  13   1    1.14    3.18
  28  13   3   33.28    5.27
  28  13   5   19.09    4.82
  28  13   7    7.00    2.55
  28  13   9    7.18    5.59
  28  13  11   57.24    6.14
  28  13  13  176.67   15.64
  28  13  15  141.16   12.50
  28  13  17   47.28    6.27
  28  13  19    8.32    2.27
  28  13  21    7.64    6.55
  28  13  23    2.77    3.27
  28  13  25   12.05    4.59
  28  13  27   -2.41    2.91
  28  14   0  295.65   46.33
  28  14   2  646.53   90.20
  28  14   4  109.70   17.69
  28  14   6  127.80   20.69
  28  14   8    9.64    3.14
  28  14  10  153.62   19.46
  28  14  12  133.62   13.23
  28  14  14  210.18   25.23
  28  14  16  425.49   46.05
  28  14  18  454.72   35.23
  28  14  20  103.93   13.68
  28  14  22   39.37    6.73
  28  14  24   16.82   11.09
  28  14  26    5.14    3.64
  28  15   1   11.09    4.05
  28  15   3  121.93   17.32
  28  15   5  177.58   24.50
  28  15   7   97.43   12.59
  28  15   9    9.59    3.23
  28  15  11   12.00    3.32
  28  15  13  128.62   11.96
  28  15  15  184.85   18.05
  28  15  17  111.02   14.73
  28  15  19   32.37    5.18
  28  15  21    7.46    4.18
  28  15  23   11.68    7.59
  28  15  25    2.46    2.41
  28  15  27    8.00    6.91
  28  16   0  613.39   85.74
  28  16   2  541.47   81.06
  28  16   4  210.68   38.14
  28  16   6   46.74    9.41
  28  16   8   38.55   10.05
  28  16  10  457.00   52.69
  28  16  12  347.84   34.05
  28  16  14  430.45   42.33
  28  16  16  433.40   49.19
  28  16  18  300.88   31.14
  28  16  20   17.32    3.91
  28  16  22    6.82    2.41
  28  16  24    5.18    2.68
  28  16  26   12.46    3.64
  28  17   1   36.69   10.50
  28  17   3  319.97   41.60
  28  17   5  379.35   49.83
  28  17   7  213.95   26.91
  28  17   9   34.55    6.82
  28  17  11    2.73    2.96
  28  17  13   56.01    6.55
  28  17  15  148.16   17.46
  28  17  17   99.02   12.32
  28  17  19   25.46    5.73
  28  17  21    4.27    2.96
  28  17  23    5.41    4.55
  28  17  25    3.50    2.27
  28  17  27    8.96    4.96
  28  18   0 1174.27  172.85
  28  18   2 1272.83  202.22
  28  18   4  597.84   93.84
  28  18   6   76.74   14.82
  28  18   8   26.60    6.82
  28  18  10  367.34   48.96
  28  18  12  340.93   38.05
  28  18  14  420.85   31.32
  28  18  16  344.66   39.69
  28  18  18  110.16   17.87
  28  18  20    2.46    2.23
  28  18  22    7.50    8.41
  28  18  24    2.05    1.82
  28  18  26    1.82    2.18
  28  19   1   26.91   12.50
  28  19   3  318.52   40.83
  28  19   5  539.01   63.01
  28  19   7  337.16   38.92
  28  19   9   83.65   12.91
  28  19  11    3.18    3.82
  28  19  13    9.37    3.41
  28  19  15   39.01    4.82
  28  19  17   24.19    4.59
  28  19  19    6.86    2.96
  28  19  21    8.96    8.59
  28  19  23    4.91    3.00
  28  19  25    0.00    1.55
  28  19  27   -0.09    2.32
  28  20   0 1047.97  148.12
  28  20   2  830.48  108.52
  28  20   4  364.39   51.06
  28  20   6   43.14   11.41
  28  20   8    1.95    3.05
  28  20  10  237.91   36.73
  28  20  12  127.21   17.46
  28  20  14  123.34   15.23
  28  20  16   23.10    5.64
  28  20  18    1.73    2.05
  28  20  20   11.55    3.55
  28  20  22    7.05    4.32
  28  20  24   31.05    6.50
  28  20  26    0.18    1.77
  28  21   1   11.73    3.91
  28  21   3  150.71   24.55
  28  21   5  302.65   42.83
  28  21   7  183.90   28.69
  28  21   9   52.37   10.82
  28  21  11   10.68    3.46
  28  21  13    5.14    4.77
  28  21  15    2.96    2.32
  28  21  17   -1.73    1.86
  28  21  19   -0.05    3.09
  28  21  21   -2.50    2.09
  28  21  23    0.32    2.27
  28  21  25    0.59    1.86
  28  22   0  386.89   61.15
  28  22   2  522.74   91.38
  28  22   4  164.80   33.05
  28  22   6   12.28    4.91
  28  22   8   12.55    4.68
  28  22  10   86.56   17.09
  28  22  12   94.75   14.37
  28  22  14   67.15   11.87
  28  22  16    8.27    2.59
  28  22  18    2.41    2.05
  28  22  20    4.00    3.05
  28  22  22   13.41    8.82
  28  22  24    7.18    4.64
  28  23   1    2.32    3.86
  28  23   3   46.87   12.18
  28  23   5  128.80   21.50
  28  23   7   73.01   16.00
  28  23   9   96.93   18.50
  28  23  11   11.46    4.46
  28  23  13    3.09    2.82
  28  23  15   -0.73    2.18
  28  23  17    2.41    1.91
  28  23  19    3.73    2.41
  28  23  21   -1.86    2.32
  28  23  23    1.23    2.50
  28  24   0   27.73    7.27
  28  24   2    5.14    4.23
  28  24   4    9.37    3.73
  28  24   6    5.82    4.41
  28  24   8   13.73    4.05
  28  24  10   16.05    7.46
  28  24  12   -1.73    2.68
  28  24  14   11.05   10.27
  28  24  16    1.77    2.00
  28  24  18    4.50    2.23
  28  24  20   25.23    6.73
  28  24  22   17.23    5.18
  28  25   1    6.09    3.64
  28  25   3   14.82    8.23
  28  25   5   12.68    6.55
  28  25   7   22.78    6.27
  28  25   9   19.19    6.64
  28  25  11    3.77    3.73
  28  25  13   15.05    4.59
  28  25  15    4.46    2.64
  28  25  17    1.27    2.55
  28  25  19    0.05    1.50
  28  25  21   -0.91    1.68
  28  26   0   84.11   20.59
  28  26   2   84.79   23.87
  28  26   4   47.69   14.32
  28  26   6   58.60   16.23
  28  26   8   15.91    6.32
  28  26  10   -0.23    3.23
  28  26  12   18.46   13.50
  28  26  14    1.64    3.27
  28  26  16    8.59    5.86
  28  26  18    2.41    2.00
  28  26  20   -0.59    2.23
  28  27   1    4.50    4.09
  28  27   3   17.59   13.09
  28  27   5    0.91    3.27
  28  27   7   11.64    7.32
  28  27   9    3.68    3.27
  28  27  11    3.32    3.23
  28  27  13    1.64    2.86
  28  27  15    2.68    2.96
  28  27  17    4.46    5.68
  28  27  19   -0.86    2.09
  28  28   0  483.36  130.07
  28  28   2  388.76   81.20
  28  28   4  232.86   47.10
  28  28   6   38.10   10.64
  28  28   8   -1.59    3.05
  28  28  10    6.32    4.59
  28  28  12   99.88   21.64
  28  28  14  106.97   21.28
  28  28  16   80.65   18.82
  28  28  18    3.05    4.73
  29   1   0  146.44   23.78
  29   1   2  120.48   21.41
  29   1   4   46.65    9.18
  29   1   6   24.55    4.82
  29   1   8   28.10    4.14
  29   1  10   17.19    3.00
  29   1  12   17.05    4.00
  29   1  14   29.41    4.55
  29   1  16   29.10    5.82
  29   1  18   18.78    5.14
  29   1  20    6.86    4.23
  29   1  22    4.91    7.23
  29   1  24    0.95    3.55
  29   1  26    0.18    3.50
  29   1  28    4.41    3.05
  29   2   1   74.97   13.00
  29   2   3  141.85   22.96
  29   2   5    1.45    3.82
  29   2   7  127.52   17.64
  29   2   9   50.24    6.09
  29   2  11   10.55    2.41
  29   2  13   69.47    9.00
  29   2  15  128.80   19.28
  29   2  17  724.50   96.34
  29   2  19  406.26   47.69
  29   2  21  391.53   50.28
  29   2  23   41.64   10.00
  29   2  25   -5.32    3.46
  29   2  27  217.68   39.83
  29   3   0  158.21   24.55
  29   3   2  139.16   19.37
  29   3   4   92.43   12.73
  29   3   6   47.37    6.05
  29   3   8   17.37    3.09
  29   3  10    3.09    1.95
  29   3  12    4.50    3.27
  29   3  14   55.78    9.73
  29   3  16  178.35   24.50
  29   3  18  177.03   28.37
  29   3  20  132.98   24.10
  29   3  22   47.87   10.87
  29   3  24    6.05    4.18
  29   3  26   10.96    3.64
  29   3  28    5.23    3.09
  29   4   1   60.65    8.46
  29   4   3  108.11   16.78
  29   4   5    0.77    3.55
  29   4   7  190.58   23.87
  29   4   9   71.42    9.37
  29   4  11   -1.09    2.23
  29   4  13   34.23    4.68
  29   4  15   49.92   16.55
  29   4  17  439.13   59.42
  29   4  19  172.67   29.60
  29   4  21  213.09   29.73
  29   4  23   23.78    5.46
  29   4  25    3.96    3.73
  29   4  27  159.53   27.23
  29   5   0   20.46    6.32
  29   5   2   12.14    7.32
  29   5   4    9.23    3.50
  29   5   6    6.14    3.05
  29   5   8    3.64    2.86
  29   5  10   12.05    2.64
  29   5  12   34.01    4.91
  29   5  14  177.85   23.55
  29   5  16  337.20   46.83
  29   5  18  281.46   37.60
  29   5  20  257.19   38.73
  29   5  22  103.02   22.19
  29   5  24    5.59    5.32
  29   5  26    4.05    4.23
  29   5  28   -5.59    3.96
  29   6   1   41.55   11.14
  29   6   3   51.28    7.73
  29   6   5    5.32    6.18
  29   6   7   49.42    7.05
  29   6   9   44.78    7.09
  29   6  11    6.05    2.05
  29   6  13   18.64    5.55
  29   6  15    6.05    3.18
  29   6  17   74.61   12.32
  29   6  19   22.46    5.86
  29   6  21   11.09    6.09
  29   6  23   -1.73    3.77
  29   6  25    2.96    3.55
  29   6  27   13.09    5.82
  29   7   0   90.93   12.91
  29   7   2  153.44   20.00
  29   7   4  122.98   15.87
  29   7   6   50.60   11.23
  29   7   8   17.09    3.59
  29   7  10   17.14    4.77
  29   7  12    6.32    4.96
  29   7  14   10.91    3.68
  29   7  16   81.79   11.46
  29   7  18  144.75   20.50
  29   7  20  147.76   22.96
  29   7  22  130.93   20.50
  29   7  24   33.55   10.68
  29   7  26    6.09    3.27
  29   7  28    2.27    4.23
  29   8   1   33.51    4.23
  29   8   3   20.00    3.50
  29   8   5    5.77    6.00
  29   8   7   12.59    3.96
  29   8   9   27.10    4.64
  29   8  11    5.50    2.05
  29   8  13    3.96    2.64
  29   8  15    8.68    4.36
  29   8  17    7.09    6.91
  29   8  19   14.09   10.87
  29   8  21   -3.09    4.18
  29   8  23    3.68    4.23
  29   8  25    9.59    3.68
  29   8  27    1.77    3.55
  29   9   0   17.78    3.09
  29   9   2   48.46    5.82
  29   9   4   56.19    7.23
  29   9   6   34.42    5.09
  29   9   8   19.32    3.59
  29   9  10   33.42    4.73
  29   9  12   42.05    6.00
  29   9  14   14.28    8.91
  29   9  16    2.05    2.91
  29   9  18    8.14    4.59
  29   9  20   29.87    7.91
  29   9  22   29.78    6.91
  29   9  24   17.73    6.46
  29   9  26   -0.05    3.55
  29   9  28   -1.09    3.27
  29  10   1   13.73    3.09
  29  10   3    7.41    2.05
  29  10   5   15.50    8.59
  29  10   7   12.09    2.41
  29  10   9   39.46    5.32
  29  10  11   -0.09    1.86
  29  10  13   11.00    5.50
  29  10  15  102.61   14.05
  29  10  17   54.28    8.77
  29  10  19   42.51   10.23
  29  10  21   34.69    7.46
  29  10  23    8.05    3.73
  29  10  25    5.86    3.82
  29  10  27    3.73    3.41
  29  11   0    5.91    2.50
  29  11   2    7.77    2.27
  29  11   4   -0.55    2.41
  29  11   6    7.32    2.05
  29  11   8    7.23    2.64
  29  11  10    2.59    2.46
  29  11  12   18.69    3.68
  29  11  14    5.41    2.23
  29  11  16    1.64    3.50
  29  11  18    5.77    2.68
  29  11  20    6.46    4.41
  29  11  22   26.64    7.73
  29  11  24   23.23    7.77
  29  11  26    5.00    4.00
  29  11  28    1.32    2.68
  29  12   1   28.91    9.37
  29  12   3    9.64    2.86
  29  12   5   38.01    5.64
  29  12   7    4.05    2.82
  29  12   9   42.10    4.73
  29  12  11    9.73    1.91
  29  12  13   46.74    5.64
  29  12  15  230.41   21.60
  29  12  17  189.45   19.73
  29  12  19  127.48   15.18
  29  12  21   60.65   15.46
  29  12  23    6.68    3.05
  29  12  25    3.00    2.64
  29  12  27   66.65   12.73
  29  13   0   98.88   13.64
  29  13   2   56.83    8.82
  29  13   4   34.37    5.96
  29  13   6   23.14    4.86
  29  13   8    2.59    2.91
  29  13  10    7.09    2.27
  29  13  12   45.69    5.41
  29  13  14   79.65    7.50
  29  13  16   48.05    6.86
  29  13  18   18.37    4.73
  29  13  20   22.69   11.09
  29  13  22    4.59    2.55
  29  13  24    5.50    4.23
  29  13  26   -0.45    3.14
  29  13  28   -4.55    2.82
  29  14   1   19.46    4.05
  29  14   3   35.46    5.59
  29  14   5  111.79   16.14
  29  14   7   14.32    3.27
  29  14   9    8.82    3.27
  29  14  11    8.18    3.91
  29  14  13  108.70    9.00
  29  14  15  349.34   26.69
  29  14  17  276.73   23.23
  29  14  19  126.16   15.23
  29  14  21   88.11   12.64
  29  14  23    9.09    7.14
  29  14  25    2.36    2.73
  29  14  27   54.83   12.55
  29  15   0  135.57   18.37
  29  15   2   74.83   12.78
  29  15   4   31.51    6.86
  29  15   6   11.23    3.46
  29  15   8   13.73    8.41
  29  15  10  120.52   15.91
  29  15  12  224.68   19.87
  29  15  14  299.38   25.10
  29  15  16  249.18   21.91
  29  15  18  120.43   11.59
  29  15  20   12.50    8.05
  29  15  22   15.96    9.55
  29  15  24    4.86    2.96
  29  15  26    0.91    2.64
  29  15  28    7.23    2.77
  29  16   1   24.41    4.96
  29  16   3  197.49   25.78
  29  16   5  267.14   34.78
  29  16   7   89.06   13.37
  29  16   9   26.69   13.37
  29  16  11   11.32    5.50
  29  16  13   54.92    7.00
  29  16  15  250.05   21.87
  29  16  17  254.59   24.91
  29  16  19   83.88   10.18
  29  16  21   35.92    5.55
  29  16  23   10.23    6.77
  29  16  25    2.36    2.50
  29  16  27   33.51    7.50
  29  17   0  784.01  109.70
  29  17   2  703.68   83.38
  29  17   4  456.77   78.06
  29  17   6   86.38   17.23
  29  17   8   -3.59    4.09
  29  17  10   49.46    9.96
  29  17  12  166.71   19.37
  29  17  14  273.55   21.91
  29  17  16  374.12   35.10
  29  17  18  126.30   14.41
  29  17  20   15.18    3.23
  29  17  22    1.23    1.82
  29  17  24    1.55    2.68
  29  17  26    4.23    4.82
  29  17  28    5.41    4.23
  29  18   1   23.50    5.18
  29  18   3  216.86   31.92
  29  18   5  285.37   37.87
  29  18   7  185.85   25.00
  29  18   9   10.96    3.32
  29  18  11    5.64    3.55
  29  18  13   36.46    9.46
  29  18  15   95.52    9.27
  29  18  17  138.21   16.91
  29  18  19   20.73    4.41
  29  18  21    4.36    2.50
  29  18  23    1.32    1.41
  29  18  25    6.64    4.55
  29  18  27   -0.41    5.64
  29  19   0  610.16   83.43
  29  19   2  581.25   74.74
  29  19   4  279.33   38.05
  29  19   6   25.87    5.32
  29  19   8    5.55    6.23
  29  19  10   39.10   10.09
  29  19  12  100.93   19.69
  29  19  14  168.76   18.19
  29  19  16   94.97   10.64
  29  19  18   31.28    5.59
  29  19  20    2.32    2.09
  29  19  22   -0.64    1.95
  29  19  24    2.00    1.59
  29  19  26   -3.91    2.86
  29  20   1   19.87    4.55
  29  20   3  164.44   31.10
  29  20   5  267.60   39.37
  29  20   7  218.45   27.87
  29  20   9   17.91    6.77
  29  20  11    6.50    5.18
  29  20  13    2.23    2.41
  29  20  15    9.05    3.46
  29  20  17    9.05    3.09
  29  20  19    2.23    2.05
  29  20  21    3.18    2.18
  29  20  23   17.78   16.37
  29  20  25   -3.82    1.68
  29  21   0  514.51   84.83
  29  21   2  386.62   52.37
  29  21   4  138.71   28.55
  29  21   6   17.41    4.82
  29  21   8    3.36    3.14
  29  21  10   24.41    6.05
  29  21  12   60.78   10.96
  29  21  14   65.10   10.64
  29  21  16   42.01    7.41
  29  21  18    8.91    2.36
  29  21  20    1.77    2.50
  29  21  22    4.32    3.86
  29  21  24    0.36    1.82
  29  22   1   16.23    6.14
  29  22   3   58.24   11.46
  29  22   5  112.75   21.55
  29  22   7   84.38   16.55
  29  22   9   37.83    8.96
  29  22  11   26.10    6.96
  29  22  13   -0.91    2.73
  29  22  15    0.73    2.23
  29  22  17    0.32    1.55
  29  22  19   -0.59    1.82
  29  22  21    1.32    1.91
  29  22  23   -1.77    2.00
  29  23   0   80.29   17.64
  29  23   2   27.10    9.23
  29  23   4   27.05    9.00
  29  23   6    1.14    3.46
  29  23   8    3.18    3.46
  29  23  10    1.27    3.59
  29  23  12   13.50    3.27
  29  23  14    4.00    2.73
  29  23  16    5.41    5.09
  29  23  18   -0.45    1.50
  29  23  20    0.09    3.09
  29  23  22    2.32    2.18
  29  24   1   -3.18    3.96
  29  24   3    4.18    4.00
  29  24   5    4.41    5.23
  29  24   7   27.87    7.77
  29  24   9   17.23    5.50
  29  24  11   40.23    9.91
  29  24  13    7.68    3.82
  29  24  15    6.46    3.64
  29  24  17    0.68    1.91
  29  24  19    2.36    1.82
  29  24  21   -2.59    2.23
  29  25   0    1.18    3.91
  29  25   2    4.05    3.50
  29  25   4    4.23    3.96
  29  25   6   16.69    6.68
  29  25   8    4.46    3.77
  29  25  10   -4.86    2.86
  29  25  12    2.73    3.00
  29  25  14    5.23    2.73
  29  25  16   -0.59    2.32
  29  25  18   -4.23    2.00
  29  25  20   -0.95    1.73
  29  26   1   -3.64    3.50
  29  26   3    0.18    3.64
  29  26   5    6.23    3.36
  29  26   7   21.19    7.41
  29  26   9   -2.09    3.64
  29  26  11    4.91    4.18
  29  26  13    6.73    3.18
  29  26  15   -2.32    2.73
  29  26  17    8.14    4.82
  29  26  19   -1.73    2.82
  29  27   0  373.25   65.51
  29  27   2  177.44   38.46
  29  27   4   64.01   17.09
  29  27   6    6.46    6.18
  29  27   8   -3.00    3.55
  29  27  10   10.32    4.23
  29  27  12   38.83    9.55
  29  27  14   62.74   13.09
  29  27  16   13.37    5.36
  29  27  18   -8.59    3.46
  29  28   1    0.32    3.50
  29  28   3    1.91    3.68
  29  28   5   -2.27    3.46
  29  28   7    2.73    4.91
  29  28   9    1.41    3.77
  29  28  11   -2.77    2.91
  29  28  13    6.36    6.00
  29  28  15   -3.36    3.36
  29  29   0  172.99   48.24
  29  29   2  269.51   60.28
  29  29   4  136.94   26.73
  29  29   6    4.36    4.59
  29  29   8    5.36    3.55
  29  29  10   81.83   18.14
  29  29  12   91.15   22.87
  29  29  14   14.41   16.59
  30   0   0  692.27  256.19
  30   1   1   12.68    5.27
  30   1   3    3.32    3.86
  30   1   5    4.05    3.32
  30   1   7    2.59    3.50
  30   1   9    2.68    3.36
  30   1  11    5.05    2.18
  30   1  13   17.69    3.46
  30   1  15   26.00    5.50
  30   1  17   22.10    6.00
  30   1  19    8.09    3.55
  30   1  21    5.86    3.91
  30   1  23   -0.18    4.00
  30   1  25    5.36    4.18
  30   1  27   -1.23    3.14
  30   1  29   -0.50    3.14
  30   2   0   58.24   48.74
  30   2   2  358.61   60.06
  30   2   4   17.87    5.36
  30   2   6  200.95   30.55
  30   2   8  223.72   31.10
  30   2  10   69.15    8.27
  30   2  12    1.86    2.68
  30   2  14   24.37    5.00
  30   2  16 1272.92  145.39
  30   2  18  423.08   58.56
  30   2  20  548.88   85.33
  30   2  22  271.19   43.05
  30   2  24    3.64    3.41
  30   2  26  352.84   66.29
  30   2  28  506.41   81.74
  30   3   1    0.91    3.73
  30   3   3    4.64    3.96
  30   3   5   -3.14    3.46
  30   3   7   -5.96    4.00
  30   3   9   -3.14    2.73
  30   3  11   15.18    2.77
  30   3  13   89.43   11.55
  30   3  15  203.81   27.51
  30   3  17  130.62   21.87
  30   3  19  159.67   32.32
  30   3  21   58.19   10.64
  30   3  23   10.32    5.96
  30   3  25    4.27    3.18
  30   3  27    2.64    3.23
  30   3  29   -0.14    3.86
  30   4   0  271.69   49.92
  30   4   2   22.87    5.18
  30   4   4   17.78    6.68
  30   4   6   21.69    6.00
  30   4   8   30.23    5.41
  30   4  10   -0.32    2.32
  30   4  12   10.50    2.46
  30   4  14   21.23    5.64
  30   4  16  674.17  114.70
  30   4  18  241.86   33.46
  30   4  20  267.82   40.55
  30   4  22   64.01   13.82
  30   4  24    3.27    3.82
  30   4  26  157.71   28.78
  30   4  28  189.35   53.01
  30   5   1   -0.09    3.86
  30   5   3   -0.95    3.36
  30   5   5    3.05    3.64
  30   5   7   -2.64    3.05
  30   5   9    9.37    5.09
  30   5  11   14.78    2.68
  30   5  13  107.88   16.78
  30   5  15  202.95   23.96
  30   5  17  210.63   30.37
  30   5  19  196.31   28.64
  30   5  21  105.88   20.82
  30   5  23   29.41    7.82
  30   5  25   -0.23    3.41
  30   5  27    5.64    3.18
  30   5  29    6.73    7.77
  30   6   0    5.82    3.73
  30   6   2  185.63   32.73
  30   6   4   12.59    4.55
  30   6   6   54.83    9.09
  30   6   8   86.52   12.64
  30   6  10   -0.41    2.50
  30   6  12    2.27    1.95
  30   6  14    3.55    2.96
  30   6  16  124.34   18.96
  30   6  18   16.69    5.09
  30   6  20   60.83   14.14
  30   6  22    9.14    5.46
  30   6  24    9.64    3.50
  30   6  26   44.42   13.73
  30   6  28   18.59    7.87
  30   7   1    0.09    4.55
  30   7   3   -5.77    3.23
  30   7   5   -6.55    3.14
  30   7   7    1.82    2.96
  30   7   9   -0.23    2.64
  30   7  11    6.36    3.27
  30   7  13   25.32    4.91
  30   7  15   84.61   12.96
  30   7  17  120.75   19.37
  30   7  19   92.56   15.41
  30   7  21  130.02   22.14
  30   7  23   29.96    7.96
  30   7  25   11.87    5.55
  30   7  27    0.45    3.14
  30   7  29    0.91    2.73
  30   8   0   32.19   19.78
  30   8   2  175.26   28.28
  30   8   4   25.64    5.59
  30   8   6  113.39   18.50
  30   8   8  118.30   16.46
  30   8  10    5.86    2.64
  30   8  12   30.91   12.82
  30   8  14   55.24   10.14
  30   8  16   14.28    9.96
  30   8  18   27.01    9.05
  30   8  20    4.05    3.77
  30   8  22    2.18    3.05
  30   8  24    4.77    4.32
  30   8  26   17.23   14.41
  30   8  28    8.68    4.23
  30   9   1   -4.23    2.64
  30   9   3   -0.68    3.05
  30   9   5    5.05    2.73
  30   9   7    1.68    3.64
  30   9   9    5.27    2.73
  30   9  11    8.82    2.41
  30   9  13    0.09    2.05
  30   9  15    1.05    3.59
  30   9  17   15.73    7.96
  30   9  19   17.28    4.59
  30   9  21   55.19   11.32
  30   9  23   52.33   10.68
  30   9  25   14.32    5.36
  30   9  27    0.18    3.82
  30   9  29    9.96    8.09
  30  10   0    7.41    2.36
  30  10   2   80.56   11.91
  30  10   4   -0.32    2.36
  30  10   6   11.18    4.36
  30  10   8   17.73    8.59
  30  10  10   32.28    4.91
  30  10  12    1.91    3.59
  30  10  14   71.33   10.82
  30  10  16   21.05    6.86
  30  10  18   55.78    9.68
  30  10  20    3.96    3.14
  30  10  22   -3.05    2.91
  30  10  24    3.50    6.05
  30  10  26   31.73    9.41
  30  10  28   86.06   19.14
  30  11   1    0.64    2.00
  30  11   3   19.78    2.77
  30  11   5   28.46   12.82
  30  11   7    2.59    2.32
  30  11   9   19.91    4.91
  30  11  11   72.79    7.77
  30  11  13  112.20   11.00
  30  11  15   40.19    6.23
  30  11  17   19.82    4.86
  30  11  19   -0.36    2.68
  30  11  21    7.87    3.00
  30  11  23   46.24    9.05
  30  11  25   26.82    6.55
  30  11  27   15.23    7.27
  30  11  29    4.55    3.91
  30  12   0   22.28    4.27
  30  12   2    9.59    5.09
  30  12   4   19.28    6.59
  30  12   6   14.50    6.05
  30  12   8   20.55    3.91
  30  12  10    9.27    9.87
  30  12  12   45.05    6.05
  30  12  14  339.43   28.60
  30  12  16  197.45   25.96
  30  12  18  181.13   24.50
  30  12  20   57.56   10.59
  30  12  22    2.96    3.59
  30  12  24    2.32    3.05
  30  12  26   76.51   17.96
  30  12  28  138.16   39.37
  30  13   1   15.55    3.46
  30  13   3   70.51    9.64
  30  13   5  143.75   15.82
  30  13   7   29.60    5.59
  30  13   9    0.23    3.14
  30  13  11   87.83    7.91
  30  13  13  243.00   17.09
  30  13  15  317.65   25.19
  30  13  17  194.08   20.14
  30  13  19   46.19    7.50
  30  13  21   -0.82    2.64
  30  13  23    4.68    3.00
  30  13  25   11.37    5.05
  30  13  27    2.50    4.55
  30  14   0   61.42   11.73
  30  14   2   10.91    3.59
  30  14   4   22.28    4.96
  30  14   6    5.91    2.96
  30  14   8  114.70   16.37
  30  14  10   68.01   10.96
  30  14  12  347.79   30.46
  30  14  14  713.55   47.96
  30  14  16  449.09   34.37
  30  14  18  259.19   28.64
  30  14  20  100.88   14.55
  30  14  22    8.82    2.59
  30  14  24   12.05    4.36
  30  14  26   92.84   19.09
  30  14  28   24.64   31.01
  30  15   1   46.46   13.50
  30  15   3  228.77   39.05
  30  15   5  297.74   37.69
  30  15   7  102.66   15.28
  30  15   9    5.59    4.05
  30  15  11   48.33    7.05
  30  15  13  252.32   21.23
  30  15  15  364.62   21.46
  30  15  17  354.39   26.55
  30  15  19  128.62   14.73
  30  15  21    3.23    2.41
  30  15  23   10.55    7.32
  30  15  25    3.36    3.14
  30  15  27    7.50    4.18
  30  16   0 1320.39  165.35
  30  16   2 1060.75  153.21
  30  16   4  571.75   69.01
  30  16   6  112.52   18.78
  30  16   8   13.14    7.46
  30  16  10    9.55    3.59
  30  16  12  187.63   20.82
  30  16  14  401.21   35.51
  30  16  16  467.95   38.19
  30  16  18  234.86   19.87
  30  16  20   81.06   10.87
  30  16  22    2.32    3.18
  30  16  24    2.09    2.41
  30  16  26   29.78    8.23
  30  17   1   18.46    5.09
  30  17   3  137.98   22.78
  30  17   5  213.27   35.46
  30  17   7  144.89   22.37
  30  17   9   15.05    3.91
  30  17  11   18.19    4.41
  30  17  13  168.99   20.55
  30  17  15  377.71   27.05
  30  17  17  319.92   27.60
  30  17  19   86.15   10.00
  30  17  21    5.55    2.68
  30  17  23   -1.91    1.77
  30  17  25   47.74   46.51
  30  18   0  583.07   87.56
  30  18   2  701.82   93.06
  30  18   4  232.41   41.87
  30  18   6   23.73    7.96
  30  18   8   19.91    5.59
  30  18  10   31.69    6.96
  30  18  12  268.19   32.10
  30  18  14  184.85   22.78
  30  18  16  202.13   18.78
  30  18  18   60.19    8.50
  30  18  20   24.32    3.73
  30  18  22   -0.91    1.95
  30  18  24   -0.05    1.95
  30  18  26   -1.41    7.50
  30  19   1    7.41    4.36
  30  19   3  140.98   24.64
  30  19   5  162.44   23.23
  30  19   7   86.74   16.91
  30  19   9   15.82    5.18
  30  19  11   -0.41    2.73
  30  19  13   36.37   10.23
  30  19  15   92.15   11.64
  30  19  17   97.38   10.82
  30  19  19   32.51    5.96
  30  19  21    2.77    1.59
  30  19  23    7.37    3.55
  30  19  25   -2.36    3.46
  30  20   0  754.64  115.25
  30  20   2  769.92  126.71
  30  20   4  290.69   49.15
  30  20   6   71.97   13.87
  30  20   8    5.91    7.68
  30  20  10    9.09    3.64
  30  20  12   88.34   15.28
  30  20  14  106.57   15.41
  30  20  16   96.75   12.32
  30  20  18   20.41    4.68
  30  20  20   12.55    4.46
  30  20  22    0.55    1.77
  30  20  24   -1.14    2.05
  30  21   1   22.37   12.50
  30  21   3   58.10   11.77
  30  21   5  117.20   24.60
  30  21   7   91.43   15.00
  30  21   9   37.83    8.82
  30  21  11    3.00    2.91
  30  21  13   -2.18    2.50
  30  21  15    6.96    2.64
  30  21  17    8.55    1.95
  30  21  19    2.09    2.00
  30  21  21    3.86    4.64
  30  21  23   -0.95    2.05
  30  22   0  203.95   38.19
  30  22   2  193.36   35.60
  30  22   4  107.16   21.05
  30  22   6   19.19    7.55
  30  22   8   -1.59    3.55
  30  22  10    4.32    4.09
  30  22  12   18.00    9.55
  30  22  14    2.50    2.50
  30  22  16    7.05    3.27
  30  22  18   -1.45    1.45
  30  22  20   -1.18    1.59
  30  22  22   -1.18    4.41
  30  23   1   -1.91    3.82
  30  23   3   11.18    7.18
  30  23   5   30.10    8.00
  30  23   7   52.74   11.05
  30  23   9   34.55    9.73
  30  23  11   66.15   12.96
  30  23  13    3.14    2.77
  30  23  15    0.00    2.50
  30  23  17   -0.14    1.68
  30  23  19   -0.36    1.32
  30  23  21   -1.64    2.23
  30  24   0    0.09    3.86
  30  24   2    2.32    4.14
  30  24   4    1.77    5.41
  30  24   6   -2.00    4.00
  30  24   8    1.91    3.09
  30  24  10    4.18    3.46
  30  24  12    4.14    3.77
  30  24  14    9.73    4.64
  30  24  16    1.18    2.59
  30  24  18    3.55    3.96
  30  24  20   -4.59    1.86
  30  25   1   -2.05    3.50
  30  25   3    6.86    3.23
  30  25   5    4.91    3.00
  30  25   7   11.00    9.05
  30  25   9   16.59    4.68
  30  25  11   22.14    6.91
  30  25  13   13.23    5.55
  30  25  15    0.86    2.96
  30  25  17    6.96    3.46
  30  25  19   -1.09    3.32
  30  26   0  213.90   39.87
  30  26   2  362.71   53.24
  30  26   4   70.92   22.10
  30  26   6   16.73    5.73
  30  26   8    2.18    3.86
  30  26  10   47.69   11.91
  30  26  12   74.83   20.46
  30  26  14  101.75   17.69
  30  26  16   18.19    6.32
  30  26  18   -2.32    9.59
  30  27   1    5.55    3.59
  30  27   3   -1.50    3.82
  30  27   5    2.32    3.64
  30  27   7    4.55    3.41
  30  27   9    5.09    3.46
  30  27  11   10.41    5.14
  30  27  13    1.14    3.09
  30  27  15    0.68    3.86
  30  28   0  685.36  113.48
  30  28   2  219.63   62.06
  30  28   4  150.30   30.41
  30  28   6   18.59    6.14
  30  28   8    0.82    3.46
  30  28  10   69.29   17.78
  30  28  12  148.62   35.14
  30  28  14  358.61   97.84
  30  29   1   -1.82    3.05
  30  29   3    2.64    3.59
  30  29   5    1.41    3.55
  30  29   7    0.73    3.77
  30  29   9   -1.27    3.50
  30  29  11    4.32    4.09
  30  30   0  915.72  244.14
  30  30   2  582.57  114.61
  30  30   4  415.62  105.75
  30  30   6   18.28    9.41
  30  30   8   -0.55    4.91
  30  30  10  101.25   74.79
  31   1   0   51.15   12.64
  31   1   2   32.55    8.05
  31   1   4   18.96    8.23
  31   1   6    4.77    3.68
  31   1   8   55.60   51.10
  31   1  10    0.09    2.77
  31   1  12    5.64    3.73
  31   1  14   17.37    4.32
  31   1  16   10.27    3.55
  31   1  18    4.00    6.91
  31   1  20    9.50    7.00
  31   1  22   -1.09    4.23
  31   1  24    2.77    3.32
  31   1  26   -4.68    3.73
  31   1  28   -2.96    3.23
  31   1  30   -4.27    4.73
  31   2   1   41.01    8.59
  31   2   3   10.55    4.27
  31   2   5   27.51    7.23
  31   2   7   34.82    8.41
  31   2   9   10.50    3.91
  31   2  11    2.50    2.27
  31   2  13    8.27    3.05
  31   2  15  240.09   30.55
  31   2  17   56.42   10.50
  31   2  19  460.32   59.06
  31   2  21  101.02   16.64
  31   2  23   26.60    7.32
  31   2  25   98.97   21.37
  31   2  27  174.62   28.91
  31   2  29  360.98   56.24
  31   3   0    8.27    5.18
  31   3   2   21.41   11.32
  31   3   4    5.64    3.96
  31   3   6   20.32    7.87
  31   3   8   16.41    6.09
  31   3  10   42.28   13.41
  31   3  12   70.33    8.14
  31   3  14  159.94   27.46
  31   3  16   98.29   15.18
  31   3  18   55.06   13.32
  31   3  20   36.05    9.00
  31   3  22    1.55    4.05
  31   3  24    4.23    3.36
  31   3  26   -1.86    3.18
  31   3  28   -0.73    4.05
  31   3  30    4.50    4.68
  31   4   1   38.01   11.59
  31   4   3    1.05    3.77
  31   4   5    0.55    3.68
  31   4   7   64.88   10.91
  31   4   9    8.27    4.14
  31   4  11    8.32    3.91
  31   4  13    2.14    2.09
  31   4  15  174.58   27.37
  31   4  17   31.28   15.05
  31   4  19  170.53   23.91
  31   4  21   55.51   13.18
  31   4  23   26.00    7.55
  31   4  25   35.96   12.23
  31   4  27   45.14   12.50
  31   4  29  152.98   30.28
  31   5   0   12.73    5.09
  31   5   2   29.87    5.91
  31   5   4   14.50    4.91
  31   5   6    0.32    3.23
  31   5   8    6.86    3.50
  31   5  10    5.32    3.36
  31   5  12   52.92    8.59
  31   5  14  115.75   15.37
  31   5  16  103.88   15.46
  31   5  18  120.11   18.59
  31   5  20   80.92   14.46
  31   5  22   19.28    4.91
  31   5  24   -0.23    3.36
  31   5  26    1.82    3.50
  31   5  28    3.09    7.37
  31   5  30   -5.77    5.50
  31   6   1   -0.09    3.77
  31   6   3   21.46    4.73
  31   6   5    1.18    3.59
  31   6   7   21.64    6.32
  31   6   9    6.96    2.86
  31   6  11    4.77    2.18
  31   6  13    2.64    2.41
  31   6  15   49.92    8.50
  31   6  17   -0.23    3.18
  31   6  19   16.37    6.14
  31   6  21    3.82    4.23
  31   6  23   10.77    4.50
  31   6  25    1.36    3.55
  31   6  27    2.64    3.23
  31   6  29    6.14    4.86
  31   7   0   23.69    7.32
  31   7   2   62.28   13.78
  31   7   4   89.34   13.00
  31   7   6   20.05    6.09
  31   7   8    3.05    3.18
  31   7  10    7.32    2.82
  31   7  12    1.41    1.86
  31   7  14   24.60    5.77
  31   7  16   12.96    4.68
  31   7  18   11.59    4.05
  31   7  20   40.96   21.14
  31   7  22    7.09    3.86
  31   7  24   20.82   12.50
  31   7  26    6.36    4.96
  31   7  28    2.73    3.09
  31   8   1    1.00    3.64
  31   8   3   19.05    5.41
  31   8   5   12.18   12.78
  31   8   7   11.27    4.96
  31   8   9    4.50    2.91
  31   8  11   -2.23    3.41
  31   8  13    3.77    3.50
  31   8  15    6.77    3.09
  31   8  17   -1.55    2.77
  31   8  19    6.68    3.05
  31   8  21    0.05    2.96
  31   8  23    8.59    4.32
  31   8  25    3.59    3.55
  31   8  27   -3.86    3.36
  31   8  29   -4.73    4.68
  31   9   0    8.73    6.73
  31   9   2    5.36    3.73
  31   9   4   11.46    3.09
  31   9   6    0.68    3.09
  31   9   8    5.09    3.18
  31   9  10    4.50    2.55
  31   9  12   23.96   10.68
  31   9  14   31.82    5.86
  31   9  16   18.23    4.23
  31   9  18   16.41    4.82
  31   9  20   29.69    6.96
  31   9  22   32.37    7.91
  31   9  24   16.96    5.23
  31   9  26   10.32    4.09
  31   9  28   -0.27    4.18
  31  10   1    4.50    3.09
  31  10   3   38.92    9.55
  31  10   5   10.27    3.18
  31  10   7    6.82    2.73
  31  10   9   13.09    7.73
  31  10  11    1.86    2.36
  31  10  13   30.73    3.96
  31  10  15    5.50    2.91
  31  10  17   38.37    8.37
  31  10  19    7.91    3.50
  31  10  21   -0.91    2.50
  31  10  23   16.69    5.00
  31  10  25    8.41    4.91
  31  10  27   47.69   15.14
  31  10  29    8.14   12.59
  31  11   0    1.64    2.14
  31  11   2    8.68    2.09
  31  11   4    5.18    3.00
  31  11   6    1.64    2.36
  31  11   8    4.27    2.96
  31  11  10    3.73    2.73
  31  11  12    7.91    3.96
  31  11  14    9.14    3.64
  31  11  16   12.46    3.46
  31  11  18   -1.00    3.18
  31  11  20   -2.50    2.59
  31  11  22    3.96    2.77
  31  11  24    7.55    4.82
  31  11  26   10.91    4.59
  31  11  28    7.96    5.77
  31  12   1    6.00    2.32
  31  12   3   75.42    8.68
  31  12   5   59.97    9.82
  31  12   7    3.50    2.27
  31  12   9   16.46    4.73
  31  12  11    9.32    4.64
  31  12  13  108.57   11.37
  31  12  15   83.15    9.87
  31  12  17  126.75   15.41
  31  12  19   42.37    9.05
  31  12  21   16.50    5.00
  31  12  23    3.23    4.73
  31  12  25   12.14    4.68
  31  12  27   86.15   24.10
  31  13   0    6.73    2.27
  31  13   2   12.23    6.36
  31  13   4    4.59    3.23
  31  13   6   -0.27    2.05
  31  13   8    5.73    3.46
  31  13  10   36.46    4.64
  31  13  12  106.29    9.96
  31  13  14  182.72   15.50
  31  13  16  155.08   15.78
  31  13  18   59.51    9.37
  31  13  20    4.91    2.64
  31  13  22   -3.68    2.46
  31  13  24    0.45    3.27
  31  13  26   29.19    9.50
  31  13  28    4.41    0.05
  31  14   1   17.37    8.23
  31  14   3  124.89   16.69
  31  14   5  144.53   18.09
  31  14   7   26.87    4.55
  31  14   9   37.78    9.64
  31  14  11   12.00    2.55
  31  14  13  215.63   16.28
  31  14  15  244.18   17.28
  31  14  17  243.36   23.10
  31  14  19   77.11   11.73
  31  14  21   21.82    6.32
  31  14  23   -3.46    2.41
  31  14  25   11.14    5.18
  31  14  27   14.55   17.05
  31  15   0  383.44   46.74
  31  15   2  286.69   34.10
  31  15   4  187.13   25.14
  31  15   6   66.06   11.18
  31  15   8   14.18    4.50
  31  15  10    5.96    3.41
  31  15  12   60.06    7.68
  31  15  14  267.55   19.96
  31  15  16  282.55   19.96
  31  15  18  138.30   16.50
  31  15  20   19.50    4.82
  31  15  22    5.27    2.27
  31  15  24    4.46    2.64
  31  15  26   11.18    6.09
  31  16   1   12.55    3.55
  31  16   3   76.61   11.18
  31  16   5  100.20   17.28
  31  16   7    7.37    3.32
  31  16   9   18.00    4.27
  31  16  11   16.14    3.05
  31  16  13  188.31   16.73
  31  16  15  300.69   20.46
  31  16  17  281.46   20.05
  31  16  19  133.66   12.09
  31  16  21   17.96    4.00
  31  16  23    0.68    2.23
  31  16  25    4.73    2.73
  31  17   0   63.19   15.23
  31  17   2   49.24   10.27
  31  17   4   10.37    4.82
  31  17   6   -0.68    2.86
  31  17   8    2.77    4.32
  31  17  10   36.64    7.09
  31  17  12  125.43   16.14
  31  17  14  298.06   30.51
  31  17  16  258.91   19.64
  31  17  18  130.98   11.82
  31  17  20   22.50    4.14
  31  17  22   -0.18    3.27
  31  17  24    1.82    3.64
  31  18   1    2.64    3.77
  31  18   3   67.19   15.78
  31  18   5  103.43   16.96
  31  18   7   11.55    4.32
  31  18   9   22.23    4.96
  31  18  11    2.86    2.46
  31  18  13   77.56   13.64
  31  18  15  179.63   18.14
  31  18  17  128.75   12.14
  31  18  19   69.79    7.96
  31  18  21    3.55    2.05
  31  18  23    0.32    2.00
  31  19   0  543.65   64.51
  31  19   2  311.70   41.51
  31  19   4  194.72   27.19
  31  19   6   61.01   11.09
  31  19   8   10.41    3.36
  31  19  10    6.00    7.55
  31  19  12   41.19    7.77
  31  19  14  101.20   14.64
  31  19  16  103.75   11.73
  31  19  18   71.83    8.73
  31  19  20   13.91    3.23
  31  19  22    1.59    1.50
  31  19  24    7.23    6.96
  31  20   1    3.18    3.82
  31  20   3   19.14    6.68
  31  20   5   55.69   14.87
  31  20   7   15.09    5.18
  31  20   9   68.38   19.50
  31  20  11   -2.27    2.55
  31  20  13    2.91    2.96
  31  20  15   21.19    5.59
  31  20  17   20.50    4.46
  31  20  19   11.82    2.55
  31  20  21    3.64    1.50
  31  20  23   -2.86    3.46
  31  21   0  121.43   19.50
  31  21   2  145.21   23.91
  31  21   4   55.42   11.05
  31  21   6   16.59    8.77
  31  21   8    6.86    3.18
  31  21  10   -2.77    2.77
  31  21  12    1.95    3.32
  31  21  14   19.09    5.68
  31  21  16   14.59    4.23
  31  21  18    7.41    2.59
  31  21  20    0.82    1.64
  31  21  22   -1.14    2.55
  31  22   1    5.46    3.18
  31  22   3    5.77    3.59
  31  22   5    1.50    3.96
  31  22   7   10.73    4.36
  31  22   9   30.55    8.50
  31  22  11    6.05    4.09
  31  22  13    1.41    2.36
  31  22  15   -3.59    2.36
  31  22  17   -2.55    1.86
  31  22  19    2.41    3.14
  31  22  21   -1.82    2.14
  31  23   0   52.60   10.41
  31  23   2   36.46    9.91
  31  23   4   26.28    7.59
  31  23   6   16.73    5.41
  31  23   8   15.46    7.55
  31  23  10    2.46    4.23
  31  23  12   -3.68    2.50
  31  23  14    3.68    2.55
  31  23  16    3.27    2.32
  31  23  18   -0.91    1.82
  31  23  20   -3.23    3.32
  31  24   1    4.77    3.59
  31  24   3   -0.64    3.23
  31  24   5    2.00    3.64
  31  24   7    2.36    3.14
  31  24   9   12.23    5.32
  31  24  11   17.50    6.41
  31  24  13    8.14    4.59
  31  24  15   -1.18    3.23
  31  24  17    1.59    2.27
  31  24  19   -5.68    5.14
  31  25   0   67.15   18.32
  31  25   2   78.83   19.82
  31  25   4   32.05    9.96
  31  25   6    1.23    3.82
  31  25   8    3.96    3.36
  31  25  10   27.10    9.50
  31  25  12   17.23    6.50
  31  25  14   19.14    5.00
  31  25  16   -2.77    2.50
  31  25  18   -4.18    7.27
  31  26   1   -6.50    3.68
  31  26   3   -1.27    3.59
  31  26   5   -3.00    4.36
  31  26   7    6.77    3.32
  31  26   9    1.09    4.14
  31  26  11   24.82    8.23
  31  26  13    4.77    5.18
  31  26  15   22.82    7.82
  31  27   0  267.41   39.60
  31  27   2  117.02   31.64
  31  27   4   40.46   11.18
  31  27   6    1.86    3.09
  31  27   8   10.55    5.77
  31  27  10   41.64   12.09
  31  27  12   72.74   16.82
  31  27  14    3.05   10.05
  31  28   1    1.55    3.68
  31  28   3   -5.23    3.46
  31  28   5    1.86    4.09
  31  28   7   -4.68    3.00
  31  28   9   14.55   14.18
  31  28  11   10.41    6.55
  31  29   0  627.39  119.52
  31  29   2  334.47   64.28
  31  29   4  176.12   36.10
  31  29   6    3.77    6.09
  31  29   8   -6.68    3.64
  31  29  10    3.50    5.77
  31  30   1   -2.14    3.23
  31  30   3   -4.64    5.05
  31  30   5   -5.82    7.96
  32   0   0   24.00    9.50
  32   1   1   14.87    7.37
  32   1   3    2.41    4.41
  32   1   5   12.37   12.00
  32   1   7    4.68    3.55
  32   1   9   13.91    8.00
  32   1  11    4.00    2.64
  32   1  13    6.59    4.14
  32   1  15    7.46    3.68
  32   1  17   13.68    5.18
  32   1  19    3.18    3.50
  32   1  21    8.82   11.59
  32   1  23    4.46    3.68
  32   1  25    5.77    6.55
  32   1  27    4.73    4.36
  32   1  29   -3.77    5.32
  32   2   0   43.28   11.23
  32   2   2  316.33   50.46
  32   2   4   12.59    6.05
  32   2   6   34.92   21.50
  32   2   8   13.68    9.87
  32   2  10    3.59    3.09
  32   2  12   20.09    3.86
  32   2  14  393.48   39.51
  32   2  16   14.09    6.09
  32   2  18  658.08   93.25
  32   2  20  123.84   22.82
  32   2  22  124.66   22.32
  32   2  24   80.06   17.73
  32   2  26  115.98   24.41
  32   2  28  508.64  105.75
  32   3   1   -1.45    4.46
  32   3   3    1.36    3.91
  32   3   5    3.68    3.77
  32   3   7   -0.50    3.64
  32   3   9    4.86    6.18
  32   3  11   20.50    5.23
  32   3  13   85.97    9.09
  32   3  15   46.05    7.91
  32   3  17   36.55    7.82
  32   3  19    7.91    4.14
  32   3  21    4.41    3.82
  32   3  23   -0.55    3.50
  32   3  25    1.95    3.82
  32   3  27    1.68    4.27
  32   3  29   -4.23    4.50
  32   4   0   27.55   10.82
  32   4   2   27.64   12.32
  32   4   4   11.55    6.59
  32   4   6   65.51   17.23
  32   4   8    8.55    3.23
  32   4  10   18.73    4.77
  32   4  12   30.05    6.41
  32   4  14  170.17   20.73
  32   4  16    9.46    5.18
  32   4  18  359.02   52.51
  32   4  20   64.83   12.87
  32   4  22   53.51   13.28
  32   4  24    8.77    5.82
  32   4  26   21.78    7.87
  32   4  28  147.44   37.69
  32   5   1   -0.41    3.50
  32   5   3    6.27    3.55
  32   5   5   26.28    6.64
  32   5   7   40.69    8.73
  32   5   9   25.37    5.41
  32   5  11  101.29   14.28
  32   5  13  202.72   20.59
  32   5  15  126.48   22.10
  32   5  17   94.20   18.46
  32   5  19   29.23    8.87
  32   5  21    1.77    3.09
  32   5  23   -1.50    3.27
  32   5  25    8.73    3.27
  32   5  27   -1.77    2.82
  32   5  29   -2.36    5.23
  32   6   0   38.60    9.82
  32   6   2   32.19   26.51
  32   6   4   92.56   37.92
  32   6   6  223.27   36.14
  32   6   8   14.50    5.05
  32   6  10   56.24   10.32
  32   6  12   67.29    9.32
  32   6  14   10.55    3.32
  32   6  16   22.69    4.96
  32   6  18   38.46   10.23
  32   6  20    2.14    4.68
  32   6  22   11.68    5.82
  32   6  24    6.68    6.05
  32   6  26    0.23    3.05
  32   6  28    4.09    4.50
  32   7   1   20.73   19.19
  32   7   3    5.18    3.32
  32   7   5   27.23    6.36
  32   7   7    4.73    3.64
  32   7   9    6.73    3.73
  32   7  11   30.69    5.27
  32   7  13   79.88    8.73
  32   7  15   48.65    9.41
  32   7  17   27.87    6.46
  32   7  19   30.60    7.09
  32   7  21    3.86    5.14
  32   7  23   -3.32    2.96
  32   7  25   -1.23    3.23
  32   7  27    1.09    3.36
  32   8   0   14.50    3.96
  32   8   2    8.50    5.77
  32   8   4    1.73    3.14
  32   8   6   10.00    3.68
  32   8   8   56.69   10.87
  32   8  10    0.36    2.96
  32   8  12    1.41    2.32
  32   8  14   50.19    7.14
  32   8  16    1.91    2.36
  32   8  18   25.14    5.82
  32   8  20    0.41    3.55
  32   8  22   41.28   11.68
  32   8  24    9.18    3.50
  32   8  26   65.83   17.05
  32   8  28   34.05   13.00
  32   9   1   20.46   17.32
  32   9   3    5.82    3.55
  32   9   5   34.69    6.55
  32   9   7    5.96    3.05
  32   9   9    5.36    3.09
  32   9  11   -0.59    3.18
  32   9  13    1.59    1.86
  32   9  15   17.59   11.37
  32   9  17    1.68    2.46
  32   9  19   11.05    5.41
  32   9  21    5.46    3.18
  32   9  23    5.18    3.00
  32   9  25    8.68    3.41
  32   9  27    5.55    4.09
  32  10   0   39.46    9.82
  32  10   2    4.91    3.00
  32  10   4   13.23    7.05
  32  10   6   43.64   10.09
  32  10   8    8.09    9.18
  32  10  10   24.14   13.55
  32  10  12   15.37    4.05
  32  10  14    2.27    1.86
  32  10  16   89.11   12.59
  32  10  18    4.36    2.96
  32  10  20    5.59    3.23
  32  10  22   10.41    3.64
  32  10  24    2.64    6.36
  32  10  26   88.15   20.19
  32  10  28  -13.14   12.82
  32  11   1    4.00    3.36
  32  11   3   46.65   11.09
  32  11   5   83.65   14.96
  32  11   7   20.91    5.50
  32  11   9    0.45    2.96
  32  11  11    6.91    3.27
  32  11  13   18.19    3.77
  32  11  15   44.51    5.86
  32  11  17   27.01    6.23
  32  11  19    3.36    3.32
  32  11  21    4.23    3.77
  32  11  23    7.68    3.23
  32  11  25   28.05    8.68
  32  11  27  -10.87    4.55
  32  12   0   57.47    8.37
  32  12   2   13.05    5.23
  32  12   4   28.60    9.46
  32  12   6   71.38   12.46
  32  12   8    7.05    4.68
  32  12  10   14.46    5.64
  32  12  12  128.75   17.59
  32  12  14  104.34   13.09
  32  12  16  241.09   24.96
  32  12  18   58.24   11.00
  32  12  20   31.10   12.32
  32  12  22    2.50    2.91
  32  12  24   18.46    6.50
  32  12  26  102.47   27.10
  32  13   1    7.05    2.27
  32  13   3   75.92    9.37
  32  13   5  180.53   17.28
  32  13   7   71.88    8.18
  32  13   9    2.23    3.36
  32  13  11   21.50    4.05
  32  13  13  181.90   19.14
  32  13  15  272.64   24.46
  32  13  17  237.14   28.10
  32  13  19   46.51    9.50
  32  13  21   -0.55    2.55
  32  13  23    3.09    2.73
  32  13  25   19.64    7.73
  32  14   0  285.87   32.87
  32  14   2  397.03   44.05
  32  14   4  196.08   23.55
  32  14   6   20.55    6.18
  32  14   8   60.33   12.50
  32  14  10    2.32    1.91
  32  14  12  108.07   11.32
  32  14  14  146.57   14.55
  32  14  16  278.51   24.55
  32  14  18  119.57   15.91
  32  14  20   52.83    9.68
  32  14  22   -1.68    2.27
  32  14  24    3.09    2.91
  32  14  26   -9.27    4.68
  32  15   1    6.96    4.05
  32  15   3   63.28   10.32
  32  15   5  103.29   13.05
  32  15   7   54.42    8.37
  32  15   9    4.09    1.95
  32  15  11   62.38    7.82
  32  15  13  302.24   22.60
  32  15  15  432.63   29.37
  32  15  17  306.79   25.82
  32  15  19  112.52   15.96
  32  15  21    7.59    3.64
  32  15  23   -1.09    2.41
  32  15  25   -0.05    6.23
  32  16   0   25.14    6.36
  32  16   2   22.82    7.96
  32  16   4   10.09    4.23
  32  16   6   23.28    6.77
  32  16   8    5.00    2.73
  32  16  10   88.29   11.77
  32  16  12  314.74   30.19
  32  16  14  328.52   28.19
  32  16  16  312.56   23.32
  32  16  18   91.34   10.82
  32  16  20   25.41    5.36
  32  16  22    0.55    2.36
  32  16  24    2.77    2.55
  32  17   1    8.68    5.27
  32  17   3   53.78   11.00
  32  17   5   61.74   11.09
  32  17   7   22.00    5.96
  32  17   9    1.36    2.68
  32  17  11   39.28    7.09
  32  17  13  193.49   19.55
  32  17  15  328.06   26.37
  32  17  17  247.68   17.64
  32  17  19   82.02    9.05
  32  17  21    5.27    3.09
  32  17  23   -1.82    2.41
  32  18   0  584.75   78.29
  32  18   2  822.48  119.84
  32  18   4  311.97   49.05
  32  18   6   42.37    9.00
  32  18   8   17.64    4.91
  32  18  10    0.91    3.50
  32  18  12   66.47   11.32
  32  18  14  124.75   18.41
  32  18  16  142.16   13.55
  32  18  18  113.25    9.91
  32  18  20   24.55    4.05
  32  18  22   -1.55    1.68
  32  19   1    5.64    8.73
  32  19   3   11.18    4.73
  32  19   5   32.96    8.18
  32  19   7   21.55    6.91
  32  19   9    0.73    3.14
  32  19  11   -1.86    3.32
  32  19  13   53.37    9.64
  32  19  15  108.88   14.64
  32  19  17   65.97    9.68
  32  19  19   20.59    3.77
  32  19  21    2.18    1.82
  32  20   0  232.77   39.33
  32  20   2  137.75   24.14
  32  20   4   75.29   17.05
  32  20   6    0.09    2.91
  32  20   8    0.68    3.00
  32  20  10    6.77    3.96
  32  20  12   16.69    5.55
  32  20  14   59.19   12.73
  32  20  16   53.87    8.68
  32  20  18   14.41    3.50
  32  20  20    1.09    1.36
  32  20  22  -10.96    0.95
  32  21   1    0.27    3.09
  32  21   3    5.27    3.36
  32  21   5   10.96    6.23
  32  21   7    1.14    3.27
  32  21   9   11.77    4.77
  32  21  11   -6.36    2.73
  32  21  13   -4.32    2.36
  32  21  15   23.32   14.73
  32  21  17    1.73    2.18
  32  21  19   -0.55    1.41
  32  21  21   -4.91    7.50
  32  22   0  186.99   31.32
  32  22   2  156.76   29.10
  32  22   4  118.07   22.96
  32  22   6   28.51    8.64
  32  22   8   48.28   11.82
  32  22  10    8.64    3.73
  32  22  12    3.86    3.46
  32  22  14   -0.05    2.41
  32  22  16    5.36    2.05
  32  22  18    0.50    1.91
  32  22  20    2.55    7.09
  32  23   1    8.32    6.32
  32  23   3   -1.82    3.27
  32  23   5   -0.09    2.96
  32  23   7   -2.18    3.05
  32  23   9    5.91    3.64
  32  23  11    7.87    3.55
  32  23  13    0.64    2.36
  32  23  15    2.32    2.86
  32  23  17   -0.05    2.36
  32  24   0   84.52   17.96
  32  24   2   51.15   13.32
  32  24   4   44.42   26.46
  32  24   6   29.10   31.92
  32  24   8    7.50    3.86
  32  24  10   10.05    4.05
  32  24  12    7.87    5.77
  32  24  14    5.50    4.05
  32  24  16    1.00    2.64
  32  25   1   -0.05    3.46
  32  25   3    4.91    3.23
  32  25   5   -0.68    3.32
  32  25   7    5.05    4.18
  32  25   9   13.14    5.23
  32  25  11   12.50    6.36
  32  25  13   22.28    8.14
  32  25  15    7.59    7.77
  32  26   0  174.99   36.51
  32  26   2  130.07   26.23
  32  26   4   21.78    6.64
  32  26   6   -3.32    3.91
  32  26   8   65.83   17.32
  32  26  10  146.85   34.82
  32  26  12   73.97   21.19
  32  26  14  -25.23   10.55
  32  27   1   -0.41    3.55
  32  27   3   -1.14    6.09
  32  27   5    2.82    3.23
  32  27   7    0.36    3.41
  32  27   9   -0.59    3.77
  32  27  11   -0.91    5.50
  32  28   0  853.66  139.62
  32  28   2  437.67   93.29
  32  28   4   84.43   25.55
  32  28   6   -2.86    3.55
  32  28   8   -0.91    4.64
  32  29   1    2.36    4.41
  32  29   3   -4.91    6.00
  32  29   5   -2.50    5.77
  33   1   0   43.60   17.23
  33   1   2   28.87    7.73
  33   1   4   32.01   21.00
  33   1   6    9.05    4.00
  33   1   8   -0.18    3.55
  33   1  10    9.09    3.59
  33   1  12   14.59    4.00
  33   1  14   18.28   10.18
  33   1  16    6.68    5.82
  33   1  18    3.91    3.77
  33   1  20    6.64    4.82
  33   1  22   21.50   16.23
  33   1  24   -2.59    3.41
  33   1  26    0.86    3.73
  33   1  28   -1.09    4.86
  33   2   1   36.69   23.23
  33   2   3    7.27    4.50
  33   2   5    3.14    4.18
  33   2   7    2.59    3.36
  33   2   9   29.37    9.96
  33   2  11   53.28   15.23
  33   2  13   49.69    5.77
  33   2  15   26.82    5.68
  33   2  17  194.72   30.55
  33   2  19   13.37    6.46
  33   2  21   76.01   15.73
  33   2  23    6.77    4.05
  33   2  25   -0.82    3.41
  33   2  27  111.25   28.96
  33   3   0   16.55    5.68
  33   3   2    9.68    4.14
  33   3   4    4.18    4.18
  33   3   6   16.28    9.73
  33   3   8   -2.73    3.46
  33   3  10   21.50    8.55
  33   3  12   38.14    6.77
  33   3  14   28.05    7.64
  33   3  16    7.14    3.27
  33   3  18    4.23    3.14
  33   3  20   11.91   10.14
  33   3  22    3.23    2.77
  33   3  24    4.32    3.55
  33   3  26    4.32    3.41
  33   3  28    3.05    6.14
  33   4   1   19.00    5.46
  33   4   3    6.36    4.41
  33   4   5    8.46    6.91
  33   4   7    3.91    4.77
  33   4   9    4.59    3.59
  33   4  11    8.55    6.82
  33   4  13   53.56    7.87
  33   4  15   17.59    3.68
  33   4  17  100.25   16.41
  33   4  19   10.09    3.32
  33   4  21   83.20   15.41
  33   4  23    5.18    5.91
  33   4  25    0.91    3.27
  33   4  27   14.50    8.05
  33   5   0   10.73    7.91
  33   5   2    8.96    6.91
  33   5   4   14.46   10.41
  33   5   6    6.05    3.96
  33   5   8   -2.23    3.27
  33   5  10   13.41    5.18
  33   5  12   58.78   11.68
  33   5  14   32.05    4.64
  33   5  16    8.87    3.86
  33   5  18   -0.14    2.77
  33   5  20   -3.05    3.18
  33   5  22   -3.23    3.46
  33   5  24   -0.14    3.55
  33   5  26    3.18    5.23
  33   5  28   -0.41   10.41
  33   6   1    4.68    3.77
  33   6   3   -4.46    3.64
  33   6   5   -0.45    3.86
  33   6   7    8.91    4.32
  33   6   9    2.96    3.09
  33   6  11    2.59    3.18
  33   6  13   24.91    7.68
  33   6  15   11.41    2.64
  33   6  17   29.14    6.86
  33   6  19   -1.55    2.68
  33   6  21   47.65   12.46
  33   6  23   -0.41    3.14
  33   6  25   -2.36    4.14
  33   6  27   -3.82    4.00
  33   7   0   17.09    8.41
  33   7   2    9.91    3.82
  33   7   4   20.32   11.23
  33   7   6    4.18    3.59
  33   7   8   21.78    6.68
  33   7  10   61.65   11.55
  33   7  12  163.17   19.32
  33   7  14  102.93   10.59
  33   7  16   78.11   11.32
  33   7  18   20.28    4.96
  33   7  20    9.87    5.41
  33   7  22    0.36    2.82
  33   7  24   -2.27    3.32
  33   7  26    4.59    5.55
  33   8   1   11.91    3.77
  33   8   3   -8.00    4.05
  33   8   5   -1.59    3.18
  33   8   7   17.46    9.55
  33   8   9    3.73    4.05
  33   8  11    5.27    3.96
  33   8  13    9.05    3.14
  33   8  15   15.05    3.86
  33   8  17   15.14    4.00
  33   8  19    1.95    3.91
  33   8  21   39.83    9.14
  33   8  23   -0.86    3.18
  33   8  25   45.74   12.91
  33   8  27   -0.77   11.91
  33   9   0   38.42   10.77
  33   9   2   22.37    9.87
  33   9   4    8.46    3.59
  33   9   6    3.09    3.46
  33   9   8    8.14    4.55
  33   9  10   18.73   11.73
  33   9  12   16.87    7.27
  33   9  14    4.18    3.64
  33   9  16    2.59    2.73
  33   9  18    3.18    2.91
  33   9  20   -3.86    3.59
  33   9  22    0.73    2.64
  33   9  24    0.23    3.00
  33   9  26    6.73    5.36
  33  10   1   15.28    4.86
  33  10   3   12.82    5.14
  33  10   5   10.64    3.91
  33  10   7  154.80   19.46
  33  10   9    2.91    3.00
  33  10  11    1.45    3.05
  33  10  13    5.73    3.91
  33  10  15   24.37    4.32
  33  10  17    5.18    5.14
  33  10  19    1.50    3.14
  33  10  21    7.14    3.73
  33  10  23    8.23    3.46
  33  10  25   73.42   20.96
  33  11   0   74.29   12.23
  33  11   2   48.78    8.00
  33  11   4    3.41    5.00
  33  11   6    0.05    3.09
  33  11   8    4.18    2.91
  33  11  10    3.96    3.46
  33  11  12   -1.32    2.55
  33  11  14   27.82    6.14
  33  11  16   27.28    4.91
  33  11  18    8.27    2.73
  33  11  20   -3.55    2.50
  33  11  22   55.01   22.19
  33  11  24    2.86    3.36
  33  11  26    9.59   19.96
  33  12   1   18.14    4.86
  33  12   3   68.38   23.91
  33  12   5   26.82    6.36
  33  12   7  182.58   22.82
  33  12   9    7.50    3.73
  33  12  11    1.14    2.59
  33  12  13    8.50    3.96
  33  12  15  108.07   11.68
  33  12  17   17.19    3.73
  33  12  19   25.96    6.32
  33  12  21   -2.46    2.46
  33  12  23    5.32    3.00
  33  12  25   37.23   14.96
  33  13   0   53.24    7.50
  33  13   2   46.96    5.82
  33  13   4   59.42    8.82
  33  13   6   14.18    3.46
  33  13   8    7.41    2.55
  33  13  10    8.46    3.50
  33  13  12   11.82    5.09
  33  13  14   67.47   10.14
  33  13  16   93.47   10.18
  33  13  18   65.10    9.55
  33  13  20    3.46    2.96
  33  13  22    3.73    3.55
  33  13  24   -1.50    3.18
  33  14   1   12.59    4.00
  33  14   3   21.82    3.77
  33  14   5   37.01    5.18
  33  14   7   96.61   10.68
  33  14   9    7.37    3.68
  33  14  11   15.14    3.77
  33  14  13   56.74    8.41
  33  14  15  237.59   23.19
  33  14  17   70.88    9.09
  33  14  19   43.37    9.27
  33  14  21   -3.18    2.14
  33  14  23   -1.32    2.59
  33  14  25   10.18    3.82
  33  15   0   30.41    5.05
  33  15   2   19.50    4.55
  33  15   4   18.14    4.23
  33  15   6   10.41    2.96
  33  15   8   14.37    2.91
  33  15  10   24.50    5.00
  33  15  12  125.16   13.28
  33  15  14  305.33   27.51
  33  15  16  202.27   18.00
  33  15  18  111.84   11.00
  33  15  20   13.82    4.09
  33  15  22    1.77    2.50
  33  15  24    6.73   13.46
  33  16   1    3.96    2.64
  33  16   3   19.23    5.14
  33  16   5   18.73    4.41
  33  16   7   70.33   10.27
  33  16   9    9.64    6.64
  33  16  11   21.64    3.96
  33  16  13  115.29   11.37
  33  16  15  242.36   21.82
  33  16  17   91.15    9.27
  33  16  19   42.14    7.00
  33  16  21    9.46    6.41
  33  16  23   -4.14    2.91
  33  17   0  178.63   25.64
  33  17   2  175.53   27.87
  33  17   4  101.79   17.73
  33  17   6   57.87   19.05
  33  17   8    5.77    3.09
  33  17  10   -0.68    2.14
  33  17  12   16.96    3.82
  33  17  14   87.93    9.82
  33  17  16  131.75   12.09
  33  17  18   61.01    7.77
  33  17  20    4.50    2.73
  33  17  22   -0.27    2.96
  33  18   1    7.77    6.86
  33  18   3   11.27    5.91
  33  18   5   -2.18    3.68
  33  18   7   33.64    7.50
  33  18   9    0.82    2.27
  33  18  11    2.41    2.68
  33  18  13   69.92   10.32
  33  18  15  107.79   12.09
  33  18  17   76.06    8.32
  33  18  19   26.96    4.23
  33  18  21   -0.86    1.86
  33  19   0   57.92   14.50
  33  19   2    9.64    3.77
  33  19   4    7.68    3.68
  33  19   6    1.05    2.91
  33  19   8    0.41    2.64
  33  19  10    2.82    2.41
  33  19  12   29.69    6.50
  33  19  14   71.51   10.41
  33  19  16   58.42    8.46
  33  19  18   19.41    3.86
  33  19  20    0.59    1.50
  33  20   1   -2.59    3.27
  33  20   3    1.45    3.00
  33  20   5    5.55    3.14
  33  20   7    9.05    5.05
  33  20   9    4.09    3.68
  33  20  11    1.68    2.77
  33  20  13    2.59    2.77
  33  20  15   13.96    3.46
  33  20  17   13.64    3.41
  33  20  19    1.14    1.95
  33  21   0  130.52   25.00
  33  21   2  111.07   21.23
  33  21   4   32.01    8.91
  33  21   6   54.69   13.59
  33  21   8   59.65   13.37
  33  21  10    3.91    3.46
  33  21  12    1.09    2.23
  33  21  14    1.64    2.41
  33  21  16    0.55    1.77
  33  21  18   -0.55    1.82
  33  22   1    4.73    3.18
  33  22   3   47.74   43.01
  33  22   5    6.36    3.36
  33  22   7   -0.32    3.00
  33  22   9    2.00    2.36
  33  22  11   -0.77    2.59
  33  22  13   -0.59    2.59
  33  22  15    3.23    2.23
  33  22  17   -1.95    2.23
  33  23   0   26.14   12.73
  33  23   2   10.55    4.32
  33  23   4   -4.91    3.05
  33  23   6   -1.50    2.86
  33  23   8    3.73    3.68
  33  23  10    9.37    3.73
  33  23  12    4.18    2.82
  33  23  14   -1.91    2.32
  33  23  16   -2.14    3.09
  33  24   1    7.37    3.09
  33  24   3    5.68    3.36
  33  24   5    6.09    4.96
  33  24   7   -6.00    3.41
  33  24   9   -2.96    2.96
  33  24  11   -3.18    2.73
  33  24  13    2.41    3.36
  33  24  15   -9.32    5.18
  33  25   0    1.41    3.55
  33  25   2    4.23    5.91
  33  25   4    2.27    7.27
  33  25   6    9.46    4.73
  33  25   8  102.84   22.14
  33  25  10   78.97   18.64
  33  25  12   45.96   19.28
  33  26   1   -3.05    3.23
  33  26   3    4.86    6.14
  33  26   5    7.77    4.27
  33  26   7    3.00    8.00
  33  26   9    5.77    3.50
  33  26  11   -1.50    5.64
  33  27   0  230.68   43.96
  33  27   2   79.24   25.05
  33  27   4   14.96    7.37
  33  27   6    3.73    3.18
  33  27   8   -3.36    7.73
  33  28   1    0.86    5.55
  33  28   3    1.32    9.96
  33  28   5   -5.59   12.59
  34   0   0  481.77  155.80
  34   1   1    0.82    4.18
  34   1   3    8.82    3.77
  34   1   5   17.14    9.91
  34   1   7   10.32    6.09
  34   1   9    6.00    3.73
  34   1  11   -0.05    3.00
  34   1  13    3.64    3.50
  34   1  15    3.50    2.27
  34   1  17    6.82    3.86
  34   1  19   19.09   13.41
  34   1  21    2.09    2.73
  34   1  23    5.23    3.09
  34   1  25    1.27    3.27
  34   1  27   -0.77    6.27
  34   2   0   47.28   13.73
  34   2   2   44.55   21.14
  34   2   4   22.91   19.50
  34   2   6   11.41    6.14
  34   2   8   28.55    7.96
  34   2  10   72.42   13.14
  34   2  12   14.09    5.50
  34   2  14  156.08   19.91
  34   2  16  209.86   24.41
  34   2  18   23.41    5.96
  34   2  20  198.31   27.55
  34   2  22   12.55    5.73
  34   2  24    0.95    3.32
  34   2  26   94.38   27.10
  34   3   1    5.18    5.18
  34   3   3   18.32   11.87
  34   3   5   -0.55    4.00
  34   3   7    5.73    3.77
  34   3   9   29.87   11.68
  34   3  11   69.24   12.87
  34   3  13   36.64    7.09
  34   3  15   32.51   11.91
  34   3  17    4.68    3.73
  34   3  19   -1.09    3.09
  34   3  21    7.82    3.55
  34   3  23    9.46    4.77
  34   3  25    9.00    5.09
  34   3  27   13.09   22.28
  34   4   0  274.96   55.24
  34   4   2    7.14    4.96
  34   4   4   55.65   43.60
  34   4   6    9.14    3.55
  34   4   8    8.59    3.68
  34   4  10   23.96   11.91
  34   4  12   26.46    7.32
  34   4  14   74.29   11.41
  34   4  16  112.29   13.28
  34   4  18    1.18    3.59
  34   4  20   74.24   15.64
  34   4  22    2.18    3.05
  34   4  24    9.23    3.14
  34   4  26   -0.36    5.00
  34   5   1    5.82    6.96
  34   5   3    4.32    3.91
  34   5   5   15.14   10.91
  34   5   7   32.64   17.91
  34   5   9   45.55    8.59
  34   5  11   83.06   15.23
  34   5  13   79.65   12.59
  34   5  15   38.19    5.68
  34   5  17    0.55    2.59
  34   5  19    2.41    2.59
  34   5  21   11.77    3.18
  34   5  23   17.05    5.68
  34   5  25   13.46    9.59
  34   5  27  -45.42    9.27
  34   6   0   44.05   19.09
  34   6   2    6.32    5.41
  34   6   4    1.36    5.27
  34   6   6   14.82   13.68
  34   6   8    5.68    6.36
  34   6  10   -4.50    3.14
  34   6  12   57.33   11.55
  34   6  14    9.41    3.86
  34   6  16  109.02   13.32
  34   6  18    2.96    4.18
  34   6  20   86.24   15.41
  34   6  22   -1.82    3.09
  34   6  24   34.92   12.50
  34   6  26    0.00    3.68
  34   7   1    4.68    3.27
  34   7   3    4.68    3.82
  34   7   5    8.68    4.36
  34   7   7   20.05    6.77
  34   7   9   49.37   12.50
  34   7  11   99.16   24.78
  34   7  13   45.51    8.23
  34   7  15   19.37    3.23
  34   7  17   23.32    9.37
  34   7  19    1.00    2.50
  34   7  21    1.23    2.73
  34   7  23   -1.64    2.73
  34   7  25    7.37    5.41
  34   8   0   -0.32    4.82
  34   8   2   48.65   40.69
  34   8   4    3.73    3.55
  34   8   6   18.91   12.50
  34   8   8    4.55    6.32
  34   8  10   14.78    8.68
  34   8  12   11.18    4.23
  34   8  14   37.60    7.00
  34   8  16    7.73    2.91
  34   8  18    8.23    3.86
  34   8  20    4.82    4.00
  34   8  22    4.59    2.68
  34   8  24   94.79   20.00
  34   8  26   30.78   30.05
  34   9   1   12.50    3.46
  34   9   3   14.50    5.46
  34   9   5   53.96   12.37
  34   9   7   42.96   10.73
  34   9   9   48.69    9.55
  34   9  11   28.37    6.23
  34   9  13    3.46    2.59
  34   9  15    1.14    2.32
  34   9  17    0.91    2.23
  34   9  19    5.77    6.50
  34   9  21    2.91    2.41
  34   9  23   -3.91    2.96
  34   9  25   -7.55    3.09
  34  10   0    1.73    3.96
  34  10   2   76.06   25.23
  34  10   4   19.05    5.59
  34  10   6    7.87    4.73
  34  10   8    1.59    3.41
  34  10  10   -1.73    3.41
  34  10  12    4.18    2.91
  34  10  14   70.83   11.37
  34  10  16    1.82    1.64
  34  10  18   10.73    3.46
  34  10  20    0.18    2.23
  34  10  22    1.64    3.36
  34  10  24  158.89   36.92
  34  11   1    8.32    2.96
  34  11   3   59.51   15.50
  34  11   5  141.07   21.46
  34  11   7  100.66   17.91
  34  11   9   38.60    8.46
  34  11  11    2.91    4.82
  34  11  13    3.32    2.59
  34  11  15   21.87    4.50
  34  11  17   23.41    6.05
  34  11  19   13.23    5.18
  34  11  21   -0.91    2.59
  34  11  23   -4.14    2.73
  34  11  25  -11.00    1.32
  34  12   0   93.25   23.91
  34  12   2   20.73    5.18
  34  12   4   18.37    5.09
  34  12   6   72.29   13.64
  34  12   8    8.09    5.59
  34  12  10    9.73    8.14
  34  12  12   -0.45    3.41
  34  12  14   65.10   10.96
  34  12  16   13.91    2.59
  34  12  18   31.78    5.82
  34  12  20   -2.50    2.27
  34  12  22   -2.09    2.55
  34  12  24   20.23   14.87
  34  13   1    1.59    2.82
  34  13   3   39.28    6.91
  34  13   5   64.24    9.77
  34  13   7   45.92   10.37
  34  13   9    3.82    3.27
  34  13  11    5.73    3.14
  34  13  13   95.25   16.05
  34  13  15   99.84   13.59
  34  13  17   88.65   10.82
  34  13  19   58.56    9.59
  34  13  21    1.68    2.59
  34  13  23    4.00    3.00
  34  14   0   69.74    9.68
  34  14   2  179.81   22.91
  34  14   4  115.25   13.91
  34  14   6   14.96    4.14
  34  14   8   36.37    7.87
  34  14  10   56.10    8.64
  34  14  12   89.43   13.91
  34  14  14  193.31   28.73
  34  14  16   82.24   12.55
  34  14  18   72.51   10.23
  34  14  20    2.00    2.09
  34  14  22   -0.18    2.32
  34  15   1    6.59    3.77
  34  15   3   22.28    5.68
  34  15   5   37.01    5.00
  34  15   7   24.23    3.91
  34  15   9    0.50    3.55
  34  15  11   16.50    4.05
  34  15  13  131.71   15.68
  34  15  15  169.58   22.10
  34  15  17  119.07   16.09
  34  15  19   41.83    6.32
  34  15  21    2.18    2.14
  34  15  23  -30.14    5.05
  34  16   0  406.99   45.74
  34  16   2  230.00   24.14
  34  16   4  108.11   15.09
  34  16   6  101.93   12.55
  34  16   8    2.73    2.00
  34  16  10    5.46    2.46
  34  16  12    8.05    2.55
  34  16  14   62.10    9.27
  34  16  16   33.37    5.96
  34  16  18   33.14    5.32
  34  16  20    2.14    1.73
  34  16  22   -0.86    6.77
  34  17   1   10.23    6.05
  34  17   3    2.50    2.36
  34  17   5    8.18    3.73
  34  17   7    8.37    2.46
  34  17   9    2.96    2.50
  34  17  11   22.32    4.00
  34  17  13   89.29   10.46
  34  17  15  144.66   17.00
  34  17  17   86.70   12.41
  34  17  19   31.10    5.77
  34  17  21   -8.23    3.05
  34  18   0   33.82    8.00
  34  18   2    6.91    4.32
  34  18   4    5.23    2.59
  34  18   6   -2.50    2.64
  34  18   8   12.87    4.96
  34  18  10   17.50    4.23
  34  18  12   65.06    9.05
  34  18  14   65.15    8.77
  34  18  16   41.60    5.77
  34  18  18   15.64    3.68
  34  18  20   -2.86    2.23
  34  19   1   -0.05    2.82
  34  19   3   -0.86    2.64
  34  19   5   -0.55    2.96
  34  19   7   -2.23    2.59
  34  19   9    3.77    4.00
  34  19  11   16.14    4.05
  34  19  13   32.60    6.14
  34  19  15   30.69    5.59
  34  19  17   17.73    3.59
  34  19  19   -4.59    2.55
  34  20   0  258.69   37.51
  34  20   2  166.90   27.19
  34  20   4   94.88   18.69
  34  20   6   66.97   14.18
  34  20   8    6.82    4.14
  34  20  10   -1.41    2.77
  34  20  12    0.41    2.27
  34  20  14    1.05    1.95
  34  20  16    1.64    1.59
  34  20  18    0.05    2.05
  34  21   1   -2.64    3.05
  34  21   3    5.68    3.73
  34  21   5    4.59    4.05
  34  21   7    6.46    3.14
  34  21   9    0.95    2.68
  34  21  11    6.09    2.96
  34  21  13   -3.18    2.18
  34  21  15    1.68    2.05
  34  21  17    0.36    3.46
  34  22   0    8.05    6.23
  34  22   2    7.14    4.23
  34  22   4    3.82    3.32
  34  22   6    5.91    3.09
  34  22   8   -0.73    3.00
  34  22  10    7.32    6.32
  34  22  12    1.82    3.18
  34  22  14   -3.18    2.36
  34  22  16    5.27    6.46
  34  23   1    4.86    4.41
  34  23   3    9.50    4.64
  34  23   5   26.00    6.23
  34  23   7    0.82    3.09
  34  23   9    3.55    3.00
  34  23  11    1.45    2.59
  34  23  13   -5.36    2.64
  34  23  15  -13.96   18.28
  34  24   0    1.50    3.41
  34  24   2    6.55    3.36
  34  24   4   -1.05    4.00
  34  24   6   51.96   11.77
  34  24   8   52.78   14.41
  34  24  10  109.43   27.37
  34  24  12    9.87    7.37
  34  25   1    3.55    3.68
  34  25   3   17.50    6.09
  34  25   5    7.73    5.64
  34  25   7    0.45    3.36
  34  25   9    7.32    6.68
  34  25  11    6.77    0.45
  34  26   0  172.67   44.19
  34  26   2   59.69   19.96
  34  26   4    9.18    5.05
  34  26   6   -5.32    3.50
  34  26   8    2.46    5.36
  34  27   1   -1.86    6.64
  34  27   3   -1.09    5.82
  35   1   0   35.42   10.50
  35   1   2   20.64    6.14
  35   1   4   10.77    4.64
  35   1   6    3.36    4.36
  35   1   8   -1.18    3.59
  35   1  10    5.05    4.41
  35   1  12    1.23    3.50
  35   1  14    0.95    2.82
  35   1  16    4.50    3.64
  35   1  18   -0.09    3.00
  35   1  20    1.23    2.68
  35   1  22   -4.18    2.77
  35   1  24   -1.05    3.32
  35   1  26    5.86   11.82
  35   2   1   30.14    9.77
  35   2   3   40.74   13.41
  35   2   5    2.23    3.68
  35   2   7   -0.64    4.00
  35   2   9    9.00    3.68
  35   2  11    0.23    3.32
  35   2  13  147.89   19.59
  35   2  15   42.14    6.64
  35   2  17    4.36    2.05
  35   2  19   25.91    6.73
  35   2  21    8.41    5.64
  35   2  23   14.41    4.73
  35   2  25    3.27    5.96
  35   3   0   19.78    7.05
  35   3   2   20.32    7.32
  35   3   4    3.73    5.18
  35   3   6    5.23    4.05
  35   3   8   26.10    7.73
  35   3  10   62.47   16.41
  35   3  12   51.83   14.96
  35   3  14    7.91    3.05
  35   3  16   -0.36    1.73
  35   3  18    1.50    2.32
  35   3  20    7.87    4.05
  35   3  22   16.09    5.96
  35   3  24    6.59    4.14
  35   4   1   15.41    5.50
  35   4   3   39.96   25.55
  35   4   5    2.91    5.36
  35   4   7   -2.82    3.77
  35   4   9    5.73    3.77
  35   4  11    3.18    3.18
  35   4  13  100.75   16.09
  35   4  15   25.41    5.68
  35   4  17   -0.32    1.86
  35   4  19   27.14    6.41
  35   4  21    3.73    2.64
  35   4  23   24.55    6.73
  35   4  25    1.32    3.96
  35   5   0    8.23   12.32
  35   5   2    0.36    4.46
  35   5   4    3.27    3.59
  35   5   6    7.55    4.32
  35   5   8   22.87    7.68
  35   5  10  104.11   18.09
  35   5  12  105.38   16.55
  35   5  14   30.87    5.86
  35   5  16    6.64    2.64
  35   5  18    0.64    2.41
  35   5  20    2.77    2.91
  35   5  22   11.27    5.59
  35   5  24   10.05    4.86
  35   6   1    9.87    5.96
  35   6   3    7.05    5.00
  35   6   5    7.68    4.55
  35   6   7   -0.32    3.96
  35   6   9    7.77    4.46
  35   6  11   24.78   18.69
  35   6  13   22.69    5.55
  35   6  15   22.78    5.50
  35   6  17    1.91    2.55
  35   6  19   14.46    3.91
  35   6  21   -2.09    2.68
  35   6  23   31.28    8.27
  35   6  25  -16.78    5.77
  35   7   0    4.91    4.36
  35   7   2   -0.55    3.59
  35   7   4    3.86    3.32
  35   7   6    3.55    3.77
  35   7   8   26.69    6.91
  35   7  10   80.02   15.64
  35   7  12   69.10   11.00
  35   7  14   27.37    6.91
  35   7  16    5.09    2.59
  35   7  18    0.14    1.95
  35   7  20    3.09    3.18
  35   7  22   12.87    6.05
  35   7  24    3.36    5.32
  35   8   1    1.86    3.82
  35   8   3   24.10    9.55
  35   8   5   18.46    6.05
  35   8   7   10.37    5.09
  35   8   9    7.68    3.23
  35   8  11    7.73    4.23
  35   8  13   11.18    4.27
  35   8  15    9.59    2.96
  35   8  17    1.91    2.23
  35   8  19    2.00    2.50
  35   8  21    0.27    2.55
  35   8  23   66.19   15.00
  35   9   0    9.32    4.68
  35   9   2   15.28    9.32
  35   9   4    9.23    5.64
  35   9   6   14.41    6.82
  35   9   8    0.73    3.64
  35   9  10   18.41    6.05
  35   9  12   18.87    5.64
  35   9  14    7.32    3.68
  35   9  16    4.41    2.55
  35   9  18    2.14    1.77
  35   9  20   -1.14    2.68
  35   9  22    4.18    6.73
  35   9  24  -10.41    5.41
  35  10   1   -1.86    3.64
  35  10   3   40.05   10.87
  35  10   5   78.83   15.82
  35  10   7   78.61   14.41
  35  10   9   28.60    7.82
  35  10  11   18.50    8.23
  35  10  13    1.09    3.00
  35  10  15    5.23    2.73
  35  10  17   10.09    2.77
  35  10  19   -0.27    1.86
  35  10  21    3.09    2.50
  35  10  23   34.55   12.00
  35  11   0    7.46    6.32
  35  11   2    4.05    5.27
  35  11   4   -1.36    3.23
  35  11   6    0.32    3.46
  35  11   8    1.09    3.73
  35  11  10    7.82    4.46
  35  11  12   -2.50    2.96
  35  11  14    1.50    2.46
  35  11  16   10.87    2.96
  35  11  18   13.59    3.27
  35  11  20    3.46    3.86
  35  11  22    3.27    2.41
  35  12   1   -1.73    3.18
  35  12   3   35.46    9.82
  35  12   5   51.51   12.28
  35  12   7   59.19   12.50
  35  12   9   22.60    9.14
  35  12  11    1.55    2.86
  35  12  13   13.32    5.27
  35  12  15    0.50    2.46
  35  12  17   22.28    4.46
  35  12  19   -1.14    1.55
  35  12  21    2.14    3.32
  35  12  23   11.91    4.41
  35  13   0  268.91   36.37
  35  13   2  151.39   22.64
  35  13   4   65.88   12.09
  35  13   6   31.55    7.59
  35  13   8   14.18    7.37
  35  13  10    6.91    7.55
  35  13  12   25.60    5.77
  35  13  14   27.32    5.55
  35  13  16   32.14    6.59
  35  13  18   28.96    5.73
  35  13  20   10.41    3.09
  35  13  22    2.50    3.82
  35  14   1    3.73    2.46
  35  14   3    6.64    3.55
  35  14   5   55.87    9.23
  35  14   7   33.96    6.50
  35  14   9    8.68    3.36
  35  14  11    6.68    5.00
  35  14  13   35.10    8.14
  35  14  15   17.78    4.77
  35  14  17   44.55    7.46
  35  14  19    1.45    1.68
  35  14  21   -2.64    2.00
  35  15   0   27.41    4.96
  35  15   2   36.55    5.91
  35  15   4   34.87    5.46
  35  15   6   25.69    6.41
  35  15   8   15.96    4.32
  35  15  10   10.82    5.23
  35  15  12    2.64    2.09
  35  15  14   12.78    4.55
  35  15  16   34.69    6.96
  35  15  18    9.68    3.55
  35  15  20   -2.18    1.55
  35  16   1    2.64    1.95
  35  16   3   -0.59    1.82
  35  16   5   11.41    2.64
  35  16   7    6.96    2.55
  35  16   9   16.05    5.36
  35  16  11    1.14    1.95
  35  16  13   55.78    9.05
  35  16  15   32.37    7.23
  35  16  17   26.91    6.00
  35  16  19    3.00    1.86
  35  17   0    3.23    2.05
  35  17   2    7.14    4.09
  35  17   4   -1.95    1.86
  35  17   6    3.68    3.55
  35  17   8    0.82    1.68
  35  17  10    7.68    3.14
  35  17  12   25.69    5.14
  35  17  14   38.78    6.77
  35  17  16   33.46    6.64
  35  17  18    9.73    3.27
  35  17  20   24.05   10.55
  35  18   1    3.05    3.09
  35  18   3    2.18    2.27
  35  18   5    3.91    2.23
  35  18   7    1.23    2.00
  35  18   9    1.55    1.82
  35  18  11   16.91    3.46
  35  18  13   44.78    6.09
  35  18  15   26.14    5.23
  35  18  17   14.18    4.91
  35  19   0   12.37    5.18
  35  19   2   19.46    5.05
  35  19   4   13.73    5.18
  35  19   6   22.00    5.96
  35  19   8    2.77    2.32
  35  19  10    1.23    1.91
  35  19  12    3.77    2.96
  35  19  14    2.96    1.82
  35  19  16    0.86    1.77
  35  19  18    1.14   11.96
  35  20   1   -0.18    3.14
  35  20   3    5.73    3.91
  35  20   5    4.73    5.96
  35  20   7    8.73    3.86
  35  20   9    2.77    2.55
  35  20  11   14.37    4.55
  35  20  13   10.23    3.82
  35  20  15    1.09    1.73
  35  21   0   -0.41    2.64
  35  21   2   -0.14    2.64
  35  21   4    5.00    3.05
  35  21   6   -2.46    2.46
  35  21   8    2.41    2.36
  35  21  10    3.77    2.18
  35  21  12   -0.23    2.23
  35  21  14    0.09    2.59
  35  22   1    0.00    3.14
  35  22   3    7.46    4.55
  35  22   5    7.14    4.64
  35  22   7    8.00    3.91
  35  22   9    5.55    2.77
  35  22  11   -0.36    2.36
  35  22  13   -2.64    2.86
  35  23   0    4.59    4.50
  35  23   2   12.96    4.68
  35  23   4   23.23   10.68
  35  23   6   26.41   10.23
  35  23   8   75.51   17.14
  35  23  10   64.65   14.78
  35  23  12   -3.14    4.09
  35  24   1    0.27    3.27
  35  24   3   10.37    4.86
  35  24   5    9.14    5.27
  35  24   7    7.14    4.18
  35  24   9   -5.05    6.86
  35  25   0   35.92   11.05
  35  25   2   12.41    6.32
  35  25   4    5.73    7.96
  35  25   6   -1.36    9.32
  35  26   1  -27.05    1.91
  36   0   0  135.25   53.56
  36   1   1   -9.64    4.18
  36   1   3   12.82    5.64
  36   1   5   12.14    4.50
  36   1   7    0.86    3.68
  36   1   9   13.55    8.73
  36   1  11    3.27    4.00
  36   1  13    5.09    3.00
  36   1  15   -1.00    3.09
  36   1  17    3.18    4.68
  36   1  19    6.36    3.41
  36   1  21    3.64    3.18
  36   1  23    1.36    2.77
  36   2   0   47.92   22.05
  36   2   2  395.94   80.56
  36   2   4   12.50   14.64
  36   2   6  122.52   30.55
  36   2   8   -2.59    3.41
  36   2  10   21.96   12.78
  36   2  12   56.65   14.55
  36   2  14   60.01   10.05
  36   2  16   24.28   10.27
  36   2  18   17.05    3.46
  36   2  20    1.95    2.73
  36   2  22   12.68    7.23
  36   2  24   17.23   12.87
  36   3   1    1.55    4.32
  36   3   3    1.50    4.27
  36   3   5    6.68    4.36
  36   3   7   11.59    5.68
  36   3   9   28.23    9.05
  36   3  11   30.96    8.68
  36   3  13   13.28    4.05
  36   3  15    0.41    2.27
  36   3  17   -0.18    1.68
  36   3  19    6.46    3.14
  36   3  21   18.64    7.68
  36   3  23   38.01    9.18
  36   4   0  156.08   36.42
  36   4   2   18.91    8.37
  36   4   4   42.19   11.32
  36   4   6    7.18    4.00
  36   4   8   -5.05    3.91
  36   4  10   -5.59    3.27
  36   4  12   64.60   13.73
  36   4  14   46.15    8.68
  36   4  16    6.46    2.91
  36   4  18    4.55    2.50
  36   4  20   -0.68    2.41
  36   4  22   17.46    5.64
  36   4  24   -0.59    4.46
  36   5   1    8.00    3.64
  36   5   3    2.05    4.18
  36   5   5   -2.73    4.00
  36   5   7   -3.36    4.00
  36   5   9   92.11   23.19
  36   5  11   41.42   10.05
  36   5  13   41.51    9.23
  36   5  15   14.41    3.77
  36   5  17    1.91    1.59
  36   5  19   10.96    3.27
  36   5  21   27.01    9.05
  36   5  23   47.69   13.32
  36   6   0   -0.23    4.05
  36   6   2  125.84   29.55
  36   6   4    6.68    4.18
  36   6   6  109.07   25.00
  36   6   8    5.23    3.86
  36   6  10   34.73   10.87
  36   6  12    7.55    4.36
  36   6  14  107.34   18.82
  36   6  16   -1.50    2.00
  36   6  18    1.77    1.68
  36   6  20    2.05    2.36
  36   6  22   23.91    6.27
  36   6  24   20.78   20.14
  36   7   1    0.55    3.86
  36   7   3    5.59    4.86
  36   7   5    9.55    6.05
  36   7   7   46.28   11.37
  36   7   9   40.78   11.09
  36   7  11   52.92   13.28
  36   7  13   29.91    7.77
  36   7  15    8.68    3.55
  36   7  17    0.68    1.73
  36   7  19    7.41    2.77
  36   7  21   30.05    8.73
  36   7  23   32.82   17.50
  36   8   0  106.16   23.00
  36   8   2    5.59    3.68
  36   8   4   -2.18    3.59
  36   8   6   12.82    7.14
  36   8   8   10.27    6.00
  36   8  10   20.91    7.05
  36   8  12    0.09    3.00
  36   8  14   23.23    6.86
  36   8  16   11.55    6.73
  36   8  18    1.14    2.05
  36   8  20    1.18    2.18
  36   8  22   12.59    6.27
  36   9   1    6.23    3.86
  36   9   3   23.10    8.46
  36   9   5   28.51   11.77
  36   9   7   85.20   19.05
  36   9   9  108.66   21.41
  36   9  11   65.88   18.87
  36   9  13    5.68    4.05
  36   9  15   -1.95    2.73
  36   9  17   -3.73    1.77
  36   9  19   29.41    6.05
  36   9  21   55.37   15.46
  36  10   0    0.50    3.32
  36  10   2    5.46    5.00
  36  10   4   17.41   11.91
  36  10   6   69.15   20.41
  36  10   8    3.50    4.68
  36  10  10   24.32    7.50
  36  10  12    3.50    2.46
  36  10  14    8.09    3.09
  36  10  16   22.55    5.82
  36  10  18    1.59    1.95
  36  10  20    3.36    4.55
  36  10  22   -1.09    4.09
  36  11   1    5.32    5.00
  36  11   3   19.96    7.32
  36  11   5   14.23    6.91
  36  11   7   82.20   17.50
  36  11   9   65.24   12.28
  36  11  11    7.37    3.73
  36  11  13    0.00    2.82
  36  11  15    4.23    5.05
  36  11  17   14.46    5.32
  36  11  19   14.55    3.59
  36  11  21   14.73    4.55
  36  12   0  226.59   39.60
  36  12   2   47.83   16.50
  36  12   4   56.87   12.05
  36  12   6   -0.41    3.05
  36  12   8    0.86    5.18
  36  12  10    4.14    5.55
  36  12  12    5.59    3.55
  36  12  14    1.64    3.18
  36  12  16   55.19    9.59
  36  12  18    1.14    1.86
  36  12  20    1.68    1.73
  36  13   1   21.14   13.68
  36  13   3    7.68    4.91
  36  13   5   29.10    8.27
  36  13   7   36.46    7.68
  36  13   9   13.00    5.09
  36  13  11    0.64    2.59
  36  13  13   -2.68    2.59
  36  13  15    8.59    4.27
  36  13  17   28.64    5.59
  36  13  19   11.64    3.36
  36  14   0   16.50    6.50
  36  14   2   60.83   10.46
  36  14   4   46.60   11.46
  36  14   6   76.88   15.68
  36  14   8   22.10    5.82
  36  14  10    5.18    3.27
  36  14  12    0.32    2.86
  36  14  14    0.68    2.36
  36  14  16   19.23    6.59
  36  14  18    1.77    1.95
  36  14  20    0.91    3.50
  36  15   1    1.59    2.68
  36  15   3   13.14    7.05
  36  15   5    5.27    2.91
  36  15   7   15.82    3.73
  36  15   9    6.09    3.82
  36  15  11   -1.82    2.46
  36  15  13   27.01    6.64
  36  15  15   32.05    8.00
  36  15  17   38.23    8.18
  36  15  19   -3.00    3.77
  36  16   0   35.05    6.23
  36  16   2    7.41    2.36
  36  16   4    5.82    2.55
  36  16   6    6.09    4.77
  36  16   8   12.87    3.73
  36  16  10   32.55    9.09
  36  16  12   49.69   10.05
  36  16  14   17.37    5.36
  36  16  16   19.32    6.32
  36  16  18   -0.18    3.46
  36  17   1    2.32    2.27
  36  17   3    2.55    2.05
  36  17   5    2.68    1.73
  36  17   7    0.95    1.73
  36  17   9    2.27    1.91
  36  17  11    7.09    3.09
  36  17  13   11.96    4.05
  36  17  15    8.55    4.64
  36  17  17   -2.64    3.36
  36  18   0    8.32    3.05
  36  18   2    9.09    3.09
  36  18   4    6.18    2.50
  36  18   6    2.91    3.18
  36  18   8   -0.27    1.64
  36  18  10    6.68    1.77
  36  18  12    6.82    2.14
  36  18  14   -2.27    2.14
  36  18  16   -7.73    3.09
  36  19   1    3.55    2.05
  36  19   3    2.36    3.00
  36  19   5   17.23    3.96
  36  19   7   14.00    3.59
  36  19   9   18.05    3.96
  36  19  11    9.32    3.14
  36  19  13   13.64    4.82
  36  19  15   -3.32    2.77
  36  20   0    3.73    4.59
  36  20   2   -1.86    2.55
  36  20   4    4.32    2.36
  36  20   6    1.50    2.18
  36  20   8   -1.14    1.86
  36  20  10    1.27    2.05
  36  20  12    0.14    1.59
  36  20  14   -2.96    2.86
  36  21   1    4.18    4.00
  36  21   3   35.46    9.64
  36  21   5   39.83   12.18
  36  21   7   34.55   10.50
  36  21   9   11.91    5.09
  36  21  11    0.64    3.23
  36  22   0    5.05    3.41
  36  22   2   11.77    5.41
  36  22   4   13.64    6.41
  36  22   6   13.82    4.82
  36  22   8   19.87    7.77
  36  22  10    3.64    6.77
  36  23   1    1.36    3.05
  36  23   3   25.69    9.73
  36  23   5   26.00   12.32
  36  23   7   20.28   10.18
  36  23   9    5.64    6.36
  36  24   0   15.87    9.09
  36  24   2   -4.64    4.00
  36  24   4    6.55    6.14
  37   1   0   31.69   14.68
  37   1   2   43.51   18.46
  37   1   4   18.64    6.82
  37   1   6   16.09    6.50
  37   1   8   12.96    6.64
  37   1  10    6.09    5.96
  37   1  12    3.18    4.05
  37   1  14    0.86    2.91
  37   1  16   -2.41    2.09
  37   1  18    2.14    3.05
  37   1  20   -0.91    2.00
  37   1  22    5.36    3.05
  37   2   1   26.73   17.64
  37   2   3    5.55    6.59
  37   2   5   22.69    9.05
  37   2   7   -2.32    5.14
  37   2   9   -1.14    3.18
  37   2  11   39.05    9.87
  37   2  13   -1.36    2.59
  37   2  15   49.60    9.82
  37   2  17    4.14    2.86
  37   2  19    9.55    3.50
  37   2  21    3.46    2.23
  37   2  23  -24.91   11.68
  37   3   0    8.96    5.46
  37   3   2   11.32    7.14
  37   3   4    8.50    5.41
  37   3   6   -2.18    4.05
  37   3   8    3.82    3.59
  37   3  10    2.82    3.27
  37   3  12    2.36    3.73
  37   3  14   16.28    9.55
  37   3  16    5.82    6.55
  37   3  18    3.82    1.77
  37   3  20   16.64    4.09
  37   3  22   12.46    6.46
  37   4   1   13.64   12.50
  37   4   3    3.27    4.23
  37   4   5   16.28    6.73
  37   4   7    4.41    4.27
  37   4   9    2.55    3.68
  37   4  11   17.55    6.96
  37   4  13    3.55    3.14
  37   4  15   11.55    4.73
  37   4  17    6.32    5.32
  37   4  19    2.68    1.77
  37   4  21   -2.68    2.36
  37   5   0   44.96   13.73
  37   5   2   24.69    9.27
  37   5   4    8.64    4.91
  37   5   6   67.29   24.23
  37   5   8  117.20   26.10
  37   5  10   71.79   18.82
  37   5  12   83.97   18.73
  37   5  14   52.28   13.37
  37   5  16    2.86    2.32
  37   5  18    2.27    2.05
  37   5  20   30.14    6.36
  37   5  22   16.59   13.18
  37   6   1   30.28   15.09
  37   6   3   -1.23    3.91
  37   6   5   33.32   16.32
  37   6   7    0.59    3.36
  37   6   9   17.64    5.27
  37   6  11    1.09    3.00
  37   6  13    3.86    4.00
  37   6  15    3.82    2.73
  37   6  17   -0.05    2.00
  37   6  19   -0.91    2.05
  37   6  21   -0.32    2.18
  37   7   0    3.55    4.64
  37   7   2    8.14    4.96
  37   7   4    6.14    6.91
  37   7   6    4.14    3.68
  37   7   8   10.09    5.23
  37   7  10   14.82    5.27
  37   7  12   20.59    7.37
  37   7  14    2.77    3.14
  37   7  16   -1.77    2.09
  37   7  18   22.46    5.09
  37   7  20   37.37    8.41
  37   7  22   -5.64    6.27
  37   8   1    1.82    4.27
  37   8   3    4.64    3.46
  37   8   5  125.34   29.69
  37   8   7    0.73    4.46
  37   8   9   52.24   13.59
  37   8  11   -3.91    3.27
  37   8  13   15.91    5.73
  37   8  15    6.73    3.23
  37   8  17    4.05    2.23
  37   8  19   -0.18    1.59
  37   8  21   -3.27    1.91
  37   9   0   24.55   26.19
  37   9   2    5.27    4.41
  37   9   4    0.50    3.55
  37   9   6   33.82   10.32
  37   9   8   64.06   15.55
  37   9  10   32.28    9.23
  37   9  12   22.37    6.18
  37   9  14    4.55    3.50
  37   9  16   -3.96    2.46
  37   9  18   15.50    3.68
  37   9  20   32.51    7.46
  37  10   1    0.32    3.36
  37  10   3   -1.82    3.91
  37  10   5  119.48   23.46
  37  10   7   19.28    6.18
  37  10   9   33.32    8.77
  37  10  11    0.14    3.77
  37  10  13    7.55    3.32
  37  10  15    0.91    3.00
  37  10  17    4.82    3.09
  37  10  19   -2.09    1.64
  37  11   0   40.33   11.18
  37  11   2   43.46   15.59
  37  11   4   14.78    5.27
  37  11   6    0.50    3.23
  37  11   8   -0.77    3.18
  37  11  10   -1.23    3.46
  37  11  12    2.59    3.00
  37  11  14   -3.05    2.91
  37  11  16    1.00    2.68
  37  11  18    6.05    3.46
  37  11  20    2.23    9.05
  37  12   1    2.77    5.09
  37  12   3    8.27    5.77
  37  12   5   65.19   13.82
  37  12   7   14.05    6.64
  37  12   9    8.37    4.86
  37  12  11    5.73    2.86
  37  12  13   24.46   12.68
  37  12  15    0.55    3.91
  37  12  17   -6.14    2.46
  37  12  19    0.27    2.68
  37  13   0    6.82    5.82
  37  13   2   -0.32    2.86
  37  13   4    4.55    2.96
  37  13   6   13.50    5.05
  37  13   8   14.64    5.59
  37  13  10   -0.27    2.82
  37  13  12    1.73    3.00
  37  13  14   -2.59    2.55
  37  13  16   -1.05    2.55
  37  13  18    2.05    2.82
  37  14   1    0.82    3.27
  37  14   3    4.68    3.05
  37  14   5   31.23   10.46
  37  14   7   12.32    4.32
  37  14   9    3.23    3.23
  37  14  11   -0.36    2.77
  37  14  13    3.36    2.46
  37  14  15   12.23    4.59
  37  14  17    0.73    2.55
  37  15   0   37.01    8.27
  37  15   2   39.73    8.82
  37  15   4   12.64    5.59
  37  15   6    1.27    3.23
  37  15   8    2.23    2.59
  37  15  10    9.32    5.82
  37  15  12    4.68    4.00
  37  15  14   13.41    4.73
  37  15  16    1.45    3.68
  37  16   1    1.95    2.77
  37  16   3    2.55    2.23
  37  16   5    1.14    2.86
  37  16   7    4.46    2.36
  37  16   9   -0.36    2.23
  37  16  11    2.73    2.36
  37  16  13    1.82    2.64
  37  16  15   -0.82    3.05
  37  16  17   22.28   13.96
  37  17   0    4.32    3.05
  37  17   2   -0.32    2.09
  37  17   4    3.23    2.09
  37  17   6    0.00    1.82
  37  17   8    0.32    1.95
  37  17  10    3.41    2.50
  37  17  12    1.09    2.64
  37  17  14   -3.73    2.73
  37  17  16  -22.28   12.73
  37  18   1    2.00    1.55
  37  18   3    7.27    2.82
  37  18   5    5.73    2.73
  37  18   7   16.96    3.82
  37  18   9   22.05    4.23
  37  18  11    9.46    3.77
  37  18  13    1.77    3.18
  37  19   0    6.41    2.55
  37  19   2    3.18    2.64
  37  19   4   -1.00    1.82
  37  19   6    0.27    1.59
  37  19   8   -1.68    1.64
  37  19  10   -0.14    1.73
  37  19  12   -1.82    2.14
  37  20   1    3.55    1.95
  37  20   3   15.00    4.14
  37  20   5   27.60    6.41
  37  20   7   32.14    5.73
  37  20   9   30.55    6.55
  37  20  11   12.37   13.23
  37  21   0   10.64    7.00
  37  21   2    5.64    2.59
  37  21   4    4.32    2.68
  37  21   6   -0.50    2.18
  37  21   8   -7.64    2.82
  37  22   1   -1.05    2.68
  37  22   3    7.68    6.55
  37  22   5   30.55   14.73
  37  22   7   18.41   25.55
  37  23   0   -6.23   13.68
  37  23   2    8.64    7.64
  38   0   0  270.55   94.97
  38   1   1    1.36   11.18
  38   1   3   -0.32    4.09
  38   1   5   -6.50    3.14
  38   1   7    3.68    4.27
  38   1   9   14.91    8.96
  38   1  11   -4.09    3.82
  38   1  13   -1.95    3.18
  38   1  15    0.50    3.68
  38   1  17    4.14    2.41
  38   1  19   -0.45    1.55
  38   1  21   -2.36    3.36
  38   2   0    4.09    4.00
  38   2   2  207.77   51.15
  38   2   4    1.55    4.23
  38   2   6   90.34   25.50
  38   2   8    1.68    3.73
  38   2  10   78.15   21.00
  38   2  12    3.27    3.96
  38   2  14   64.24   16.32
  38   2  16   -0.45    2.59
  38   2  18   29.60    6.64
  38   2  20    0.55    1.64
  38   3   1   17.69    7.55
  38   3   3   -3.77    3.64
  38   3   5    5.41    4.00
  38   3   7    2.68    4.05
  38   3   9   12.78    8.50
  38   3  11   17.91   11.18
  38   3  13    6.05    3.27
  38   3  15    3.73    5.82
  38   3  17    0.91    2.41
  38   3  19    6.09    3.05
  38   3  21   11.27   13.23
  38   4   0  227.27   42.28
  38   4   2    8.46    7.46
  38   4   4  165.94   43.10
  38   4   6    9.96    6.64
  38   4   8  134.98   36.37
  38   4  10   -4.14    3.73
  38   4  12   27.51    9.64
  38   4  14   -1.73    3.23
  38   4  16    0.14    2.59
  38   4  18    6.23    4.05
  38   4  20    0.50    5.55
  38   5   1   -2.82    3.96
  38   5   3    5.50    4.36
  38   5   5    3.23    5.96
  38   5   7   22.55    8.09
  38   5   9   43.46   11.50
  38   5  11   19.96    8.05
  38   5  13   24.14    8.64
  38   5  15   -2.68    2.96
  38   5  17    2.41    2.46
  38   5  19   21.23    6.77
  38   5  21  -16.09   12.96
  38   6   0   10.46    4.05
  38   6   2  107.57   24.05
  38   6   4   37.64   20.69
  38   6   6    5.55    3.91
  38   6   8   32.51   10.23
  38   6  10   -0.91    4.05
  38   6  12    4.64    3.82
  38   6  14    4.73    4.36
  38   6  16    0.45    2.64
  38   6  18   18.91    5.59
  38   6  20   -4.82    2.50
  38   7   1   -0.68    4.05
  38   7   3    3.68    3.36
  38   7   5   19.50    7.77
  38   7   7   27.60   11.41
  38   7   9   25.46    8.82
  38   7  11   34.73   11.18
  38   7  13   22.64    9.96
  38   7  15   -5.82    2.91
  38   7  17   11.05    4.73
  38   7  19   30.60    8.37
  38   8   0   18.00   11.00
  38   8   2    0.41    4.77
  38   8   4  157.48   38.05
  38   8   6   12.87    4.96
  38   8   8   60.33   21.60
  38   8  10    0.59    4.86
  38   8  12   63.33   16.96
  38   8  14    5.68    8.32
  38   8  16   -0.32    2.41
  38   8  18   13.55    5.27
  38   8  20   -7.18   12.64
  38   9   1   -1.64    4.05
  38   9   3    0.00    4.23
  38   9   5   16.18    7.18
  38   9   7   34.73   10.32
  38   9   9   22.14   12.96
  38   9  11   17.41    7.55
  38   9  13   10.46    3.73
  38   9  15    1.41    2.86
  38   9  17    3.46    3.91
  38   9  19   30.51   16.28
  38  10   0   14.50    6.64
  38  10   2   51.92   16.55
  38  10   4   -0.32    3.82
  38  10   6   -5.32    4.96
  38  10   8   29.60   11.59
  38  10  10    6.32    3.91
  38  10  12    3.68    4.82
  38  10  14   -4.00    2.91
  38  10  16    1.68    2.91
  38  10  18   -2.23    2.91
  38  11   1    0.36    3.18
  38  11   3    7.00    3.50
  38  11   5   40.05   10.87
  38  11   7   48.65   12.82
  38  11   9   19.96    7.09
  38  11  11   15.37    5.27
  38  11  13    3.86    3.27
  38  11  15   -1.36    3.00
  38  11  17    5.86    3.77
  38  12   0    8.27    3.09
  38  12   2   -1.23    3.55
  38  12   4   11.23    7.55
  38  12   6    8.37    4.23
  38  12   8   30.05   10.50
  38  12  10   10.82    4.59
  38  12  12    3.73    4.46
  38  12  14    2.91    3.05
  38  12  16    1.50    2.59
  38  13   1   -7.73    2.59
  38  13   3    1.14    3.73
  38  13   5    5.64    4.77
  38  13   7   10.59    5.91
  38  13   9   11.64    4.55
  38  13  11    2.96    3.09
  38  13  13    3.36    3.41
  38  13  15    1.82    3.09
  38  13  17    9.37    6.09
  38  14   0   65.69   26.73
  38  14   2  114.98   25.50
  38  14   4   -1.95    3.64
  38  14   6    6.00    5.36
  38  14   8    0.00    2.77
  38  14  10    1.55    3.09
  38  14  12   -1.82    3.36
  38  14  14    4.41    4.09
  38  14  16   -3.91    7.77
  38  15   1    5.00    3.41
  38  15   3    2.59    3.73
  38  15   5   -0.41    2.77
  38  15   7    2.82    2.86
  38  15   9    1.18    2.50
  38  15  11   -3.59    2.55
  38  15  13    8.00    3.77
  38  15  15   -5.77    4.23
  38  16   0    1.95    3.18
  38  16   2    1.27    2.64
  38  16   4    1.68    2.86
  38  16   6    1.27    2.59
  38  16   8   -2.41    3.00
  38  16  10   -2.14    3.14
  38  16  12   -2.64    2.36
  38  16  14  -19.37   11.27
  38  17   1   -0.36    2.68
  38  17   3    2.36    2.41
  38  17   5    6.77    2.96
  38  17   7    7.46    4.59
  38  17   9    4.82    3.00
  38  17  11    5.46    3.50
  38  17  13   -6.77    3.00
  38  18   0   53.92    9.00
  38  18   2   45.33    9.50
  38  18   4   14.55    4.09
  38  18   6   14.55    4.27
  38  18   8   19.91    5.27
  38  18  10    8.50    6.09
  38  19   1   -1.05    1.45
  38  19   3   10.55    3.27
  38  19   5   30.01    6.32
  38  19   7   22.41    6.82
  38  19   9   -8.77    4.50
  38  20   0   -0.45    1.64
  38  20   2   -0.18    1.41
  38  20   4   -3.23    1.82
  38  20   6   -3.18    2.59
  38  20   8   -1.82    9.37
  38  21   1    1.91    3.55
  38  21   3   19.91   20.00
  38  21   5  -12.73    5.77
  39   1   0   -2.68    4.14
  39   1   2   12.46    9.27
  39   1   4   11.59    8.32
  39   1   6    0.86    3.64
  39   1   8    0.05    3.59
  39   1  10    1.09    3.05
  39   1  12   -1.45    4.64
  39   1  14   -2.27    2.96
  39   1  16    5.14    2.64
  39   1  18    0.55    2.32
  39   2   1   -2.05    3.77
  39   2   3    7.32    6.36
  39   2   5   11.59    7.59
  39   2   7    4.50    5.05
  39   2   9   20.73   11.46
  39   2  11   -1.68    3.32
  39   2  13    7.41    5.36
  39   2  15    5.73    2.68
  39   2  17   18.50    5.86
  39   2  19   -6.50    4.68
  39   3   0   15.46    8.55
  39   3   2   11.55    6.18
  39   3   4   10.50    8.50
  39   3   6   -2.41    4.86
  39   3   8   29.55    9.59
  39   3  10   10.18    4.96
  39   3  12   17.78    6.36
  39   3  14   15.64   15.18
  39   3  16    1.09    2.64
  39   3  18    1.55    2.77
  39   4   1   11.55    8.23
  39   4   3   10.77    7.09
  39   4   5    8.09    4.23
  39   4   7    6.00   10.77
  39   4   9   -2.73    3.68
  39   4  11    2.64    5.59
  39   4  13    5.96    3.41
  39   4  15    0.82    3.00
  39   4  17    1.95    3.86
  39   4  19    6.64    7.46
  39   5   0    3.00    5.27
  39   5   2    5.82    6.05
  39   5   4    8.77   10.32
  39   5   6   -3.23    4.23
  39   5   8   -0.23    3.91
  39   5  10   -2.91    3.50
  39   5  12   -1.55    3.64
  39   5  14   -2.00    2.64
  39   5  16    8.96    5.09
  39   5  18   14.46   10.82
  39   6   1    5.23    3.96
  39   6   3   29.60    9.23
  39   6   5    0.68    3.36
  39   6   7   20.37    7.87
  39   6   9    6.77    6.77
  39   6  11    6.77    4.05
  39   6  13   -4.05    3.27
  39   6  15   -1.73    4.96
  39   6  17    1.82    3.23
  39   7   0    7.09    4.09
  39   7   2    9.23    3.86
  39   7   4    4.59    4.64
  39   7   6    5.36    5.50
  39   7   8   31.55    9.09
  39   7  10   16.91    8.55
  39   7  12   15.00    6.14
  39   7  14    3.55    3.59
  39   7  16   -3.50    2.82
  39   7  18    3.91    7.64
  39   8   1    9.05    4.59
  39   8   3   22.46    8.18
  39   8   5    2.59    3.91
  39   8   7   55.15   15.41
  39   8   9   -0.36    3.59
  39   8  11    5.32    4.59
  39   8  13    1.55    3.77
  39   8  15   -1.91    2.82
  39   8  17   -3.05    4.18
  39   9   0   30.32   17.91
  39   9   2   10.68    7.00
  39   9   4   -3.23    4.50
  39   9   6    3.91    3.64
  39   9   8   -2.46    3.96
  39   9  10   10.77   13.37
  39   9  12    3.55    4.09
  39   9  14   -0.50    2.96
  39   9  16   -0.95    3.23
  39  10   1    0.09    3.55
  39  10   3   22.87    8.37
  39  10   5    0.05    3.64
  39  10   7   20.14   10.64
  39  10   9    3.23    4.09
  39  10  11   -3.18    3.82
  39  10  13   -0.27    3.00
  39  10  15   -1.05    3.36
  39  11   0    1.91    3.18
  39  11   2   11.32    5.73
  39  11   4    4.59    2.91
  39  11   6   -2.36    3.27
  39  11   8   -0.27    4.05
  39  11  10    8.68    4.46
  39  11  12    2.05    3.27
  39  11  14    0.27    2.77
  39  11  16  -18.14   15.96
  39  12   1    6.14    3.55
  39  12   3   18.91    8.37
  39  12   5   -0.41    3.18
  39  12   7   16.73    7.96
  39  12   9    6.55    3.77
  39  12  11    4.82    4.41
  39  12  13    1.95    3.23
  39  12  15    2.14    6.27
  39  13   0   20.05    7.00
  39  13   2   -3.05    4.00
  39  13   4    3.64    3.68
  39  13   6    9.87    9.14
  39  13   8   -2.41    3.36
  39  13  10   -2.14    3.41
  39  13  12   -6.91    3.18
  39  13  14    0.45    5.68
  39  14   1    0.32    3.23
  39  14   3   -2.46    3.18
  39  14   5    1.50    4.50
  39  14   7    1.64    3.96
  39  14   9    5.14    3.00
  39  14  11    4.82    8.50
  39  14  13   -0.95    6.09
  39  15   0    2.09    2.86
  39  15   2    1.05    2.91
  39  15   4   -2.41    3.00
  39  15   6    1.64    2.77
  39  15   8    5.86    2.64
  39  15  10   -2.96    3.32
  39  15  12   -8.46    7.37
  39  16   1   -0.82    2.91
  39  16   3    0.91    2.64
  39  16   5    6.00    3.68
  39  16   7    0.91    3.00
  39  16   9   -4.82    3.82
  39  16  11   -3.05    8.87
  39  17   0   28.05    9.00
  39  17   2   33.55    9.00
  39  17   4   20.00    8.27
  39  17   6   12.64    4.23
  39  17   8   -2.00    5.41
  39  17  10    8.50    6.50
  39  18   1   -2.46    2.36
  39  18   3   -2.18    2.64
  39  18   5   13.64    8.87
  39  18   7  -16.78    9.46
  39  19   0   -1.64    3.91
  39  19   2    0.86    3.64
  39  19   4   -8.77    6.18
  40   0   0   21.60   21.55
  40   1   1    1.77    4.05
  40   1   3   -2.18    4.50
  40   1   5    5.86    3.68
  40   1   7   -2.73    4.27
  40   1   9   -0.05    3.55
  40   1  11   -7.68    3.09
  40   1  13   -1.50    4.27
  40   1  15    4.23    5.18
  40   1  17   -5.00    5.91
  40   2   0    2.36    3.59
  40   2   2   59.65   24.46
  40   2   4   10.68    4.68
  40   2   6   66.06   21.69
  40   2   8   12.59   11.05
  40   2  10   11.37    6.86
  40   2  12    0.05    3.41
  40   2  14   -0.91    3.77
  40   2  16   13.59   10.00
  40   3   1   -8.59    4.36
  40   3   3    3.64    3.91
  40   3   5   -2.77    4.55
  40   3   7    1.68    5.00
  40   3   9    0.14    3.73
  40   3  11    1.68    2.68
  40   3  13   -2.50    3.73
  40   3  15   -3.50    2.96
  40   3  17    4.46    9.14
  40   4   0   58.60   20.09
  40   4   2    6.36    6.68
  40   4   4   38.51   17.23
  40   4   6   -5.41    3.68
  40   4   8   -0.82    3.73
  40   4  10    3.46    4.05
  40   4  12    4.73    3.96
  40   4  14    5.77    6.05
  40   4  16   11.59   14.87
  40   5   1    4.14    3.73
  40   5   3   -4.05    3.73
  40   5   5   10.18    6.64
  40   5   7    9.64    5.32
  40   5   9   10.87    6.96
  40   5  11    3.18    3.68
  40   5  13   -5.73    3.50
  40   5  15    2.64    3.09
  40   6   0    1.32    4.09
  40   6   2   54.87   18.78
  40   6   4   -0.32    5.00
  40   6   6   73.10   23.28
  40   6   8    9.73    5.09
  40   6  10   42.01   12.37
  40   6  12   25.10   18.46
  40   6  14   -6.55    3.46
  40   6  16   38.73   26.69
  40   7   1    0.05    4.18
  40   7   3   -3.00    3.68
  40   7   5    2.14    4.86
  40   7   7   13.46    5.46
  40   7   9    7.77    6.73
  40   7  11   17.19    6.91
  40   7  13   -0.18    3.64
  40   7  15   -3.77    3.73
  40   8   0   43.37   15.18
  40   8   2   -3.50    3.96
  40   8   4   -0.86    3.59
  40   8   6   13.46    7.64
  40   8   8   -5.32    3.50
  40   8  10   15.00    8.41
  40   8  12    0.45    3.18
  40   8  14   -6.09    3.41
  40   9   1   -0.27    3.73
  40   9   3    0.09    5.46
  40   9   5    2.18    3.96
  40   9   7   -1.18    4.36
  40   9   9   -7.37    4.09
  40   9  11    7.14    4.36
  40   9  13    0.95    3.91
  40  10   0    0.73    3.64
  40  10   2   -0.50    3.68
  40  10   4    5.00    3.09
  40  10   6   19.05    9.87
  40  10   8   13.41   13.50
  40  10  10   29.19   13.37
  40  10  12    2.64    4.00
  40  10  14   -0.91   19.09
  40  11   1    2.14    3.27
  40  11   3    3.91    3.23
  40  11   5    7.64    6.23
  40  11   7   10.05    6.32
  40  11   9   13.78    7.32
  40  11  11   -1.41    6.09
  40  11  13   10.64   13.32
  40  12   0   25.82    8.77
  40  12   2   -5.05    3.46
  40  12   4    9.37    4.32
  40  12   6   -1.18    3.14
  40  12   8    5.27    4.18
  40  12  10    5.14    4.77
  40  12  12  -14.14    7.87
  40  13   1    3.73    3.59
  40  13   3   -3.64    3.91
  40  13   5   17.55   19.32
  40  13   7    1.82    4.41
  40  13   9    0.18    3.73
  40  13  11   -0.14    5.59
  40  14   0    1.18    3.73
  40  14   2   -3.64    3.82
  40  14   4    1.64    3.50
  40  14   6    4.18    2.96
  40  14   8   -1.05    3.96
  40  14  10    3.77    7.64
  40  15   1    2.50    3.09
  40  15   3    4.23    3.46
  40  15   5   -4.09    3.46
  40  15   7    6.86    6.00
  40  15   9   -8.91    0.82
  40  16   0   38.73   18.96
  40  16   2   39.83   16.18
  40  16   4   38.96   22.96
  40  16   6    1.36    4.59
  40  17   1    3.09    6.05
  40  17   3   -7.14    8.37
  41   1   0    6.32    3.77
  41   1   2   -1.23    4.18
  41   1   4    7.96    4.73
  41   1   6   -0.77    3.77
  41   1   8   -1.09    4.36
  41   1  10    9.50    8.32
  41   1  12    2.73    4.09
  41   1  14   -7.73    5.73
  41   2   1   -6.36    3.96
  41   2   3   -2.82    4.50
  41   2   5    0.82    4.68
  41   2   7    0.50    4.00
  41   2   9   -2.50    4.91
  41   2  11   16.28   15.55
  41   2  13   -5.82    3.50
  41   3   0    8.50    7.64
  41   3   2    0.82    4.64
  41   3   4    3.09    4.09
  41   3   6    3.36    3.68
  41   3   8    0.59    3.73
  41   3  10   -1.36    3.96
  41   3  12   -3.36    3.00
  41   3  14   -1.14    9.09
  41   4   1   -2.09    3.77
  41   4   3   -1.09    3.73
  41   4   5   -3.77    4.36
  41   4   7    5.64    3.91
  41   4   9    4.00    4.41
  41   4  11   -1.64    3.27
  41   4  13   -2.00    4.46
  41   5   0    6.05    3.96
  41   5   2   -3.73    3.73
  41   5   4    7.27    6.59
  41   5   6    4.09    4.36
  41   5   8    2.36    4.00
  41   5  10    8.59    7.96
  41   5  12    7.00    4.05
  41   5  14   18.87   11.87
  41   6   1   -3.68    3.55
  41   6   3    7.05    4.82
  41   6   5    0.27    4.55
  41   6   7   -0.91    3.50
  41   6   9    1.23    3.73
  41   6  11    0.23    4.73
  41   6  13    4.36    6.23
  41   7   0    0.00    4.82
  41   7   2    3.86    5.18
  41   7   4   -3.77    3.41
  41   7   6   -4.96    3.55
  41   7   8   -6.96    3.55
  41   7  10    0.55    3.36
  41   7  12   -5.23    7.23
  41   8   1    2.77    4.46
  41   8   3    3.77    4.46
  41   8   5    7.73    4.96
  41   8   7    1.27    3.91
  41   8   9    2.00    4.14
  41   8  11    2.82    3.00
  41   9   0   -0.27    3.96
  41   9   2    9.55    5.14
  41   9   4    0.86    4.77
  41   9   6    5.05    4.59
  41   9   8    3.27    4.64
  41   9  10    7.64    8.05
  41   9  12    2.96    6.14
  41  10   1    1.73    4.14
  41  10   3    6.23    7.87
  41  10   5   29.96   13.68
  41  10   7   -5.91    3.82
  41  10   9   -1.95    5.55
  41  10  11  -18.64    6.50
  41  11   0    3.91    3.00
  41  11   2    3.00    6.09
  41  11   4    0.41    3.46
  41  11   6    2.86    4.23
  41  11   8   -2.59    5.05
  41  11  10  -27.05   22.46
  41  12   1   -3.00    3.18
  41  12   3    2.91    3.27
  41  12   5   -1.32    4.50
  41  12   7  -11.05    6.05
  41  12   9    5.73   12.91
  41  13   0   -2.68    2.96
  41  13   2   12.00    6.96
  41  13   4    0.36    4.23
  41  13   6    1.41    3.68
  41  14   1   -2.68    9.09
  41  14   3  -12.41   10.09
  41  14   5   -1.00   29.10
  41  15   0    2.59    4.77
  42   0   0   33.01   24.60
  42   1   1    4.00    4.41
  42   1   3   -0.41    4.27
  42   1   5   -1.86    5.59
  42   1   7  -11.55    5.00
  42   1   9   -5.36    4.18
  42   1  11  -14.23    6.96
  42   2   0   -2.68    4.18
  42   2   2   -1.18    5.41
  42   2   4    3.41    4.41
  42   2   6   20.09   11.46
  42   2   8    1.77    4.55
  42   2  10    1.68    7.68
  42   3   1   -0.50    4.05
  42   3   3    9.68    4.05
  42   3   5    0.86    5.59
  42   3   7   -7.00    4.18
  42   3   9    0.91    4.00
  42   3  11    4.32   14.32
  42   4   0   22.28    9.68
  42   4   2   -4.73    3.96
  42   4   4    0.59    6.32
  42   4   6   -2.00    4.68
  42   4   8   -2.18    3.68
  42   4  10   23.41   18.32
  42   5   1   -4.09    4.32
  42   5   3    7.91    5.14
  42   5   5   27.23   23.82
  42   5   7   -3.32    3.91
  42   5   9    4.41    6.27
  42   5  11   -6.32    0.23
  42   6   0    0.36    3.64
  42   6   2   24.14   12.50
  42   6   4   -2.05    3.77
  42   6   6   -4.18    6.00
  42   6   8    2.41    6.36
  42   6  10    6.50   15.23
  42   7   1   -0.23    4.36
  42   7   3   -1.50    4.50
  42   7   5   -3.05    4.91
  42   7   7    3.77    5.09
  42   7   9   21.00    4.82
  42   8   0   16.28   11.32
  42   8   2   -1.00    3.68
  42   8   4   20.28   11.82
  42   8   6   -2.46    5.96
  42   8   8   10.14   17.37
  42   9   1    7.41    5.46
  42   9   3    0.50    4.41
  42   9   5    3.09    5.82
  42   9   7  -16.14   11.59
  42  10   0  -14.05    4.41
  42  10   2   -1.36    7.09
  42  10   4    2.96    7.46
  42  10   6  -22.64   12.50
  42  11   1   -1.55    4.59
  42  11   3  -11.37    7.09
  42  11   5   32.60   17.59
  42  12   0  -44.14    7.14
  43   1   0   -0.86    5.32
  43   1   2    4.18    5.82
  43   1   4   -8.64    3.91
  43   1   6    2.23    7.18
  43   2   1   -3.68    5.86
  43   2   3   -6.05    6.09
  43   2   5   -6.86    6.00
  43   3   0    6.59    5.68
  43   3   2   -3.36    5.23
  43   3   4   -7.46    4.46
  43   3   6  -14.82    9.32
  43   4   1   -5.55    5.36
  43   4   3   10.96    8.14
  43   4   5    0.91    8.50
  43   5   0   -2.14    6.27
  43   5   2  -12.78    5.32
  43   5   4   -2.82    7.87
  43   6   1    0.27    5.59
  43   6   3   -1.59   10.18
  43   6   5  -25.05   10.68
  43   7   0  -26.14   22.00
  43   8   1   -3.09    4.73
   0   0   0    0.00    0.00

_computing_structure_solution     'SHELXT 2018/2 (Sheldrick, 2018)'
;
_shelx_hkl_checksum   31465

_shelx_fab_file
;
    0    1    1   1215.91      0.00
    0    0    2   1849.36      0.00
    1    1    2   -578.85      0.00
    0    2    2   -488.03      0.00
    2    2    2   2154.29      0.00
    0    1    3   -104.80      0.00
    1    2    3     10.83      0.00
    0    3    3    349.34      0.00
    2    3    3    -64.33      0.00
    0    0    4   -906.48      0.00
    1    1    4    510.42      0.00
    1    3    4     11.24      0.00
    0    2    4   -592.69      0.00
    2    2    4   -295.50      0.00
    3    3    4    -12.84      0.00
    0    4    4    272.76      0.00
    2    4    4    275.49      0.00
    4    4    4   -329.12      0.00
    0    1    5   -302.97      0.00
    1    2    5    259.62      0.00
    1    4    5    -44.39      0.00
    2    3    5     96.75      0.00
    0    3    5     28.52      0.00
    3    4    5    116.14      0.00
    0    5    5    298.88      0.00
    2    5    5     -7.00      0.00
    4    5    5   -158.32      0.00
    0    0    6    271.25      0.00
    1    1    6   -121.33      0.00
    1    3    6    -88.17      0.00
    1    5    6    -19.77      0.00
    0    2    6    286.49      0.00
    2    2    6   -354.01      0.00
    2    4    6     18.61      0.00
    3    3    6    147.28      0.00
    3    5    6     89.11      0.00
    0    4    6   -397.59      0.00
    4    4    6    -10.74      0.00
    5    5    6     92.34      0.00
    0    6    6   -258.31      0.00
    2    6    6   -136.05      0.00
    4    6    6    -42.45      0.00
    6    6    6     -4.61      0.00
    0    1    7    233.33      0.00
    1    2    7   -109.45      0.00
    1    4    7     82.89      0.00
    1    6    7    -31.11      0.00
    2    3    7     13.11      0.00
    2    5    7     71.38      0.00
    0    3    7     29.27      0.00
    3    4    7    -53.76      0.00
    3    6    7    -70.18      0.00
    4    5    7     36.11      0.00
    0    5    7    -56.71      0.00
    5    6    7     56.52      0.00
    0    7    7     52.74      0.00
    2    7    7    -40.18      0.00
    4    7    7      1.36      0.00
    6    7    7     21.36      0.00
    0    0    8   -603.23      0.00
    1    1    8    -86.40      0.00
    1    3    8     73.34      0.00
    1    5    8    107.34      0.00
    1    7    8     -4.65      0.00
    0    2    8     -3.08      0.00
    2    2    8     15.12      0.00
    2    4    8     25.92      0.00
    2    6    8     18.65      0.00
    3    3    8   -238.38      0.00
    3    5    8    -59.90      0.00
    3    7    8     -5.22      0.00
    0    4    8    -17.61      0.00
    4    4    8    107.54      0.00
    4    6    8     63.93      0.00
    5    5    8    -62.05      0.00
    5    7    8    -64.04      0.00
    0    6    8   -141.41      0.00
    6    6    8    -26.96      0.00
    7    7    8     38.05      0.00
    0    8    8    116.04      0.00
    2    8    8    -76.21      0.00
    4    8    8     24.48      0.00
    6    8    8    -59.01      0.00
    8    8    8    -63.83      0.00
    0    1    9     59.77      0.00
    1    2    9    -38.46      0.00
    1    4    9    -93.50      0.00
    1    6    9     29.52      0.00
    1    8    9    -28.99      0.00
    2    3    9   -196.99      0.00
    2    5    9    -79.81      0.00
    2    7    9    -12.68      0.00
    0    3    9    168.99      0.00
    3    4    9    -20.51      0.00
    3    6    9     75.93      0.00
    3    8    9    -36.34      0.00
    4    5    9     39.69      0.00
    4    7    9      6.68      0.00
    0    5    9     68.40      0.00
    5    6    9    -33.00      0.00
    5    8    9     28.84      0.00
    6    7    9     35.51      0.00
    0    7    9     39.20      0.00
    7    8    9     -2.53      0.00
    0    9    9     21.59      0.00
    2    9    9     31.01      0.00
    4    9    9    -42.61      0.00
    6    9    9     42.91      0.00
    8    9    9     -8.46      0.00
    0    0   10   -181.06      0.00
    1    1   10      3.63      0.00
    1    3   10    -56.88      0.00
    1    5   10    -46.70      0.00
    1    7   10      0.13      0.00
    1    9   10     23.06      0.00
    0    2   10      1.27      0.00
    2    2   10     32.31      0.00
    2    4   10    -70.92      0.00
    2    6   10     64.92      0.00
    2    8   10     -6.75      0.00
    3    3   10    104.55      0.00
    3    5   10      5.28      0.00
    3    7   10    -16.46      0.00
    3    9   10    -32.44      0.00
    0    4   10    122.21      0.00
    4    4   10    111.81      0.00
    4    6   10    -63.02      0.00
    4    8   10     34.52      0.00
    5    5   10     23.69      0.00
    5    7   10     42.44      0.00
    5    9   10     -9.63      0.00
    0    6   10     -5.41      0.00
    6    6   10    -80.15      0.00
    6    8   10     14.26      0.00
    7    7   10     -5.55      0.00
    7    9   10    -34.50      0.00
    0    8   10     10.01      0.00
    8    8   10    -87.74      0.00
    9    9   10     26.12      0.00
    0   10   10      2.87      0.00
    2   10   10    -39.86      0.00
    4   10   10      7.63      0.00
    6   10   10     25.80      0.00
    8   10   10     39.26      0.00
   10   10   10     35.37      0.00
    0    1   11     -9.20      0.00
    1    2   11     46.77      0.00
    1    4   11     10.81      0.00
    1    6   11     30.81      0.00
    1    8   11     12.31      0.00
    1   10   11      4.21      0.00
    2    3   11    -13.36      0.00
    2    5   11     23.17      0.00
    2    7   11     18.41      0.00
    2    9   11    -21.30      0.00
    0    3   11    -18.49      0.00
    3    4   11     -2.41      0.00
    3    6   11     46.34      0.00
    3    8   11      8.83      0.00
    3   10   11      7.06      0.00
    4    5   11    -18.89      0.00
    4    7   11     -4.15      0.00
    4    9   11     41.95      0.00
    0    5   11      2.88      0.00
    5    6   11     -6.13      0.00
    5    8   11     16.18      0.00
    5   10   11    -32.09      0.00
    6    7   11     16.81      0.00
    6    9   11    -40.67      0.00
    0    7   11    -21.19      0.00
    7    8   11     15.42      0.00
    7   10   11     31.38      0.00
    8    9   11     -4.74      0.00
    0    9   11     12.94      0.00
    9   10   11    -10.57      0.00
    0   11   11     43.05      0.00
    2   11   11     -2.93      0.00
    4   11   11    -35.48      0.00
    6   11   11      7.79      0.00
    8   11   11     22.01      0.00
   10   11   11    -34.49      0.00
    0    0   12    -64.51      0.00
    1    1   12    -31.27      0.00
    1    3   12     -5.57      0.00
    1    5   12     62.88      0.00
    1    7   12     22.31      0.00
    1    9   12     -2.82      0.00
    1   11   12     -7.28      0.00
    0    2   12    -27.49      0.00
    2    2   12    -38.68      0.00
    2    4   12     50.50      0.00
    2    6   12    -46.92      0.00
    2    8   12      9.83      0.00
    2   10   12     -5.94      0.00
    3    3   12    -19.79      0.00
    3    5   12     -2.23      0.00
    3    7   12     12.60      0.00
    3    9   12     15.32      0.00
    3   11   12     -1.11      0.00
    0    4   12     16.95      0.00
    4    4   12     -3.26      0.00
    4    6   12     18.91      0.00
    4    8   12     -5.32      0.00
    4   10   12     51.43      0.00
    5    5   12     -8.19      0.00
    5    7   12    -14.05      0.00
    5    9   12      0.81      0.00
    5   11   12     15.60      0.00
    0    6   12    -47.14      0.00
    6    6   12     11.53      0.00
    6    8   12     -3.60      0.00
    6   10   12      2.44      0.00
    7    7   12     24.13      0.00
    7    9   12     20.86      0.00
    7   11   12    -36.51      0.00
    0    8   12     30.50      0.00
    8    8   12     -2.06      0.00
    8   10   12     -2.08      0.00
    9    9   12    -48.72      0.00
    9   11   12     46.85      0.00
    0   10   12    -22.15      0.00
   10   10   12    -47.77      0.00
   11   11   12    -26.12      0.00
    0   12   12   -146.26      0.00
    2   12   12    -13.97      0.00
    4   12   12     -0.99      0.00
    6   12   12     -7.18      0.00
    8   12   12     28.20      0.00
   10   12   12    -16.08      0.00
   12   12   12    -27.38      0.00
    0    1   13    -27.44      0.00
    1    2   13     21.38      0.00
    1    4   13    -12.95      0.00
    1    6   13     12.24      0.00
    1    8   13      6.76      0.00
    1   10   13      1.88      0.00
    1   12   13    -11.56      0.00
    2    3   13      0.71      0.00
    2    5   13     24.71      0.00
    2    7   13      0.23      0.00
    2    9   13     -0.47      0.00
    2   11   13     15.78      0.00
    0    3   13     31.53      0.00
    3    4   13    -20.53      0.00
    3    6   13     -2.50      0.00
    3    8   13     -1.05      0.00
    3   10   13     -4.18      0.00
    3   12   13      6.34      0.00
    4    5   13      7.80      0.00
    4    7   13     -2.30      0.00
    4    9   13     -1.08      0.00
    4   11   13      9.41      0.00
    0    5   13      6.87      0.00
    5    6   13    -17.42      0.00
    5    8   13     -3.58      0.00
    5   10   13    -12.39      0.00
    5   12   13    -13.98      0.00
    6    7   13     10.99      0.00
    6    9   13     -8.33      0.00
    6   11   13     21.64      0.00
    0    7   13    -14.33      0.00
    7    8   13    -11.82      0.00
    7   10   13    -38.54      0.00
    7   12   13    -62.50      0.00
    8    9   13     16.84      0.00
    8   11   13     20.91      0.00
    0    9   13     19.34      0.00
    9   10   13    -22.38      0.00
    9   12   13    -15.39      0.00
   10   11   13     19.87      0.00
    0   11   13    -67.59      0.00
   11   12   13    -46.94      0.00
    0   13   13    -49.46      0.00
    2   13   13     37.48      0.00
    4   13   13     -8.41      0.00
    6   13   13     20.59      0.00
    8   13   13     10.33      0.00
   10   13   13    -11.73      0.00
   12   13   13     -4.16      0.00
    0    0   14   -215.71      0.00
    1    1   14     25.33      0.00
    1    3   14     28.31      0.00
    1    5   14     -3.63      0.00
    1    7   14    -21.60      0.00
    1    9   14      3.01      0.00
    1   11   14     27.73      0.00
    1   13   14     69.65      0.00
    0    2   14     18.45      0.00
    2    2   14    -58.47      0.00
    2    4   14     48.25      0.00
    2    6   14    -34.65      0.00
    2    8   14    -12.57      0.00
    2   10   14     -3.42      0.00
    2   12   14    -17.06      0.00
    3    3   14     14.19      0.00
    3    5   14      3.52      0.00
    3    7   14     13.98      0.00
    3    9   14    -15.63      0.00
    3   11   14    -12.28      0.00
    3   13   14     19.32      0.00
    0    4   14    -58.83      0.00
    4    4   14    -18.08      0.00
    4    6   14     66.56      0.00
    4    8   14     -2.15      0.00
    4   10   14     -5.41      0.00
    4   12   14    -51.17      0.00
    5    5   14    -54.72      0.00
    5    7   14      4.24      0.00
    5    9   14     -2.06      0.00
    5   11   14    -58.60      0.00
    5   13   14    -14.96      0.00
    0    6   14     22.61      0.00
    6    6   14    -16.82      0.00
    6    8   14     71.03      0.00
    6   10   14     38.37      0.00
    6   12   14     -7.45      0.00
    7    7   14    -52.55      0.00
    7    9   14     23.79      0.00
    7   11   14    -74.88      0.00
    7   13   14     25.69      0.00
    0    8   14     -6.62      0.00
    8    8   14    -46.28      0.00
    8   10   14   -132.44      0.00
    8   12   14    -27.15      0.00
    9    9   14    -80.68      0.00
    9   11   14    -33.41      0.00
    9   13   14     -4.83      0.00
    0   10   14     23.21      0.00
   10   10   14     -3.73      0.00
   10   12   14     13.84      0.00
   11   11   14     10.58      0.00
   11   13   14      5.50      0.00
    0   12   14      7.95      0.00
   12   12   14     -6.53      0.00
   13   13   14     24.87      0.00
    0   14   14    -10.13      0.00
    2   14   14    -29.08      0.00
    4   14   14     14.85      0.00
    6   14   14     11.62      0.00
    8   14   14     28.37      0.00
   10   14   14     -5.54      0.00
   12   14   14    -27.61      0.00
   14   14   14    -93.63      0.00
    0    1   15     17.99      0.00
    1    2   15      0.49      0.00
    1    4   15     14.91      0.00
    1    6   15     -6.17      0.00
    1    8   15     11.69      0.00
    1   10   15    -48.83      0.00
    1   12   15    -39.76      0.00
    1   14   15      5.33      0.00
    2    3   15    -20.72      0.00
    2    5   15     25.73      0.00
    2    7   15     -0.99      0.00
    2    9   15      3.07      0.00
    2   11   15      0.56      0.00
    2   13   15     42.81      0.00
    0    3   15     37.44      0.00
    3    4   15     17.84      0.00
    3    6   15     10.85      0.00
    3    8   15     17.30      0.00
    3   10   15    -40.41      0.00
    3   12   15     28.04      0.00
    3   14   15    -15.15      0.00
    4    5   15    -34.58      0.00
    4    7   15     -3.18      0.00
    4    9   15     10.48      0.00
    4   11   15     52.48      0.00
    4   13   15     13.12      0.00
    0    5   15    -39.97      0.00
    5    6   15     28.46      0.00
    5    8   15     39.42      0.00
    5   10   15    -33.16      0.00
    5   12   15     41.23      0.00
    5   14   15     24.51      0.00
    6    7   15    -17.85      0.00
    6    9   15     66.55      0.00
    6   11   15     57.16      0.00
    6   13   15     -7.76      0.00
    0    7   15     17.36      0.00
    7    8   15     74.66      0.00
    7   10   15     23.99      0.00
    7   12   15     16.44      0.00
    7   14   15    -15.16      0.00
    8    9   15     35.97      0.00
    8   11   15     21.72      0.00
    8   13   15      4.49      0.00
    0    9   15     -7.09      0.00
    9   10   15      2.21      0.00
    9   12   15     -7.22      0.00
    9   14   15     17.28      0.00
   10   11   15      7.59      0.00
   10   13   15     16.89      0.00
    0   11   15     -7.46      0.00
   11   12   15     -4.22      0.00
   11   14   15     14.14      0.00
   12   13   15      1.44      0.00
    0   13   15    -23.69      0.00
   13   14   15     -5.64      0.00
    0   15   15    -51.87      0.00
    2   15   15      7.89      0.00
    4   15   15    -23.41      0.00
    6   15   15     -2.39      0.00
    8   15   15      9.86      0.00
   10   15   15    -33.70      0.00
   12   15   15      8.38      0.00
   14   15   15      4.21      0.00
    0    0   16    -18.11      0.00
    1    1   16    -23.33      0.00
    1    3   16    -44.05      0.00
    1    5   16    -19.98      0.00
    1    7   16     20.05      0.00
    1    9   16    -30.09      0.00
    1   11   16     -6.84      0.00
    1   13   16     15.55      0.00
    1   15   16     -1.12      0.00
    0    2   16     86.74      0.00
    2    2   16     49.25      0.00
    2    4   16     39.31      0.00
    2    6   16     -3.35      0.00
    2    8   16     -3.23      0.00
    2   10   16     15.19      0.00
    2   12   16     -1.24      0.00
    2   14   16      3.21      0.00
    3    3   16     42.26      0.00
    3    5   16     22.68      0.00
    3    7   16     11.96      0.00
    3    9   16     28.43      0.00
    3   11   16     40.95      0.00
    3   13   16      3.91      0.00
    3   15   16     20.27      0.00
    0    4   16     45.28      0.00
    4    4   16    -43.81      0.00
    4    6   16    -22.21      0.00
    4    8   16     -2.72      0.00
    4   10   16    -12.84      0.00
    4   12   16     -7.54      0.00
    4   14   16     -3.40      0.00
    5    5   16     45.82      0.00
    5    7   16     33.64      0.00
    5    9   16   -116.39      0.00
    5   11   16    -17.43      0.00
    5   13   16     -0.72      0.00
    5   15   16    -10.78      0.00
    0    6   16     27.72      0.00
    6    6   16    -30.14      0.00
    6    8   16     31.39      0.00
    6   10   16    -10.43      0.00
    6   12   16     20.91      0.00
    6   14   16     12.92      0.00
    7    7   16    -40.80      0.00
    7    9   16    -40.32      0.00
    7   11   16     -7.46      0.00
    7   13   16      2.26      0.00
    7   15   16     16.64      0.00
    0    8   16    -51.57      0.00
    8    8   16     45.77      0.00
    8   10   16     -4.59      0.00
    8   12   16      6.49      0.00
    8   14   16     20.81      0.00
    9    9   16     37.10      0.00
    9   11   16     10.72      0.00
    9   13   16     -2.98      0.00
    9   15   16     -1.06      0.00
    0   10   16    -26.18      0.00
   10   10   16     -5.73      0.00
   10   12   16    -11.48      0.00
   10   14   16     -0.08      0.00
   11   11   16     -6.93      0.00
   11   13   16      9.47      0.00
   11   15   16     -1.76      0.00
    0   12   16    -30.06      0.00
   12   12   16     21.47      0.00
   12   14   16    -17.57      0.00
   13   13   16     -1.75      0.00
   13   15   16    -13.88      0.00
    0   14   16    -43.81      0.00
   14   14   16     13.90      0.00
   15   15   16    -16.53      0.00
    0   16   16   -118.36      0.00
    2   16   16     38.45      0.00
    4   16   16     -4.42      0.00
    6   16   16     -7.40      0.00
    8   16   16      9.44      0.00
   10   16   16     -6.06      0.00
   12   16   16    -14.87      0.00
   14   16   16      1.96      0.00
   16   16   16      2.65      0.00
    0    1   17    -46.50      0.00
    1    2   17     24.03      0.00
    1    4   17    -18.40      0.00
    1    6   17    -10.58      0.00
    1    8   17    -38.72      0.00
    1   10   17    -20.00      0.00
    1   12   17    -22.43      0.00
    1   14   17      3.29      0.00
    1   16   17      2.93      0.00
    2    3   17    -24.17      0.00
    2    5   17     -4.60      0.00
    2    7   17     30.15      0.00
    2    9   17     35.29      0.00
    2   11   17      0.13      0.00
    2   13   17    -16.88      0.00
    2   15   17    -24.25      0.00
    0    3   17     30.51      0.00
    3    4   17     23.68      0.00
    3    6   17     10.66      0.00
    3    8   17    124.98      0.00
    3   10   17     -5.39      0.00
    3   12   17     -3.66      0.00
    3   14   17      1.76      0.00
    3   16   17    -19.77      0.00
    4    5   17      1.26      0.00
    4    7   17     83.68      0.00
    4    9   17    -29.06      0.00
    4   11   17     -1.02      0.00
    4   13   17      2.42      0.00
    4   15   17     17.87      0.00
    0    5   17     15.88      0.00
    5    6   17    -18.59      0.00
    5    8   17     35.46      0.00
    5   10   17    -19.30      0.00
    5   12   17    -28.53      0.00
    5   14   17     21.26      0.00
    5   16   17      6.92      0.00
    6    7   17    -14.04      0.00
    6    9   17      8.70      0.00
    6   11   17     -8.46      0.00
    6   13   17     -3.72      0.00
    6   15   17      1.85      0.00
    0    7   17    -39.78      0.00
    7    8   17     -0.41      0.00
    7   10   17      7.54      0.00
    7   12   17      9.15      0.00
    7   14   17    -17.61      0.00
    7   16   17     -5.14      0.00
    8    9   17     -0.40      0.00
    8   11   17     -6.52      0.00
    8   13   17     -0.37      0.00
    8   15   17     -1.96      0.00
    0    9   17    -11.26      0.00
    9   10   17      3.81      0.00
    9   12   17     -4.19      0.00
    9   14   17     -3.72      0.00
    9   16   17     -0.17      0.00
   10   11   17     -0.95      0.00
   10   13   17     -6.02      0.00
   10   15   17     -6.10      0.00
    0   11   17     10.61      0.00
   11   12   17     16.31      0.00
   11   14   17     12.00      0.00
   11   16   17     16.58      0.00
   12   13   17     -9.82      0.00
   12   15   17     -3.74      0.00
    0   13   17     -9.63      0.00
   13   14   17      7.88      0.00
   13   16   17     -0.20      0.00
   14   15   17      4.31      0.00
    0   15   17     22.66      0.00
   15   16   17      4.03      0.00
    0   17   17    -14.56      0.00
    2   17   17      7.71      0.00
    4   17   17      2.05      0.00
    6   17   17    -26.46      0.00
    8   17   17      4.08      0.00
   10   17   17      3.70      0.00
   12   17   17     17.47      0.00
   14   17   17    -22.30      0.00
   16   17   17      6.15      0.00
    0    0   18     -0.49      0.00
    1    1   18     -4.11      0.00
    1    3   18    -32.03      0.00
    1    5   18     15.95      0.00
    1    7   18    -11.24      0.00
    1    9   18     -0.56      0.00
    1   11   18      6.05      0.00
    1   13   18     -4.04      0.00
    1   15   18     -7.62      0.00
    1   17   18      1.03      0.00
    0    2   18    -83.41      0.00
    2    2   18    -34.11      0.00
    2    4   18     -2.94      0.00
    2    6   18    -39.18      0.00
    2    8   18    -10.48      0.00
    2   10   18     -8.45      0.00
    2   12   18     13.36      0.00
    2   14   18    -54.80      0.00
    2   16   18      9.66      0.00
    3    3   18     39.91      0.00
    3    5   18     61.12      0.00
    3    7   18    -17.53      0.00
    3    9   18     10.02      0.00
    3   11   18     -9.73      0.00
    3   13   18    -20.70      0.00
    3   15   18     18.94      0.00
    3   17   18      5.56      0.00
    0    4   18     71.89      0.00
    4    4   18     82.18      0.00
    4    6   18     12.92      0.00
    4    8   18     12.99      0.00
    4   10   18     -2.13      0.00
    4   12   18     -7.95      0.00
    4   14   18     -7.82      0.00
    4   16   18     13.89      0.00
    5    5   18    -38.43      0.00
    5    7   18    -24.58      0.00
    5    9   18     -4.31      0.00
    5   11   18      0.69      0.00
    5   13   18     20.95      0.00
    5   15   18     13.18      0.00
    5   17   18     -5.14      0.00
    0    6   18     74.77      0.00
    6    6   18     51.82      0.00
    6    8   18     30.75      0.00
    6   10   18    -24.08      0.00
    6   12   18     17.08      0.00
    6   14   18    -11.51      0.00
    6   16   18     -7.07      0.00
    7    7   18     12.90      0.00
    7    9   18      4.28      0.00
    7   11   18      7.47      0.00
    7   13   18     -1.59      0.00
    7   15   18      8.34      0.00
    7   17   18     -0.22      0.00
    0    8   18     67.01      0.00
    8    8   18      3.36      0.00
    8   10   18     -3.77      0.00
    8   12   18      7.22      0.00
    8   14   18     -1.08      0.00
    8   16   18      4.32      0.00
    9    9   18    -15.73      0.00
    9   11   18      2.59      0.00
    9   13   18      8.72      0.00
    9   15   18     -4.28      0.00
    9   17   18     -4.34      0.00
    0   10   18    -11.51      0.00
   10   10   18     48.88      0.00
   10   12   18      5.74      0.00
   10   14   18      0.49      0.00
   10   16   18    -12.97      0.00
   11   11   18      3.46      0.00
   11   13   18    -12.27      0.00
   11   15   18      5.65      0.00
   11   17   18     -1.77      0.00
    0   12   18     43.38      0.00
   12   12   18     30.79      0.00
   12   14   18     -0.72      0.00
   12   16   18     29.37      0.00
   13   13   18     -3.28      0.00
   13   15   18     -0.86      0.00
   13   17   18      5.26      0.00
    0   14   18     22.49      0.00
   14   14   18     28.46      0.00
   14   16   18      9.95      0.00
   15   15   18      9.03      0.00
   15   17   18     -8.17      0.00
    0   16   18      8.84      0.00
   16   16   18     18.92      0.00
   17   17   18    -10.74      0.00
    0   18   18    -75.85      0.00
    2   18   18     19.59      0.00
    4   18   18      2.24      0.00
    6   18   18    -14.81      0.00
    8   18   18     15.02      0.00
   10   18   18    -17.31      0.00
   12   18   18      6.59      0.00
   14   18   18      6.86      0.00
   16   18   18     -7.44      0.00
   18   18   18      5.91      0.00
    0    1   19    103.63      0.00
    1    2   19    -90.92      0.00
    1    4   19    -38.48      0.00
    1    6   19     16.70      0.00
    1    8   19    -25.53      0.00
    1   10   19      4.70      0.00
    1   12   19      2.44      0.00
    1   14   19     -6.20      0.00
    1   16   19      8.85      0.00
    1   18   19    -14.33      0.00
    2    3   19     -2.26      0.00
    2    5   19     -5.31      0.00
    2    7   19    -10.51      0.00
    2    9   19    -17.77      0.00
    2   11   19      5.06      0.00
    2   13   19     20.34      0.00
    2   15   19    -22.23      0.00
    2   17   19     11.59      0.00
    0    3   19    -18.05      0.00
    3    4   19    -11.77      0.00
    3    6   19    -14.94      0.00
    3    8   19      9.45      0.00
    3   10   19     -0.09      0.00
    3   12   19     16.08      0.00
    3   14   19     11.34      0.00
    3   16   19     -3.98      0.00
    3   18   19     18.73      0.00
    4    5   19     19.02      0.00
    4    7   19      9.24      0.00
    4    9   19      3.08      0.00
    4   11   19    -13.03      0.00
    4   13   19      0.50      0.00
    4   15   19      4.24      0.00
    4   17   19    -17.46      0.00
    0    5   19    -40.10      0.00
    5    6   19     -1.67      0.00
    5    8   19    -14.34      0.00
    5   10   19     27.36      0.00
    5   12   19     -7.39      0.00
    5   14   19     -7.13      0.00
    5   16   19     28.67      0.00
    5   18   19    -26.47      0.00
    6    7   19    -16.37      0.00
    6    9   19    -18.53      0.00
    6   11   19     -2.21      0.00
    6   13   19      8.29      0.00
    6   15   19    -15.41      0.00
    6   17   19      6.07      0.00
    0    7   19     13.67      0.00
    7    8   19      7.42      0.00
    7   10   19    -11.73      0.00
    7   12   19     -5.59      0.00
    7   14   19     19.16      0.00
    7   16   19     -4.07      0.00
    7   18   19    -20.38      0.00
    8    9   19     25.18      0.00
    8   11   19     18.38      0.00
    8   13   19     -6.42      0.00
    8   15   19     -1.77      0.00
    8   17   19     -0.81      0.00
    0    9   19      9.63      0.00
    9   10   19    -14.77      0.00
    9   12   19     -8.56      0.00
    9   14   19     -4.49      0.00
    9   16   19     -1.34      0.00
    9   18   19     -5.73      0.00
   10   11   19      7.91      0.00
   10   13   19     -0.38      0.00
   10   15   19     -0.16      0.00
   10   17   19     -6.82      0.00
    0   11   19     -7.10      0.00
   11   12   19    -16.07      0.00
   11   14   19    -10.58      0.00
   11   16   19      9.18      0.00
   11   18   19      4.45      0.00
   12   13   19     10.37      0.00
   12   15   19    -15.17      0.00
   12   17   19     -4.77      0.00
    0   13   19    -33.18      0.00
   13   14   19     -8.12      0.00
   13   16   19    -12.28      0.00
   13   18   19     -1.83      0.00
   14   15   19      0.05      0.00
   14   17   19      1.70      0.00
    0   15   19     16.96      0.00
   15   16   19     11.50      0.00
   15   18   19     -5.65      0.00
   16   17   19      4.20      0.00
    0   17   19    -25.12      0.00
   17   18   19     -5.28      0.00
    0   19   19    -10.87      0.00
    2   19   19      0.03      0.00
    4   19   19      0.11      0.00
    6   19   19      2.49      0.00
    8   19   19      2.40      0.00
   10   19   19      4.78      0.00
   12   19   19      3.02      0.00
   14   19   19     -9.88      0.00
   16   19   19     10.44      0.00
   18   19   19      4.29      0.00
    0    0   20    116.22      0.00
    1    1   20     -6.94      0.00
    1    3   20     14.02      0.00
    1    5   20    -14.30      0.00
    1    7   20      3.98      0.00
    1    9   20     -3.28      0.00
    1   11   20     -0.03      0.00
    1   13   20     -2.18      0.00
    1   15   20     18.41      0.00
    1   17   20      0.23      0.00
    1   19   20      1.75      0.00
    0    2   20    -26.46      0.00
    2    2   20    -20.98      0.00
    2    4   20    -17.59      0.00
    2    6   20    -17.82      0.00
    2    8   20     20.35      0.00
    2   10   20      3.15      0.00
    2   12   20    -23.57      0.00
    2   14   20      0.90      0.00
    2   16   20    -10.40      0.00
    2   18   20     13.09      0.00
    3    3   20     -3.26      0.00
    3    5   20     30.25      0.00
    3    7   20     19.63      0.00
    3    9   20     -9.42      0.00
    3   11   20     19.99      0.00
    3   13   20      5.18      0.00
    3   15   20    -19.98      0.00
    3   17   20    -11.88      0.00
    3   19   20     -7.52      0.00
    0    4   20     48.10      0.00
    4    4   20    -29.30      0.00
    4    6   20    -11.84      0.00
    4    8   20     -9.13      0.00
    4   10   20     -9.90      0.00
    4   12   20      1.16      0.00
    4   14   20     14.81      0.00
    4   16   20      0.79      0.00
    4   18   20      6.44      0.00
    5    5   20     28.86      0.00
    5    7   20     16.39      0.00
    5    9   20     -8.67      0.00
    5   11   20     -5.03      0.00
    5   13   20     -4.00      0.00
    5   15   20    -26.52      0.00
    5   17   20      1.63      0.00
    5   19   20     -7.32      0.00
    0    6   20      8.38      0.00
    6    6   20      5.22      0.00
    6    8   20     -8.31      0.00
    6   10   20      0.41      0.00
    6   12   20      5.47      0.00
    6   14   20    -17.20      0.00
    6   16   20      1.86      0.00
    6   18   20     -2.77      0.00
    7    7   20      3.23      0.00
    7    9   20     11.04      0.00
    7   11   20      4.75      0.00
    7   13   20    -17.71      0.00
    7   15   20     -4.35      0.00
    7   17   20     -9.74      0.00
    7   19   20     -3.29      0.00
    0    8   20      8.54      0.00
    8    8   20     -4.74      0.00
    8   10   20    -12.94      0.00
    8   12   20      8.21      0.00
    8   14   20      4.03      0.00
    8   16   20     15.09      0.00
    8   18   20     27.27      0.00
    9    9   20      3.03      0.00
    9   11   20     -8.08      0.00
    9   13   20      0.39      0.00
    9   15   20     -3.22      0.00
    9   17   20      5.26      0.00
    9   19   20      3.61      0.00
    0   10   20      9.30      0.00
   10   10   20      7.80      0.00
   10   12   20      9.07      0.00
   10   14   20    -34.45      0.00
   10   16   20    -10.92      0.00
   10   18   20     13.82      0.00
   11   11   20     -7.14      0.00
   11   13   20     -0.77      0.00
   11   15   20      8.35      0.00
   11   17   20     -3.82      0.00
   11   19   20     -7.63      0.00
    0   12   20    -10.99      0.00
   12   12   20     19.63      0.00
   12   14   20      2.47      0.00
   12   16   20      5.69      0.00
   12   18   20    -14.60      0.00
   13   13   20    -12.84      0.00
   13   15   20     -1.66      0.00
   13   17   20      7.94      0.00
   13   19   20     -0.58      0.00
    0   14   20     11.53      0.00
   14   14   20     14.97      0.00
   14   16   20    -12.62      0.00
   14   18   20      4.42      0.00
   15   15   20     13.76      0.00
   15   17   20     -7.81      0.00
   15   19   20     -9.95      0.00
    0   16   20    -11.39      0.00
   16   16   20    -25.37      0.00
   16   18   20     11.60      0.00
   17   17   20      4.82      0.00
   17   19   20      7.40      0.00
    0   18   20    -14.30      0.00
   18   18   20      4.76      0.00
   19   19   20     19.75      0.00
    0   20   20     55.36      0.00
    2   20   20     18.01      0.00
    4   20   20      7.02      0.00
    6   20   20    -15.44      0.00
    8   20   20     -1.46      0.00
   10   20   20      0.00      0.00
   12   20   20     12.60      0.00
   14   20   20      3.80      0.00
   16   20   20     18.36      0.00
   18   20   20     -6.99      0.00
   20   20   20     -6.94      0.00
    0    1   21      0.78      0.00
    1    2   21      0.78      0.00
    1    4   21      6.36      0.00
    1    6   21     -3.74      0.00
    1    8   21     14.32      0.00
    1   10   21     -9.81      0.00
    1   12   21      6.63      0.00
    1   14   21    -16.03      0.00
    1   16   21      0.00      0.00
    1   18   21    -16.18      0.00
    1   20   21      8.60      0.00
    2    3   21     -4.66      0.00
    2    5   21    -21.48      0.00
    2    7   21     -6.94      0.00
    2    9   21      0.84      0.00
    2   11   21     -7.50      0.00
    2   13   21      5.33      0.00
    2   15   21    -17.70      0.00
    2   17   21     -7.61      0.00
    2   19   21      1.32      0.00
    0    3   21    -23.18      0.00
    3    4   21     12.09      0.00
    3    6   21     -8.97      0.00
    3    8   21     12.02      0.00
    3   10   21     -8.63      0.00
    3   12   21     -5.18      0.00
    3   14   21     -1.15      0.00
    3   16   21      7.36      0.00
    3   18   21      6.37      0.00
    3   20   21    -10.91      0.00
    4    5   21     -4.25      0.00
    4    7   21      8.60      0.00
    4    9   21      6.68      0.00
    4   11   21     15.01      0.00
    4   13   21     10.86      0.00
    4   15   21     20.69      0.00
    4   17   21    -16.47      0.00
    4   19   21     12.93      0.00
    0    5   21     21.74      0.00
    5    6   21    -13.94      0.00
    5    8   21     10.65      0.00
    5   10   21     -7.26      0.00
    5   12   21     12.16      0.00
    5   14   21     15.78      0.00
    5   16   21     -4.33      0.00
    5   18   21     -0.91      0.00
    5   20   21     -2.51      0.00
    6    7   21     -2.60      0.00
    6    9   21     -5.52      0.00
    6   11   21      7.51      0.00
    6   13   21     -7.31      0.00
    6   15   21     -7.87      0.00
    6   17   21      4.48      0.00
    6   19   21     -2.95      0.00
    0    7   21    -10.28      0.00
    7    8   21     14.58      0.00
    7   10   21      5.31      0.00
    7   12   21    -14.93      0.00
    7   14   21     -9.31      0.00
    7   16   21      5.71      0.00
    7   18   21      0.72      0.00
    7   20   21     -7.22      0.00
    8    9   21    -13.12      0.00
    8   11   21     -5.84      0.00
    8   13   21      6.65      0.00
    8   15   21     19.91      0.00
    8   17   21     -7.17      0.00
    8   19   21      1.86      0.00
    0    9   21      0.95      0.00
    9   10   21      4.68      0.00
    9   12   21     -0.77      0.00
    9   14   21      1.41      0.00
    9   16   21     -2.08      0.00
    9   18   21      0.32      0.00
    9   20   21     -7.12      0.00
   10   11   21     -2.18      0.00
   10   13   21      6.31      0.00
   10   15   21     -6.28      0.00
   10   17   21      8.08      0.00
   10   19   21      0.22      0.00
    0   11   21     14.70      0.00
   11   12   21      0.46      0.00
   11   14   21      4.66      0.00
   11   16   21     -5.58      0.00
   11   18   21     11.62      0.00
   11   20   21      1.78      0.00
   12   13   21      3.07      0.00
   12   15   21     18.40      0.00
   12   17   21     -4.60      0.00
   12   19   21      2.13      0.00
    0   13   21     -8.70      0.00
   13   14   21      7.76      0.00
   13   16   21      9.19      0.00
   13   18   21     -5.58      0.00
   13   20   21     -1.28      0.00
   14   15   21    -13.63      0.00
   14   17   21     -1.11      0.00
   14   19   21      3.28      0.00
    0   15   21     -5.28      0.00
   15   16   21      8.24      0.00
   15   18   21     -0.44      0.00
   15   20   21    -15.32      0.00
   16   17   21      2.38      0.00
   16   19   21      2.82      0.00
    0   17   21     -2.62      0.00
   17   18   21      4.53      0.00
   17   20   21    -18.77      0.00
   18   19   21      2.02      0.00
    0   19   21     10.73      0.00
   19   20   21     -9.70      0.00
    0   21   21    -18.04      0.00
    2   21   21      7.01      0.00
    4   21   21      3.31      0.00
    6   21   21    -22.72      0.00
    8   21   21     -2.77      0.00
   10   21   21     -2.08      0.00
   12   21   21     43.07      0.00
   14   21   21    -15.69      0.00
   16   21   21      1.94      0.00
   18   21   21      1.28      0.00
   20   21   21     12.05      0.00
    0    0   22    -25.78      0.00
    1    1   22     -4.61      0.00
    1    3   22      8.74      0.00
    1    5   22    -13.29      0.00
    1    7   22      7.91      0.00
    1    9   22      7.61      0.00
    1   11   22      4.85      0.00
    1   13   22     -1.75      0.00
    1   15   22      0.40      0.00
    1   17   22     11.07      0.00
    1   19   22      5.55      0.00
    1   21   22     -1.36      0.00
    0    2   22     -6.16      0.00
    2    2   22      3.73      0.00
    2    4   22     -4.46      0.00
    2    6   22      9.88      0.00
    2    8   22    -22.15      0.00
    2   10   22    -14.07      0.00
    2   12   22     -5.45      0.00
    2   14   22      2.52      0.00
    2   16   22    -15.10      0.00
    2   18   22      1.66      0.00
    2   20   22      2.65      0.00
    3    3   22     -0.85      0.00
    3    5   22    -12.09      0.00
    3    7   22    -15.97      0.00
    3    9   22      9.82      0.00
    3   11   22      4.13      0.00
    3   13   22      4.00      0.00
    3   15   22      9.99      0.00
    3   17   22      7.36      0.00
    3   19   22     -1.08      0.00
    3   21   22      8.53      0.00
    0    4   22      0.99      0.00
    4    4   22    -40.27      0.00
    4    6   22     28.56      0.00
    4    8   22     -3.62      0.00
    4   10   22    -12.53      0.00
    4   12   22      8.99      0.00
    4   14   22      0.78      0.00
    4   16   22     -5.53      0.00
    4   18   22     -0.25      0.00
    4   20   22      6.06      0.00
    5    5   22    -13.96      0.00
    5    7   22     14.34      0.00
    5    9   22     -2.52      0.00
    5   11   22      7.24      0.00
    5   13   22      0.12      0.00
    5   15   22      6.19      0.00
    5   17   22      0.46      0.00
    5   19   22      4.81      0.00
    5   21   22      4.23      0.00
    0    6   22     33.36      0.00
    6    6   22     -2.18      0.00
    6    8   22    -11.16      0.00
    6   10   22      5.47      0.00
    6   12   22     15.61      0.00
    6   14   22      8.80      0.00
    6   16   22     -2.22      0.00
    6   18   22     -7.11      0.00
    6   20   22      1.03      0.00
    7    7   22      5.44      0.00
    7    9   22      1.27      0.00
    7   11   22     -7.01      0.00
    7   13   22     -5.01      0.00
    7   15   22     14.77      0.00
    7   17   22     -1.69      0.00
    7   19   22     -2.72      0.00
    7   21   22     -9.14      0.00
    0    8   22      8.65      0.00
    8    8   22      8.09      0.00
    8   10   22    -17.38      0.00
    8   12   22     -9.85      0.00
    8   14   22    -10.81      0.00
    8   16   22     -9.67      0.00
    8   18   22      7.14      0.00
    8   20   22      8.53      0.00
    9    9   22     10.78      0.00
    9   11   22      8.38      0.00
    9   13   22     -7.40      0.00
    9   15   22     -0.82      0.00
    9   17   22    -12.91      0.00
    9   19   22     -7.37      0.00
    9   21   22      8.18      0.00
    0   10   22      4.99      0.00
   10   10   22    -25.43      0.00
   10   12   22     -2.41      0.00
   10   14   22     -3.30      0.00
   10   16   22      0.69      0.00
   10   18   22      0.06      0.00
   10   20   22    -10.83      0.00
   11   11   22     -2.84      0.00
   11   13   22      3.48      0.00
   11   15   22     -8.57      0.00
   11   17   22      3.80      0.00
   11   19   22     -2.51      0.00
   11   21   22     -7.83      0.00
    0   12   22      2.40      0.00
   12   12   22     -5.62      0.00
   12   14   22     12.17      0.00
   12   16   22     -7.44      0.00
   12   18   22     -0.58      0.00
   12   20   22      6.19      0.00
   13   13   22     -0.37      0.00
   13   15   22      2.28      0.00
   13   17   22    -15.42      0.00
   13   19   22      4.51      0.00
   13   21   22     -0.14      0.00
    0   14   22      1.90      0.00
   14   14   22    -15.82      0.00
   14   16   22      8.28      0.00
   14   18   22     -1.70      0.00
   14   20   22      1.71      0.00
   15   15   22     -0.32      0.00
   15   17   22     10.24      0.00
   15   19   22     -1.46      0.00
   15   21   22      3.68      0.00
    0   16   22     -1.31      0.00
   16   16   22     -1.40      0.00
   16   18   22     -8.39      0.00
   16   20   22     -5.96      0.00
   17   17   22     10.47      0.00
   17   19   22    -14.09      0.00
   17   21   22      7.75      0.00
    0   18   22     33.06      0.00
   18   18   22     -7.07      0.00
   18   20   22      7.94      0.00
   19   19   22     26.79      0.00
   19   21   22     -0.28      0.00
    0   20   22     -4.61      0.00
   20   20   22      8.19      0.00
   21   21   22     -5.38      0.00
    0   22   22     -0.81      0.00
    2   22   22      9.29      0.00
    4   22   22     -0.81      0.00
    6   22   22     16.18      0.00
    8   22   22     25.99      0.00
   10   22   22      4.20      0.00
   12   22   22     19.27      0.00
   14   22   22     25.42      0.00
   16   22   22     -7.26      0.00
   18   22   22     -2.71      0.00
   20   22   22    -10.50      0.00
   22   22   22    -13.17      0.00
    0    1   23    -31.96      0.00
    1    2   23     -2.65      0.00
    1    4   23      5.90      0.00
    1    6   23    -13.29      0.00
    1    8   23     -5.33      0.00
    1   10   23     -2.84      0.00
    1   12   23      3.73      0.00
    1   14   23     13.87      0.00
    1   16   23      0.78      0.00
    1   18   23      5.65      0.00
    1   20   23    -13.82      0.00
    1   22   23     22.80      0.00
    2    3   23     -4.90      0.00
    2    5   23      3.54      0.00
    2    7   23      6.30      0.00
    2    9   23    -10.86      0.00
    2   11   23      2.39      0.00
    2   13   23     -4.31      0.00
    2   15   23     -9.02      0.00
    2   17   23     -9.33      0.00
    2   19   23     -1.04      0.00
    2   21   23    -11.53      0.00
    0    3   23     15.14      0.00
    3    4   23     -6.22      0.00
    3    6   23    -12.33      0.00
    3    8   23     -8.49      0.00
    3   10   23     18.05      0.00
    3   12   23     -0.06      0.00
    3   14   23    -20.99      0.00
    3   16   23     -2.26      0.00
    3   18   23    -11.59      0.00
    3   20   23      6.00      0.00
    3   22   23     -3.44      0.00
    4    5   23     10.97      0.00
    4    7   23     10.35      0.00
    4    9   23      0.97      0.00
    4   11   23      9.45      0.00
    4   13   23     -1.61      0.00
    4   15   23      4.02      0.00
    4   17   23     25.89      0.00
    4   19   23      1.54      0.00
    4   21   23      2.51      0.00
    0    5   23     -4.57      0.00
    5    6   23     -4.14      0.00
    5    8   23      5.77      0.00
    5   10   23      2.18      0.00
    5   12   23    -14.26      0.00
    5   14   23    -12.86      0.00
    5   16   23     -2.67      0.00
    5   18   23      3.32      0.00
    5   20   23     -8.32      0.00
    5   22   23     -3.49      0.00
    6    7   23     -7.59      0.00
    6    9   23     -0.08      0.00
    6   11   23      0.60      0.00
    6   13   23     -2.63      0.00
    6   15   23     -5.02      0.00
    6   17   23     -7.94      0.00
    6   19   23     -6.77      0.00
    6   21   23      0.64      0.00
    0    7   23      1.78      0.00
    7    8   23      7.84      0.00
    7   10   23      8.13      0.00
    7   12   23     15.51      0.00
    7   14   23     -4.70      0.00
    7   16   23      0.09      0.00
    7   18   23     12.57      0.00
    7   20   23      0.88      0.00
    7   22   23      8.54      0.00
    8    9   23    -10.23      0.00
    8   11   23      1.46      0.00
    8   13   23      2.83      0.00
    8   15   23      4.01      0.00
    8   17   23     -3.83      0.00
    8   19   23     -4.93      0.00
    8   21   23      8.80      0.00
    0    9   23     15.30      0.00
    9   10   23     11.58      0.00
    9   12   23     -4.44      0.00
    9   14   23     -3.86      0.00
    9   16   23     -1.41      0.00
    9   18   23      3.09      0.00
    9   20   23     -2.85      0.00
    9   22   23    -14.16      0.00
   10   11   23     -1.09      0.00
   10   13   23     -2.61      0.00
   10   15   23     -1.96      0.00
   10   17   23     -3.44      0.00
   10   19   23      1.13      0.00
   10   21   23     -4.30      0.00
    0   11   23     -0.73      0.00
   11   12   23     16.50      0.00
   11   14   23     -3.67      0.00
   11   16   23      3.20      0.00
   11   18   23    -14.26      0.00
   11   20   23     -9.55      0.00
   11   22   23     -1.77      0.00
   12   13   23     -9.02      0.00
   12   15   23     -6.18      0.00
   12   17   23      5.49      0.00
   12   19   23      5.09      0.00
   12   21   23     -0.28      0.00
    0   13   23    -19.66      0.00
   13   14   23      0.06      0.00
   13   16   23     10.69      0.00
   13   18   23     -8.61      0.00
   13   20   23    -15.18      0.00
   13   22   23     -0.06      0.00
   14   15   23     -1.67      0.00
   14   17   23     -7.02      0.00
   14   19   23      1.58      0.00
   14   21   23     -5.64      0.00
    0   15   23     11.83      0.00
   15   16   23     -5.10      0.00
   15   18   23     -3.77      0.00
   15   20   23      4.29      0.00
   15   22   23     -6.01      0.00
   16   17   23     -2.71      0.00
   16   19   23      4.12      0.00
   16   21   23      1.47      0.00
    0   17   23     15.02      0.00
   17   18   23      3.12      0.00
   17   20   23      2.58      0.00
   17   22   23     -1.22      0.00
   18   19   23      2.75      0.00
   18   21   23     -6.07      0.00
    0   19   23     10.55      0.00
   19   20   23      2.09      0.00
   19   22   23     -6.84      0.00
   20   21   23     -4.49      0.00
    0   21   23      5.07      0.00
   21   22   23      2.85      0.00
    0   23   23    -12.45      0.00
    2   23   23    -14.32      0.00
    4   23   23      9.02      0.00
    6   23   23    -11.38      0.00
    8   23   23      4.15      0.00
   10   23   23     -5.11      0.00
   12   23   23     -0.94      0.00
   14   23   23      2.73      0.00
   16   23   23    -11.50      0.00
   18   23   23      7.55      0.00
   20   23   23     -7.10      0.00
   22   23   23      9.85      0.00
    0    0   24     12.51      0.00
    1    1   24    -10.04      0.00
    1    3   24     -4.76      0.00
    1    5   24      8.31      0.00
    1    7   24     -6.62      0.00
    1    9   24    -13.88      0.00
    1   11   24      5.43      0.00
    1   13   24      3.03      0.00
    1   15   24    -13.61      0.00
    1   17   24      1.59      0.00
    1   19   24     32.10      0.00
    1   21   24     -1.63      0.00
    1   23   24    -11.24      0.00
    0    2   24     19.08      0.00
    2    2   24     -9.18      0.00
    2    4   24      0.00      0.00
    2    6   24    -12.23      0.00
    2    8   24      9.83      0.00
    2   10   24     -7.84      0.00
    2   12   24     18.68      0.00
    2   14   24     -4.60      0.00
    2   16   24      3.61      0.00
    2   18   24    -10.21      0.00
    2   20   24     -8.37      0.00
    2   22   24    -19.12      0.00
    3    3   24     -6.81      0.00
    3    5   24      2.97      0.00
    3    7   24    -13.08      0.00
    3    9   24     -3.95      0.00
    3   11   24     -2.28      0.00
    3   13   24     -4.62      0.00
    3   15   24      1.17      0.00
    3   17   24      3.15      0.00
    3   19   24      4.35      0.00
    3   21   24     17.67      0.00
    3   23   24     -6.83      0.00
    0    4   24    -22.88      0.00
    4    4   24     28.29      0.00
    4    6   24      2.77      0.00
    4    8   24     14.31      0.00
    4   10   24     -3.87      0.00
    4   12   24      9.16      0.00
    4   14   24      5.02      0.00
    4   16   24      8.54      0.00
    4   18   24     -5.30      0.00
    4   20   24      2.73      0.00
    4   22   24      3.72      0.00
    5    5   24    -19.98      0.00
    5    7   24      6.45      0.00
    5    9   24     -3.31      0.00
    5   11   24      5.83      0.00
    5   13   24     -8.31      0.00
    5   15   24      6.77      0.00
    5   17   24      2.19      0.00
    5   19   24     -0.76      0.00
    5   21   24      0.07      0.00
    5   23   24      4.79      0.00
    0    6   24     32.98      0.00
    6    6   24      3.50      0.00
    6    8   24     10.64      0.00
    6   10   24    -11.44      0.00
    6   12   24     -3.21      0.00
    6   14   24     -3.23      0.00
    6   16   24     -0.28      0.00
    6   18   24      3.65      0.00
    6   20   24      0.41      0.00
    6   22   24     -0.68      0.00
    7    7   24     -7.67      0.00
    7    9   24      4.33      0.00
    7   11   24      8.41      0.00
    7   13   24     10.82      0.00
    7   15   24     -7.64      0.00
    7   17   24     10.09      0.00
    7   19   24      7.80      0.00
    7   21   24     -5.61      0.00
    7   23   24      0.42      0.00
    0    8   24     20.25      0.00
    8    8   24     -4.01      0.00
    8   10   24     18.92      0.00
    8   12   24      7.72      0.00
    8   14   24     -0.15      0.00
    8   16   24     -4.84      0.00
    8   18   24     -6.64      0.00
    8   20   24      3.60      0.00
    8   22   24     20.01      0.00
    9    9   24    -18.58      0.00
    9   11   24     -0.17      0.00
    9   13   24     -5.54      0.00
    9   15   24     12.37      0.00
    9   17   24     -1.74      0.00
    9   19   24     -0.10      0.00
    9   21   24     -1.95      0.00
    9   23   24     -1.10      0.00
    0   10   24    -17.70      0.00
   10   10   24      2.68      0.00
   10   12   24     -1.79      0.00
   10   14   24      4.11      0.00
   10   16   24      0.43      0.00
   10   18   24    -12.98      0.00
   10   20   24     15.36      0.00
   10   22   24     -9.80      0.00
   11   11   24    -12.09      0.00
   11   13   24     -3.10      0.00
   11   15   24     -3.25      0.00
   11   17   24      8.41      0.00
   11   19   24      3.29      0.00
   11   21   24      5.37      0.00
   11   23   24      0.45      0.00
    0   12   24     11.93      0.00
   12   12   24      6.81      0.00
   12   14   24     -1.77      0.00
   12   16   24    -11.69      0.00
   12   18   24      0.25      0.00
   12   20   24     13.74      0.00
   12   22   24     -2.63      0.00
   13   13   24     -1.41      0.00
   13   15   24     10.13      0.00
   13   17   24     -1.78      0.00
   13   19   24     -0.16      0.00
   13   21   24     -4.19      0.00
   13   23   24     -1.11      0.00
    0   14   24      7.37      0.00
   14   14   24    -18.36      0.00
   14   16   24      0.71      0.00
   14   18   24     -7.44      0.00
   14   20   24     -5.21      0.00
   14   22   24      0.18      0.00
   15   15   24     -7.48      0.00
   15   17   24      4.87      0.00
   15   19   24     -9.98      0.00
   15   21   24      2.41      0.00
   15   23   24     -0.92      0.00
    0   16   24     -1.30      0.00
   16   16   24     -9.71      0.00
   16   18   24      2.46      0.00
   16   20   24      8.17      0.00
   16   22   24     -7.35      0.00
   17   17   24     -4.58      0.00
   17   19   24      2.41      0.00
   17   21   24     14.47      0.00
   17   23   24      3.81      0.00
    0   18   24     15.08      0.00
   18   18   24    -10.13      0.00
   18   20   24     -1.28      0.00
   18   22   24      1.52      0.00
   19   19   24     -3.86      0.00
   19   21   24      6.16      0.00
   19   23   24     -2.87      0.00
    0   20   24     -0.44      0.00
   20   20   24     10.71      0.00
   20   22   24      6.98      0.00
   21   21   24      0.23      0.00
   21   23   24      1.13      0.00
    0   22   24     17.72      0.00
   22   22   24     -2.43      0.00
   23   23   24      5.84      0.00
    0   24   24      6.68      0.00
    2   24   24     -6.27      0.00
    4   24   24    -11.61      0.00
    6   24   24    -14.61      0.00
    8   24   24     -1.65      0.00
   10   24   24     -8.95      0.00
   12   24   24      4.72      0.00
   14   24   24     -2.43      0.00
   16   24   24    -12.01      0.00
   18   24   24     -0.95      0.00
   20   24   24    -13.57      0.00
   22   24   24     -0.96      0.00
   24   24   24     22.70      0.00
    0    1   25      3.07      0.00
    1    2   25     -5.33      0.00
    1    4   25      2.36      0.00
    1    6   25     16.05      0.00
    1    8   25     -1.29      0.00
    1   10   25      7.50      0.00
    1   12   25    -15.56      0.00
    1   14   25      7.31      0.00
    1   16   25      5.19      0.00
    1   18   25     -1.18      0.00
    1   20   25      9.72      0.00
    1   22   25      7.17      0.00
    1   24   25     -4.91      0.00
    2    3   25      5.82      0.00
    2    5   25      0.86      0.00
    2    7   25      0.82      0.00
    2    9   25     -7.53      0.00
    2   11   25      6.24      0.00
    2   13   25     -1.93      0.00
    2   15   25      8.27      0.00
    2   17   25    -12.78      0.00
    2   19   25      4.82      0.00
    2   21   25     -6.46      0.00
    2   23   25    -13.10      0.00
    0    3   25      1.95      0.00
    3    4   25     -1.22      0.00
    3    6   25     -5.04      0.00
    3    8   25      0.43      0.00
    3   10   25      2.83      0.00
    3   12   25      0.28      0.00
    3   14   25      5.30      0.00
    3   16   25     -9.86      0.00
    3   18   25      4.34      0.00
    3   20   25     -8.87      0.00
    3   22   25     -0.87      0.00
    3   24   25      6.85      0.00
    4    5   25     16.98      0.00
    4    7   25      8.95      0.00
    4    9   25      6.69      0.00
    4   11   25     -3.13      0.00
    4   13   25      9.21      0.00
    4   15   25     -2.10      0.00
    4   17   25     -3.64      0.00
    4   19   25     -5.02      0.00
    4   21   25      1.32      0.00
    4   23   25      4.85      0.00
    0    5   25     -3.20      0.00
    5    6   25     -4.68      0.00
    5    8   25     -4.01      0.00
    5   10   25      8.85      0.00
    5   12   25      0.05      0.00
    5   14   25     -6.13      0.00
    5   16   25     -7.99      0.00
    5   18   25     -2.66      0.00
    5   20   25     -3.82      0.00
    5   22   25     -7.48      0.00
    5   24   25      1.61      0.00
    6    7   25      3.01      0.00
    6    9   25     -0.54      0.00
    6   11   25     -8.27      0.00
    6   13   25     -6.79      0.00
    6   15   25      4.99      0.00
    6   17   25      2.12      0.00
    6   19   25     14.81      0.00
    6   21   25     -4.39      0.00
    6   23   25      2.74      0.00
    0    7   25      2.50      0.00
    7    8   25     -0.17      0.00
    7   10   25    -10.16      0.00
    7   12   25      5.18      0.00
    7   14   25      8.82      0.00
    7   16   25     -0.74      0.00
    7   18   25     -3.92      0.00
    7   20   25     11.41      0.00
    7   22   25      3.10      0.00
    7   24   25      6.23      0.00
    8    9   25     -2.52      0.00
    8   11   25     -5.82      0.00
    8   13   25     -5.26      0.00
    8   15   25    -11.47      0.00
    8   17   25      4.63      0.00
    8   19   25     -1.97      0.00
    8   21   25      2.21      0.00
    8   23   25     -0.24      0.00
    0    9   25      7.94      0.00
    9   10   25     -0.44      0.00
    9   12   25     -2.96      0.00
    9   14   25     -3.51      0.00
    9   16   25      2.60      0.00
    9   18   25     -4.27      0.00
    9   20   25     11.36      0.00
    9   22   25     -8.88      0.00
    9   24   25     -6.75      0.00
   10   11   25      1.99      0.00
   10   13   25     -5.67      0.00
   10   15   25      1.19      0.00
   10   17   25     -7.95      0.00
   10   19   25     -2.64      0.00
   10   21   25     -1.53      0.00
   10   23   25      4.12      0.00
    0   11   25     -5.41      0.00
   11   12   25     -7.70      0.00
   11   14   25     -0.72      0.00
   11   16   25     -0.91      0.00
   11   18   25     -1.42      0.00
   11   20   25    -10.39      0.00
   11   22   25     -3.57      0.00
   11   24   25     -9.80      0.00
   12   13   25      1.94      0.00
   12   15   25     -3.01      0.00
   12   17   25     -1.48      0.00
   12   19   25     -1.41      0.00
   12   21   25      1.21      0.00
   12   23   25     -0.29      0.00
    0   13   25      7.46      0.00
   13   14   25     -5.39      0.00
   13   16   25     -4.18      0.00
   13   18   25     -2.41      0.00
   13   20   25      7.93      0.00
   13   22   25     10.17      0.00
   13   24   25     -4.10      0.00
   14   15   25      7.68      0.00
   14   17   25      1.22      0.00
   14   19   25     -9.62      0.00
   14   21   25      1.37      0.00
   14   23   25     -5.94      0.00
    0   15   25     -1.62      0.00
   15   16   25      1.04      0.00
   15   18   25     -2.49      0.00
   15   20   25      0.46      0.00
   15   22   25     -2.66      0.00
   15   24   25      4.99      0.00
   16   17   25     21.74      0.00
   16   19   25      4.49      0.00
   16   21   25     -2.41      0.00
   16   23   25      4.28      0.00
    0   17   25    -14.60      0.00
   17   18   25     -8.26      0.00
   17   20   25     -1.26      0.00
   17   22   25      7.16      0.00
   17   24   25     -3.73      0.00
   18   19   25      0.85      0.00
   18   21   25      0.72      0.00
   18   23   25      3.80      0.00
    0   19   25     -4.58      0.00
   19   20   25     -7.05      0.00
   19   22   25      2.16      0.00
   19   24   25     -0.86      0.00
   20   21   25      4.51      0.00
   20   23   25      7.35      0.00
    0   21   25     23.05      0.00
   21   22   25      1.14      0.00
   21   24   25      4.30      0.00
   22   23   25     -0.59      0.00
    0   23   25      2.38      0.00
   23   24   25     -3.56      0.00
    0   25   25      9.03      0.00
    2   25   25    -10.12      0.00
    4   25   25      0.98      0.00
    6   25   25      9.54      0.00
    8   25   25     -5.56      0.00
   10   25   25    -12.66      0.00
   12   25   25     12.69      0.00
   14   25   25      4.93      0.00
   16   25   25     -3.30      0.00
   18   25   25      4.80      0.00
   20   25   25     -3.07      0.00
   22   25   25      0.46      0.00
   24   25   25      0.08      0.00
    0    0   26      4.80      0.00
    1    1   26     -7.74      0.00
    1    3   26    -12.63      0.00
    1    5   26     -7.26      0.00
    1    7   26      7.82      0.00
    1    9   26      1.10      0.00
    1   11   26     -4.08      0.00
    1   13   26     -5.73      0.00
    1   15   26      6.25      0.00
    1   17   26      2.48      0.00
    1   19   26     -8.65      0.00
    1   21   26     -0.07      0.00
    1   23   26     -0.85      0.00
    1   25   26     -6.99      0.00
    0    2   26      7.64      0.00
    2    2   26     -5.74      0.00
    2    4   26     19.96      0.00
    2    6   26     -8.69      0.00
    2    8   26      0.51      0.00
    2   10   26     -5.15      0.00
    2   12   26     11.71      0.00
    2   14   26     -8.69      0.00
    2   16   26    -10.31      0.00
    2   18   26     12.69      0.00
    2   20   26      4.09      0.00
    2   22   26    -11.02      0.00
    2   24   26      2.65      0.00
    3    3   26     -7.13      0.00
    3    5   26     15.11      0.00
    3    7   26      3.84      0.00
    3    9   26      3.52      0.00
    3   11   26     -2.32      0.00
    3   13   26     -5.62      0.00
    3   15   26     -0.97      0.00
    3   17   26     -0.76      0.00
    3   19   26     -0.76      0.00
    3   21   26      3.38      0.00
    3   23   26     11.61      0.00
    3   25   26     -5.26      0.00
    0    4   26     26.65      0.00
    4    4   26     13.47      0.00
    4    6   26     -5.69      0.00
    4    8   26      1.85      0.00
    4   10   26      1.97      0.00
    4   12   26      1.18      0.00
    4   14   26      7.28      0.00
    4   16   26     10.17      0.00
    4   18   26      9.81      0.00
    4   20   26     -5.58      0.00
    4   22   26     14.59      0.00
    4   24   26     -8.81      0.00
    5    5   26      7.80      0.00
    5    7   26     -2.12      0.00
    5    9   26      2.57      0.00
    5   11   26     -7.13      0.00
    5   13   26     -0.10      0.00
    5   15   26     -4.28      0.00
    5   17   26     -8.82      0.00
    5   19   26      4.20      0.00
    5   21   26     -2.86      0.00
    5   23   26      1.58      0.00
    5   25   26      3.44      0.00
    0    6   26     11.92      0.00
    6    6   26    -28.26      0.00
    6    8   26      0.52      0.00
    6   10   26    -10.17      0.00
    6   12   26     14.38      0.00
    6   14   26      1.38      0.00
    6   16   26      5.64      0.00
    6   18   26     -5.11      0.00
    6   20   26      4.78      0.00
    6   22   26     -5.96      0.00
    6   24   26      2.92      0.00
    7    7   26      1.30      0.00
    7    9   26     -7.49      0.00
    7   11   26     -3.08      0.00
    7   13   26     11.78      0.00
    7   15   26      6.04      0.00
    7   17   26    -15.07      0.00
    7   19   26     -0.29      0.00
    7   21   26     10.62      0.00
    7   23   26    -12.54      0.00
    7   25   26      2.42      0.00
    0    8   26     -3.47      0.00
    8    8   26     10.33      0.00
    8   10   26     -0.44      0.00
    8   12   26      3.52      0.00
    8   14   26     16.31      0.00
    8   16   26     -2.43      0.00
    8   18   26     -4.79      0.00
    8   20   26     11.55      0.00
    8   22   26     14.16      0.00
    8   24   26     -2.06      0.00
    9    9   26     -3.04      0.00
    9   11   26     -2.13      0.00
    9   13   26      2.71      0.00
    9   15   26     -2.63      0.00
    9   17   26      9.00      0.00
    9   19   26      2.12      0.00
    9   21   26     -3.47      0.00
    9   23   26      2.03      0.00
    9   25   26      6.38      0.00
    0   10   26    -10.08      0.00
   10   10   26     -5.05      0.00
   10   12   26      3.65      0.00
   10   14   26     -1.28      0.00
   10   16   26    -11.61      0.00
   10   18   26      2.97      0.00
   10   20   26      2.09      0.00
   10   22   26     -7.82      0.00
   10   24   26     11.29      0.00
   11   11   26      1.85      0.00
   11   13   26     -1.96      0.00
   11   15   26      3.33      0.00
   11   17   26     -0.21      0.00
   11   19   26     -0.13      0.00
   11   21   26      2.16      0.00
   11   23   26      0.68      0.00
   11   25   26      1.39      0.00
    0   12   26     10.38      0.00
   12   12   26     -3.61      0.00
   12   14   26     13.90      0.00
   12   16   26     -3.47      0.00
   12   18   26      2.60      0.00
   12   20   26      0.63      0.00
   12   22   26      3.37      0.00
   12   24   26     -5.44      0.00
   13   13   26      3.72      0.00
   13   15   26      1.18      0.00
   13   17   26      8.73      0.00
   13   19   26      4.63      0.00
   13   21   26     -4.54      0.00
   13   23   26      8.35      0.00
   13   25   26     -1.16      0.00
    0   14   26     10.70      0.00
   14   14   26      6.91      0.00
   14   16   26     -8.98      0.00
   14   18   26      7.25      0.00
   14   20   26      2.15      0.00
   14   22   26      5.73      0.00
   14   24   26     -1.78      0.00
   15   15   26     -5.14      0.00
   15   17   26     -3.10      0.00
   15   19   26      3.55      0.00
   15   21   26      1.15      0.00
   15   23   26      5.48      0.00
   15   25   26      5.94      0.00
    0   16   26    -11.27      0.00
   16   16   26     18.20      0.00
   16   18   26     -5.76      0.00
   16   20   26      3.80      0.00
   16   22   26      0.43      0.00
   16   24   26      7.11      0.00
   17   17   26     -2.29      0.00
   17   19   26      1.65      0.00
   17   21   26     -9.56      0.00
   17   23   26      2.19      0.00
   17   25   26     -6.51      0.00
    0   18   26      7.34      0.00
   18   18   26    -12.13      0.00
   18   20   26      7.03      0.00
   18   22   26    -10.70      0.00
   18   24   26      3.32      0.00
   19   19   26     -2.80      0.00
   19   21   26      3.23      0.00
   19   23   26      3.94      0.00
   19   25   26     -3.44      0.00
    0   20   26     -4.87      0.00
   20   20   26     -6.89      0.00
   20   22   26     -4.02      0.00
   20   24   26     -4.06      0.00
   21   21   26     -2.35      0.00
   21   23   26     -7.88      0.00
   21   25   26      4.07      0.00
    0   22   26     13.54      0.00
   22   22   26     12.26      0.00
   22   24   26     -8.18      0.00
   23   23   26     -5.65      0.00
   23   25   26      1.32      0.00
    0   24   26     -1.54      0.00
   24   24   26      8.05      0.00
    0   26   26      5.43      0.00
    2   26   26      5.33      0.00
    4   26   26     -0.09      0.00
    6   26   26     -9.03      0.00
    8   26   26      1.33      0.00
   10   26   26      1.58      0.00
   12   26   26     -6.79      0.00
   14   26   26      2.34      0.00
   16   26   26     -1.12      0.00
   18   26   26     -5.43      0.00
   20   26   26     -1.62      0.00
   22   26   26      0.86      0.00
    0    1   27     -1.14      0.00
    1    2   27      6.81      0.00
    1    4   27      9.09      0.00
    1    6   27    -16.01      0.00
    1    8   27      7.08      0.00
    1   10   27     -7.58      0.00
    1   12   27     10.11      0.00
    1   14   27     -4.83      0.00
    1   16   27      1.10      0.00
    1   18   27      1.01      0.00
    1   20   27      1.51      0.00
    1   22   27     -8.33      0.00
    1   24   27     -1.84      0.00
    1   26   27     -3.61      0.00
    2    3   27     -9.23      0.00
    2    5   27    -16.42      0.00
    2    7   27    -10.75      0.00
    2    9   27     -3.77      0.00
    2   11   27     -0.24      0.00
    2   13   27     -8.71      0.00
    2   15   27      5.24      0.00
    2   17   27      6.93      0.00
    2   19   27     -4.58      0.00
    2   21   27     -3.21      0.00
    2   23   27     -3.47      0.00
    2   25   27     -3.76      0.00
    0    3   27     19.89      0.00
    3    4   27     10.42      0.00
    3    6   27     -4.66      0.00
    3    8   27      4.31      0.00
    3   10   27     -6.33      0.00
    3   12   27      2.59      0.00
    3   14   27     -0.96      0.00
    3   16   27     -4.05      0.00
    3   18   27     -3.09      0.00
    3   20   27     -5.76      0.00
    3   22   27      3.48      0.00
    3   24   27      7.27      0.00
    3   26   27      9.87      0.00
    4    5   27     15.10      0.00
    4    7   27      5.70      0.00
    4    9   27      4.12      0.00
    4   11   27      2.50      0.00
    4   13   27      1.11      0.00
    4   15   27      0.72      0.00
    4   17   27     -1.50      0.00
    4   19   27     -5.85      0.00
    4   21   27     -8.34      0.00
    4   23   27      1.83      0.00
    4   25   27      6.29      0.00
    0    5   27     16.38      0.00
    5    6   27     -5.89      0.00
    5    8   27     -1.41      0.00
    5   10   27     -2.30      0.00
    5   12   27      2.45      0.00
    5   14   27     -3.42      0.00
    5   16   27      6.29      0.00
    5   18   27    -10.03      0.00
    5   20   27      9.58      0.00
    5   22   27     -0.23      0.00
    5   24   27     -7.02      0.00
    5   26   27     -9.44      0.00
    6    7   27     -4.61      0.00
    6    9   27     -5.65      0.00
    6   11   27      5.04      0.00
    6   13   27      0.60      0.00
    6   15   27      2.26      0.00
    6   17   27      7.53      0.00
    6   19   27    -11.13      0.00
    6   21   27    -10.98      0.00
    6   23   27      0.27      0.00
    6   25   27     -2.38      0.00
    0    7   27      5.64      0.00
    7    8   27      1.08      0.00
    7   10   27     -2.52      0.00
    7   12   27    -13.25      0.00
    7   14   27     -8.41      0.00
    7   16   27      1.25      0.00
    7   18   27      0.90      0.00
    7   20   27     -4.43      0.00
    7   22   27      7.65      0.00
    7   24   27      9.54      0.00
    7   26   27      5.24      0.00
    8    9   27     -3.50      0.00
    8   11   27     -8.91      0.00
    8   13   27     -1.27      0.00
    8   15   27      0.07      0.00
    8   17   27     -9.05      0.00
    8   19   27      2.03      0.00
    8   21   27      7.83      0.00
    8   23   27    -13.87      0.00
    8   25   27     -0.55      0.00
    0    9   27     -8.31      0.00
    9   10   27      0.23      0.00
    9   12   27      8.91      0.00
    9   14   27     -8.81      0.00
    9   16   27     -7.11      0.00
    9   18   27     -2.30      0.00
    9   20   27     -3.67      0.00
    9   22   27      5.87      0.00
    9   24   27     -8.79      0.00
    9   26   27     -3.12      0.00
   10   11   27      2.47      0.00
   10   13   27      1.00      0.00
   10   15   27      0.22      0.00
   10   17   27      2.44      0.00
   10   19   27     -8.94      0.00
   10   21   27     -3.56      0.00
   10   23   27     -3.13      0.00
   10   25   27      2.86      0.00
    0   11   27     -1.20      0.00
   11   12   27      0.56      0.00
   11   14   27      1.80      0.00
   11   16   27     -7.40      0.00
   11   18   27      7.74      0.00
   11   20   27     -5.92      0.00
   11   22   27     -1.78      0.00
   11   24   27     -3.09      0.00
   11   26   27     15.16      0.00
   12   13   27     -0.14      0.00
   12   15   27      4.25      0.00
   12   17   27      0.13      0.00
   12   19   27      2.48      0.00
   12   21   27      2.09      0.00
   12   23   27      6.63      0.00
   12   25   27      4.35      0.00
    0   13   27      6.31      0.00
   13   14   27      2.77      0.00
   13   16   27      4.36      0.00
   13   18   27      7.77      0.00
   13   20   27      2.02      0.00
   13   22   27     -5.54      0.00
   13   24   27     -0.15      0.00
   13   26   27      2.25      0.00
   14   15   27     -1.74      0.00
   14   17   27     -8.79      0.00
   14   19   27     -5.79      0.00
   14   21   27     -8.75      0.00
   14   23   27     -1.48      0.00
   14   25   27     -2.13      0.00
    0   15   27     -9.16      0.00
   15   16   27     -5.24      0.00
   15   18   27     -1.43      0.00
   15   20   27      3.73      0.00
   15   22   27      8.63      0.00
   15   24   27     -2.16      0.00
   15   26   27      1.17      0.00
   16   17   27      7.94      0.00
   16   19   27     -8.34      0.00
   16   21   27      0.10      0.00
   16   23   27     -2.52      0.00
   16   25   27    -14.80      0.00
    0   17   27      7.85      0.00
   17   18   27     -0.06      0.00
   17   20   27     -8.66      0.00
   17   22   27     -2.54      0.00
   17   24   27      3.43      0.00
   17   26   27     -0.88      0.00
   18   19   27     16.07      0.00
   18   21   27      0.21      0.00
   18   23   27      0.15      0.00
   18   25   27      6.89      0.00
    0   19   27      2.74      0.00
   19   20   27      3.26      0.00
   19   22   27     -3.57      0.00
   19   24   27      4.02      0.00
   19   26   27     -2.10      0.00
   20   21   27     -4.09      0.00
   20   23   27     14.47      0.00
   20   25   27     -0.34      0.00
    0   21   27    -14.59      0.00
   21   22   27     -2.44      0.00
   21   24   27     -3.26      0.00
   21   26   27      3.79      0.00
   22   23   27      2.36      0.00
   22   25   27      2.50      0.00
    0   23   27     11.46      0.00
   23   24   27      2.17      0.00
    0   25   27      0.29      0.00
    0   27   27    -24.58      0.00
    2   27   27      9.54      0.00
    4   27   27     -4.63      0.00
    6   27   27      8.85      0.00
    8   27   27     -0.62      0.00
   10   27   27      7.26      0.00
   12   27   27     -4.72      0.00
   14   27   27     -7.33      0.00
   16   27   27      2.68      0.00
   18   27   27      0.04      0.00
   20   27   27     -8.71      0.00
    0    0   28    -69.58      0.00
    1    1   28     33.65      0.00
    1    3   28      6.27      0.00
    1    5   28    -16.98      0.00
    1    7   28      0.42      0.00
    1    9   28      5.43      0.00
    1   11   28     -0.45      0.00
    1   13   28     -5.06      0.00
    1   15   28      6.67      0.00
    1   17   28      0.27      0.00
    1   19   28      6.96      0.00
    1   21   28     -5.60      0.00
    1   23   28     -5.45      0.00
    1   25   28      5.06      0.00
    1   27   28     -0.04      0.00
    0    2   28    -12.98      0.00
    2    2   28    -31.03      0.00
    2    4   28      2.71      0.00
    2    6   28     11.66      0.00
    2    8   28      3.92      0.00
    2   10   28    -21.65      0.00
    2   12   28     -3.38      0.00
    2   14   28      9.50      0.00
    2   16   28     -7.52      0.00
    2   18   28     10.26      0.00
    2   20   28     10.34      0.00
    2   22   28     -8.65      0.00
    2   24   28     -1.00      0.00
    2   26   28     -6.16      0.00
    3    3   28     10.46      0.00
    3    5   28     -7.74      0.00
    3    7   28     -2.32      0.00
    3    9   28      0.45      0.00
    3   11   28     10.36      0.00
    3   13   28     -2.05      0.00
    3   15   28      3.34      0.00
    3   17   28      3.82      0.00
    3   19   28      8.52      0.00
    3   21   28     -9.60      0.00
    3   23   28     -3.54      0.00
    3   25   28      0.24      0.00
    3   27   28      0.19      0.00
    0    4   28     15.68      0.00
    4    4   28      1.49      0.00
    4    6   28      6.57      0.00
    4    8   28     12.99      0.00
    4   10   28    -11.57      0.00
    4   12   28      1.39      0.00
    4   14   28      4.36      0.00
    4   16   28     -4.89      0.00
    4   18   28      6.67      0.00
    4   20   28     -0.17      0.00
    4   22   28      6.49      0.00
    4   24   28     -7.10      0.00
    4   26   28      4.45      0.00
    5    5   28    -12.40      0.00
    5    7   28    -10.79      0.00
    5    9   28      4.61      0.00
    5   11   28     -5.88      0.00
    5   13   28     -1.54      0.00
    5   15   28      1.40      0.00
    5   17   28     14.62      0.00
    5   19   28     -3.15      0.00
    5   21   28      9.38      0.00
    5   23   28     -6.38      0.00
    5   25   28     -1.83      0.00
    5   27   28     -0.46      0.00
    0    6   28     -5.97      0.00
    6    6   28      8.03      0.00
    6    8   28      6.32      0.00
    6   10   28    -11.97      0.00
    6   12   28     -6.98      0.00
    6   14   28      0.60      0.00
    6   16   28     -9.27      0.00
    6   18   28     -2.45      0.00
    6   20   28     -8.68      0.00
    6   22   28      3.23      0.00
    6   24   28     -0.12      0.00
    6   26   28     -2.06      0.00
    7    7   28      6.25      0.00
    7    9   28     -8.29      0.00
    7   11   28      2.61      0.00
    7   13   28      3.11      0.00
    7   15   28      0.36      0.00
    7   17   28      1.01      0.00
    7   19   28      1.33      0.00
    7   21   28     -3.42      0.00
    7   23   28      4.21      0.00
    7   25   28     -0.95      0.00
    7   27   28      6.24      0.00
    0    8   28      5.02      0.00
    8    8   28     -1.68      0.00
    8   10   28      0.05      0.00
    8   12   28     -6.76      0.00
    8   14   28     -2.09      0.00
    8   16   28    -12.43      0.00
    8   18   28     13.05      0.00
    8   20   28     -9.50      0.00
    8   22   28      7.00      0.00
    8   24   28      2.06      0.00
    8   26   28      1.18      0.00
    9    9   28     17.20      0.00
    9   11   28     -2.40      0.00
    9   13   28      4.41      0.00
    9   15   28     -5.55      0.00
    9   17   28     -3.00      0.00
    9   19   28      1.84      0.00
    9   21   28     -6.88      0.00
    9   23   28    -10.38      0.00
    9   25   28     -1.59      0.00
    9   27   28     -4.86      0.00
    0   10   28      0.80      0.00
   10   10   28     -4.41      0.00
   10   12   28     -6.59      0.00
   10   14   28      0.11      0.00
   10   16   28     -1.63      0.00
   10   18   28      2.18      0.00
   10   20   28     -0.68      0.00
   10   22   28     -3.74      0.00
   10   24   28      3.57      0.00
   10   26   28      0.15      0.00
   11   11   28     13.47      0.00
   11   13   28    -12.94      0.00
   11   15   28      9.09      0.00
   11   17   28     -3.44      0.00
   11   19   28      0.55      0.00
   11   21   28     -3.37      0.00
   11   23   28     -0.74      0.00
   11   25   28      8.07      0.00
   11   27   28     -3.67      0.00
    0   12   28     -5.83      0.00
   12   12   28     -5.34      0.00
   12   14   28      5.57      0.00
   12   16   28     -2.82      0.00
   12   18   28     -0.61      0.00
   12   20   28     -4.22      0.00
   12   22   28     -2.53      0.00
   12   24   28     -9.28      0.00
   12   26   28      2.39      0.00
   13   13   28      0.09      0.00
   13   15   28    -10.25      0.00
   13   17   28      7.00      0.00
   13   19   28     -4.52      0.00
   13   21   28     11.61      0.00
   13   23   28      2.69      0.00
   13   25   28     -3.10      0.00
   13   27   28      2.39      0.00
    0   14   28    -15.67      0.00
   14   14   28     -3.07      0.00
   14   16   28      3.48      0.00
   14   18   28     15.69      0.00
   14   20   28      1.03      0.00
   14   22   28      2.19      0.00
   14   24   28     -9.93      0.00
   14   26   28      5.35      0.00
   15   15   28      4.64      0.00
   15   17   28     -4.53      0.00
   15   19   28     -0.10      0.00
   15   21   28     -1.40      0.00
   15   23   28     -6.02      0.00
   15   25   28     -1.69      0.00
   15   27   28      5.81      0.00
    0   16   28      4.99      0.00
   16   16   28      6.44      0.00
   16   18   28     -8.93      0.00
   16   20   28     -2.34      0.00
   16   22   28      5.39      0.00
   16   24   28      4.09      0.00
   16   26   28      7.64      0.00
   17   17   28     -1.57      0.00
   17   19   28     -9.79      0.00
   17   21   28      1.23      0.00
   17   23   28     -5.99      0.00
   17   25   28     -6.23      0.00
   17   27   28    -13.51      0.00
    0   18   28    -19.20      0.00
   18   18   28     -3.18      0.00
   18   20   28      5.96      0.00
   18   22   28     -4.37      0.00
   18   24   28     -3.59      0.00
   18   26   28      4.15      0.00
   19   19   28      9.28      0.00
   19   21   28     -8.90      0.00
   19   23   28      4.79      0.00
   19   25   28      9.02      0.00
   19   27   28     -5.33      0.00
    0   20   28    -11.76      0.00
   20   20   28      5.97      0.00
   20   22   28    -10.12      0.00
   20   24   28     -1.53      0.00
   20   26   28     -9.95      0.00
   21   21   28      3.27      0.00
   21   23   28      4.64      0.00
   21   25   28    -11.14      0.00
    0   22   28     -3.19      0.00
   22   22   28      4.22      0.00
   22   24   28     -1.42      0.00
   23   23   28      5.73      0.00
    0   24   28    -12.85      0.00
    0   26   28      5.95      0.00
    0   28   28      1.88      0.00
    2   28   28      4.14      0.00
    4   28   28      3.72      0.00
    6   28   28     15.99      0.00
    8   28   28     -3.30      0.00
   10   28   28     -4.16      0.00
   12   28   28     -8.79      0.00
   14   28   28     14.42      0.00
   16   28   28    -12.24      0.00
   18   28   28     -8.31      0.00
    0    1   29      3.34      0.00
    1    2   29    -10.56      0.00
    1    4   29      5.43      0.00
    1    6   29    -12.70      0.00
    1    8   29      2.95      0.00
    1   10   29     -8.02      0.00
    1   12   29      3.89      0.00
    1   14   29     -3.40      0.00
    1   16   29      6.44      0.00
    1   18   29     -3.16      0.00
    1   20   29     -2.46      0.00
    1   22   29      8.08      0.00
    1   24   29     15.24      0.00
    1   26   29     -2.47      0.00
    1   28   29     -0.64      0.00
    2    3   29     -8.25      0.00
    2    5   29      3.96      0.00
    2    7   29     -6.29      0.00
    2    9   29     -2.24      0.00
    2   11   29      0.88      0.00
    2   13   29     -6.16      0.00
    2   15   29    -12.22      0.00
    2   17   29     -0.88      0.00
    2   19   29     -6.77      0.00
    2   21   29      2.63      0.00
    2   23   29      7.69      0.00
    2   25   29      2.62      0.00
    2   27   29     -1.85      0.00
    0    3   29      2.74      0.00
    3    4   29     12.16      0.00
    3    6   29    -11.28      0.00
    3    8   29      1.70      0.00
    3   10   29     -1.88      0.00
    3   12   29     12.61      0.00
    3   14   29     -3.19      0.00
    3   16   29      4.45      0.00
    3   18   29     -0.20      0.00
    3   20   29      6.64      0.00
    3   22   29      3.18      0.00
    3   24   29    -15.96      0.00
    3   26   29     -6.35      0.00
    3   28   29     -5.66      0.00
    4    5   29      6.17      0.00
    4    7   29      0.99      0.00
    4    9   29     -6.14      0.00
    4   11   29      7.37      0.00
    4   13   29      3.63      0.00
    4   15   29      6.08      0.00
    4   17   29     -8.96      0.00
    4   19   29     -5.07      0.00
    4   21   29    -10.10      0.00
    4   23   29      2.94      0.00
    4   25   29      2.20      0.00
    4   27   29     -8.75      0.00
    0    5   29      0.34      0.00
    5    6   29    -10.07      0.00
    5    8   29      4.17      0.00
    5   10   29     -2.88      0.00
    5   12   29      1.28      0.00
    5   14   29     -4.30      0.00
    5   16   29     -1.12      0.00
    5   18   29     -4.44      0.00
    5   20   29    -10.63      0.00
    5   22   29      3.90      0.00
    5   24   29     11.29      0.00
    5   26   29      9.79      0.00
    5   28   29     -2.28      0.00
    6    7   29      1.89      0.00
    6    9   29     -1.16      0.00
    6   11   29      2.08      0.00
    6   13   29     -0.57      0.00
    6   15   29     -5.89      0.00
    6   17   29      1.31      0.00
    6   19   29      7.50      0.00
    6   21   29      6.72      0.00
    6   23   29      2.08      0.00
    6   25   29     -0.96      0.00
    6   27   29     -2.36      0.00
    0    7   29     18.88      0.00
    7    8   29     -2.39      0.00
    7   10   29     -0.23      0.00
    7   12   29      2.76      0.00
    7   14   29     -4.92      0.00
    7   16   29     -6.17      0.00
    7   18   29      4.89      0.00
    7   20   29      2.74      0.00
    7   22   29     -1.16      0.00
    7   24   29     -6.44      0.00
    7   26   29     -5.64      0.00
    7   28   29     -9.51      0.00
    8    9   29     -5.57      0.00
    8   11   29      0.39      0.00
    8   13   29     -1.17      0.00
    8   15   29      9.95      0.00
    8   17   29     -4.25      0.00
    8   19   29     -3.66      0.00
    8   21   29    -10.25      0.00
    8   23   29      2.26      0.00
    8   25   29     -0.89      0.00
    8   27   29     -2.98      0.00
    0    9   29     -3.69      0.00
    9   10   29      5.86      0.00
    9   12   29     -8.19      0.00
    9   14   29      4.38      0.00
    9   16   29     -7.48      0.00
    9   18   29     -0.49      0.00
    9   20   29     -2.01      0.00
    9   22   29      0.90      0.00
    9   24   29      5.34      0.00
    9   26   29     -6.34      0.00
    9   28   29     -4.94      0.00
   10   11   29     -3.01      0.00
   10   13   29     -2.11      0.00
   10   15   29     -0.62      0.00
   10   17   29      0.46      0.00
   10   19   29     -7.55      0.00
   10   21   29      2.09      0.00
   10   23   29     -9.58      0.00
   10   25   29     -0.95      0.00
   10   27   29     -0.71      0.00
    0   11   29     -2.42      0.00
   11   12   29      6.73      0.00
   11   14   29     -4.68      0.00
   11   16   29    -12.25      0.00
   11   18   29     -4.33      0.00
   11   20   29      2.29      0.00
   11   22   29     -2.19      0.00
   11   24   29      4.57      0.00
   11   26   29      2.89      0.00
   11   28   29     -2.57      0.00
   12   13   29     -4.42      0.00
   12   15   29      3.56      0.00
   12   17   29      3.38      0.00
   12   19   29     -0.89      0.00
   12   21   29     -1.75      0.00
   12   23   29      0.47      0.00
   12   25   29     -5.43      0.00
   12   27   29      6.64      0.00
    0   13   29      7.82      0.00
   13   14   29      0.56      0.00
   13   16   29     -7.62      0.00
   13   18   29      6.78      0.00
   13   20   29     -3.06      0.00
   13   22   29      1.62      0.00
   13   24   29      2.54      0.00
   13   26   29     -3.75      0.00
   13   28   29      0.89      0.00
   14   15   29     -1.35      0.00
   14   17   29     -3.37      0.00
   14   19   29      5.33      0.00
   14   21   29     -1.65      0.00
   14   23   29     -1.11      0.00
   14   25   29      3.79      0.00
   14   27   29     -3.03      0.00
    0   15   29     13.18      0.00
   15   16   29      2.28      0.00
   15   18   29     -0.97      0.00
   15   20   29      5.54      0.00
   15   22   29     -7.68      0.00
   15   24   29      0.41      0.00
   15   26   29      8.15      0.00
   15   28   29      1.46      0.00
   16   17   29      4.60      0.00
   16   19   29     -0.89      0.00
   16   21   29     -0.86      0.00
   16   23   29    -12.52      0.00
   16   25   29      6.47      0.00
   16   27   29     -3.99      0.00
    0   17   29      5.96      0.00
   17   18   29      3.65      0.00
   17   20   29     -5.32      0.00
   17   22   29     -4.53      0.00
   17   24   29      1.22      0.00
   17   26   29      5.45      0.00
   17   28   29     -6.47      0.00
   18   19   29     -8.60      0.00
   18   21   29      4.21      0.00
   18   23   29      2.03      0.00
   18   25   29     -3.15      0.00
   18   27   29     19.31      0.00
    0   19   29     17.42      0.00
   19   20   29      2.61      0.00
   19   22   29      9.42      0.00
   19   24   29     -4.28      0.00
   19   26   29      8.52      0.00
   20   21   29      2.28      0.00
   20   23   29     -5.05      0.00
   20   25   29      7.76      0.00
    0   21   29     -7.35      0.00
   21   22   29      4.67      0.00
   21   24   29      7.94      0.00
   22   23   29      2.43      0.00
    0   23   29     -2.59      0.00
    0   25   29     -3.63      0.00
    0   27   29    -10.34      0.00
    0   29   29    -21.23      0.00
    2   29   29     -1.04      0.00
    4   29   29      4.55      0.00
    6   29   29     -1.82      0.00
    8   29   29      7.17      0.00
   10   29   29     11.83      0.00
   12   29   29     -2.11      0.00
   14   29   29    -21.38      0.00
    0    0   30     39.47      0.00
    1    1   30     -2.85      0.00
    1    3   30     -5.47      0.00
    1    5   30     11.64      0.00
    1    7   30      2.68      0.00
    1    9   30     -0.74      0.00
    1   11   30     -1.52      0.00
    1   13   30     -0.15      0.00
    1   15   30      5.96      0.00
    1   17   30      4.00      0.00
    1   19   30     -2.42      0.00
    1   21   30      6.66      0.00
    1   23   30     -6.68      0.00
    1   25   30     -1.19      0.00
    1   27   30     -7.71      0.00
    1   29   30      3.26      0.00
    0    2   30     60.90      0.00
    2    2   30      3.14      0.00
    2    4   30     -1.27      0.00
    2    6   30     -9.77      0.00
    2    8   30      7.92      0.00
    2   10   30      6.73      0.00
    2   12   30     -8.58      0.00
    2   14   30     -3.67      0.00
    2   16   30    -20.13      0.00
    2   18   30      4.52      0.00
    2   20   30      4.69      0.00
    2   22   30      3.62      0.00
    2   24   30      1.70      0.00
    2   26   30    -15.55      0.00
    2   28   30      3.58      0.00
    3    3   30      1.73      0.00
    3    5   30     13.05      0.00
    3    7   30     12.95      0.00
    3    9   30     -6.99      0.00
    3   11   30      0.22      0.00
    3   13   30      1.17      0.00
    3   15   30     -6.26      0.00
    3   17   30     -4.68      0.00
    3   19   30     -8.73      0.00
    3   21   30      1.39      0.00
    3   23   30     12.13      0.00
    3   25   30      1.98      0.00
    3   27   30     -1.51      0.00
    3   29   30      3.01      0.00
    0    4   30     16.31      0.00
    4    4   30      5.62      0.00
    4    6   30    -11.48      0.00
    4    8   30      1.79      0.00
    4   10   30     -7.86      0.00
    4   12   30      0.93      0.00
    4   14   30     -2.82      0.00
    4   16   30     15.82      0.00
    4   18   30     -4.28      0.00
    4   20   30     -0.19      0.00
    4   22   30     -5.31      0.00
    4   24   30      5.63      0.00
    4   26   30     -5.49      0.00
    4   28   30      4.78      0.00
    5    5   30      7.17      0.00
    5    7   30      7.25      0.00
    5    9   30     -0.75      0.00
    5   11   30      1.83      0.00
    5   13   30     -7.28      0.00
    5   15   30      4.10      0.00
    5   17   30     -5.10      0.00
    5   19   30      1.28      0.00
    5   21   30      2.27      0.00
    5   23   30      2.25      0.00
    5   25   30      2.10      0.00
    5   27   30      6.33      0.00
    5   29   30     -2.37      0.00
    0    6   30     -5.10      0.00
    6    6   30    -12.98      0.00
    6    8   30      0.68      0.00
    6   10   30     -5.64      0.00
    6   12   30      3.16      0.00
    6   14   30     -0.41      0.00
    6   16   30     -5.48      0.00
    6   18   30     -1.69      0.00
    6   20   30     -2.94      0.00
    6   22   30    -15.66      0.00
    6   24   30     -7.49      0.00
    6   26   30     -0.18      0.00
    6   28   30     -3.98      0.00
    7    7   30      4.74      0.00
    7    9   30     -2.76      0.00
    7   11   30     -3.80      0.00
    7   13   30     -2.51      0.00
    7   15   30      2.42      0.00
    7   17   30      3.49      0.00
    7   19   30      9.97      0.00
    7   21   30      2.45      0.00
    7   23   30      5.67      0.00
    7   25   30      5.40      0.00
    7   27   30     -0.86      0.00
    7   29   30      3.88      0.00
    0    8   30     -6.23      0.00
    8    8   30     16.89      0.00
    8   10   30     -4.92      0.00
    8   12   30      1.24      0.00
    8   14   30      0.81      0.00
    8   16   30     -5.15      0.00
    8   18   30    -10.93      0.00
    8   20   30     -1.73      0.00
    8   22   30     -0.12      0.00
    8   24   30      4.74      0.00
    8   26   30    -13.47      0.00
    8   28   30     -3.15      0.00
    9    9   30     -2.48      0.00
    9   11   30     -0.87      0.00
    9   13   30     -0.42      0.00
    9   15   30     -4.54      0.00
    9   17   30      1.99      0.00
    9   19   30     -5.13      0.00
    9   21   30      7.13      0.00
    9   23   30      1.88      0.00
    9   25   30      0.29      0.00
    9   27   30     -1.67      0.00
    9   29   30     -0.38      0.00
    0   10   30     -2.96      0.00
   10   10   30     25.00      0.00
   10   12   30      0.93      0.00
   10   14   30      1.85      0.00
   10   16   30     -7.14      0.00
   10   18   30      1.79      0.00
   10   20   30     -5.75      0.00
   10   22   30     -2.56      0.00
   10   24   30      8.74      0.00
   10   26   30      0.66      0.00
   10   28   30     -0.48      0.00
   11   11   30     -2.16      0.00
   11   13   30     -0.44      0.00
   11   15   30     -0.78      0.00
   11   17   30      8.74      0.00
   11   19   30     -3.12      0.00
   11   21   30     -3.61      0.00
   11   23   30    -10.90      0.00
   11   25   30      0.51      0.00
   11   27   30      4.62      0.00
   11   29   30      3.62      0.00
    0   12   30     -9.27      0.00
   12   12   30      4.17      0.00
   12   14   30      2.02      0.00
   12   16   30     -2.13      0.00
   12   18   30      3.62      0.00
   12   20   30     -3.83      0.00
   12   22   30     -1.78      0.00
   12   24   30     -6.99      0.00
   12   26   30     -7.23      0.00
   12   28   30      7.50      0.00
   13   13   30      6.19      0.00
   13   15   30      1.44      0.00
   13   17   30      3.31      0.00
   13   19   30      3.22      0.00
   13   21   30     -0.55      0.00
   13   23   30     -4.15      0.00
   13   25   30      6.09      0.00
   13   27   30    -13.58      0.00
    0   14   30     -2.69      0.00
   14   14   30    -10.94      0.00
   14   16   30     -4.09      0.00
   14   18   30      2.24      0.00
   14   20   30      2.75      0.00
   14   22   30      1.16      0.00
   14   24   30    -11.31      0.00
   14   26   30     13.94      0.00
   14   28   30    -20.16      0.00
   15   15   30     -5.39      0.00
   15   17   30     -5.55      0.00
   15   19   30      4.46      0.00
   15   21   30      1.77      0.00
   15   23   30      5.60      0.00
   15   25   30     -7.81      0.00
   15   27   30      7.78      0.00
    0   16   30      6.12      0.00
   16   16   30     -8.02      0.00
   16   18   30     -0.30      0.00
   16   20   30     -0.63      0.00
   16   22   30     -3.90      0.00
   16   24   30      2.20      0.00
   16   26   30     -4.74      0.00
   17   17   30     14.26      0.00
   17   19   30     -1.27      0.00
   17   21   30      0.64      0.00
   17   23   30     -2.01      0.00
   17   25   30      1.55      0.00
    0   18   30     -9.71      0.00
   18   18   30      4.77      0.00
   18   20   30     -5.64      0.00
   18   22   30      0.83      0.00
   18   24   30     -0.42      0.00
   18   26   30    -15.62      0.00
   19   19   30      3.22      0.00
   19   21   30      2.37      0.00
   19   23   30      0.08      0.00
   19   25   30    -10.23      0.00
    0   20   30     -9.13      0.00
   20   20   30     -2.11      0.00
   20   22   30      0.76      0.00
   20   24   30     -2.24      0.00
   21   21   30      7.60      0.00
   21   23   30     -5.50      0.00
    0   22   30    -13.32      0.00
   22   22   30     -3.29      0.00
    0   24   30     -8.85      0.00
    0   26   30    -25.49      0.00
    0   28   30    -27.23      0.00
    0   30   30     20.89      0.00
    2   30   30     -8.64      0.00
    4   30   30     17.83      0.00
    6   30   30     12.20      0.00
    8   30   30      8.01      0.00
   10   30   30     12.63      0.00
    0    1   31      1.51      0.00
    1    2   31     -5.75      0.00
    1    4   31      4.27      0.00
    1    6   31     -4.19      0.00
    1    8   31      1.90      0.00
    1   10   31      3.88      0.00
    1   12   31      1.68      0.00
    1   14   31     -7.24      0.00
    1   16   31     -3.22      0.00
    1   18   31     12.62      0.00
    1   20   31     -5.37      0.00
    1   22   31      1.25      0.00
    1   24   31     -0.95      0.00
    1   26   31      2.52      0.00
    1   28   31      8.06      0.00
    1   30   31     -1.73      0.00
    2    3   31     -0.58      0.00
    2    5   31      2.23      0.00
    2    7   31      5.92      0.00
    2    9   31     -6.00      0.00
    2   11   31     -3.73      0.00
    2   13   31     -0.61      0.00
    2   15   31     -7.49      0.00
    2   17   31     -8.37      0.00
    2   19   31     -4.52      0.00
    2   21   31     -0.49      0.00
    2   23   31     -7.72      0.00
    2   25   31      1.49      0.00
    2   27   31     -7.70      0.00
    2   29   31     -3.28      0.00
    0    3   31     10.71      0.00
    3    4   31     -3.21      0.00
    3    6   31      8.46      0.00
    3    8   31      0.39      0.00
    3   10   31     -0.21      0.00
    3   12   31      1.16      0.00
    3   14   31      4.98      0.00
    3   16   31     -0.13      0.00
    3   18   31      1.72      0.00
    3   20   31     -5.62      0.00
    3   22   31     -1.70      0.00
    3   24   31     -1.75      0.00
    3   26   31      7.35      0.00
    3   28   31    -13.89      0.00
    3   30   31      1.59      0.00
    4    5   31      3.74      0.00
    4    7   31     -3.34      0.00
    4    9   31     -7.61      0.00
    4   11   31      0.65      0.00
    4   13   31      5.21      0.00
    4   15   31     -7.17      0.00
    4   17   31      3.09      0.00
    4   19   31      2.16      0.00
    4   21   31      3.89      0.00
    4   23   31     -4.59      0.00
    4   25   31     -1.92      0.00
    4   27   31      2.98      0.00
    4   29   31      1.28      0.00
    0    5   31     -5.63      0.00
    5    6   31      9.37      0.00
    5    8   31     -7.85      0.00
    5   10   31      9.18      0.00
    5   12   31     -0.85      0.00
    5   14   31      0.61      0.00
    5   16   31     -2.96      0.00
    5   18   31     -0.71      0.00
    5   20   31     -1.56      0.00
    5   22   31      6.53      0.00
    5   24   31     -1.68      0.00
    5   26   31      0.95      0.00
    5   28   31     -3.37      0.00
    5   30   31     -5.25      0.00
    6    7   31      9.46      0.00
    6    9   31     10.81      0.00
    6   11   31      3.32      0.00
    6   13   31     -2.72      0.00
    6   15   31     -2.96      0.00
    6   17   31     -2.17      0.00
    6   19   31     -2.09      0.00
    6   21   31      5.97      0.00
    6   23   31     -5.73      0.00
    6   25   31     -1.52      0.00
    6   27   31     -4.77      0.00
    6   29   31    -10.60      0.00
    0    7   31    -10.37      0.00
    7    8   31    -10.28      0.00
    7   10   31      0.01      0.00
    7   12   31      3.53      0.00
    7   14   31      1.74      0.00
    7   16   31      8.19      0.00
    7   18   31    -13.91      0.00
    7   20   31      5.34      0.00
    7   22   31     -0.18      0.00
    7   24   31     -6.30      0.00
    7   26   31     14.13      0.00
    7   28   31     -7.56      0.00
    8    9   31    -11.16      0.00
    8   11   31     -1.13      0.00
    8   13   31     -4.35      0.00
    8   15   31      0.84      0.00
    8   17   31     26.59      0.00
    8   19   31     -4.52      0.00
    8   21   31      1.40      0.00
    8   23   31      4.65      0.00
    8   25   31      2.53      0.00
    8   27   31     14.40      0.00
    8   29   31    -15.09      0.00
    0    9   31      0.35      0.00
    9   10   31     -1.78      0.00
    9   12   31     -1.19      0.00
    9   14   31      2.69      0.00
    9   16   31     -5.74      0.00
    9   18   31      5.28      0.00
    9   20   31     -1.83      0.00
    9   22   31     -0.08      0.00
    9   24   31     -5.71      0.00
    9   26   31      2.27      0.00
    9   28   31     -4.17      0.00
   10   11   31      0.97      0.00
   10   13   31     -1.15      0.00
   10   15   31     -4.48      0.00
   10   17   31     -7.30      0.00
   10   19   31     -4.38      0.00
   10   21   31     -2.30      0.00
   10   23   31     -3.12      0.00
   10   25   31      2.23      0.00
   10   27   31     -5.71      0.00
   10   29   31     23.44      0.00
    0   11   31      8.67      0.00
   11   12   31     -0.57      0.00
   11   14   31     -5.22      0.00
   11   16   31     -1.22      0.00
   11   18   31     10.00      0.00
   11   20   31     -2.29      0.00
   11   22   31     -2.61      0.00
   11   24   31      1.67      0.00
   11   26   31     -0.82      0.00
   11   28   31     -0.71      0.00
   12   13   31      5.60      0.00
   12   15   31      1.50      0.00
   12   17   31      2.07      0.00
   12   19   31      0.15      0.00
   12   21   31      2.15      0.00
   12   23   31      9.77      0.00
   12   25   31     -6.03      0.00
   12   27   31     -1.88      0.00
    0   13   31      7.33      0.00
   13   14   31      1.51      0.00
   13   16   31     -6.39      0.00
   13   18   31      1.10      0.00
   13   20   31      7.39      0.00
   13   22   31      0.60      0.00
   13   24   31    -10.18      0.00
   13   26   31      3.61      0.00
   13   28   31     -9.15      0.00
   14   15   31     -1.83      0.00
   14   17   31      4.91      0.00
   14   19   31      3.07      0.00
   14   21   31     -3.22      0.00
   14   23   31      4.27      0.00
   14   25   31      2.13      0.00
   14   27   31    -24.70      0.00
    0   15   31      1.27      0.00
   15   16   31      1.53      0.00
   15   18   31     -6.34      0.00
   15   20   31     -3.31      0.00
   15   22   31     -6.48      0.00
   15   24   31      7.69      0.00
   15   26   31      1.22      0.00
   16   17   31     -4.04      0.00
   16   19   31      1.19      0.00
   16   21   31      3.02      0.00
   16   23   31      1.78      0.00
   16   25   31     -9.47      0.00
    0   17   31      6.46      0.00
   17   18   31      2.66      0.00
   17   20   31     -3.06      0.00
   17   22   31      1.56      0.00
   17   24   31     -7.44      0.00
   18   19   31      0.30      0.00
   18   21   31     -1.96      0.00
   18   23   31      1.82      0.00
    0   19   31     -2.50      0.00
   19   20   31     -4.01      0.00
   19   22   31     -6.62      0.00
   19   24   31      2.15      0.00
   20   21   31      1.04      0.00
   20   23   31     -1.43      0.00
    0   21   31     -4.54      0.00
   21   22   31     -0.97      0.00
    0   23   31     12.15      0.00
    0   25   31     12.88      0.00
   18   25   31      7.48      0.00
    0   27   31     18.14      0.00
    0   29   31    -21.47      0.00
    0    0   32    -17.65      0.00
    1    1   32     -3.99      0.00
    1    3   32     -1.69      0.00
    1    5   32     -7.12      0.00
    1    7   32     10.39      0.00
    1    9   32     26.60      0.00
    1   11   32     -2.35      0.00
    1   13   32     -5.61      0.00
    1   15   32      2.43      0.00
    1   17   32      2.79      0.00
    1   19   32     -6.90      0.00
    1   21   32    -14.58      0.00
    1   23   32     11.75      0.00
    1   25   32      0.05      0.00
    1   27   32     -0.05      0.00
    1   29   32     -1.48      0.00
    0    2   32     -0.73      0.00
    2    2   32    -28.22      0.00
    2    4   32     15.91      0.00
    2    6   32     16.55      0.00
    2    8   32     14.85      0.00
    2   10   32     -5.63      0.00
    2   12   32     -2.82      0.00
    2   14   32     -9.64      0.00
    2   16   32     -8.68      0.00
    2   18   32    -15.93      0.00
    2   20   32      2.84      0.00
    2   22   32     -0.20      0.00
    2   24   32     -2.14      0.00
    2   26   32      5.90      0.00
    2   28   32    -13.64      0.00
    3    3   32     -0.09      0.00
    3    5   32     -6.20      0.00
    3    7   32    -22.60      0.00
    3    9   32     -0.72      0.00
    3   11   32     -2.43      0.00
    3   13   32     -0.06      0.00
    3   15   32     -6.03      0.00
    3   17   32      2.72      0.00
    3   19   32     -4.98      0.00
    3   21   32     -3.84      0.00
    3   23   32     -3.24      0.00
    3   25   32      6.01      0.00
    3   27   32      3.83      0.00
    3   29   32     -4.85      0.00
    0    4   32     10.18      0.00
    4    4   32      6.19      0.00
    4    6   32      0.64      0.00
    4    8   32     -1.20      0.00
    4   10   32      8.13      0.00
    4   12   32      5.27      0.00
    4   14   32      8.14      0.00
    4   16   32     -1.34      0.00
    4   18   32      3.20      0.00
    4   20   32      4.90      0.00
    4   22   32     -0.66      0.00
    4   24   32     -2.38      0.00
    4   26   32      1.11      0.00
    4   28   32     -8.94      0.00
    5    5   32    -11.68      0.00
    5    7   32     -4.76      0.00
    5    9   32     -7.81      0.00
    5   11   32     -0.57      0.00
    5   13   32      7.45      0.00
    5   15   32      1.12      0.00
    5   17   32      4.32      0.00
    5   19   32      0.44      0.00
    5   21   32     -5.84      0.00
    5   23   32      4.40      0.00
    5   25   32     -7.27      0.00
    5   27   32      0.93      0.00
    5   29   32     -0.20      0.00
    0    6   32      6.00      0.00
    6    6   32      9.71      0.00
    6    8   32      2.61      0.00
    6   10   32     -6.24      0.00
    6   12   32     -8.49      0.00
    6   14   32      2.39      0.00
    6   16   32     -5.72      0.00
    6   18   32     -3.47      0.00
    6   20   32     -9.56      0.00
    6   22   32     10.40      0.00
    6   24   32     -6.63      0.00
    6   26   32     -2.03      0.00
    6   28   32     17.76      0.00
    7    7   32    -11.83      0.00
    7    9   32      4.92      0.00
    7   11   32     -5.44      0.00
    7   13   32     -0.12      0.00
    7   15   32     -1.25      0.00
    7   17   32     12.60      0.00
    7   19   32     -0.55      0.00
    7   21   32      9.51      0.00
    7   23   32    -11.63      0.00
    7   25   32     -7.28      0.00
    7   27   32      3.50      0.00
    0    8   32     -5.16      0.00
    8    8   32     -3.29      0.00
    8   10   32     -8.68      0.00
    8   12   32     -1.93      0.00
    8   14   32      2.76      0.00
    8   16   32     -1.62      0.00
    8   18   32     -3.23      0.00
    8   20   32     20.21      0.00
    8   22   32     -0.96      0.00
    8   24   32      2.17      0.00
    8   26   32     10.16      0.00
    8   28   32      5.23      0.00
    9    9   32     -6.97      0.00
    9   11   32     11.06      0.00
    9   13   32     -8.22      0.00
    9   15   32     -2.84      0.00
    9   17   32     -3.52      0.00
    9   19   32      1.09      0.00
    9   21   32     -4.81      0.00
    9   23   32      6.39      0.00
    9   25   32      4.10      0.00
    9   27   32      3.94      0.00
    0   10   32     -5.12      0.00
   10   10   32     21.51      0.00
   10   12   32     -0.46      0.00
   10   14   32      4.06      0.00
   10   16   32     -2.87      0.00
   10   18   32     -1.09      0.00
   10   20   32      4.51      0.00
   10   22   32      2.24      0.00
   10   24   32     -5.71      0.00
   10   26   32     -7.15      0.00
   10   28   32    -40.08      0.00
   11   11   32     -1.95      0.00
   11   13   32     -1.36      0.00
   11   15   32      1.41      0.00
   11   17   32     -4.15      0.00
   11   19   32      7.51      0.00
   11   21   32      1.05      0.00
   11   23   32     -2.07      0.00
   11   25   32      0.51      0.00
   11   27   32    -24.31      0.00
    0   12   32      6.47      0.00
   12   12   32      0.12      0.00
   12   14   32      0.14      0.00
   12   16   32     14.38      0.00
   12   18   32     -4.54      0.00
   12   20   32     -0.76      0.00
   12   22   32     -2.03      0.00
   12   24   32      3.06      0.00
   12   26   32     -1.69      0.00
   13   13   32     -9.15      0.00
   13   15   32      4.82      0.00
   13   17   32     -6.58      0.00
   13   19   32     -1.79      0.00
   13   21   32      6.87      0.00
   13   23   32      7.69      0.00
   13   25   32     -1.06      0.00
    0   14   32     -2.63      0.00
   14   14   32     -7.11      0.00
   14   16   32     -2.87      0.00
   14   18   32      1.26      0.00
   14   20   32     -4.47      0.00
   14   22   32     -4.76      0.00
   14   24   32     -4.60      0.00
   14   26   32     35.65      0.00
   15   15   32     -9.73      0.00
   15   17   32      8.99      0.00
   15   19   32     -6.72      0.00
   15   21   32      2.75      0.00
   15   23   32     -4.98      0.00
   15   25   32     13.55      0.00
    0   16   32     11.12      0.00
   16   16   32     12.05      0.00
   16   18   32      0.91      0.00
   16   20   32     -0.07      0.00
   16   22   32     -1.61      0.00
   16   24   32      4.75      0.00
   17   17   32    -12.10      0.00
   17   19   32      6.51      0.00
   17   21   32      3.07      0.00
   17   23   32      6.97      0.00
    0   18   32    -16.52      0.00
   18   18   32      7.70      0.00
   18   20   32      1.05      0.00
   18   22   32    -12.34      0.00
   19   19   32      3.14      0.00
   19   21   32     -4.84      0.00
    0   20   32      4.68      0.00
   20   20   32     -8.89      0.00
   20   22   32      4.91      0.00
   21   21   32      4.58      0.00
    0   22   32      0.75      0.00
    0   24   32      9.00      0.00
    0   26   32    -15.22      0.00
    0   28   32     44.22      0.00
    0    1   33     -6.99      0.00
    1    2   33      2.72      0.00
    1    4   33     -7.59      0.00
    1    6   33     -5.68      0.00
    1    8   33      0.59      0.00
    1   10   33     -4.25      0.00
    1   12   33     11.24      0.00
    1   14   33     -1.19      0.00
    1   16   33      1.06      0.00
    1   18   33      7.60      0.00
    1   20   33     -6.59      0.00
    1   22   33     -7.55      0.00
    1   24   33      5.78      0.00
    1   26   33      4.17      0.00
    1   28   33     -5.92      0.00
    2    3   33     -4.64      0.00
    2    5   33     -6.74      0.00
    2    7   33     -4.06      0.00
    2    9   33      0.80      0.00
    2   11   33     -0.45      0.00
    2   13   33    -11.81      0.00
    2   15   33     -7.26      0.00
    2   17   33     -1.51      0.00
    2   19   33      9.37      0.00
    2   21   33    -11.10      0.00
    2   23   33     -6.37      0.00
    2   25   33     18.28      0.00
    2   27   33    -11.15      0.00
    0    3   33      7.98      0.00
    3    4   33     -6.13      0.00
    3    6   33      4.98      0.00
    3    8   33     -9.56      0.00
    3   10   33      2.59      0.00
    3   12   33     -0.89      0.00
    3   14   33      4.11      0.00
    3   16   33     -4.00      0.00
    3   18   33     -3.77      0.00
    3   20   33      7.63      0.00
    3   22   33      6.59      0.00
    3   24   33     -2.16      0.00
    3   26   33     -3.19      0.00
    3   28   33      5.66      0.00
    4    5   33     13.66      0.00
    4    7   33    -10.43      0.00
    4    9   33     -3.17      0.00
    4   11   33     -0.19      0.00
    4   13   33      5.49      0.00
    4   15   33      4.19      0.00
    4   17   33     -1.48      0.00
    4   19   33      0.84      0.00
    4   21   33      5.41      0.00
    4   23   33      7.75      0.00
    4   25   33     -2.30      0.00
    4   27   33     14.48      0.00
    0    5   33     14.94      0.00
    5    6   33      4.85      0.00
    5    8   33      0.03      0.00
    5   10   33     -7.26      0.00
    5   12   33      5.15      0.00
    5   14   33     -0.11      0.00
    5   16   33     -2.88      0.00
    5   18   33     -5.23      0.00
    5   20   33      5.78      0.00
    5   22   33     -0.32      0.00
    5   24   33    -10.67      0.00
    5   26   33      1.69      0.00
    5   28   33    -10.38      0.00
    6    7   33      5.86      0.00
    6    9   33      9.31      0.00
    6   11   33      0.66      0.00
    6   13   33     -9.12      0.00
    6   15   33     -3.43      0.00
    6   17   33     -4.98      0.00
    6   19   33      6.44      0.00
    6   21   33      1.19      0.00
    6   23   33      3.00      0.00
    6   25   33     -9.17      0.00
    6   27   33    -10.67      0.00
    0    7   33     -8.07      0.00
    7    8   33     -2.62      0.00
    7   10   33     -2.29      0.00
    7   12   33      1.48      0.00
    7   14   33     -2.51      0.00
    7   16   33      4.65      0.00
    7   18   33      2.29      0.00
    7   20   33      1.30      0.00
    7   22   33      4.78      0.00
    7   24   33      3.27      0.00
    7   26   33      7.97      0.00
    8    9   33      0.26      0.00
    8   11   33     -9.51      0.00
    8   13   33     16.83      0.00
    8   15   33      0.29      0.00
    8   17   33      2.55      0.00
    8   19   33      0.50      0.00
    8   21   33     -1.23      0.00
    8   23   33    -11.69      0.00
    8   25   33     -3.67      0.00
    8   27   33    -23.13      0.00
    0    9   33     -7.07      0.00
    9   10   33      2.91      0.00
    9   12   33      9.79      0.00
    9   14   33     -5.81      0.00
    9   16   33     -3.77      0.00
    9   18   33     -5.26      0.00
    9   20   33      4.58      0.00
    9   22   33     -5.58      0.00
    9   24   33      1.77      0.00
    9   26   33      4.25      0.00
   10   11   33      1.24      0.00
   10   13   33     -0.38      0.00
   10   15   33     -4.32      0.00
   10   17   33     -7.23      0.00
   10   19   33     -4.85      0.00
   10   21   33    -11.23      0.00
   10   23   33      3.08      0.00
   10   25   33     -2.12      0.00
    0   11   33     -0.56      0.00
   11   12   33      9.59      0.00
   11   14   33      4.10      0.00
   11   16   33     -4.56      0.00
   11   18   33     -2.99      0.00
   11   20   33      3.05      0.00
   11   22   33     -3.13      0.00
   11   24   33    -12.94      0.00
   11   26   33     22.00      0.00
   12   13   33     -0.10      0.00
   12   15   33     -9.16      0.00
   12   17   33     -0.34      0.00
   12   19   33     -0.44      0.00
   12   21   33      9.45      0.00
   12   23   33     -2.17      0.00
   12   25   33      6.21      0.00
    0   13   33      1.94      0.00
   13   14   33      4.13      0.00
   13   16   33      7.36      0.00
   13   18   33     -7.58      0.00
   13   20   33    -10.95      0.00
   13   22   33      4.95      0.00
   13   24   33     13.20      0.00
   14   15   33     13.96      0.00
   14   17   33      0.64      0.00
   14   19   33      3.54      0.00
   14   21   33      6.25      0.00
   14   23   33      5.57      0.00
   14   25   33     -8.95      0.00
    0   15   33      6.48      0.00
   15   16   33     -9.49      0.00
   15   18   33     11.03      0.00
   15   20   33      0.24      0.00
   15   22   33     -7.23      0.00
   15   24   33    -15.68      0.00
   16   17   33     -2.41      0.00
   16   19   33     -1.96      0.00
   16   21   33     -4.69      0.00
   16   23   33     -3.41      0.00
    0   17   33     13.81      0.00
   17   18   33     -1.29      0.00
   17   20   33     -0.74      0.00
   17   22   33     -2.11      0.00
   18   19   33     -3.63      0.00
   18   21   33     11.46      0.00
    0   19   33      5.55      0.00
   19   20   33      9.96      0.00
    0   21   33      8.68      0.00
    0   23   33     -6.16      0.00
    0   25   33    -27.07      0.00
    0   27   33     -1.94      0.00
    0    0   34      4.80      0.00
    1    1   34      2.37      0.00
    1    3   34    -14.73      0.00
    1    5   34    -12.42      0.00
    1    7   34      4.10      0.00
    1    9   34    -10.63      0.00
    1   11   34     -5.90      0.00
    1   13   34      8.82      0.00
    1   15   34      0.05      0.00
    1   17   34    -12.69      0.00
    1   19   34     13.08      0.00
    1   21   34     -0.32      0.00
    1   23   34     -4.19      0.00
    1   25   34     -1.43      0.00
    1   27   34      6.65      0.00
    0    2   34      2.54      0.00
    2    2   34    -10.44      0.00
    2    4   34     -1.45      0.00
    2    6   34     -5.90      0.00
    2    8   34      0.02      0.00
    2   10   34     -7.86      0.00
    2   12   34     -1.72      0.00
    2   14   34    -15.69      0.00
    2   16   34     -7.53      0.00
    2   18   34     -7.73      0.00
    2   20   34     -8.54      0.00
    2   22   34     -8.86      0.00
    2   24   34     -2.66      0.00
    2   26   34      3.17      0.00
    3    3   34    -14.33      0.00
    3    5   34     -0.74      0.00
    3    7   34      3.42      0.00
    3    9   34     -1.66      0.00
    3   11   34     -0.57      0.00
    3   13   34     -5.47      0.00
    3   15   34     -1.72      0.00
    3   17   34      1.46      0.00
    3   19   34     -6.88      0.00
    3   21   34      1.59      0.00
    3   23   34     -1.23      0.00
    3   25   34     -2.84      0.00
    3   27   34    -11.55      0.00
    0    4   34     16.88      0.00
    4    4   34      6.87      0.00
    4    6   34     -3.35      0.00
    4    8   34      1.64      0.00
    4   10   34      9.56      0.00
    4   12   34     -0.02      0.00
    4   14   34     13.75      0.00
    4   16   34      6.94      0.00
    4   18   34      5.90      0.00
    4   20   34      4.01      0.00
    4   22   34      1.93      0.00
    4   24   34      0.89      0.00
    4   26   34    -13.78      0.00
    5    5   34     -6.55      0.00
    5    7   34      5.07      0.00
    5    9   34     -1.36      0.00
    5   11   34      6.38      0.00
    5   13   34     -1.61      0.00
    5   15   34     -2.00      0.00
    5   17   34      2.76      0.00
    5   19   34     -4.49      0.00
    5   21   34      4.47      0.00
    5   23   34     -4.02      0.00
    5   25   34     -4.21      0.00
    5   27   34     13.71      0.00
    0    6   34    -11.50      0.00
    6    6   34     -5.02      0.00
    6    8   34     10.78      0.00
    6   10   34     -1.47      0.00
    6   12   34     -6.37      0.00
    6   14   34     -3.26      0.00
    6   16   34     -3.51      0.00
    6   18   34    -10.26      0.00
    6   20   34     -5.54      0.00
    6   22   34     -0.92      0.00
    6   24   34     -6.00      0.00
    6   26   34     -3.88      0.00
    7    7   34     -0.67      0.00
    7    9   34     -1.71      0.00
    7   11   34     -6.54      0.00
    7   13   34     -1.79      0.00
    7   15   34      3.38      0.00
    7   17   34      0.08      0.00
    7   19   34     -3.77      0.00
    7   21   34     -0.98      0.00
    7   23   34     -9.75      0.00
    7   25   34      2.05      0.00
    0    8   34      3.62      0.00
    8    8   34      8.58      0.00
    8   10   34     -3.76      0.00
    8   12   34     -7.82      0.00
    8   14   34      5.19      0.00
    8   16   34     -0.82      0.00
    8   18   34      5.56      0.00
    8   20   34     -5.34      0.00
    8   22   34     -1.79      0.00
    8   24   34      7.36      0.00
    8   26   34     12.31      0.00
    9    9   34     -4.90      0.00
    9   11   34     -5.02      0.00
    9   13   34      8.14      0.00
    9   15   34     -4.04      0.00
    9   17   34      4.47      0.00
    9   19   34     -3.35      0.00
    9   21   34     -0.33      0.00
    9   23   34     -2.34      0.00
    9   25   34     -1.79      0.00
    0   10   34      4.59      0.00
   10   10   34     -3.25      0.00
   10   12   34     -1.20      0.00
   10   14   34     -0.83      0.00
   10   16   34      7.89      0.00
   10   18   34      2.12      0.00
   10   20   34     10.77      0.00
   10   22   34      1.86      0.00
   10   24   34    -14.53      0.00
   11   11   34      7.98      0.00
   11   13   34     -1.46      0.00
   11   15   34     -2.87      0.00
   11   17   34      3.49      0.00
   11   19   34      0.67      0.00
   11   21   34      1.23      0.00
   11   23   34     -2.36      0.00
   11   25   34     -1.82      0.00
    0   12   34     -6.24      0.00
   12   12   34      3.20      0.00
   12   14   34     -2.34      0.00
   12   16   34      8.30      0.00
   12   18   34     -2.68      0.00
   12   20   34      9.66      0.00
   12   22   34     -2.70      0.00
   12   24   34    -11.58      0.00
   13   13   34      5.51      0.00
   13   15   34      2.21      0.00
   13   17   34     -1.04      0.00
   13   19   34     -1.39      0.00
   13   21   34     -8.79      0.00
   13   23   34     -2.50      0.00
    0   14   34     13.36      0.00
   14   14   34     -3.00      0.00
   14   16   34     -2.52      0.00
   14   18   34     -4.07      0.00
   14   20   34     -5.89      0.00
   14   22   34      0.56      0.00
   15   15   34      3.34      0.00
   15   17   34     -7.08      0.00
   15   19   34      0.46      0.00
   15   21   34     -2.10      0.00
   15   23   34     12.26      0.00
    0   16   34     15.18      0.00
   16   16   34      7.47      0.00
   16   18   34      3.74      0.00
   16   20   34      5.66      0.00
   16   22   34      7.83      0.00
   17   17   34      5.39      0.00
   17   19   34     -1.48      0.00
   17   21   34     -8.74      0.00
    0   18   34      9.28      0.00
   18   18   34      2.58      0.00
   18   20   34     -7.76      0.00
   19   19   34    -19.14      0.00
    0   20   34      1.69      0.00
    0   22   34      6.12      0.00
    0   24   34      3.63      0.00
    0   26   34     11.14      0.00
    0    1   35      9.76      0.00
    1    2   35     -9.90      0.00
    1    4   35     12.86      0.00
    1    6   35     -4.68      0.00
    1    8   35     21.38      0.00
    1   10   35    -17.09      0.00
    1   12   35      7.23      0.00
    1   14   35     -0.01      0.00
    1   16   35      0.55      0.00
    1   18   35     -5.86      0.00
    1   20   35      5.25      0.00
    1   22   35    -11.19      0.00
    1   24   35      8.62      0.00
    1   26   35     -5.33      0.00
    2    3   35     -7.71      0.00
    2    5   35     -6.49      0.00
    2    7   35     -8.91      0.00
    2    9   35      1.10      0.00
    2   11   35     -3.13      0.00
    2   13   35      3.06      0.00
    2   15   35     -7.63      0.00
    2   17   35      0.07      0.00
    2   19   35     -8.09      0.00
    2   21   35     -3.05      0.00
    2   23   35      3.08      0.00
    2   25   35    -13.11      0.00
    0    3   35      6.29      0.00
    3    4   35     12.22      0.00
    3    6   35     -6.64      0.00
    3    8   35      1.07      0.00
    3   10   35     -4.28      0.00
    3   12   35     -1.97      0.00
    3   14   35     -7.43      0.00
    3   16   35      4.88      0.00
    3   18   35      2.76      0.00
    3   20   35     -1.71      0.00
    3   22   35      2.23      0.00
    3   24   35     -7.60      0.00
    4    5   35      7.27      0.00
    4    7   35      3.08      0.00
    4    9   35     12.55      0.00
    4   11   35      8.45      0.00
    4   13   35     -3.40      0.00
    4   15   35      6.62      0.00
    4   17   35      7.52      0.00
    4   19   35     -1.15      0.00
    4   21   35     -6.65      0.00
    4   23   35     -3.73      0.00
    4   25   35      1.38      0.00
    0    5   35     -2.32      0.00
    5    6   35    -12.03      0.00
    5    8   35      2.17      0.00
    5   10   35     -7.92      0.00
    5   12   35      8.60      0.00
    5   14   35     -0.87      0.00
    5   16   35     -1.27      0.00
    5   18   35     -6.57      0.00
    5   20   35      1.90      0.00
    5   22   35     -2.85      0.00
    5   24   35      4.37      0.00
    6    7   35      2.65      0.00
    6    9   35    -12.31      0.00
    6   11   35     -9.11      0.00
    6   13   35     -2.82      0.00
    6   15   35     -6.83      0.00
    6   17   35      1.55      0.00
    6   19   35      2.84      0.00
    6   21   35      3.69      0.00
    6   23   35     -2.98      0.00
    6   25   35     11.42      0.00
    0    7   35      7.52      0.00
    7    8   35     -3.22      0.00
    7   10   35      2.32      0.00
    7   12   35      2.94      0.00
    7   14   35     -0.32      0.00
    7   16   35     -1.09      0.00
    7   18   35      2.19      0.00
    7   20   35     -5.26      0.00
    7   22   35      5.97      0.00
    7   24   35     -5.65      0.00
    8    9   35     -3.10      0.00
    8   11   35      5.50      0.00
    8   13   35     -2.01      0.00
    8   15   35      8.04      0.00
    8   17   35      3.72      0.00
    8   19   35      7.50      0.00
    8   21   35     -1.61      0.00
    8   23   35     -7.93      0.00
    0    9   35      9.61      0.00
    9   10   35      2.77      0.00
    9   12   35      0.58      0.00
    9   14   35      3.64      0.00
    9   16   35      8.49      0.00
    9   18   35     -0.92      0.00
    9   20   35      8.87      0.00
    9   22   35     -1.05      0.00
    9   24   35      4.44      0.00
   10   11   35     -2.55      0.00
   10   13   35    -10.51      0.00
   10   15   35     -0.65      0.00
   10   17   35     -1.68      0.00
   10   19   35     -6.29      0.00
   10   21   35     -7.17      0.00
   10   23   35      3.47      0.00
    0   11   35     -4.42      0.00
   11   12   35      1.57      0.00
   11   14   35     -5.55      0.00
   11   16   35     -2.18      0.00
   11   18   35     -0.21      0.00
   11   20   35     -3.91      0.00
   11   22   35      7.86      0.00
   12   13   35      8.49      0.00
   12   15   35      0.53      0.00
   12   17   35      2.95      0.00
   12   19   35     -2.11      0.00
   12   21   35      2.64      0.00
   12   23   35     13.03      0.00
    0   13   35    -11.25      0.00
   13   14   35     -7.64      0.00
   13   16   35     -2.32      0.00
   13   18   35      6.28      0.00
   13   20   35     -0.10      0.00
   13   22   35     -5.27      0.00
   14   15   35      3.32      0.00
   14   17   35      3.63      0.00
   14   19   35      1.77      0.00
   14   21   35      1.98      0.00
    0   15   35     13.00      0.00
   15   16   35      0.37      0.00
   15   18   35      0.21      0.00
   15   20   35     -5.82      0.00
   16   17   35      2.14      0.00
   16   19   35     -7.72      0.00
    0   17   35     -0.43      0.00
   17   18   35     -4.61      0.00
   17   20   35    -19.00      0.00
    0   19   35     21.53      0.00
   18   19   35      6.85      0.00
    0   21   35     14.45      0.00
    0   23   35      1.85      0.00
    0   25   35      4.94      0.00
    0    0   36     11.37      0.00
    1    1   36     -9.58      0.00
    1    3   36     -9.28      0.00
    1    5   36     11.41      0.00
    1    7   36     10.79      0.00
    1    9   36      4.14      0.00
    1   11   36      3.38      0.00
    1   13   36      2.16      0.00
    1   15   36      1.74      0.00
    1   17   36     -3.96      0.00
    1   19   36     -0.50      0.00
    1   21   36     -1.69      0.00
    1   23   36     -3.41      0.00
    0    2   36     13.49      0.00
    2    2   36     -1.64      0.00
    2    4   36     -2.10      0.00
    2    6   36     -8.50      0.00
    2    8   36     -0.95      0.00
    2   10   36      5.95      0.00
    2   12   36      3.76      0.00
    2   14   36     -6.79      0.00
    2   16   36      2.37      0.00
    2   18   36      8.14      0.00
    2   20   36      1.63      0.00
    2   22   36     -1.04      0.00
    2   24   36     10.15      0.00
    3    3   36    -15.62      0.00
    3    5   36     -5.11      0.00
    3    7   36      2.82      0.00
    3    9   36      1.37      0.00
    3   11   36     -1.67      0.00
    3   13   36      6.81      0.00
    3   15   36      0.02      0.00
    3   17   36     -1.31      0.00
    3   19   36      6.64      0.00
    3   21   36      1.10      0.00
    3   23   36     -3.27      0.00
    0    4   36     24.47      0.00
    4    4   36     17.79      0.00
    4    6   36     -4.78      0.00
    4    8   36     -6.14      0.00
    4   10   36      4.77      0.00
    4   12   36      4.54      0.00
    4   14   36      4.67      0.00
    4   16   36     -1.16      0.00
    4   18   36     -9.60      0.00
    4   20   36     -3.67      0.00
    4   22   36     -0.70      0.00
    4   24   36      4.38      0.00
    5    5   36      6.69      0.00
    5    7   36      1.11      0.00
    5    9   36      7.13      0.00
    5   11   36      1.77      0.00
    5   13   36      2.14      0.00
    5   15   36      1.55      0.00
    5   17   36     -3.79      0.00
    5   19   36      0.13      0.00
    5   21   36     -1.11      0.00
    5   23   36      1.83      0.00
    0    6   36     -5.77      0.00
    6    6   36    -13.41      0.00
    6    8   36     -7.52      0.00
    6   10   36     -4.92      0.00
    6   12   36     -6.18      0.00
    6   14   36    -10.57      0.00
    6   16   36      3.22      0.00
    6   18   36      0.78      0.00
    6   20   36     -4.81      0.00
    6   22   36     -2.69      0.00
    6   24   36     15.70      0.00
    7    7   36      4.48      0.00
    7    9   36      8.83      0.00
    7   11   36      5.22      0.00
    7   13   36     -2.57      0.00
    7   15   36      2.62      0.00
    7   17   36      2.95      0.00
    7   19   36      4.09      0.00
    7   21   36     -1.37      0.00
    7   23   36      1.90      0.00
    0    8   36      6.18      0.00
    8    8   36     -7.01      0.00
    8   10   36     -0.11      0.00
    8   12   36     -6.75      0.00
    8   14   36      0.63      0.00
    8   16   36     -0.94      0.00
    8   18   36     -1.52      0.00
    8   20   36      0.10      0.00
    8   22   36     -0.16      0.00
    9    9   36      3.92      0.00
    9   11   36     -9.08      0.00
    9   13   36     -2.30      0.00
    9   15   36     -0.70      0.00
    9   17   36      6.76      0.00
    9   19   36     -1.45      0.00
    9   21   36      2.98      0.00
    0   10   36      8.36      0.00
   10   10   36     -3.40      0.00
   10   12   36     -3.39      0.00
   10   14   36     -6.06      0.00
   10   16   36      8.29      0.00
   10   18   36     -2.97      0.00
   10   20   36      7.33      0.00
   10   22   36      7.84      0.00
   11   11   36      3.87      0.00
   11   13   36     -5.07      0.00
   11   15   36     16.43      0.00
   11   17   36     -3.20      0.00
   11   19   36      4.70      0.00
   11   21   36     -3.30      0.00
    0   12   36      3.52      0.00
   12   12   36    -13.86      0.00
   12   14   36      6.67      0.00
   12   16   36      3.39      0.00
   12   18   36      3.87      0.00
   12   20   36     -2.34      0.00
   13   13   36     15.88      0.00
   13   15   36     -3.02      0.00
   13   17   36     -0.40      0.00
   13   19   36     -0.52      0.00
    0   14   36      4.63      0.00
   14   14   36     -0.76      0.00
   14   16   36      1.05      0.00
   14   18   36     -3.74      0.00
   14   20   36     -3.40      0.00
   15   15   36     -0.39      0.00
   15   17   36     -0.50      0.00
   15   19   36     14.80      0.00
    0   16   36     -2.75      0.00
   16   16   36      1.98      0.00
   16   18   36      8.50      0.00
   17   17   36     19.89      0.00
    0   18   36     -6.34      0.00
    0   20   36      5.20      0.00
    0   22   36     -2.03      0.00
    9   23   36     -6.03      0.00
    0   24   36     -4.09      0.00
    0    1   37     11.86      0.00
    1    2   37     -5.27      0.00
    1    4   37      2.78      0.00
    1    6   37     -5.98      0.00
    1    8   37      9.13      0.00
    1   10   37    -11.89      0.00
    1   12   37      7.89      0.00
    1   14   37     -2.31      0.00
    1   16   37     -4.70      0.00
    1   18   37     -2.44      0.00
    1   20   37      0.67      0.00
    1   22   37      1.34      0.00
    2    3   37    -10.83      0.00
    2    5   37     -4.15      0.00
    2    7   37     -6.07      0.00
    2    9   37     -5.01      0.00
    2   11   37     -9.90      0.00
    2   13   37    -10.94      0.00
    2   15   37     -2.38      0.00
    2   17   37      2.34      0.00
    2   19   37     -3.83      0.00
    2   21   37      8.05      0.00
    2   23   37     -3.71      0.00
    0    3   37     10.52      0.00
    3    4   37      8.79      0.00
    3    6   37     -7.03      0.00
    3    8   37      3.71      0.00
    3   10   37      3.54      0.00
    3   12   37      1.54      0.00
    3   14   37     -6.58      0.00
    3   16   37     -7.94      0.00
    3   18   37     -0.26      0.00
    3   20   37     -5.55      0.00
    3   22   37     -2.84      0.00
    4    5   37      5.25      0.00
    4    7   37      2.55      0.00
    4    9   37      1.27      0.00
    4   11   37      4.79      0.00
    4   13   37      4.00      0.00
    4   15   37      6.58      0.00
    4   17   37     -4.57      0.00
    4   19   37      5.23      0.00
    4   21   37      1.30      0.00
    0    5   37     11.21      0.00
    5    6   37     -1.26      0.00
    5    8   37    -10.89      0.00
    5   10   37      5.20      0.00
    5   12   37     -4.06      0.00
    5   14   37      5.51      0.00
    5   16   37     -2.77      0.00
    5   18   37      2.07      0.00
    5   20   37      2.14      0.00
    5   22   37      4.15      0.00
    6    7   37      2.90      0.00
    6    9   37      3.50      0.00
    6   11   37     -5.94      0.00
    6   13   37     -2.83      0.00
    6   15   37     -9.82      0.00
    6   17   37      1.67      0.00
    6   19   37     -4.93      0.00
    6   21   37     -7.56      0.00
    0    7   37      5.46      0.00
    7    8   37    -10.02      0.00
    7   10   37     -4.68      0.00
    7   12   37     -1.16      0.00
    7   14   37      0.49      0.00
    7   16   37     -4.11      0.00
    7   18   37      1.18      0.00
    7   20   37     -0.84      0.00
    7   22   37    -24.22      0.00
    8    9   37    -10.73      0.00
    8   11   37     -2.58      0.00
    8   13   37     -0.63      0.00
    8   15   37      5.98      0.00
    8   17   37      4.09      0.00
    8   19   37      7.44      0.00
    8   21   37      5.67      0.00
    0    9   37     -8.11      0.00
    9   10   37      5.29      0.00
    9   12   37     -0.09      0.00
    9   14   37     -4.04      0.00
    9   16   37     -6.40      0.00
    9   18   37      3.91      0.00
    9   20   37     -1.48      0.00
   10   11   37      1.33      0.00
   10   13   37     -0.83      0.00
   10   15   37     -9.67      0.00
   10   17   37     -9.02      0.00
   10   19   37     -6.87      0.00
    0   11   37      6.20      0.00
   11   12   37      5.38      0.00
   11   14   37      2.98      0.00
   11   16   37      0.97      0.00
   11   18   37     -1.49      0.00
   11   20   37      4.84      0.00
   12   13   37     -6.11      0.00
   12   15   37     10.54      0.00
   12   17   37     -3.76      0.00
   12   19   37      2.03      0.00
    0   13   37     -4.12      0.00
   13   14   37     -4.33      0.00
   13   16   37     -5.54      0.00
   13   18   37      5.05      0.00
   14   15   37      0.54      0.00
   14   17   37      5.55      0.00
    0   15   37     12.01      0.00
   15   16   37     12.92      0.00
   16   17   37      8.34      0.00
    0   17   37     -7.85      0.00
    0   19   37      8.01      0.00
    0   21   37     15.82      0.00
    0   23   37     21.15      0.00
    0    0   38     10.29      0.00
    1    1   38     16.83      0.00
    1    3   38     -6.76      0.00
    1    5   38     -0.45      0.00
    1    7   38      1.86      0.00
    1    9   38     -9.36      0.00
    1   11   38      0.03      0.00
    1   13   38      4.34      0.00
    1   15   38      7.56      0.00
    1   17   38      5.44      0.00
    1   19   38      8.72      0.00
    1   21   38     -3.35      0.00
    0    2   38      3.40      0.00
    2    2   38    -34.62      0.00
    2    4   38      5.35      0.00
    2    6   38    -15.85      0.00
    2    8   38      1.84      0.00
    2   10   38     -5.60      0.00
    2   12   38     -0.46      0.00
    2   14   38    -11.19      0.00
    2   16   38     -0.78      0.00
    2   18   38    -10.19      0.00
    2   20   38     -3.40      0.00
    3    3   38      3.38      0.00
    3    5   38      5.29      0.00
    3    7   38     -4.28      0.00
    3    9   38      0.33      0.00
    3   11   38      2.41      0.00
    3   13   38     -3.18      0.00
    3   15   38     -5.14      0.00
    3   17   38      2.72      0.00
    3   19   38     -0.60      0.00
    3   21   38      5.12      0.00
    0    4   38     21.92      0.00
    4    4   38      8.70      0.00
    4    6   38     -0.27      0.00
    4    8   38     18.07      0.00
    4   10   38      7.61      0.00
    4   12   38     -6.01      0.00
    4   14   38    -10.13      0.00
    4   16   38      0.20      0.00
    4   18   38      2.52      0.00
    4   20   38      2.04      0.00
    5    5   38      2.99      0.00
    5    7   38      3.29      0.00
    5    9   38     -2.04      0.00
    5   11   38      6.24      0.00
    5   13   38      2.20      0.00
    5   15   38     -1.97      0.00
    5   17   38     -4.05      0.00
    5   19   38      2.56      0.00
    5   21   38    -35.19      0.00
    0    6   38      6.92      0.00
    6    6   38     -6.20      0.00
    6    8   38     -3.96      0.00
    6   10   38     -4.00      0.00
    6   12   38     -2.68      0.00
    6   14   38     -1.02      0.00
    6   16   38      0.30      0.00
    6   18   38     -3.79      0.00
    6   20   38    -12.14      0.00
    7    7   38      0.56      0.00
    7    9   38      0.18      0.00
    7   11   38     -2.01      0.00
    7   13   38      1.93      0.00
    7   15   38     -3.39      0.00
    7   17   38      2.20      0.00
    7   19   38     -2.69      0.00
    0    8   38      2.68      0.00
    8    8   38     -0.68      0.00
    8   10   38      6.68      0.00
    8   12   38      1.64      0.00
    8   14   38      3.00      0.00
    8   16   38      3.14      0.00
    8   18   38      1.93      0.00
    8   20   38     10.55      0.00
    9    9   38      4.67      0.00
    9   11   38      1.41      0.00
    9   13   38     -2.94      0.00
    9   15   38      7.92      0.00
    9   17   38     -2.37      0.00
    9   19   38     17.12      0.00
    0   10   38    -11.59      0.00
   10   10   38     -1.10      0.00
   10   12   38      3.14      0.00
   10   14   38      1.45      0.00
   10   16   38     -1.72      0.00
   10   18   38      6.60      0.00
   11   11   38     -3.68      0.00
   11   13   38      3.68      0.00
   11   15   38     -0.92      0.00
   11   17   38     -0.05      0.00
    0   12   38     15.14      0.00
   12   12   38     -5.62      0.00
   12   14   38     -5.34      0.00
   12   16   38      1.17      0.00
   13   13   38     -6.20      0.00
   13   15   38     -5.49      0.00
   13   17   38      0.54      0.00
    0   14   38     -1.41      0.00
   14   14   38     -0.07      0.00
   14   16   38     -4.90      0.00
   15   15   38     -5.77      0.00
    0   16   38     16.70      0.00
    0   18   38      5.95      0.00
    0   20   38      4.62      0.00
    0    1   39     16.48      0.00
    1    2   39     -8.32      0.00
    1    4   39     -4.65      0.00
    1    6   39      5.40      0.00
    1    8   39     -9.31      0.00
    1   10   39     -2.60      0.00
    1   12   39      4.42      0.00
    1   14   39      3.90      0.00
    1   16   39     -8.76      0.00
    1   18   39      0.31      0.00
    2    3   39    -10.85      0.00
    2    5   39     -8.30      0.00
    2    7   39     -5.51      0.00
    2    9   39      2.59      0.00
    2   11   39      4.31      0.00
    2   13   39    -10.69      0.00
    2   15   39     -5.69      0.00
    2   17   39     -1.65      0.00
    2   19   39      8.61      0.00
    0    3   39      7.17      0.00
    3    4   39      4.75      0.00
    3    6   39     -6.48      0.00
    3    8   39      1.89      0.00
    3   10   39     -7.90      0.00
    3   12   39     -2.42      0.00
    3   14   39     -5.13      0.00
    3   16   39      2.93      0.00
    3   18   39      8.23      0.00
    4    5   39      0.30      0.00
    4    7   39      4.82      0.00
    4    9   39      7.63      0.00
    4   11   39     -0.52      0.00
    4   13   39     -1.44      0.00
    4   15   39     -8.35      0.00
    4   17   39      5.93      0.00
    4   19   39     -7.52      0.00
    0    5   39     11.25      0.00
    5    6   39     -3.42      0.00
    5    8   39     -0.30      0.00
    5   10   39      6.65      0.00
    5   12   39     -6.80      0.00
    5   14   39     -5.68      0.00
    5   16   39     -0.13      0.00
    5   18   39     -3.98      0.00
    6    7   39     -5.06      0.00
    6    9   39     -8.31      0.00
    6   11   39     -7.82      0.00
    6   13   39      3.42      0.00
    6   15   39      0.55      0.00
    6   17   39     -4.00      0.00
    0    7   39      6.75      0.00
    7    8   39     -4.76      0.00
    7   10   39     -1.54      0.00
    7   12   39      2.72      0.00
    7   14   39     -0.66      0.00
    7   16   39     -6.01      0.00
    7   18   39     19.19      0.00
    8    9   39    -11.14      0.00
    8   11   39      6.32      0.00
    8   13   39      3.92      0.00
    8   15   39    -12.35      0.00
    8   17   39     14.52      0.00
    0    9   39     -5.90      0.00
    9   10   39      0.26      0.00
    9   12   39      2.59      0.00
    9   14   39     -4.05      0.00
    9   16   39      7.43      0.00
   10   11   39     -6.45      0.00
   10   13   39     -1.24      0.00
   10   15   39      2.30      0.00
    0   11   39     -4.10      0.00
   11   12   39      4.80      0.00
   11   14   39      0.90      0.00
   11   16   39     -7.11      0.00
   12   13   39      0.76      0.00
   12   15   39     -3.86      0.00
    0   13   39      3.73      0.00
   13   14   39      3.03      0.00
    0   15   39     -0.16      0.00
    0   17   39      2.34      0.00
   10   17   39      7.01      0.00
    0   19   39    -10.17      0.00
    0    0   40      4.06      0.00
    1    1   40    -15.56      0.00
    1    3   40     -9.57      0.00
    1    5   40    -10.36      0.00
    1    7   40      1.55      0.00
    1    9   40      1.68      0.00
    1   11   40     -1.91      0.00
    1   13   40      2.28      0.00
    1   15   40     -7.25      0.00
    1   17   40     -3.22      0.00
    0    2   40     18.73      0.00
    2    2   40    -10.65      0.00
    2    4   40     -3.22      0.00
    2    6   40    -18.53      0.00
    2    8   40      0.77      0.00
    2   10   40      4.29      0.00
    2   12   40     12.53      0.00
    2   14   40     -9.93      0.00
    2   16   40      1.28      0.00
    3    3   40     -5.06      0.00
    3    5   40      7.08      0.00
    3    7   40      3.02      0.00
    3    9   40     -0.65      0.00
    3   11   40      0.37      0.00
    3   13   40      4.83      0.00
    3   15   40     -4.47      0.00
    3   17   40     -3.98      0.00
    0    4   40     10.33      0.00
    4    4   40     -2.78      0.00
    4    6   40    -10.35      0.00
    4    8   40     -9.36      0.00
    4   10   40      7.88      0.00
    4   12   40      8.10      0.00
    4   14   40      1.63      0.00
    4   16   40     -0.41      0.00
    5    5   40      6.91      0.00
    5    7   40      3.06      0.00
    5    9   40     -2.51      0.00
    5   11   40      1.39      0.00
    5   13   40     -6.68      0.00
    5   15   40      1.52      0.00
    0    6   40     -5.53      0.00
    6    6   40    -14.64      0.00
    6    8   40     -1.62      0.00
    6   10   40      3.64      0.00
    6   12   40     -7.53      0.00
    6   14   40     -2.89      0.00
    6   16   40      1.39      0.00
    7    7   40      4.60      0.00
    7    9   40      7.76      0.00
    7   11   40     -1.11      0.00
    7   13   40      4.20      0.00
    7   15   40      0.04      0.00
    0    8   40      6.42      0.00
    8    8   40     11.36      0.00
    8   10   40      0.38      0.00
    8   12   40      4.99      0.00
    8   14   40     -3.83      0.00
    9    9   40    -17.32      0.00
    9   11   40      0.79      0.00
    9   13   40     -4.63      0.00
    0   10   40      6.04      0.00
   10   10   40      2.43      0.00
   10   12   40     -8.05      0.00
   10   14   40      1.15      0.00
   11   11   40    -14.72      0.00
   11   13   40      2.56      0.00
    0   12   40      5.84      0.00
   12   12   40     11.32      0.00
    0   14   40      4.94      0.00
    9   15   40     -2.25      0.00
    0   16   40      3.87      0.00
    0    1   41     -1.37      0.00
    1    2   41    -10.38      0.00
    1    4   41      0.41      0.00
    1    6   41     -6.58      0.00
    1    8   41      3.59      0.00
    1   10   41      1.17      0.00
    1   12   41      1.79      0.00
    1   14   41     -0.12      0.00
    2    3   41     -9.49      0.00
    2    5   41     -9.19      0.00
    2    7   41     -7.25      0.00
    2    9   41      1.23      0.00
    2   11   41      7.91      0.00
    2   13   41      6.27      0.00
    0    3   41      1.20      0.00
    3    4   41      0.11      0.00
    3    6   41      5.58      0.00
    3    8   41      7.57      0.00
    3   10   41     -0.23      0.00
    3   12   41      3.94      0.00
    3   14   41     -5.24      0.00
    4    5   41      7.82      0.00
    4    7   41     -2.28      0.00
    4    9   41      4.91      0.00
    4   11   41     -5.91      0.00
    4   13   41      0.43      0.00
    0    5   41     -2.68      0.00
    5    6   41     -2.16      0.00
    5    8   41     -1.89      0.00
    5   10   41      7.55      0.00
    5   12   41     -2.16      0.00
    5   14   41    -14.66      0.00
    6    7   41     -3.89      0.00
    6    9   41      0.15      0.00
    6   11   41     -2.06      0.00
    6   13   41      5.88      0.00
    0    7   41     18.31      0.00
    7    8   41      2.32      0.00
    7   10   41      2.50      0.00
    7   12   41     -1.29      0.00
    8    9   41      3.28      0.00
    8   11   41      1.32      0.00
    0    9   41      7.40      0.00
    9   10   41     -8.92      0.00
    9   12   41     -3.73      0.00
   10   11   41      7.92      0.00
    0   11   41     -3.07      0.00
    0   13   41      2.52      0.00
    0   15   41      5.47      0.00
    0    0   42     -3.54      0.00
    1    1   42     -4.56      0.00
    1    3   42      6.05      0.00
    1    5   42     -0.21      0.00
    1    7   42     -2.81      0.00
    1    9   42     -5.60      0.00
    1   11   42     -0.66      0.00
    0    2   42     -8.29      0.00
    2    2   42     17.67      0.00
    2    4   42     -8.92      0.00
    2    6   42     -4.92      0.00
    2    8   42      0.15      0.00
    2   10   42      6.39      0.00
    3    3   42     14.86      0.00
    3    5   42    -12.76      0.00
    3    7   42      0.80      0.00
    3    9   42      0.76      0.00
    3   11   42      1.09      0.00
    0    4   42      4.60      0.00
    4    4   42      3.30      0.00
    4    6   42     -1.75      0.00
    4    8   42     -2.97      0.00
    4   10   42     14.41      0.00
    5    5   42     19.96      0.00
    5    7   42     -3.13      0.00
    5    9   42     -3.03      0.00
    5   11   42     -1.17      0.00
    0    6   42      0.58      0.00
    6    6   42     10.57      0.00
    6    8   42      4.93      0.00
    6   10   42      0.01      0.00
    7    7   42     -5.95      0.00
    7    9   42     12.51      0.00
    0    8   42      6.45      0.00
    8    8   42     -2.94      0.00
    0   10   42     -1.72      0.00
    0   12   42     -6.89      0.00
    0    1   43     14.36      0.00
    1    2   43     -7.72      0.00
    1    4   43      9.87      0.00
    1    6   43     -5.93      0.00
    2    3   43     -7.77      0.00
    2    5   43     -4.27      0.00
    0    3   43     -4.82      0.00
    3    4   43     -2.99      0.00
    3    6   43     -4.44      0.00
    4    5   43      1.17      0.00
    0    5   43      7.71      0.00
    5    6   43     -2.46      0.00
    0    7   43      6.71      0.00
    1    8   43      8.23      0.00
   25   25   26     11.50      0.00
   24   26   26     14.29      0.00
   26   26   26     -3.81      0.00
   24   25   27     17.86      0.00
   23   26   27     12.17      0.00
   25   26   27     -3.40      0.00
   22   27   27     25.96      0.00
   24   27   27      2.61      0.00
   26   27   27     -7.95      0.00
   24   24   28     -4.44      0.00
   23   25   28    -22.63      0.00
   25   25   28     22.07      0.00
   22   26   28      1.32      0.00
   24   26   28     -7.39      0.00
   26   26   28      5.42      0.00
   21   27   28      3.69      0.00
   23   27   28     -1.28      0.00
   25   27   28     -3.42      0.00
   27   27   28      6.52      0.00
   20   28   28     13.25      0.00
   22   28   28      6.63      0.00
   24   28   28     12.91      0.00
   26   28   28      1.84      0.00
   28   28   28    -32.46      0.00
   23   24   29     12.66      0.00
   22   25   29      7.04      0.00
   24   25   29      5.84      0.00
   21   26   29     -6.73      0.00
   23   26   29     11.72      0.00
   25   26   29     -6.34      0.00
   20   27   29     21.62      0.00
   22   27   29    -10.55      0.00
   24   27   29    -10.01      0.00
   26   27   29      0.73      0.00
   19   28   29      5.95      0.00
   21   28   29      3.03      0.00
   23   28   29     -3.81      0.00
   25   28   29     -4.17      0.00
   27   28   29      1.05      0.00
   16   29   29    -51.16      0.00
   18   29   29     21.59      0.00
   20   29   29    -11.68      0.00
   22   29   29     -3.90      0.00
   24   29   29      3.97      0.00
   26   29   29     -0.83      0.00
   28   29   29     16.73      0.00
   23   23   30     17.72      0.00
   22   24   30    -18.50      0.00
   24   24   30      7.75      0.00
   21   25   30      6.60      0.00
   23   25   30     -4.85      0.00
   25   25   30    -10.18      0.00
   20   26   30    -21.75      0.00
   22   26   30     17.41      0.00
   24   26   30      9.44      0.00
   26   26   30     -7.57      0.00
   17   27   30      3.54      0.00
   19   27   30    -17.74      0.00
   21   27   30     -2.93      0.00
   23   27   30     -0.60      0.00
   25   27   30     -6.22      0.00
   27   27   30     13.37      0.00
   16   28   30     -5.78      0.00
   18   28   30     19.04      0.00
   20   28   30      3.67      0.00
   22   28   30     -5.68      0.00
   24   28   30      2.72      0.00
   26   28   30     -1.81      0.00
   28   28   30      5.56      0.00
   13   29   30    -26.30      0.00
   15   29   30     20.73      0.00
   17   29   30    -23.47      0.00
   19   29   30     -8.34      0.00
   21   29   30     -5.79      0.00
   23   29   30      5.12      0.00
   25   29   30      4.86      0.00
   27   29   30     -1.64      0.00
   12   30   30     22.22      0.00
   14   30   30    -40.49      0.00
   16   30   30     31.91      0.00
   18   30   30      8.53      0.00
   20   30   30     15.46      0.00
   22   30   30      3.74      0.00
   24   30   30     -7.83      0.00
   26   30   30     11.58      0.00
   22   23   31     -6.12      0.00
   21   24   31     12.51      0.00
   23   24   31     -3.29      0.00
   20   25   31     -5.76      0.00
   22   25   31     -3.50      0.00
   24   25   31     -1.70      0.00
   17   26   31     -9.72      0.00
   19   26   31     13.37      0.00
   21   26   31      2.00      0.00
   23   26   31     -3.54      0.00
   25   26   31      2.12      0.00
   16   27   31    -15.62      0.00
   18   27   31      5.71      0.00
   20   27   31     15.56      0.00
   22   27   31    -10.23      0.00
   24   27   31     -7.08      0.00
   26   27   31      4.27      0.00
   15   28   31    -19.74      0.00
   17   28   31      5.97      0.00
   19   28   31      3.99      0.00
   21   28   31     -1.13      0.00
   23   28   31      1.31      0.00
   25   28   31     10.67      0.00
   27   28   31     -6.47      0.00
   12   29   31     34.35      0.00
   14   29   31     -4.04      0.00
   16   29   31      0.66      0.00
   18   29   31     -2.53      0.00
   20   29   31     -9.15      0.00
   22   29   31     14.07      0.00
   24   29   31     -4.02      0.00
   26   29   31     -1.70      0.00
    7   30   31    -13.98      0.00
    9   30   31     12.14      0.00
   11   30   31     15.02      0.00
   13   30   31     16.14      0.00
   15   30   31     -1.73      0.00
   17   30   31      1.98      0.00
   19   30   31      0.12      0.00
   21   30   31      0.39      0.00
   23   30   31      0.63      0.00
   25   30   31     -1.21      0.00
    0   31   31    -11.20      0.00
    2   31   31     11.30      0.00
    4   31   31     17.78      0.00
    6   31   31    -19.03      0.00
    8   31   31     21.45      0.00
   10   31   31     -2.99      0.00
   12   31   31    -13.03      0.00
   14   31   31      0.72      0.00
   16   31   31      4.13      0.00
   18   31   31    -15.22      0.00
   20   31   31      8.69      0.00
   22   31   31     -5.81      0.00
   24   31   31     20.30      0.00
   22   22   32     15.08      0.00
   19   23   32      5.58      0.00
   21   23   32     -6.01      0.00
   23   23   32     14.33      0.00
   18   24   32      5.52      0.00
   20   24   32      5.20      0.00
   22   24   32     -6.87      0.00
   24   24   32     -4.59      0.00
   17   25   32     13.31      0.00
   19   25   32     13.42      0.00
   21   25   32      1.28      0.00
   23   25   32      6.60      0.00
   25   25   32      1.31      0.00
   16   26   32      2.77      0.00
   18   26   32    -16.73      0.00
   20   26   32     -6.19      0.00
   22   26   32      0.60      0.00
   24   26   32     -2.56      0.00
   26   26   32      8.57      0.00
   13   27   32     -7.43      0.00
   15   27   32     15.64      0.00
   17   27   32      6.63      0.00
   19   27   32     -3.73      0.00
   21   27   32      1.70      0.00
   23   27   32      2.16      0.00
   25   27   32     -0.07      0.00
   27   27   32    -12.53      0.00
   12   28   32      3.18      0.00
   14   28   32      1.90      0.00
   16   28   32     -8.72      0.00
   18   28   32     -1.04      0.00
   20   28   32    -16.29      0.00
   22   28   32      7.33      0.00
   24   28   32      4.37      0.00
   26   28   32     -0.73      0.00
    7   29   32     17.89      0.00
    9   29   32     11.18      0.00
   11   29   32     -6.31      0.00
   13   29   32    -15.40      0.00
   15   29   32      1.24      0.00
   17   29   32      1.43      0.00
   19   29   32     10.91      0.00
   21   29   32     -2.30      0.00
   23   29   32     -7.63      0.00
   25   29   32      3.05      0.00
    0   30   32     46.48      0.00
    2   30   32    -22.69      0.00
    4   30   32      8.45      0.00
    6   30   32     23.53      0.00
    8   30   32    -30.12      0.00
   10   30   32     16.67      0.00
   12   30   32     10.41      0.00
   14   30   32    -10.16      0.00
   16   30   32     -5.85      0.00
   18   30   32      6.33      0.00
   20   30   32      8.11      0.00
   22   30   32     -1.07      0.00
   24   30   32    -16.25      0.00
    1   31   32      0.97      0.00
    3   31   32      2.41      0.00
    5   31   32     -0.65      0.00
    7   31   32      2.26      0.00
    9   31   32      0.79      0.00
   11   31   32      4.31      0.00
   13   31   32     -9.78      0.00
   15   31   32     -6.50      0.00
   17   31   32      8.54      0.00
   19   31   32     -3.47      0.00
   21   31   32     -1.42      0.00
   23   31   32    -10.30      0.00
    0   32   32    -22.78      0.00
    2   32   32    -18.72      0.00
    4   32   32      3.75      0.00
    6   32   32     12.78      0.00
    8   32   32     -1.16      0.00
   10   32   32    -11.27      0.00
   12   32   32      4.53      0.00
   14   32   32     28.41      0.00
   16   32   32     -1.01      0.00
   18   32   32      6.88      0.00
   20   32   32    -10.83      0.00
   22   32   32     11.30      0.00
   20   21   33      9.75      0.00
   19   22   33     11.47      0.00
   21   22   33      1.98      0.00
   18   23   33      2.10      0.00
   20   23   33      8.99      0.00
   22   23   33     -1.96      0.00
   17   24   33     -9.26      0.00
   19   24   33     -8.48      0.00
   21   24   33    -13.62      0.00
   23   24   33      2.18      0.00
   16   25   33    -26.22      0.00
   18   25   33     12.62      0.00
   20   25   33     -1.36      0.00
   22   25   33     -2.68      0.00
   24   25   33      3.14      0.00
   13   26   33     20.03      0.00
   15   26   33    -27.97      0.00
   17   26   33      6.09      0.00
   19   26   33      1.33      0.00
   21   26   33      7.84      0.00
   23   26   33      1.54      0.00
   25   26   33     -9.51      0.00
   10   27   33    -17.66      0.00
   12   27   33     24.00      0.00
   14   27   33     -2.72      0.00
   16   27   33     -1.32      0.00
   18   27   33     -1.02      0.00
   20   27   33     -1.28      0.00
   22   27   33      0.13      0.00
   24   27   33     -0.28      0.00
   26   27   33     -6.11      0.00
    7   28   33     10.25      0.00
    9   28   33    -26.70      0.00
   11   28   33     11.62      0.00
   13   28   33     -9.70      0.00
   15   28   33      2.19      0.00
   17   28   33     -0.85      0.00
   19   28   33      1.97      0.00
   21   28   33      4.51      0.00
   23   28   33      1.73      0.00
   25   28   33     -0.23      0.00
    0   29   33      3.82      0.00
    2   29   33    -10.89      0.00
    4   29   33     15.22      0.00
    6   29   33      3.81      0.00
    8   29   33     -3.27      0.00
   10   29   33      4.75      0.00
   12   29   33     -1.45      0.00
   14   29   33    -10.19      0.00
   16   29   33     18.18      0.00
   18   29   33     -7.14      0.00
   20   29   33     -1.72      0.00
   22   29   33     16.24      0.00
   24   29   33    -18.11      0.00
    1   30   33    -15.40      0.00
    3   30   33     -4.56      0.00
    5   30   33     -7.35      0.00
    7   30   33    -13.13      0.00
    9   30   33      4.98      0.00
   11   30   33    -14.76      0.00
   13   30   33     -1.58      0.00
   15   30   33     -2.06      0.00
   17   30   33     -7.99      0.00
   19   30   33     -8.56      0.00
   21   30   33     -1.43      0.00
   23   30   33      6.52      0.00
    0   31   33     24.46      0.00
    2   31   33    -11.00      0.00
    4   31   33      9.50      0.00
    6   31   33    -17.54      0.00
    8   31   33     14.90      0.00
   10   31   33      5.50      0.00
   12   31   33    -13.99      0.00
   14   31   33     11.32      0.00
   16   31   33      7.47      0.00
   18   31   33     -5.41      0.00
   20   31   33      3.43      0.00
   22   31   33     -1.62      0.00
    1   32   33      0.18      0.00
    3   32   33     -0.49      0.00
    5   32   33      8.24      0.00
    7   32   33     -6.64      0.00
    9   32   33      1.33      0.00
   11   32   33     -3.02      0.00
   13   32   33     -3.01      0.00
   15   32   33     -1.60      0.00
   17   32   33     -8.79      0.00
   19   32   33      6.07      0.00
   21   32   33    -10.83      0.00
    0   33   33     22.73      0.00
    2   33   33      0.43      0.00
    4   33   33     -3.47      0.00
    6   33   33     -2.48      0.00
    8   33   33    -11.91      0.00
   10   33   33     18.03      0.00
   12   33   33     -7.73      0.00
   14   33   33     -6.38      0.00
   16   33   33      6.58      0.00
   18   33   33     -9.81      0.00
   20   33   33      1.86      0.00
   20   20   34    -14.32      0.00
   19   21   34     -6.80      0.00
   21   21   34    -21.13      0.00
   18   22   34      8.08      0.00
   20   22   34     19.01      0.00
   22   22   34     -7.07      0.00
   17   23   34     15.00      0.00
   19   23   34     -0.18      0.00
   21   23   34     -0.84      0.00
   23   23   34     -5.51      0.00
   14   24   34    -11.48      0.00
   16   24   34      5.50      0.00
   18   24   34      6.50      0.00
   20   24   34    -13.00      0.00
   22   24   34     18.30      0.00
   24   24   34     -8.15      0.00
   13   25   34    -33.87      0.00
   15   25   34      4.89      0.00
   17   25   34      0.22      0.00
   19   25   34     -7.80      0.00
   21   25   34      7.37      0.00
   23   25   34     -4.35      0.00
   25   25   34     13.09      0.00
   10   26   34     -2.39      0.00
   12   26   34      6.84      0.00
   14   26   34     -0.58      0.00
   16   26   34      7.37      0.00
   18   26   34      0.32      0.00
   20   26   34     -8.31      0.00
   22   26   34      1.59      0.00
   24   26   34     -4.37      0.00
   26   26   34      2.04      0.00
    7   27   34    -15.94      0.00
    9   27   34     12.21      0.00
   11   27   34    -25.32      0.00
   13   27   34     -8.65      0.00
   15   27   34      5.71      0.00
   17   27   34     -3.95      0.00
   19   27   34     -1.42      0.00
   21   27   34      6.76      0.00
   23   27   34     -6.23      0.00
   25   27   34      9.88      0.00
    0   28   34     21.14      0.00
    2   28   34    -16.32      0.00
    4   28   34     -2.97      0.00
[truncated: 56,855 more chars]
