# Supplementary material for: Dynamic three-dimensional structures of a metal–organic framework captured with femtosecond serial crystallography
Source: Nat Chem. 2024 Mar 25;16(5):693–9. doi: 10.1038/s41557-024-01460-w (PMC11087265; doi:10.1038/s41557-024-01460-w)
Supplement: Supplementary file 3 — Crystallographic structure factors for PCN–224(Fe)–CO at −3.9 ps; CCDC reference number 2308180. [file 41557_2024_1460_MOESM3_ESM.cif]

 
data_time-3d90
# start Validation Reply Form
_vrf_THETM01_time-3d90
;
PROBLEM: The value of sine(theta_max)/wavelength is less than 0.575
RESPONSE: To prevent the intensities of the Bragg spots in the 
low-resolution region from exceeding the detector's saturation limit, 
the X-ray flux had to be limited. Consequently, the intensity of the 
Bragg spots in the high-resolution region was insufficient for detection, 
resulting in the limited resolution.
;
_vrf_PLAT084_time-3d90
;
PROBLEM: High wR2 Value (i.e. > 0.25) ...................       0.38 Report
RESPONSE: In serial femtosecond crystallography, diffraction images 
are acquired from a large number of different crystals with different 
sizes and crystallinity. Consequently, errors are introduced while 
merging data obtained from different crystals. Such errors result in 
a high wR2 value for this crystal structure. Moreover, the crystallographic 
analysis of PCN-224 reveals the presence of MOF-525 structural motifs, 
which manifest as defects within the crystal matrix. These defects are 
presumed to be a contributing factor to the elevated wR2 values noted 
in the analysis.
;
# end Validation Reply Form

 
_audit_creation_method            'SHELXL-2018/3'
_shelx_SHELXL_version_number      '2018/3'
_chemical_name_systematic         ?
_chemical_name_common             ?
_chemical_melting_point           ?
_chemical_formula_moiety          'C147 H72 Fe3 N12 O67 Zr12' 
_chemical_formula_sum
 'C147 H72 Fe3 N12 O67 Zr12' 
_chemical_formula_weight          4340.35

loop_
 _atom_type_symbol
 _atom_type_description
 _atom_type_scat_dispersion_real
 _atom_type_scat_dispersion_imag
 _atom_type_scat_source
 'C'  'C'   0.0051   0.0024
 'International Tables Vol C Tables 4.2.6.8 and 6.1.1.4'
 'H'  'H'   0.0000   0.0000
 'International Tables Vol C Tables 4.2.6.8 and 6.1.1.4'
 'N'  'N'   0.0096   0.0048
 'International Tables Vol C Tables 4.2.6.8 and 6.1.1.4'
 'O'  'O'   0.0160   0.0088
 'International Tables Vol C Tables 4.2.6.8 and 6.1.1.4'
 'Fe'  'Fe'   0.3561   1.1184
 'International Tables Vol C Tables 4.2.6.8 and 6.1.1.4'
 'Zr'  'Zr'  -1.4549   0.7529
 'International Tables Vol C Tables 4.2.6.8 and 6.1.1.4'
 
_space_group_crystal_system       cubic
_space_group_IT_number            229
_space_group_name_H-M_alt         'I m -3 m'
_space_group_name_Hall            '-I 4 2 3'
 
_shelx_space_group_comment
;
The symmetry employed for this shelxl refinement is uniquely defined
by the following loop, which should always be used as a source of
symmetry information in preference to the above space-group names.
They are only intended as comments.
;
 
loop_
 _space_group_symop_operation_xyz
 'x, y, z'
 '-x, -y, z'
 '-x, y, -z'
 'x, -y, -z'
 'z, x, y'
 'z, -x, -y'
 '-z, -x, y'
 '-z, x, -y'
 'y, z, x'
 '-y, z, -x'
 'y, -z, -x'
 '-y, -z, x'
 'y, x, -z'
 '-y, -x, -z'
 'y, -x, z'
 '-y, x, z'
 'x, z, -y'
 '-x, z, y'
 '-x, -z, -y'
 'x, -z, y'
 'z, y, -x'
 'z, -y, x'
 '-z, y, x'
 '-z, -y, -x'
 'x+1/2, y+1/2, z+1/2'
 '-x+1/2, -y+1/2, z+1/2'
 '-x+1/2, y+1/2, -z+1/2'
 'x+1/2, -y+1/2, -z+1/2'
 'z+1/2, x+1/2, y+1/2'
 'z+1/2, -x+1/2, -y+1/2'
 '-z+1/2, -x+1/2, y+1/2'
 '-z+1/2, x+1/2, -y+1/2'
 'y+1/2, z+1/2, x+1/2'
 '-y+1/2, z+1/2, -x+1/2'
 'y+1/2, -z+1/2, -x+1/2'
 '-y+1/2, -z+1/2, x+1/2'
 'y+1/2, x+1/2, -z+1/2'
 '-y+1/2, -x+1/2, -z+1/2'
 'y+1/2, -x+1/2, z+1/2'
 '-y+1/2, x+1/2, z+1/2'
 'x+1/2, z+1/2, -y+1/2'
 '-x+1/2, z+1/2, y+1/2'
 '-x+1/2, -z+1/2, -y+1/2'
 'x+1/2, -z+1/2, y+1/2'
 'z+1/2, y+1/2, -x+1/2'
 'z+1/2, -y+1/2, x+1/2'
 '-z+1/2, y+1/2, x+1/2'
 '-z+1/2, -y+1/2, -x+1/2'
 '-x, -y, -z'
 'x, y, -z'
 'x, -y, z'
 '-x, y, z'
 '-z, -x, -y'
 '-z, x, y'
 'z, x, -y'
 'z, -x, y'
 '-y, -z, -x'
 'y, -z, x'
 '-y, z, x'
 'y, z, -x'
 '-y, -x, z'
 'y, x, z'
 '-y, x, -z'
 'y, -x, -z'
 '-x, -z, y'
 'x, -z, -y'
 'x, z, y'
 '-x, z, -y'
 '-z, -y, x'
 '-z, y, -x'
 'z, -y, -x'
 'z, y, x'
 '-x+1/2, -y+1/2, -z+1/2'
 'x+1/2, y+1/2, -z+1/2'
 'x+1/2, -y+1/2, z+1/2'
 '-x+1/2, y+1/2, z+1/2'
 '-z+1/2, -x+1/2, -y+1/2'
 '-z+1/2, x+1/2, y+1/2'
 'z+1/2, x+1/2, -y+1/2'
 'z+1/2, -x+1/2, y+1/2'
 '-y+1/2, -z+1/2, -x+1/2'
 'y+1/2, -z+1/2, x+1/2'
 '-y+1/2, z+1/2, x+1/2'
 'y+1/2, z+1/2, -x+1/2'
 '-y+1/2, -x+1/2, z+1/2'
 'y+1/2, x+1/2, z+1/2'
 '-y+1/2, x+1/2, -z+1/2'
 'y+1/2, -x+1/2, -z+1/2'
 '-x+1/2, -z+1/2, y+1/2'
 'x+1/2, -z+1/2, -y+1/2'
 'x+1/2, z+1/2, y+1/2'
 '-x+1/2, z+1/2, -y+1/2'
 '-z+1/2, -y+1/2, x+1/2'
 '-z+1/2, y+1/2, -x+1/2'
 'z+1/2, -y+1/2, -x+1/2'
 'z+1/2, y+1/2, x+1/2'
 
_cell_length_a                    38.863(5)
_cell_length_b                    38.863(5)
_cell_length_c                    38.863(5)
_cell_angle_alpha                 90
_cell_angle_beta                  90
_cell_angle_gamma                 90
_cell_volume                      58697(20)
_cell_formula_units_Z             4
_cell_measurement_temperature     293(2)
_cell_measurement_reflns_used     2822779
_cell_measurement_theta_min       0.87
_cell_measurement_theta_max       28.86
 
_exptl_crystal_description        cubic
_exptl_crystal_colour             black
_exptl_crystal_density_meas       ?
_exptl_crystal_density_method     ?
_exptl_crystal_density_diffrn     0.491          
_exptl_crystal_F_000              8528
_exptl_transmission_factor_min    ?
_exptl_transmission_factor_max    ?
_exptl_crystal_size_max           ?
_exptl_crystal_size_mid           ?
_exptl_crystal_size_min           ?
_exptl_absorpt_coefficient_mu     0.448
_shelx_estimated_absorpt_T_min    ?
_shelx_estimated_absorpt_T_max    ?
_exptl_absorpt_correction_type    ?
_exptl_absorpt_correction_T_min   ?
_exptl_absorpt_correction_T_max   ?
_exptl_absorpt_process_details    ?
_exptl_absorpt_special_details    ?
_diffrn_ambient_temperature       293(2)
_diffrn_radiation_wavelength      0.82656
_diffrn_radiation_type            'synchrotron'
_diffrn_source                    'PAL-XFEL'
_diffrn_measurement_device_type   'SFX measurement MX-225HS'
_diffrn_measurement_method        'Fixed-target system'
_diffrn_detector_area_resol_mean  ?
_diffrn_reflns_number             7314
_diffrn_reflns_av_unetI/netI      0.1215
_diffrn_reflns_av_R_equivalents   0.0975
_diffrn_reflns_limit_h_min        1
_diffrn_reflns_limit_h_max        43
_diffrn_reflns_limit_k_min        0
_diffrn_reflns_limit_k_max        30
_diffrn_reflns_limit_l_min        0
_diffrn_reflns_limit_l_max        30
_diffrn_reflns_theta_min          0.862
_diffrn_reflns_theta_max          27.789
_diffrn_reflns_theta_full         27.789
_diffrn_measured_fraction_theta_max   0.992
_diffrn_measured_fraction_theta_full  0.992
_diffrn_reflns_Laue_measured_fraction_max    0.992
_diffrn_reflns_Laue_measured_fraction_full   0.992
_diffrn_reflns_point_group_measured_fraction_max   0.992
_diffrn_reflns_point_group_measured_fraction_full  0.992
_reflns_number_total              4116
_reflns_number_gt                 2665
_reflns_threshold_expression      'I > 2\s(I)'
_reflns_Friedel_coverage          0.000
_reflns_Friedel_fraction_max      .
_reflns_Friedel_fraction_full     .
 
_reflns_special_details
;
 Reflections were merged by SHELXL according to the crystal
 class for the calculation of statistics and refinement.
 
 Structure factors included contributions from the .fab file.
 
 _reflns_Friedel_fraction is defined as the number of unique
 Friedel pairs measured divided by the number that would be
 possible theoretically, ignoring centric projections and
 systematic absences.
;
 
_computing_data_collection        ?
_computing_cell_refinement        ?
_computing_data_reduction         'CrystFEL (J. Appl. Cryst. 2012) and XPREP (Bruker, 2004)'
_computing_structure_solution     'SHELXT 2018/2 (Sheldrick, 2018)'
_computing_structure_refinement 'SHELXL-2018/3 (Sheldrick, 2018)'
_computing_molecular_graphics     ?
_computing_publication_material   ?
_refine_special_details           ?
_refine_ls_structure_factor_coef  Fsqd
_refine_ls_matrix_type            full
_refine_ls_weighting_scheme       calc
_refine_ls_weighting_details
'w=1/[\s^2^(Fo^2^)+(0.2000P)^2^] where P=(Fo^2^+2Fc^2^)/3'
_atom_sites_solution_primary      ?
_atom_sites_solution_secondary    ?
_atom_sites_solution_hydrogens    geom
_refine_ls_hydrogen_treatment     constr
_refine_ls_extinction_method      'SHELXL-2018/3 (Sheldrick 2018)'
_refine_ls_extinction_coef        0.0019(2)
_refine_ls_extinction_expression
 'Fc^*^=kFc[1+0.001xFc^2^\l^3^/sin(2\q)]^-1/4^'
_refine_ls_number_reflns          4116
_refine_ls_number_parameters      131
_refine_ls_number_restraints      155
_refine_ls_R_factor_all           0.1540
_refine_ls_R_factor_gt            0.1291
_refine_ls_wR_factor_ref          0.3750
_refine_ls_wR_factor_gt           0.3302
_refine_ls_goodness_of_fit_ref    1.285
_refine_ls_restrained_S_all       1.274
_refine_ls_shift/su_max           0.000
_refine_ls_shift/su_mean          0.000
 
loop_
 _atom_site_label
 _atom_site_type_symbol
 _atom_site_fract_x
 _atom_site_fract_y
 _atom_site_fract_z
 _atom_site_U_iso_or_equiv
 _atom_site_adp_type
 _atom_site_occupancy
 _atom_site_site_symmetry_order  
 _atom_site_calc_flag
 _atom_site_refinement_flags_posn
 _atom_site_refinement_flags_adp
 _atom_site_refinement_flags_occupancy
 _atom_site_disorder_assembly
 _atom_site_disorder_group
O5 O 0.18483(18) 0.67293(17) 0.7217(2) 0.165(3) Uani 1 1 d . U . . .
O4 O 0.28313(17) 0.71687(17) 0.71687(17) 0.085(2) Uani 1 6 d S TU P . .
C6 C 0.16926(19) 0.66926(19) 0.750000 0.157(6) Uani 1 2 d S TU P . .
C7 C 0.14098(14) 0.64098(14) 0.750000 0.122(4) Uani 1 2 d S TU P . .
C9 C 0.1080(3) 0.5971(3) 0.7186(5) 0.187(5) Uani 1 1 d . U . . .
H9 H 0.103396 0.585764 0.698089 0.224 Uiso 1 1 calc R U . . .
C8 C 0.1343(2) 0.6236(2) 0.7213(3) 0.164(4) Uani 1 1 d . U . . .
H8 H 0.147257 0.628675 0.701762 0.197 Uiso 1 1 calc R U . . .
C10 C 0.08957(19) 0.58957(19) 0.750000 0.149(5) Uani 1 2 d S TU P . .
C11 C 0.06303(15) 0.56303(15) 0.750000 0.164(6) Uani 1 2 d S TU P . .
C12 C 0.07343(15) 0.52859(15) 0.7511(3) 0.174(5) Uani 1 1 d . U . . .
C13 C 0.10865(16) 0.51820(19) 0.7514(4) 0.201(6) Uani 1 1 d . U . . .
H13 H 0.127818 0.532532 0.751528 0.241 Uiso 1 1 calc R U . . .
N14 N 0.0515(2) 0.500000 0.7510(4) 0.162(5) Uani 1 2 d S TU P . .
Fe15 Fe 0.000000 0.500000 0.76469(17) 0.140(4) Uani 0.5 4 d DS TU P . .
C16 C 0.000000 0.500000 0.8085(5) 0.135(10) Uani 0.5 4 d DS TU P . .
O17 O 0.000000 0.500000 0.8352(7) 0.177(11) Uani 0.5 4 d DS TU P . .
Zr1 Zr 0.2337(2) 0.7019(2) 0.7019(2) 0.1101(19) Uani 0.540(19) 2 d S TU P . 1
O7 O 0.2542(6) 0.6490(6) 0.6912(7) 0.202(8) Uani 0.540(19) 1 d . U P . 1
O1 O 0.2458(3) 0.6828(4) 0.7542(3) 0.100(5) Uani 0.540(19) 2 d S TU P . 1
Zr2 Zr 0.2217(2) 0.7135(2) 0.7135(2) 0.104(2) Uani 0.460(19) 2 d S TU P . 2
O8 O 0.2449(5) 0.6596(4) 0.7094(5) 0.138(6) Uani 0.460(19) 1 d . U P . 2
O2 O 0.2362(3) 0.7085(5) 0.7638(3) 0.091(5) Uani 0.460(19) 2 d S TU P . 2
 
loop_
 _atom_site_aniso_label
 _atom_site_aniso_U_11
 _atom_site_aniso_U_22
 _atom_site_aniso_U_33
 _atom_site_aniso_U_23
 _atom_site_aniso_U_13
 _atom_site_aniso_U_12
O5 0.151(5) 0.158(5) 0.184(6) 0.088(5) -0.080(4) -0.086(4)
O4 0.085(2) 0.085(2) 0.085(2) 0.028(3) -0.028(3) -0.028(3)
C6 0.121(5) 0.121(5) 0.229(14) 0.094(8) -0.094(8) -0.063(7)
C7 0.084(4) 0.084(4) 0.198(11) 0.050(5) -0.050(5) -0.044(5)
C9 0.132(7) 0.109(6) 0.319(15) -0.004(8) -0.037(9) -0.044(6)
C8 0.125(6) 0.116(5) 0.250(11) 0.022(6) -0.047(7) -0.072(5)
C10 0.064(3) 0.064(3) 0.318(17) -0.008(5) 0.008(5) -0.004(4)
C11 0.058(3) 0.058(3) 0.377(19) 0.005(5) -0.005(5) -0.009(4)
C12 0.053(3) 0.053(3) 0.416(15) 0.006(5) -0.002(5) -0.010(3)
C13 0.047(3) 0.073(3) 0.48(2) 0.008(6) -0.002(5) -0.008(3)
N14 0.069(4) 0.069(4) 0.347(16) 0.000 -0.011(6) 0.000
Fe15 0.0526(17) 0.0549(18) 0.312(11) 0.000 0.000 0.000
C16 0.052(11) 0.063(13) 0.29(3) 0.000 0.000 0.000
O17 0.101(14) 0.084(12) 0.35(3) 0.000 0.000 0.000
Zr1 0.107(3) 0.112(2) 0.112(2) 0.047(2) -0.052(2) -0.052(2)
O7 0.244(15) 0.151(12) 0.210(15) 0.017(11) 0.029(12) -0.062(10)
O1 0.112(6) 0.077(9) 0.112(6) 0.031(6) -0.034(6) -0.031(6)
Zr2 0.099(3) 0.106(3) 0.106(3) 0.050(3) -0.053(2) -0.053(2)
O8 0.152(10) 0.098(8) 0.162(11) 0.052(8) -0.044(9) -0.043(7)
O2 0.087(5) 0.100(13) 0.087(5) 0.020(6) -0.003(7) -0.020(6)
 
_geom_special_details
;
 All esds (except the esd in the dihedral angle between two l.s. planes)
 are estimated using the full covariance matrix.  The cell esds are taken
 into account individually in the estimation of esds in distances, angles
 and torsion angles; correlations between esds in cell parameters are only
 used when they are defined by crystal symmetry.  An approximate (isotropic)
 treatment of cell esds is used for estimating esds involving l.s. planes.
;
 
loop_
 _geom_bond_atom_site_label_1
 _geom_bond_atom_site_label_2
 _geom_bond_distance
 _geom_bond_site_symmetry_2
 _geom_bond_publ_flag
O5 C6 1.265(8) . ?
O5 Zr2 2.152(6) . ?
O5 Zr1 2.338(9) . ?
O4 Zr1 2.090(5) 10_656 ?
O4 Zr1 2.090(5) 7_665 ?
O4 Zr1 2.090(5) . ?
O4 Zr2 2.396(10) 10_656 ?
O4 Zr2 2.396(10) 7_665 ?
O4 Zr2 2.396(10) . ?
C6 C7 1.555(13) . ?
C7 C8 1.330(12) . ?
C7 C8 1.330(12) 37_456 ?
C9 C10 1.444(16) . ?
C9 C8 1.455(12) . ?
C9 H9 0.9300 . ?
C8 H8 0.9300 . ?
C10 C11 1.459(14) . ?
C11 C12 1.399(8) . ?
C11 C12 1.399(8) 37_456 ?
C12 N14 1.400(7) . ?
C12 C13 1.427(9) . ?
C13 C13 1.415(15) 51_565 ?
C13 H13 0.9300 . ?
N14 Fe15 2.071(9) . ?
N14 Fe15 2.093(9) 37_456 ?
Fe15 Fe15 1.141(13) 37_456 ?
Fe15 C16 1.70(2) . ?
C16 O17 1.037(19) . ?
Zr1 O1 2.215(7) . ?
Zr1 O1 2.215(7) 7_665 ?
Zr1 O7 2.24(2) 67 ?
Zr1 O7 2.24(2) . ?
Zr1 Zr1 3.541(6) 10_656 ?
Zr1 Zr1 3.541(6) 7_665 ?
Zr2 O2 1.35(3) 82_465 ?
Zr2 O2 2.045(9) . ?
Zr2 O2 2.045(9) 7_665 ?
Zr2 O8 2.285(19) . ?
Zr2 O8 2.285(19) 67 ?
Zr2 Zr2 2.87(2) 79_456 ?
Zr2 Zr2 2.87(2) 82_465 ?
Zr2 Zr2 3.565(6) 10_656 ?
Zr2 Zr2 3.565(6) 7_665 ?
 
loop_
 _geom_angle_atom_site_label_1
 _geom_angle_atom_site_label_2
 _geom_angle_atom_site_label_3
 _geom_angle
 _geom_angle_site_symmetry_1
 _geom_angle_site_symmetry_3
 _geom_angle_publ_flag
C6 O5 Zr2 122.0(8) . . ?
C6 O5 Zr1 136.9(7) . . ?
Zr1 O4 Zr1 115.8(3) 10_656 7_665 ?
Zr1 O4 Zr1 115.8(3) 10_656 . ?
Zr1 O4 Zr1 115.8(3) 7_665 . ?
Zr1 O4 Zr2 18.79(16) 10_656 10_656 ?
Zr1 O4 Zr2 108.3(5) 7_665 10_656 ?
Zr1 O4 Zr2 108.3(5) . 10_656 ?
Zr1 O4 Zr2 108.3(5) 10_656 7_665 ?
Zr1 O4 Zr2 18.79(16) 7_665 7_665 ?
Zr1 O4 Zr2 108.3(5) . 7_665 ?
Zr2 O4 Zr2 96.1(5) 10_656 7_665 ?
Zr2 O4 Zr2 96.1(5) 10_656 . ?
Zr2 O4 Zr2 96.1(5) 7_665 . ?
O5 C6 O5 130.6(10) 37_456 . ?
O5 C6 C7 114.7(5) 37_456 . ?
O5 C6 C7 114.7(5) . . ?
C8 C7 C8 120.6(10) . 37_456 ?
C8 C7 C6 119.7(5) . . ?
C8 C7 C6 119.7(5) 37_456 . ?
C10 C9 C8 115.7(13) . . ?
C10 C9 H9 122.1 . . ?
C8 C9 H9 122.1 . . ?
C7 C8 C9 123.7(12) . . ?
C7 C8 H8 118.2 . . ?
C9 C8 H8 118.2 . . ?
C9 C10 C9 120.7(12) . 37_456 ?
C9 C10 C11 119.7(6) . . ?
C9 C10 C11 119.7(6) 37_456 . ?
C12 C11 C12 123.7(8) . 37_456 ?
C12 C11 C10 118.2(4) . . ?
C12 C11 C10 118.2(4) 37_456 . ?
C11 C12 N14 125.7(6) . . ?
C11 C12 C13 123.2(6) . . ?
N14 C12 C13 111.0(6) . . ?
C13 C13 C12 106.4(4) 51_565 . ?
C13 C13 H13 126.8 51_565 . ?
C12 C13 H13 126.8 . . ?
C12 N14 C12 105.0(7) . 51_565 ?
C12 N14 Fe15 126.0(5) . . ?
C12 N14 Fe15 126.0(5) 51_565 . ?
C12 N14 Fe15 125.7(5) . 37_456 ?
C12 N14 Fe15 125.7(5) 51_565 37_456 ?
Fe15 N14 Fe15 31.8(4) . 37_456 ?
Fe15 Fe15 C16 180.0 37_456 . ?
Fe15 Fe15 N14 75.1(4) 37_456 . ?
C16 Fe15 N14 104.9(4) . . ?
Fe15 Fe15 N14 75.1(4) 37_456 2_565 ?
C16 Fe15 N14 104.9(4) . 2_565 ?
N14 Fe15 N14 150.3(9) . 2_565 ?
Fe15 Fe15 N14 73.0(4) 37_456 38_556 ?
C16 Fe15 N14 107.0(4) . 38_556 ?
N14 Fe15 N14 85.71(10) . 38_556 ?
N14 Fe15 N14 85.71(10) 2_565 38_556 ?
Fe15 Fe15 N14 73.0(4) 37_456 37_456 ?
C16 Fe15 N14 107.0(4) . 37_456 ?
N14 Fe15 N14 85.71(10) . 37_456 ?
N14 Fe15 N14 85.71(10) 2_565 37_456 ?
N14 Fe15 N14 146.1(9) 38_556 37_456 ?
O17 C16 Fe15 180.0 . . ?
O4 Zr1 O1 69.0(3) . . ?
O4 Zr1 O1 69.0(3) . 7_665 ?
O1 Zr1 O1 124.7(6) . 7_665 ?
O4 Zr1 O7 88.9(8) . 67 ?
O1 Zr1 O7 134.7(7) . 67 ?
O1 Zr1 O7 77.7(9) 7_665 67 ?
O4 Zr1 O7 88.9(8) . . ?
O1 Zr1 O7 77.7(9) . . ?
O1 Zr1 O7 134.7(7) 7_665 . ?
O7 Zr1 O7 62.4(12) 67 . ?
O4 Zr1 O5 142.1(3) . . ?
O1 Zr1 O5 73.1(3) . . ?
O1 Zr1 O5 136.4(6) 7_665 . ?
O7 Zr1 O5 120.2(7) 67 . ?
O7 Zr1 O5 84.8(6) . . ?
O4 Zr1 O5 142.1(3) . 67 ?
O1 Zr1 O5 136.4(6) . 67 ?
O1 Zr1 O5 73.1(3) 7_665 67 ?
O7 Zr1 O5 84.8(6) 67 67 ?
O7 Zr1 O5 120.2(7) . 67 ?
O5 Zr1 O5 69.9(3) . 67 ?
O4 Zr1 Zr1 32.10(16) . 10_656 ?
O1 Zr1 Zr1 36.9(3) . 10_656 ?
O1 Zr1 Zr1 95.0(2) 7_665 10_656 ?
O7 Zr1 Zr1 113.3(6) 67 10_656 ?
O7 Zr1 Zr1 83.0(7) . 10_656 ?
O5 Zr1 Zr1 109.99(16) . 10_656 ?
O5 Zr1 Zr1 156.1(4) 67 10_656 ?
O4 Zr1 Zr1 32.10(16) . 7_665 ?
O1 Zr1 Zr1 95.0(2) . 7_665 ?
O1 Zr1 Zr1 36.9(3) 7_665 7_665 ?
O7 Zr1 Zr1 83.0(7) 67 7_665 ?
O7 Zr1 Zr1 113.3(6) . 7_665 ?
O5 Zr1 Zr1 156.2(4) . 7_665 ?
O5 Zr1 Zr1 109.99(16) 67 7_665 ?
Zr1 Zr1 Zr1 59.998(1) 10_656 7_665 ?
Zr1 O1 Zr1 106.1(5) 10_656 . ?
O2 Zr2 O2 62.7(8) 82_465 . ?
O2 Zr2 O2 62.7(8) 82_465 7_665 ?
O2 Zr2 O2 96.0(9) . 7_665 ?
O2 Zr2 O5 97.5(9) 82_465 . ?
O2 Zr2 O5 88.5(5) . . ?
O2 Zr2 O5 153.9(8) 7_665 . ?
O2 Zr2 O5 97.5(9) 82_465 67 ?
O2 Zr2 O5 153.9(8) . 67 ?
O2 Zr2 O5 88.5(4) 7_665 67 ?
O5 Zr2 O5 77.0(3) . 67 ?
O2 Zr2 O8 142.6(5) 82_465 . ?
O2 Zr2 O8 82.6(7) . . ?
O2 Zr2 O8 139.4(7) 7_665 . ?
O5 Zr2 O8 66.6(6) . . ?
O5 Zr2 O8 110.3(6) 67 . ?
O2 Zr2 O8 142.6(5) 82_465 67 ?
O2 Zr2 O8 139.4(7) . 67 ?
O2 Zr2 O8 82.6(7) 7_665 67 ?
O5 Zr2 O8 110.3(6) . 67 ?
O5 Zr2 O8 66.6(6) 67 67 ?
O8 Zr2 O8 73.5(10) . 67 ?
O2 Zr2 O4 107.8(7) 82_465 . ?
O2 Zr2 O4 71.1(5) . . ?
O2 Zr2 O4 71.1(5) 7_665 . ?
O5 Zr2 O4 134.0(5) . . ?
O5 Zr2 O4 134.0(5) 67 . ?
O8 Zr2 O4 70.1(5) . . ?
O8 Zr2 O4 70.1(5) 67 . ?
O2 Zr2 Zr2 40.5(4) 82_465 79_456 ?
O2 Zr2 Zr2 25.4(5) . 79_456 ?
O2 Zr2 Zr2 91.0(6) 7_665 79_456 ?
O5 Zr2 Zr2 82.0(3) . 79_456 ?
O5 Zr2 Zr2 129.3(8) 67 79_456 ?
O8 Zr2 Zr2 102.4(6) . 79_456 ?
O8 Zr2 Zr2 162.9(5) 67 79_456 ?
O4 Zr2 Zr2 92.85(19) . 79_456 ?
O2 Zr2 Zr2 40.5(4) 82_465 82_465 ?
O2 Zr2 Zr2 91.0(6) . 82_465 ?
O2 Zr2 Zr2 25.4(5) 7_665 82_465 ?
O5 Zr2 Zr2 129.3(8) . 82_465 ?
O5 Zr2 Zr2 82.0(3) 67 82_465 ?
O8 Zr2 Zr2 162.9(5) . 82_465 ?
O8 Zr2 Zr2 102.4(6) 67 82_465 ?
O4 Zr2 Zr2 92.9(2) . 82_465 ?
Zr2 Zr2 Zr2 76.7(7) 79_456 82_465 ?
O2 Zr2 Zr2 78.7(6) 82_465 10_656 ?
O2 Zr2 Zr2 29.3(4) . 10_656 ?
O2 Zr2 Zr2 82.6(4) 7_665 10_656 ?
O5 Zr2 Zr2 111.45(16) . 10_656 ?
O5 Zr2 Zr2 171.1(2) 67 10_656 ?
O8 Zr2 Zr2 76.7(4) . 10_656 ?
O8 Zr2 Zr2 111.5(4) 67 10_656 ?
O4 Zr2 Zr2 41.9(3) . 10_656 ?
Zr2 Zr2 Zr2 51.7(3) 79_456 10_656 ?
Zr2 Zr2 Zr2 89.999(4) 82_465 10_656 ?
O2 Zr2 Zr2 78.7(6) 82_465 7_665 ?
O2 Zr2 Zr2 82.6(4) . 7_665 ?
O2 Zr2 Zr2 29.3(4) 7_665 7_665 ?
O5 Zr2 Zr2 171.1(2) . 7_665 ?
O5 Zr2 Zr2 111.45(16) 67 7_665 ?
O8 Zr2 Zr2 111.5(4) . 7_665 ?
O8 Zr2 Zr2 76.7(4) 67 7_665 ?
O4 Zr2 Zr2 41.9(3) . 7_665 ?
Zr2 Zr2 Zr2 89.999(2) 79_456 7_665 ?
Zr2 Zr2 Zr2 51.7(3) 82_465 7_665 ?
Zr2 Zr2 Zr2 59.999(1) 10_656 7_665 ?
Zr2 O2 Zr2 114.1(6) 79_456 10_656 ?
Zr2 O2 Zr2 114.1(6) 79_456 . ?
Zr2 O2 Zr2 121.4(9) 10_656 . ?
 
loop_
 _geom_torsion_atom_site_label_1
 _geom_torsion_atom_site_label_2
 _geom_torsion_atom_site_label_3
 _geom_torsion_atom_site_label_4
 _geom_torsion
 _geom_torsion_site_symmetry_1
 _geom_torsion_site_symmetry_2
 _geom_torsion_site_symmetry_3
 _geom_torsion_site_symmetry_4
 _geom_torsion_publ_flag
Zr2 O5 C6 O5 -5.9(4) . . . 37_456 ?
Zr1 O5 C6 O5 11.1(6) . . . 37_456 ?
Zr2 O5 C6 C7 174.1(4) . . . . ?
Zr1 O5 C6 C7 -168.9(6) . . . . ?
O5 C6 C7 C8 178.3(6) 37_456 . . . ?
O5 C6 C7 C8 -1.7(6) . . . . ?
O5 C6 C7 C8 -1.7(6) 37_456 . . 37_456 ?
O5 C6 C7 C8 178.3(6) . . . 37_456 ?
C8 C7 C8 C9 1.0(7) 37_456 . . . ?
C6 C7 C8 C9 -179.0(7) . . . . ?
C10 C9 C8 C7 -1.9(14) . . . . ?
C8 C9 C10 C9 0.9(6) . . . 37_456 ?
C8 C9 C10 C11 -179.1(6) . . . . ?
C9 C10 C11 C12 78.2(8) . . . . ?
C9 C10 C11 C12 -101.8(8) 37_456 . . . ?
C9 C10 C11 C12 -101.8(8) . . . 37_456 ?
C9 C10 C11 C12 78.2(8) 37_456 . . 37_456 ?
C12 C11 C12 N14 0.6(10) 37_456 . . . ?
C10 C11 C12 N14 -179.4(10) . . . . ?
C12 C11 C12 C13 178.3(15) 37_456 . . . ?
C10 C11 C12 C13 -1.7(15) . . . . ?
C11 C12 C13 C13 -178.0(9) . . . 51_565 ?
N14 C12 C13 C13 0.1(12) . . . 51_565 ?
C11 C12 N14 C12 177.9(5) . . . 51_565 ?
C13 C12 N14 C12 -0.1(19) . . . 51_565 ?
C11 C12 N14 Fe15 -21.0(19) . . . . ?
C13 C12 N14 Fe15 161.0(11) . . . . ?
C11 C12 N14 Fe15 18.5(19) . . . 37_456 ?
C13 C12 N14 Fe15 -159.5(11) . . . 37_456 ?
 
_refine_diff_density_max    1.070
_refine_diff_density_min   -1.000
_refine_diff_density_rms    0.113

_shelx_res_file
;
TITL dcut_shelx_time-4d00_a.res in Im-3m
    dcut_shelx_time-4d00_a_sq.res
    created by SHELXL-2018/3 at 21:35:43 on 19-Dec-2022
REM Old TITL dcut_shelx_time-4d00 in Im-3m
REM SHELXT solution in Im-3m: R1 0.515, Rweak 0.262, Alpha 0.179
REM <I/s>   0.000 for    0 systematic absences,  Orientation as input
REM Formula found by SHELXT:  C168 N36 O34 Fe3 Zr12
CELL  0.82656  38.8633  38.8633  38.8633   90.000   90.000   90.000
ZERR    4.000   0.0045   0.0045   0.0045    0.000    0.000    0.000
LATT  2
SYMM -X, -Y, Z
SYMM -X, Y, -Z
SYMM X, -Y, -Z
SYMM Z, X, Y
SYMM Z, -X, -Y
SYMM -Z, -X, Y
SYMM -Z, X, -Y
SYMM Y, Z, X
SYMM -Y, Z, -X
SYMM Y, -Z, -X
SYMM -Y, -Z, X
SYMM Y, X, -Z
SYMM -Y, -X, -Z
SYMM Y, -X, Z
SYMM -Y, X, Z
SYMM X, Z, -Y
SYMM -X, Z, Y
SYMM -X, -Z, -Y
SYMM X, -Z, Y
SYMM Z, Y, -X
SYMM Z, -Y, X
SYMM -Z, Y, X
SYMM -Z, -Y, -X
SFAC C H N O FE ZR
DISP $C  0.00511  0.00239 15.74444!source kissel
DISP $H -0.00002  0.00000  0.66615!source kissel
DISP $N  0.00955  0.00480 28.17579!source kissel
DISP $O  0.01604  0.00875 47.81841!source kissel
DISP $Fe  0.35610  1.11842 5271.23871!source kissel
DISP $Zr -1.45491  0.75288 3671.72661!source kissel
UNIT 588 288 48 268 12 48
ACTA
L.S. 5 0  246
BOND $H
FMAP 2
DFIX 1.71 0.02 Fe15 C16
DFIX 1.1 0.02 C16 O17
SIMU 0.05
DELU 0.05
ISOR 0.01 0.02 O7 O8
PLAN 20
ABIN
LIST 4
WGHT    0.200000
EXTI    0.001903
FVAR       0.11109   0.53974
O5    4    0.184831    0.672928    0.721656    11.00000    0.15120    0.15818 =
         0.18437    0.08843   -0.08043   -0.08552
O4    4    0.283130    0.716870    0.716870    10.16667    0.08484    0.08484 =
         0.08484    0.02802   -0.02802   -0.02802
C6    1    0.169262    0.669262    0.750000    10.50000    0.12119    0.12119 =
         0.22948    0.09421   -0.09421   -0.06333
C7    1    0.140977    0.640977    0.750000    10.50000    0.08418    0.08418 =
         0.19761    0.05038   -0.05038   -0.04366
C9    1    0.108033    0.597114    0.718639    11.00000    0.13228    0.10889 =
         0.31904   -0.00411   -0.03670   -0.04375
AFIX  43
H9    2    0.103396    0.585764    0.698089    11.00000   -1.20000
AFIX   0
C8    1    0.134348    0.623603    0.721263    11.00000    0.12507    0.11626 =
         0.25035    0.02225   -0.04672   -0.07236
AFIX  43
H8    2    0.147257    0.628675    0.701762    11.00000   -1.20000
AFIX   0
C10   1    0.089568    0.589568    0.750000    10.50000    0.06400    0.06400 =
         0.31831   -0.00778    0.00778   -0.00422
C11   1    0.063026    0.563026    0.750000    10.50000    0.05832    0.05832 =
         0.37665    0.00474   -0.00474   -0.00871
C12   1    0.073430    0.528587    0.751142    11.00000    0.05262    0.05274 =
         0.41619    0.00575   -0.00186   -0.00957
C13   1    0.108654    0.518201    0.751391    11.00000    0.04724    0.07315 =
         0.48162    0.00795   -0.00223   -0.00819
AFIX  43
H13   2    0.127818    0.532532    0.751528    11.00000   -1.20000
AFIX   0
N14   3    0.051512    0.500000    0.751022    10.50000    0.06872    0.06874 =
         0.34723    0.00000   -0.01050    0.00000
FE15  5    0.000000    0.500000    0.764686    10.12500    0.05258    0.05494 =
         0.31201    0.00000    0.00000    0.00000
C16   1    0.000000    0.500000    0.808471    10.12500    0.05210    0.06274 =
         0.29061    0.00000    0.00000    0.00000
O17   4    0.000000    0.500000    0.835166    10.12500    0.10073    0.08442 =
         0.34501    0.00000    0.00000    0.00000
CONF
MERG 2
PART 1
ZR1   6    0.233723    0.701850    0.701850    20.50000    0.10729    0.11151 =
         0.11151    0.04684   -0.05241   -0.05241
O7    4    0.254238    0.649030    0.691250    21.00000    0.24350    0.15082 =
         0.21044    0.01723    0.02945   -0.06207
O1    4    0.245838    0.682768    0.754162    20.50000    0.11204    0.07694 =
         0.11204    0.03071   -0.03450   -0.03071
PART 0
PART 2
ZR2   6    0.221655    0.713470    0.713470   -20.50000    0.09857    0.10649 =
         0.10649    0.05036   -0.05268   -0.05268
O8    4    0.244942    0.659647    0.709367   -21.00000    0.15248    0.09763 =
         0.16239    0.05164   -0.04390   -0.04282
O2    4    0.236222    0.708500    0.763778   -20.50000    0.08720    0.09972 =
         0.08720    0.01967   -0.00285   -0.01967
PART 0
HKLF 4


REM  dcut_shelx_time-4d00_a.res in Im-3m
REM wR2 = 0.3750, GooF = S = 1.285, Restrained GooF = 1.274 for all data
REM R1 = 0.1291 for 2665 Fo > 4sig(Fo) and 0.1540 for all 4116 data
REM 131 parameters refined using 155 restraints

END

WGHT      0.2000      0.0000

REM Highest difference peak  1.070,  deepest hole -1.000,  1-sigma level  0.113
Q1    1   0.0000  0.5000  0.8197  10.25000  0.05    0.98
Q2    1   0.2643  0.6472  0.7292  11.00000  0.05    0.76
Q3    1   0.0000  0.5000  0.7500  10.12500  0.05    0.60
Q4    1   0.0741  0.5279  0.7469  11.00000  0.05    0.57
Q5    1   0.2992  0.7008  0.7292  10.50000  0.05    0.51
Q6    1   0.1225  0.5306  0.7783  11.00000  0.05    0.45
Q7    1   0.2930  0.7070  0.6782  10.50000  0.05    0.43
Q8    1   0.2429  0.6324  0.7042  11.00000  0.05    0.43
Q9    1   0.1108  0.5180  0.7569  11.00000  0.05    0.42
Q10   1   0.1228  0.5202  0.7282  11.00000  0.05    0.41
Q11   1   0.0517  0.5228  0.7783  11.00000  0.05    0.40
Q12   1   0.2302  0.6765  0.7698  10.50000  0.05    0.40
Q13   1   0.1269  0.5199  0.7292  11.00000  0.05    0.39
Q14   1   0.2272  0.6628  0.6882  11.00000  0.05    0.39
Q15   1   0.1414  0.5000  0.7499  10.50000  0.05    0.36
Q16   1   0.3119  0.6881  0.7222  10.50000  0.05    0.36
Q17   1   0.2502  0.7106  0.7702  11.00000  0.05    0.36
Q18   1   0.2426  0.6710  0.7573  10.50000  0.05    0.36
Q19   1   0.2024  0.7327  0.7057  11.00000  0.05    0.35
Q20   1   0.1800  0.6762  0.6762  10.50000  0.05    0.35
;
_shelx_res_checksum   53877

_shelx_hkl_file
;
   1   1   0  -81.66  126.60
   2   0   0 5728.94  302.20
   2   1   1 4437.60  157.06
   2   2   0 3864.30  197.40
   3   1   0  957.47   62.35
   2   2   2 9999.00  954.51
   3   1   2  496.68   74.23
   3   2   1  535.79   67.84
   4   0   0 5101.34  328.00
   3   3   0  165.11   64.22
   4   1   1 1834.22  117.19
   4   2   0 1499.39  129.36
   3   3   2  763.33  120.57
   4   2   2 2995.73  321.38
   4   1   3  225.80   31.42
   4   3   1  193.23   18.84
   5   1   0  133.41   42.79
   5   1   2  -80.79   15.58
   5   2   1  -96.18   11.84
   4   4   0 1630.75  240.40
   4   3   3  -86.34   55.94
   5   3   0 -316.01   27.38
   4   4   2  419.17  111.63
   6   0   0 3367.15  375.68
   5   2   3  468.37   24.35
   5   3   2  519.84   22.61
   6   1   1 2673.63  133.49
   6   2   0 1051.07   22.82
   5   1   4 1039.58   52.84
   5   4   1 1046.07   25.16
   6   2   2 1337.58  162.30
   6   1   3 -203.55   18.26
   6   3   1 -183.09   18.82
   4   4   4  363.21  183.88
   5   3   4  -79.64   32.91
   5   4   3 -133.09   32.17
   5   5   0  925.64  129.79
   7   1   0  -88.51   18.01
   6   4   0   57.82   31.38
   5   5   2 1890.44  186.27
   6   3   3   11.20    7.45
   7   1   2   89.43   17.75
   7   2   1   75.08    9.98
   6   2   4  671.00  103.14
   6   4   2  515.29   54.94
   7   3   0  280.63   55.39
   6   1   5  796.75   74.59
   6   5   1  711.28   57.54
   7   2   3  113.91    7.90
   7   3   2  143.69    8.96
   8   0   0 2673.35  338.81
   5   5   4   39.87    8.64
   7   1   4    3.45    8.39
   7   4   1    8.28    5.43
   8   1   1 2078.19  114.10
   6   4   4  421.41   93.79
   8   2   0 2428.91  197.25
   6   3   5  548.96   47.81
   6   5   3  482.80   32.36
   6   6   0 1178.41  173.02
   8   2   2 1204.09  140.26
   7   3   4  446.08   67.72
   7   4   3  433.41   65.27
   7   5   0 1022.23   92.15
   8   1   3  369.76   24.86
   8   3   1  410.68   33.10
   6   6   2  252.28   43.32
   7   2   5  647.95  100.14
   7   5   2  911.19  152.04
   8   4   0 1054.60  171.51
   8   3   3 -321.65   23.54
   9   1   0  809.84   75.59
   8   2   4 1774.38  279.31
   8   4   2 1663.53  249.34
   6   5   5  940.65  126.28
   7   1   6  -88.90   12.60
   7   6   1  -90.05   10.18
   9   1   2  451.81   44.04
   9   2   1  495.79   52.43
   6   6   4 2185.31  249.55
   7   4   5  655.51   22.56
   7   5   4  716.94   27.70
   8   1   5  994.87   38.68
   8   5   1 1053.94   44.47
   9   3   0  651.74   18.29
   7   3   6 2039.30  115.12
   7   6   3 2075.17  132.05
   9   2   3  883.58   18.99
   9   3   2  845.58   19.82
   8   4   4 2285.64  237.06
   7   7   0 4056.10  345.94
   8   3   5  551.90   72.61
   8   5   3  485.93   38.81
   9   1   4  604.03   35.64
   9   4   1  665.81   39.28
   8   6   0  258.30   75.53
  10   0   0 1154.23  214.54
   7   7   2 4570.90  295.39
  10   1   1  285.25   40.66
   8   2   6  811.18  189.61
   8   6   2 1202.87  189.20
  10   2   0 2425.12  248.02
   9   3   4 -300.98   14.79
   9   4   3 -287.06   14.92
   9   5   0  216.94   79.74
   6   6   6  495.32  163.49
  10   2   2  268.16   83.98
   7   5   6  423.98   79.15
   7   6   5  320.19   57.54
   9   2   5 -150.08   12.03
   9   5   2  -97.84   22.05
  10   1   3  564.59   70.48
  10   3   1  641.27   70.67
   7   7   4 1887.50  204.93
   8   1   7  158.23   23.42
   8   5   5 1095.43  132.94
   8   7   1  175.11   31.25
   8   4   6   84.38   38.32
   8   6   4   56.56   20.67
  10   4   0 2439.80  233.82
   9   1   6   70.42   10.92
   9   6   1   87.81   11.43
  10   3   3  476.99   60.26
  10   2   4 1255.01  168.98
  10   4   2 1248.41  141.56
   8   3   7 1484.59  125.43
   8   7   3 1592.39  160.12
   9   4   5   76.89   11.18
   9   5   4   67.72    8.41
  11   1   0  103.90    7.86
   9   3   6  228.76   32.91
   9   6   3  307.33   59.31
  10   1   5  185.50   12.39
  10   5   1  172.68   11.79
  11   1   2  185.31   16.22
  11   2   1  199.68   23.63
   8   8   0  939.82  152.93
   9   7   0  767.16   92.73
  11   3   0 1091.07   92.07
   8   8   2  598.95   85.75
  10   4   4 1121.17  128.07
   7   7   6  186.97   34.21
   9   2   7  590.45   50.28
   9   7   2  898.78   84.19
  10   3   5  651.55   83.09
  10   5   3  466.13   38.64
  11   2   3  515.78   42.13
  11   3   2  537.38   29.87
   8   6   6 1027.95  156.80
  10   6   0 2119.04  234.65
   8   5   7 1291.22  140.84
   8   7   5 1131.81  127.24
  11   1   4   75.83   33.12
  11   4   1   19.95    5.41
  10   2   6 1103.37  146.88
  10   6   2  868.06  122.79
   9   5   6  337.81   39.70
   9   6   5  463.37   55.11
   8   8   4  691.29  103.56
  12   0   0  107.74   37.81
   9   1   8   60.78   20.67
   9   4   7  340.47   37.27
   9   7   4  308.03   34.46
   9   8   1   23.52    6.96
  11   3   4   63.97    8.49
  11   4   3   55.09    8.79
  11   5   0  403.97   46.51
  12   1   1  292.43   23.88
  12   2   0 3743.86  272.40
  10   1   7  160.21   17.95
  10   5   5 1294.11  131.07
  10   7   1  217.24   27.40
  11   2   5   90.02   12.24
  11   5   2  101.44   37.17
  10   4   6   24.95    9.30
  10   6   4   16.43    6.00
  12   2   2 2706.03  200.42
   9   3   8  779.89   90.83
   9   8   3  721.31   73.02
  12   1   3  554.26   49.00
  12   3   1  494.64   45.11
  10   3   7  740.19   75.72
  10   7   3 1002.49  104.65
  11   1   6  -16.80    5.58
  11   6   1  -11.43    6.09
  12   4   0  138.99   26.55
   8   7   7  982.46  117.32
   9   9   0 2901.68  251.68
  11   4   5   -3.09    6.32
  11   5   4   18.54   15.20
  12   3   3  402.82   49.03
   8   8   6 1611.06  228.97
  10   8   0 1272.82  161.49
  12   2   4 1627.41  168.47
  12   4   2 1571.10  157.59
   9   6   7  113.10   16.18
   9   7   6  115.66   13.58
   9   9   2 2991.81  157.12
  11   3   6   81.49   17.41
  11   6   3   64.63    5.47
  10   2   8  515.75   44.32
  10   8   2  547.09   65.27
   9   5   8 1250.51  126.55
   9   8   5 1011.26   88.47
  11   7   0  924.05   76.02
  12   1   5  133.75    8.71
  12   5   1  194.87   45.13
  13   1   0  503.39   24.80
  10   6   6  165.08   15.48
  10   5   7  661.23   55.82
  10   7   5  587.96   41.57
  11   2   7  628.07   44.58
  11   7   2  743.53   52.79
  13   1   2  555.11   29.89
  13   2   1  503.49   28.82
  12   4   4  670.02   80.21
   9   9   4 1800.82  146.95
  12   3   5  624.72   43.94
  12   5   3  848.41   90.26
  13   3   0  205.06   14.69
  10   4   8   43.38   10.62
  10   8   4   30.40    8.58
  12   6   0 1128.47  152.89
  10   1   9  115.48   18.84
  10   9   1  103.76   16.07
  11   5   6  -19.27   13.69
  11   6   5  -18.48    6.83
  13   2   3  211.70   17.29
  13   3   2  206.21   16.88
  12   2   6 1581.00  174.92
  12   6   2 1269.93  136.81
  11   1   8  -67.80    5.81
  11   4   7   24.89   13.28
  11   7   4   25.82   16.03
  11   8   1  -66.40    7.86
  13   1   4  156.63   24.48
  13   4   1  105.39   19.54
  10   3   9  687.59   70.89
  10   9   3  744.08  104.14
   8   8   8  482.06  107.44
   9   7   8  956.68  135.52
   9   8   7 1001.51  123.47
  11   3   8   33.74    9.37
  11   8   3   31.10    8.24
  12   1   7   19.05    6.13
  12   5   5 1525.25  152.72
  12   7   1   16.33    7.05
  13   3   4  135.28   13.56
  13   4   3  174.47   23.05
  13   5   0 1839.16  154.29
  12   4   6   71.14   16.50
  12   6   4   62.84   10.20
  14   0   0  781.83  118.08
   9   9   6  427.60   53.60
  10   7   7  361.48   53.71
  13   2   5 1342.92   98.71
  13   5   2 1489.21   98.77
  14   1   1   90.41   13.07
  10   6   8   14.16    8.24
  10   8   6   24.16    8.17
  10  10   0  333.00   59.63
  14   2   0 2651.59  212.45
  11   9   0   80.32   10.52
  12   3   7  353.46   41.83
  12   7   3  334.60   28.78
  10  10   2 1184.03  132.20
  14   2   2  239.93   33.51
  10   5   9  524.84   59.90
  10   9   5  566.89   66.06
  11   2   9  119.78   10.96
  11   6   7    2.26    5.47
  11   7   6   -5.07    5.41
  11   9   2  139.58   13.30
  13   1   6  114.80   10.62
  13   6   1   91.88    9.20
  14   1   3  360.36   44.32
  14   3   1  370.04   34.63
  12   8   0   14.01    7.09
  11   5   8  119.42   12.73
  11   8   5  129.19   17.46
  13   4   5  479.39   34.76
  13   5   4  564.91   76.00
  12   2   8  154.85   34.51
  12   8   2  134.03   20.86
  14   4   0 2481.21  244.15
  13   3   6   49.43   19.50
  13   6   3   26.27    3.04
  14   3   3  259.39   18.14
  10  10   4  180.92   26.52
  12   6   6   52.01   25.06
  14   2   4 2540.86  215.41
  14   4   2 2364.08  197.95
  11   4   9  204.68   27.72
  11   9   4  174.62   23.84
  12   5   7  657.40   70.59
  12   7   5  603.10   79.72
  13   7   0  235.80   26.03
  11   1  10  119.34   13.13
  11  10   1  137.28   13.37
  13   2   7  327.44   26.57
  13   7   2  349.12   26.78
  14   1   5   31.34    2.51
  14   5   1   29.87    2.47
  12   4   8   20.71    3.32
  12   8   4   28.72    4.87
   9   9   8  173.96   23.48
  12   1   9   39.11    4.24
  12   9   1   40.72    3.04
  15   1   0   53.81    8.58
  10   8   8  322.74  115.93
  14   4   4 2612.55  287.23
  10   7   9  671.71   77.83
  10   9   7  697.89   76.81
  11   3  10  175.92   17.56
  11  10   3  201.32   23.57
  13   5   6   62.29   14.35
  13   6   5   47.39    4.64
  14   3   5  326.61   23.18
  14   5   3  324.21   25.23
  15   1   2   57.07   11.13
  15   2   1   45.26    4.53
  14   6   0  564.91   90.45
  11   7   8  231.33   30.55
  11   8   7  201.06   28.87
  12   3   9  255.71   21.97
  12   9   3  302.50   53.77
  13   1   8   86.64   11.11
  13   4   7  320.85   40.38
  13   7   4  380.30   62.99
  13   8   1   79.08    8.47
  15   3   0 2749.35  166.53
  10  10   6  291.77   57.60
  14   2   6  103.31   13.01
  14   6   2  118.21   16.18
  11   6   9   82.94   17.07
  11   9   6   65.95    7.81
  15   2   3 2599.67  146.99
  15   3   2 2356.42  125.77
  11  11   0  386.94   45.00
  12   7   7  190.95   26.40
  13   3   8   -2.51    3.62
  13   8   3   39.19   27.25
  15   1   4   35.15    4.39
  15   4   1   45.17    7.39
  12   6   8   14.41   11.67
  12   8   6    4.21    8.71
  12  10   0  214.60   39.42
  11   5  10  468.90   56.60
  11  10   5  383.94   40.64
  11  11   2  716.26   81.42
  14   1   7   25.03    3.70
  14   5   5  723.03   72.74
  14   7   1   30.89    6.24
  12   2  10   59.07   18.41
  12  10   2   32.27    7.37
  14   4   6  197.82   30.80
  14   6   4  200.85   38.76
  12   5   9  155.59   23.86
  12   9   5  112.59   10.77
  13   9   0   10.09    3.47
  15   3   4 1611.32   80.85
  15   4   3 2216.33  144.63
  15   5   0  488.02   63.42
  13   2   9  102.58   40.36
  13   6   7   21.35    3.56
  13   7   6   27.10    7.02
  13   9   2   42.83    5.49
  14   3   7  230.97   21.22
  14   7   3  230.31   18.63
  15   2   5  528.12   38.23
  15   5   2  475.63   44.81
  16   0   0   16.11    4.81
  11  11   4  570.61   75.44
  13   5   8    3.38    2.96
  13   8   5   -1.96    2.64
  16   1   1   17.46    3.62
  12   4  10    0.53    2.41
  12  10   4   34.66   19.71
  14   8   0  388.35   57.18
  16   2   0 2539.45  259.94
  10   9   9  456.64   66.82
  15   1   6   30.27    4.17
  15   6   1   34.98    4.49
  10  10   8  139.71   25.10
  14   2   8   10.03    5.92
  14   8   2    9.94    6.09
  16   2   2 2783.62  230.80
  11   8   9   96.84   18.20
  11   9   8   52.13    5.92
  12   1  11   61.14   12.37
  12  11   1   50.43    6.22
  13   4   9   89.32    9.52
  13   9   4   66.82    7.09
  15   4   5  447.29   38.40
  15   5   4  582.85   59.78
  16   1   3  266.41   16.54
  16   3   1  237.72   16.03
  14   6   6   13.18    5.00
  11   7  10  454.94   58.41
  11  10   7  431.29   66.76
  13   1  10   60.71    5.51
  13  10   1   53.99    5.30
  14   5   7  339.71   33.10
  14   7   5  471.86   73.40
  15   3   6  888.14   62.35
  15   6   3 1081.62   76.04
  12   8   8   29.99   11.11
  16   4   0   64.25   33.23
  12   3  11   78.51    5.28
  12   7   9  204.79   21.65
  12   9   7  230.52   24.63
  12  11   3   70.27    4.58
  15   7   0 1272.82  121.81
  16   3   3  442.80   25.14
  14   4   8    8.15    2.21
  14   8   4   16.14    6.85
  16   2   4 1452.60  146.61
  16   4   2 1476.35  155.31
  11  11   6  371.64   37.96
  13   3  10   18.92    2.51
  13  10   3   29.95    4.26
  14   1   9   17.56    3.41
  14   9   1   21.52    3.02
  15   2   7 1378.60  126.21
  15   7   2 1273.65  101.50
  12   6  10  155.78   22.39
  12  10   6   93.09   14.50
  13   7   8    7.02    5.07
  13   8   7   14.26    9.37
  16   1   5   31.51    4.00
  16   5   1   28.80    4.81
  13   6   9    2.02    2.60
  13   9   6   12.73    9.13
  14   3   9   67.97    6.17
  14   9   3   89.24    9.58
  15   5   6  229.39   19.65
  15   6   5  263.67   31.40
  12  12   0 3049.50  410.13
  16   4   4  184.01   22.61
  12   5  11  561.93   81.00
  12  11   5  529.08   74.97
  13  11   0  845.97   75.34
  15   1   8   -3.32    2.28
  15   4   7  997.43   81.74
  15   7   4  974.10   90.58
  15   8   1    3.24    4.09
  16   3   5  196.33   14.45
  16   5   3  215.45   17.18
  17   1   0 1087.96  106.33
  12  12   2 1319.51  178.09
  16   6   0 1693.21  209.94
  13   2  11  401.57   59.48
  13   5  10   71.27   10.79
  13  10   5   51.11    7.43
  13  11   2  437.71   60.22
  14   7   7  171.13   18.80
  17   1   2  759.13   57.07
  17   2   1  816.57   63.61
  14   6   8   51.15   38.04
  14   8   6   10.47    6.07
  14  10   0  450.04   52.73
  16   2   6 2405.45  238.04
  16   6   2 2102.55  245.53
  15   3   8  263.01   20.46
  15   8   3  228.95   14.79
  17   3   0  593.96   43.85
  10  10  10  342.37   63.71
  14   2  10 1525.25  222.86
  14  10   2 1194.17  176.73
  11   9  10  347.84   53.26
  11  10   9  350.67   48.11
  14   5   9   12.43    4.21
  14   9   5   11.77    3.87
  17   2   3  727.56   53.37
  17   3   2  695.29   54.65
  12  12   4 1592.52  202.10
  11  11   8  150.80   30.78
  12   9   9   87.49   22.03
  13   4  11   24.10    4.26
  13  11   4   24.23    4.51
  15   9   0   90.92    8.94
  16   1   7   34.21   17.24
  16   5   5  306.46   67.12
  16   7   1   12.16    4.60
  17   1   4  527.61   37.21
  17   4   1  628.66   61.33
  12   8  10   34.02    9.43
  12  10   8   36.32    8.58
  16   4   6  494.66   59.18
  16   6   4  793.77  111.84
  15   2   9   21.01    3.75
  15   6   7  362.08   39.19
  15   7   6  373.68   39.91
  15   9   2   21.76    2.94
  14   4  10   71.42   14.58
  14  10   4  134.56   24.46
  12   7  11  378.51   45.07
  12  11   7  518.59   65.65
  13   1  12   37.27    5.68
  13   8   9    6.98    3.04
  13   9   8   13.99    3.79
  13  12   1   56.50    8.69
  15   5   8   36.64    9.41
  15   8   5   85.94   32.61
  16   3   7   97.99    7.09
  16   7   3  120.59   10.03
  17   3   4  651.14   56.24
  17   4   3  605.20   38.62
  17   5   0 4133.67  311.80
  13   7  10   46.96    8.15
  13  10   7   29.55    6.39
  14   1  11   42.45   11.47
  14  11   1   34.68    9.49
  17   2   5 3844.89  271.03
  17   5   2 3757.88  263.69
  16   8   0  213.49   34.63
  13   3  12   70.80    6.75
  13  12   3   55.09    5.11
  15   4   9   84.36   16.20
  15   9   4   51.86    9.45
  12  12   6  808.93  122.91
  14   8   8   -9.71    4.81
  16   2   8   77.74   12.28
  16   8   2   62.37   11.45
  18   0   0  628.54  129.58
  13   6  11   50.26   10.43
  13  11   6   37.06    7.68
  14   3  11  -21.80    2.53
  14   7   9   73.68   12.64
  14   9   7   92.49   11.73
  14  11   3  -16.41    4.09
  15   1  10  -14.35    3.94
  15  10   1    4.47   15.39
  17   1   6  183.37   16.54
  17   6   1  244.74   29.59
  18   1   1  -14.41    2.87
  16   6   6 1280.25  177.41
  18   2   0  257.13   40.15
  16   5   7  -37.02    6.64
  16   7   5  -15.52    4.92
  17   4   5 2812.63  185.69
  17   5   4 2748.94  190.46
  14   6  10   38.51   35.23
  14  10   6   50.86   27.89
  18   2   2   93.11   21.20
  15   3  10    6.36    9.49
  15  10   3   22.46   10.56
  17   3   6  210.87   25.31
  17   6   3  157.38   19.39
  18   1   3   19.90   10.43
  18   3   1   61.54   53.73
  16   4   8  119.72   26.23
  16   8   4  137.71   31.63
  13   5  12  166.43   27.06
  13  12   5  200.85   47.92
  13  13   0 1393.40  122.55
  15   7   8  -76.53   10.98
  15   8   7  -64.69   11.84
  16   1   9 -108.57    9.39
  16   9   1 -103.99    6.68
  17   7   0   13.30   19.41
  14  12   0 3065.19  372.08
  18   4   0 2127.26  206.94
  11  11  10 -159.81   16.56
  13  13   2 1630.35  156.63
  14   5  11  -65.65   25.27
  14  11   5  -48.88   32.63
  15   6   9  -48.07   27.16
  15   9   6  -77.85   17.22
  17   2   7  -36.66   15.92
  17   7   2    0.40   30.38
  18   3   3  -29.48   14.09
  12  10  10 -167.19   18.71
  14   2  12 2350.01  278.95
  14  12   2 2675.14  324.34
  18   2   4 1211.49  145.95
  18   4   2 1376.02  159.91
  12   9  11   74.08   27.27
  12  11   9  104.80   55.75
  15  11   0 2558.95  261.60
  16   3   9 -143.90   10.43
  16   9   3 -157.00    9.24
  13   9  10  -55.20   18.88
  13  10   9  -34.59   19.41
  15   2  11 1640.65  157.21
  15   5  10  -31.87   13.45
  15  10   5  -46.62   13.11
  15  11   2 1740.57  173.96
  17   5   6 1240.42  105.31
  17   6   5 1366.32  130.02
  18   1   5  -47.85    8.77
  18   5   1  -56.39   10.41
  12  12   8  286.40   46.81
  13   8  11  352.95   42.66
  13  11   8  373.79   29.29
  13  13   4  755.00   51.11
  16   7   7  106.35   12.22
  17   1   8  140.18   15.33
  17   4   7  298.60   21.03
  17   7   4  316.38   52.84
  17   8   1  166.79   15.54
  14   4  12 2671.31  240.31
  14  12   4 2856.87  247.74
  16   6   8  442.70   41.28
  16   8   6  480.20   44.83
  16  10   0 1147.97  114.74
  18   4   4 3592.46  225.12
  14   9   9  351.29   21.37
  18   3   5  337.60   12.11
  18   5   3  315.86   12.67
  14   8  10  316.80   21.42
  14  10   8  413.36   26.01
  16   2  10 1506.41  152.61
  16  10   2 1196.23  117.15
  18   6   0  451.12   45.73
  13   7  12  746.19   44.43
  13  12   7  695.23   49.47
  15   4  11 1274.10   61.18
  15  11   4 1329.66   76.51
  16   5   9  442.38   18.12
  16   9   5  443.72   18.90
  17   3   8  410.72   16.28
  17   8   3  383.96   15.71
  19   1   0  482.89   30.21
  18   2   6  563.10   30.12
  18   6   2  596.26   33.80
  14   1  13  365.06   19.69
  14   7  11  554.69   35.72
  14  11   7  523.69   30.78
  14  13   1  400.84   33.23
  19   1   2  364.46   15.54
  19   2   1  398.72   22.12
  15   1  12  208.51   18.46
  15   8   9  309.20   21.84
  15   9   8  335.34   23.52
  15  12   1  239.80   19.88
  17   9   0  273.40   20.54
  19   3   0 2182.35  167.49
  16   4  10 1273.16  131.37
  16  10   4 1247.47  134.77
  13  13   6   78.93   17.95
  14   3  13  105.86   14.79
  14  13   3  134.00   25.65
  15   7  10  122.06   17.75
  15  10   7   94.79   25.80
  17   2   9  107.78   20.93
  17   6   7  138.82   16.09
  17   7   6  141.97   16.05
  17   9   2   89.43   13.24
  18   1   7   49.07   14.69
  18   5   5   80.15   12.05
  18   7   1   56.71   14.03
  19   2   3 1692.55  144.65
  19   3   2 1955.90  140.86
  14   6  12 1064.04  156.40
  14  12   6 1140.22  169.15
  18   4   6  222.71   29.21
  18   6   4  212.43   32.17
  15   3  12  -54.90   10.94
  15  12   3  -56.60   10.47
  16   1  11  -73.83   12.94
  16  11   1  -74.23   13.84
  17   5   8  417.68   53.41
  17   8   5  320.33   39.83
  19   1   4 -101.20    7.94
  19   4   1  -78.04    8.28
  15   6  11  -26.46   17.82
  15  11   6   -0.75   24.71
  18   3   7 -133.56   10.52
  18   7   3 -104.46   17.69
  16   8   8  -23.86   24.08
  12  11  11  -83.43   20.80
  16   3  11 -115.61   10.26
  16   7   9 -113.76    9.52
  16   9   7 -134.45    9.45
  16  11   3 -122.72    7.47
  17   4   9  -77.53   45.56
  17   9   4 -130.15    5.60
  19   3   4 1075.89   83.98
  19   4   3 1006.94   73.57
  19   5   0  107.59   31.59
  12  12  10  -84.72    9.45
  18   8   0 -103.59    9.49
  13  10  11   47.58   17.52
  13  11  10   46.13   16.03
  14   5  13  170.41   27.12
  14  13   5  127.13   24.37
  17   1  10  -79.08    5.83
  17  10   1  -64.97   16.31
  19   2   5   94.58   16.14
  19   5   2   88.88   17.09
  14  14   0 1234.38  185.65
  16   6  10  -32.38    8.98
  16  10   6  -31.82    5.49
  18   2   8   39.53   19.33
  18   8   2   63.14   24.80
  13   9  12   53.77   13.54
  13  12   9   53.33   11.45
  15   5  12    8.05    9.37
  15  12   5   11.69   17.01
  15  13   0 3392.97  329.00
  14  10  10   48.73   20.20
  14  14   2 2918.90  365.34
  18   6   6  -30.51    4.00
  14   9  11   77.23   14.58
  14  11   9   83.30   20.07
  15   2  13 2649.38  239.14
  15  13   2 1984.34  149.89
  17   3  10   36.12    8.00
  17  10   3   24.33    8.34
  18   5   7  170.15   14.67
  18   7   5  195.42   18.37
  19   1   6  -36.59    2.90
  19   6   1  -32.87    2.90
  16  12   0 3428.95  418.09
  20   0   0  317.89   83.77
  13  13   8  107.14   17.52
  16   5  11  -22.42    2.38
  16  11   5  -15.16    3.02
  17   7   8   -1.58    5.56
  17   8   7  -10.98    4.26
  19   4   5   34.29    5.56
  19   5   4   42.68    5.66
  20   1   1  -25.55    5.15
  14   8  12  421.90   74.14
  14  12   8  295.11   63.03
  16   2  12 1132.30  171.75
  16  12   2 1644.76  203.79
  18   4   8  283.98   28.91
  18   8   4  236.97   26.27
  20   2   0   -9.77   14.09
  15   9  10   60.65   13.33
  15  10   9   40.25    7.24
  17   6   9   19.18    3.56
  17   9   6   12.69    5.15
  18   1   9  -20.41    2.85
  18   9   1  -21.76    2.68
  19   3   6  264.03   24.14
  19   6   3  297.28   33.83
  14  14   4 2038.77  205.42
  20   2   2  209.68   26.23
  15   4  13  824.12   57.56
  15   8  11   -9.54    3.45
  15  11   8   -4.17    5.98
  15  13   4  779.57   73.25
  17  11   0 1283.85  134.41
  19   7   0  386.26   36.49
  20   1   3   -1.77    4.98
  20   3   1   -7.28    2.30
  14   7  13  419.92   45.49
  14  13   7  424.58   46.92
  17   2  11 1417.13  137.77
  17   5  10   65.50    5.68
  17  10   5  107.10   13.16
  17  11   2 1163.19  125.85
  18   3   9   49.37    5.49
  18   9   3   62.86    7.98
  19   2   7  411.06   36.55
  19   7   2  367.02   37.02
  16   4  12 1651.63  192.18
  16  12   4  901.38  116.25
  20   4   0  681.16   81.06
  15   7  12    4.24    6.17
  15  12   7    6.19    3.41
  16   9   9   14.75    3.32
  20   3   3    9.58    5.30
  16   8  10   13.99    5.07
  16  10   8   18.71    4.04
  20   2   4  106.08   14.20
  20   4   2   62.97    7.24
  15   1  14   26.31    4.92
  15  14   1   17.80    3.26
  18   7   7  785.79   65.57
  19   5   6    9.39    1.53
  19   6   5   13.39    1.62
  18   6   8   78.47   13.07
  18   8   6   82.68    9.41
  18  10   0  997.66  115.27
  16   1  13   26.48    2.87
  16   7  11   12.39    4.39
  16  11   7   15.86    3.15
  16  13   1   20.76    4.07
  17   4  11  522.71   49.30
  17  11   4  418.56   40.23
  19   1   8   15.26    3.68
  19   4   7  190.23   13.41
  19   7   4  255.19   42.53
  19   8   1   13.92    4.66
  20   1   5   10.60    2.41
  20   5   1    8.75    2.53
  14  14   6 1254.75  159.08
  18   2  10 1350.10  184.86
  18  10   2 1242.83  189.50
  15   3  14    6.94    2.19
  15   6  13   22.18    3.28
  15  13   6   18.80    3.45
  15  14   3    3.45    2.51
  18   5   9  281.74   21.93
  18   9   5  305.52   21.82
  12  12  12  217.79   45.26
  20   4   4  226.44   33.57
  13  11  12    2.04    2.75
  13  12  11    1.64    2.85
  16   3  13    7.32    2.85
  16  13   3   11.86    2.26
  17   1  12    8.92    3.04
  17   8   9   48.56    6.58
  17   9   8   62.97    7.39
  17  12   1   14.09   10.26
  19   3   8   84.30   12.16
  19   8   3   49.92    5.11
  20   3   5  148.29   11.81
  20   5   3  165.87   12.82
  16   6  12   72.44   11.79
  16  12   6   67.23    9.79
  20   6   0   48.07   23.93
  13  13  10  374.55   52.24
  14  11  11    5.19    2.96
  17   7  10   11.20    5.34
  17  10   7    0.68    2.36
  14  10  12   50.54   11.15
  14  12  10   55.69   10.79
  18   4  10   15.50    8.30
  18  10   4    7.68    2.38
  20   2   6   89.05   11.43
  20   6   2  119.91   15.75
  17   3  12   49.71    5.88
  17  12   3   65.35   11.73
  19   9   0  213.60   27.16
  21   1   0  102.54   15.01
  14   9  13  155.48   22.69
  14  13   9  158.70   18.78
  15   5  14  137.99   10.32
  15  10  11  155.87   21.07
  15  11  10  193.57   30.82
  15  14   5  156.21   15.39
  17   6  11   -0.77    1.83
  17  11   6    1.51    1.89
  18   1  11    9.92    8.75
  18  11   1    0.96    3.07
  19   2   9  197.31   21.86
  19   6   7   60.75    7.43
  19   7   6   72.61    8.13
  19   9   2  162.55   19.22
  21   1   2   72.12   10.05
  21   2   1   55.56    5.98
  15   9  12    9.83    4.11
  15  12   9    8.37    2.83
  15  15   0 1106.80  112.23
  16   5  13   25.31    6.07
  16  13   5   25.59    3.92
  19   5   8   61.71    4.60
  19   8   5   59.90    5.32
  20   1   7   48.45    6.88
  20   5   5  324.87   20.05
  20   7   1   46.75    8.43
  21   3   0   26.82   21.03
  16  14   0  942.44  143.88
  18   8   8  459.34   58.35
  20   4   6    6.45    2.60
  20   6   4    7.17    2.30
  15  15   2 1188.91  112.93
  18   3  11   25.18    3.04
  18   7   9  412.74   63.88
  18   9   7  355.12   34.98
  18  11   3   45.49    5.34
  21   2   3   14.73    8.09
  21   3   2    9.41    2.24
  14  14   8  105.50   16.73
  16   2  14  771.54  118.85
  16  10  10  246.62   37.02
  16  14   2  731.44  101.05
  15   8  13  224.41   28.33
  15  13   8  205.70   25.78
  16   9  11   16.65    3.07
  16  11   9   26.20    4.34
  17   5  12  121.40   23.67
  17  12   5  156.23   17.39
  17  13   0 1506.65  161.89
  19   4   9   83.15    8.07
  19   9   4   80.21    8.75
  20   3   7  243.55   24.01
  20   7   3  222.69   26.46
  21   1   4    7.81    3.87
  21   4   1    8.75    2.28
  18   6  10    1.28    2.51
  18  10   6    3.79    2.02
  17   2  13 1470.46  152.57
  17  13   2 1325.30  143.03
  19   1  10    6.88    4.68
  19  10   1    3.28    2.70
  16   8  12   36.74   24.25
  16  12   8   13.26    4.58
  20   8   0  490.25   74.89
  15  15   4  379.51   32.91
  21   3   4   13.18    9.20
  21   4   3    5.88    2.77
  21   5   0  191.01   17.29
  16   4  14 1307.44  167.94
  16  14   4  948.91   93.37
  18  12   0  412.51   58.48
  20   2   8  409.19   67.31
  20   8   2  355.12   48.94
  15   7  14   89.32   16.18
  15  14   7   89.73    8.88
  17   9  10  120.96   16.11
  17  10   9   94.20   11.96
  18   5  11   65.54    5.62
  18  11   5   56.05    5.07
  19   3  10   14.58    3.98
  19  10   3   14.03    4.58
  21   2   5  132.05   12.11
  21   5   2  139.14   10.49
  18   2  12  589.66   69.16
  18  12   2  723.33  128.24
  20   6   6  363.80   37.00
  16   7  13  159.34   26.86
  16  13   7  110.29   15.69
  17   4  13  541.53   49.17
  17   8  11  112.48   13.65
  17  11   8   83.77    9.15
  17  13   4  603.56   93.90
  19   7   8   87.02   10.28
  19   8   7   92.90   16.63
  20   5   7  880.54   69.78
  20   7   5 1062.27   78.49
  19   6   9    8.75    1.75
  19   9   6   13.05    2.70
  21   1   6    0.53    2.41
  21   6   1    1.72    1.68
  20   4   8  140.60   21.35
  20   8   4  137.09   17.52
  13  13  12  171.79   28.55
  16   1  15    8.13    3.30
  16  15   1    5.73    2.32
  17   7  12   21.39    3.24
  17  12   7   18.86    2.53
  19  11   0   91.20    9.69
  20   1   9   20.18    2.60
  20   9   1   15.48    3.56
  21   4   5   39.11   16.56
  21   5   4   20.52    3.30
  14  12  12  270.16   52.26
  18   4  12   12.71    3.00
  18  12   4   15.71    4.39
  22   0   0   19.16    8.03
  14  11  13   18.99    4.87
  14  13  11   14.97    3.00
  15  15   6    1.36    1.66
  17   1  14    0.15    2.13
  17  14   1    2.19    3.15
  18   9   9   81.36    9.60
  19   2  11   53.50    7.30
  19   5  10   88.45    6.85
  19  10   5   92.30    6.71
  19  11   2   76.70    9.45
  21   3   6   84.87    7.11
  21   6   3   89.56    5.83
  22   1   1    7.88    3.07
  16   6  14  253.21   35.53
  16  14   6  265.35   31.10
  18   8  10  328.79   51.28
  18  10   8  374.89   54.37
  22   2   0  101.07   18.26
  15  11  12  107.82   11.58
  15  12  11  151.97   38.59
  16   3  15   14.16    8.69
  16  15   3   10.11    9.09
  20   3   9  424.11   80.17
  20   9   3  294.15   25.99
  21   7   0   19.39    3.24
  14  14  10  182.69   34.70
  22   2   2  321.87   50.09
  15  10  13  589.83   51.35
  15  13  10  774.65   67.80
  17   3  14   58.77    7.43
  17   6  13   41.57    8.96
  17  13   6   37.10    4.51
  17  14   3   45.51   11.58
  18   1  13   21.61    4.17
  18   7  11   19.93    3.02
  18  11   7   25.63   10.37
  18  13   1   13.79    3.00
  21   2   7   34.25    6.47
  21   7   2   34.27    7.68
  22   1   3   13.03    2.83
  22   3   1   28.84   27.95
  16  11  11   29.21   11.69
  19   4  11   17.56    9.37
  19  11   4    9.30    2.00
  20   7   7 1109.76   99.39
  16  10  12  473.50   67.74
  16  12  10  773.97  131.02
  20   6   8  229.84   23.61
  20   8   6  144.56   17.80
  20  10   0   37.36    7.75
  22   4   0   45.28    9.45
  15   9  14   58.80   10.60
  15  14   9   44.79    4.98
  18   3  13   37.53    4.51
  18  13   3   38.55    5.53
  21   5   6   60.44    5.09
  21   6   5   71.42    5.66
  22   3   3  206.30   22.12
  18   6  12   23.08    4.00
  18  12   6   27.46    5.13
  20   2  10   18.16    6.98
  20  10   2   22.74   10.92
  22   2   4  103.63   17.05
  22   4   2   99.05   11.58
  16   5  15   95.62    8.83
  16   9  13   97.50   13.69
  16  13   9   72.08    9.22
  16  15   5   74.25    7.47
  19   1  12   11.35    2.62
  19   8   9   45.79   19.48
  19   9   8   21.39    3.96
  19  12   1   17.60    2.92
  20   5   9  648.76   42.87
  20   9   5  792.49   77.57
  21   1   8   51.00   34.55
  21   4   7   73.70    9.32
  21   7   4   71.04    6.36
  21   8   1   13.50    2.26
  17   5  14   61.39    6.81
  17  10  11  275.67   32.36
  17  11  10  385.13   56.16
  17  14   5   76.64   20.37
  19   7  10   93.71   10.58
  19  10   7  102.20   12.13
  22   1   5   49.92    5.02
  22   5   1   39.79    4.64
  16  16   0 1998.15  285.30
  15  15   8  301.58   32.87
  17   9  12  143.69   15.11
  17  12   9  160.08   18.31
  17  15   0 2980.57  274.31
  19   3  12    3.94    2.24
  19  12   3   15.73    5.66
  21   3   8   76.42    6.41
  21   8   3  112.21   11.41
  16   8  14   15.07    7.41
  16  14   8   45.19   35.89
  16  16   2 2173.67  270.90
  20   4  10   18.26    3.87
  20  10   4   27.57    9.11
  22   4   4   81.38    9.45
  17   2  15 2587.62  256.88
  17  15   2 2174.41  187.52
  18   5  13    3.81    1.89
  18  13   5    8.03    7.07
  19   6  11    9.09    1.77
  19  11   6    6.64    1.98
  22   3   5  730.86   64.37
  22   5   3  688.48   55.22
  18  14   0 1545.49  171.19
  22   6   0  488.36   53.35
  17   8  13  192.55   49.30
  17  13   8  139.50   16.18
  20   1  11   37.89    6.81
  20  11   1   42.02    9.49
  21   9   0  148.57   39.77
  18   2  14 1459.00  184.88
  18  10  10  704.43   92.15
  18  14   2 1779.53  225.05
  22   2   6  234.33   30.40
  22   6   2  267.48   32.00
  18   9  11   61.16   41.00
  18  11   9   27.29   11.64
  21   2   9   96.58   12.67
  21   6   7  169.41   12.64
  21   7   6  167.21   10.98
  21   9   2  121.62   29.97
  16  16   4 2755.95  292.77
  20   8   8  320.12   48.79
  16   7  15  132.94   14.90
  16  15   7  159.10   18.73
  17   4  15 1134.65  126.98
  17  15   4 1095.24  103.22
  19   5  12   67.95    5.94
  19  12   5   76.74   25.99
  19  13   0 1626.26  132.96
  20   3  11  144.78   14.43
  20   7   9  755.49   55.26
  20   9   7  755.71   63.97
  20  11   3  161.64   16.86
  21   5   8   85.02   12.64
  21   8   5   81.57    6.32
  23   1   0   10.77    5.96
  18   8  12  345.39   54.58
  18  12   8  553.94   79.51
  14  13  13   29.14   13.13
  17   7  14   65.44   52.94
  17  14   7   19.69    6.34
  19   2  13 1349.50  140.07
  19  13   2 1428.52  145.61
  22   1   7   85.21    8.66
  22   5   5 1379.69   86.94
  22   7   1   95.01    9.64
  23   1   2   18.61    9.71
  23   2   1   25.27   10.62
  14  14  12  621.47  100.78
  18   4  14  537.32   67.52
  18  14   4  471.18   83.19
  20   6  10  907.02   98.37
  20  10   6  712.22   74.29
  22   4   6  201.00   18.46
  22   6   4  224.22   21.18
  15  12  13  566.50   69.12
  15  13  12  420.85   50.39
  21   4   9   27.42    2.58
  21   9   4   41.94    7.15
  23   3   0   15.14    6.92
  15  11  14   41.57   27.65
  15  14  11   14.79   10.90
  18   7  13   10.64    2.19
  18  13   7   15.92    4.24
  19   9  10  133.56   22.05
  19  10   9  117.46   10.98
  21   1  10   17.67    2.79
  21  10   1   24.29    6.07
  22   3   7  512.97   49.81
  22   7   3  462.75   34.00
  23   2   3    9.90    1.98
  23   3   2   28.91   17.69
  16  12  12  883.67  119.76
  20  12   0  961.98  134.92
  16  11  13   51.26   13.22
  16  13  11   20.63    4.85
  17   1  16   28.78   23.20
  17  16   1    0.96    2.09
  19   4  13  550.73   49.83
  19   8  11  160.10   17.82
  19  11   8  164.96   16.65
  19  13   4  571.91   52.32
  20   5  11  351.20   37.64
  20  11   5  256.41   21.54
  23   1   4   20.82    3.62
  23   4   1   25.03    5.77
  16  16   6  746.85   79.23
  20   2  12  658.44   95.37
  20  12   2  432.29   65.31
  22   8   0   39.42    5.60
  15  15  10 1066.72  113.06
  17   6  15  202.06   14.11
  17  15   6  221.33   22.50
  18   1  15    1.72    2.70
  18  15   1    7.22    3.56
  21   3  10   97.75   10.39
  21  10   3   66.37    6.11
  16  10  14  453.08   64.25
  16  14  10  526.65   69.84
  22   2   8   25.74    6.49
  22   8   2   52.20   11.90
  17   3  16   77.17   14.43
  17  11  12  310.03   40.34
  17  12  11  327.51   41.57
  17  16   3   62.61    8.47
  19   7  12  150.31   18.26
  19  12   7  104.54    9.13
  21   7   8   79.81   17.09
  21   8   7   64.01    5.32
  23   3   4   88.26   10.43
  23   4   3   86.53    9.41
  23   5   0   35.42    6.28
  18   6  14  336.51   44.87
  18  14   6  307.03   30.93
  22   6   6   10.20    3.81
  17  10  13  404.40   38.47
  17  13  10  565.82   64.48
  18   3  15   15.69    3.64
  18  15   3    7.86    4.68
  19   1  14    3.73    2.45
  19  14   1    5.60    5.13
  21   6   9    7.96    1.66
  21   9   6   24.18   10.43
  22   5   7 1410.53  104.56
  22   7   5 1208.24  102.07
  23   2   5  111.89   10.96
  23   5   2  107.16   12.69
  20   4  12  189.61   27.33
  20  12   4  152.74   16.94
  16   9  15   96.62   10.41
  16  15   9   83.36    8.30
  20   9   9  226.58   20.61
  21  11   0  347.16   35.78
  20   8  10  584.38   72.46
  20  10   8  886.05  110.80
  22   4   8   82.77   11.22
  22   8   4   96.05   13.65
  17   9  14   43.21    4.96
  17  14   9   41.32    6.32
  18  11  11   63.71    7.58
  19   3  14    0.70    2.17
  19   6  13   68.80    5.49
  19  13   6   80.94    8.90
  19  14   3    1.30    2.02
  21   2  11  191.06   22.52
  21   5  10   51.54   12.52
  21  10   5   38.72    4.32
  21  11   2  204.36   28.06
  22   1   9   33.85    5.68
  22   9   1   32.51    4.41
  23   1   6    9.37    1.60
  23   6   1   10.81    2.00
  18  10  12  809.52  114.61
  18  12  10  808.65  103.84
  17   5  16    6.56    3.87
  17  16   5    2.19    1.72
  20   1  13   23.48    3.96
  20   7  11   88.68    8.28
  20  11   7   79.34    9.22
  20  13   1   20.37    4.49
  23   4   5  231.54   18.33
  23   5   4  175.54   12.84
  18   5  15   13.94    2.15
  18   9  13   54.33    7.24
  18  13   9   82.79   22.10
  18  15   5   14.69    2.92
  22   3   9  570.06   49.09
  22   9   3  642.41   71.59
  23   3   6  190.59   13.75
  23   6   3  187.37   13.05
  16  16   8   75.68   13.90
  24   0   0  185.95   62.90
  17   8  15   79.08    8.96
  17  15   8  160.95   63.01
  17  17   0  704.38   79.38
  20   3  13   75.19   12.96
  20  13   3  120.13   40.83
  21   4  11   79.40    9.07
  21  11   4   90.88    9.20
  23   7   0  114.44   10.73
  24   1   1   20.22    4.96
  18  16   0  564.84   89.73
  20   6  12   82.08   13.30
  20  12   6   67.42    9.39
  24   2   0   69.91   16.54
  17  17   2  795.60  111.35
  19   5  14    7.58    2.04
  19  10  11  367.59   38.40
  19  11  10  449.15   52.67
  19  14   5    9.56    3.32
  22   7   7 1124.34   83.51
  23   2   7   37.66    3.87
  23   7   2   40.23    5.85
  18   2  16  476.33   72.02
  18   8  14   44.17    7.37
  18  14   8   53.41   12.13
  18  16   2  555.97   76.10
  22   6   8  237.95   24.42
  22   8   6  263.09   28.25
  22  10   0  209.38   33.49
  24   2   2   87.00   20.48
  19   9  12  117.93   12.16
  19  12   9  104.52   13.33
  19  15   0  916.09  101.95
  21   1  12   15.14    3.28
  21   8   9   66.93    7.24
  21   9   8   60.46    6.17
  21  12   1   16.39    3.28
  24   1   3   49.79    6.17
  24   3   1   47.85    6.02
  14  14  14 1093.94  159.00
  22   2  10  111.25   18.39
  22  10   2   85.49   13.26
  15  13  14  113.19   16.80
  15  14  13  102.16   12.28
  19   2  15  460.45   47.58
  19  15   2  579.30   65.80
  21   7  10   13.24    2.43
  21  10   7   21.44    4.24
  22   5   9  884.79   78.19
  22   9   5 1016.86  102.50
  23   5   6  222.43   16.80
  23   6   5  239.08   17.60
  24   4   0  342.86   41.04
  15  15  12  747.43   71.78
  16  13  13   16.14    3.21
  17   7  16   32.12    5.98
  17  16   7   33.40    4.49
  17  17   4  213.39   25.27
  19   8  13   63.39   16.63
  19  13   8   42.13    6.15
  20   5  13    6.47    4.13
  20  13   5    3.75    2.32
  21   3  12   69.42   10.96
  21  12   3   88.90    9.77
  23   1   8   26.80    4.73
  23   4   7   12.33    5.66
  23   7   4   22.65   11.15
  23   8   1   17.88    3.26
  24   3   3  340.60   30.74
  16  12  14 1064.44  145.05
  16  14  12  974.73  147.59
  18   4  16  205.59   25.59
  18  16   4  171.85   24.54
  20  14   0  122.66   24.59
  24   2   4  280.51   40.47
  24   4   2  395.46   43.55
  18   7  15  107.46   39.21
  18  15   7   57.80    7.34
  21   6  11   22.35    9.22
  21  11   6   24.08    3.32
  20   2  14   60.44   12.62
  20  10  10 1156.27  151.72
  20  14   2   53.52    9.07
  22   4  10    3.87    4.30
  22  10   4    3.34    4.24
  16  11  15   38.96    5.15
  16  15  11   61.67   10.71
  17  12  13  496.04   64.50
  17  13  12  474.43   48.17
  19   4  15  227.99   25.93
  19  15   4  175.52   20.22
  20   9  11   12.41    2.28
  20  11   9   50.94   24.76
  23   3   8  221.58   19.95
  23   8   3  262.05   25.59
  24   1   5   75.46    8.22
  24   5   1   88.96   12.50
  17  11  14   82.02   11.35
  17  14  11   61.86    7.05
  19   7  14  149.57   12.58
  19  14   7  141.37   11.11
  22   1  11   65.74   15.84
  22  11   1   48.56    7.86
  20   8  12  266.14   32.83
  20  12   8  261.03   34.36
  24   4   4  440.40   56.62
  21   5  12   23.16    8.88
  21  12   5   19.37    5.96
  21  13   0   39.64    8.81
  23   9   0   15.54    3.02
  24   3   5  729.69   76.02
  24   5   3  783.06   58.77
  16  16  10  120.42   18.31
  18  12  12 1344.75  182.92
  20   4  14   47.60    8.83
  20  14   4   37.06    6.92
  22   8   8  892.37  109.20
  24   6   0   30.97    6.73
  17  10  15  456.00   53.99
  17  15  10  499.75   54.22
  17  17   6    2.15    1.62
  18   1  17    6.49    4.30
  18  11  13   39.15    5.73
  18  13  11   58.75    8.30
  18  17   1    3.47    2.15
  21   2  13   24.20    3.85
  21  13   2   17.31    3.24
  22   3  11  318.21   36.34
  22   7   9  694.76   63.14
  22   9   7  699.49   56.26
  22  11   3  362.97   44.41
  23   2   9   34.74    5.58
  23   6   7   30.85    3.07
  23   7   6   31.23    2.70
  23   9   2   26.35    3.47
  18   6  16   79.70   11.50
  18  16   6   80.72   10.58
  24   2   6   10.98    5.19
  24   6   2    6.85    2.21
  19   1  16    3.24    2.02
  19  16   1    2.32    3.77
  20   7  13    6.83    4.39
  20  13   7    7.54    4.64
  23   5   8  344.09   27.65
  23   8   5  277.53   22.31
  18  10  14  523.50   61.67
  18  14  10  428.07   66.54
  22   6  10  127.58   15.05
  22  10   6  121.30   15.58
  18   3  17   24.93    6.19
  18  17   3   23.86    6.17
  19   6  15    0.70    1.47
  19  15   6    4.87    1.64
  21   9  10  153.36   16.58
  21  10   9  176.13   20.16
  17   9  16   12.37    2.62
  17  16   9   12.82    2.51
  19   3  16   15.24    8.86
  19  11  12  359.59   47.81
  19  12  11  333.32   44.58
  19  16   3    9.75    4.75
  20   1  15    4.21    2.58
  20  15   1    2.24    2.81
  21   4  13    7.98    2.43
  21   8  11   38.06    3.73
  21  11   8   37.36    3.92
  21  13   4   14.33    8.20
  23   4   9   58.07    6.66
  23   9   4   53.37    5.53
  24   1   7  164.51   15.73
  24   5   5 1581.98  148.12
  24   7   1  126.13   11.79
  25   1   0    5.75    5.26
  22  12   0   40.13   18.80
  24   4   6    6.02    1.47
  24   6   4   11.32    3.30
  18   9  15   61.03    9.58
  18  15   9   52.92    6.54
  19  10  13  295.28   30.63
  19  13  10  316.99   33.00
  22   5  11  596.07   55.71
  22  11   5  468.54   47.22
  23   1  10   21.76    3.41
  23  10   1   37.06    7.75
  25   1   2    2.79    1.98
  25   2   1    8.13    1.96
  20   6  14  142.65   17.16
  20  14   6  199.83   23.74
  22   2  12    6.96    2.41
  22  12   2   21.93   15.20
  20   3  15    3.68    2.17
  20  15   3   13.39    6.00
  21   7  12   11.79    4.47
  21  12   7    6.24    2.02
  24   3   7  657.25   51.60
  24   7   3  904.68   93.88
  25   3   0  209.62   23.27
  18   5  17   32.17   10.52
  18  17   5   46.49   33.74
  19   9  14  108.29   12.01
  19  14   9   96.22   10.71
  21   1  14   11.24    6.92
  21  14   1   12.01    6.19
  23   3  10  195.46   18.16
  23  10   3  128.24   11.56
  25   2   3  233.59   30.72
  25   3   2  222.97   25.27
  24   8   0   97.82   13.41
  17  17   8  374.30   40.89
  19   5  16   16.99    6.98
  19  16   5   21.31    5.79
  20  11  11   76.21   11.24
  23   7   8   63.84    4.56
  23   8   7   70.06    8.32
  25   1   4   13.07    2.04
  25   4   1   10.43    2.53
  18   8  16   90.43   10.58
  18  16   8   95.16   15.01
  20  10  12  728.33   94.79
  20  12  10  862.04  119.59
  22   4  12   65.82    9.73
  22  12   4  104.29   18.58
  24   2   8   83.21   11.52
  24   8   2   89.64   10.24
  15  15  14  214.47   26.97
  21   3  14   25.20    7.62
  21   6  13   35.89    8.86
  21  13   6   23.22    2.75
  21  14   3   12.77    3.26
  22   9   9  199.70   20.93
  23   6   9   26.35    2.11
  23   9   6   27.63    3.85
  16  14  14  939.78  135.18
  18  18   0  939.95  176.32
  22   8  10  502.64   52.60
  22  10   8  578.32   69.93
  24   6   6  196.04   18.84
  16  13  15   13.26    2.55
  16  15  13   20.10    8.86
  19   8  15  160.59   13.39
  19  15   8  174.92   13.79
  19  17   0 1259.26  121.49
  20   5  15   44.13   21.39
  20   9  13   93.32    8.52
  20  13   9   75.36   10.60
  20  15   5    9.73    2.04
  23  11   0   30.78   13.73
  24   5   7 1218.16  101.07
  24   7   5 1210.26   83.40
  25   3   4  153.23   13.41
  25   4   3  166.43   15.56
  25   5   0   59.56   22.61
  18  18   2 1327.68  165.36
  17  13  14  192.06   22.39
  17  14  13  173.98   14.33
  19   2  17 1123.66  121.02
  19  17   2 1213.03  124.85
  22   1  13   32.12   10.90
  22   7  11  216.69   19.88
  22  11   7  199.83   30.21
  22  13   1   17.22    7.45
  23   2  11   11.64    2.26
  23   5  10  462.92   43.77
  23  10   5  245.70   27.72
  23  11   2    9.71    2.26
  25   2   5   18.78    3.24
  25   5   2   28.44    8.34
  16  16  12  555.65   81.13
  20  16   0  631.22   99.97
  24   4   8   44.04   12.50
  24   8   4   25.23    3.68
  17  12  15  748.51   77.57
  17  15  12  623.04   76.36
  24   1   9   57.28    6.11
  24   9   1  128.56   36.74
  20   2  16  780.59  108.25
  20   8  14  189.42   29.59
  20  14   8  279.06   31.78
  20  16   2  480.76   71.72
  18   7  17   84.38   11.20
  18  13  13  121.59   25.89
  18  17   7   82.43    8.90
  21   5  14    4.66    1.70
  21  10  11  163.87   16.58
  21  11  10  155.33   18.12
  21  14   5    5.66    2.41
  22   3  13   67.57    7.17
  22  13   3   85.47   14.45
  25   1   6   33.36    5.77
  25   6   1   27.61    5.60
  18  12  14  588.17   89.05
  18  14  12  572.63   82.40
  18  18   4  759.26  103.50
  22   6  12  125.45   29.44
  22  12   6  172.17   22.14
  17  11  16   13.99   14.22
  17  16  11    4.58    8.09
  19   4  17  590.62   58.77
  19   7  16   60.22    5.30
  19  16   7   60.20    5.92
  19  17   4  678.11   66.46
  21   9  12  177.84   17.73
  21  12   9  126.26   16.56
  21  15   0  302.90   31.31
  23   4  11   -1.02    2.79
  23  11   4    7.81    4.07
  24   3   9  612.87   69.63
  24   9   3  533.02   58.41
  25   4   5   -4.07    1.64
  25   5   4    3.98    3.02
  18  11  15  135.98   40.62
  18  15  11  101.31   17.63
  21   2  15  382.22   49.41
  21  15   2  260.47   33.55
  25   3   6  307.29   26.97
  25   6   3  248.36   24.12
  20   4  16  328.19   48.02
  20  16   4  312.35   53.05
  19  12  13  407.34   54.86
  19  13  12  355.63   36.59
  20   7  15   50.71    4.79
  20  15   7   67.18    6.13
  21   8  13  174.88   16.88
  21  13   8  139.48   11.71
  23   1  12   17.05    7.62
  23   8   9   18.69    8.30
  23   9   8   15.69    8.03
  23  12   1    7.34    2.62
  24   7   7 1186.40   70.57
  25   7   0  176.26   14.65
  24   6   8  126.13   12.84
  24   8   6   71.08   10.22
  24  10   0   -1.38    1.96
  26   0   0   56.67   20.37
  17  17  10  721.41   74.06
  19  11  14  138.79   16.20
  19  14  11  139.65   15.05
  22   5  13   28.97    7.02
  22  13   5   51.90    8.22
  23   7  10   42.68    4.45
  23  10   7   49.15    8.05
  25   2   7  150.06   11.81
  25   7   2  135.67   11.39
  26   1   1   15.50    5.24
  18  10  16  279.31   38.38
  18  16  10  369.64   54.90
  22  14   0   54.37   11.50
  24   2  10    2.43    2.26
  24  10   2    7.00    5.49
  26   2   0  266.37   41.15
  21   4  15  144.31   17.88
  21  15   4  138.94   19.46
  23   3  12   78.13   17.39
  23  12   3   64.12    8.26
  24   5   9  770.91   75.61
  24   9   5 1142.35   98.54
  18  18   6  744.40  103.33
  22   2  14   44.15    7.88
  22  10  10  533.02   70.21
  22  14   2   47.15    9.69
  26   2   2  642.73   82.72
  19   1  18    1.77    2.38
  19   6  17  148.52   18.22
  19  10  15  559.37   53.03
  19  15  10  525.55   55.43
  19  17   6  198.70   21.82
  19  18   1    6.41    2.45
  21   7  14   28.35   14.01
  21  14   7   15.80    1.70
  22   9  11   42.60    5.36
  22  11   9   45.98    7.92
  23   6  11   18.01    1.89
  23  11   6   31.40   10.05
  25   5   6   34.25    2.75
  25   6   5   73.57   35.25
  26   1   3   21.46    3.21
  26   3   1   18.56    4.02
  20  12  12  853.22  120.17
  20   1  17    8.17    2.19
  20  11  13  126.04   13.69
  20  13  11  105.95   12.18
  20  17   1    7.62    2.36
  25   1   8   47.19    7.13
  25   4   7  142.09   11.90
  25   7   4  119.53    9.22
  25   8   1   41.74    5.15
  20   6  16   80.47   11.24
  20  16   6   70.89    9.09
  22   8  12  541.79   54.58
  22  12   8  729.97   86.41
  24   4  10   16.41    7.13
  24  10   4   17.86    7.26
  26   4   0   53.03    8.39
  18   9  17  109.55   10.81
  18  17   9  148.50   31.78
  19   3  18   20.82    8.32
  19  18   3   10.05    2.72
  26   3   3  124.11   16.20
  20  10  14  707.04   80.51
  20  14  10  893.14  145.44
  22   4  14   27.72   15.05
  22  14   4   20.63    2.62
  26   2   4    9.17    2.68
  26   4   2   16.16    7.47
  19   9  16   35.27    3.47
  19  16   9   35.93    4.00
  20   3  17   18.80    4.39
  20  17   3   22.93    4.36
  21   1  16    7.58    2.36
  21  16   1   13.69    4.70
  23   5  12  113.59   40.64
  23  12   5   63.37    7.37
  23  13   0    9.94    2.70
  24   1  11   49.88    6.28
  24  11   1   43.70    5.79
  25   3   8  295.26   23.74
  25   8   3  365.36   28.91
  21   6  15   24.05    2.83
  21  15   6   28.91    6.51
  22   7  13    7.28    1.87
  22  13   7    7.77    1.45
  23   2  13   10.28    3.47
  23  13   2    8.22    2.58
  26   1   5   25.89    4.19
  26   5   1   32.00    3.98
  24   8   8  167.13   14.79
  16  15  15   30.95   12.07
  20   9  15   87.64    9.62
  20  15   9   88.09   11.28
  21   3  16   21.82   11.30
  21  11  12  185.75   20.35
  21  12  11  137.84   12.73
  21  16   3   20.73    3.68
  24   3  11  213.00   24.37
  24   7   9  726.39   69.04
  24   9   7  621.81   39.57
  24  11   3  214.64   28.16
  25   9   0    7.75    1.64
  16  16  14  533.38  105.27
  26   4   4  307.09   42.15
  17  14  15  276.01   27.72
  17  15  14  201.85   24.35
  19   5  18   19.29    7.22
  19  18   5   16.41    5.96
  21  10  13  415.26   48.71
  21  13  10  402.01   40.98
  22   1  15   -0.47    2.09
  22  15   1    2.24    5.51
  23   9  10    2.79    2.06
  23  10   9   16.46   13.45
  25   2   9    1.81    2.00
  25   6   7  149.33   11.30
  25   7   6  139.60   10.41
  25   9   2    3.68    1.68
  26   3   5  263.90   40.06
  26   5   3  232.03   20.80
  18  18   8  212.11   21.99
  24   6  10  172.62   28.33
  24  10   6  123.91   17.16
  26   6   0  315.54   46.53
  17  13  16    1.00    3.58
  17  16  13    6.15    6.22
  19   8  17    7.83    4.28
  19  17   8    3.64    2.60
  20   5  17   26.76   10.26
  20  17   5   15.43    3.15
  23   4  13    4.36    3.51
  23   8  11   35.91    3.26
  23  11   8   36.27    3.70
  23  13   4   10.52   14.03
  25   5   8  119.04   12.03
  25   8   5  112.48    7.83
  18  14  14  736.78   96.37
  22   6  14    4.43    3.30
  22  14   6   12.84    3.60
  26   2   6  358.27   43.28
  26   6   2  329.30   45.28
  18  13  15   35.32   13.09
  18  15  13   52.11   23.33
  21   9  14   86.98    9.28
  21  14   9  103.69    9.58
  22   3  15   -2.94    2.41
  22  15   3    9.60    6.58
  20   8  16    3.85    1.64
  20  16   8    5.49    1.81
  24  12   0    9.73    9.13
  17  17  12  643.63   64.08
  19  19   0  283.89   50.30
  21   5  16   33.83    4.43
  21  16   5   40.42   11.98
  23   7  12    2.17    1.49
  23  12   7    4.94    2.13
  24   5  11  269.80   35.17
  24  11   5  240.76   25.84
  25   4   9    4.94    2.02
  25   9   4    7.32    1.94
  18  12  16  689.82  100.63
  18  16  12  739.15  116.68
  20  18   0  126.19   24.12
  24   2  12    1.21    2.00
  24  12   2   52.71   43.81
  19  13  14  202.44   22.29
  19  14  13  194.87   21.54
  19  19   2  113.29   16.26
  22  11  11   11.18    2.15
  23   1  14   -0.38    2.34
  23  14   1    2.47    2.02
  25   1  10   22.88    9.98
  25  10   1   30.06    6.54
  26   1   7   61.54   31.65
  26   5   5  422.15   46.15
  26   7   1   42.40    5.26
  20   2  18   51.35   14.62
  20  18   2   66.67   16.77
  22  10  12  528.51   84.85
  22  12  10 1218.88  148.74
  26   4   6   16.63    2.98
  26   6   4   16.14    3.21
  19  12  15  615.10   66.35
  19  15  12  692.29   87.34
  21   8  15   17.09    1.64
  21  15   8   21.44    1.87
  21  17   0   62.18    9.43
  27   1   0   74.95   15.75
  18  11  17   59.69    8.83
  18  17  11   59.97    7.51
  19   7  18    7.92    1.79
  19  18   7   10.22    1.58
  21   2  17   34.66    4.68
  21  17   2   38.93   14.07
  22   5  15   19.73    3.85
  22   9  13   54.45    5.90
  22  13   9   60.07    5.51
  22  15   5   67.97   28.80
  23   3  14    7.24    3.09
  23   6  13   12.37    2.36
  23  13   6   12.20    3.02
  23  14   3   10.60    2.55
  25   3  10  230.10   20.97
  25  10   3  264.43   42.49
  26   3   7  279.10   24.27
  26   7   3  331.13   27.89
  27   1   2   39.08    4.87
  27   2   1   46.92    5.66
  24   4  12   10.03    2.00
  24  12   4   12.86    2.32
  19  11  16   28.65    4.13
  19  16  11   22.59    3.75
  19  19   4   19.69    3.28
  20   7  17   44.70    5.58
  20  13  13  172.51   23.93
  20  17   7   58.52    6.34
  24   9   9  307.75   25.65
  25   7   8  184.03   11.62
  25   8   7  181.73   10.75
  27   3   0   23.29    4.96
  20   4  18    6.17    2.38
  20  12  14  553.69   75.46
  20  14  12  554.90   85.45
  20  18   4    9.77    4.43
  22  16   0   32.74    6.96
  24   8  10  265.09   27.57
  24  10   8  256.37   24.74
  26   8   0   17.18    2.09
  25   6   9   18.16    1.72
  25   9   6   18.03    1.81
  27   2   3   29.04    3.36
  27   3   2   25.50    4.51
  22   2  16   33.74    7.20
  22   8  14   58.01    8.81
  22  14   8   54.69    6.98
  22  16   2   35.42    6.75
  26   2   8   31.12    3.81
  26   8   2   57.18   11.28
  20  11  15  231.65   28.80
  20  15  11  206.68   25.27
  21   4  17    8.20    2.13
  21   7  16   50.81    4.87
  21  16   7   58.86    6.28
  21  17   4   16.39    4.66
  24   1  13    9.26    2.11
  24   7  11  136.64   12.94
  24  11   7  117.40    9.49
  24  13   1   10.47    2.21
  25  11   0    2.51    1.94
  27   1   4   21.61    3.02
  27   4   1   26.80    3.75
  18  18  10   14.71    4.94
  26   6   6  191.42   23.16
  19  10  17   69.38   18.31
  19  17  10   52.15    6.22
  23   5  14    6.54    4.81
  23  10  11   65.52    8.49
  23  11  10   58.16    6.41
  23  14   5    8.34    6.96
  25   2  11    0.43    2.11
  25   5  10   55.37    5.41
  25  10   5   91.03    8.92
  25  11   2    3.34    3.47
  26   5   7  638.46   51.84
  26   7   5  595.41   55.90
  21  12  13  479.61   48.71
  21  13  12  373.47   39.21
  23   9  12   28.29   13.62
  23  12   9    7.22    1.75
  23  15   0   58.41    7.34
  24   3  13   41.83    6.56
  24  13   3   37.36    7.62
  27   3   4    8.28    2.92
  27   4   3   12.24    2.81
  27   5   0  367.95   41.04
  20  10  16    0.77    1.89
  20  16  10    0.64    1.79
  22   4  16   39.21    8.49
  22  16   4   34.32    6.15
  24   6  12   28.84    5.43
  24  12   6   59.12   13.22
  26   4   8   51.52    7.28
  26   8   4   42.60    8.03
  19  19   6    1.40    1.58
  21  11  14   84.66    9.86
  21  14  11  114.78   14.71
  22   7  15   82.60   11.28
  22  15   7  104.33   12.50
  23   2  15   61.90    8.79
  23  15   2   65.71    9.88
  26   1   9   11.39    2.30
  26   9   1   13.45    2.34
  27   2   5  322.55   41.17
  27   5   2  266.18   32.61
  20   6  18   -4.56    1.60
  20  18   6   -1.77    1.75
  20   1  19   -4.64    2.15
  20  19   1   -3.94    2.24
  23   8  13    8.58    2.00
  23  13   8   13.01    3.70
  25   4  11   -0.89    2.43
  25  11   4    2.53    5.13
  19   9  18    5.30    1.75
  19  18   9    6.94    2.68
  21   1  18   -7.94    2.17
  21   6  17    0.34    2.51
  21  10  15   61.16    7.51
  21  15  10   44.09    6.58
  21  17   6   -1.40    2.26
  21  18   1   -3.92    2.11
  26   3   9  188.44   19.39
  26   9   3  190.18   18.54
  27   1   6   20.84    5.73
  27   6   1   23.16    5.34
  16  16  16  307.95   71.46
  17  15  16   30.46    7.37
  17  16  15   18.29    4.53
  20   3  19   13.56    5.62
  20   9  17   88.41    8.30
  20  17   9  126.41   16.33
  20  19   3    7.28    4.07
  23   4  15   27.40    4.34
  23  15   4   24.71    4.77
  24   5  13   16.50    8.39
  24  13   5   10.11    3.75
  25   1  12    3.07    3.34
  25   8   9   20.44    2.06
  25   9   8   17.46    1.92
  25  12   1    2.51    3.81
  27   4   5  239.12   36.10
  27   5   4  179.18   20.73
  22  12  12  608.82   77.12
  24  14   0  235.01   32.48
  17  17  14  501.15   60.41
  18  15  15   22.12    3.60
  21   3  18   19.93    3.90
  21  18   3   22.91    5.41
  22   1  17   -0.85    2.00
  22  11  13   47.81    6.32
  22  13  11   41.40    5.15
  22  17   1    2.79    2.47
  23   7  14   21.52    3.43
  23  14   7   29.93    7.88
  25   7  10  119.96    9.98
  25  10   7  105.91   14.65
  26   7   7  641.99   60.97
  27   3   6   -0.02    4.39
  27   6   3    7.77    7.45
  18  14  16  345.58   50.26
  18  16  14  584.79   80.66
  22   6  16   20.37    4.02
  22  16   6   13.75    3.83
  24   2  14  201.76   29.55
  24  10  10  401.99   46.09
  24  14   2  149.89   24.89
  26   6   8    3.83    1.89
  26   8   6    5.00    1.55
  26  10   0   22.80   11.67
  21   9  16   72.46    6.45
  21  16   9   98.69    9.13
  24   9  11   53.60    5.96
  24  11   9   44.64    4.43
  25   3  12   61.27   10.47
  25  12   3   44.09    8.05
  27   7   0    7.24    2.28
  22  10  14   66.44    9.52
  22  14  10   84.04   11.92
  26   2  10   37.23   15.16
  26  10   2   20.50    5.39
  18  13  17   52.37    7.34
  18  17  13   68.55   11.43
  19  14  15  421.83   42.96
  19  15  14  489.14   76.25
  22   3  17   21.86    3.94
  22  17   3   28.06    4.75
  25   6  11    2.47    1.32
  25  11   6    1.53    2.51
  26   5   9  279.89   26.20
  26   9   5  249.75   21.65
  27   2   7    6.43    4.45
  27   7   2   15.26    8.54
  24   8  12   50.92    6.96
  24  12   8   89.66   11.84
  28   0   0  440.25   98.09
  19  13  16   19.80    3.17
  19  16  13   21.56    2.90
  19  19   8   32.10    3.85
  20   5  19   26.14    5.19
  20  19   5   28.87    6.05
  23   1  16    0.98    1.83
  23  16   1    7.60    2.19
  28   1   1   -2.66    1.77
  20   8  18   10.73    4.56
  20  18   8    3.11    1.30
  24   4  14   69.04   10.62
  24  14   4   84.38   15.14
  28   2   0    6.60    2.41
  21   5  18   33.49    8.41
  21  18   5   61.33   21.99
  22   9  15  134.43   12.75
  22  15   9  138.62   13.65
  23   6  15   26.20    3.00
  23  15   6   69.74    7.71
  27   5   6  266.75   25.99
  27   6   5  257.88   30.02
  18  18  12    7.20    2.28
  20  14  14  691.44  108.82
  26   4  10   27.61    4.09
  26  10   4   38.47    4.70
  28   2   2  157.44   28.33
  19  12  17  102.46   12.77
  19  17  12   93.94   17.52
  20  13  15  104.86   12.73
  20  15  13   78.59   11.41
  21   8  17   29.87    3.19
  21  17   8   20.97    2.98
  23   3  16   11.98    3.41
  23  11  12   81.70    9.03
  23  12  11  117.57   10.73
  23  16   3   15.20    2.51
  24   7  13    4.17    1.45
  24  13   7    3.17    1.62
  25   5  12    7.00    1.72
  25  12   5    8.00    1.66
  25  13   0  182.48   27.38
  27   1   8   14.84    1.85
  27   4   7   12.05    6.28
  27   7   4   21.42   17.58
  27   8   1   22.84    2.90
  28   1   3    4.17    1.92
  28   3   1    0.11    1.70
  22   5  17   45.81    7.05
  22  17   5   51.79    7.58
  23  10  13   17.97    2.45
  23  13  10   18.18    2.11
  25   2  13  104.67   13.62
  25  13   2  105.95   16.39
  26   1  11    3.70    1.70
  26  11   1    8.05    2.92
  20  12  16   56.84   17.69
  20  16  12   64.35   12.54
  20  20   0 1079.38  161.36
  28   4   0  368.98   55.56
  21  19   0  870.77   93.37
  24   1  15   10.45    7.43
  24  15   1    7.41    4.41
  27   3   8    4.66    1.92
  27   8   3    2.79    1.15
  28   3   3   14.33    3.04
  20  20   2  775.21  106.48
  22   8  16   28.76    8.30
  22  16   8   23.20    4.45
  26   8   8   73.14    7.00
  28   2   4   47.34    8.86
  28   4   2   57.48    9.73
  19  11  18   22.61    2.70
  19  18  11   23.76    3.56
  21   2  19  623.68   66.52
  21  13  14  215.47   25.40
  21  14  13  221.45   22.12
  21  19   2  479.44   53.62
  23   9  14   48.26    3.79
  23  14   9   45.83    4.15
  25   9  10    9.71    1.19
  25  10   9    9.81    1.26
  26   3  11   27.40    4.56
  26   7   9  340.41   21.84
  26   9   7  327.68   24.78
  26  11   3   38.25    6.09
  22  18   0  290.36   41.43
  24   6  14  112.19   18.33
  24  14   6   87.45   11.94
  20   7  19   29.23    3.73
  20  11  17   71.38    8.39
  20  17  11  157.00   15.77
  20  19   7   39.89    5.41
  21  12  15   81.66    9.64
  21  15  12   77.06   10.07
  23   5  16   34.19    5.09
  23  16   5   20.33    2.83
  24   3  15    7.43    1.87
  24  15   3    4.66    2.02
  25   4  13   69.06    8.69
  25   8  11    7.83    2.34
  25  11   8    5.30    1.17
  25  13   4   72.68   12.84
  27   9   0   46.30    5.26
  28   1   5   14.84   11.47
  28   5   1    5.39    3.94
  22   2  18   91.62   15.67
  22  18   2  140.80   21.46
  26   6  10    3.26    1.28
  26  10   6    0.85    1.34
  21   7  18   23.01    6.05
  21  18   7   24.18    3.79
  27   2   9   16.46    2.02
  27   6   7   18.61    2.43
  27   7   6   20.12    3.04
  27   9   2   20.22    3.26
  20  20   4  372.72   53.22
  28   4   4  439.23   60.54
  21   4  19  231.54   26.18
  21  11  16   55.75    6.45
  21  16  11   44.07    5.13
  21  19   4  154.06   16.77
  23   8  15   47.79    5.39
  23  15   8   32.91    3.85
  23  17   0   94.01   77.21
  24  11  11    0.49    1.43
  25   7  12    9.11    1.68
  25  12   7   11.96    2.00
  27   5   8  170.19   14.54
  27   8   5  206.62   18.35
  28   3   5   44.43    6.47
  28   5   3   59.58    9.75
  24  10  12   70.40    9.58
  24  12  10   50.05    7.64
  26  12   0   66.82   11.73
  28   6   0    7.81    3.00
  19  19  10   79.02    7.83
  22   7  17   74.85    7.68
  22  13  13  130.51   13.16
  22  17   7   74.02    8.11
  23   2  17   14.50    4.83
  23  17   2    7.90    2.49
  25   1  14    2.13    2.00
  25  14   1    0.68    1.79
  26   5  11   45.94    5.90
  26  11   5   42.47    7.34
  20  10  18    0.34    1.43
  20  18  10    6.75    4.17
  22   4  18   50.22   10.77
  22  12  14   52.58    9.03
  22  14  12   32.36    5.49
  22  18   4   53.56   12.88
  26   2  12   15.35    3.53
  26  12   2   14.54    2.98
  28   2   6   53.39    8.03
  28   6   2   62.39    9.35
  24   5  15   17.84    4.58
  24   9  13    8.37    3.87
  24  13   9    6.02    1.13
  24  15   5   25.69    3.53
  27   4   9    5.09    1.32
  27   9   4    3.68    1.32
  21  10  17   65.40    7.30
  21  17  10   76.46   10.13
  22  11  15  197.78   20.29
  22  15  11  174.88   18.05
  25   3  14   -0.89    1.94
  25   6  13   28.50    7.47
  25  13   6   18.37    3.28
  25  14   3    1.13    1.83
  27   1  10    6.39    1.72
  27  10   1    7.75    1.94
  24  16   0   44.41    8.58
  17  17  16   72.80   10.88
  23   4  17    4.45    1.72
  23   7  16   32.00    4.11
  23  16   7   25.80    3.41
  23  17   4    4.73    7.26
  28   1   7    0.43    1.53
  28   5   5  292.64   33.44
  28   7   1   -0.85    1.43
  18  16  16  325.00   47.66
  20  20   6  222.31   39.08
  24   2  16   32.95    7.37
  24   8  14   14.11    2.26
  24  14   8   15.88    4.79
  24  16   2   12.47    4.94
  26   4  12  102.27   15.45
  26  12   4   73.53    9.20
  28   4   6   33.46    5.96
  28   6   4   27.72    6.13
  18  15  17   10.79    2.28
  18  17  15   19.03    8.58
  21   6  19   83.98   13.20
  21  19   6   69.82    9.30
  26   9   9  146.63   10.39
  27   3  10   -0.15    1.30
  27  10   3   -0.11    1.28
  22  10  16    0.72    1.36
  22  16  10    4.41    1.64
  26   8  10   28.61    3.64
  26  10   8   47.00    6.36
  19  15  16   54.73   10.30
  19  16  15   53.41    7.17
  20   9  19   58.80    6.09
  20  19   9   58.75    5.68
  21   1  20    2.55    2.21
  21  20   1    0.92    2.19
  23  12  13   15.45    8.00
  23  13  12   12.69    2.04
  27   7   8   16.48    2.15
  27   8   7   14.86    1.68
  28   3   7   18.90    3.09
  28   7   3   22.65    4.13
  29   1   0   41.23    9.26
  18  18  14    8.73    3.02
  22   6  18   18.14    3.70
  22  18   6   17.22    4.70
  19  14  17   52.13    7.22
  19  17  14   62.90   11.30
  21   9  18    8.86    1.62
  21  18   9   12.58    2.34
  22   1  19    2.43    2.02
  22  19   1    2.47    1.75
  23  11  14   66.18    6.92
  23  14  11   63.61    7.90
  25   5  14    7.07    2.19
  25  10  11    6.11    1.45
  25  11  10    6.92    1.43
  25  14   5    6.49    1.92
  26   1  13    2.55    1.87
  26   7  11   35.49    4.24
  26  11   7   71.14    7.66
  26  13   1    0.87    1.64
  27   6   9   14.22    2.04
  27   9   6   12.77    2.02
  29   1   2   37.74    7.66
  29   2   1   29.08    4.09
  24   4  16   17.56    3.64
  24  16   4   29.53   10.20
  28   8   0  167.45   20.16
  20  15  15   99.67    9.81
  21   3  20    4.96    2.36
  21  20   3    4.00    1.94
  24   7  15   42.49    5.79
  24  15   7   54.01    7.54
  25   9  12    1.19    1.04
  25  12   9    0.23    1.02
  25  15   0   47.19    8.05
  27  11   0    3.62    1.94
  29   3   0   77.04   11.94
  20  14  16   38.00    8.88
  20  16  14   21.35    4.02
  28   2   8   14.77    2.94
  28   8   2   14.26    2.47
  19  13  18   11.69    4.00
  19  18  13   13.54    3.66
  22   3  19   11.86    2.75
  22   9  17  164.55   16.54
  22  17   9  130.47   14.41
  22  19   3   26.52    4.49
  23   1  18   12.84    3.07
  23   6  17    2.17    1.77
  23  10  15   17.52    3.15
  23  15  10   17.35    2.00
  23  17   6   -1.32    2.00
  23  18   1    9.75    2.53
  25   2  15   61.61   11.69
  25  15   2   69.84   11.20
  26   3  13    1.72    2.70
  26  13   3    1.81    1.89
  27   2  11    1.85    1.47
  27   5  10   90.32    9.49
  27  10   5   81.77    7.11
  27  11   2   -0.04    1.49
  29   2   3   65.80    9.69
  29   3   2   57.33   11.71
  26   6  12    9.39    5.79
  26  12   6    3.98    1.45
  28   6   6   32.14    5.47
  20  13  17  109.29   13.79
  20  17  13   94.37   12.24
  25   8  13    1.96    1.51
  25  13   8    3.36    1.72
  28   5   7  113.44   13.43
  28   7   5  154.74   23.86
  29   1   4   18.01    3.53
  29   4   1   17.67    3.49
  21  14  15   37.13    5.75
  21  15  14   35.87    4.68
  23   3  18   34.12    5.81
  23  18   3   34.72    5.77
  20  20   8  278.27   44.28
  24  12  12    1.13    1.36
  28   4   8  125.26   13.67
  28   8   4  155.23   18.48
  19  19  12  134.90   15.20
  21   5  20    3.17    1.94
  21   8  19   31.25    3.77
  21  13  16   41.08    5.07
  21  16  13   43.51    6.15
  21  19   8   32.44    4.09
  21  20   5    2.87    2.04
  23   9  16   26.16    2.87
  23  16   9   27.44    2.96
  24   1  17    6.68    2.45
  24  11  13    4.28    1.75
  24  13  11    4.07    1.47
  24  17   1    6.56    2.11
  25   4  15   36.85    5.90
  25  15   4   25.12    3.90
  27   4  11    2.36    1.98
  27  11   4    2.81    2.60
  28   1   9   -0.53    1.26
  28   9   1    0.23    1.04
  29   3   4   47.00    6.09
  29   4   3   51.77    9.03
  29   5   0    3.94    2.45
  20  12  18    8.83    5.81
  20  18  12    0.34    1.83
  24   6  16    6.43    2.62
  24  16   6    7.54    1.89
  22   5  19   35.61    7.00
  22  19   5   33.49    6.32
  25   7  14    2.70    1.34
  25  14   7    4.77    1.66
  26   5  13    7.37    5.02
  26  13   5   -0.34    1.58
  29   2   5   -0.75    1.94
  29   5   2    0.66    1.72
  22   8  18   43.15    7.73
  22  18   8   32.83    3.81
  24  10  14   14.11    2.36
  24  14  10   17.12    3.38
  26  14   0   57.99   12.07
  21  12  17   50.45    8.37
  21  17  12   79.98   15.43
  24   3  17   44.02    6.51
  24  17   3   46.98    9.07
  27   1  12    1.30    1.64
  27   8   9   15.75    1.64
  27   9   8   13.45    1.60
  27  12   1    4.43    1.55
  28   3   9    6.68    2.17
  28   9   3    1.83    1.23
  22  14  14   -1.00    1.79
  26   2  14   14.13    3.17
  26  10  10    4.70    1.62
  26  14   2   22.67    4.30
  22  13  15  126.17   21.97
  22  15  13  129.79   15.52
  23   5  18   69.95    9.60
  23  18   5   76.17   12.13
  26   9  11   20.95    2.41
  26  11   9   20.07    2.68
  27   7  10    1.36    1.06
  27  10   7    1.21    1.28
  29   1   6   14.94    3.04
  29   6   1   10.01    2.49
  20  11  19   95.99   10.98
  20  19  11   96.82   11.07
  21  21   0    9.45    3.43
  23   8  17   -1.26    1.40
  23  17   8   -0.06    1.38
  24   9  15   30.70    3.13
  24  15   9   35.19    3.64
  25   1  16    1.36    2.02
  25  16   1    2.00    1.92
  27   3  12    2.41    1.53
  27  12   3    5.26    1.49
  28   7   7  125.15   16.24
  29   4   5    1.68    1.85
  29   5   4    4.43    4.15
  22  12  16   11.90    3.09
  22  16  12   11.11    2.58
  22  20   0    4.92    2.41
  26   8  12   10.45    2.81
  26  12   8    9.47    1.98
  28   6   8    0.94    1.23
  28   8   6    2.00    1.75
  28  10   0   51.03    5.77
  21  11  18   11.24    2.28
  21  18  11    7.15    1.51
  21  21   2    1.02    2.11
  25   6  15   18.69    3.04
  25  15   6   22.84    3.11
  27   6  11    6.79    1.36
  27  11   6    5.30    1.34
  29   3   6   19.88    3.04
  29   6   3   23.99    3.85
  22   2  20   22.54    5.98
  22  20   2   17.09    4.87
  26   4  14   34.83    5.77
  26  14   4   54.30    9.28
  28   2  10   13.86   10.96
  28  10   2    3.51    1.11
  21   7  20    5.09    1.64
  21  20   7    9.49    5.49
  23  19   0   13.05    2.98
  24   5  17  106.48   12.82
  24  17   5   90.60   14.37
  25   3  16   21.22    3.30
  25  11  12    7.81    1.40
  25  12  11    5.36    1.45
  25  16   3   19.33    3.68
  28   5   9   33.44    3.96
  28   9   5   35.81    4.51
  29   7   0   73.23   15.58
  22   7  19   63.44    8.00
  22  11  17   66.93    7.68
  22  17  11   89.07   11.24
  22  19   7   39.11    5.26
  23   2  19   17.07    4.11
  23  13  14    5.51    1.75
  23  14  13    9.24    2.06
  23  19   2   19.48    3.85
  25  10  13    4.92    1.21
  25  13  10    3.02    1.15
  26   7  13    2.79    1.43
  26  13   7    1.40    1.32
  29   2   7   71.21   10.52
  29   7   2   57.26    9.26
  24   8  16    2.90    1.40
  24  16   8    6.60    1.43
  21  21   4   22.67    3.64
  23  12  15   12.94    2.09
  23  15  12   12.88    1.81
  27   5  12   23.88    2.94
  27  12   5   34.89    4.26
  27  13   0    9.37    1.87
  20  20  10  272.78   28.76
  22   4  20   30.63    5.88
  22  20   4   42.06    6.90
  24  18   0  197.89   28.93
  28   4  10   70.97    7.81
  28  10   4   71.57    7.58
  30   0   0  181.39   61.12
  18  17  17    2.38    2.66
  21  10  19   14.84    1.81
  21  19  10   17.56    2.11
  23   7  18   33.61    3.60
  23  18   7   40.70    4.68
  25   9  14    6.62    1.34
  25  14   9    5.53    1.21
  26   1  15    3.34    2.09
  26  15   1    6.26    2.06
  27   2  13    9.75    2.21
  27  13   2   18.63    3.30
  29   5   6    3.00    1.70
  29   6   5    4.90    1.60
  30   1   1    4.58    2.06
  18  18  16    5.32    2.32
  24   2  18  236.97   41.49
  24  18   2  168.06   45.81
  30   2   0    4.17    2.90
  19  16  17   10.18    2.09
  19  17  16    7.24    2.24
  23   4  19   17.88    3.45
  23  11  16   30.70    4.39
  23  16  11   24.05    2.72
  23  19   4   14.26    3.53
  25   5  16   60.65    8.92
  25  16   5   58.92    9.64
  28   1  11    6.19    1.40
  28  11   1    4.62    2.02
  29   1   8    9.73    1.75
  29   4   7   87.85   11.45
  29   7   4   79.83   12.05
  29   8   1   30.27    4.04
  22  10  18   35.66    5.77
  22  18  10   33.08    4.62
  26   6  14    3.26    1.81
  26  14   6    2.79    1.60
  30   2   2  143.86   25.95
  19  15  18    0.43    2.09
  19  18  15    3.15    1.96
  26   3  15   16.71    2.70
  26  15   3   16.99    2.94
  27   9  10   15.18    1.53
  27  10   9   12.01    1.45
  30   1   3    0.47    1.98
  30   3   1    2.98    2.06
  20  16  16   14.54    6.30
  28   8   8    9.66    1.53
  20  15  17   33.68    5.49
  20  17  15   58.97    7.45
  24   7  17   96.39   12.79
  24  13  13   22.25    2.68
  24  17   7  104.31   14.22
  25   8  15   14.86    4.32
  25  15   8   11.56    1.70
  25  17   0  201.21   26.55
  27   4  13   17.12    2.79
  27   8  11   16.09    1.83
  27  11   8   17.39    1.89
  27  13   4   17.35    2.47
  28   3  11    4.81    1.60
  28   7   9   30.51    3.11
  28   9   7   39.96    4.75
  28  11   3    3.32    1.38
  29   3   8   12.56    1.81
  29   8   3    6.07    1.43
  24   4  18  140.77   26.08
  24  12  14   42.09    6.62
  24  14  12   51.32    8.03
  24  18   4   89.07   13.90
  30   4   0  101.12   17.97
  19  19  14   92.64   13.11
  21  21   6   21.82    3.24
  23  10  17    5.77    1.38
  23  17  10    3.32    1.13
  25   2  17  181.77   24.61
  25  17   2  184.50   25.95
  26  11  11    6.79    1.66
  30   3   3    6.92    1.92
  20  14  18    4.98    2.49
  20  18  14    6.00    3.49
  22   6  20   14.07    3.75
  22  20   6   13.24    2.60
  26  10  12   27.42    3.41
  26  12  10   48.77    4.96
  28   6  10    4.00    1.09
  28  10   6    2.45    1.62
  30   2   4    6.36    2.45
  30   4   2    1.09    2.17
  21   9  20   10.88    2.06
  21  15  16   12.58    2.06
  21  16  15    9.92    2.17
  21  20   9   12.52    1.79
  24  11  15   47.45    5.09
  24  15  11   51.64    5.30
  27   7  12    3.34    1.66
  27  12   7    2.98    1.30
  29   9   0   14.11    1.79
  21  14  17   38.98    5.32
  21  17  14   31.55    5.02
  22   1  21    2.00    2.38
  22   9  19   36.34    5.43
  22  19   9   38.47    4.70
  22  21   1    1.64    2.36
  23   6  19    8.09    2.06
  23  19   6    7.00    2.34
  26   5  15   24.93    4.04
  26   9  13    2.02    1.15
  26  13   9    0.81    1.28
  26  15   5   29.42    4.79
  27   1  14   -1.62    1.77
  27  14   1   -1.09    1.81
  29   2   9   21.20    3.04
  29   6   7   27.78    3.92
  29   7   6   31.29    4.47
  29   9   2   20.33    2.79
  30   1   5    0.77    1.62
  30   5   1    0.81    1.85
  28  12   0    8.34    2.55
  20  13  19   56.39   12.24
  20  19  13   66.93   12.13
  23   1  20    8.49    2.62
  23  20   1    5.53    2.49
  25   4  17   99.16   12.69
  25   7  16   36.72   12.45
  25  16   7   24.63    3.00
  25  17   4   99.28   13.58
  28   5  11    1.55    1.28
  28  11   5    3.79    1.30
  29   5   8    1.30    1.45
  29   8   5    3.64    1.32
  24  10  16    2.36    1.21
  24  16  10    3.90    1.32
  26  16   0  452.40   60.01
  28   2  12    3.41    1.49
  28  12   2    2.94    2.30
  30   4   4   12.07    5.34
  21  13  18    2.19    1.79
  21  18  13    3.11    1.83
  22   3  21    2.17    2.26
  22  15  15  108.69   17.48
  22  21   3    1.26    2.17
  23   9  18   25.12    4.17
  23  18   9   23.71    3.09
  27   3  14   14.56    2.90
  27   6  13    4.11    1.45
  27  13   6    2.41    1.58
  27  14   3   12.58    2.34
  30   3   5   -0.94    2.09
  30   5   3    2.96    1.96
  22  14  16    8.77    3.58
  22  16  14   11.11    3.38
  24   6  18    9.94    2.64
  24  18   6    9.98    2.41
  26   2  16  289.49   45.47
  26   8  14    0.75    1.81
  26  14   8   -1.70    1.47
  26  16   2  324.61   42.94
  30   6   0    2.36    2.53
  23   3  20   20.07    4.70
  23  20   3   19.84    4.32
  24   1  19   10.30    8.09
  24  19   1    4.94    2.06
  25  12  13    5.98    1.62
  25  13  12    2.62    1.64
  29   4   9   21.39    3.53
  29   9   4   29.21    4.36
  30   2   6  105.48   17.07
  30   6   2   78.87   12.22
  22  13  17  118.04   16.20
  22  17  13   87.68   12.73
  25  11  14    7.88    1.60
  25  14  11    8.43    1.62
  29   1  10    7.28    1.38
  29  10   1    3.83    1.38
  20  20  12   97.22   13.73
  28   4  12    5.36    1.79
  28  12   4    6.43    2.21
  21  12  19    1.89    1.58
  21  19  12    0.98    1.62
  21  21   8    6.85    1.87
  24   3  19   46.92    6.83
  24   9  17   86.90   10.13
  24  17   9   87.87    9.60
  24  19   3   39.08    5.77
  28   9   9    8.94    1.68
  22   8  20    5.32    2.55
  22  20   8    3.66    1.81
  26   4  16  207.74   30.44
  26  16   4  200.95   29.67
  28   8  10   29.50    3.98
  28  10   8   36.23    4.24
  22   5  21   11.43    3.34
  22  21   5   15.01    3.58
  23  14  15    3.56    1.55
  23  15  14    8.39    2.77
  25   1  18    2.72    2.17
  25   6  17   25.50    3.64
  25  10  15    1.32    1.21
  25  15  10   -1.36    1.28
  25  17   6   21.46    3.85
  25  18   1   10.56    2.70
  26   7  15   20.84    3.60
  26  15   7   26.44    4.19
  27   5  14   -2.58    2.02
  27  10  11   34.78    3.28
  27  11  10   31.59    2.94
  27  14   5    1.47    1.55
  29   3  10    0.94    1.11
  29  10   3    2.06    1.32
  30   1   7    1.04    1.53
  30   5   5    1.02    1.66
  30   7   1    7.68    5.96
  22  12  18   27.76    4.75
  22  18  12   39.62    5.96
  30   4   6    3.60    1.96
  30   6   4   12.58    3.11
  23   5  20   43.11    7.81
  23   8  19    0.83    1.58
  23  13  16    6.54    5.51
  23  16  13    1.30    1.62
  23  19   8    0.60    1.51
  23  20   5   52.96    9.52
  27   9  12   24.27    2.96
  27  12   9   21.27    3.26
  27  15   0  340.49   53.11
  28   1  13    2.72    1.55
  28   7  11    0.57    1.13
  28  11   7    5.09    3.28
  28  13   1    3.47    1.70
  29   7   8    9.15    3.11
  29   8   7    3.38    1.51
  25   3  18   72.27   10.81
  25  18   3   56.65    8.90
  27   2  15  279.53   40.57
  27  15   2  186.03   23.37
  29   6   9   19.46    3.07
  29   9   6   23.03    3.28
  30   3   7    2.55    2.21
  30   7   3   -1.15    1.66
  21  11  20    9.96    2.11
  21  20  11   12.69    2.58
  23  12  17    4.77    3.87
  23  17  12    1.47    1.47
  24   5  19  127.94   24.50
  24  19   5   90.62   15.39
  25   9  16    8.15    1.83
  25  16   9    8.34    1.58
  27   8  13   -1.87    1.28
  27  13   8    0.45    1.47
  28   3  13   10.20    2.19
  28  13   3   18.05    2.55
  29  11   0    2.51    1.26
  31   1   0   13.35    3.68
  24   8  18    0.98    1.64
  24  18   8   -0.30    1.98
  26  12  12  112.19   13.88
  28   6  12   14.77    2.83
  28  12   6   10.92    2.47
  30   8   0   -0.45    1.64
  22  11  19   65.03    8.09
  22  19  11   65.01    7.20
  26   1  17    8.69    2.17
  26  11  13    4.47    1.45
  26  13  11    4.92    1.21
  26  17   1    7.20    3.68
  29   2  11    6.05    2.26
  29   5  10    6.07    1.26
  29  10   5    6.77    1.30
  29  11   2    1.98    1.15
  31   1   2   10.11    3.00
  31   2   1   22.59    4.00
  22  22   0  109.78   29.78
  24  14  14   40.77    7.20
  26   6  16   17.78    4.43
  26  16   6   17.95    3.58
  30   2   8   85.55   15.20
  30   8   2   65.14   10.90
  23  21   0   58.60   10.62
  24  13  15   17.14    3.28
  24  15  13   13.30    2.36
  27   4  15   98.63   13.79
  27  15   4  120.72   14.52
  31   3   0    8.83    2.62
  18  18  18   96.82   43.11
  22  22   2   69.70   15.37
  26  10  14   36.76    4.96
  26  14  10   29.95    3.96
  30   6   6   27.97    5.83
  19  17  18    5.22    1.83
  19  18  17    5.00    1.96
  22   7  21   10.15    2.98
  22  21   7   20.97    5.34
  23   2  21   17.82    6.30
  23  11  18    6.64    1.64
  23  18  11    6.58    1.28
  23  21   2   24.31    4.87
  25   5  18  117.59   17.73
  25  18   5  150.59   20.29
  26   3  17  112.78   13.88
  26  17   3   70.95   13.37
  27   7  14    7.05    2.09
  27  14   7   13.07    3.64
  30   5   7   -4.28    1.60
  30   7   5    4.66    4.07
  31   2   3    5.26    3.36
  31   3   2    3.30    2.43
  24  12  16   23.93    4.13
  24  16  12   32.93    4.94
  24  20   0   44.19    9.75
  19  19  16   22.44    3.51
  20  17  17   17.52    3.02
  23   7  20   24.01   10.75
  23  20   7   24.63    4.77
  25   8  17    4.96    3.60
  25  17   8    2.66    1.49
  28   5  13    8.17    1.72
  28  13   5    7.73    2.13
  29   4  11   -1.00    1.26
  29  11   4    2.53    2.49
  31   1   4    5.85    3.62
  31   4   1   10.54    2.81
  20  16  18    2.38    2.09
  20  18  16   -1.53    1.92
  24   2  20   11.62    3.09
  24  20   2   13.39    3.64
  28  14   0  213.56   32.55
  30   4   8    6.88    2.11
  30   8   4   14.84    2.96
  21  21  10    5.58    2.43
  26   9  15    4.56    1.36
  26  15   9    2.92    1.45
  30   1   9    5.71    3.92
  30   9   1    5.13    3.26
  22  10  20   26.82    4.96
  22  20  10   34.81    5.32
  22  22   4  100.95   19.16
  28   2  14  211.90   31.91
  28  10  10  122.32   11.15
  28  14   2  180.20   24.76
  20  15  19   37.08    6.64
  20  19  15   31.97    5.66
  21  16  17   18.52    4.30
  21  17  16   10.26    2.87
  23   4  21   27.01    4.92
  23  21   4   23.52    4.70
  24   7  19   99.48   15.58
  24  11  17   39.23    5.26
  24  17  11   37.57    3.94
  24  19   7   89.45   10.43
  25  19   0  112.08   21.76
  27   1  16    4.66    2.21
  27  16   1    5.94    1.96
  28   9  11    6.07    1.21
  28  11   9   11.22    1.55
  29   1  12    4.81    1.66
  29   8   9    8.75    1.77
  29   9   8   15.56    1.81
  29  12   1    6.96    2.28
  31   3   4    0.72    2.06
  31   4   3    1.64    2.36
  31   5   0    5.34    2.24
  21  15  18    1.83    2.45
  21  18  15    1.75    1.89
  23  10  19    3.60    1.30
  23  19  10    1.26    1.34
  25   2  19   98.11   13.26
  25  13  14   11.90    1.79
  25  14  13    8.43    1.98
  25  19   2   97.56   11.15
  26   5  17  150.86   19.01
  26  17   5  147.50   26.69
  27   6  15   48.30    9.52
  27  15   6   43.81    6.28
  29   7  10    5.13    1.28
  29  10   7    5.00    1.55
  30   3   9    0.06    1.38
  30   9   3    3.77    1.40
  31   2   5   18.52    9.00
  31   5   2   17.26    3.85
  24   4  20    3.87    2.32
  24  20   4    5.90    2.66
  28   8  12    3.49    1.38
  28  12   8   12.45    2.60
  25  12  15    2.30    1.34
  25  15  12   -0.51    1.30
  27   3  16   64.69   10.75
  27  11  12   60.63    5.09
  27  12  11   64.69    6.17
  27  16   3   84.85   13.79
  29   3  12    1.32    1.34
  29  12   3    4.79    2.21
  20  20  14   40.51    6.98
  22  16  16    4.77    1.87
  26   8  16   -0.28    1.51
  26  16   8    4.60    3.60
  28   4  14   41.19    6.60
  28  14   4   53.54    9.54
  21  14  19    7.32    2.11
  21  19  14    7.24    1.81
  22  15  17   49.92    5.49
  22  17  15   50.26    8.32
  25   7  18  128.09   19.93
  25  18   7   95.43   13.73
  27  10  13    9.64    1.51
  27  13  10    8.26    1.32
  29   6  11    3.11    1.81
  29  11   6    3.19    1.11
  30   7   7   -0.77    1.55
  31   1   6    2.51    1.98
  31   6   1    4.36    1.92
  24  10  18   22.05    3.47
  24  18  10   19.29    2.79
  26  18   0  550.18   78.91
  30   6   8   39.45    6.26
  30   8   6   34.42    6.43
  30  10   0    3.79    1.34
  25   4  19   58.65   10.92
  25  11  16    4.58    1.70
  25  16  11    6.92    1.36
  25  19   4   48.71    7.49
  28   7  13    1.30    1.23
  28  13   7    1.94    1.47
  31   4   5    5.62    2.30
  31   5   4   13.99    4.53
  22  14  18   13.90    3.38
  22  18  14   23.57   10.22
  22  22   6  116.25   22.48
  26   2  18  414.26   61.84
  26  18   2  473.29   66.08
  30   2  10   34.72    5.73
  30  10   2   43.70    8.66
  22   9  21   37.10    5.81
  22  21   9   29.93    5.28
  23   6  21   46.00    6.43
  23  21   6   42.87    7.58
  27   9  14    3.85    1.36
  27  14   9    6.17    2.53
  30   5   9   -0.06    1.34
  30   9   5    2.55    1.30
  31   3   6    7.51    3.64
  31   6   3    6.41    2.58
  21  13  20   10.92    2.41
  21  20  13   25.31   10.15
  23   9  20    9.71    1.85
  23  15  16    7.90    5.05
  23  16  15    3.11    2.00
  23  20   9   17.41    4.68
  27   5  16   54.33    7.17
  27  16   5   64.76   10.67
  28   1  15    7.64    2.17
  28  15   1    7.92    2.19
  29   5  12   14.86    2.43
  29  12   5   17.78    2.47
  29  13   0   65.71   13.22
  31   7   0   19.67    4.34
  24   6  20    4.83    2.26
  24  20   6   11.77    4.02
  22  13  19   36.38    5.88
  22  19  13   31.40    5.19
  23   1  22    3.98    2.13
  23  14  17    6.43    2.38
  23  17  14   10.24    2.53
  23  22   1    3.34    2.32
  25  10  17    3.60    1.68
  25  17  10    4.53    1.38
  26   7  17  113.51   16.11
  26  13  13    6.36    1.64
  26  17   7  154.80   21.18
  29   2  13   58.37    7.20
  29  13   2   31.14    4.41
  31   2   7   35.36    7.51
  31   7   2   50.71   13.77
  26   4  18  267.69   40.40
  26  12  14  154.59   17.22
  26  14  12  130.32   16.16
  26  18   4  246.49   46.58
  28   6  14   55.30   11.32
  28  14   6   46.68    7.26
  30   4  10    0.70    1.21
  30  10   4    2.92    2.13
  24   1  21    1.75    2.26
  24   9  19   65.82   10.75
  24  19   9   48.05    5.94
  24  21   1    6.47    2.36
  27   8  15    8.17    3.32
  27  15   8    3.15    1.45
  27  17   0  311.80   37.38
  28   3  15   82.02   13.62
  28  15   3   71.89   13.96
  23   3  22    0.09    1.85
  23  13  18    1.72    1.43
  23  18  13    3.87    2.00
  23  22   3    1.09    2.17
  25   6  19   17.37   14.31
  25  19   6    6.92    2.85
  26  11  15    7.71    3.45
  26  15  11    1.68    1.09
  27   2  17  318.76   43.45
  27  17   2  292.45   32.38
  29   9  10   17.86    2.64
  29  10   9   14.33    2.13
  30   1  11    1.58    1.13
  30  11   1    3.11    1.19
  31   5   6    2.15    3.32
  31   6   5    1.02    1.79
  32   0   0    5.28    4.39
  21  21  12   10.22    2.28
  24   3  21    8.22    2.83
  24  15  15   22.12    3.75
  24  21   3   12.47    3.24
  25   1  20    4.15    2.49
  25  20   1   -0.47    2.32
  28  11  11   26.31    2.77
  29   4  13   22.88    3.85
  29   8  11    1.72    1.06
  29  11   8    4.62    3.26
  29  13   4   20.29    3.49
  31   1   8   -0.64    1.55
  31   4   7   30.55    5.96
  31   7   4   37.59    7.32
  31   8   1    0.28    1.68
  32   1   1    4.00    2.17
  22  12  20   47.11    8.20
  22  20  12   37.79    5.41
  24  14  16   40.96    6.43
  24  16  14   33.70    5.92
  28  10  12   59.95    6.64
  28  12  10   52.90    5.98
  30   8   8   42.13    6.96
  32   2   0   50.22   14.50
  25   9  18    8.66    2.32
  25  18   9   15.03    2.83
  30   3  11   10.32    1.66
  30   7   9    1.96    2.26
  30   9   7   -0.09    1.32
  30  11   3    7.26    1.53
  22  22   8  403.10   68.10
  26  10  16   61.07    9.28
  26  16  10   68.10    8.66
  32   2   2  150.35   30.25
  23   8  21  195.27   27.23
  23  12  19    4.47    3.24
  23  19  12    1.79    1.53
  23  21   8  126.21   14.77
  24  13  17   26.46    3.85
  24  17  13   26.25    4.09
  25   3  20   76.95   12.84
  25  20   3   60.80   10.35
  27   4  17  164.57   22.05
  27   7  16   78.02   10.86
  27  16   7   43.68    7.24
  27  17   4  209.43   27.04
  28   5  15   80.66   12.56
  28   9  13    3.11    1.72
  28  13   9    0.21    1.32
  28  15   5   71.97   10.13
  29   7  12    3.00    1.49
  29  12   7   -1.77    1.28
  31   3   8   10.39    5.56
  31   8   3    9.03    2.17
  32   1   3   -2.19    1.85
  32   3   1    1.83    2.09
  26   6  18   31.59    7.09
  26  18   6   35.64   11.20
  30   6  10    1.21    1.62
  30  10   6    0.06    1.19
  23   5  22    4.36    2.24
  23  22   5    4.26    2.26
  26   1  19    7.86    2.51
  26  19   1   10.67    2.79
  29   1  14    9.69    3.41
  29  14   1   13.07    2.26
  24   8  20   65.03   11.81
  24  20   8   68.78   13.39
  28  16   0  267.01   41.53
  32   4   0    5.83    2.26
  24   5  21   44.21    6.92
  24  21   5   49.64    8.52
  27  12  13   21.86    3.00
  27  13  12   23.01    2.98
  31   9   0    4.75    1.81
  32   3   3    3.51    3.09
  24  12  18   88.92   11.20
  24  18  12   87.98   12.11
  28   2  16  263.35   43.04
  28   8  14    1.19    1.40
  28  14   8    3.64    2.17
  28  16   2  261.45   40.74
  30  12   0    8.37    1.77
  32   2   4    9.09    3.41
  32   4   2   11.84    5.00
  19  19  18   -0.55    1.87
  22  11  21   20.76    3.38
  22  21  11   24.54    3.15
  25  14  15    7.88    8.03
  25  15  14    2.81    1.45
  26   3  19  113.44   17.05
  26   9  17   39.91    5.36
  26  17   9   50.71    8.05
  26  19   3  107.31   20.39
  27  11  14   42.92    5.22
  27  14  11   49.98    4.56
  29   3  14   19.18    3.79
  29   6  13   14.35    2.41
  29  13   6    6.94    1.75
  29  14   3   18.86    4.77
  30   5  11    6.05    1.38
  30  11   5    8.30    1.64
  31   2   9    8.98    3.92
  31   6   7    5.79    2.04
  31   7   6    7.58    2.53
  31   9   2    6.26    2.02
  20  18  18    4.75    2.60
  30   2  12    1.30    1.72
  30  12   2    1.13    1.47
  20  17  19   18.65    4.66
  20  19  17   14.01    3.28
  23  11  20    2.00    1.66
  23  20  11    7.49    3.45
  25   5  20  125.28   14.69
  25   8  19   10.09    2.79
  25  13  16   14.20    2.34
  25  16  13    8.62    2.13
  25  19   8    8.62    2.06
  25  20   5  111.08   17.65
  31   5   8    8.94    4.36
  31   8   5   -1.85    1.62
  32   1   5    0.53    2.55
  32   5   1    3.07    1.83
  21  17  18    0.49    1.92
  21  18  17    2.58    1.70
  27   1  18    9.71    2.98
  27   6  17   38.72    5.79
  27  10  15    8.00    1.75
  27  15  10    4.34    2.36
  27  17   6   54.24    8.98
  27  18   1    9.64    4.07
  20  20  16   30.97   11.54
  28   4  16   88.73   16.14
  28  16   4   61.29    9.24
  32   4   4    3.13    2.26
  21  16  19   25.59    5.88
  21  19  16   15.71    3.15
  23  23   0  238.21   40.87
  24  11  19   21.44    3.34
  24  19  11   22.31    3.17
  25  12  17    7.75    2.04
  25  17  12    7.64    1.45
  28   7  15   29.53    5.05
  28  15   7   44.21    9.09
  31   4   9    6.13    1.45
  31   9   4    8.24    2.98
  32   3   5    3.77    1.98
  32   5   3    4.30    2.72
  24  22   0  338.17   61.71
  30   4  12    4.70    1.66
  30  12   4    2.77    1.28
  32   6   0   10.67    4.19
  22  17  17   24.10    4.87
  23   7  22    0.15    1.62
  23  22   7    2.49    1.83
  23  23   2  145.33   25.10
  26   5  19  183.37   28.10
  26  19   5  276.89   35.32
  27   3  18  134.26   19.31
  27  18   3  116.87   19.93
  29   5  14   49.41    6.90
  29  10  11    1.17    1.04
  29  11  10    2.21    0.96
  29  14   5   59.78    8.77
  30   9   9    5.71    3.00
  31   1  10   54.26   43.79
  31  10   1    2.06    1.43
  22  16  18   20.93   14.18
  22  18  16    2.64    2.38
  24   2  22  275.82   43.87
  24  22   2  303.33   53.22
  26   8  18   13.16    3.66
  26  18   8   12.07    3.60
  30   8  10    1.87    1.23
  30  10   8   14.56    8.79
  32   2   6    6.62    4.24
  32   6   2   -3.77    2.15
  21  15  20    4.41    2.24
  21  20  15   13.54    4.75
  24   7  21   33.31    5.98
  24  21   7   32.34    6.11
  25  21   0  211.66   34.61
  27   9  16    6.47    1.87
  27  16   9    7.81    2.36
  29   9  12   27.12    5.24
  29  12   9   22.91    2.64
  29  15   0   74.19   11.43
  22  22  10  453.47   50.11
  26  14  14   73.70   10.05
  22  15  19   20.22    5.15
  22  19  15   27.97    4.09
  23  10  21  275.35   26.57
  23  21  10  244.70   33.04
  25   2  21  174.17   23.67
  25  11  18    1.51    1.53
  25  18  11    5.36    4.41
  25  21   2  162.64   23.99
  26  13  15    7.90    1.94
  26  15  13    7.81    1.96
  29   2  15   72.93   10.35
  29  15   2   65.48   14.69
  30   1  13   19.46   13.11
  30   7  11    0.77    1.40
  30  11   7    2.11    1.09
  30  13   1    5.77    3.60
  31   3  10   11.41    2.60
  31  10   3   13.94    2.85
  28  12  12   29.01    3.21
  23  16  17   19.41    2.55
  23  17  16   24.40    4.36
  23  23   4   63.31    9.71
  25   7  20  126.09   18.46
  25  20   7  121.96   17.48
  28   1  17   10.56    2.24
  28  11  13   31.12    3.38
  28  13  11   26.44    2.81
  28  17   1   13.05    2.83
  29   8  13    3.43    1.32
  29  13   8   -0.09    1.55
  31   7   8    7.86    5.17
  31   8   7    1.15    1.51
  32   1   7    0.06    1.96
  32   5   5   16.01    4.83
  32   7   1    6.94    6.58
  24   4  22  153.80   25.14
  24  10  20  336.13   42.81
  24  20  10  330.81   37.62
  24  22   4  196.06   36.42
  26  12  16  138.65   16.39
  26  16  12  156.93   15.65
  26  20   0  398.99   67.82
  28   6  16   20.90    4.96
  28  16   6   24.59    6.11
  32   4   6   14.22    5.24
  32   6   4   28.04    5.56
  21  21  14   24.23    3.60
  23  15  18   -0.40    1.83
  23  18  15    1.47    1.77
  27   5  18  167.47   20.90
  27  18   5  141.80   19.16
  30   3  13   66.01    7.56
  30  13   3   32.12    5.58
  31   6   9    3.85    1.72
  31   9   6    0.94    1.60
  22  14  20   11.69    2.94
  22  20  14   12.28    3.02
  26   2  20  412.08   58.05
  26  20   2  330.23   50.58
  28  10  14   55.82    9.09
  28  14  10   84.85   10.37
  30   6  12    1.77    1.13
  30  12   6    1.66    1.49
  25   4  21   79.19   17.69
  25  21   4   67.93   12.33
  27   8  17    3.75    2.19
  27  17   8   -1.40    1.70
  28   3  17  138.01   17.07
  28  17   3   95.18   12.88
  29   4  15   22.05    4.47
  29  15   4   21.42    4.09
  31  11   0    2.94    1.26
  32   3   7    1.62    1.85
  32   7   3    3.64    2.11
  23  14  19    3.83    1.43
  23  19  14    2.58    1.75
  25  10  19  100.54   16.58
  25  19  10   78.83   10.79
  26   7  19  161.10   25.31
  26  11  17    2.30    1.28
  26  17  11    8.26    3.60
  26  19   7  149.78   21.42
  29   7  14    6.60    1.66
  29  14   7    6.96    1.68
  31   2  11    3.87    1.60
  31   5  10    3.75    1.47
  31  10   5   32.29   27.10
  31  11   2    1.28    1.21
  24  16  16    6.64    2.49
  32   8   0    8.47    3.30
  24  15  17   17.09    9.05
  24  17  15   19.93    8.86
  27  19   0  364.70   46.13
  28   9  15    1.62    1.40
  28  15   9    5.19    2.00
  33   1   0    6.79    2.21
  26   4  20  135.20   23.52
  26  20   4  255.07   42.77
  32   2   8    3.45    1.75
  32   8   2    0.55    1.83
  22  13  21   23.29    3.30
  22  21  13   28.72    7.34
  23   9  22    1.09    1.49
  23  22   9    1.96    1.55
  23  23   6    5.00    3.45
  27   2  19  288.79   33.83
  27  13  14   19.56    2.64
  27  14  13   23.20    3.02
  27  19   2  318.99   46.92
  30   5  13   49.58    6.88
  30  13   5   45.43    6.26
  33   1   2   16.14    8.86
  33   2   1    5.92    2.60
  24   6  22    8.83    3.77
  24  14  18   29.40    5.81
  24  18  14   33.97    5.81
  24  22   6   11.39    7.24
  30  14   0   15.20    3.51
  32   6   6  109.10   19.63
  23  13  20    2.85    1.68
  23  20  13    2.13    1.36
  24   9  21   22.74    4.66
  24  21   9   20.31    4.02
  27  12  15   22.46    4.45
  27  15  12   19.56    2.53
  28   5  17  146.27   19.54
  28  17   5  136.81   16.86
  29   1  16   10.71    2.60
  29  16   1   19.20    6.02
  31   4  11    1.94    1.15
  31  11   4    2.30    1.17
  32   5   7   15.99    2.66
  32   7   5   15.39    5.07
  33   3   0    5.60    2.92
  26  10  18  112.16   15.28
  26  18  10  116.04   17.71
  30   2  14    8.15    2.77
  30  10  10   24.52    8.00
  30  14   2   11.13    3.94
  25   6  21    5.56    1.98
  25  21   6   -0.62    1.83
  27   7  18  113.21   21.76
  27  18   7  104.44   15.09
  29   6  15    2.11    1.45
  29  15   6    8.43    5.58
  30   9  11    8.98    2.24
  30  11   9    5.51    1.34
  33   2   3    4.73    2.77
  33   3   2   13.54    5.79
  28   8  16   16.16    3.66
  28  16   8   18.18    3.51
  32   4   8    0.66    1.72
  32   8   4    3.17    2.02
  24   1  23    3.41    3.60
  24  13  19   13.84    2.47
  24  19  13   12.20    2.53
  24  23   1   -0.38    1.94
  25   9  20   24.57    3.45
  25  15  16    4.24    4.92
  25  16  15   -0.23    1.45
  25  20   9   25.18    3.58
  27   4  19  186.37   24.89
  27  11  16   12.82    2.19
  27  16  11   13.50    2.09
  27  19   4  140.52   19.20
  29   3  16   98.11   16.71
  29  11  12    7.60    2.30
  29  12  11    5.64    1.30
  29  16   3   78.72   12.82
  31   1  12   -0.30    1.13
  31   8   9    5.85    4.56
  31   9   8    3.51    1.55
  31  12   1    2.11    1.15
  32   1   9   -0.36    1.53
  32   9   1   -0.28    1.70
  33   1   4    1.09    2.19
  33   4   1    6.36    2.30
  28  18   0  573.68   78.15
  30   8  12    6.24    1.70
  30  12   8    9.20    3.21
  25   1  22    5.77    2.04
  25  14  17    1.58    1.38
  25  17  14    2.09    2.06
  25  22   1    6.56    2.11
  29  10  13    3.96    1.21
  29  13  10   10.20    5.68
  31   7  10    2.43    1.55
  31  10   7    3.79    2.98
  22  22  12  718.05   65.31
  26   6  20   23.93    9.75
  26  20   6    3.07    2.43
  28   2  18  394.18   56.88
  28  18   2  411.74   62.03
  30   4  14    6.11    1.70
  30  14   4    7.39    5.66
  23  12  21  243.64   17.75
  23  21  12  181.09   15.82
  24   3  23    4.66    2.19
  24  23   3    5.62    3.30
  31   3  12   36.87    4.73
  31  12   3   46.64   12.62
  32   3   9    5.17    2.11
  32   9   3    2.72    1.66
  33   3   4    4.98    2.90
  33   4   3    4.39    2.87
  33   5   0    8.92    4.24
  25   3  22   21.42    4.60
  25  13  18    5.83    3.21
  25  18  13    3.02    1.32
  25  22   3   32.19    8.34
  26   1  21   12.24    6.28
  26   9  19   68.25    9.62
  26  19   9   50.24    7.60
  26  21   1    3.90    2.85
  27  10  17   42.47    7.34
  27  17  10   34.32    5.07
  29   9  14    2.38    1.47
  29  14   9    8.62    6.28
  30   7  13   16.48    3.15
  30  13   7   15.16    2.62
  31   6  11    3.77    3.81
  31  11   6   -0.87    1.19
  33   2   5    9.64    4.17
  33   5   2    3.45    2.49
  24  12  20  447.80   48.94
  24  20  12  356.27   42.36
  20  19  19    1.40    1.92
  23  23   8   11.37    2.94
  28   7  17   80.32   12.56
  28  13  13   60.99    7.28
  28  17   7   88.24   13.11
  29   5  16  180.16   24.18
  29  16   5  127.24   20.54
  32   7   7   19.12    8.92
  20  20  18   14.79    5.09
  24   8  22   18.63    4.11
  24  22   8   12.24    3.28
  28   4  18  169.96   22.86
  28  12  14   70.04    7.00
  28  14  12   66.42    7.49
  28  18   4  126.92   25.33
  32   6   8    4.45    2.02
  32   8   6    6.75    2.26
  32  10   0   18.35    4.60
  21  18  19   13.41    3.58
  21  19  18   25.20   10.35
  26   3  21   79.72   27.50
  26  15  15    4.81    1.53
  26  21   3   53.60    8.15
  27   6  19    6.28    2.72
  27  19   6   14.35    4.49
  30   1  15    7.39    1.96
  30  15   1    8.03    1.81
  33   1   6    6.94    3.26
  33   6   1    0.94    1.92
  26  14  16   34.29    7.77
  26  16  14   38.70    6.28
  32   2  10    4.11    2.47
  32  10   2   22.97   18.75
  21  17  20    0.53    1.66
  21  20  17    0.96    2.55
  24   5  23    3.00    2.00
  24  23   5    7.81    4.17
  25   8  21   18.31    4.19
  25  12  19   97.67    8.88
  25  19  12  137.16   14.24
  25  21   8   20.20    3.81
  27   1  20    8.00    2.64
  27  20   1    9.03    2.58
  28  11  15   13.82    2.66
  28  15  11    5.75    2.00
  29   8  15    2.83    1.64
  29  15   8    3.85    2.26
  29  17   0  450.27   58.07
  31   5  12   21.71    5.13
  31  12   5   25.33    5.81
  31  13   0    7.02    3.45
  32   5   9   42.17    8.83
  32   9   5   11.18    3.81
  33   4   5    0.09    2.04
  33   5   4    2.30    3.47
  22  18  18   43.89    7.90
  30   6  14    4.34    2.19
  30  14   6    1.11    1.34
  22  17  19   17.43    4.26
  22  19  17   14.75    4.32
  23  11  22    5.75    1.64
  23  22  11    7.43    1.89
  25   5  22   44.68   10.64
  25  22   5   64.65   12.79
  26  13  17    1.15    1.15
  26  17  13    0.38    1.17
  27   9  18   21.56    3.49
  27  18   9   22.39    4.24
  29   2  17  302.35   35.27
  29  17   2  440.16   52.52
  30   3  15   52.52    7.68
  30  15   3   61.88   10.96
  31   2  13    1.45    1.23
  31  13   2   -1.36    1.34
  33   3   6    2.90    2.09
  33   6   3   -0.06    2.00
  21  21  16   33.29    5.47
  24  11  21    6.32    2.28
  24  21  11    9.96    3.32
  27   3  20   76.46   11.26
  27  20   3   88.53   20.18
  33   7   0    0.51    2.66
  22  16  20    4.11    2.62
  22  20  16    0.21    1.62
  26   8  20   26.50    6.39
  26  20   8   13.84    4.47
  28  10  16  248.94   27.99
  28  16  10  205.74   20.18
  32   4  10    7.28    2.85
  32  10   4    8.83    3.51
  23  17  18   19.12    4.07
  23  18  17   26.27    6.47
  26   5  21  118.32   19.05
  26  21   5   96.73   17.01
  30  11  11   34.32    5.71
  31   9  10    0.81    1.23
  31  10   9    5.83    2.21
  33   2   7   14.82    6.13
  33   7   2    2.06    2.02
  26  12  18  289.70   31.44
  26  18  12  270.67   25.67
  28   6  18   18.90    4.00
  28  18   6   42.26    7.92
  30  10  12    2.92    1.40
  30  12  10    4.34    2.49
  23  16  19   23.63    6.92
  23  19  16   23.80    4.81
  25  11  20   -0.96    1.64
  25  20  11    1.66    1.26
  28   1  19   18.78   12.73
  28  19   1    6.83    2.68
  29   4  17  146.05   18.31
  29   7  16   38.64    5.43
  29  16   7   45.79    8.71
  29  17   4  170.00   21.35
  31   4  13    1.81    1.17
  31   8  11    0.68    1.11
  31  11   8    7.02    4.41
  31  13   4    2.32    2.34
  32   1  11   -0.30    1.40
  32  11   1    1.72    1.23
  22  15  21   26.59    4.09
  22  21  15   13.67    2.85
  27  14  15   31.42    6.39
  27  15  14   29.10    4.00
  30   5  15   97.43   13.56
  30   9  13    1.40    1.28
  30  13   9    1.70    1.15
  30  15   5   78.15   11.30
  33   5   6   -0.34    2.13
  33   6   5    6.60    5.83
  24  24   0    2.70    2.94
  32   8   8   10.75    3.34
  23  15  20    3.83    1.94
  23  20  15    4.92    3.62
  24   7  23    9.00    2.62
  24  17  17    4.87    1.81
  24  23   7    5.83    2.17
  25  23   0    4.00    3.32
  27   5  20  168.36   23.86
  27   8  19    9.09    3.00
  27  13  16    9.41    1.75
  27  16  13    5.47    1.51
  27  19   8   12.64    2.58
  27  20   5  156.76   23.86
  28   3  19   75.61   14.22
  28   9  17   19.52    4.43
  28  17   9   23.25    4.49
  28  19   3  117.55   19.22
  29  12  13   24.23    2.75
  29  13  12   23.97    3.17
  31   7  12    8.71    6.09
  31  12   7    4.00    1.85
  32   3  11   16.90    3.96
  32   7   9   12.75    8.60
  32   9   7    3.15    2.81
  32  11   3    9.13    2.32
  33   1   8    3.36    2.19
  33   4   7    2.38    2.15
  33   7   4    3.11    1.96
  33   8   1    1.66    2.15
  24  16  18   12.20    5.47
  24  18  16   11.18    3.56
  24  24   2    6.60    3.45
  30  16   0  590.54   64.18
  34   0   0  188.71   58.88
  23  23  10   64.37    9.22
  25   2  23    1.72    1.98
  25   7  22   51.49    8.94
  25  22   7   40.79    8.45
  25  23   2   -0.72    1.89
  26  11  19    8.66    1.98
  26  19  11    8.41    1.72
  29  11  14    4.92    2.41
  29  14  11    2.68    1.11
  31   1  14    4.81    3.15
  31  14   1    4.02    3.43
  34   1   1    2.28    2.24
  24  10  22  200.83   29.12
  24  22  10  181.86   26.78
  26  22   0   58.11   13.75
  30   2  16  421.28   53.71
  30   8  14   49.09    6.90
  30  14   8   24.52    6.00
  30  16   2  441.67   57.82
  32   6  10   17.01    4.04
  32  10   6   25.91    6.19
  34   2   0   45.53   13.26
  24  15  19    8.58    2.26
  24  19  15   11.92    4.17
  27  12  17   68.46    8.39
  27  17  12   68.57    8.05
  33   3   8   -1.23    1.96
  33   8   3   -0.60    1.75
  22  22  14  380.96   47.09
  26   2  22   26.67    6.34
  26  22   2   55.09   12.88
  34   2   2   10.30    3.70
  23  14  21   70.48    9.81
  23  21  14   74.80    8.86
  25  10  21  159.57   18.71
  25  21  10  116.78   18.69
  26   7  21  121.34   18.65
  26  21   7   87.17   15.16
  29   1  18   10.88    2.64
  29   6  17   32.91    6.58
  29  10  15   47.28    9.11
  29  15  10   46.53    6.47
  29  17   6   26.59    4.73
  29  18   1   10.43    2.47
  31   3  14  111.99   13.41
  31   6  13    1.02    1.11
  31  13   6    3.19    2.19
  31  14   3   51.37    8.30
  34   1   3    7.86    7.34
  34   3   1   -0.62    2.21
  24  24   4   41.96   10.32
  32  12   0   28.67    5.71
  25   4  23    8.77    2.38
  25  16  17    8.52    4.90
  25  17  16    5.64    3.26
  25  23   4    6.45    2.26
  27  21   0   91.22   16.35
  28   5  19  157.66   19.58
  28  19   5  211.51   27.93
  32   5  11   29.12    4.83
  32  11   5   54.96    9.07
  33   9   0    7.96    3.13
  24  14  20  144.12   19.01
  24  20  14  236.87   31.61
  28   8  18   20.71    4.34
  28  18   8   12.16    3.36
  30   4  16  285.74   39.38
  30  16   4  276.89   30.91
  32   2  12    7.43    2.00
  32  12   2   10.37    1.96
  34   4   0  109.44   25.50
  25  15  18    2.94    1.55
  25  18  15    5.47    2.04
  27   2  21   90.60   17.39
  27  11  18    0.81    1.66
  27  18  11    3.53    1.79
  27  21   2  113.99   21.22
  29   3  18   83.40   13.50
  29  18   3   92.58   13.73
  30   7  15   54.92    8.52
  30  15   7   46.17    6.47
  33   2   9   11.18    3.51
  33   6   7    7.92    3.60
  33   7   6    2.55    2.24
  33   9   2    5.68    2.36
  34   3   3    1.28    1.89
  26   4  22    3.17    5.36
  26  10  20  168.53   25.50
  26  20  10  117.19   15.67
  26  22   4    3.75    2.38
  28  14  14   79.17    9.77
  34   2   4    2.49    2.26
  34   4   2    5.64    3.43
  27   7  20  124.55   19.63
  27  20   7  138.37   19.50
  28  13  15   67.48    6.66
  28  15  13   67.01    7.34
  29   9  16    2.17    1.75
  29  16   9   -1.96    1.64
  33   5   8    2.11    2.00
  33   8   5    2.68    1.62
  23  13  22    3.60    1.32
  23  22  13   29.91   16.22
  25  14  19   47.64    7.54
  25  19  14   37.36    4.94
  31   5  14   64.31    7.66
  31  10  11    3.62    1.89
  31  11  10    5.09    3.81
  31  14   5   47.19   10.58
  34   1   5    2.45    2.53
  34   5   1   12.16   11.75
  28  12  16  149.14   16.88
  28  16  12  146.95   16.22
  28  20   0  394.27   46.13
  32   4  12   15.94    3.09
  32  12   4   23.37    6.62
  24   9  23    5.32    2.02
  24  13  21    6.73    1.92
  24  21  13    8.64    2.79
  24  23   9    8.75    2.41
  27   4  21   47.71    9.22
  27  21   4   36.51    7.41
  31   9  12    4.02    1.32
  31  12   9    3.36    1.17
  31  15   0  169.70   19.88
  32   9   9    0.75    1.70
  33   4   9    3.19    1.83
  33   9   4    1.85    1.81
  24  24   6  130.64   21.84
  26  16  16   24.74    5.28
  28   2  20  293.09   45.98
  28  20   2  185.54   30.95
  30  12  12   17.48    3.02
  32   8  10   -0.19    1.75
  32  10   8    1.17    1.43
  34   4   4    7.96    3.75
  25   6  23   70.89   12.88
  25   9  22    4.19    2.49
  25  22   9    4.83    2.09
  25  23   6   52.73    9.24
  26  15  17    3.81    3.34
  26  17  15    6.71    5.53
  27  10  19  119.78   17.90
  27  19  10  110.70   17.50
  29   5  18  132.17   20.05
  29  18   5  117.53   16.09
  30   1  17   10.07    2.60
  30  11  13   47.81    5.13
  30  13  11   48.28    5.36
  30  17   1   13.84    3.30
  31   2  15  234.74   28.53
  31  15   2  220.30   30.25
  33   1  10   19.93   11.26
  33  10   1    2.94    1.94
  34   3   5    1.28    2.26
  34   5   3    3.21    3.81
  30   6  16   39.11    7.77
  30  16   6   22.80    4.75
  34   6   0    2.00    2.83
  25  13  20    0.32    1.17
  25  20  13    2.32    1.45
  28   7  19  171.15   23.16
  28  11  17    6.28    2.77
  28  17  11    3.62    2.28
  28  19   7  134.11   22.91
  29   8  17   -1.09    1.70
  29  17   8   -1.02    1.55
  31   8  13    5.51    4.02
  31  13   8    3.17    1.77
  32   1  13    1.15    1.28
  32   7  11   10.94    2.68
  32  11   7   12.22    2.66
  32  13   1    2.83    1.21
  26   6  22    5.17    2.21
  26  14  18   65.52   10.15
  26  18  14  102.12   12.56
  26  22   6    2.96    2.04
  30  10  14   26.27    4.02
  30  14  10   14.92    2.96
  34   2   6    0.21    2.13
  34   6   2    2.41    2.47
  26   9  21   32.38    6.02
  26  21   9   26.25    7.58
  30   3  17  108.42   16.28
  30  17   3   91.60   12.30
  33   3  10    8.98    2.75
  33  10   3    4.62    1.94
  20  20  20  224.48   58.22
  28   4  20  177.11   32.21
  28  20   4  184.44   33.04
  21  19  20   11.77    2.51
  21  20  19   13.69    4.41
  23  23  12  119.61   11.26
  25   1  24   -1.49    2.30
  25  24   1    5.43    3.49
  29  19   0  240.21   24.71
  31   4  15   87.62   12.56
  31  15   4   79.87   12.01
  32   3  13   31.31    5.24
  32  13   3   41.26    5.22
  33   7   8    7.22    2.30
  33   8   7   10.58    3.94
  24  12  22  273.27   32.66
  24  22  12  250.17   26.74
  32   6  12   29.61    4.79
  32  12   6   40.70    6.45
  21  21  18   75.25   12.35
  22  19  19    4.00    4.26
  26   1  23    9.71    3.77
  26  13  19   -0.21    1.02
  26  19  13    0.43    1.85
  26  23   1   14.94    8.30
  27   6  21    2.32    1.77
  27  21   6    0.57    2.00
  29   2  19  187.16   25.31
  29  13  14   38.93    4.32
  29  14  13   42.68    4.00
  29  19   2  377.32   51.37
  30   9  15    2.13    1.36
  30  15   9    3.70    1.36
  31   7  14   11.13    3.38
  31  14   7    7.11    1.83
  33   6   9    1.26    1.70
  33   9   6   -0.72    1.60
  34   1   7   -0.53    2.02
  34   5   5   10.56    7.41
  34   7   1   11.84    9.88
  22  18  20  117.66   17.92
  22  20  18  108.50   19.18
  28  10  18  169.53   22.97
  28  18  10  177.75   20.48
  34   4   6    1.64    1.75
  34   6   4    3.66    2.87
  25   3  24    4.75    2.11
  25  12  21  124.21   13.26
  25  21  12  128.62   13.92
  25  24   3    6.07    2.66
  27   9  20   25.76    4.53
  27  15  16   24.08   10.03
  27  16  15    7.32    2.68
  27  20   9   23.78    5.24
  29  12  15  131.39   13.88
  29  15  12  109.40   11.58
  33  11   0   24.50    4.68
  22  17  21    3.02    2.19
  22  21  17    4.04    1.94
  23  18  19   38.08    9.15
  23  19  18   27.63    4.96
  26   3  23   19.44    6.41
  26  23   3    9.69    3.26
  27   1  22    2.13    2.21
  27  14  17   66.23    7.90
  27  17  14   49.43    6.05
  27  22   1    2.13    2.13
  29   7  18   62.86    9.30
  29  18   7   62.76    9.69
  30   5  17   91.00   13.37
  30  17   5   89.32   14.97
  33   2  11   13.20    3.15
  33   5  10   11.54    4.58
  33  10   5    9.66    2.81
  33  11   2   53.84    6.36
  34   3   7    8.11    2.70
  34   7   3   17.01    5.34
  24  24   8  208.92   39.36
  23  17  20   20.29    5.41
  23  20  17    7.02    3.30
  25   8  23  145.22   22.29
  25  23   8  157.25   22.12
  29   4  19   92.45   14.01
  29  11  16    0.62    1.40
  29  16  11    1.13    1.15
  29  19   4  100.46   14.48
  31   1  16   -0.28    1.75
  31  16   1    2.04    1.75
  32   5  13   76.53    8.94
  32  13   5   97.05   10.41
  26  12  20  348.41   42.17
  26  20  12  228.50   29.21
  28   6  20   18.41    4.34
  28  20   6   28.23    8.15
  30   8  16    4.77    2.09
  30  16   8    3.02    1.96
  32  14   0  107.78   14.13
  34   8   0    4.30    2.47
  27   3  22   41.62   11.37
  27  13  18    4.94    2.43
  27  18  13    4.64    1.77
  27  22   3   34.00    7.96
  31   6  15   28.01    4.94
  31  15   6   25.52    4.64
  22  22  16   32.59    6.60
  24  18  18   28.06    6.43
  26   8  22   91.15   20.39
  26  22   8   85.55   20.48
  30  18   0  223.60   32.87
  32   2  14  161.81   20.05
  32  10  10    2.19    2.92
  32  14   2  105.05   14.69
  34   2   8   20.14    7.24
  34   8   2   16.82    5.68
  23  16  21   -0.09    1.58
  23  21  16    6.39    3.60
  24  11  23    8.45    1.60
  24  17  19    3.47    1.75
  24  19  17    2.38    2.75
  24  23  11    4.39    1.98
  25   5  24   -1.47    2.09
  25  24   5    7.45    4.11
  28   1  21   20.01   14.82
  28   9  19   22.16    4.77
  28  19   9   41.89    6.88
  28  21   1   17.75   10.69
  31   3  16   41.96    7.90
  31  11  12   13.18    7.24
  31  12  11    5.41    3.53
  31  16   3   25.50    4.49
  32   9  11   -0.49    1.60
  32  11   9    0.49    2.04
  33   4  11    2.96    2.02
  33  11   4    7.58    2.64
  35   1   0   21.03    8.30
  30   2  18  252.73   40.66
  30  18   2  214.56   30.80
  34   6   6    2.77    2.13
  25  11  22    2.11    1.51
  25  22  11   -2.09    1.43
  26   5  23   15.09    3.49
  26  23   5   21.86    4.66
  29  10  17   36.38    5.28
  29  17  10   28.44    5.09
  31  10  13   15.54    2.87
  31  13  10   22.76    3.47
  34   5   7    5.51    3.19
  34   7   5   12.62    3.62
  35   1   2    8.47    3.21
  35   2   1    2.85    2.85
  24  16  20    4.56    3.36
  24  20  16    3.81    2.02
  32   8  12    1.79    1.36
  32  12   8    7.26    3.34
  27   8  21   13.39    4.60
  27  12  19  150.25   16.41
  27  19  12  144.46   15.75
  27  21   8   19.07    5.11
  28   3  21   47.73    8.49
  28  15  15   78.57    9.41
  28  21   3   68.12   13.01
  33   1  12    3.41    1.89
  33   8   9   -0.43    1.51
  33   9   8    0.70    1.77
  33  12   1    4.79    1.64
  35   3   0    6.71    3.79
  28  14  16  232.61   22.39
  28  16  14  198.55   20.10
  32   4  14   70.67    8.20
  32  14   4   77.64   11.84
  34   4   8   10.56    4.53
  34   8   4    4.17    2.13
  23  15  22    0.75    1.49
  23  22  15    6.30    3.28
  25  17  18    5.92    2.11
  25  18  17    3.94    1.79
  26  11  21    5.49    3.28
  26  21  11    3.02    1.55
  27   5  22  109.67   16.09
  27  22   5   83.55   15.71
  29   6  19   13.35    3.30
  29  19   6   12.47    3.24
  30   7  17   56.18    8.45
  30  13  13  102.22    8.13
  30  17   7   44.28    7.62
  31   9  14   13.37    2.41
  31  14   9   19.12    4.64
  33   7  10   40.28    7.62
  33  10   7   53.26   10.32
  34   1   9    1.32    1.98
  34   9   1    2.70    1.96
  35   2   3   11.79    8.77
  35   3   2    4.51    2.60
  30   4  18   68.80   11.90
  30  12  14  122.94   11.69
  30  14  12  112.65   10.56
  30  18   4  102.29   16.01
  24  15  21    2.98    1.32
  24  21  15    4.43    1.72
  25  16  19    1.53    1.55
  25  19  16    2.30    1.75
  28  13  17   17.84    2.62
  28  17  13   17.18    2.58
  29   1  20    1.75    2.06
  29  20   1    3.26    2.30
  31   5  16   42.77    6.75
  31  16   5   44.66    6.83
  32   7  13   22.08    3.38
  32  13   7   35.10    4.92
  33   3  12   20.35    7.07
  33  12   3   19.95    4.04
  35   1   4    4.87    2.45
  35   4   1   17.50    9.05
  29   9  18    8.43    3.30
  29  18   9    4.15    2.11
  30  11  15   12.37    2.17
  30  15  11   11.90    2.17
  33   6  11   12.52   10.96
  33  11   6    3.58    1.79
  34   3   9   13.75    4.39
  34   9   3   18.52    4.19
  28   8  20    4.70    2.72
  28  20   8    7.54    3.34
  25   7  24   18.65   12.05
  25  15  20    4.45    2.06
  25  20  15    1.96    1.45
  25  24   7    3.07    1.79
  25  25   0  112.31   28.82
  27  11  20    1.47    1.36
  27  20  11    0.79    1.51
  28   5  21  126.70   19.97
  28  21   5   85.21   16.75
  29   3  20   76.61   13.82
  29  20   3   85.19   12.13
  31   8  15    4.49    2.11
  31  15   8    3.77    2.11
  31  17   0   45.21    8.58
  32   1  15    3.09    1.85
  32  15   1    0.96    1.62
  35   3   4    8.47    3.19
  35   4   3   -0.36    2.75
  35   5   0    2.72    3.00
  24  24  10  379.64   57.67
  26  24   0   66.65   15.03
  28  12  18  150.29   17.88
  28  18  12  129.68   14.97
  23  23  14   27.99    4.77
  25  10  23  247.23   30.12
  25  23  10  305.11   39.98
  25  25   2   26.44    7.81
  26   7  23   54.79   10.75
  26  17  17    1.13    1.55
  26  23   7   28.91    6.28
  31   2  17   41.21    7.71
  31  17   2   35.19    8.20
  34   7   7   17.41    6.96
  35   2   5    6.49    4.15
  35   5   2    3.49    1.89
  24  14  22  138.73   18.63
  24  22  14  163.42   18.97
  26   2  24   45.60   11.05
  26  16  18   12.67    3.13
  26  18  16   15.35    5.17
  26  24   2   64.80   13.96
  30  10  16    4.00    2.58
  30  16  10   15.18    6.45
  32   6  14    5.98    2.94
  32  14   6    7.00    5.26
  34   6   8    3.24    2.62
  34   8   6    3.34    1.81
  34  10   0   -1.55    1.94
  27  23   0   76.93   15.09
  32   3  15   27.48    5.49
  32  15   3   24.40    4.79
  33   5  12   37.57    5.00
  33  12   5   24.76    4.45
  33  13   0   28.04    4.28
  26  10  22  144.29   27.01
  26  22  10  238.82   41.26
  30   6  18    7.86    2.77
  30  18   6   10.13    3.02
  34   2  10   39.55    8.41
  34  10   2   36.68    7.56
  25  14  21   64.14    7.13
  25  21  14   60.37    6.94
  26  15  19    1.66    1.23
  26  19  15   -1.62    1.13
  27   2  23   71.95   14.50
  27   7  22   97.71   16.84
  27  22   7   71.70   12.71
  27  23   2   28.82    7.88
  29  14  15  171.05   13.03
  29  15  14  109.31   10.18
  30   1  19    4.34    1.92
  30  19   1    8.92    2.04
  33   2  13   29.72    4.28
  33  13   2   21.35    3.66
  34   5   9   21.69    5.24
  34   9   5   23.76    6.24
  35   1   6    4.26    2.26
  35   6   1   -1.68    2.19
  25  25   4    2.90    2.13
  28  11  19    2.85    2.02
  28  19  11    2.21    2.62
  29   5  20   91.66   15.52
  29   8  19   -0.75    1.85
  29  13  16   21.50    3.34
  29  16  13   20.24    2.77
  29  19   8   -4.07    1.72
  29  20   5  104.67   15.54
  31   4  17    7.07    2.58
  31   7  16    3.68    1.70
  31  16   7    4.45    1.75
  31  17   4    4.19    1.98
  32  11  11    4.17    1.40
  35   4   5   10.39    7.07
  35   5   4    1.26    2.36
  26   4  24    8.37    3.00
  26  24   4   25.78    8.64
  28  22   0  223.35   33.85
  32  10  12    4.64    1.75
  32  12  10    7.77    2.17
  27  10  21   96.22   12.62
  27  21  10   84.28   14.41
  30   3  19   63.37    8.77
  30   9  17    4.70    1.62
  30  17   9    8.83    8.79
  30  19   3   56.07   10.71
  33   9  10    9.96    6.66
  33  10   9    0.45    1.55
  35   3   6    4.53    2.66
  35   6   3   -0.17    2.60
  26  14  20  137.67   15.03
  26  20  14   99.86   11.05
  28   2  22  225.97   34.76
  28  22   2  195.61   33.12
  34   4  10    2.77    2.55
  34  10   4    0.51    2.36
  24  13  23    3.62    1.75
  24  23  13    5.68    1.36
  27   4  23    6.92    2.81
  27  16  17   26.80    4.53
  27  17  16   24.40    4.79
  27  23   4    2.70    2.55
  28   7  21   87.60   12.50
  28  21   7  137.30   19.80
  29  12  17   98.54   12.45
  29  17  12   92.58   11.71
  31  12  13   64.12    6.51
  31  13  12   54.65    5.77
  32   5  15   53.41    7.90
  32   9  13    3.34    2.19
  32  13   9   -2.19    1.06
  32  15   5   45.04    6.58
  33   4  13   18.86    2.87
  33   8  11    0.51    1.43
  33  11   8    0.55    1.43
  33  13   4   34.51    4.87
  35   7   0    3.15    4.00
  25  13  22    0.28    1.49
  25  22  13    1.89    1.49
  27  15  18    4.87    2.66
  27  18  15    8.56    4.30
  31  11  14    5.34    2.60
  31  14  11    5.17    1.53
  34   1  11   -0.09    1.45
  34  11   1   -0.40    1.49
  35   2   7    1.79    2.62
  35   7   2    3.62    3.51
  32  16   0   11.71    3.13
  21  21  20   45.79   10.09
  25   9  24    2.47    2.21
  25  24   9    2.75    1.94
  29  21   0  188.16   43.89
  33   7  12   75.44   10.47
  33  12   7   92.75   12.88
  22  20  20  357.91   53.64
  28   4  22   91.62   14.77
  28  10  20  103.82   17.46
  28  20  10   82.68   14.90
  28  22   4   72.99   14.16
  32   2  16    5.60    1.81
  32   8  14   18.84    3.26
  32  14   8   33.04    5.45
  32  16   2    9.32    2.87
  34   8   8   12.16    5.19
  22  19  21    0.75    1.64
  22  21  19    5.56    1.81
  25  25   6    4.30    2.21
  26   9  23   18.69    3.53
  26  13  21    1.30    1.32
  26  21  13    2.68    1.87
  26  23   9    5.79    3.24
  27  14  19   92.73    8.07
  27  19  14   85.34   10.81
  29   2  21  243.53   33.12
  29  11  18    0.79    1.43
  29  18  11    4.24    1.40
  29  21   2  209.30   34.81
  30   5  19   67.48   13.13
  30  19   5  100.22   16.50
  31   1  18    5.22    2.43
  31   6  17    1.83    2.19
  31  10  15    4.09    1.32
  31  15  10    8.11    6.47
  31  17   6    2.38    2.72
  31  18   1    4.51    1.85
  33   1  14    5.09    2.77
  33  14   1    9.03    9.47
  34   3  11   32.93    6.79
  34   7   9   39.83    7.47
  34   9   7   36.91    7.60
  34  11   3   34.04    7.79
  35   5   6    8.96    4.73
  35   6   5    0.11    2.34
  26   6  24   -0.21    1.79
  26  24   6    1.55    1.96
  30   8  18   13.03    3.96
  30  18   8    9.39    3.41
  23  19  20   24.48    5.39
  23  20  19   21.07    4.64
  29   7  20   87.19   13.77
  29  20   7   97.05   18.46
  35   1   8    2.26    2.26
  35   4   7   -0.30    2.06
  35   7   4    4.66    3.43
  35   8   1    2.30    2.04
  22  22  18   73.76   15.63
  30  14  14  326.70   25.57
  34   6  10    3.90    2.21
  34  10   6    0.40    1.58
  23  18  21   12.67    3.45
  23  21  18    7.41    2.34
  27   6  23    1.19    1.89
  27   9  22   42.60   11.60
  27  22   9   23.14    5.90
  27  23   6   -0.55    1.75
  30  13  15  107.35   11.05
  30  15  13  131.02   11.58
  31   3  18   23.35    5.75
  31  18   3   20.69    4.62
  33   3  14   12.67    2.45
  33   6  13   11.35    2.21
  33  13   6    5.41    1.70
  33  14   3   17.63    4.53
  24  24  12  367.42   44.09
  28  16  16  247.49   28.23
  32   4  16    0.43    1.28
  32  16   4    8.52    6.41
  36   0   0   59.16   33.23
  24  19  19    5.75    7.86
  25  12  23  214.15   25.72
  25  23  12  261.73   27.74
  27  13  20    0.04    1.15
  27  20  13    1.49    1.13
  28  15  17   58.29    6.36
  28  17  15   54.26    6.94
  29   4  21   74.66   12.96
  29  21   4   55.77   11.62
  31   9  16   17.39    6.94
  31  16   9    7.73    1.81
  32   7  15   17.65    4.92
  32  15   7   24.67    3.70
  35   3   8    7.66    2.79
  35   8   3   15.67    4.94
  36   1   1    1.28    2.13
  24  18  20   56.84    9.52
  24  20  18   49.49    8.73
  30  12  16   72.25    9.22
  30  16  12   79.89   11.26
  30  20   0  378.02   57.45
  34  12   0  122.70   14.60
  36   2   0    8.00    3.32
  23  17  22    2.68    1.58
  23  22  17    9.64    3.68
  26   1  25    8.13    7.43
  26  25   1   -0.19    2.34
  29  10  19   19.95    5.43
  29  19  10   15.94    3.13
  34   5  11   42.06    8.47
  34  11   5   34.21    7.11
  26  12  22  247.87   33.38
  26  22  12  251.41   35.98
  28   6  22    5.90    2.06
  28  14  18  149.44   17.03
  28  18  14  122.40   12.39
  28  22   6    2.43    1.83
  30   2  20  426.26   64.10
  30  20   2  290.17   46.22
  34   2  12    5.98    4.39
  34  12   2   14.58    7.43
  36   2   2  233.01   46.66
  24  17  21    6.68    3.68
  24  21  17   -1.47    1.40
  27   1  24    0.64    2.11
  27  24   1   -0.45    2.17
  28   9  21   29.74    5.85
  28  21   9   40.89    7.41
  35   9   0    9.43    4.92
  36   1   3    1.11    3.30
  36   3   1   -2.09    2.13
  25  18  19    5.92    4.58
  25  19  18    1.64    1.53
  26   3  25   -3.00    2.15
  26  25   3   -0.64    2.02
  30   7  19   50.94    9.11
  30  11  17    8.98    2.06
  30  17  11   10.05    2.04
  30  19   7   40.64    9.92
  31   5  18   26.27    5.00
  31  18   5   19.44    5.00
  33   5  14    8.83    2.24
  33  10  11    1.19    1.40
  33  11  10    4.79    2.75
  33  14   5   17.24    3.70
  35   2   9    5.13    2.81
  35   6   7    2.15    2.04
  35   7   6   -0.34    2.04
  35   9   2    5.15    4.45
  32  12  12   63.33    7.77
  36   4   0   40.40   12.26
  23  23  16    8.43    5.09
  25  17  20    1.51    1.60
  25  20  17    1.26    1.81
  25  25   8   56.94    8.15
  27   3  24    7.71    3.51
  27  12  21   69.21   10.13
  27  21  12   83.02   10.45
  27  24   3    6.39    3.11
  28   1  23    2.06    2.04
  28  13  19    3.24    1.30
  28  19  13    1.51    1.28
  28  23   1   16.99   14.26
  31   8  17    3.21    1.49
  31  17   8    3.47    1.38
  32   1  17    1.40    2.47
  32  11  13   13.62    2.90
  32  13  11   14.20    2.58
  32  17   1    4.04    1.64
  33   9  12    5.53    1.96
  33  12   9    9.35    3.17
  33  15   0   15.54    7.92
  35   5   8   10.90    4.17
  35   8   5    5.58    3.53
  36   3   3    4.11    2.06
  24  16  22    8.07    3.49
  24  22  16    1.40    1.34
  26   8  24   32.31    7.71
  26  24   8   62.31   12.67
  30   4  20  151.84   25.01
  30  20   4  185.05   28.84
  32   6  16   17.22    3.70
  32  16   6    6.83    2.38
  34   4  12   14.22    3.83
  34  12   4    4.39    2.28
  36   2   4    8.22    3.68
  36   4   2    2.41    3.15
  29   6  21    5.66    3.53
  29  21   6   26.52   13.18
  33   2  15    6.34    2.15
  33  15   2   20.10    8.88
  34   9   9   26.76    5.79
  32  10  14    6.54    3.49
  32  14  10   11.67    6.90
  34   8  10    4.28    3.60
  34  10   8    4.96    2.02
  25  11  24    6.02    3.96
  25  16  21    1.45    1.49
  25  21  16    2.66    1.26
  25  24  11    2.64    2.21
  27   8  23   29.93    6.94
  27  23   8   38.47    8.26
  28   3  23   27.14   11.50
  28  23   3   17.50    5.64
  29   9  20    8.43    2.98
  29  15  16  127.15   11.79
  29  16  15  127.13   13.43
  29  20   9    4.98    2.60
  31  19   0  344.28   41.87
  32   3  17   14.13    3.21
  32  17   3   17.92    5.49
  33   8  13    3.24    1.62
  33  13   8    6.75    3.51
  35   4   9    5.83    3.92
  35   9   4    7.58    5.17
  36   1   5   -2.32    1.77
  36   5   1   -1.11    2.51
  26  18  18    0.21    1.47
  30  10  18   15.09    4.07
  30  18  10   11.18    3.21
  26   5  25    3.28    2.75
  26  11  23    5.07    2.00
  26  17  19    2.66    2.92
  26  19  17   -0.19    1.30
  26  23  11    6.13    1.79
  26  25   5    6.58    3.04
  29   1  22    1.00    1.94
  29  14  17  185.14   15.84
  29  17  14  141.99   12.84
  29  22   1    2.26    1.87
  31   2  19  226.39   29.27
  31  13  14   89.66    8.28
  31  14  13   77.81    7.24
  31  19   2  236.40   31.46
  34   1  13    3.81    1.70
  34   7  11   43.45    7.09
  34  11   7   52.60    9.28
  34  13   1    1.26    1.47
  35   1  10    0.34    1.49
  35  10   1   -2.06    1.79
  28  12  20   44.43    8.07
  28  20  12   47.85    8.05
  36   4   4    6.58    4.30
  24  15  23    4.02    2.30
  24  23  15    3.75    1.58
  27   5  24   16.77    4.47
  27  24   5   11.01    3.92
  31  12  15   37.89    4.41
  31  15  12   40.04    4.90
  32   9  15    0.79    1.11
  32  15   9    3.02    1.11
  33   4  15    6.26    1.92
  33  15   4    5.81    2.04
  36   3   5    1.15    3.13
  36   5   3    4.96    2.30
  26  16  20   13.43    3.28
  26  20  16   11.45    6.07
  28   8  22   12.43    5.07
  28  22   8    5.60    2.32
  36   6   0    1.87    4.04
  25  15  22    3.94    1.85
  25  22  15    0.55    1.19
  27  11  22    3.58    2.68
  27  22  11    1.13    1.55
  29   3  22   20.22    4.11
  29  13  18   10.62    2.13
  29  18  13    8.43    2.92
  29  22   3   28.55    6.75
  31   7  18    4.39    1.87
  31  18   7    9.47    3.38
  33   7  14   47.07    5.73
  33  14   7   65.54   10.30
  34   3  13   20.03    3.64
  34  13   3   17.03    3.45
  35   3  10   17.43    4.62
  35  10   3    9.54    4.28
  30   6  20   17.71    4.32
  30  20   6   26.82    5.30
  34   6  12   13.09    4.45
  34  12   6   24.86    5.41
  36   2   6   34.44   11.26
  36   6   2   97.60   21.73
  28   5  23   35.02    7.34
  28  23   5   32.36    7.41
  31   4  19  100.86   25.01
  31  11  16    4.02    1.58
  31  16  11    5.28    1.60
  31  19   4   92.47   14.73
  32   5  17   29.70    6.43
  32  17   5   38.25    6.83
  35   7   8    6.90    2.58
  35   8   7    7.71    2.60
  26  15  21    1.34    1.11
  26  21  15    3.66    1.87
  27  17  18    3.38    1.32
  27  18  17    0.85    1.36
  30   1  21    3.41    2.02
  30   9  19    5.83    3.11
  30  19   9   11.15    3.13
  30  21   1    4.64    2.09
  35   6   9    3.58    1.85
  35   9   6    2.13    1.72
  32   8  16   -0.11    1.26
  32  16   8    0.85    1.36
  27  16  19   36.38    5.26
  27  19  16   36.30    5.90
  28  11  21    6.88    4.26
  28  21  11    2.64    1.75
  29   8  21    4.43    1.81
  29  12  19   42.13    6.39
  29  19  12   22.31    5.11
  29  21   8    2.13    1.79
  33   1  16    4.85    3.38
  33  16   1    3.87    2.32
  35  11   0   -0.62    1.53
  36   1   7   -0.96    1.87
  36   5   5   18.07   13.28
  36   7   1    2.72    2.70
  24  24  14  248.72   27.08
  32  18   0  282.46   42.02
  36   4   6    0.89    1.89
  36   6   4   -2.02    2.30
  25  14  23  113.21   14.48
  25  23  14   70.53    7.64
  25  25  10   65.40   11.64
  26   7  25    1.66    2.17
  26  25   7   -0.68    2.19
  29   5  22   36.87    9.64
  29  22   5   59.71   12.35
  30   3  21   29.48    6.58
  30  15  15  161.40   13.05
  30  21   3   21.76    5.30
  31  10  17   17.56    3.90
  31  17  10   19.88    4.87
  33   6  15    2.24    1.53
  33  15   6    3.53    1.36
  34   5  13   44.53    7.47
  34  13   5   57.99    9.37
  35   2  11    3.94    3.56
  35   5  10   49.49    8.90
  35  10   5   30.91    6.81
  35  11   2    0.68    1.45
  26  10  24   64.74   13.22
  26  24  10   93.26   18.78
  26  26   0   34.40   28.93
  30  14  16  240.72   21.78
  30  16  14  185.63   17.90
  32   2  18  231.33   28.06
  32  18   2  298.09   39.42
  34  14   0   35.27    6.15
  27   7  24   21.88    6.58
  27  15  20   -0.81    1.23
  27  20  15    4.34    3.70
  27  24   7    7.05    3.19
  27  25   0    4.19    2.43
  33   3  16   14.77    5.94
  33  11  12    1.30    1.19
  33  12  11    2.32    1.19
  33  16   3    2.96    1.62
  36   3   7    1.23    2.06
  36   7   3    1.15    2.60
  26  14  22   47.96    6.62
  26  22  14   51.66    6.68
  26  26   2    9.64    4.47
  34   2  14   80.36   11.94
  34  10  10    1.38    1.72
  34  14   2   61.24    8.77
  27   2  25    6.43    8.00
  27  10  23   59.99   11.45
  27  23  10   68.52   13.20
  27  25   2   -1.13    1.92
  30  13  17   89.90   11.01
  30  17  13   94.92   12.28
  31   6  19   21.59    4.87
  31  19   6   16.92    4.43
  33  10  13    3.36    4.32
  33  13  10    1.85    1.36
  34   9  11   23.93    4.73
  34  11   9    8.64    3.30
  28  24   0   12.50    3.85
  36   8   0   30.59    8.77
  28   7  23   36.19    8.15
  28  17  17   28.67    4.73
  28  23   7   33.61    8.17
  29  11  20    5.34    1.77
  29  20  11   28.01   18.92
  31   1  20    4.51    2.04
  31  20   1    5.51    1.79
  32   7  17   17.24    6.09
  32  13  13   94.18    9.88
  32  17   7    9.77    2.90
  35   4  11    5.53    2.77
  35  11   4    0.23    1.34
  28   2  24    4.34    2.79
  28  16  18  106.78   14.69
  28  18  16  126.70   16.11
  28  24   2   -0.32    2.24
  30   8  20    6.45    3.21
  30  20   8    2.04    1.83
  32   4  18  115.89   17.56
  32  12  14   44.34    5.45
  32  14  12   55.43    6.45
  32  18   4  149.37   25.50
  34   8  12    8.00    2.81
  34  12   8    1.43    1.62
  36   2   8   -0.38    1.96
  36   8   2   -1.32    1.75
  22  21  21   24.69    5.71
  27  14  21   42.96    6.22
  27  21  14   38.53    7.24
  30   5  21   49.73    8.94
  30  21   5   52.32   10.09
  31   9  18   24.25    5.88
  31  18   9   16.28    4.09
  33   9  14    6.73    2.45
  33  14   9    3.75    2.64
  22  22  20  297.56   42.40
  26  26   4    2.90    2.43
  28  10  22   36.81    8.05
  28  22  10   54.94   12.22
  30  12  18   57.18    9.11
  30  18  12   64.25   11.24
  34   4  14   44.68    6.73
  34  14   4   29.27    5.13
  36   6   6   23.12    6.90
  23  20  21   17.80    5.19
  23  21  20   18.95    4.45
  25  13  24    2.87    1.36
  25  24  13    2.60    1.21
  27   4  25   10.86   10.18
  27  25   4    1.28    2.00
  28  15  19   10.84    2.11
  28  19  15   14.90    2.30
  29  23   0   31.95    8.09
  31   3  20   16.86    4.79
  31  20   3   17.43    5.00
  32  11  15   26.42    3.94
  32  15  11   23.78    3.77
  33   5  16    8.56    2.26
  33  16   5    4.73    1.36
  35   1  12    0.75    1.40
  35   8   9    3.34    3.28
  35   9   8   -0.89    1.89
  35  12   1    1.66    2.58
  36   5   7    0.98    2.81
  36   7   5    4.79    3.21
  37   1   0   15.24    6.28
  23  19  22   16.63    5.13
  23  22  19    8.98    3.17
  26  13  23    2.28    1.26
  26  23  13    0.38    1.32
  29   2  23   27.31    6.98
  29   7  22   52.11   11.71
  29  22   7   75.72   12.79
  29  23   2   19.27    7.49
  34   7  13   14.11    3.45
  34  13   7   18.61    4.19
  35   7  10   18.18    7.15
  35  10   7   41.62    9.66
  37   1   2   21.31    6.07
  37   2   1   12.33    4.32
  24  20  20  119.47   19.48
  28   4  24    2.75    1.85
  28  24   4    6.07    3.36
  36   4   8   -0.09    1.98
  36   8   4    0.38    2.24
  24  19  21   -0.34    1.60
  24  21  19    1.89    1.51
  33   8  15    7.86    2.13
  33  15   8    9.58    2.09
  33  17   0  131.17   18.78
  35   3  12   26.89    5.79
  35  12   3   11.73    3.38
  36   1   9    2.75    2.02
  36   9   1    4.00    1.83
  37   3   0    3.85    2.70
  28  14  20   58.31    8.73
  28  20  14   73.06   10.92
  32  10  16   38.21    5.71
  32  16  10   42.53    7.02
  23  23  18   17.86    3.98
  26   9  25    7.81    2.26
  26  25   9    3.02    2.32
  27  13  22    5.11    2.77
  27  22  13    4.04    2.79
  29  10  21   16.39    3.26
  29  21  10   14.56    4.83
  30  11  19    1.23    1.28
  30  19  11    0.77    1.26
  31  14  15  109.84    8.98
  31  15  14  107.14    9.03
  33   2  17  100.88   16.07
  33  17   2  123.23   15.71
  34   1  15    1.00    1.68
  34  15   1    1.47    1.60
  35   6  11    2.24    1.75
  35  11   6    1.92    1.79
  37   2   3    9.13    3.60
  37   3   2    7.13    2.62
  24  18  22   64.42   11.11
  24  22  18   82.68   13.62
  30  22   0  100.05   23.27
  32   6  18    7.51    3.36
  32  18   6   15.45    4.98
  25  19  20    5.15    2.06
  25  20  19    3.73    1.81
  27   9  24    6.17    3.02
  27  24   9    4.96    2.06
  29   4  23    2.79    2.28
  29  16  17  131.41   13.60
  29  17  16  119.87   11.96
  29  23   4    8.81    7.56
  31   5  20   30.89   10.73
  31   8  19    4.07    2.21
  31  13  16  108.74   10.32
  31  16  13   79.32    8.56
  31  19   8   -0.72    1.55
  31  20   5   23.54    7.37
  32   1  19    0.06    1.72
  32  19   1    6.34    2.47
  36   3   9   11.79    4.64
  36   9   3   18.16    4.98
  37   1   4   15.05    5.30
  37   4   1    3.53    2.81
  26  26   6   15.03    4.13
  30   2  22   94.32   20.52
  30  22   2   86.43   19.07
  34   6  14   11.11    5.09
  34  14   6    3.28    1.40
  25  18  21    4.92    3.45
  25  21  18    8.20    3.15
  27   6  25    9.75    3.36
  27  25   6    5.00    3.47
  29  15  18   26.82    3.92
  29  18  15   51.77    5.96
  30   7  21   38.76    8.54
  30  21   7   38.87    7.28
  34   3  15    8.83    2.02
  34  15   3   13.20    2.11
  24  17  23    0.49    1.28
  24  23  17    1.62    1.62
  25  25  12   63.67   10.94
  28   9  23   19.65    5.77
  28  13  21    3.09    1.34
  28  21  13    1.66    1.28
  28  23   9   33.27    8.13
  31  12  17  140.26   15.65
  31  17  12   85.00   11.86
  32   3  19    2.64    1.85
  32   9  17   -0.38    1.55
  32  17   9    1.47    1.94
  32  19   3    5.30    3.53
  33   4  17   28.35    5.71
  33   7  16   36.47    5.39
  33  16   7   22.63    4.87
  33  17   4   61.12    8.58
  35   5  12   23.05    5.75
  35  12   5   44.81    9.17
  35  13   0   89.98   13.47
  36   7   7   24.12    6.62
  37   3   4    0.06    2.79
  37   4   3    4.49    3.34
  37   5   0   10.92    5.39
  26  12  24  102.14   15.24
  26  24  12  111.50   16.67
  28   6  24   -1.28    1.83
  28  24   6    1.89    2.15
  36   6   8    1.53    3.19
  36   8   6   -1.00    2.00
  36  10   0    0.15    1.83
  25  17  22    2.90    1.66
  25  22  17    0.23    1.17
  26  19  19    9.11    3.17
  29  14  19   75.53    8.90
  29  19  14   91.73   10.11
  34  11  11   -0.96    1.47
  35   2  13   60.48    9.17
  35  13   2   72.99   10.03
  37   2   5    3.04    2.87
  37   5   2   10.67    4.51
  26  18  20    3.45    1.51
  26  20  18    4.02    2.96
  30   4  22   19.54    6.05
  30  10  20    1.43    1.47
  30  20  10   -2.28    1.47
  30  22   4   27.18    6.71
  34  10  12    3.81    2.94
  34  12  10    0.00    1.81
  36   2  10    2.81    2.00
  36  10   2    5.36    3.53
  27  12  23   45.11    6.47
  27  23  12   39.38    7.47
  31  21   0   71.74   11.37
  33  12  13    3.11    1.40
  33  13  12    3.11    1.02
  36   5   9   19.35    4.83
  36   9   5   18.69    6.17
  26  17  21   -0.34    1.23
  26  21  17    8.20    4.39
  27   1  26    8.88    6.81
  27  26   1    9.52   10.11
  29   6  23    0.30    2.02
  29   9  22   12.96    3.15
  29  22   9   20.14    4.64
  29  23   6   -2.47    1.94
  31   2  21   42.58    8.66
  31  11  18   -0.89    1.40
  31  18  11    1.15    2.11
  31  21   2   64.05   11.50
  33  11  14    7.09    2.00
  33  14  11    5.75    1.66
  34   5  15   14.24    3.11
  34   9  13    2.02    1.32
  34  13   9    9.17    5.47
  34  15   5   18.43    2.77
  35   9  10    7.43    3.13
  35  10   9   13.73    3.70
  37   1   6    9.62    6.43
  37   6   1   -2.41    2.00
  24  24  16    6.62    3.58
  25  16  23   -0.51    1.62
  25  23  16   -1.94    1.40
  28   1  25    2.68    2.28
  28  25   1    7.24    4.98
  29  13  20    4.62    2.36
  29  20  13    2.53    1.32
  31   7  20   10.64    2.85
  31  20   7   12.79    3.26
  32   5  19   12.90    3.36
  32  19   5   10.88    3.41
  35   4  13   28.44    6.62
  35   8  11    5.81    2.17
  35  11   8   11.26    7.43
  35  13   4   38.45    6.45
  37   4   5   10.01    5.00
  37   5   4    7.51    2.79
  28  12  22   66.80    9.20
  28  22  12   27.06    5.94
  30  16  16  197.55   19.16
  32   8  18    5.96    2.02
  32  18   8   24.71   10.90
  34  16   0  146.46   17.54
  36   4  10    0.64    1.96
  36  10   4    0.11    1.70
  27   3  26   -1.32    2.00
  27  18  19    2.06    1.49
  27  19  18    5.75    1.92
  27  26   3    0.87    1.85
  30  15  17  177.26   14.97
  30  17  15  149.93   13.16
  33   1  18    1.02    1.45
  33   6  17   20.73    5.41
  33  10  15   16.73    3.04
  33  15  10   14.99    2.87
  33  17   6   15.54    3.38
  33  18   1   -0.47    1.51
  37   3   6   -0.32    2.00
  37   6   3    1.51    2.00
  26  16  22    0.30    1.19
  26  22  16    1.89    1.09
  26  26   8   29.91    8.00
  32  14  14   55.09    7.41
  34   2  16   96.48   11.81
  34   8  14   21.18    4.21
  34  14   8   21.03    4.28
  34  16   2   77.44   10.41
  27   8  25   25.72    4.79
  27  17  20   -0.36    1.53
  27  20  17    0.57    1.23
  27  25   8   21.05    4.87
  28   3  25    3.28    1.79
  28  25   3   -1.47    1.96
  29   1  24   -0.23    1.72
  29  24   1    1.72    2.19
  31   4  21   24.33    5.26
  31  21   4   27.23    5.32
  32  13  15  163.59   13.58
  32  15  13  125.83   11.84
  35   7  12   31.04    6.60
  35  12   7   41.34    7.13
  36   1  11    1.64    1.77
  36  11   1    2.38    1.28
  37   7   0    9.37    3.70
  30   6  22    3.09    2.06
  30  14  18  117.21   14.39
  30  18  14  144.33   17.12
  30  22   6    6.90    2.45
  26  11  25    0.62    1.64
  26  25  11    4.00    1.55
  30   9  21   15.54    3.64
  30  21   9   18.63    5.19
  31  10  19   -0.43    1.66
  31  19  10   12.54    7.58
  33   3  18   -0.23    1.51
  33  18   3    0.68    1.36
  35   1  14   -1.75    1.26
  35  14   1    0.77    1.58
  37   2   7    8.37    2.79
  37   7   2    6.62    3.11
  28   8  24    1.64    1.83
  28  24   8   11.96    7.13
  32  12  16  111.33   13.33
  32  16  12   83.32    9.54
  32  20   0   84.77   17.37
  36   8   8    0.87    1.87
  25  15  24    0.28    1.09
  25  24  15    0.75    0.96
  27  11  24    1.02    1.58
  27  16  21    2.70    1.23
  27  21  16    5.51    2.49
  27  24  11    0.94    1.60
  29   3  24    2.19    2.47
  29  12  21   19.09    4.00
  29  21  12   30.80    6.77
  29  24   3    7.56    2.55
  33   9  16   -1.09    1.11
  33  16   9    4.04    2.34
  36   3  11   18.07    4.92
  36   7   9   56.75   15.41
  36   9   7   54.84   14.43
  36  11   3   15.54    6.62
  32   2  20   50.37   10.75
  32  20   2   38.72   10.62
  34   4  16   34.83    5.32
  34  16   4   42.19    6.77
  26  15  23    2.64    1.60
  26  23  15    2.75    1.28
  27   5  26    0.68    2.11
  27  26   5    4.62    5.41
  30   1  23    0.02    1.68
  30  13  19   18.67    3.15
  30  19  13   21.52    4.19
  30  23   1    2.34    1.94
  34   7  15   12.28    2.32
  34  15   7   12.09    2.49
  35   3  14    6.75    2.28
  35   6  13   18.50    4.04
  35  13   6   13.90    3.47
  35  14   3    4.13    1.72
  37   5   6   23.01    5.75
  37   6   5    8.22    4.79
  28  18  18   44.36    7.05
  36   6  10   17.86    5.34
  36  10   6   10.39    3.85
  28   5  25    2.96    1.83
  28  11  23   13.26    3.64
  28  17  19   13.62    2.72
  28  19  17    9.11    2.51
  28  23  11   16.28    3.60
  28  25   5    3.41    1.94
  29   8  23    1.28    1.79
  29  23   8   -1.06    1.75
  32   7  19   12.96    3.45
  32  11  17   20.12    4.13
  32  17  11   18.86    3.45
  32  19   7    6.68    2.79
  37   1   8    4.45    2.70
  37   4   7    8.79    4.64
  37   7   4   -1.40    2.09
  37   8   1    3.47    3.07
  27  15  22    1.96    1.04
  27  22  15    1.83    1.06
  30   3  23   11.50    5.53
  30  23   3    3.90    2.60
  31   6  21    3.41    2.36
  31  21   6    1.36    1.66
  33   5  18    3.26    2.32
  33  18   5    4.66    1.83
  28  16  20   13.26    2.90
  28  20  16   12.39    2.45
  32   4  20   36.96   11.20
  32  20   4   33.97    8.22
  36  12   0  120.98   27.46
  29   5  24    1.11    2.47
  29  24   5    5.81    2.19
  31   9  20   32.21    7.02
  31  15  16  123.25    9.77
  31  16  15  137.09   12.26
  31  20   9   16.20    4.47
  33   8  17    7.60    3.34
  33  17   8    3.87    1.47
  36   5  11   15.48    5.41
  36  11   5   28.14    6.68
  37   3   8   -1.47    1.83
  37   8   3    4.34    3.47
  30  12  20   41.19    8.83
  30  20  12   22.86    5.00
  34  12  12    3.34    2.02
  36   2  12   29.50    7.58
  36  12   2   39.74    9.11
  38   0   0  128.28   37.44
  25  25  14   12.90    7.07
  29  11  22   16.65    4.39
  29  22  11    9.41    2.55
  31   1  22   -2.53    1.75
  31  14  17  156.89   14.75
  31  17  14  105.39   11.09
  31  22   1   -1.38    1.83
  34   1  17    1.43    1.32
  34  11  13   -0.68    1.36
  34  13  11    4.45    3.07
  34  17   1   -0.55    1.26
  35   5  14   26.35    4.83
  35  10  11    4.13    2.13
  35  11  10   12.37    9.69
  35  14   5   46.34    7.68
  38   1   1    0.21    2.00
  26  14  24   21.29    4.53
  26  24  14   18.29    4.21
  30   8  22   -3.66    1.87
  30  22   8    1.51    2.55
  32  10  18    0.79    1.38
  32  18  10    9.98    6.98
  34   6  16   46.30    7.05
  34  16   6   49.71    6.56
  38   2   0    0.43    2.26
  28  15  21    3.85    4.49
  28  21  15    1.87    1.19
  33  19   0   10.22    4.21
  35   9  12    5.98    2.70
  35  12   9    4.87    2.34
  35  15   0   14.39    2.79
  37   9   0   -1.49    1.77
  22  22  22  123.02   37.89
  26  26  10   29.14    6.54
  34  10  14   17.22    3.49
  34  14  10   27.25    4.98
  38   2   2   48.85   15.73
  23  21  22    7.51    2.34
  23  22  21   13.13    3.73
  27   7  26    0.75    1.75
  27  10  25   20.90    5.41
  27  14  23   26.78    4.66
  27  23  14   25.61    8.09
  27  25  10   25.46    5.79
  27  26   7    2.49    2.62
  29  17  18   46.30    7.66
  29  18  17   56.84    6.85
  30   5  23   17.67    3.64
  30  23   5    1.49    3.02
  31   3  22    5.58    3.81
  31  13  18   23.78    4.75
  31  18  13   36.91    5.90
  31  22   3    1.32    1.96
  33   2  19   10.09    3.53
  33  13  14   16.14    2.94
  33  14  13   30.27    4.60
  33  19   2   23.10   11.15
  34   3  17    4.51    3.30
  34  17   3    1.38    1.23
  35   2  15   18.07    3.26
  35  15   2   14.45    3.34
  37   2   9    4.04    1.66
  37   6   7   -1.53    1.87
  37   7   6   12.03   10.30
  37   9   2   -1.38    1.75
  38   1   3   -3.17    1.98
  38   3   1    2.28    1.89
  36   4  12   24.20    6.11
  36  12   4   22.08    6.24
  23  23  20   40.34    7.86
  24  21  21    4.70    2.17
  27  27   0   20.90    5.81
  28   7  25    5.85    2.62
  28  25   7    5.71    2.36
  29  16  19   43.72    5.30
  29  19  16   48.26    6.47
  33  12  15   60.39    7.26
  33  15  12   63.46    7.56
  35   8  13    5.49    2.11
  35  13   8    6.32    2.36
  36   9   9   55.11   12.62
  37   5   8   42.21   13.75
  37   8   5   93.37   15.58
  24  20  22  197.08   27.29
  24  22  20  197.93   33.97
  28  10  24    3.32    2.60
  28  24  10    3.51    2.24
  28  26   0   43.13    9.98
  32   6  20   -2.77    1.53
  32  20   6    2.53    1.51
  36   8  10   -0.49    2.98
  36  10   8    6.94    4.60
  38   4   0   89.24   29.16
  27  27   2   14.54    4.53
  30  11  21   -0.21    1.38
  30  21  11    0.43    1.38
  33   7  18   13.69    3.43
  33  18   7   20.88    3.56
  34   9  15   -0.72    1.04
  34  15   9    0.85    1.09
  38   3   3    0.79    1.92
  28   2  26   38.57   10.49
  28  14  22   14.28    3.24
  28  22  14   28.10    5.41
  28  26   2   30.91   12.13
  38   2   4    8.05    3.07
  38   4   2    3.60    2.66
  24  19  23    0.53    1.55
  24  23  19    5.41    3.45
  25  20  21   10.64    2.70
  25  21  20    9.58    3.09
  29   7  24   13.13    3.92
  29  15  20    3.41    1.17
  29  20  15    4.75    2.49
  29  24   7   17.09    4.79
  29  25   0    1.32    1.96
  31   8  21   -0.19    1.77
  31  12  19   24.31    5.00
  31  19  12   23.03    4.79
  31  21   8   -0.85    1.81
  32   1  21   -3.96    1.58
  32   9  19   -0.34    1.36
  32  19   9    4.58    2.77
  32  21   1    2.81    2.38
  33   4  19    4.79    1.77
  33  11  16    7.37    1.83
  33  16  11    6.22    1.55
  33  19   4    1.77    1.64
  35   4  15   17.18    4.62
  35  15   4   23.39    4.07
  36   1  13    0.68    1.34
  36   7  11   30.91    7.39
  36  11   7   27.33    7.02
  36  13   1    3.19    2.04
  37   4   9    1.94    2.06
  37   9   4    1.60    1.92
  25  19  22    6.71    2.38
  25  22  19    6.47    2.62
  26  13  25    2.62    2.06
  26  25  13   -2.66    1.40
  29   2  25    3.43    2.15
  29  10  23    2.45    1.87
  29  23  10   -1.43    1.66
  29  25   2    1.34    2.09
  31   5  22    5.43    2.47
  31  22   5   13.73    3.60
  34   5  17    2.43    1.66
  34  17   5    6.28    2.15
  35   7  14   18.24    4.32
  35  14   7    9.49    3.04
  37   1  10   -0.55    2.19
  37  10   1   10.13    7.05
  38   1   5    2.04    2.32
  38   5   1   -3.68    2.00
  27  13  24    1.68    1.23
  27  24  13   -0.45    1.32
  27  27   4   24.23    7.20
  32   3  21   -0.15    1.72
  32  15  15  243.23   17.20
  32  21   3   -0.75    1.64
  36   3  13    2.85    2.51
  36  13   3   -0.38    1.92
  24  24  18   45.64    8.37
  26  20  20   21.86    4.87
  28   4  26   30.61    9.00
  28  26   4   10.73    4.68
  30  24   0   -1.19    2.13
  32  14  16  104.84   10.84
  32  16  14  108.99   11.50
  34   8  16    1.23    1.11
  34  16   8    2.09    1.06
  36   6  12    5.00    4.04
  36  12   6    3.21    1.60
  38   4   4  101.05   23.22
  25  18  23    8.79    3.64
  25  23  18    5.45    2.02
  26  19  21    2.92    1.32
  26  21  19    0.87    1.49
  29  14  21   25.84    5.15
  29  21  14   37.64    6.39
  30   7  23   14.84    4.94
  30  17  17  129.39   10.54
  30  23   7   11.64    3.94
  33  10  17   -0.30    1.02
  33  17  10    2.11    1.34
  37   3  10   -1.30    1.83
  37  10   3    1.04    1.85
  38   3   5    1.72    2.26
  38   5   3    2.79    4.79
  30   2  24    1.38    2.06
  30  16  18   99.56   10.07
  30  18  16   94.35    9.71
  30  24   2    1.60    1.60
  34  18   0    5.64    2.21
  38   6   0    2.79    2.28
  28  13  23    3.64    1.34
  28  23  13    2.11    1.79
  29   4  25    3.19    2.53
  29  25   4    2.11    2.72
  31  11  20    0.75    1.47
  31  20  11    0.40    1.55
  32  13  17  109.46   11.50
  32  17  13   83.85    9.49
  35   1  16   -0.77    0.94
  35  16   1    0.23    1.28
  37   7   8    6.17    3.98
  37   8   7    5.62    3.15
  26  18  22   34.08    6.28
  26  22  18   17.63    3.60
  30  10  22    2.21    2.72
  30  22  10    6.90    4.28
  34   2  18    5.24    1.79
  34  18   2    3.45    1.45
  38   2   6   15.45    6.90
  38   6   2   34.38    8.56
  27   9  26   -1.98    1.89
  27  26   9    1.89    1.66
  30  15  19   42.32    5.96
  30  19  15   47.85    6.83
  33   6  19    2.66    1.66
  33  19   6    2.55    1.96
  35   6  15   10.64    2.94
  35  15   6   10.90    2.41
  37   6   9    5.07    3.04
  37   9   6    1.55    2.30
  32   8  20    0.87    1.64
  32  20   8    5.47    2.51
  25  17  24    5.96    3.60
  25  24  17    0.55    1.06
  27  19  20   -0.49    1.45
  27  20  19   -0.09    1.17
  28   9  25    5.60    1.72
  28  25   9    6.15    2.58
  31  23   0   21.73    5.77
  32   5  21   -0.60    1.89
  32  21   5   -0.28    1.79
  33   1  20   -1.47    1.36
  33  20   1   -1.75    1.40
  35   3  16    0.02    0.96
  35  11  12    0.51    1.72
  35  12  11    2.85    1.51
  35  16   3    1.75    1.77
  36   5  13   14.13    3.38
  36  13   5   18.33    4.87
  37  11   0   22.48    7.28
  30   4  24    0.57    1.89
  30  24   4    2.06    1.89
  32  12  18   27.14    4.68
  32  18  12   11.64    3.79
  36  14   0    4.32    1.96
  26  17  23    0.09    1.04
  26  23  17    1.60    1.85
  27  18  21   -0.23    1.21
  27  21  18    1.75    1.36
  27  27   6   28.08    7.66
  29  13  22    1.45    1.45
  29  22  13    3.70    1.87
  31   2  23   19.14    4.49
  31   7  22    9.64    3.32
  31  22   7    4.96    2.41
  31  23   2   14.73    4.17
  33   9  18   -1.30    1.13
  33  18   9   -0.85    1.30
  34   7  17    3.04    1.38
  34  13  13   22.35    4.04
  34  17   7    1.62    1.26
  35  10  13   12.26    2.98
  35  13  10    2.62    1.47
  37   2  11   21.31    6.49
  37   5  10   34.61    8.15
  37  10   5   93.77   20.39
  37  11   2   17.80    5.36
  38   1   7   -2.17    2.04
  38   5   5    1.34    2.55
  38   7   1   -3.41    1.96
  26  26  12   31.57    6.09
  28   6  26   20.76    5.22
  28  26   6   18.97    6.36
  30  14  20   45.75    7.20
  30  20  14   37.93    8.90
  34   4  18    1.94    1.38
  34  12  14   19.93    3.96
  34  14  12   49.69   10.90
  34  18   4    0.64    1.28
  36   2  14   24.93    5.19
  36  10  10    9.90    3.49
  36  14   2   30.31    5.68
  38   4   6   -2.47    2.26
  38   6   4    2.36    2.06
  27  12  25   13.92    3.81
  27  25  12    9.92    3.09
  29   9  24   14.22    3.94
  29  24   9    7.43    3.24
  33   3  20   -0.64    2.43
  33  20   3    1.89    1.58
  36   9  11   14.84    4.21
  36  11   9   24.44    6.26
  27  17  22    0.00    1.15
  27  22  17    1.23    1.17
  29   6  25    2.30    2.04
  29  25   6    2.34    1.89
  31  10  21    3.77    2.49
  31  21  10    0.38    3.49
  34  11  15   14.71    5.09
  34  15  11    7.17    2.15
  35   9  14    6.83    3.04
  35  14   9    9.52    3.07
  38   3   7    2.30    2.26
  38   7   3    1.75    3.92
  28  12  24    0.04    1.87
  28  24  12    1.72    1.53
  36   8  12    1.26    1.96
  36  12   8   -0.66    2.11
  25  25  16    1.13    0.96
  28  19  19   15.73    2.64
  31   4  23    1.34    2.17
  31  16  17  135.86   10.67
  31  17  16  127.36   10.77
  31  23   4   11.92    3.34
  32  11  19    1.66    1.45
  32  19  11    2.72    1.32
  35   5  16    6.02    1.53
  35  16   5    2.96    1.92
  37   4  11   12.50    4.77
  37  11   4   10.03    3.58
  26  16  24    0.70    1.87
  26  24  16   -0.79    0.89
  28  18  20    3.75    1.68
  28  20  18    3.34    1.85
  32  22   0   96.43   22.39
  36   4  14   10.39    3.47
  36  14   4   23.10    4.51
  38   8   0    9.20    4.47
  30   9  23   12.50    4.00
  30  13  21    1.70    1.72
  30  21  13    0.66    1.26
  30  23   9   15.01    3.90
  31  15  18   77.29    8.64
  31  18  15   64.37    8.17
  33  14  15   94.28    9.69
  33  15  14  105.52   11.79
  30   6  24    1.23    1.49
  30  24   6   -0.77    1.64
  32   2  22   38.34    8.30
  32  22   2   36.44   10.09
  34  10  16    0.43    0.92
  34  16  10    2.04    1.02
  38   2   8   -1.00    1.89
  38   8   2   -2.55    1.94
  27  16  23    0.96    1.19
  27  23  16    2.21    1.34
  28   1  27   -0.19    2.17
  28  17  21    3.07    2.00
  28  21  17    0.21    1.21
  28  27   1    3.36    2.04
  29  12  23    1.85    1.83
  29  23  12    1.51    1.53
  32   7  21   -0.83    1.62
  32  21   7    3.49    1.47
  33   5  20    0.51    1.66
  33   8  19    0.47    1.30
  33  13  16   37.19    4.83
  33  16  13   48.96    5.39
  33  19   8   -1.19    1.32
  33  20   5    4.24    2.53
  35   8  15    3.45    1.30
  35  15   8    3.24    1.28
  35  17   0    0.04    1.11
  36   7  13   12.13    3.15
  36  13   7    5.68    2.87
  37   1  12    3.04    2.53
  37   8   9   18.05    5.30
  37   9   8   31.21   10.71
  37  12   1    1.09    1.79
  34   6  18    3.81    1.96
  34  18   6    1.53    1.38
  38   6   6    0.96    2.11
  29   1  26   -1.19    1.83
  29  26   1   -0.64    2.04
  31  14  19   34.93    5.49
  31  19  14   45.26    6.22
  34   1  19    1.94    2.17
  34  19   1    0.62    1.26
  35   2  17    1.66    1.47
  35  17   2    0.57    1.00
  37   7  10   18.43    5.13
  37  10   7    4.07    2.60
  38   5   7   13.18    4.85
  38   7   5    5.09    3.34
  27  27   8    6.36    2.64
  28   3  27    1.19    1.75
  28  27   3    3.41    2.24
  33  12  17    6.94    1.60
  33  17  12   10.98    2.38
  36   1  15    0.26    1.17
  36  15   1    0.02    1.19
  37   3  12   -0.02    1.62
  37  12   3    2.60    1.81
  39   1   0    3.02    2.15
  28   8  26    5.64    2.30
  28  16  22    0.15    1.02
  28  22  16    2.77    1.15
  28  26   8    2.19    2.30
  32   4  22   37.55   10.22
  32  10  20    3.56    1.77
  32  20  10    1.23    1.45
  32  22   4   27.89    7.98
  38   4   8   38.70   10.07
  38   8   4   35.66   10.60
  26  15  25    0.06    1.09
  26  25  15    1.53    1.23
  27  11  26   -0.53    1.43
  27  26  11    5.00    2.47
  29   3  26    0.66    1.83
  29  18  19   15.94    3.00
  29  19  18    9.98    2.13
  29  26   3    2.79    1.83
  30   1  25   -1.26    1.55
  30  25   1    1.17    2.11
  31   6  23    7.11    3.00
  31   9  22   11.52    3.60
  31  22   9   16.48    4.81
  31  23   6    2.90    1.81
  34   3  19    2.13    1.30
  34   9  17    0.75    1.55
  34  17   9    0.98    1.04
  34  19   3    0.70    1.38
  37   6  11   -1.15    1.64
  37  11   6    0.72    1.98
  38   1   9   -1.49    2.02
  38   9   1   -2.06    2.24
  39   1   2    5.77    3.83
  39   2   1    5.13    4.51
  30  12  22    0.13    1.68
  30  22  12    4.39    2.06
  36   6  14   28.29    5.88
  36  14   6   32.85    7.41
  27  15  24   -0.34    1.06
  27  24  15   -0.77    1.21
  28  11  25    3.90    1.92
  28  25  11   10.20    3.13
  29   8  25    2.36    2.04
  29  17  20    6.51    2.43
  29  20  17    5.79    1.83
  29  25   8   -2.60    1.98
  31  13  20    1.47    1.60
  31  20  13    4.58    1.64
  33  21   0   42.09   10.09
  35   4  17   -0.45    1.11
  35   7  16    1.30    1.13
  35  16   7    2.32    1.60
  35  17   4    1.75    1.43
  36   3  15    2.43    2.09
  36  15   3    2.41    2.47
  39   3   0    9.03    3.32
  30   3  25    2.41    1.77
  30  25   3   -2.06    1.72
  33   2  21   73.76   15.52
  33  11  18    1.68    1.32
  33  18  11   -0.09    1.38
  33  21   2   45.32   11.28
  38   3   9    3.36    1.85
  38   9   3    1.11    2.06
  39   2   3   13.09    4.60
  39   3   2   10.77    3.81
  32  16  16  130.02   13.99
  28   5  27   -0.17    2.00
  28  15  23    0.77    1.32
  28  23  15   -0.70    1.13
  28  27   5    1.70    2.06
  29  11  24   15.43    5.68
  29  16  21    8.88    1.96
  29  21  16   14.75    2.70
  29  24  11   22.10    5.85
  31   1  24   -0.92    1.85
  31  24   1   -0.11    1.87
  32  15  17  127.85   12.09
  32  17  15  179.77   16.37
  33   7  20    0.79    1.47
  33  20   7    1.68    1.53
  35  12  13   14.24    5.66
  35  13  12   16.73    4.04
  36  11  11    3.04    1.62
  37   5  12   29.85    8.58
  37  12   5   35.51    8.20
  37  13   0    1.34    1.47
  39   1   4   -2.26    2.09
  39   4   1    0.83    1.79
  30   8  24   -1.75    1.85
  30  24   8   -2.62    1.68
  36  10  12    0.06    1.49
  36  12  10    0.23    2.06
  23  23  22   27.50    5.43
  29   5  26    0.62    1.75
  29  26   5    1.13    1.96
  34   5  19    0.89    1.19
  34  19   5    2.06    2.43
  35  11  14   -0.43    1.17
  35  14  11   -1.23    1.26
  37   2  13   -1.26    1.53
  37  13   2    1.02    1.53
  38   7   7   31.21    8.17
  24  22  22  194.12   32.74
  32   6  22   12.37    3.43
  32  14  18   47.24    6.73
  32  18  14   59.84    8.39
  32  22   6   18.43    6.28
  34   8  18    2.66    1.15
  34  18   8    1.89    1.36
  38   6   8    5.85    3.09
  38   8   6    4.85    3.13
  38  10   0   16.41    5.07
  24  21  23    3.43    1.55
  24  23  21    4.36    2.02
  31   3  24    0.43    1.98
  31  12  21    9.28    3.17
  31  21  12    1.79    1.98
  31  24   3    0.06    2.43
  32   9  21   -0.23    1.47
  32  21   9    0.53    1.36
  33   4  21   17.12    6.11
  33  21   4   23.91    6.30
  36   5  15    7.24    2.64
  36   9  13    5.56    2.49
  36  13   9    4.68    2.38
  36  15   5   10.13    3.66
  39   3   4    8.11    4.07
  39   4   3    5.88    4.73
  39   5   0    8.24    3.94
  26  26  14    0.28    1.36
  30  18  18   26.42    4.30
  34  14  14   83.89   13.77
  38   2  10   27.04    9.77
  38  10   2   41.85   12.73
  25  21  22   12.30    3.24
  25  22  21    8.43    2.19
  27  14  25    1.94    1.36
  27  25  14    0.92    1.21
  29  15  22    6.79    3.34
  29  22  15    1.68    1.17
  30   5  25   -1.53    1.81
  30  11  23   11.92    3.62
  30  17  19   54.37    6.13
  30  19  17   56.22    6.43
  30  23  11    4.24    2.45
  30  25   5   -1.96    1.81
  33  10  19   -0.85    1.30
  33  19  10    5.09    1.45
  34  13  15   54.60    8.39
  34  15  13   69.35   10.52
  35   1  18   -0.40    1.09
  35   6  17    0.96    0.94
  35  10  15    0.32    1.04
  35  15  10    0.68    1.09
  35  17   6    1.58    1.11
  35  18   1    3.53    1.66
  37   9  10   10.15    3.98
  37  10   9   12.24    4.53
  38   5   9   19.93    6.88
  38   9   5   14.60    5.90
  39   2   5    1.98    2.51
  39   5   2    4.32    2.58
  24  24  20  110.95   19.54
  36  16   0   18.35    3.75
  25  20  23   15.54    3.68
  25  23  20   15.88    4.47
  31   8  23    5.66    2.85
  31  23   8    3.32    1.87
  32   1  23   -1.11    1.49
  32  13  19   38.06    7.00
  32  19  13   32.55    5.94
  32  23   1   -1.21    1.55
  37   4  13    4.49    2.51
  37   8  11    1.83    2.58
  37  11   8    1.38    1.81
  37  13   4    0.83    1.83
  28  14  24    2.04    1.58
  28  24  14    4.87    3.56
  30  16  20   28.01    4.58
  30  20  16   49.39    6.71
  34  12  16    4.17    1.62
  34  16  12    6.45    2.02
  34  20   0   79.04   13.47
  36   2  16    2.53    1.34
  36   8  14    9.81    3.24
  36  14   8    6.28    2.30
  36  16   2    2.96    1.53
  26  21  21    2.06    1.45
  27  27  10    3.00    2.11
  35   3  18    1.09    1.21
  35  18   3   -1.15    1.09
  39   1   6    2.45    2.43
  39   6   1   -3.00    1.83
  26  20  22   68.52   12.07
  26  22  20   59.88   10.98
  28  10  26    4.85    3.38
  28  26  10   -0.36    2.36
  34   2  20   54.60   10.18
  34  20   2   64.20   11.30
  38   4  10    3.15    2.72
  38  10   4    1.49    2.49
  25  19  24    3.32    1.30
  25  24  19    1.70    1.26
  28   7  27    1.00    1.68
  28  27   7    0.21    1.87
  31   5  24    0.09    2.00
  31  24   5    0.06    1.75
  32   3  23   -0.43    1.70
  32  23   3    4.49    3.19
  35   9  16   -0.04    1.21
  35  16   9    2.92    1.85
  37   7  12    7.77    3.60
  37  12   7    4.70    2.28
  39   4   5   -1.06    2.04
  39   5   4    3.62    2.17
  26  19  23    0.75    1.32
  26  23  19    4.00    1.62
  29   7  26    0.02    1.83
  29  10  25    1.72    2.32
  29  14  23    1.98    1.28
  29  23  14    0.60    1.30
  29  25  10    1.11    2.02
  29  26   7    0.62    1.77
  30  15  21    1.77    1.21
  30  21  15    0.96    1.30
  31  11  22   -0.89    1.66
  31  22  11    9.37    3.07
  33   6  21   18.86    5.07
  33  21   6   26.65    5.45
  34   7  19   -0.45    1.15
  34  11  17    8.56    1.98
  34  17  11    8.58    2.04
  34  19   7   -0.38    1.23
  37   1  14    0.38    1.17
  37  14   1    1.40    1.53
  38   1  11    0.15    1.81
  38  11   1   -0.30    1.79
  39   3   6   17.33    5.94
  39   6   3    6.26    4.43
  28  28   0  311.35   70.61
  32  12  20   10.84    3.30
  32  20  12   15.26    5.75
  36   4  16    2.02    1.32
  36  16   4    2.66    1.64
  27  20  21    3.45    1.79
  27  21  20    8.45    4.83
  29  27   0   94.11   24.91
  33   9  20    5.68    2.75
  33  15  16  131.24   12.13
  33  16  15   87.98    8.98
  33  20   9    0.40    1.26
  36   7  15    4.87    2.83
  36  15   7   -0.89    1.34
  39   7   0    0.23    2.13
  28  28   2  292.94   48.17
  32   8  22   25.12    6.13
  32  22   8   12.73    4.36
  34   4  20   31.16    7.77
  34  20   4   39.02    8.69
  38   8   8   24.59    8.49
  25  25  18    4.43    1.36
  27  13  26    8.79    6.54
  27  19  22   -0.89    1.15
  27  22  19    1.79    1.30
  27  26  13    2.90    1.62
  29   2  27   85.98   16.35
  29  27   2   54.65   13.01
  30   7  25    4.85    2.09
  30  25   7    3.11    2.24
  31  17  18   60.09    6.58
  31  18  17   51.49    5.60
  33   1  22    3.36    1.92
  33  14  17   39.40    5.13
  33  17  14   38.13    4.68
  33  22   1    2.45    1.75
  35   5  18   -2.15    1.11
  35  18   5    2.90    1.79
  37   3  14    0.15    1.26
  37   6  13    5.90    2.83
  37  13   6    9.77    3.26
  37  14   3   -1.66    1.55
  38   3  11    1.26    1.89
  38   7   9   15.82    4.77
  38   9   7   21.65    7.45
  38  11   3   -0.62    2.04
  39   2   7    1.06    2.32
  39   7   2   -2.98    2.55
  26  18  24   23.69    4.36
  26  24  18   18.14    4.28
  30  10  24    5.09    2.02
  30  24  10    1.81    1.79
  30  26   0  165.49   35.51
  28  13  25    9.32    2.68
  28  25  13    6.30    2.04
  31  16  19   38.04    5.24
  31  19  16   46.73    5.58
  32   5  23   -0.57    2.15
  32  23   5    8.98    5.79
  35   8  17   -0.19    0.98
  35  17   8    1.28    0.94
  30   2  26  164.06   34.74
  30  14  22   -0.89    1.34
  30  22  14    1.02    1.49
  30  26   2  127.58   34.40
  34  10  18    3.36    2.11
  34  18  10    2.79    1.60
  38   6  10   -0.75    1.62
  38  10   6    0.30    1.72
  27  18  23    4.47    3.04
  27  23  18   -0.98    1.02
  33   3  22   -0.28    1.70
  33  13  18   19.61    3.62
  33  18  13   21.63    3.70
  33  22   3    0.30    1.68
  39   5   6    0.49    2.32
  39   6   5    5.79    3.68
  28  20  20    2.38    1.53
  28  28   4   71.27   15.52
  36  12  12    3.68    1.96
  28  19  21    0.64    1.11
  28  21  19    0.64    1.13
  29   4  27   21.90    7.41
  29  13  24    4.17    1.68
  29  24  13    0.04    1.70
  29  27   4   53.52   12.28
  31   7  24    1.32    1.79
  31  15  20   12.26    2.55
  31  20  15   10.88    2.72
  31  24   7    3.00    4.24
  31  25   0   29.06    8.88
  32  11  21    0.40    1.72
  32  21  11    1.28    1.51
  35  19   0    9.96    3.19
  36   1  17    3.58    1.96
  36  11  13   -0.21    1.70
  36  13  11   -0.15    1.49
  36  17   1    0.62    1.09
  39   1   8    3.56    2.32
  39   4   7    1.75    2.04
  39   7   4   -3.62    2.17
  39   8   1   -0.21    1.89
  36   6  16   -0.89    1.09
  36  16   6   -0.98    1.00
  38  12   0    0.89    2.43
  26  17  25   -1.40    0.85
  26  25  17    0.81    0.96
  31   2  25   35.83    7.90
  31  10  23    4.13    2.43
  31  23  10    2.66    1.66
  31  25   2   25.95    7.66
  35   2  19    9.05    2.60
  35  13  14   23.95    5.62
  35  14  13   16.41    3.51
  35  19   2   10.49    3.24
  37   5  14   21.29    4.96
  37  10  11    1.15    1.58
  37  11  10   -0.43    1.47
  37  14   5   21.24    7.64
  38   5  11    6.49    3.60
  38  11   5   22.27    6.79
  28  18  22    0.36    1.04
  28  22  18    0.43    0.98
  30   4  26   40.17    9.96
  30  26   4   26.18    9.30
  34   6  20   25.69    5.88
  34  20   6   47.26    9.26
  36  10  14    2.45    1.72
  36  14  10    3.28    1.92
  38   2  12    0.23    1.55
  38  12   2    0.66    3.15
  27  17  24    1.02    1.00
  27  24  17    0.87    0.87
  28   9  27    3.38    3.02
  28  27   9    3.92    4.43
  33   8  21   22.22    5.11
  33  12  19    5.79    2.28
  33  19  12    5.56    2.04
  33  21   8   27.04    5.90
  35  12  15    5.92    3.70
  35  15  12    1.11    1.19
  36   3  17    0.70    0.98
  36  17   3    1.66    1.06
  37   9  12    4.53    2.68
  37  12   9   11.81    3.51
  37  15   0   41.94    6.22
  39   3   8    8.88    6.17
  39   8   3   24.67    7.00
  29   9  26   -0.68    1.83
  29  26   9    1.64    1.66
  30  13  23    2.30    1.51
  30  23  13    3.36    1.55
  31  14  21   10.86    2.92
  31  21  14    7.60    3.19
  33   5  22    0.53    1.43
  33  22   5   -0.62    1.58
  34   1  21    1.32    1.62
  34   9  19    1.51    1.17
  34  19   9    1.75    1.68
  34  21   1    4.09    2.79
  35   7  18   -0.28    1.00
  35  18   7    0.09    0.98
  37   2  15    9.90    3.53
  37  15   2    8.88    3.45
  32  24   0   35.23    8.69
  40   0   0    4.87    7.20
  27  27  12   15.03    8.37
  28  17  23    1.51    1.13
  28  23  17   -0.23    0.83
  29  19  20    0.21    1.13
  29  20  19    1.66    0.89
  31   4  25   12.79    5.26
  31  25   4   24.31    5.90
  32   7  23    0.83    1.47
  32  17  17  142.65   12.35
  32  23   7   -1.00    1.68
  35   4  19    4.09    2.00
  35  11  16    1.00    1.72
  35  16  11    0.75    1.13
  35  19   4    5.71    2.36
  36   9  15    0.19    1.23
  36  15   9    1.19    1.34
  37   8  13    0.53    1.85
  37  13   8    4.90    2.06
  39   9   0    7.98    3.19
  40   1   1   -2.02    2.26
  28  12  26    0.28    1.68
  28  26  12    2.15    4.66
  28  28   6   26.25    7.45
  32   2  24   35.08    9.03
  32  16  18   51.90    5.94
  32  18  16   54.37    6.71
  32  24   2   26.69    7.96
  38   4  12   13.67    4.49
  38  12   4   17.86    4.60
  40   2   0   -2.68    1.89
  29   6  27    5.96    2.75
  29  18  21    2.96    1.34
  29  21  18    2.04    1.28
  29  27   6    7.32    3.75
  30   9  25    3.94    2.15
  30  25   9    8.30    4.45
  34   3  21    2.36    2.17
  34  15  15   84.36   11.24
  34  21   3    7.51    2.21
  38   9   9   22.56    8.92
  39   2   9   10.98    8.77
  39   6   7    2.83    3.43
  39   7   6    7.34    7.34
  39   9   2    0.72    2.04
  26  26  16    0.81    1.26
  32  10  22    5.60    2.21
  32  22  10    7.75    2.77
  34  14  16   24.10    4.11
  34  16  14   23.91    3.85
  38   8  10   12.26    7.64
  38  10   8    3.64    2.53
  40   2   2   25.93   11.88
  27  16  25   -2.47    0.98
  27  25  16    1.15    1.83
  29  12  25   -0.94    1.49
  29  25  12   -0.17    1.36
  32  15  19   45.73    6.66
  32  19  15   42.55    8.58
  33  11  20    2.62    1.21
  33  20  11    1.32    1.19
  36   5  17    0.53    0.98
  36  17   5    2.26    1.66
  37   4  15    2.30    1.89
  37  15   4    4.45    1.85
  39   5   8    2.34    2.06
  39   8   5   -1.92    2.00
  40   1   3    0.57    2.28
  40   3   1    0.02    2.26
  30   6  26    3.56    3.79
  30  26   6    8.77    3.07
  29  17  22   -0.68    0.85
  29  22  17   -0.09    1.11
  31  13  22    1.40    1.40
  31  22  13    1.43    1.45
  34  13  17   55.71    6.43
  34  17  13   53.13    6.54
  35  10  17    2.11    1.23
  35  17  10    3.17    1.23
  37   7  14    5.45    3.02
  37  14   7    5.32    2.26
  38   1  13    0.06    1.60
  38   7  11   11.28    5.62
  38  11   7   10.75    4.70
  38  13   1   -1.30    1.49
  28  16  24    0.85    1.28
  28  24  16    1.62    1.09
  32   4  24    6.66    2.87
  32  24   4   11.18    5.17
  36   8  16    3.96    1.55
  36  16   8    2.87    1.75
  40   4   0   12.58    7.34
  31   9  24    6.56    2.41
  31  24   9    9.77    4.53
  33  23   0    6.60    7.34
  39   4   9    0.92    2.02
  39   9   4    5.71    3.26
  40   3   3   -1.77    1.92
  30  12  24    3.41    2.45
  30  24  12    2.43    1.70
  32  14  20   20.18    4.07
  32  20  14   31.82    5.24
  34   8  20   -0.43    1.34
  34  20   8    4.96    2.26
  36  18   0    1.94    1.23
  40   2   4   -1.21    1.92
  40   4   2   11.88    8.49
  30  19  19   11.01    2.53
  31   6  25    3.15    2.66
  31  25   6    0.30    1.66
  33   2  23    4.07    2.26
  33   7  22    3.49    2.90
  33  22   7    0.26    1.60
  33  23   2    4.34    3.58
  34   5  21    0.38    1.38
  34  21   5   -0.83    1.53
  35   6  19    7.96    2.32
  35  19   6    3.81    1.89
  38   3  13   -0.26    1.55
  38  13   3    1.21    2.06
  39   1  10    1.75    2.53
  39  10   1    1.23    1.98
  30  18  20    9.03    1.92
  30  20  18    4.17    1.60
  34  12  18   15.58    3.15
  34  18  12   15.07    3.81
  36   2  18    6.83    1.79
  36  18   2    3.17    1.75
  38   6  12    1.34    1.75
  38  12   6    3.53    1.98
  29   1  28    0.02    2.30
  29  16  23    1.75    2.17
  29  23  16    1.17    1.00
  29  28   1    4.66    3.19
  35   1  20    2.38    1.13
  35  20   1    0.96    1.51
  37   1  16    4.45    2.47
  37  16   1    0.94    1.19
  40   1   5   -0.06    1.85
  40   5   1    0.94    2.30
  27  15  26   -0.45    1.15
  27  26  15   -2.21    1.26
  30   1  27    1.02    2.19
  30  17  21    1.36    1.11
  30  21  17    0.34    1.00
  30  27   1   -0.79    1.70
  33  10  21    3.68    1.66
  33  21  10    2.51    1.51
  35   9  18    1.72    1.66
  35  18   9   -1.00    1.00
  37   6  15    3.38    1.85
  37  15   6   -0.11    1.43
  39   3  10   10.88    4.66
  39  10   3   10.90    5.45
  28  28   8    1.28    1.77
  40   4   4   18.78    6.66
  24  23  23    6.22    2.64
  28  11  27   13.41   11.28
  28  15  25    3.26    1.17
  28  25  15    3.04    1.47
  28  27  11    1.92    1.45
  29   3  28    0.92    1.87
  29   8  27    3.60    1.68
  29  27   8    0.38    1.75
  29  28   3   -2.36    1.72
  31  12  23    0.34    1.45
  31  23  12   -0.70    1.51
  32   9  23    4.41    2.43
  32  13  21   -0.81    1.32
  32  21  13    3.30    1.83
  32  23   9    3.94    2.94
  33   4  23    3.09    1.85
  33  16  17   42.00    5.15
  33  17  16   50.77    5.90
  33  23   4    2.75    1.75
  35   3  20    5.36    1.72
  35  20   3    2.26    1.81
  36   7  17    2.34    2.15
  36  13  13    1.51    1.66
  36  17   7   -0.85    0.83
  37   3  16   -0.57    1.21
  37  11  12   -2.15    1.45
  37  12  11    0.94    1.40
  37  16   3    0.87    1.32
  39   7   8   21.78    7.54
  39   8   7   31.36    9.66
  40   3   5   -2.92    1.98
  40   5   3   -0.79    2.38
  24  24  22  136.39   21.37
  32   6  24    5.22    6.56
  32  24   6    0.28    1.83
  36   4  18    4.30    1.30
  36  12  14    1.43    1.34
  36  14  12    0.06    1.28
  36  18   4    2.32    1.30
  40   6   0   -1.81    2.13
  25  22  23   24.91    5.51
  25  23  22   13.39    4.11
  29  11  26    9.62    3.24
  29  26  11    5.39    2.21
  30   3  27    1.23    1.98
  30  27   3    1.26    1.72
  31   1  26    0.60    1.77
  31  26   1    0.96    1.89
  33  15  18   47.71    5.41
  33  18  15   26.38    4.39
  34  11  19   13.05    3.77
  34  19  11    9.90    2.36
  37  10  13    3.90    1.75
  37  13  10    0.43    1.23
  38   5  13    9.26    4.94
  38  13   5    2.26    2.64
  39   6   9    0.21    1.89
  39   9   6   -1.30    1.77
  30   8  26   -1.49    1.72
  30  16  22    0.89    1.04
  30  22  16    0.64    1.02
  30  26   8    0.75    1.66
  34  22   0   11.24    6.81
  38  14   0    8.47    4.24
  40   2   6   14.54    7.43
  40   6   2   15.99    5.75
  25  21  24    4.68    2.24
  25  24  21    2.24    1.60
  29  15  24    1.13    1.55
  29  24  15   -0.30    1.28
  36  11  15    0.55    1.21
  36  15  11    0.40    1.13
  39  11   0    1.83    1.72
  26  22  22   98.16   16.88
  34   2  22    3.26    2.15
  34  22   2    8.66    3.45
  38   2  14   38.10   10.43
  38  10  10    2.00    1.92
  38  14   2   13.99    4.87
  26  21  23   -1.53    1.38
  26  23  21    0.11    1.30
  30  11  25   11.84    3.68
  30  25  11    8.60    2.64
  31   3  26    0.87    1.77
  31  18  19   33.42    4.11
  31  19  18   36.00    4.47
  31  26   3    0.13    1.55
  33  14  19   29.72    5.32
  33  19  14   28.38    5.05
  34   7  21    1.72    1.58
  34  21   7    1.98    1.49
  35  14  15    7.56    1.94
  35  15  14    6.17    3.51
  37   9  14   -1.15    1.49
  37  14   9    1.68    1.53
  38   9  11   13.24    4.66
  38  11   9    8.41    3.85
  39   2  11    1.89    1.98
  39   5  10   -1.00    1.75
  39  10   5    0.45    2.17
  39  11   2   -1.49    1.89
  25  25  20   12.86    3.32
  29   5  28    2.60    2.15
  29  28   5    3.96    2.49
  31   8  25   -0.98    1.47
  31  17  20    7.24    1.58
  31  20  17    4.45    1.45
  31  25   8    0.53    1.43
  32   1  25   -0.32    1.64
  32  25   1    3.24    4.87
  35   5  20    1.32    1.30
  35   8  19    2.02    1.04
  35  13  16   18.26    3.64
  35  16  13   19.90    3.68
  35  19   8    0.77    1.23
  35  20   5    1.62    1.17
  37   5  16    0.60    1.00
  37  16   5    0.28    1.09
  40   1   7    1.60    2.24
  40   5   5   -1.00    2.17
  40   7   1   -1.26    2.02
  26  20  24   38.15    9.03
  26  24  20   45.47    8.28
  32  12  22    2.11    2.04
  32  22  12    1.43    1.55
  36  10  16    6.94    2.19
  36  16  10    8.00    2.11
  38   8  12    9.41    5.45
  38  12   8   18.50    5.02
  40   4   6    1.60    2.00
  40   6   4    0.32    2.17
  27  21  22    6.24    2.34
  27  22  21    7.66    2.30
  27  27  14    0.98    1.66
  30   5  27   -3.64    1.98
  30  15  23   -0.83    1.13
  30  23  15   -0.06    1.15
  30  27   5    1.38    1.98
  33   6  23    0.45    1.68
  33   9  22   -1.89    1.32
  33  22   9    2.96    1.66
  33  23   6   -0.45    1.38
  28  14  26    5.22    2.34
  28  26  14    1.66    1.87
  34   4  22   -0.34    1.45
  34  10  20    1.02    1.34
  34  20  10    4.79    2.28
  34  22   4    0.02    1.66
  36   6  18    2.92    1.04
  36  18   6    1.72    1.04
  38   4  14    0.43    1.47
  38  14   4   -2.24    1.21
  27  20  23    1.89    1.30
  27  23  20    2.75    1.58
  31  11  24   -0.02    1.79
  31  16  21    9.05    1.94
  31  21  16   11.86    2.68
  31  24  11    5.13    2.58
  32   3  25    3.49    1.72
  32  25   3    1.47    1.60
  33  13  20    2.09    1.32
  33  20  13    0.83    1.72
  35  12  17    7.13    2.13
  35  17  12   12.58    2.94
  36   1  19    0.38    1.11
  36  19   1   -0.02    1.11
  37   8  15    1.98    1.53
  37  15   8    4.02    1.55
  37  17   0   -1.43    1.04
  39   4  11   -0.38    1.89
  39  11   4    2.62    3.51
  40   3   7    3.13    2.15
  40   7   3    3.15    2.38
  26  19  25   -2.04    1.04
  26  25  19    2.17    3.75
  29  14  25   -1.09    1.23
  29  25  14    0.55    1.98
  31   5  26    0.96    1.87
  31  26   5    0.00    1.70
  37   2  17   -0.15    0.89
  37  17   2    0.87    0.98
  38   7  13    9.22    3.45
  38  13   7   10.20    3.79
  32   8  24    1.47    1.81
  32  24   8    2.26    1.75
  40   8   0   -0.28    2.15
  27  19  24   -0.13    1.11
  27  24  19    1.11    1.00
  28  21  21   -0.68    1.02
  33   1  24    0.43    1.77
  33  24   1    0.98    1.70
  35  21   0    0.60    1.40
  36   3  19    0.13    1.45
  36   9  17    2.21    1.53
  36  17   9   -1.30    1.11
  36  19   3    3.41    1.66
  39   1  12    0.49    1.75
  39   8   9   -0.28    1.70
  39   9   8    1.96    2.04
  39  12   1   -0.04    1.40
  28  20  22    8.28    2.21
  28  22  20    3.53    1.89
  28  28  10    3.21    2.19
  34  16  16   15.01    3.58
  40   2   8   -3.75    2.09
  40   8   2    0.32    1.85
  29  10  27    3.96    1.77
  29  27  10    1.49    2.09
  31  15  22    1.43    1.15
  31  22  15    1.11    1.64
  34  15  17   71.80    8.79
  34  17  15   56.22    7.26
  35   2  21    3.68    3.19
  35  11  18    7.22    1.53
  35  18  11    5.71    1.60
  35  21   2    2.19    1.38
  38   1  15    0.79    1.51
  38  15   1   -0.64    1.60
  39   7  10    2.90    3.17
  39  10   7   14.50    5.22
  30  14  24    3.56    1.34
  30  24  14    2.60    1.64
  32  18  18   27.44    3.28
  40   6   6   23.57    8.73
  28  19  23   -0.23    1.00
  28  23  19    1.92    1.04
  29   7  28    1.38    1.72
  29  28   7    2.24    1.75
  32   5  25    1.55    1.79
  32  11  23    2.66    1.81
  32  17  19   38.15    4.28
  32  19  17   41.13    5.88
  32  23  11    3.90    2.00
  32  25   5   -1.32    1.64
  33   3  24    0.06    1.77
  33  12  21    3.19    2.60
  33  21  12   -0.36    1.23
  33  24   3    0.30    1.79
  35   7  20    3.36    1.98
  35  20   7    3.79    1.49
  37   4  17   -0.51    1.04
  37   7  16    0.77    1.34
  37  16   7   -0.36    1.21
  37  17   4    0.43    1.38
  39   3  12   10.41    5.17
  39  12   3    5.51    3.41
  40   5   7    3.60    1.85
  40   7   5    0.77    1.89
  26  26  18    6.75    2.26
  30  10  26   11.56    4.13
  30  26  10   26.27    6.79
  34   6  22   -1.00    1.38
  34  14  18   28.63    4.70
  34  18  14   22.86    4.09
  34  22   6    0.51    1.45
  38   6  14    2.62    2.06
  38  14   6    0.28    1.89
  27  18  25    3.13    1.21
  27  25  18    3.85    1.23
  30   7  27   -0.28    1.72
  30  27   7   -1.23    1.62
  34   9  21   -0.36    1.21
  34  21   9    0.34    1.64
  38   3  15   -0.06    1.09
  38  15   3   -0.40    1.47
  39   6  11    0.09    1.96
  39  11   6   -1.77    1.85
  32  16  20   11.24    2.66
  32  20  16   16.05    3.11
  40   4   8    7.07    5.17
  40   8   4    0.79    1.81
  28  13  27    0.11    1.34
  28  27  13    2.09    1.62
  29  20  21   -0.21    1.09
  29  21  20   -0.04    0.94
  29  29   0  182.58   38.36
  33   8  23    1.15    1.45
  33  23   8    2.92    1.87
  35   4  21    0.75    1.40
  35  21   4    0.60    1.34
  36   5  19    6.96    2.00
  36  19   5    2.64    1.81
  37  12  13    0.57    1.38
  37  13  12   -1.36    1.40
  40   1   9    4.28    3.07
  40   9   1    1.00    1.94
  41   1   0    6.51    2.34
  28  18  24    2.94    1.32
  28  24  18    2.34    1.17
  30  28   0  169.45   38.45
  36   8  18    1.02    1.45
  36  18   8    2.43    1.00
  29  13  26    6.90    3.73
  29  19  22    1.96    3.36
  29  22  19    5.30    3.70
  29  26  13    2.53    1.87
  29  29   2   98.52   23.71
  31   7  26    0.36    1.58
  31  10  25    3.75    2.72
  31  14  23   -1.15    1.32
  31  23  14   -1.06    1.21
  31  25  10    3.07    2.00
  31  26   7   -0.92    1.70
  34   1  23    0.36    1.53
  34  13  19   23.95    4.45
  34  19  13   21.27    3.60
  34  23   1    2.34    1.49
  35  10  19   -0.32    1.02
  35  19  10    0.96    1.04
  37  11  14    1.26    1.72
  37  14  11   -0.94    1.36
  38  11  11    7.60    2.43
  41   1   2   -0.85    2.30
  41   2   1   -0.11    2.28
  30   2  28  112.93   25.10
  30  28   2  106.54   23.52
  36  14  14    0.40    1.36
  38  10  12    1.17    2.34
  38  12  10    7.47    2.79
  31  27   0   82.96   18.90
  32  15  21    1.13    1.11
  32  21  15    2.24    1.30
  33   5  24    1.23    1.68
  33  24   5    1.21    1.92
  36  13  15   13.47    2.92
  36  15  13    6.32    1.98
  39   5  12    1.21    1.81
  39  12   5   -0.87    1.98
  39  13   0    6.45    3.73
  40   3   9    2.90    2.04
  40   9   3    0.64    2.36
  41   3   0    5.79    3.15
  27  17  26    0.06    1.06
  27  26  17    0.72    1.09
  29  18  23    0.15    0.83
  29  23  18    0.32    0.81
  30  13  25   12.20    3.02
  30  25  13    5.62    2.70
  31   2  27   43.04   12.09
  31  27   2   30.59    8.47
  33  11  22    0.11    1.23
  33  22  11   -0.43    1.38
  34   3  23    6.26    2.83
  34  23   3    9.77    3.60
  37   1  18    0.57    0.98
  37   6  17   -0.38    1.02
  37  10  15   14.99    2.94
  37  15  10    5.07    2.41
  37  17   6   -0.19    1.09
  37  18   1    1.11    1.13
  38   5  15   -1.02    1.15
  38   9  13   -2.09    1.77
  38  13   9    0.04    1.83
  38  15   5    3.38    2.38
  39   2  13    1.51    3.13
  39  13   2    9.24    3.96
  41   2   3   -0.70    2.17
  41   3   2    2.06    2.00
  36  12  16   20.88    4.39
  36  16  12   19.67    4.47
  36  20   0    2.58    1.94
  28  17  25    0.77    1.04
  28  25  17   -0.26    0.96
  29  29   4   24.37    8.26
  32   7  25   -1.32    1.47
  32  25   7    2.11    1.62
  40   7   7   11.71    5.07
  41   1   4   -0.68    2.11
  41   4   1   -2.85    2.36
  30   4  28   47.39   11.84
  30  20  20    0.98    1.28
  30  28   4   39.40    9.00
  32  10  24    6.28    2.83
  32  24  10    4.02    2.09
  32  26   0   36.61    9.62
  34  12  20    0.96    1.09
  34  20  12    1.47    1.04
  36   2  20   -0.11    1.13
  36  20   2    0.45    1.38
  38  16   0   -0.83    1.17
  40   6   8    2.15    2.32
  40   8   6    8.73    4.49
  40  10   0   -1.00    1.89
  30  19  21   -0.47    0.96
  30  21  19    1.17    0.87
  33  17  18   20.82    2.83
  33  18  17   24.18    3.79
  35   6  21    1.92    1.09
  35  21   6    0.04    1.30
  37   3  18   -2.55    1.00
  37  18   3    1.19    1.21
  39   9  10    2.43    2.87
  39  10   9    5.64    2.49
  32   2  26   27.52    9.45
  32  14  22    1.45    1.40
  32  22  14    1.98    1.40
  32  26   2   48.11   10.62
  34   8  22   -1.11    1.34
  34  22   8   -0.81    1.49
  38   2  16    1.02    1.58
  38   8  14    0.47    1.55
  38  14   8   -0.40    1.66
  38  16   2    2.30    1.11
  40   2  10   -0.79    2.13
  40  10   2   -0.15    1.47
  29   9  28    0.19    1.64
  29  17  24    0.75    1.00
  29  24  17    0.98    1.11
  29  28   9    0.62    1.60
  31   4  27   18.56    6.43
  31  13  24    6.15    2.17
  31  24  13    7.51    2.79
  31  27   4   12.75    4.81
  33  16  19   48.85    6.02
  33  19  16   31.91    4.30
  35   9  20    2.26    1.45
  35  15  16   11.71    3.38
  35  16  15   12.43    2.75
  35  20   9    3.36    1.23
  36   7  19    6.64    2.38
  36  11  17    5.79    1.83
  36  17  11    6.47    2.21
  36  19   7   12.09    2.60
  37   9  16   -1.00    1.13
  37  16   9    0.19    1.30
  39   4  13   10.62    7.15
  39   8  11    1.43    2.26
  39  11   8    1.13    1.92
  39  13   4   -2.53    1.51
  40   5   9   -1.19    2.17
  40   9   5   -2.26    2.62
  41   3   4   -1.13    2.55
  41   4   3    0.49    2.17
  41   5   0    0.30    1.96
  30  18  22    1.13    1.06
  30  22  18    1.00    0.85
  30   9  27    4.09    3.34
  30  27   9    1.66    1.72
  34   5  23    4.28    2.83
  34  23   5    1.47    1.89
  35   1  22   -1.30    1.43
  35  14  17   11.50    3.07
  35  17  14   12.16    2.85
  35  22   1    1.09    1.32
  41   2   5   -1.26    2.17
  41   5   2    3.19    2.45
  28  28  12   32.89    6.73
  36   4  20   -0.13    1.13
  36  20   4    1.94    1.15
  27  27  16    2.32    1.58
  29  12  27   15.58    5.15
  29  27  12   20.37    6.24
  33   7  24   -2.04    1.40
  33  15  20    4.04    1.70
  33  20  15    2.72    1.32
  33  24   7    2.47    1.89
  33  25   0    2.64    1.68
  39   7  12   18.43    6.45
  39  12   7   13.67    5.19
  28  16  26    5.02    2.36
  28  26  16   -0.23    1.64
  32   4  26    4.43    2.53
  32  26   4    6.00    2.62
  38   4  16   -1.13    1.26
  38  16   4    1.66    1.47
  40   4  10    0.34    1.85
  40  10   4   -0.66    1.94
  29  29   6    3.34    2.41
  30  17  23    2.04    2.96
  30  23  17    1.28    2.49
  31   9  26    0.49    1.77
  31  26   9    7.11    2.98
  33   2  25   -2.11    1.53
  33  10  23    5.32    1.75
  33  23  10    3.19    2.06
  33  25   2    1.68    1.81
  34  11  21    3.75    1.49
  34  21  11    2.36    2.04
  35   3  22    4.07    2.21
  35  13  18    9.47    2.45
  35  18  13   10.73    2.47
  35  22   3    1.68    2.15
  37   5  18    2.87    1.40
  37  18   5    0.96    1.11
  38   7  15    0.26    1.19
  38  15   7   -0.77    1.32
  39   1  14   -0.94    1.70
  39  14   1    0.47    1.60
  41   1   6   -1.00    1.68
  41   6   1   -3.17    1.87
  30   6  28    4.24    2.81
  30  12  26   31.95    8.41
  30  26  12   21.18    5.75
  30  28   6    2.36    2.41
  36  10  18   -0.09    0.98
  36  18  10    1.09    0.98
  29  16  25    0.77    1.13
  29  25  16   -0.64    1.13
  31  19  20    5.43    1.68
  31  20  19    5.24    1.30
  32  13  23    2.28    1.43
  32  23  13    0.92    1.28
  37   8  17   -0.70    1.00
  37  17   8    0.68    1.11
  40   1  11   -0.55    1.75
  40  11   1    1.02    1.81
  41   4   5   -0.75    2.15
  41   5   4    4.90    3.34
  31   6  27   -3.75    1.62
  31  18  21    3.58    1.36
  31  21  18    1.66    1.17
  31  27   6    2.28    1.89
  33  14  21    1.85    1.09
  33  21  14    0.19    1.26
  39   3  14    1.40    1.66
  39   6  13    0.64    1.79
  39  13   6    0.94    1.79
  39  14   3    0.30    1.51
  41   3   6    1.66    2.34
  41   6   3   -2.77    1.64
  24  24  24  155.63   55.13
  40   8   8    0.40    2.04
  25  23  24    8.77    2.51
  25  24  23    7.17    3.00
  31  12  25    7.66    2.64
  31  25  12    6.51    2.70
  32   9  25    0.38    2.11
  32  25   9    0.00    1.66
  33   4  25   -2.70    1.68
  33  25   4    3.79    1.94
  35   8  21   -1.62    1.30
  35  12  19   -0.85    0.89
  35  19  12    1.32    1.32
  35  21   8    0.21    1.13
  37  19   0    5.22    1.66
  40   3  11    0.87    1.92
  40   7   9    8.32    5.28
  40   9   7   -1.79    2.30
  40  11   3    0.47    1.92
  41   7   0    7.09    5.60
  30  16  24    1.38    1.17
  30  24  16    1.00    1.34
  34  24   0    1.17    1.58
  36   6  20    0.36    1.09
  36  20   6   -0.21    1.13
  38  12  12    0.68    1.60
  25  25  22   12.58    3.73
  26  23  23    3.04    1.19
  31  17  22    0.26    1.06
  31  22  17   -0.11    0.96
  34   7  23    6.75    6.32
  34  17  17   45.36    8.00
  34  23   7   -0.13    1.55
  35   5  22    4.17    2.06
  35  22   5    0.64    2.00
  37   2  19    1.15    1.21
  37  13  14    1.83    1.43
  37  14  13    0.06    1.32
  37  19   2    2.00    1.17
  38   1  17    0.40    1.19
  38  11  13   -1.15    1.94
  38  13  11    0.13    1.38
  38  17   1   -1.26    1.13
  41   2   7    1.00    2.30
  41   7   2   -0.57    2.11
  26  22  24   63.78   11.32
  26  24  22   86.45   15.73
  32   6  26   -1.43    1.66
  32  26   6   -1.75    1.55
  34   2  24    2.17    1.60
  34  16  18    8.05    2.38
  34  18  16    9.45    2.04
  34  24   2    1.09    2.06
  38   6  16   -1.85    1.17
  38  16   6   -0.04    1.09
  40   6  10   15.20    6.47
  40  10   6   11.79    7.11
  28  15  27    1.55    1.32
  28  27  15   -0.89    1.34
  36   1  21    2.72    2.36
  36   9  19   13.28    2.62
  36  19   9   11.69    2.41
  36  21   1    1.04    1.28
  37  12  15    3.15    2.55
  37  15  12   11.11    2.79
  34  10  22    1.45    1.70
  34  22  10    0.00    1.26
  38  10  14    3.13    1.49
  38  14  10   -2.70    1.45
  26  21  25    1.70    1.19
  26  25  21    0.96    1.96
  27  22  23    6.19    2.68
  27  23  22    4.04    1.66
  29  15  26    0.96    1.28
  29  26  15    1.32    1.36
  30   1  29    2.68    1.81
  30  29   1    0.72    2.09
  33  13  22    1.75    1.17
  33  22  13   -0.89    1.17
  34  15  19   37.81    5.56
  34  19  15   21.37    3.49
  37   7  18    9.88    2.19
  37  18   7    4.49    1.83
  38   3  17    2.13    1.43
  38  17   3    1.19    1.79
  39   5  14    2.83    1.60
  39  10  11    4.92    2.26
  39  11  10    3.49    3.30
  39  14   5   -2.06    1.40
  41   5   6   -0.21    2.64
  41   6   5   -1.68    2.28
  32  12  24    9.75    2.68
  32  24  12   10.32    3.47
  40  12   0    5.39    3.13
  27  21  24    0.70    1.13
  27  24  21    3.11    1.47
  29  11  28    2.36    1.58
  29  28  11    0.04    1.40
  29  29   8   -0.04    1.72
  31   1  28   -0.75    1.62
  31  16  23    0.02    1.04
  31  23  16   -0.49    1.09
  31  28   1    2.98    1.89
  32  19  19    8.81    1.62
  33   9  24    1.17    1.51
  33  24   9   -0.51    2.96
  35  11  20    5.07    1.98
  35  20  11    2.06    1.49
  36   3  21    5.68    2.36
  36  15  15   32.38    7.30
  36  21   3   13.67    3.02
  37   4  19    1.02    1.00
  37  11  16    0.34    1.21
  37  16  11    1.92    1.38
  37  19   4    1.38    0.96
  39   9  12    5.62    3.00
  39  12   9    4.75    3.04
  39  15   0   -1.38    1.45
  40   5  11    6.00    3.70
  40  11   5   -1.58    1.96
  41   1   8   -2.24    2.26
  41   4   7   -0.70    2.41
  41   7   4   -2.66    2.43
  41   8   1    4.34    2.66
  30   8  28    1.87    2.21
  30  28   8   -2.38    1.94
  32  18  20    8.09    1.72
  32  20  18    5.24    1.51
  34   4  24    7.34    3.17
  34  24   4   -0.43    1.64
  36  14  16    1.58    1.98
  36  16  14    4.21    2.11
  40   2  12    1.06    1.72
  40  12   2   -0.13    1.68
  30   3  29   -0.15    1.58
  30  11  27   13.47    5.64
  30  15  25    0.92    1.26
  30  25  15    3.45    1.36
  30  27  11   11.20    4.60
  30  29   3   -1.00    1.72
  33   6  25    3.38    2.49
  33  25   6    5.94    2.75
  38   9  15   -0.06    1.53
  38  15   9   -1.53    1.30
  39   2  15    1.26    1.45
  39  15   2    0.81    1.51
  26  26  20   18.82    3.94
  28  22  22    3.66    1.30
  34  14  20    1.11    1.28
  34  20  14    2.13    1.02
  27  20  25    8.26    2.26
  27  25  20    5.60    1.94
  28  21  23    0.21    1.00
  28  23  21    0.36    1.17
  31   3  28    0.98    1.66
  31   8  27    7.49    3.85
  31  27   8    4.47    2.21
  31  28   3    1.28    1.94
  32   1  27   -0.60    1.77
  32  17  21    2.06    1.30
  32  21  17    0.53    1.13
  32  27   1   -1.83    1.94
  35  23   0    1.58    1.75
  36  13  17    7.37    2.51
  36  17  13   20.78    3.79
  39   8  13    3.94    4.07
  39  13   8    0.64    1.58
  41   3   8   -1.96    1.92
  41   8   3    2.17    2.11
  31  11  26    5.98    2.70
  31  26  11   15.18    4.68
  35   2  23    5.85    4.87
  35   7  22    0.96    2.04
  35  22   7    2.53    1.49
  35  23   2    2.75    2.38
  37  10  17    0.53    1.17
  37  17  10    0.51    1.02
  38   5  17    0.66    1.17
  38  17   5    2.53    1.68
  28  20  24   27.35    4.51
  28  24  20   10.73    2.92
  36   8  20    1.58    1.34
  36  20   8    1.43    1.98
  40   4  12   -3.85    1.87
  40  12   4   -1.06    1.79
  31  15  24    1.36    1.43
  31  24  15    2.38    1.79
  32   3  27   -1.36    1.77
  32  27   3    2.85    3.66
  33  12  23   -0.96    1.34
  33  23  12    0.81    1.32
  36   5  21   12.18    4.00
  36  21   5   11.41    3.94
  39   4  15    0.02    1.47
  39  15   4   -0.49    1.53
  40   9   9   -0.15    2.15
  41   9   0    4.43    2.64
  28  28  14   40.08    9.03
  32   8  26   28.31    7.66
  32  16  22    1.53    1.13
  32  22  16    3.41    1.30
  32  26   8   15.39    6.73
  36  12  18   -1.00    0.98
  36  18  12   -0.53    0.96
  38   8  16    1.11    1.36
  38  16   8    2.45    2.28
  40   8  10    5.71    3.81
  40  10   8   10.60    3.77
  42   0   0   70.80   55.67
  27  19  26    0.38    1.26
  27  26  19    0.43    0.87
  29  14  27   30.38    8.15
  29  21  22    0.87    1.28
  29  22  21    3.47    3.26
  29  27  14   33.57   11.18
  30   5  29    5.81    4.00
  30  29   5   -2.92    1.77
  33   1  26    1.38    1.77
  33  26   1    0.26    1.92
  34   9  23    1.09    1.49
  34  13  21    1.66    1.21
  34  21  13    3.77    1.60
  34  23   9   -0.85    1.36
  35  10  21    0.79    1.21
  35  21  10    1.11    2.53
  37   6  19   -0.23    0.92
  37  19   6    0.28    0.89
  39   7  14    0.51    1.53
  39  14   7    3.87    1.92
  41   2   9    0.40    2.83
  41   6   7   -4.62    2.21
  41   7   6    0.83    1.72
  41   9   2   -0.17    2.00
  42   1   1   -1.43    1.94
  34   6  24   22.31    7.00
  34  24   6   25.46    7.28
  38  18   0   20.84    4.07
  42   2   0    0.15    2.55
  28  19  25    0.89    0.85
  28  25  19    1.43    0.87
  29  20  23    1.40    1.00
  29  23  20   -0.81    0.89
  31   5  28   -1.94    1.94
  31  28   5    1.53    1.81
  32  11  25   11.96    3.41
  32  25  11   11.15    4.45
  35   4  23    5.28    3.15
  35  16  17   15.97    3.15
  35  17  16   17.56    3.60
  35  23   4    9.20    3.66
  37   1  20   -0.94    1.04
  37  20   1   -1.96    1.09
  40   1  13    1.77    1.89
  40   7  11    0.68    2.79
  40  11   7    6.02    2.68
  40  13   1   -2.34    1.79
  41   5   8   -2.72    2.06
  41   8   5    1.92    2.96
  30  14  26   48.45   10.07
  30  26  14   25.42    9.26
  38   2  18   22.39    4.73
  38  18   2   25.01    5.53
  42   2   2   18.56    9.43
  33   3  26    6.26    2.45
  33  18  19   20.20    2.87
  33  19  18   10.15    2.19
  33  26   3    4.85    2.55
  35  15  18    3.64    1.66
  35  18  15    5.32    1.47
  37   9  18    6.32    2.68
  37  18   9    8.69    2.87
  42   1   3    0.83    1.85
  42   3   1   -2.13    2.32
  29  19  24    0.30    0.87
  29  24  19    1.49    1.13
  32   5  27   -1.72    1.40
  32  15  23    0.64    1.13
  32  23  15    0.30    1.19
  32  27   5   -1.96    1.75
  33   8  25   42.79   11.84
  33  17  20    1.13    1.02
  33  20  17    2.70    1.23
  33  25   8   39.91   11.15
  36  11  19   12.11    2.64
  36  19  11    6.85    2.21
  37   3  20    4.21    1.64
  37  20   3    3.83    1.77
  39   1  16   -0.23    1.28
  39  16   1    2.34    2.38
  40   3  13   -2.58    1.85
  40  13   3    1.58    1.77
  41   4   9   29.82   25.84
  41   9   4    2.00    2.02
  36  22   0   -0.09    1.28
  40   6  12   -0.28    1.75
  40  12   6    1.34    1.30
  42   4   0    5.68    3.66
  27  27  18    0.60    1.49
  29  29  10   36.70   10.18
  30  21  21   -0.51    0.92
  31  14  25    1.26    2.32
  31  25  14    5.32    2.11
  34   1  25   -0.60    1.75
  34  25   1   -0.30    1.64
  35  14  19   -0.34    0.87
  35  19  14    0.51    0.85
  38   7  17    2.24    2.04
  38  13  13    2.55    1.58
  38  17   7    2.60    1.87
  39   6  15   -0.49    1.32
  39  15   6    2.41    1.70
  41   1  10    5.22    2.87
  41  10   1   -2.02    2.19
  42   3   3    4.36    3.87
  28  18  26    2.60    1.23
  28  26  18    0.49    1.02
  30  10  28   43.53   11.77
  30  20  22    0.94    1.32
  30  22  20   -0.06    0.92
  30  28  10   24.71    7.32
  34  12  22    1.94    1.06
  34  22  12    0.70    1.06
  36   2  22    3.64    1.60
  36  22   2    2.87    3.70
  38   4  18    6.02    2.32
  38  12  14    0.45    1.43
  38  14  12    0.23    1.28
  38  18   4    2.15    1.64
  42   2   4    3.51    2.47
  42   4   2    3.92    2.17
  33  11  24    0.70    1.83
  33  16  21    0.89    1.09
  33  21  16    1.83    1.02
  33  24  11    2.38    1.64
  36   7  21    6.05    3.49
  36  21   7   16.16    4.02
  39   3  16   -0.36    1.28
  39  11  12   -1.49    1.96
  39  12  11    0.83    1.70
  39  16   3    0.72    1.43
  29  18  25    1.55    1.21
  29  25  18    0.51    1.04
  30   7  29    2.62    2.15
  30  19  23   -0.47    0.85
  30  23  19    0.45    0.96
  30  29   7   -3.51    1.98
  31  10  27   21.95    8.11
  31  27  10   21.14    6.11
  33   5  26   -0.75    1.64
  33  26   5    0.17    1.79
  34   3  25    7.54    2.45
  34  25   3    2.21    2.26
  35   6  23   15.31    5.75
  35   9  22    1.53    1.38
  35  22   9    3.00    1.51
  35  23   6   17.69    6.26
  37  14  15    0.38    1.40
  37  15  14   -0.13    1.45
  38  11  15    2.17    1.23
  38  15  11    1.30    1.47
  39  10  13    1.32    1.64
  39  13  10    1.94    1.70
  41   3  10    2.17    1.77
  41  10   3    0.19    2.04
  42   1   5    4.24    4.41
  42   5   1   -2.53    2.81
  29  13  28   -0.34    1.40
  29  28  13   -0.96    1.55
  31   7  28    1.00    1.60
  31  28   7    1.26    1.87
  35  13  20    1.70    1.47
  35  20  13    3.51    1.40
  37   5  20   11.39    2.75
  37   8  19    0.66    1.00
  37  13  16    0.47    1.19
  37  16  13    1.21    1.66
  37  19   8    1.21    0.98
  37  20   5   13.39    3.41
  40   5  13   -1.68    1.79
  40  13   5    4.53    2.32
  41   7   8    2.68    2.28
  41   8   7    1.75    2.00
  32  14  24    0.49    2.49
  32  24  14    5.22    2.06
  34   8  24   40.36   10.73
  34  24   8   26.03    7.37
  36   4  22    4.83    2.38
  36  10  20    7.94    7.09
  36  20  10    0.23    0.92
  36  22   4    7.92    2.90
  40  14   0    3.30    1.81
  42   4   4    4.21    3.30
  30  13  27    1.45    2.19
  30  27  13    2.77    1.83
  33  15  22   -1.34    1.13
  33  22  15    1.13    1.02
  39   9  14   -0.19    1.66
  39  14   9   -1.49    1.62
  41   6   9    2.55    2.28
  41   9   6    2.62    1.75
  42   3   5    1.66    2.00
  42   5   3    1.30    2.58
  30  18  24    0.38    1.04
  30  24  18    0.26    0.96
  30  30   0  330.87   84.09
  32  10  26   49.07   12.73
  32  26  10   62.99   13.62
  38  10  16    0.60    1.60
  38  16  10    2.49    3.26
  40   2  14    1.49    1.58
  40  10  10   20.54   10.60
  40  14   2   -1.49    1.77
  42   6   0   -1.21    1.92
  28  17  27   -0.53    1.11
  28  27  17    0.57    1.06
  31  20  21    0.38    0.92
  31  21  20    1.92    1.02
  31  29   0  156.25   39.74
  32   7  27    1.51    1.87
  32  27   7    2.11    1.51
  35   1  24    1.34    1.66
  35  24   1    1.23    1.70
  37  12  17   -0.51    1.15
  37  17  12    2.28    2.04
  39   5  16    0.83    1.64
  39  16   5   -0.79    1.79
  40   9  11    2.00    3.49
  40  11   9    0.26    2.94
  41  11   0    1.34    2.19
  30  30   2  218.92   50.75
  34  18  18    5.00    1.19
  38   6  18   10.22    3.36
  38  18   6   12.84    3.53
  42   2   6    7.56    5.64
  42   6   2   14.13    6.92
  29  17  26    1.49    1.11
  29  26  17   -0.26    1.04
  31   2  29  195.01   37.38
  31  13  26   10.37    3.51
  31  19  22    1.11    0.72
  31  22  19   -0.21    0.87
  31  26  13   12.09    3.49
  31  29   2  206.38   42.49
  34   5  25    6.90    3.64
  34  11  23    3.13    1.13
  34  17  19   13.82    2.66
  34  19  17    9.32    2.00
  34  23  11    1.94    1.32
  34  25   5    9.05    6.19
  38   1  19    0.47    0.87
  38  19   1    0.72    1.00
  41   2  11    6.17    5.39
  41   5  10    9.09    5.02
  41  10   5    0.13    2.51
  41  11   2   -1.00    2.04
  32  28   0  142.26   33.59
  36  16  16   10.41    3.28
  40   8  12   -0.62    1.58
  40  12   8   -1.62    2.00
  35   3  24    9.45    3.21
  35  12  21    1.83    1.32
  35  21  12    0.79    1.04
  35  24   3    2.32    2.24
  36  15  17   13.86    3.62
  36  17  15   19.33    4.47
  37  21   0   -1.02    1.19
  39   8  15    1.15    1.43
  39  15   8   -1.68    1.43
  39  17   0    8.56    2.72
  32   2  28  169.04   50.60
  32  28   2  232.86   52.79
  34  16  20    0.47    0.77
  34  20  16    1.38    1.70
  40   4  14    1.47    1.72
  40  14   4    1.43    1.85
  30  17  25    3.41    1.81
  30  25  17    1.11    1.40
  31  18  23    0.83    0.96
  31  23  18    0.68    0.92
  33   7  26    1.28    1.49
  33  10  25   46.68   14.31
  33  14  23    0.40    1.13
  33  23  14    0.23    1.21
  33  25  10   42.32    9.81
  33  26   7   -0.47    1.77
  37   2  21    1.04    1.21
  37  11  18    3.64    1.75
  37  18  11    1.38    1.85
  37  21   2   -0.60    1.15
  38   3  19    4.60    1.70
  38   9  17    0.57    1.94
  38  17   9    0.11    1.79
  38  19   3    2.98    1.60
  39   2  17   10.13    3.32
  39  17   2    8.73    6.02
  42   1   7   -0.38    2.00
  42   5   5   -4.60    2.45
  42   7   1    3.60    3.02
  30  30   4  130.73   36.36
  36   6  22    6.09    2.90
  36  14  18   -0.55    1.06
  36  18  14    0.83    1.32
  36  22   6   20.63    9.49
  42   4   6    1.94    2.32
  42   6   4   44.79   43.28
  31   4  29   63.31   16.14
  31  29   4   36.83   12.86
  32  13  25    7.71    3.38
  32  25  13    5.47    2.41
  33  27   0  119.08   26.80
  35   8  23   15.77    4.94
  35  23   8   24.93    5.98
  36   9  21   11.07    3.17
  36  21   9   12.96    4.21
  37   7  20   23.18    4.21
  37  20   7   23.50    4.56
  40   7  13   -3.15    2.06
  40  13   7   -1.30    1.94
  41   4  11   -2.13    2.53
  41  11   4   24.37   22.67
  30   9  29    0.53    1.60
  30  29   9   -1.66    1.75
  33   2  27   59.35   14.09
  33  27   2   46.13   12.77
  34  15  21   -0.55    1.00
  34  21  15   -0.55    1.00
  42   3   7   -3.45    2.47
  42   7   3    1.83    2.15
  28  28  16   66.10   10.30
  32   4  28   95.09   22.61
  32  20  20    1.21    0.92
  32  28   4   70.67   21.12
  25  25  24    1.26    1.62
  29  16  27   38.64    7.54
  29  27  16   49.07    6.79
  29  29  12   41.32   10.24
  31   9  28    0.34    2.17
  31  17  24    1.26    1.64
  31  24  17    3.04    1.38
  31  28   9   -2.04    1.68
  32  19  21   -0.62    0.81
  32  21  19    0.38    0.83
  35   5  24   10.75    4.15
  35  24   5    4.41    2.36
  36   1  23   -0.57    1.23
  36  13  19    3.19    1.36
  36  19  13    2.77    1.51
  36  23   1   -0.83    1.30
  37   4  21    0.70    1.11
  37  21   4    0.66    1.13
  39   4  17    7.90    6.39
  39   7  16   -1.13    1.32
  39  16   7    3.26    2.17
  39  17   4    9.13    4.02
  40   1  15    1.72    1.64
  40  15   1    0.28    1.49
  41   1  12   -2.47    1.87
  41   8   9   -1.53    2.24
  41   9   8    2.36    1.77
  41  12   1   -2.26    2.19
  26  24  24   19.07    5.79
  30  12  28  108.80   28.12
  30  28  12  108.46   23.71
  42   8   0    2.21    2.64
  26  23  25    1.83    1.75
  26  25  23    1.98    1.02
  34   7  25   -0.98    1.60
  34  25   7    4.56    3.02
  35  11  22    4.64    3.58
  35  22  11   -1.15    1.38
  37  10  19   -0.36    0.92
  37  19  10    0.70    0.96
  38   5  19   15.33    3.94
  38  19   5   13.05    3.15
  41   7  10   18.84   15.84
  41  10   7    3.87    2.24
  30  16  26   11.98    3.73
  30  26  16   14.37    3.58
  32  18  22    0.13    0.92
  32  22  18    0.55    0.94
  34  10  24   36.25   10.47
  34  24  10   51.92   13.73
  34  26   0   77.57   20.48
  38   8  18    7.68    2.34
  38  18   8    7.56    3.41
  40   6  14    0.32    1.47
  40  14   6    0.89    1.53
  42   2   8    1.17    2.60
  42   8   2   -2.58    2.30
  27  23  24    1.62    1.40
  27  24  23   -0.21    0.89
  31  12  27   59.39   14.71
  31  27  12   15.35    5.02
  32   9  27    8.43    4.41
  32  27   9    5.13    4.19
  33   4  27    6.83    3.15
  33  13  24    1.38    1.64
  33  24  13    1.19    1.70
  33  27   4   18.61    7.26
  36   3  23    2.45    1.92
  36  23   3    7.17    3.04
  39  12  13    0.64    1.92
  39  13  12   -3.85    2.06
  40   3  15    0.55    1.43
  40  15   3   -0.85    1.36
  41   3  12   -1.09    1.85
  41  12   3    0.43    2.11
  26  26  22   14.26    4.49
  30  30   6    7.86    4.11
  34   2  26   41.23   13.24
  34  14  22   -0.81    1.38
  34  22  14   -1.06    1.17
  34  26   2   10.03    6.62
  38  14  14    0.94    1.64
  42   6   6   -1.15    2.13
  27  22  25    4.56    2.21
  27  25  22   11.30    2.94
  31   6  29    4.28    2.11
  31  29   6    0.57    1.70
  35  17  18    2.09    1.85
  35  18  17    6.81    2.13
  38  13  15   -2.55    1.55
  38  15  13    1.89    1.45
  39  11  14    1.83    1.75
  39  14  11    2.81    2.02
  41   6  11   -1.51    1.85
  41  11   6    2.28    2.32
  42   5   7    3.17    2.28
  42   7   5    0.68    2.09
  36  12  20   -0.89    0.89
  36  20  12    0.98    0.87
  28  23  23   -0.02    0.87
  31  16  25   -0.47    1.26
  31  25  16   -0.83    1.19
  32  17  23    0.62    0.96
  32  23  17   -0.47    1.00
  35  16  19    0.83    0.92
  35  19  16    0.96    1.47
  40  11  11    1.19    2.53
  28  22  24   15.37    4.47
  28  24  22    5.73    2.28
  32   6  28    0.17    1.83
  32  12  26   36.21   11.69
  32  26  12   11.32    5.05
  32  28   6   -2.41    1.87
  36   8  22   11.20    3.41
  36  22   8    3.98    2.66
  38  12  16   -3.47    1.64
  38  16  12   -1.43    1.30
  38  20   0   -0.57    0.89
  40  10  12   16.22   12.88
  40  12  10   -0.32    1.60
  42   4   8   -4.17    3.56
  42   8   4    4.68    4.07
  27  21  26   -0.96    0.94
  27  26  21    0.57    1.60
  33   9  26   -1.77    1.58
  33  26   9   -1.70    1.77
  37   6  21   -0.66    1.06
  37  21   6    0.32    1.11
  39   1  18    0.92    1.30
  39   6  17    1.32    1.89
  39  10  15   -2.77    1.75
  39  15  10   -1.34    1.38
  39  17   6    4.75    2.62
  39  18   1    1.81    1.19
  42   1   9    0.15    2.15
  42   9   1   -3.30    1.89
  34   4  26   11.18    4.58
  34  26   4    1.64    2.00
  38   2  20   -0.38    0.89
  38  20   2   -0.09    0.92
  28  21  25   -1.00    0.98
  28  25  21    0.53    0.89
  29  15  28   -0.49    1.34
  29  28  15   -0.36    1.28
  33  19  20    0.72    0.81
  33  20  19    0.60    1.23
  35   7  24   -2.81    2.38
  35  15  20    5.11    4.58
  35  20  15   -0.02    0.85
  35  24   7    3.66    2.94
  35  25   0    3.98    2.79
  36   5  23   17.86    6.85
  36  23   5   26.57    7.77
  37   9  20   13.69    3.87
  37  15  16   -2.21    1.38
  37  16  15    5.83    2.55
  37  20   9   12.24    3.56
  40   5  15    1.47    1.51
  40   9  13    1.55    1.85
  40  13   9    1.11    1.98
  40  15   5   -2.62    1.66
  41   5  12   -2.75    2.04
  41  12   5    3.83    2.38
  41  13   0   -1.43    1.98
  43   1   0   -1.49    2.19
  29  22  23   -1.28    0.96
  29  23  22    0.89    1.00
  30  15  27   10.56    4.53
  30  27  15    4.75    2.43
  33   6  27   -1.36    1.81
  33  18  21   -1.36    0.96
  33  21  18    2.06    1.00
  33  27   6    0.19    1.85
  34  13  23   -1.04    1.40
  34  23  13   -0.23    1.21
  35   2  25    0.23    2.64
  35  10  23   10.35    5.49
  35  23  10   19.99    8.17
  35  25   2    0.68    2.81
  37   1  22    0.85    1.34
  37  14  17   -0.83    1.43
  37  17  14   -1.83    1.23
  37  22   1   -0.34    0.98
  38   7  19   17.26    6.09
  38  11  17    1.11    1.85
  38  17  11    1.51    1.15
  38  19   7   19.86    5.85
  39   3  18    0.66    1.36
  39  18   3    0.68    1.92
  41   2  13   -1.49    1.49
  41  13   2   -0.40    1.79
  42   3   9   -2.32    1.96
  42   9   3   -1.40    2.02
  43   1   2   -1.17    3.00
  43   2   1    2.49    4.87
  32  16  24    2.38    3.09
  32  24  16    2.17    3.17
  40  16   0   19.86    8.83
  27  27  20    2.06    1.34
  29  21  24    1.13    1.04
  29  24  21    0.04    0.98
  33  12  25    9.90    6.71
  33  25  12   29.89   10.64
  36  11  21    6.49    2.83
  36  21  11    2.28    1.72
  39   9  16    0.26    1.58
  39  16   9    0.47    1.38
  43   3   0    3.21    3.66
  28  20  26    2.17    1.36
  28  26  20   -2.04    0.96
  38   4  20   -0.45    1.04
  38  20   4    0.17    1.04
  40   2  16   13.86    8.64
  40   8  14   -3.81    1.96
  40  14   8   -1.28    2.26
  40  16   2    3.13    2.21
  30  11  29   -0.75    2.36
  30  29  11    0.02    2.21
  31   1  30   -1.98    2.02
  31  15  26    4.17    2.98
  31  26  15    5.28    2.60
  31  30   1    0.81    2.21
  33  17  22    1.62    1.19
  33  22  17   -1.87    1.06
  34   9  25    2.92    1.64
  34  25   9    0.77    1.60
  35  14  21   -1.81    1.00
  35  21  14   -0.51    1.04
  37   3  22    4.04    2.43
  37  13  18   -3.02    1.26
  37  18  13   -1.45    1.11
  37  22   3    0.66    2.64
  41   9  10    1.17    2.72
  41  10   9   -2.90    1.72
  42   7   7   -0.17    3.62
  43   2   3   -0.81    2.87
  43   3   2    0.40    3.38
  30  30   8    0.26    1.89
  42   6   8   -0.49    2.96
  42   8   6   -4.62    2.43
  42  10   0   -1.23    2.04
  29  20  25   -0.09    0.96
  29  25  20   -0.47    1.09
  31   8  29   -1.43    1.85
  31  11  28    5.28    2.60
  31  28  11   -0.13    1.38
  31  29   8    2.49    2.49
  32   1  29   -1.17    2.75
  32  29   1   -0.15    2.17
  35   4  25   -1.83    1.68
  35  25   4   -3.32    1.87
  41   4  13   -1.60    2.13
  41   8  11   -2.68    1.77
  41  11   8   -0.11    2.55
  41  13   4   -0.09    2.30
  43   1   4   -0.13    3.15
  43   4   1   -0.62    2.96
  30  22  22   -1.77    1.09
  34   6  26   -0.85    2.64
  34  26   6    7.96    6.51
  38  10  18    0.83    1.45
  38  18  10   -0.89    1.92
  42   2  10   -1.70    2.09
  42  10   2    2.36    3.32
  30  21  23   -0.23    1.11
  30  23  21    0.32    1.00
  31   3  30   -3.79    3.00
  31  30   3   -0.57    2.34
  39   5  18    3.32    3.19
  39  18   5    2.81    3.49
  42   5   9    2.70    3.13
  42   9   5   -3.21    2.13
  32   8  28    3.41    6.94
  32  28   8   -2.66    2.72
  36  24   0   11.11    9.45
  40   4  16    4.07    4.43
  40  16   4   11.79    7.66
  28  19  27   -1.87    1.36
  28  27  19    0.06    1.28
  32   3  29   -0.81    1.98
  32  11  27   24.89   10.18
  32  15  25   -2.17    3.34
  32  25  15   13.03    7.02
  32  27  11    0.15    5.36
  32  29   3   -1.45    1.77
  33   1  28   -2.77    2.28
  33  16  23   -1.19    1.45
  33  23  16   -3.13    1.02
  33  28   1    2.64    2.19
  36   7  23   26.06    9.75
  36  17  17    3.90    3.79
  36  23   7    4.19    5.36
  37   8  21   -0.87    1.40
  37  12  19   -3.15    1.55
  37  19  12    1.28    3.00
  37  21   8   -2.64    1.13
  39   8  17    0.55    3.21
  39  17   8   -0.51    2.60
  40   7  15   -3.13    1.79
  40  15   7   -2.70    1.79
  41   7  12    2.15    2.32
  41  12   7    1.92    2.30
  43   3   4   -4.90    2.87
  43   4   3   -4.58    2.47
  43   5   0   -2.21    4.17
  30  20  24   -0.19    1.11
  30  24  20   -0.04    0.94
  34  12  24   24.52   16.43
  34  24  12   29.12   14.60
  36   2  24   -4.07    2.83
  36  16  18   -3.53    1.21
  36  18  16   -0.81    1.47
  36  24   2    0.62    3.73
  29  19  26   -0.75    1.85
  29  26  19    1.64    2.13
  29  29  14    3.70    7.47
  34  19  19    0.00    1.43
  35  13  22    2.60    1.47
  35  22  13   -2.30    1.34
  37   5  22   19.20   10.11
  37  22   5    4.62    3.98
  41   1  14    0.04    1.92
  41  14   1    1.36    2.26
  43   2   5   -8.15    4.56
  43   5   2    4.81    5.07
  30  14  28   -8.71    3.02
  30  28  14  108.03   48.47
  34  18  20   -0.55    1.17
  34  20  18   -0.92    1.21
  36  10  22   -0.66    2.02
  36  22  10    8.96    4.36
  38   6  20   -2.24    1.53
  38  20   6   -2.83    1.19
  42   4  10   -2.68    3.51
  42  10   4   -0.75    3.43
  33   3  28   -4.51    3.47
  33   8  27    4.19    7.00
  33  27   8   12.47   10.62
  33  28   3    3.47    3.56
  35   9  24    0.34    2.81
  35  24   9   -1.51    3.13
  36  15  19    3.11    1.98
  36  19  15   -0.23    1.49
  39  19   0    0.02    3.36
  30  19  25   -0.72    1.53
  30  25  19   -1.92    1.83
  31   5  30    5.22    6.51
  31  14  27    7.24   10.18
  31  21  22   -0.36    1.36
  31  22  21    0.83    1.40
  31  27  14   16.20    7.56
  31  30   5    0.66    3.64
  33  11  26   -2.13    4.21
  33  26  11   -1.32    2.17
  34   1  27   -4.47    3.92
  34  17  21   -4.73    1.32
  34  21  17   -0.77    1.53
  34  27   1   -4.04    2.55
  35   6  25   -3.73    1.87
  35  25   6   -3.53    2.49
  38   1  21   -3.66    1.70
  38   9  19   -2.90    2.94
  38  19   9    5.34    6.66
  38  21   1    2.04    1.94
  39   2  19   -0.32    1.75
  39  13  14   -6.79    4.49
  39  14  13   -2.75    2.58
  39  19   2   -1.06    2.28
  41   3  14    0.45    3.53
  41   6  13    1.21    5.62
  41  13   6    4.13    4.47
  41  14   3    1.70    2.94
  42   1  11   -7.22    3.00
  42  11   1   -0.02    3.15
  43   1   6   -2.72    4.53
  43   6   1    0.79    1.40
  36   4  24   -1.89    4.15
  36  24   4    0.36    2.26
  40  12  12   -0.45    5.24
  31  20  23   -2.83    1.40
  31  23  20    0.23    1.49
  32   5  29   -2.70    4.02
  32  29   5   -6.22    4.04
  33  15  24    2.41    2.58
  33  24  15   -1.00    2.72
  37  11  20   -0.60    2.00
  37  20  11    4.62    7.17
  39  12  15   -3.49    4.90
  39  15  12    3.70    5.58
  40   1  17   -1.53    2.68
  40  11  13   -3.07    3.64
  40  13  11   -1.94    2.70
  40  17   1   -4.56    1.98
  43   4   5   -6.94    5.53
  43   5   4    0.49    4.39
  28  28  18   -4.17    4.13
  36  14  20   -2.32    2.09
  36  20  14   -0.45    2.64
  40   6  16    0.19    3.04
  40  16   6   -7.02    4.41
  42   8   8    0.55    4.07
  29  18  27   -3.49    2.26
  29  27  18    0.87    2.83
  34   3  27   -5.09    5.73
  34  27   3   -2.17    2.49
  38   3  21    2.21    2.15
  38  15  15   -2.19    1.96
  38  21   3   -5.15    2.96
  39   7  18   -2.68    1.77
  39  18   7   -3.45    4.00
  42   3  11    0.70    1.21
  42   7   9    5.51    3.24
  42   9   7    2.38    3.49
  42  11   3   -9.28    4.62
  43   3   6   -9.13    5.75
  43   6   3    2.49    2.75
  32  14  26    6.73    5.17
  32  26  14   -7.30    5.43
  34   8  26   -1.58    5.94
  34  16  22    0.60    1.77
  34  22  16    3.96    7.66
  34  26   8   -3.73    1.62
  38  14  16   -2.96    2.09
  38  16  14   -0.32    3.85
  40  10  14    4.66    3.45
  40  14  10    0.09    3.28
  31  19  24   -1.68    2.28
  31  24  19   -2.24    2.43
  33   5  28   -0.89    2.79
  33  28   5    4.73    6.11
  35  12  23   -4.75    4.02
  35  23  12   -5.43    5.79
  37  23   0   23.25   13.05
  39   4  19   -2.83    3.43
  39  11  16   -0.26    3.26
  39  16  11  -12.41    5.75
  39  19   4    5.09    2.96
  40   3  17   -1.75    4.70
  40  17   3   -1.38    1.89
  43   7   0   -3.38    2.34
  30  18  26   -3.98    3.41
  30  26  18   -1.36    1.75
  30  30  10    0.87    1.45
  42   6  10   -1.04    4.43
  42  10   6    5.92    3.98
  31  10  29   -4.09    7.45
  31  29  10    7.45    2.53
  34  11  25  -11.26   10.20
  34  25  11   15.92    7.43
  35   1  26   -0.38    3.85
  35  26   1    1.32    2.36
  37   7  22   -4.90    4.87
  37  22   7    1.68    4.81
  37  23   2  -12.60    4.66
  38  13  17    2.13    2.21
  38  17  13    5.51    5.53
  41   5  14    3.13    1.40
  41  10  11   10.54    9.09
  41  11  10    2.92    2.09
  41  14   5   11.05   12.45
  43   7   2    0.96    1.51
  32  21  21    0.04    2.51
  36   9  23   -2.32    6.49
  36  13  21    9.32    4.73
  36  21  13    9.79    3.15
  41   9  12   -2.98    6.02
  41  15   0    2.70    9.30
  32  10  28   -1.40    3.92
  32  20  22    3.36    6.51
  32  22  20  -16.90    0.60
  36   6  24   -4.45    4.43
  38   8  20    2.43    5.30
  38  20   8   -4.94    2.79
  42  12   0   -5.53    3.81
  31   7  30    1.32    1.13
  34  15  23    5.22    0.70
  35   3  26   -3.53    7.05
  35  18  19   -7.66    7.37
  35  19  18   -5.45    5.58
  37  10  21   -2.94    5.34
  39  10  17    0.32    0.62
  39  17  10    1.60    0.81
  32  23  19   23.16   10.24
  37  17  16   -4.51    1.36
  40  17   5    3.07    1.98
  36  25   1  -14.58    0.06
  39  20   1   -7.56    1.26
   0   0   0    0.00    0.00

_computing_structure_solution     'SHELXT 2018/2 (Sheldrick, 2018)'
;
_shelx_hkl_checksum   22050

_shelx_fab_file
;
    0    1    1   1218.18      0.00
    0    0    2   1805.03      0.00
    1    1    2   -572.84      0.00
    0    2    2   -455.81      0.00
    0    1    3    -90.37      0.00
    2    2    2   1965.57      0.00
    1    2    3     18.05      0.00
    0    0    4   -912.56      0.00
    0    3    3    326.81      0.00
    1    1    4    476.62      0.00
    0    2    4   -543.68      0.00
    2    3    3    -44.36      0.00
    2    2    4   -265.19      0.00
    1    3    4     15.66      0.00
    0    1    5   -135.08      0.00
    1    2    5    263.11      0.00
    0    4    4    321.63      0.00
    3    3    4     -0.93      0.00
    0    3    5     30.88      0.00
    2    4    4    285.99      0.00
    0    0    6    302.08      0.00
    2    3    5     82.29      0.00
    1    1    6   -143.16      0.00
    0    2    6    241.14      0.00
    1    4    5    -31.64      0.00
    2    2    6   -370.54      0.00
    1    3    6    -90.44      0.00
    4    4    4   -275.80      0.00
    3    4    5    129.77      0.00
    0    5    5    294.56      0.00
    0    1    7    212.62      0.00
    0    4    6   -372.70      0.00
    2    5    5     22.67      0.00
    3    3    6    110.65      0.00
    1    2    7    -91.68      0.00
    2    4    6     37.39      0.00
    0    3    7     57.72      0.00
    1    5    6    -25.72      0.00
    2    3    7     -7.81      0.00
    0    0    8   -530.93      0.00
    4    5    5   -137.59      0.00
    1    4    7     66.61      0.00
    1    1    8    -75.77      0.00
    4    4    6     32.04      0.00
    0    2    8     57.07      0.00
    3    5    6     67.72      0.00
    0    6    6   -237.41      0.00
    2    2    8     -3.53      0.00
    3    4    7    -32.46      0.00
    0    5    7    -38.29      0.00
    1    3    8     61.36      0.00
    2    6    6   -152.22      0.00
    2    5    7     70.31      0.00
    0    4    8     -7.06      0.00
    3    3    8   -221.56      0.00
    0    1    9     63.90      0.00
    2    4    8    -20.59      0.00
    5    5    6    118.97      0.00
    1    6    7    -32.45      0.00
    1    2    9    -56.71      0.00
    4    6    6    -57.58      0.00
    4    5    7     49.18      0.00
    1    5    8     99.44      0.00
    0    3    9    165.96      0.00
    3    6    7    -56.39      0.00
    2    3    9   -211.21      0.00
    4    4    8     46.72      0.00
    0    7    7     20.97      0.00
    3    5    8    -78.13      0.00
    1    4    9    -95.21      0.00
    0    6    8   -139.81      0.00
    0    0   10   -119.54      0.00
    2    7    7    -24.74      0.00
    1    1   10    -25.16      0.00
    2    6    8    -14.70      0.00
    0    2   10     45.75      0.00
    3    4    9    -23.05      0.00
    0    5    9     67.15      0.00
    6    6    6    -12.25      0.00
    2    2   10     36.29      0.00
    5    6    7     33.38      0.00
    2    5    9    -80.41      0.00
    1    3   10    -56.51      0.00
    4    7    7    -23.95      0.00
    1    7    8      8.72      0.00
    5    5    8    -43.59      0.00
    4    6    8     56.44      0.00
    0    4   10     90.85      0.00
    1    6    9     24.27      0.00
    3    3   10    103.28      0.00
    2    4   10    -74.13      0.00
    3    7    8      3.71      0.00
    4    5    9     46.04      0.00
    0    1   11     -6.22      0.00
    3    6    9     91.71      0.00
    1    5   10    -34.40      0.00
    1    2   11     45.72      0.00
    0    8    8    177.02      0.00
    0    7    9     55.59      0.00
    0    3   11    -13.71      0.00
    2    8    8    -44.27      0.00
    4    4   10     80.63      0.00
    6    7    7     -2.47      0.00
    2    7    9    -22.88      0.00
    3    5   10     -5.64      0.00
    2    3   11    -12.91      0.00
    6    6    8     28.32      0.00
    0    6   10    -33.10      0.00
    5    7    8    -86.88      0.00
    1    4   11      8.89      0.00
    2    6   10     60.09      0.00
    5    6    9    -23.38      0.00
    4    8    8     34.44      0.00
    0    0   12    -43.40      0.00
    1    8    9    -30.94      0.00
    4    7    9      0.83      0.00
    3    4   11      3.38      0.00
    0    5   11    -22.38      0.00
    1    1   12    -41.56      0.00
    0    2   12     -1.44      0.00
    1    7   10      2.82      0.00
    5    5   10      9.31      0.00
    2    5   11     21.83      0.00
    4    6   10    -59.94      0.00
    2    2   12    -28.01      0.00
    3    8    9    -30.04      0.00
    1    3   12     -3.55      0.00
    3    7   10    -13.36      0.00
    1    6   11     16.77      0.00
    0    4   12     14.28      0.00
    7    7    8    -10.65      0.00
    0    9    9     50.91      0.00
    4    5   11    -17.70      0.00
    3    3   12    -34.96      0.00
    6    8    8    -55.18      0.00
    0    8   10     17.95      0.00
    2    4   12     43.46      0.00
    6    7    9     32.95      0.00
    2    9    9    -14.44      0.00
    3    6   11     43.13      0.00
    2    8   10    -16.64      0.00
    5    8    9     41.76      0.00
    0    7   11    -22.68      0.00
    1    5   12     62.27      0.00
    0    1   13    -26.89      0.00
    6    6   10    -86.17      0.00
    5    7   10     26.46      0.00
    2    7   11     38.51      0.00
    1    2   13     38.85      0.00
    4    4   12     -5.63      0.00
    4    9    9     -9.45      0.00
    3    5   12    -13.29      0.00
    0    3   13     32.11      0.00
    4    8   10     53.99      0.00
    0    6   12    -68.61      0.00
    1    9   10      8.15      0.00
    5    6   11     -6.88      0.00
    2    3   13      4.60      0.00
    2    6   12    -43.65      0.00
    1    8   11     24.44      0.00
    4    7   11      4.56      0.00
    1    4   13    -11.07      0.00
    3    9   10    -33.36      0.00
    8    8    8    -66.27      0.00
    7    8    9     -8.87      0.00
    3    8   11      7.16      0.00
    1    7   12     21.49      0.00
    5    5   12    -17.92      0.00
    3    4   13    -24.14      0.00
    0    5   13     -7.45      0.00
    4    6   12      3.90      0.00
    0    0   14   -216.79      0.00
    6    9    9     49.84      0.00
    7    7   10     -1.88      0.00
    2    5   13     13.51      0.00
    1    1   14     41.63      0.00
    6    8   10      3.19      0.00
    0   10   10    -26.95      0.00
    0    2   14      7.89      0.00
    0    9   11      4.04      0.00
    3    7   12     14.89      0.00
    2   10   10    -22.49      0.00
    2    2   14    -43.21      0.00
    5    9   10     -5.80      0.00
    2    9   11    -18.30      0.00
    6    7   11     10.24      0.00
    1    6   13     14.20      0.00
    1    3   14     18.18      0.00
    0    8   12     40.26      0.00
    5    8   11     22.85      0.00
    4    5   13     28.20      0.00
    2    8   12      1.35      0.00
    0    4   14    -71.57      0.00
    3    6   13     -2.56      0.00
    3    3   14     29.51      0.00
    4   10   10      3.64      0.00
    6    6   12    -53.73      0.00
    2    4   14     30.96      0.00
    4    9   11     38.91      0.00
    5    7   12     -6.83      0.00
    0    7   13    -16.11      0.00
    1   10   11      1.42      0.00
    2    7   13     -4.21      0.00
    1    5   14     -7.24      0.00
    4    8   12      6.08      0.00
    8    9    9     -0.64      0.00
    1    9   12      8.89      0.00
    0    1   15     25.21      0.00
    8    8   10    -93.37      0.00
    4    4   14    -30.85      0.00
    7    9   10    -36.30      0.00
    3   10   11     -1.08      0.00
    5    6   13    -11.39      0.00
    3    5   14     -3.58      0.00
    1    2   15     -9.27      0.00
    0    6   14     49.10      0.00
    7    8   11      5.88      0.00
    3    9   12      9.80      0.00
    1    8   13      0.21      0.00
    4    7   13     19.45      0.00
    0    3   15     -3.59      0.00
    6   10   10     42.16      0.00
    2    6   14    -35.82      0.00
    6    9   11    -22.10      0.00
    2    3   15    -19.69      0.00
    0   11   11     49.17      0.00
    7    7   12     22.78      0.00
    3    8   13     -5.36      0.00
    1    4   15      7.63      0.00
    6    8   12     -6.33      0.00
    0   10   12    -28.83      0.00
    5   10   11    -34.16      0.00
    2   11   11     26.58      0.00
    1    7   14    -12.71      0.00
    5    5   14    -44.80      0.00
    2   10   12      6.57      0.00
    4    6   14     55.49      0.00
    5    9   12    -12.12      0.00
    0    9   13     33.82      0.00
    3    4   15      9.01      0.00
    0    5   15    -31.62      0.00
    2    9   13    -11.44      0.00
    6    7   13     15.74      0.00
    3    7   14     -0.22      0.00
    2    5   15     24.94      0.00
    0    0   16      4.88      0.00
    4   11   11    -53.53      0.00
    5    8   13     -9.58      0.00
    1    1   16    -28.79      0.00
    4   10   12     49.18      0.00
    0    8   14     11.46      0.00
    0    2   16     53.56      0.00
    9    9   10      5.01      0.00
    1    6   15     -8.49      0.00
    8   10   10     40.58      0.00
    2    8   14     -4.58      0.00
    2    2   16     50.97      0.00
    8    9   11    -12.74      0.00
    1   11   12     14.22      0.00
    4    9   13     -5.15      0.00
    4    5   15    -34.99      0.00
    1    3   16    -31.03      0.00
    6    6   14    -20.13      0.00
    7   10   11     20.92      0.00
    1   10   13     -2.10      0.00
    5    7   14      6.39      0.00
    3    6   15      3.39      0.00
    8    8   12     21.18      0.00
    0    4   16     11.01      0.00
    3   11   12      2.71      0.00
    7    9   12     19.56      0.00
    0    7   15      7.82      0.00
    3    3   16     40.36      0.00
    4    8   14      3.66      0.00
    2    4   16     51.81      0.00
    6   11   11     -5.84      0.00
    3   10   13    -10.84      0.00
    1    9   14    -14.84      0.00
    2    7   15      3.02      0.00
    6   10   12      3.21      0.00
    7    8   13     25.33      0.00
    1    5   16     -9.45      0.00
    6    9   13    -15.23      0.00
    3    9   14    -11.77      0.00
    5    6   15     24.35      0.00
    0   12   12    -58.76      0.00
    4    4   16    -37.47      0.00
    5   11   12     -7.59      0.00
    0   11   13    -60.48      0.00
    1    8   15     -6.07      0.00
    4    7   15    -13.10      0.00
    3    5   16     17.48      0.00
    0    1   17    -42.61      0.00
    2   12   12    -17.19      0.00
    0    6   16     22.16      0.00
    2   11   13     16.73      0.00
    5   10   13    -15.98      0.00
    7    7   14    -39.85      0.00
    1    2   17     20.14      0.00
    6    8   14     60.80      0.00
    0   10   14     18.14      0.00
    2    6   16      1.85      0.00
    3    8   15     16.01      0.00
    0    3   17     -3.51      0.00
   10   10   10     13.92      0.00
    2   10   14    -15.64      0.00
    9   10   11     -1.37      0.00
    5    9   14      1.75      0.00
    2    3   17    -18.74      0.00
    4   12   12     14.25      0.00
    8   11   11     11.11      0.00
    9    9   12    -42.48      0.00
    4   11   13     11.51      0.00
    0    9   15     19.19      0.00
    1    7   16      8.66      0.00
    5    5   16     58.63      0.00
    1    4   17    -34.43      0.00
    8   10   12     -2.23      0.00
    4    6   16    -24.09      0.00
    2    9   15     -6.49      0.00
    6    7   15    -23.72      0.00
    4   10   14     -7.62      0.00
    7   11   12    -10.53      0.00
    1   12   13     -7.24      0.00
    8    9   13      9.85      0.00
    5    8   15     23.64      0.00
    3    7   16     17.01      0.00
    3    4   17     18.86      0.00
    0    5   17     29.15      0.00
    7   10   13    -40.49      0.00
    1   11   14     28.18      0.00
    2    5   17     -4.37      0.00
    0    8   16    -42.87      0.00
    3   12   13      7.79      0.00
    4    9   15     29.16      0.00
    6   12   12    -21.33      0.00
    8    8   14    -26.66      0.00
    2    8   16     -6.18      0.00
    0    0   18     50.37      0.00
    6   11   13     11.98      0.00
    3   11   14     -8.84      0.00
    7    9   14      9.10      0.00
    1   10   15    -32.63      0.00
    1    6   17     -4.48      0.00
    1    1   18     -7.92      0.00
    6    6   16      2.83      0.00
    0    2   18    -50.65      0.00
    5    7   16     43.21      0.00
    4    5   17      1.56      0.00
    6   10   14     26.37      0.00
    2    2   18    -23.75      0.00
    3   10   15    -31.90      0.00
    3    6   17     14.55      0.00
    1    3   18    -11.56      0.00
    4    8   16    -16.73      0.00
    5   12   13    -16.66      0.00
    0   13   13    -45.33      0.00
    7    8   15     96.38      0.00
    1    9   16    -21.41      0.00
    0    7   17    -18.55      0.00
    0   12   14     -5.91      0.00
    0    4   18     51.97      0.00
   10   11   11    -29.91      0.00
    2   13   13     25.66      0.00
    5   11   14    -54.34      0.00
    6    9   15     57.22      0.00
    2    7   17     41.99      0.00
    3    3   18     63.06      0.00
   10   10   12    -36.19      0.00
    2   12   14    -38.71      0.00
    2    4   18    -22.72      0.00
    9   11   12     82.13      0.00
    0   11   15      8.05      0.00
    3    9   16     21.42      0.00
    9   10   13      3.15      0.00
    2   11   15      0.14      0.00
    5   10   15    -24.31      0.00
    5    6   17    -33.57      0.00
    1    5   18     20.60      0.00
    8   12   12      5.90      0.00
    8   11   13     28.11      0.00
    4   13   13     10.72      0.00
    7    7   16    -27.25      0.00
    1    8   17    -28.93      0.00
    4    7   17     71.69      0.00
    4   12   14    -46.80      0.00
    6    8   16     36.77      0.00
    0   10   16    100.22      0.00
    4    4   18     81.83      0.00
    9    9   14    -81.07      0.00
    3    5   18     61.96      0.00
    8   10   14   -129.83      0.00
    2   10   16     16.36      0.00
    0    6   18     73.25      0.00
    7   12   13    -62.77      0.00
    4   11   15     47.92      0.00
    5    9   16   -122.94      0.00
    3    8   17    124.84      0.00
    0    1   19    117.02      0.00
    2    6   18    -61.02      0.00
    1   13   14     82.11      0.00
    7   11   14    -84.54      0.00
    1    2   19    -94.57      0.00
    1   12   15    -67.17      0.00
    8    9   15     63.55      0.00
    0    9   17     22.00      0.00
    0    3   19    -21.05      0.00
    4   10   16    -28.27      0.00
    6   13   13    -28.41      0.00
    3   13   14     35.96      0.00
    7   10   15     44.69      0.00
    2    9   17      9.59      0.00
    6    7   17    -19.37      0.00
    1    7   18    -52.97      0.00
    5    5   18    -77.81      0.00
    2    3   19      4.43      0.00
    6   12   14    -29.58      0.00
    4    6   18     -6.45      0.00
    3   12   15     26.32      0.00
    1   11   16     14.13      0.00
    5    8   17     24.23      0.00
    1    4   19    -48.45      0.00
    6   11   15     81.50      0.00
    3    7   18    -23.94      0.00
    8    8   16     67.62      0.00
   11   11   12    -28.08      0.00
    3   11   16     47.72      0.00
    7    9   16    -32.47      0.00
    4    9   17    -26.31      0.00
    3    4   19     -5.76      0.00
    0    5   19     -5.07      0.00
   10   12   12    -23.12      0.00
    0    8   18     65.06      0.00
   10   11   13     46.83      0.00
    5   13   14     -1.10      0.00
    1   10   17    -21.72      0.00
    2    5   19      6.09      0.00
    0   14   14    -18.05      0.00
    6   10   16    -19.48      0.00
    2    8   18    -23.24      0.00
    9   12   13     -5.45      0.00
    5   12   15     38.37      0.00
    0   13   15    -37.22      0.00
   10   10   14     14.96      0.00
    2   14   14     49.62      0.00
    6    6   18     62.68      0.00
    9   11   14    -30.49      0.00
    2   13   15     -5.84      0.00
    3   10   17    -10.16      0.00
    5    7   18    -19.31      0.00
    1    6   19     20.08      0.00
    0   12   16     51.34      0.00
    0    0   20     58.50      0.00
    8   13   13     24.32      0.00
    5   11   16    -19.84      0.00
    7    8   17    -35.45      0.00
    4    5   19      3.66      0.00
    1    1   20     -1.39      0.00
    8   12   14    -39.68      0.00
    2   12   16    -31.47      0.00
    4    8   18      5.73      0.00
    0    2   20    -23.19      0.00
    9   10   15      5.58      0.00
    6    9   17      4.88      0.00
    1    9   18    -14.06      0.00
    3    6   19    -11.65      0.00
    4   14   14     -3.63      0.00
    2    2   20    -20.57      0.00
    4   13   15      4.04      0.00
    8   11   15     45.82      0.00
    0   11   17     28.62      0.00
    0    7   19     25.28      0.00
    1    3   20     13.12      0.00
    7   13   14     26.97      0.00
    2   11   17     17.39      0.00
    5   10   17    -25.60      0.00
    3    9   18      6.11      0.00
    2    7   19    -11.56      0.00
    4   12   16     -4.11      0.00
    0    4   20     70.54      0.00
    7   12   15     14.60      0.00
    9    9   16     22.17      0.00
    3    3   20      9.92      0.00
    8   10   16    -38.10      0.00
    2    4   20    -19.14      0.00
    1   14   15      5.29      0.00
    7    7   18     19.78      0.00
    5    6   19    -43.16      0.00
    6    8   18     13.60      0.00
    0   10   18    -32.82      0.00
    1   13   16     14.97      0.00
    7   11   16     -1.95      0.00
    4   11   17     -7.94      0.00
    1    8   19    -26.64      0.00
    4    7   19      8.98      0.00
    1    5   20     -3.13      0.00
    6   14   14     -3.32      0.00
    2   10   18    -15.20      0.00
    3   14   15     -3.14      0.00
    6   13   15    -12.39      0.00
    5    9   18      1.34      0.00
   12   12   12    -40.59      0.00
    4    4   20    -27.55      0.00
   11   12   13    -44.84      0.00
    3   13   16     13.89      0.00
    1   12   17    -27.78      0.00
    8    9   17     -0.20      0.00
    3    8   19     13.23      0.00
    3    5   20     29.75      0.00
    6   12   16     14.53      0.00
    0    6   20     37.73      0.00
   10   13   13    -12.77      0.00
   11   11   14     13.19      0.00
    7   10   17     20.79      0.00
   10   12   14     11.14      0.00
    4   10   18      3.85      0.00
    2    6   20     -8.97      0.00
    3   12   17    -11.08      0.00
    0    9   19     28.92      0.00
    0    1   21     -7.34      0.00
    9   13   14    -16.73      0.00
    5   14   15     17.65      0.00
   10   11   15      8.36      0.00
    6   11   17    -24.15      0.00
    1   11   18     -2.48      0.00
    2    9   19    -22.09      0.00
    6    7   19    -11.24      0.00
    1    2   21      2.36      0.00
    9   12   15     -3.37      0.00
    0   15   15    -56.84      0.00
    5   13   16     -2.18      0.00
    5    8   19    -10.02      0.00
    1    7   20      6.01      0.00
    5    5   20     24.86      0.00
    0    3   21     -1.57      0.00
    0   14   16    -48.89      0.00
    8    8   18    -42.52      0.00
    4    6   20     -0.32      0.00
    2   15   15     -8.00      0.00
    3   11   18    -17.32      0.00
    7    9   18      5.00      0.00
    2    3   21     -1.32      0.00
    8   14   14     36.12      0.00
    2   14   16    -22.00      0.00
   10   10   16    -38.96      0.00
    8   13   15     -2.52      0.00
    9   11   16     15.24      0.00
    5   12   17    -32.73      0.00
    0   13   17     22.77      0.00
    4    9   19     10.73      0.00
    3    7   20      6.58      0.00
    1    4   21     -0.93      0.00
    6   10   18     -6.57      0.00
    2   13   17    -23.21      0.00
    1   10   19     -6.01      0.00
    8   12   16      0.76      0.00
    0    8   20    -10.42      0.00
    4   15   15    -30.54      0.00
    3    4   21     -0.01      0.00
    0    5   21     36.72      0.00
    4   14   16     10.35      0.00
    0   12   18     46.00      0.00
    2    8   20    -12.61      0.00
    7   14   15    -18.12      0.00
    9   10   17      1.97      0.00
    5   11   18      1.50      0.00
    3   10   19      1.99      0.00
    2    5   21    -20.36      0.00
    2   12   18     42.07      0.00
    6    6   20     15.04      0.00
    7   13   16    -11.30      0.00
    4   13   17     18.56      0.00
    8   11   17     -7.92      0.00
    7    8   19     -8.39      0.00
    5    7   20     24.76      0.00
    6    9   19    -14.99      0.00
    1    6   21     18.41      0.00
    4    8   20      4.42      0.00
   12   13   13     -1.07      0.00
    1   15   16      8.38      0.00
    7   12   17     13.33      0.00
    0   11   19    -18.20      0.00
    1    9   20     -0.67      0.00
    4    5   21     -2.87      0.00
   12   12   14     -0.43      0.00
    4   12   18     -9.04      0.00
    0    0   22    -23.31      0.00
   11   13   14     12.63      0.00
    6   15   15     -2.47      0.00
    1   14   17     11.23      0.00
    9    9   18     -3.28      0.00
    2   11   19     10.37      0.00
    5   10   19     27.53      0.00
    3    6   21     -3.16      0.00
    1    1   22     15.98      0.00
    6   14   16     10.94      0.00
    8   10   18      8.91      0.00
    0    2   22     -7.21      0.00
   11   12   15    -13.39      0.00
    3   15   16     18.21      0.00
    3    9   20     -7.94      0.00
    0    7   21     -2.12      0.00
   10   14   14    -12.64      0.00
    2    2   22     -7.12      0.00
   10   13   15      4.11      0.00
    3   14   17      2.81      0.00
    6   13   17     -7.48      0.00
    1   13   18    -20.18      0.00
    7   11   18     13.11      0.00
    2    7   21     -1.26      0.00
    1    3   22      3.97      0.00
   11   11   16      9.25      0.00
    4   11   19    -18.07      0.00
    7    7   20      1.61      0.00
   10   12   16     12.67      0.00
    6    8   20     -4.76      0.00
    0   10   20      8.34      0.00
    0    4   22     11.51      0.00
    9   14   15     13.23      0.00
    3   13   18    -19.85      0.00
    5    6   21    -18.79      0.00
    3    3   22    -10.44      0.00
    6   12   18     11.05      0.00
    2   10   20     -1.67      0.00
    2    4   22      5.34      0.00
    5   15   16     -3.31      0.00
    9   13   16     -4.33      0.00
    1   12   19      2.03      0.00
    8    9   19     13.67      0.00
    5    9   20     -0.87      0.00
    1    8   21     13.99      0.00
    4    7   21     10.54      0.00
    5   14   17     19.39      0.00
   10   11   17    -12.99      0.00
    7   10   19     -5.67      0.00
    1    5   22    -14.34      0.00
    0   16   16    -36.79      0.00
    8   15   15      4.35      0.00
    9   12   17      3.53      0.00
    0   15   17     10.00      0.00
    3   12   19    -16.01      0.00
    3    8   21     12.47      0.00
    8   14   16     13.52      0.00
    2   16   16     -3.59      0.00
    4   10   20     -9.51      0.00
    4    4   22    -23.39      0.00
    2   15   17    -21.58      0.00
    5   13   18     24.22      0.00
    6   11   19     -8.94      0.00
    3    5   22    -11.18      0.00
    0   14   18     23.27      0.00
    0    6   22     28.92      0.00
    8   13   17     -2.48      0.00
    1   11   20      3.91      0.00
    0    9   21    -15.96      0.00
    2   14   18      4.85      0.00
   10   10   18     15.06      0.00
    2    6   22      1.94      0.00
    9   11   18     25.84      0.00
    2    9   21      2.45      0.00
    6    7   21     -0.29      0.00
    4   16   16     32.68      0.00
    8    8   20     -5.55      0.00
    7   15   16     18.26      0.00
    4   15   17     18.12      0.00
    5   12   19    -12.92      0.00
    0   13   19     -8.25      0.00
    3   11   20     15.61      0.00
    7    9   20      2.51      0.00
    5    8   21      9.80      0.00
    0    1   23     -2.86      0.00
    8   12   18      8.69      0.00
   13   13   14     23.00      0.00
    7   14   17    -33.69      0.00
    2   13   19     13.05      0.00
    1    7   22      9.91      0.00
    5    5   22      9.47      0.00
    1    2   23      8.40      0.00
   12   14   14      1.18      0.00
    4   14   18     -5.93      0.00
    6   10   20     -7.14      0.00
    4    6   22     35.97      0.00
   12   13   15     -2.46      0.00
    4    9   21      7.49      0.00
    0    3   23     35.20      0.00
   11   14   15     29.47      0.00
    7   13   18     -6.51      0.00
    9   10   19    -16.56      0.00
    1   10   21    -15.86      0.00
    3    7   22    -22.69      0.00
    2    3   23     -6.62      0.00
   12   12   16     36.27      0.00
    0   12   20      7.84      0.00
   11   13   16     -3.82      0.00
    1   16   17     -5.67      0.00
    4   13   19     -1.45      0.00
    8   11   19     14.86      0.00
    5   11   20      1.37      0.00
    1    4   23     -0.53      0.00
    6   16   16     -8.92      0.00
    2   12   20    -28.72      0.00
    0    8   22     -5.00      0.00
   10   15   15     11.38      0.00
    6   15   17      9.80      0.00
    1   15   18     12.54      0.00
    3   10   21    -18.35      0.00
   10   14   16     -5.23      0.00
    2    8   22    -23.70      0.00
    3   16   17    -17.35      0.00
   11   12   17      5.41      0.00
    7   12   19    -10.78      0.00
    7    8   21      5.51      0.00
    3    4   23     -0.14      0.00
    0    5   23     -1.90      0.00
    6   14   18    -15.15      0.00
    6    6   22     36.43      0.00
   10   13   17     -7.24      0.00
    3   15   18     29.25      0.00
    1   14   19     -3.63      0.00
    6    9   21     -0.40      0.00
    5    7   22     13.91      0.00
    2    5   23      3.93      0.00
    4   12   20      3.50      0.00
    9   15   16     10.47      0.00
    9    9   20      0.86      0.00
    0   11   21     -3.90      0.00
    8   10   20      3.80      0.00
    4    8   22     -9.94      0.00
    9   14   17     -1.47      0.00
   11   11   18     10.51      0.00
    3   14   19      5.17      0.00
    6   13   19      4.13      0.00
    2   11   21    -13.40      0.00
    5   10   21    -14.07      0.00
    1    9   22      0.61      0.00
    1    6   23    -12.08      0.00
   10   12   18     -0.44      0.00
    5   16   17     -1.21      0.00
    1   13   20      3.33      0.00
    7   11   20      5.26      0.00
    4    5   23      5.58      0.00
    5   15   18      7.18      0.00
    9   13   18      8.60      0.00
    3    9   22      6.91      0.00
    3    6   23     -2.14      0.00
    8   16   16      4.44      0.00
    0    0   24     -6.37      0.00
    8   15   17     10.26      0.00
    0   17   17    -22.48      0.00
    3   13   20      9.32      0.00
    4   11   21     13.12      0.00
    0    7   23      3.28      0.00
    1    1   24    -13.23      0.00
    0   16   18     -0.92      0.00
    6   12   20     12.11      0.00
    0    2   24     23.26      0.00
    2   17   17    -16.07      0.00
    5   14   19     -3.04      0.00
   10   11   19      9.95      0.00
    7    7   22      5.42      0.00
    2    7   23      0.50      0.00
    2   16   18      2.75      0.00
    8   14   18      5.09      0.00
    6    8   22     -8.20      0.00
    0   10   22     -6.32      0.00
    2    2   24     -6.71      0.00
    9   12   19    -11.22      0.00
    0   15   19     35.27      0.00
    1   12   21     13.08      0.00
    8    9   21    -10.74      0.00
    1    3   24      1.65      0.00
   14   14   14     -9.89      0.00
    2   10   22     -3.47      0.00
   13   14   15     -4.99      0.00
    2   15   19     -3.72      0.00
    7   10   21     11.35      0.00
    5    9   22     -6.14      0.00
    5    6   23     -7.86      0.00
    0    4   24    -13.54      0.00
   12   15   15     16.30      0.00
   13   13   16      6.05      0.00
    7   16   17     -3.45      0.00
    4   17   17      4.11      0.00
    8   13   19    -12.22      0.00
    5   13   20      0.09      0.00
    3   12   21     -3.36      0.00
    1    8   23      2.60      0.00
    4    7   23     14.10      0.00
    3    3   24      9.07      0.00
   12   14   16      6.16      0.00
    4   16   18      8.21      0.00
    0   14   20     -1.72      0.00
    2    4   24     -2.03      0.00
    7   15   18     -1.10      0.00
    6   11   21      4.23      0.00
    2   14   20     -3.32      0.00
   10   10   20     27.47      0.00
    4   10   22    -18.25      0.00
   11   15   16     -4.67      0.00
   12   13   17     -0.95      0.00
    4   15   19     -7.19      0.00
    9   11   20     -1.24      0.00
    3    8   23     -5.37      0.00
    1    5   24     12.84      0.00
   11   14   17     23.60      0.00
    7   14   19     21.62      0.00
    1   11   22      6.19      0.00
    8   12   20      5.13      0.00
    4    4   24     23.35      0.00
    5   12   21     15.16      0.00
    0   13   21      8.33      0.00
    0    9   23     17.42      0.00
    3    5   24      5.63      0.00
   10   16   16      0.34      0.00
   12   12   18     11.80      0.00
    4   14   20     16.12      0.00
    8    8   22      1.65      0.00
    0    6   24     39.71      0.00
   10   15   17     -6.40      0.00
    6   17   17    -20.71      0.00
    1   17   18     -3.95      0.00
   11   13   18    -17.23      0.00
    2   13   21      4.47      0.00
    3   11   22      0.27      0.00
    7    9   22      1.47      0.00
    2    9   23    -14.06      0.00
    6    7   23    -11.87      0.00
    6   16   18    -10.57      0.00
    2    6   24    -16.64      0.00
    1   16   19     15.43      0.00
    7   13   20    -13.51      0.00
    5    8   23     12.75      0.00
   10   14   18     -0.41      0.00
    6   10   22      3.10      0.00
    3   17   18      2.45      0.00
    6   15   19     -8.36      0.00
    9   10   21     11.70      0.00
    9   16   17     -7.15      0.00
    3   16   19     -7.30      0.00
   11   12   19     -9.40      0.00
    1   15   20     17.13      0.00
    4   13   21     14.43      0.00
    8   11   21     -3.13      0.00
    4    9   23     -1.44      0.00
    1    7   24     -8.41      0.00
    5    5   24    -69.78      0.00
    0    1   25      8.11      0.00
    0   12   22     32.91      0.00
    4    6   24      1.33      0.00
    9   15   18    -12.19      0.00
   10   13   19      6.02      0.00
    5   11   22      1.42      0.00
    1   10   23     -7.11      0.00
    1    2   25     -7.24      0.00
    6   14   20    -16.10      0.00
    2   12   22     -2.78      0.00
    3   15   20    -21.28      0.00
    7   12   21    -18.64      0.00
    3    7   24     -4.18      0.00
    0    3   25      8.74      0.00
    5   17   18    -11.67      0.00
    9   14   19     -0.40      0.00
    1   14   21    -26.92      0.00
    3   10   23     24.64      0.00
    2    3   25      5.40      0.00
    0    8   24     28.74      0.00
    8   17   17     -6.22      0.00
    5   16   19    -18.51      0.00
   11   11   20     -0.52      0.00
    7    8   23      3.01      0.00
    1    4   25     -9.11      0.00
    8   16   18     15.78      0.00
   10   12   20     15.97      0.00
    4   12   22     -4.11      0.00
    2    8   24     17.32      0.00
   14   15   15     -0.66      0.00
    3   14   21     -2.03      0.00
    6   13   21     -4.14      0.00
    9    9   22     -0.16      0.00
    6    9   23      2.30      0.00
   14   14   16     12.98      0.00
    0   18   18    -81.89      0.00
    8   10   22      1.42      0.00
    6    6   24     -6.81      0.00
   13   15   16     25.91      0.00
    8   15   19      1.04      0.00
    0   17   19     28.22      0.00
    5   15   20    -15.98      0.00
    9   13   20      5.63      0.00
    0   11   23     -4.10      0.00
    5    7   24     -0.17      0.00
    3    4   25     13.18      0.00
    0    5   25    -23.14      0.00
    2   18   18      3.50      0.00
   13   14   17     -1.18      0.00
    2   17   19      2.37      0.00
    1   13   22      3.35      0.00
    7   11   22      3.13      0.00
    2   11   23     -5.96      0.00
    5   10   23     14.30      0.00
    2    5   25     10.66      0.00
   12   16   16     10.93      0.00
    0   16   20     -1.13      0.00
    4    8   24      9.49      0.00
   12   15   17     10.99      0.00
    1    9   24     -1.32      0.00
    2   16   20    -15.40      0.00
    8   14   20     10.76      0.00
    7   17   18      8.08      0.00
   13   13   18     -8.80      0.00
    5   14   21      2.31      0.00
   10   11   21      4.15      0.00
    3   13   22      7.75      0.00
    1    6   25      5.70      0.00
   12   14   18     18.49      0.00
    4   18   18     13.48      0.00
    6   12   22      7.34      0.00
   11   16   17    -12.02      0.00
    4   17   19    -11.65      0.00
    7   16   19     -7.02      0.00
    9   12   21    -11.94      0.00
    0   15   21      8.94      0.00
    4   11   23      8.14      0.00
    3    9   24     -5.81      0.00
    4    5   25      7.92      0.00
   11   15   18      2.74      0.00
    2   15   21     -5.68      0.00
    3    6   25     -2.24      0.00
    4   16   20     -3.47      0.00
   12   13   19     10.02      0.00
    7   15   20    -10.11      0.00
    8   13   21     12.10      0.00
    1   12   23      7.81      0.00
    8    9   23     -9.46      0.00
    7    7   24    -20.25      0.00
    0    7   25    -13.22      0.00
    6    8   24     11.47      0.00
    0   10   24     -9.14      0.00
    0    0   26     18.47      0.00
   10   17   17    -15.28      0.00
   11   14   19    -15.22      0.00
    5   13   22      6.62      0.00
    7   10   23      5.30      0.00
    2    7   25      2.13      0.00
    1    1   26      7.56      0.00
   10   16   18     10.32      0.00
    0   14   22      6.50      0.00
    2   10   24      6.67      0.00
    0    2   26      6.97      0.00
    4   15   21     10.55      0.00
    3   12   23     -1.27      0.00
    5    9   24    -22.16      0.00
    6   18   18    -17.60      0.00
    2   14   22      5.54      0.00
   10   10   22    -20.88      0.00
    2    2   26     -4.92      0.00
    1   18   19    -16.78      0.00
    6   17   19      1.02      0.00
   10   15   19      3.54      0.00
    7   14   21     -7.12      0.00
    9   11   22      6.76      0.00
    6   11   23     -2.40      0.00
    5    6   25     -5.21      0.00
    1    3   26     -9.37      0.00
   12   12   20     -4.56      0.00
    1   17   20      1.93      0.00
   11   13   20     -2.08      0.00
    1    8   25     -3.84      0.00
    4    7   25      4.95      0.00
    6   16   20     -6.36      0.00
    8   12   22      1.95      0.00
    4   10   24      2.73      0.00
    0    4   26     31.32      0.00
    9   17   18     -4.93      0.00
    3   18   19     21.81      0.00
    3    3   26    -14.91      0.00
   10   14   20    -10.76      0.00
    4   14   22     -1.67      0.00
    2    4   26     24.45      0.00
    9   16   19      2.00      0.00
    3   17   20    -13.50      0.00
    1   16   21     -4.53      0.00
    5   12   23    -17.36      0.00
    0   13   23     -8.34      0.00
    1   11   24     -1.38      0.00
    3    8   25     -6.24      0.00
    6   15   21     -0.65      0.00
    7   13   22     24.47      0.00
    2   13   23     -1.71      0.00
    1    5   26     -7.49      0.00
    8    8   24     -0.88      0.00
   15   15   16    -32.69      0.00
    9   15   20      2.24      0.00
    3   16   21     14.54      0.00
   11   12   21     -4.03      0.00
    3   11   24     -2.39      0.00
    7    9   24      0.34      0.00
    0    9   25      7.77      0.00
   14   16   16     12.48      0.00
    4    4   26      7.51      0.00
   14   15   17      6.55      0.00
    5   18   19      2.81      0.00
   10   13   21     -2.47      0.00
    1   15   22      6.16      0.00
    9   10   23      6.40      0.00
    2    9   25     -4.03      0.00
    6    7   25      4.60      0.00
    3    5   26     19.79      0.00
    8   18   18     13.06      0.00
    6   10   24      7.57      0.00
    0    6   26    -12.39      0.00
   13   16   17     -3.24      0.00
    8   17   19    -11.77      0.00
    5   17   20      0.85      0.00
    4   13   23     -3.00      0.00
    8   11   23     -0.30      0.00
    5    8   25     -8.14      0.00
   14   14   18      8.19      0.00
    6   14   22      2.27      0.00
    2    6   26     -0.97      0.00
   13   15   18     11.00      0.00
    9   14   21      4.44      0.00
    3   15   22     26.20      0.00
    8   16   20      3.96      0.00
    0   12   24     21.51      0.00
   12   17   17     45.36      0.00
    0   19   19     22.12      0.00
    5   16   21     -3.40      0.00
    7   12   23     11.38      0.00
    5   11   24      2.73      0.00
    4    9   25     -0.81      0.00
   12   16   18     12.45      0.00
    0   18   20     -5.44      0.00
    2   12   24     16.20      0.00
   13   14   19     -1.10      0.00
    2   19   19     -2.69      0.00
   11   11   22    -10.51      0.00
    1   14   23      2.57      0.00
    1   10   25      6.07      0.00
    1    7   26     13.36      0.00
    5    5   26     -5.38      0.00
    2   18   20      5.38      0.00
   10   12   22    -40.76      0.00
    4    6   26      3.09      0.00
   12   15   19     -7.26      0.00
    8   15   21     14.27      0.00
    0   17   21      5.47      0.00
    0    1   27    -10.32      0.00
   11   17   18     -6.46      0.00
    7   18   19    -11.88      0.00
    2   17   21     -1.82      0.00
    5   15   22     11.23      0.00
    9   13   22     -4.24      0.00
    3   14   23    -14.63      0.00
    6   13   23     -8.26      0.00
    3   10   25     11.38      0.00
    3    7   26     -1.64      0.00
    1    2   27     -1.67      0.00
    4   12   24     -0.29      0.00
   11   16   19     -0.90      0.00
    4   19   19     15.38      0.00
    7   17   20     -2.29      0.00
   13   13   20    -20.44      0.00
    9    9   24     -8.87      0.00
    7    8   25     -3.36      0.00
    0    3   27     11.65      0.00
    4   18   20     14.07      0.00
   12   14   20     -5.57      0.00
    0   16   22     -2.96      0.00
    8   10   24     12.74      0.00
    0    8   26     -5.67      0.00
    6    9   25     -0.14      0.00
    2    3   27    -11.80      0.00
    2   16   22    -11.66      0.00
    8   14   22     -5.50      0.00
    2    8   26      0.73      0.00
   11   15   20     13.03      0.00
    4   17   21     -1.04      0.00
    7   16   21      8.92      0.00
    1   13   24     -0.48      0.00
    7   11   24      4.05      0.00
    0   11   25      0.22      0.00
    1    4   27     10.45      0.00
   10   18   18     -4.55      0.00
    6    6   26    -22.18      0.00
   10   17   19     -1.96      0.00
    5   14   23     -5.58      0.00
   10   11   23      0.47      0.00
    2   11   25      5.28      0.00
    5   10   25     12.35      0.00
    5    7   26     -0.54      0.00
   12   13   21    -13.68      0.00
    9   12   23     -9.77      0.00
    0   15   23     18.76      0.00
    3   13   24      0.02      0.00
    3    4   27     13.86      0.00
    0    5   27      4.19      0.00
   10   16   20     -9.23      0.00
    4   16   22     10.33      0.00
    6   12   24    -13.43      0.00
    4    8   26      2.96      0.00
    6   19   19     -2.37      0.00
   11   14   21      3.72      0.00
    7   15   22     14.48      0.00
    2   15   23     -6.00      0.00
    1    9   26     -6.41      0.00
    2    5   27    -16.49      0.00
    6   18   20    -15.66      0.00
    1   19   20      4.36      0.00
    8   13   23      0.61      0.00
    4   11   25     -4.94      0.00
    9   18   19     -8.44      0.00
    1   18   21    -13.79      0.00
    6   17   21      5.33      0.00
   10   15   21     -2.96      0.00
    3    9   26      1.08      0.00
    1    6   27     -7.08      0.00
   16   16   16    -19.16      0.00
   15   16   17      6.42      0.00
    3   19   20      5.02      0.00
    9   17   20     -3.76      0.00
    4   15   23      4.35      0.00
    5   13   24     -9.03      0.00
    1   12   25    -14.53      0.00
    8    9   25     -6.67      0.00
    4    5   27      8.52      0.00
   12   12   22    -12.56      0.00
    0   14   24      5.46      0.00
   14   17   17    -15.10      0.00
   15   15   18     -1.36      0.00
    3   18   21      7.10      0.00
    1   17   22      8.45      0.00
   11   13   22      0.17      0.00
    7   14   23     -2.92      0.00
    7   10   25     -3.22      0.00
    7    7   26     -1.74      0.00
    3    6   27     -2.52      0.00
   14   16   18      0.52      0.00
    6   16   22     -6.90      0.00
    2   14   24     -0.67      0.00
   10   10   24    -16.80      0.00
    6    8   26      3.93      0.00
    0   10   26      0.05      0.00
    9   16   21     -1.39      0.00
    9   11   24      5.37      0.00
    3   12   25     -0.36      0.00
    0    7   27      4.04      0.00
   10   14   22     -2.33      0.00
    2   10   26     -6.42      0.00
   13   17   18      1.94      0.00
   14   15   19     13.36      0.00
    3   17   22      5.35      0.00
    6   11   25     -7.26      0.00
    5    9   26     -5.61      0.00
    2    7   27    -10.93      0.00
    8   12   24      8.10      0.00
    0    0   28    -26.03      0.00
   13   16   19    -16.05      0.00
    8   19   19      5.10      0.00
    5   19   20     -8.10      0.00
    1   16   23     -1.41      0.00
    1    1   28     28.09      0.00
    8   18   20      5.15      0.00
    4   14   24     -2.92      0.00
    0    2   28    -12.36      0.00
    5   18   21      4.80      0.00
    9   15   22     -2.69      0.00
    6   15   23     -5.39      0.00
    5    6   27     -0.15      0.00
   12   18   18      5.95      0.00
   14   14   20      3.05      0.00
    4   10   26      4.41      0.00
    2    2   28    -17.83      0.00
   12   17   19      2.37      0.00
   13   15   20      0.56      0.00
    8   17   21    -15.49      0.00
    3   16   23     -0.14      0.00
   11   12   23      3.95      0.00
    7   13   24    -14.61      0.00
    5   12   25      1.80      0.00
    0   13   25     -2.92      0.00
    1    8   27      1.77      0.00
    4    7   27     12.57      0.00
    1    3   28      9.39      0.00
    5   17   22     -1.86      0.00
   10   13   23     -6.64      0.00
    2   13   25    -10.00      0.00
    1   11   26      0.91      0.00
   12   16   20     -2.89      0.00
    0   20   20     27.23      0.00
    0    4   28    -10.20      0.00
    0   19   21    -15.71      0.00
    1   15   24    -21.84      0.00
    3    8   27      3.61      0.00
    3    3   28      6.58      0.00
    2   20   20     -5.24      0.00
    8   16   22     -3.21      0.00
    8    8   26     22.33      0.00
    2    4   28     -2.85      0.00
   11   18   19      3.46      0.00
    2   19   21     -9.69      0.00
   13   14   21      9.06      0.00
    9   14   23    -10.59      0.00
    9   10   25      2.20      0.00
    3   11   26     -1.25      0.00
    7    9   26      0.72      0.00
    0   18   22     19.22      0.00
    6   14   24     -9.78      0.00
    7   19   20     -2.72      0.00
   11   17   20     -7.53      0.00
   12   15   21     12.99      0.00
    5   16   23     -1.45      0.00
    3   15   24      3.04      0.00
    4   13   25      4.90      0.00
    8   11   25     -5.69      0.00
    0    9   27      0.52      0.00
    1    5   28     -6.96      0.00
    2   18   22      0.03      0.00
    6   10   26      3.53      0.00
    7   18   21    -10.18      0.00
    2    9   27     -4.84      0.00
    6    7   27      2.24      0.00
    4   20   20      5.24      0.00
    4    4   28     12.35      0.00
    4   19   21     16.26      0.00
   11   16   21     -9.15      0.00
    8   15   23     -2.54      0.00
    0   17   23    -19.63      0.00
   11   11   24    -13.40      0.00
    7   12   25      5.19      0.00
    5    8   27      7.37      0.00
    3    5   28     -4.10      0.00
   10   12   24     -5.37      0.00
    0   12   26      3.83      0.00
    0    6   28     -4.38      0.00
   10   19   19     -4.79      0.00
    7   17   22      1.96      0.00
   13   13   22      7.76      0.00
    2   17   23    -11.55      0.00
    1   14   25    -10.51      0.00
    5   11   26     -8.79      0.00
   10   18   20      4.56      0.00
    4   18   22      1.76      0.00
   12   14   22      9.09      0.00
    2   12   26     14.70      0.00
    2    6   28     10.18      0.00
    5   15   24      2.55      0.00
    9   13   24     -4.86      0.00
    4    9   27      3.07      0.00
   10   17   21     13.11      0.00
   11   15   22     -0.61      0.00
    3   14   25     -9.28      0.00
    6   13   25    -11.80      0.00
    1   10   27     -6.49      0.00
    0   16   24      1.55      0.00
   16   17   17     13.32      0.00
    4   17   23     31.63      0.00
    7   16   23     -1.48      0.00
    1    7   28    -18.87      0.00
    5    5   28    -34.61      0.00
   16   16   18      8.78      0.00
    6   20   20    -12.49      0.00
    2   16   24     -4.82      0.00
    8   14   24    -10.90      0.00
    4   12   26     -1.97      0.00
    4    6   28     -4.95      0.00
   15   17   18      0.05      0.00
    6   19   21     -3.18      0.00
    9    9   26     -7.42      0.00
    3   10   27     -5.51      0.00
   10   16   22      7.08      0.00
    8   10   26      2.67      0.00
   15   16   19     14.63      0.00
    9   19   20     -0.04      0.00
    1   20   21     -8.43      0.00
   12   13   23     -7.07      0.00
    7    8   27      0.21      0.00
    3    7   28      0.09      0.00
    0    1   29     11.71      0.00
   14   18   18      4.82      0.00
    6   18   22     -0.43      0.00
   14   17   19      4.87      0.00
    9   18   21     -0.17      0.00
    1   19   22      5.45      0.00
   11   14   23     -0.15      0.00
    5   14   25     -4.58      0.00
   10   11   25      1.52      0.00
    1   13   26    -13.16      0.00
    7   11   26      0.22      0.00
    6    9   27    -10.17      0.00
    1    2   29    -15.43      0.00
    4   16   24      6.19      0.00
    0    8   28      1.85      0.00
   15   15   20     10.86      0.00
    3   20   21      0.48      0.00
    7   15   24    -10.62      0.00
    9   12   25     -5.99      0.00
    0   15   25     -4.64      0.00
    0   11   27     -6.55      0.00
    0    3   29      5.65      0.00
   14   16   20     -7.65      0.00
    2    8   28      3.52      0.00
   13   18   19      3.00      0.00
    3   19   22     -7.63      0.00
    9   17   22     -9.14      0.00
    1   18   23      0.10      0.00
    6   17   23    -11.61      0.00
   10   15   23     -4.18      0.00
    2   15   25     -7.71      0.00
    3   13   26     -4.68      0.00
    2   11   27     -6.89      0.00
    5   10   27     -4.44      0.00
    2    3   29     -2.15      0.00
    6   12   26     -0.15      0.00
    6    6   28      6.73      0.00
   13   17   20      0.47      0.00
    8   13   25     -3.24      0.00
    5    7   28    -11.63      0.00
    1    4   29      5.05      0.00
   14   15   21    -12.07      0.00
    3   18   23     -7.11      0.00
    8   20   20     14.16      0.00
   12   12   24     10.84      0.00
    4    8   28     18.42      0.00
   12   19   19      5.97      0.00
    5   20   21     -7.60      0.00
    8   19   21      4.18      0.00
   13   16   21     15.25      0.00
    9   16   23     -2.25      0.00
    1   17   24      1.51      0.00
   11   13   24      5.74      0.00
    4   15   25     -6.89      0.00
    4   11   27      3.10      0.00
    1    9   28      2.19      0.00
    3    4   29      7.54      0.00
    0    5   29      1.02      0.00
   12   18   20      6.37      0.00
    6   16   24     -0.42      0.00
    5   19   22      4.20      0.00
    7   14   25      6.64      0.00
    5   13   26      4.42      0.00
    2    5   29      0.10      0.00
    8   18   22      4.65      0.00
   10   14   24      5.71      0.00
    0   14   26     -1.43      0.00
   12   17   21     -7.61      0.00
    3   17   24      1.09      0.00
    1   12   27      4.43      0.00
    8    9   27     -2.56      0.00
    3    9   28      4.06      0.00
   14   14   22     -1.07      0.00
    2   14   26     -8.31      0.00
   10   10   26    -21.26      0.00
   13   15   22      8.22      0.00
    5   18   23      1.83      0.00
    9   11   26     -5.68      0.00
    7   10   27      3.46      0.00
    1    6   29     -9.00      0.00
   11   19   20     -2.22      0.00
    0   21   21    -24.40      0.00
    8   17   23     -4.27      0.00
    9   15   24     18.99      0.00
    1   16   25      9.01      0.00
    3   12   27     -4.77      0.00
    7    7   28      4.30      0.00
    4    5   29      5.05      0.00
   12   16   22     -4.44      0.00
    0   20   22      2.22      0.00
    8   12   26      6.37      0.00
    6    8   28      2.19      0.00
    0   10   28     -1.35      0.00
   11   18   21     12.01      0.00
    2   21   21     -6.99      0.00
    6   15   25      8.37      0.00
    6   11   27      6.82      0.00
    3    6   29    -12.23      0.00
    2   20   22      6.97      0.00
    4   14   26      6.88      0.00
    2   10   28    -20.67      0.00
    7   20   21     -1.06      0.00
    0   19   23     -0.55      0.00
    5   17   24      4.09      0.00
    3   16   25     -4.27      0.00
   11   12   25     -4.24      0.00
    5    9   28      7.07      0.00
    0    7   29     13.36      0.00
    7   19   22    -12.02      0.00
   11   17   22     -5.56      0.00
    2   19   23      2.65      0.00
   13   14   23     -2.78      0.00
   10   13   25     -1.85      0.00
    7   13   26      3.84      0.00
    2    7   29    -13.27      0.00
    8   16   24     -3.38      0.00
    4   21   21     -0.35      0.00
   12   15   23     -1.33      0.00
    5   12   27      2.86      0.00
    0   13   27     10.39      0.00
   10   20   20     -0.97      0.00
    4   20   22      6.61      0.00
    0   18   24     -8.92      0.00
    4   10   28     -8.64      0.00
    0    0   30     21.37      0.00
   17   17   18    -13.13      0.00
   10   19   21      1.98      0.00
    7   18   23      5.38      0.00
    9   14   25     -6.00      0.00
    1   15   26      8.64      0.00
    2   13   27     -9.29      0.00
    5    6   29    -10.74      0.00
    1    1   30    -39.19      0.00
   16   18   18      3.83      0.00
    2   18   24    -19.68      0.00
    0    2   30     38.14      0.00
   16   17   19      4.55      0.00
    4   19   23      9.39      0.00
   11   16   23     -2.37      0.00
    5   16   25    -12.54      0.00
    1   11   28     -8.07      0.00
    1    8   29      0.53      0.00
    4    7   29      0.31      0.00
   10   18   22     -4.71      0.00
    6   14   26     -1.30      0.00
    2    2   30     -0.67      0.00
   15   18   19     -0.88      0.00
    3   15   26      1.28      0.00
    9   10   27      3.54      0.00
    1    3   30     -8.39      0.00
   16   16   20    -34.64      0.00
    8    8   28     -3.30      0.00
   15   17   20     -8.17      0.00
    7   17   24      3.90      0.00
   13   13   24     -1.84      0.00
    8   15   25     -3.32      0.00
    0   17   25     -2.68      0.00
    4   13   27      0.21      0.00
    8   11   27     -3.26      0.00
    3   11   28      7.60      0.00
    7    9   28     -4.03      0.00
    3    8   29      0.36      0.00
    4   18   24     -6.54      0.00
   12   14   24     -2.06      0.00
    0    4   30      1.02      0.00
   14   19   19     -5.42      0.00
    6   21   21    -17.57      0.00
   10   17   23     -2.70      0.00
    2   17   25      0.89      0.00
   11   11   26      8.16      0.00
    3    3   30      0.87      0.00
   14   18   20      5.76      0.00
    6   20   22      5.36      0.00
   10   12   26     11.64      0.00
    6   10   28    -14.10      0.00
    2    4   30      0.66      0.00
    9   20   21     -3.98      0.00
   15   16   21      7.35      0.00
   11   15   24     -4.39      0.00
    7   12   27      6.43      0.00
    0    9   29      1.10      0.00
   14   17   21      3.53      0.00
    1   21   22     -2.62      0.00
    9   19   22     -2.08      0.00
    6   19   23     -5.47      0.00
    5   15   26    -10.09      0.00
    9   13   26     -9.44      0.00
    1   14   27     -4.43      0.00
    2    9   29     -3.66      0.00
    6    7   29      3.40      0.00
    1    5   30     15.03      0.00
    0   12   28     -2.56      0.00
   13   19   20     -9.11      0.00
    1   20   23    -15.23      0.00
    4   17   25      1.03      0.00
    7   16   25     -3.82      0.00
    5   11   28     -3.62      0.00
    5    8   29      4.84      0.00
   10   16   24     -1.93      0.00
    0   16   26      5.23      0.00
    2   12   28     -1.07      0.00
    4    4   30     12.16      0.00
   13   18   21      1.67      0.00
    3   21   22      1.02      0.00
   15   15   22     -3.38      0.00
    9   18   23     -0.11      0.00
    3   14   27     -5.71      0.00
    6   13   27     -0.64      0.00
    3    5   30      5.50      0.00
   14   16   22      4.75      0.00
    6   18   24      4.00      0.00
    2   16   26     -5.87      0.00
    8   14   26     21.92      0.00
    0    6   30     -4.13      0.00
    3   20   23      7.96      0.00
    1   19   24      8.84      0.00
   12   13   25      0.80      0.00
    4    9   29    -12.22      0.00
    2    6   30    -14.27      0.00
   13   17   22    -12.19      0.00
   11   14   25      1.93      0.00
    1   10   29     -8.85      0.00
   12   20   20      7.33      0.00
    4   12   28     -0.52      0.00
   12   19   21     -1.57      0.00
    8   21   21      5.93      0.00
    3   19   24     -2.95      0.00
    9   17   24     -5.16      0.00
    9    9   28     21.06      0.00
    8   20   22      5.47      0.00
    4   16   26     14.91      0.00
    8   10   28     -2.37      0.00
    5   21   22      2.53      0.00
   14   15   23     -2.84      0.00
    1   18   25     -0.64      0.00
    6   17   25     -4.52      0.00
   10   15   25      0.44      0.00
    7   15   26      2.83      0.00
    5   14   27     -4.14      0.00
   10   11   27     -3.84      0.00
    3   10   29      0.50      0.00
    1    7   30      4.62      0.00
    5    5   30      0.70      0.00
   12   18   22     -0.06      0.00
    4    6   30    -14.50      0.00
    5   20   23    -12.47      0.00
    8   19   23     -3.30      0.00
   13   16   23     10.92      0.00
    9   12   27      4.64      0.00
    0   15   27    -16.30      0.00
    1   13   28     -4.30      0.00
    7   11   28     11.15      0.00
    7    8   29     -3.17      0.00
    3   18   25     10.06      0.00
    2   15   27     -3.98      0.00
    6    9   29     -0.82      0.00
    3    7   30     20.86      0.00
   11   20   21     -0.46      0.00
   12   17   23      8.75      0.00
    5   19   24     -0.56      0.00
    9   16   25      7.24      0.00
    8   13   27     -4.36      0.00
    3   13   28      1.50      0.00
    0   11   29     -2.73      0.00
    0    1   31      5.11      0.00
    8   18   24     -0.14      0.00
   12   12   26     -8.03      0.00
    6   12   28     -8.06      0.00
    0    8   30     18.12      0.00
   11   19   22     -3.03      0.00
    1   17   26      2.72      0.00
   11   13   26     -0.82      0.00
    2   11   29      2.60      0.00
    5   10   29     -2.88      0.00
    1    2   31     -1.76      0.00
    0   22   22    -18.42      0.00
   14   14   24     -8.54      0.00
    6   16   26      3.12      0.00
    2    8   30      9.37      0.00
    0   21   23      4.42      0.00
   13   15   24      8.21      0.00
    4   15   27      5.78      0.00
    0    3   31      1.09      0.00
   18   18   18    -23.78      0.00
    2   22   22     -8.92      0.00
   10   14   26     -2.62      0.00
    6    6   30     -4.66      0.00
   17   18   19     -1.31      0.00
    7   21   22     -9.68      0.00
    2   21   23    -13.48      0.00
   11   18   23    -16.63      0.00
    5   18   25     10.09      0.00
    3   17   26     -1.83      0.00
    7   14   27     -4.97      0.00
    5    7   30      1.74      0.00
    2    3   31      0.31      0.00
   12   16   24    -10.37      0.00
    0   20   24     -3.95      0.00
   16   19   19      1.99      0.00
   17   17   20     -4.59      0.00
    7   20   23      0.12      0.00
    8   17   25     -0.45      0.00
    5   13   28     -1.66      0.00
    4   11   29      8.62      0.00
    1    4   31      5.58      0.00
   16   18   20     10.36      0.00
    2   20   24     -3.81      0.00
    0   14   28     12.97      0.00
    4    8   30      1.21      0.00
   10   21   21      6.62      0.00
    9   15   26     -6.58      0.00
    1    9   30     -9.10      0.00
   10   20   22     -6.97      0.00
    4   22   22      3.62      0.00
    2   14   28     11.77      0.00
   10   10   28      2.84      0.00
   15   19   20      0.83      0.00
   16   17   21      2.29      0.00
    4   21   23      3.64      0.00
    7   19   24      2.98      0.00
   11   17   24      5.52      0.00
    0   19   25     -6.60      0.00
    1   16   27      0.43      0.00
    9   11   28     -4.48      0.00
    1   12   29      6.91      0.00
    8    9   29     -1.01      0.00
    3    4   31     -2.08      0.00
    0    5   31      4.96      0.00
   15   18   21     -3.99      0.00
   10   19   23     -1.84      0.00
    2   19   25      0.50      0.00
   13   14   25     -6.54      0.00
    5   17   26     -4.68      0.00
    6   15   27      4.46      0.00
    7   10   29     -0.24      0.00
    3    9   30     -3.06      0.00
    2    5   31     -2.68      0.00
    4   20   24     14.21      0.00
    8   12   28      4.08      0.00
   12   15   25     -0.76      0.00
    3   16   27      6.72      0.00
   11   12   27      1.66      0.00
    3   12   29     12.57      0.00
   14   20   20      1.61      0.00
   16   16   22     -8.74      0.00
    8   16   26      0.61      0.00
    4   14   28      3.90      0.00
   14   19   21      3.28      0.00
   15   17   22      3.98      0.00
    7   18   25    -13.17      0.00
   10   13   27     -0.74      0.00
    6   11   29     -1.93      0.00
    7    7   30     -0.87      0.00
    1    6   31      2.08      0.00
   10   18   24     -9.17      0.00
    0   18   26     -2.88      0.00
    6    8   30     -2.89      0.00
    0   10   30     -4.62      0.00
    4   19   25    -10.04      0.00
   11   16   25     -0.69      0.00
    7   13   28     10.22      0.00
    4    5   31      0.78      0.00
   14   18   22     -1.88      0.00
    6   22   22      5.30      0.00
    2   18   26     12.16      0.00
    2   10   30      2.40      0.00
    9   21   22     -1.08      0.00
    6   21   23     -6.66      0.00
    9   14   27     -4.67      0.00
    5    9   30      1.39      0.00
    3    6   31      6.66      0.00
   13   20   21     -4.66      0.00
    9   20   23     -4.57      0.00
   15   16   23     -4.50      0.00
    5   16   27     -0.93      0.00
    1   15   28      0.87      0.00
    5   12   29      3.76      0.00
    0   13   29      0.26      0.00
    0    7   31      0.15      0.00
    6   20   24     -4.27      0.00
   13   19   22      7.13      0.00
    1   22   23      3.91      0.00
   14   17   23     -5.66      0.00
   10   17   25    -12.71      0.00
    7   17   26      0.41      0.00
   13   13   26     -0.47      0.00
    2   13   29     -5.55      0.00
    2    7   31     -5.44      0.00
    4   18   26      2.71      0.00
   12   14   26      4.19      0.00
    6   14   28     -0.74      0.00
    4   10   30    -12.85      0.00
    1   21   24     -2.83      0.00
    9   19   24      2.52      0.00
    8   15   27      0.62      0.00
    0   17   27     -8.69      0.00
    3   15   28      4.64      0.00
    3   22   23     -3.85      0.00
   13   18   23    -10.67      0.00
    6   19   25      5.83      0.00
   11   15   26    -13.10      0.00
    2   17   27      2.08      0.00
    9   10   29      7.51      0.00
    1   11   30      1.80      0.00
    5    6   31     -2.11      0.00
    0    0   32    -18.22      0.00
   12   21   21      5.72      0.00
    3   21   24     10.35      0.00
   15   15   24      0.87      0.00
    1   20   25     14.81      0.00
   11   11   28      9.39      0.00
    4   13   29      0.21      0.00
    8   11   29     -0.41      0.00
    1    8   31      9.49      0.00
    4    7   31     -3.90      0.00
    1    1   32      4.29      0.00
   12   20   22      3.64      0.00
   14   16   24     -2.93      0.00
   10   12   28      0.21      0.00
    8    8   30     22.99      0.00
    0    2   32     12.15      0.00
    9   18   25     -5.78      0.00
    3   11   30     -1.36      0.00
    7    9   30     -4.31      0.00
    8   22   22      7.75      0.00
   10   16   26     -3.10      0.00
    2    2   32    -28.19      0.00
    8   21   23      2.89      0.00
   12   19   23      8.45      0.00
   13   17   24      0.01      0.00
    3   20   25     -5.92      0.00
    4   17   27     -1.78      0.00
    7   16   27      8.17      0.00
    5   15   28      1.26      0.00
    9   13   28      1.91      0.00
    7   12   29      4.45      0.00
    3    8   31     -2.12      0.00
    1    3   32     -5.38      0.00
    6   18   26     -2.13      0.00
    6   10   30      2.30      0.00
    5   22   23     -0.52      0.00
    1   19   26    -10.05      0.00
    1   14   29      1.72      0.00
    8   20   24    -10.02      0.00
    0   16   28      6.85      0.00
    0    4   32     14.59      0.00
    5   21   24      0.92      0.00
   12   13   27      2.88      0.00
    0    9   31      4.84      0.00
    3    3   32     -4.22      0.00
   12   18   24     -4.65      0.00
    2   16   28     -3.75      0.00
    8   14   28     -0.32      0.00
    0   12   30    -10.88      0.00
    2    4   32     14.71      0.00
   18   19   19    -16.32      0.00
   11   21   22     -5.72      0.00
   14   15   25     14.21      0.00
    3   19   26     -5.56      0.00
    9   17   26      9.03      0.00
   11   14   27      2.87      0.00
    3   14   29     -5.15      0.00
    6   13   29      0.75      0.00
    5   11   30      1.60      0.00
    2    9   31     -4.07      0.00
    6    7   31      6.83      0.00
   18   18   20     16.07      0.00
    2   12   30     -6.68      0.00
   17   19   20      8.87      0.00
   11   20   23     -9.38      0.00
    5   20   25      1.26      0.00
    8   19   25      4.65      0.00
   13   16   25     -0.77      0.00
    5    8   31    -12.42      0.00
    1    5   32    -15.25      0.00
   17   18   21      2.15      0.00
    1   18   27      1.10      0.00
    6   17   27      5.77      0.00
   10   15   27     -3.42      0.00
   16   20   20     23.29      0.00
    4   16   28      4.12      0.00
    4    4   32     -2.12      0.00
   16   19   21      4.64      0.00
    0   23   23    -11.19      0.00
   11   19   24      0.40      0.00
   12   17   25     -1.09      0.00
    7   15   28     -2.94      0.00
    4    9   31     -2.26      0.00
    3    5   32     -8.79      0.00
    0   22   24     13.61      0.00
    4   12   30     -2.64      0.00
    0    6   32      0.04      0.00
   17   17   22      8.76      0.00
    7   22   23      6.12      0.00
    2   23   23    -14.92      0.00
    5   19   26      6.31      0.00
    3   18   27      0.84      0.00
    5   14   29     -6.54      0.00
   10   11   29      3.23      0.00
    9    9   30     -0.40      0.00
    1   10   31      8.78      0.00
   16   18   22    -10.73      0.00
    2   22   24    -17.36      0.00
    8   18   26     -1.27      0.00
    8   10   30     -4.64      0.00
    2    6   32      2.92      0.00
   15   20   21     10.14      0.00
    7   21   24      9.86      0.00
    0   21   25     12.53      0.00
    9   16   27     -0.38      0.00
    9   12   29     -5.05      0.00
    0   15   29      3.81      0.00
   10   22   22     23.67      0.00
   14   14   26      4.22      0.00
   15   19   22      1.22      0.00
   10   21   23     -1.25      0.00
    2   21   25     -8.49      0.00
   11   18   25     -2.13      0.00
   13   15   26      2.67      0.00
    2   15   29    -11.69      0.00
    1   13   30      1.95      0.00
    7   11   30     -1.01      0.00
    3   10   31     -5.17      0.00
   12   12   28    -10.94      0.00
   16   17   23     -4.48      0.00
    4   23   23     10.98      0.00
    7   20   25      2.32      0.00
    1   17   28     -3.17      0.00
   11   13   28     -7.38      0.00
    8   13   29     -3.23      0.00
    7    8   31     -6.17      0.00
    1    7   32     10.98      0.00
    5    5   32    -11.81      0.00
    4   22   24     22.43      0.00
   10   20   24     -6.54      0.00
   12   16   26     -3.98      0.00
    0   20   26    -14.46      0.00
    6   16   28     -8.63      0.00
    4    6   32      9.58      0.00
   14   21   21    -10.72      0.00
   15   18   23      7.31      0.00
    5   18   27     -6.18      0.00
    3   13   30     11.60      0.00
    6    9   31     10.94      0.00
   14   20   22     -6.88      0.00
    2   20   26      4.91      0.00
   10   14   28      5.59      0.00
    6   12   30     -0.37      0.00
    4   21   25      5.00      0.00
    8   17   27    -10.19      0.00
    3   17   28      0.96      0.00
    4   15   29      3.06      0.00
    0   11   31     17.03      0.00
    3    7   32    -11.45      0.00
   14   19   23     -0.84      0.00
   10   19   25     -0.74      0.00
    7   19   26      0.03      0.00
   11   17   26     -3.82      0.00
    7   14   29     -9.03      0.00
    2   11   31     -6.00      0.00
    5   10   31      4.76      0.00
   16   16   24    -15.05      0.00
    0    8   32     -4.12      0.00
   15   17   24     -0.55      0.00
    0   19   27      6.71      0.00
    9   15   28     -6.56      0.00
    0    1   33      4.08      0.00
    4   20   26     -1.34      0.00
    2    8   32     11.66      0.00
   13   21   22     -2.82      0.00
    9   22   23    -12.93      0.00
    6   23   23    -12.51      0.00
    2   19   27      1.16      0.00
   13   14   27     -2.54      0.00
    5   13   30     -2.16      0.00
    1    2   33     -1.50      0.00
    6   22   24     -2.79      0.00
   14   18   24     -3.67      0.00
    0   14   30      1.43      0.00
    6    6   32     10.08      0.00
   13   20   23     -8.89      0.00
    9   21   24      0.39      0.00
   12   15   27     -2.44      0.00
    5   17   28      1.14      0.00
    1   16   29      1.26      0.00
    4   11   31      0.15      0.00
    5    7   32      4.26      0.00
    0    3   33     13.25      0.00
   10   18   26      8.52      0.00
    2   14   30     -2.31      0.00
   10   10   30     26.61      0.00
    6   21   25     -2.57      0.00
    7   18   27     -1.29      0.00
    6   15   29     -5.50      0.00
    9   11   30     -1.41      0.00
    2    3   33     -1.34      0.00
    8   16   28     -7.83      0.00
    4    8   32     10.39      0.00
    1   23   24     -3.46      0.00
   13   19   24      1.75      0.00
    9   20   25      2.01      0.00
   15   16   25    -12.18      0.00
    4   19   27     -4.77      0.00
   11   16   27     -3.36      0.00
    3   16   29     10.51      0.00
   11   12   29      3.60      0.00
    1   12   31     -4.18      0.00
    8    9   31     -8.61      0.00
    1    9   32      0.86      0.00
    1    4   33     -1.53      0.00
    0   18   28     -5.17      0.00
    8   12   30      4.25      0.00
    1   22   25      8.52      0.00
   14   17   25      5.43      0.00
   10   13   29     -0.43      0.00
    7   10   31     -3.77      0.00
   12   22   22      8.34      0.00
    6   20   26     11.86      0.00
    2   18   28     15.95      0.00
    4   14   30     -0.96      0.00
   12   21   23      7.12      0.00
    3   23   24     -0.93      0.00
    3   12   31     -1.31      0.00
    3    9   32      1.87      0.00
    3    4   33     -7.93      0.00
    0    5   33     13.72      0.00
    3   22   25      1.71      0.00
   13   18   25     -1.61      0.00
    1   21   26      1.20      0.00
    9   19   26     -2.32      0.00
   10   17   27      3.25      0.00
    9   14   29     11.73      0.00
    7   13   30      0.19      0.00
    6   11   31      0.13      0.00
    2    5   33     -8.48      0.00
   12   20   24     10.21      0.00
   19   19   20      6.09      0.00
    8   23   23      0.72      0.00
    7   17   28      4.67      0.00
   13   13   28     -1.40      0.00
    5   16   29     -6.39      0.00
    7    7   32     10.90      0.00
   18   20   20     -5.39      0.00
    8   22   24      9.84      0.00
    4   18   28    -16.99      0.00
   12   14   28      6.45      0.00
    6    8   32      2.53      0.00
    0   10   32     -3.79      0.00
   18   19   21      4.92      0.00
    3   21   26      4.18      0.00
   15   15   26     -5.27      0.00
    6   19   27     -7.65      0.00
    1   15   30      0.77      0.00
    1    6   33     -2.04      0.00
   14   16   26    -13.51      0.00
    2   10   32      2.03      0.00
   17   20   21    -20.03      0.00
    5   23   24      8.73      0.00
    8   21   25     -5.86      0.00
   12   19   25     -7.34      0.00
    1   20   27     -2.70      0.00
   11   15   28      1.91      0.00
    8   15   29     10.73      0.00
    0   17   29     -2.95      0.00
    5   12   31     -0.95      0.00
    0   13   31     -7.79      0.00
    5    9   32     -2.14      0.00
    4    5   33      1.24      0.00
   18   18   22     -2.74      0.00
    6   14   30      4.36      0.00
   17   19   22    -11.06      0.00
   11   22   23      4.87      0.00
    5   22   25     -5.49      0.00
   13   17   26      4.04      0.00
    9   18   27     -2.83      0.00
    2   17   29      1.17      0.00
    3   15   30     10.67      0.00
    2   13   31     -3.43      0.00
    3    6   33      7.26      0.00
   16   21   21      9.34      0.00
   11   21   24     -0.56      0.00
    3   20   27      0.24      0.00
    0    7   33     23.15      0.00
   16   20   22     -5.12      0.00
    8   20   26     16.94      0.00
   10   16   28     -4.18      0.00
    4   10   32      2.94      0.00
   17   18   23      2.36      0.00
    5   21   26      0.50      0.00
   11   11   30     -0.18      0.00
    9   10   31      1.52      0.00
    2    7   33     13.71      0.00
   12   18   26      9.54      0.00
    6   18   28     -0.10      0.00
   10   12   30      9.43      0.00
   16   19   23     -1.15      0.00
   11   20   25     -8.56      0.00
    1   19   28      4.91      0.00
    4   17   29      0.17      0.00
    7   16   29      1.89      0.00
    4   13   31      0.19      0.00
    8   11   31     -7.42      0.00
    1   11   32      2.15      0.00
   15   21   22      7.07      0.00
   14   15   27     -4.79      0.00
    5   15   30     -2.32      0.00
    9   13   30      5.07      0.00
    5    6   33      3.26      0.00
    0   24   24    -11.74      0.00
    8    8   32      2.85      0.00
   15   20   23      8.29      0.00
    7   23   24     -2.47      0.00
   17   17   24     -4.60      0.00
    0   23   25      7.76      0.00
    5   20   27      7.74      0.00
    8   19   27     -1.27      0.00
   13   16   27      2.73      0.00
    3   19   28     -1.06      0.00
    9   17   28      1.65      0.00
   12   13   29     -2.20      0.00
    7   12   31     -5.59      0.00
    3   11   32     -2.43      0.00
    7    9   32      2.68      0.00
    1    8   33      2.73      0.00
    4    7   33    -11.49      0.00
   16   18   24      6.69      0.00
    2   24   24      5.92      0.00
    0   16   30     18.74      0.00
    0    0   34     -2.31      0.00
   10   23   23     -0.63      0.00
    2   23   25     -7.83      0.00
    7   22   25      2.94      0.00
   11   19   26     -2.79      0.00
   11   14   29     -6.45      0.00
    1   14   31     -0.39      0.00
    1    1   34      7.50      0.00
   10   22   24     -1.70      0.00
    0   22   26     -2.48      0.00
    2   16   30    -11.70      0.00
    8   14   30     -1.27      0.00
    6   10   32     -7.20      0.00
    0    2   34     -7.74      0.00
   15   19   24     -4.82      0.00
   12   17   27      4.48      0.00
    3    8   33     -2.11      0.00
   14   22   22     -6.07      0.00
    2   22   26    -10.65      0.00
    2    2   34    -12.73      0.00
   14   21   23     -2.10      0.00
   10   21   25     -7.34      0.00
    7   21   26      7.79      0.00
    1   18   29     -1.60      0.00
    6   17   29     -2.34      0.00
   10   15   29     -6.05      0.00
    3   14   31     13.52      0.00
    6   13   31      1.26      0.00
    1    3   34     -0.46      0.00
    4   24   24      9.17      0.00
    0   12   32      6.54      0.00
    4   23   25     12.05      0.00
   16   17   25     22.67      0.00
    0   21   27    -14.07      0.00
    5   19   28      0.19      0.00
    5   11   32      6.25      0.00
    0    9   33    -15.35      0.00
   14   20   24      2.87      0.00
    8   18   28     13.71      0.00
    4   16   30     25.03      0.00
    2   12   32     -0.72      0.00
    0    4   34      6.12      0.00
   15   18   25      1.20      0.00
    2   21   27      1.39      0.00
   11   18   27      1.61      0.00
    3   18   29      0.07      0.00
    7   15   30     -0.84      0.00
    2    9   33      6.93      0.00
    6    7   33      1.70      0.00
    3    3   34     -4.17      0.00
    4   22   26     14.91      0.00
   10   20   26     -9.10      0.00
   14   14   28     -7.40      0.00
    2    4   34      2.66      0.00
    7   20   27     -7.83      0.00
   13   15   28     -5.12      0.00
    9   16   29     -0.59      0.00
    5    8   33     -5.88      0.00
   13   22   23     -0.84      0.00
   14   19   25     -4.24      0.00
    5   14   31     -3.71      0.00
   10   11   31     -3.62      0.00
    1    5   34    -10.01      0.00
   12   16   28     -2.39      0.00
    0   20   28     -6.11      0.00
    4   12   32      5.28      0.00
    9   23   24      1.77      0.00
   13   21   24     -1.44      0.00
    4   21   27     -3.33      0.00
    9   12   31     -9.92      0.00
    0   15   31     11.25      0.00
    9    9   32     -4.89      0.00
    4    9   33     -3.56      0.00
    6   24   24    -23.17      0.00
   16   16   26      8.76      0.00
    2   20   28    -17.02      0.00
   12   12   30      6.21      0.00
    8   10   32     -6.27      0.00
    4    4   34     -8.77      0.00
    6   23   25      2.02      0.00
    9   22   25    -10.72      0.00
   15   17   26    -12.29      0.00
   10   19   27    -10.26      0.00
    5   18   29     -0.90      0.00
    1   17   30     -0.74      0.00
   11   13   30     -2.20      0.00
    2   15   31     14.54      0.00
    1   10   33     -6.15      0.00
    3    5   34      0.09      0.00
    6   16   30      0.60      0.00
    0    6   34     14.55      0.00
   13   20   25      4.17      0.00
    7   19   28      7.95      0.00
   11   17   28      1.81      0.00
    8   17   29     -8.12      0.00
    8   13   31      0.36      0.00
    1   13   32     -8.03      0.00
    7   11   32     -8.23      0.00
    6   22   26     -6.01      0.00
   14   18   26      0.17      0.00
   10   14   30      8.59      0.00
    2    6   34     -0.66      0.00
    9   21   26     -4.04      0.00
    3   17   30     11.78      0.00
    3   10   33      2.78      0.00
   20   20   20    -24.74      0.00
    4   20   28     -1.45      0.00
   19   20   21     -2.36      0.00
   12   23   23      3.92      0.00
    1   24   25    -10.98      0.00
    0   19   29      6.52      0.00
    4   15   31     -1.41      0.00
    3   13   32     -5.48      0.00
    7    8   33     -5.74      0.00
   12   22   24     -0.49      0.00
    6   12   32     -9.48      0.00
   18   21   21      6.09      0.00
   19   19   22      1.84      0.00
    1   23   26     22.64      0.00
   13   19   26     -5.95      0.00
    6   21   27     -4.24      0.00
    2   19   29    -13.05      0.00
   13   14   29      3.80      0.00
    9   15   30      4.35      0.00
    7   14   31     -3.28      0.00
    6    9   33      8.24      0.00
    1    7   34     -3.35      0.00
    5    5   34     -0.96      0.00
   18   20   22      6.71      0.00
   10   18   28      4.08      0.00
    4    6   34     -8.29      0.00
    3   24   25      9.62      0.00
   12   21   25     -0.40      0.00
    9   20   27     -7.50      0.00
   15   16   27     -9.48      0.00
   12   15   29      0.76      0.00
    0   11   33      8.63      0.00
   17   21   22      4.19      0.00
   18   19   23     -1.31      0.00
    3   23   26      5.11      0.00
    1   22   27      0.78      0.00
   14   17   27     -5.19      0.00
    7   18   29      5.87      0.00
    5   17   30     -4.53      0.00
    2   11   33      2.50      0.00
    5   10   33     -0.04      0.00
    3    7   34     -1.18      0.00
    8   24   24      0.70      0.00
   17   20   23      3.80      0.00
    8   23   25      0.61      0.00
    4   19   29     -6.17      0.00
   11   16   29     -7.58      0.00
    1   16   31    -14.20      0.00
    5   13   32      9.59      0.00
   12   20   26     -2.82      0.00
    6   20   28     -3.05      0.00
    8   16   30      0.35      0.00
    0   14   32     -7.10      0.00
    0    8   34    -12.29      0.00
    3   22   27     -0.36      0.00
   13   18   27      6.76      0.00
    6   15   31     -0.39      0.00
   16   22   22     -6.39      0.00
   18   18   24      5.80      0.00
    8   22   26      8.49      0.00
    0   18   30     -9.77      0.00
    2   14   32      4.30      0.00
   10   10   32      4.31      0.00
    2    8   34      4.91      0.00
   16   21   23      3.97      0.00
   11   23   24      1.96      0.00
   17   19   24      5.95      0.00
    5   24   25      4.06      0.00
    1   21   28     12.42      0.00
    9   19   28     -0.87      0.00
    3   16   31      3.68      0.00
   11   12   31      3.23      0.00
    9   11   32     11.04      0.00
    4   11   33     -3.17      0.00
    0    1   35      3.35      0.00
    2   18   30     10.28      0.00
    6    6   34     -4.52      0.00
   11   22   25     -2.12      0.00
    5   23   26    -12.15      0.00
   10   17   29     -4.65      0.00
   10   13   31     -3.86      0.00
    5    7   34      3.40      0.00
    1    2   35    -13.93      0.00
   16   20   24      6.05      0.00
    8   12   32     -6.86      0.00
    8   21   27      5.71      0.00
   12   19   27     13.93      0.00
    3   21   28     -3.15      0.00
   15   15   28     11.58      0.00
    1   12   33     13.64      0.00
    8    9   33    -11.20      0.00
    0    3   35      1.57      0.00
   14   16   28     -7.03      0.00
    4   14   32     10.48      0.00
    4    8   34     -2.00      0.00
   15   22   23     -5.91      0.00
   17   18   25     -4.87      0.00
   11   21   26      2.22      0.00
    5   22   27      1.60      0.00
    6   19   29      3.41      0.00
    7   17   30      0.11      0.00
   13   13   30      2.85      0.00
    9   14   31      4.64      0.00
    7   10   33      1.05      0.00
    1    9   34     -3.65      0.00
    2    3   35     -7.42      0.00
    4   18   30      0.39      0.00
   12   14   30    -11.92      0.00
   15   21   24      7.82      0.00
   16   19   25      3.24      0.00
   13   17   28     10.20      0.00
    1   20   29      5.98      0.00
    5   16   31     -3.64      0.00
    7   13   32      4.49      0.00
    3   12   33      1.95      0.00
    1    4   35      5.52      0.00
    9   18   29      0.50      0.00
   11   15   30     -5.89      0.00
    6   11   33      6.87      0.00
    3    9   34     -3.65      0.00
    8   20   28     -1.05      0.00
    7   24   25      1.13      0.00
   15   20   25     -5.01      0.00
    0   25   25     -3.49      0.00
   11   20   27     -7.60      0.00
    5   21   28     -6.13      0.00
    3   20   29     11.11      0.00
    8   15   31     -2.81      0.00
    0   17   31      1.83      0.00
    1   15   32      5.87      0.00
    3    4   35      7.34      0.00
    0    5   35      9.66      0.00
   10   24   24      4.71      0.00
    0   24   26    -14.61      0.00
   12   18   28     -0.28      0.00
   14   23   23     -2.16      0.00
   10   23   25      8.52      0.00
    2   25   25     -9.71      0.00
    7   23   26     -9.59      0.00
   17   17   26      2.15      0.00
    2   17   31     -5.53      0.00
    7    7   34     -4.94      0.00
    2    5   35      3.12      0.00
   14   22   24      1.16      0.00
    2   24   26     -0.72      0.00
   16   18   26     -5.29      0.00
   10   16   30     -8.00      0.00
    6   14   32      0.07      0.00
    6    8   34      7.11      0.00
    0   10   34    -10.29      0.00
    0   23   27     18.47      0.00
    3   15   32     -3.25      0.00
    5   12   33     -5.36      0.00
    0   13   33      7.31      0.00
   10   22   26     -1.64      0.00
    6   18   30      3.44      0.00
    2   10   34     -4.24      0.00
   14   21   25     -0.04      0.00
   15   19   26      6.16      0.00
    2   23   27    -16.72      0.00
    7   22   27      5.06      0.00
   14   15   29     -9.30      0.00
    1   19   30      3.21      0.00
    2   13   33     -9.65      0.00
    5    9   34     -0.74      0.00
    1    6   35     -8.05      0.00
    4   25   25      1.86      0.00
   11   19   28      0.79      0.00
    5   20   29     -6.93      0.00
    8   19   29      9.60      0.00
   13   16   29     -6.30      0.00
    4   17   31     -2.09      0.00
    7   16   31      7.84      0.00
   11   11   32     -1.39      0.00
    4    5   35     14.28      0.00
    4   24   26     -2.68      0.00
    0   22   28      6.16      0.00
   10   12   32      1.60      0.00
   10   21   27      0.20      0.00
    3   19   30     -7.33      0.00
    9   17   30      2.75      0.00
    9   10   33     -0.83      0.00
    3    6   35     -9.94      0.00
   14   20   26      8.31      0.00
    2   22   28     -6.61      0.00
    4   10   34     -3.89      0.00
   13   23   24      0.93      0.00
    4   23   27      4.90      0.00
   16   17   27      9.10      0.00
    7   21   28    -10.25      0.00
   12   17   29      6.76      0.00
   12   13   31      4.11      0.00
    5   15   32     -0.78      0.00
    9   13   32     -8.00      0.00
    4   13   33      7.65      0.00
    8   11   33     -0.95      0.00
    0    7   35      5.46      0.00
   13   22   25     15.03      0.00
   15   18   27      1.50      0.00
   11   14   31     -1.88      0.00
    1   11   34    -13.13      0.00
    2    7   35    -11.62      0.00
    0   16   32      3.58      0.00
   20   21   21      8.08      0.00
    9   24   25    -11.32      0.00
    0   21   29      2.65      0.00
    7   12   33      3.43      0.00
   20   20   22     11.24      0.00
    4   22   28      6.15      0.00
   10   20   28      3.77      0.00
    2   16   32     -5.13      0.00
    8   14   32      0.52      0.00
    8    8   34     -3.80      0.00
   19   21   22     -1.10      0.00
    6   25   25      8.22      0.00
    9   23   26      4.27      0.00
   13   21   26     -5.27      0.00
   14   19   27     -2.30      0.00
    2   21   29     14.70      0.00
   11   18   29     -1.51      0.00
    5   19   30      7.60      0.00
    1   18   31      7.29      0.00
    6   17   31     -8.41      0.00
   10   15   31     -5.66      0.00
    1   14   33     -5.24      0.00
    3   11   34     -6.08      0.00
    7    9   34      6.42      0.00
    5    6   35    -10.23      0.00
    6   24   26     -2.11      0.00
    8   18   30    -13.44      0.00
   19   20   23      2.85      0.00
    7   20   29      9.25      0.00
    1    8   35      1.59      0.00
    4    7   35     -1.27      0.00
   18   22   22      6.40      0.00
   14   14   30    -11.54      0.00
    6   10   34      8.00      0.00
   18   21   23     -6.89      0.00
    6   23   27      6.74      0.00
    9   22   27      5.42      0.00
   13   15   30      4.69      0.00
    3   18   31     -2.36      0.00
    3   14   33     -0.67      0.00
    6   13   33     -7.44      0.00
   12   24   24      0.13      0.00
   16   16   28     17.34      0.00
    4   16   32     -1.03      0.00
    0    0   36     28.14      0.00
   19   19   24      5.39      0.00
   12   23   25     -5.81      0.00
   13   20   27     -0.73      0.00
   15   17   28     -4.01      0.00
    4   21   29      3.76      0.00
    9   16   31     -7.35      0.00
    7   15   32      0.15      0.00
    3    8   35      1.18      0.00
    1    1   36      0.60      0.00
   18   20   24      2.14      0.00
   12   16   30     -1.79      0.00
    0   20   30      5.29      0.00
    0   12   34     25.78      0.00
    0    2   36     -8.02      0.00
   17   22   23     -4.91      0.00
    1   25   26     -4.15      0.00
   10   19   29     -9.28      0.00
    5   11   34     -2.50      0.00
   12   22   26      5.98      0.00
    6   22   28      3.27      0.00
   14   18   28      0.01      0.00
    2   20   30     -8.68      0.00
    2   12   34     -3.48      0.00
    2    2   36    -17.26      0.00
   17   21   24     -0.02      0.00
    1   24   27     -2.09      0.00
    9   21   28      3.34      0.00
    0    9   35     11.28      0.00
    1    3   36     -1.36      0.00
   18   19   25      9.41      0.00
    3   25   26    -12.71      0.00
    7   19   30      6.86      0.00
   11   17   30     11.70      0.00
    5   18   31     11.22      0.00
    5   14   33     -5.44      0.00
   10   11   33      1.70      0.00
    2    9   35     -2.38      0.00
    6    7   35      2.78      0.00
   12   12   32      2.11      0.00
    0    4   36     21.44      0.00
   16   23   23     -7.66      0.00
   17   20   25     10.41      0.00
    8   25   25     11.00      0.00
    3   24   27      4.97      0.00
   12   21   27      4.78      0.00
    1   23   28     -7.87      0.00
   13   19   28     -4.96      0.00
    8   17   31     11.55      0.00
    1   17   32     -1.06      0.00
   11   13   32      1.52      0.00
    9   12   33      5.04      0.00
    0   15   33     -1.83      0.00
    5    8   35     -1.54      0.00
    3    3   36      4.32      0.00
   16   22   24     -6.11      0.00
    8   24   26     -6.38      0.00
    4   20   30     12.22      0.00
    6   16   32     -5.45      0.00
    4   12   34     -3.61      0.00
    2    4   36     -7.04      0.00
    6   21   29     11.95      0.00
    2   15   33     -4.83      0.00
    9    9   34     -3.58      0.00
   10   14   32     19.38      0.00
    8   10   34     13.67      0.00
   11   24   25    -12.13      0.00
   16   21   25     -9.66      0.00
    8   23   27     -2.45      0.00
    3   23   28     -0.13      0.00
    9   20   29      5.60      0.00
   15   16   29     -2.96      0.00
    0   19   31    -15.36      0.00
    3   17   32      4.81      0.00
    8   13   33     11.23      0.00
    4    9   35    -11.39      0.00
    1    5   36     -4.09      0.00
   18   18   26    -10.58      0.00
   10   18   30      6.61      0.00
    5   25   26     -5.36      0.00
   11   23   26     -3.19      0.00
   17   19   26     15.96      0.00
    1   22   29      3.05      0.00
   14   17   29    -12.04      0.00
    2   19   31      1.77      0.00
   13   14   31     -3.21      0.00
    1   13   34      2.62      0.00
    7   11   34     -3.88      0.00
    1   10   35    -12.92      0.00
   12   20   28    -10.13      0.00
    4    4   36     11.58      0.00
   15   23   24      5.10      0.00
    5   24   27     -2.22      0.00
   12   15   31      1.47      0.00
    9   15   32     -3.99      0.00
    4   15   33      2.74      0.00
    3    5   36    -10.71      0.00
   16   20   26      4.33      0.00
    8   22   28      0.47      0.00
    0    6   36      1.73      0.00
   15   22   25      1.33      0.00
   11   22   27      2.43      0.00
    3   22   29      2.12      0.00
   13   18   29      3.12      0.00
    7   18   31    -13.56      0.00
    7   14   33     -2.50      0.00
    3   13   34     -1.02      0.00
    3   10   35    -10.81      0.00
    6   20   30     -0.48      0.00
    6   12   34      2.48      0.00
    2    6   36    -11.95      0.00
    5   23   28     -3.03      0.00
    4   19   31      1.63      0.00
   11   16   31     -1.41      0.00
    5   17   32      7.66      0.00
    7    8   35     -1.96      0.00
   15   21   26      3.76      0.00
   17   18   27    -10.38      0.00
    1   21   30      4.42      0.00
    9   19   30      2.93      0.00
    6    9   35     -7.33      0.00
    8   16   32     -5.86      0.00
   16   19   27     -8.43      0.00
   11   21   28      0.15      0.00
    8   21   29      1.88      0.00
   12   19   29     16.91      0.00
    1   16   33     -4.24      0.00
    0   11   35      7.68      0.00
    1    7   36      8.85      0.00
    5    5   36     23.83      0.00
   14   24   24    -12.87      0.00
    0   18   32     -7.44      0.00
    4    6   36     -8.09      0.00
   14   23   25      1.47      0.00
   10   25   25     -1.85      0.00
    7   25   26     -7.81      0.00
    5   22   29     -0.80      0.00
    3   21   30      3.83      0.00
   15   15   30     -5.36      0.00
   10   17   31     -7.30      0.00
    6   15   33     -7.37      0.00
    5   13   34    -11.78      0.00
    2   11   35     -1.43      0.00
    5   10   35     -8.34      0.00
   10   24   26      1.88      0.00
    0   26   26     25.86      0.00
   14   16   30      3.84      0.00
    2   18   32     -6.77      0.00
    0   14   34     16.18      0.00
    7   24   27      9.02      0.00
   15   20   27      4.47      0.00
    0   25   27     13.46      0.00
    3   16   33     -1.42      0.00
   11   12   33      5.50      0.00
    3    7   36     -6.77      0.00
   14   22   26      8.62      0.00
    2   26   26     -2.62      0.00
    2   14   34    -12.16      0.00
   10   10   34     -3.32      0.00
    2   25   27     -5.66      0.00
   10   23   27     -0.36      0.00
   13   17   30      5.83      0.00
    6   19   31     -3.65      0.00
   10   13   33      2.56      0.00
    9   11   34     -2.02      0.00
    0   24   28    -10.18      0.00
    0    8   36     -2.02      0.00
    7   23   28      4.55      0.00
   17   17   28      7.69      0.00
   11   20   29      1.93      0.00
    1   20   31     -2.41      0.00
    7   17   32      8.37      0.00
   13   13   32    -10.68      0.00
    4   11   35      2.42      0.00
    2   24   28     -3.37      0.00
   16   18   28     -1.38      0.00
    8   20   30     -8.06      0.00
    4   18   32      0.33      0.00
   12   14   32     -3.49      0.00
    8   12   34     -6.98      0.00
    2    8   36     -5.80      0.00
   21   21   22     -5.98      0.00
   14   21   27     -1.61      0.00
    5   21   30     -1.43      0.00
    9   18   31     -1.97      0.00
    9   14   33     -0.51      0.00
   20   22   22     -7.07      0.00
    4   26   26     -5.32      0.00
   10   22   28     -1.60      0.00
   12   18   30    -13.17      0.00
    4   14   34      9.24      0.00
    6    6   36     -2.55      0.00
   20   21   23      1.69      0.00
   13   24   25     -0.86      0.00
    4   25   27     -1.68      0.00
   15   19   28      2.81      0.00
    0   23   29     -0.37      0.00
    3   20   31     -7.03      0.00
   11   15   32      0.61      0.00
    5   16   33      1.27      0.00
    1   12   35      0.34      0.00
    8    9   35     -6.12      0.00
    5    7   36      5.50      0.00
    0    1   37      3.62      0.00
   19   22   23     -5.26      0.00
   13   23   26     -2.39      0.00
    2   23   29     -1.28      0.00
    7   22   29    -11.59      0.00
    7   13   34     -6.98      0.00
    7   10   35     -3.09      0.00
    1    2   37     -0.60      0.00
   20   20   24      4.49      0.00
    4   24   28     -1.32      0.00
    4    8   36    -17.03      0.00
   19   21   24      4.57      0.00
    8   15   33     -0.79      0.00
    0   17   33      7.58      0.00
    3   12   35      4.24      0.00
    1    9   36      4.19      0.00
    0    3   37     14.12      0.00
   14   20   28     -6.26      0.00
   10   16   32     -2.13      0.00
   18   23   23      4.66      0.00
    9   25   26     -7.05      0.00
   13   22   27     -4.39      0.00
   10   21   29      0.46      0.00
   11   19   30      1.96      0.00
   14   15   31      0.79      0.00
    2   17   33      3.93      0.00
    1   15   34      0.30      0.00
    6   11   35     -6.38      0.00
    2    3   37     -3.29      0.00
   18   22   24     -1.78      0.00
    0   22   30    -19.74      0.00
    6   18   32      5.61      0.00
   19   20   25     -7.79      0.00
    9   24   27     -8.34      0.00
    4   23   29     -2.79      0.00
   16   17   29      2.60      0.00
    5   20   31     -0.53      0.00
    8   19   31      1.83      0.00
   13   16   31    -13.49      0.00
    1   19   32     -6.06      0.00
    3    9   36     -1.09      0.00
    1    4   37      1.38      0.00
    6   26   26     -0.08      0.00
    2   22   30      1.54      0.00
    6   14   34     -3.10      0.00
   18   21   25      1.48      0.00
    6   25   27     -8.15      0.00
   15   18   29     -7.34      0.00
    7   21   30     -0.49      0.00
    3   15   34     -4.48      0.00
   17   23   24     -4.12      0.00
   12   25   25      6.52      0.00
    9   23   28    -10.16      0.00
   13   21   28     13.07      0.00
   12   17   31    -16.36      0.00
    3   19   32     -4.81      0.00
    9   17   32    -14.41      0.00
    4   17   33      4.11      0.00
    7   16   33      1.32      0.00
    5   12   35      1.61      0.00
    0   13   35     -2.61      0.00
    7    7   36      3.77      0.00
    3    4   37      9.94      0.00
    0    5   37      3.97      0.00
   12   24   26    -10.24      0.00
    6   24   28     -0.75      0.00
    6    8   36    -12.69      0.00
    0   10   36      8.76      0.00
   17   22   25     -1.23      0.00
   19   19   26      6.10      0.00
   14   19   29      6.80      0.00
   11   11   34     13.12      0.00
    2   13   35     -1.29      0.00
    2    5   37     -6.65      0.00
   18   20   26      1.20      0.00
    4   22   30      0.38      0.00
   10   20   30    -12.20      0.00
   10   12   34      2.77      0.00
    2   10   36      6.94      0.00
   12   23   27     -6.27      0.00
    0   21   31      5.81      0.00
   12   13   33     -5.16      0.00
    5    9   36      0.61      0.00
   17   21   26      8.77      0.00
    1   26   27    -18.97      0.00
    6   23   29      3.66      0.00
    9   22   29     -2.17      0.00
    2   21   31     -0.56      0.00
   11   18   31      7.43      0.00
   11   14   33     -1.29      0.00
    5   15   34     -0.18      0.00
    9   13   34      3.72      0.00
    9   10   35     -0.91      0.00
    1    6   37    -14.63      0.00
   16   24   24      2.29      0.00
   16   23   25     11.46      0.00
    1   25   28      7.66      0.00
   13   20   29     -0.80      0.00
    7   20   31      4.14      0.00
    5   19   32      0.66      0.00
    4   13   35     -0.25      0.00
    8   11   35     -0.58      0.00
    4    5   37     -0.23      0.00
   12   22   28     -7.70      0.00
   16   16   30     -5.72      0.00
    8   18   32     -4.84      0.00
    0   16   34      7.56      0.00
    4   10   36     -0.14      0.00
    3   26   27      1.09      0.00
   18   19   27     12.92      0.00
   15   17   30     -6.42      0.00
    1   18   33     -1.77      0.00
    6   17   33     -7.16      0.00
   10   15   33     -2.94      0.00
    3    6   37     -4.99      0.00
   16   22   26     -5.59      0.00
    8   26   26     -0.94      0.00
   14   14   32     -7.30      0.00
    2   16   34     -6.82      0.00
    8   14   34     10.46      0.00
    8   25   27      0.75      0.00
   17   20   27    -10.44      0.00
    3   25   28      5.86      0.00
    1   24   29      1.98      0.00
    4   21   31      0.91      0.00
   13   15   32      8.60      0.00
    7   12   35     -1.00      0.00
    1   11   36      0.02      0.00
    0    7   37     -4.26      0.00
    6   22   30    -13.27      0.00
   14   18   30     -7.94      0.00
   11   25   26      4.00      0.00
    9   21   30      6.81      0.00
   10   19   31      1.79      0.00
    3   18   33      5.23      0.00
    1   14   35     -9.25      0.00
    2    7   37     -1.20      0.00
    8   24   28      2.71      0.00
   12   16   32      7.79      0.00
    0   20   32      5.04      0.00
    8    8   36     -3.96      0.00
   15   24   25      0.02      0.00
   11   24   27     -3.17      0.00
   16   21   27     10.97      0.00
    3   24   29     -7.77      0.00
   12   21   29     -4.01      0.00
    9   16   33      0.85      0.00
    3   11   36      4.76      0.00
    7    9   36     -8.70      0.00
    2   20   32     -0.95      0.00
    4   16   34      0.57      0.00
   15   23   26      1.98      0.00
    5   26   27     -4.54      0.00
    1   23   30     -1.61      0.00
   13   19   30      4.99      0.00
    7   15   34     -1.44      0.00
    3   14   35     -5.46      0.00
    6   13   35      1.56      0.00
    5    6   37     -2.12      0.00
   18   18   28     -6.36      0.00
    6   10   36     -3.83      0.00
    5   25   28     -3.43      0.00
   11   23   28      9.31      0.00
   17   19   28     -7.53      0.00
    8   23   29      6.94      0.00
    7   19   32     -4.83      0.00
   11   17   32     -7.72      0.00
    1    8   37      9.08      0.00
    4    7   37     -1.15      0.00
   15   22   27      4.72      0.00
    3   23   30      4.68      0.00
    6   21   31      5.48      0.00
    5   18   33      8.75      0.00
   16   20   28     -1.72      0.00
    4   20   32     -1.83      0.00
    0   12   36     11.53      0.00
    5   24   29      3.49      0.00
    9   20   31     -0.90      0.00
   15   16   31      2.11      0.00
    8   17   33      0.14      0.00
    5   11   36     -0.33      0.00
    3    8   37      0.65      0.00
   12   20   30     -5.50      0.00
   12   12   34     11.92      0.00
    2   12   36     -4.55      0.00
    0    0   38      5.54      0.00
   14   25   25      0.93      0.00
   11   22   29      1.85      0.00
    1   22   31     10.51      0.00
   14   17   31      5.59      0.00
    1   17   34     -6.17      0.00
   11   13   34      3.73      0.00
    5   14   35    -10.85      0.00
   10   11   35     -3.25      0.00
    1    1   38     18.24      0.00
   14   24   26     -4.49      0.00
    8   22   30     -6.52      0.00
   10   18   32      3.72      0.00
    6   16   34     -4.55      0.00
    0    2   38     -4.58      0.00
   15   21   28     -1.53      0.00
    0   19   33    -17.47      0.00
    9   12   35     -4.45      0.00
    0   15   35      9.27      0.00
    0    9   37      4.04      0.00
   22   22   22    -17.61      0.00
   10   26   26     -2.38      0.00
   10   14   34      1.91      0.00
    2    2   38    -25.87      0.00
   21   22   23      4.26      0.00
    7   26   27      4.98      0.00
   10   25   27      0.49      0.00
   14   23   27     -3.73      0.00
   17   18   29      7.02      0.00
    5   23   30      7.97      0.00
    3   22   31      5.75      0.00
   13   18   31      3.71      0.00
    2   19   33      5.38      0.00
   13   14   33      7.26      0.00
    3   17   34      2.96      0.00
    2   15   35     -8.90      0.00
    2    9   37      6.28      0.00
    6    7   37      2.36      0.00
    1    3   38     -5.11      0.00
    4   12   36      0.42      0.00
   20   23   23     -4.91      0.00
   21   21   24      3.68      0.00
    0   27   27    -12.06      0.00
    7   25   28     -1.24      0.00
   16   19   29     -2.16      0.00
   12   15   33    -11.91      0.00
    8   13   35      0.39      0.00
    9    9   36      0.98      0.00
    5    8   37    -17.64      0.00
   20   22   24      3.60      0.00
   10   24   28     11.84      0.00
    0   26   28      4.50      0.00
    6   20   32     -3.94      0.00
    8   10   36     -1.31      0.00
    0    4   38     16.26      0.00
    2   27   27      5.51      0.00
   11   21   30    -13.35      0.00
    7   18   33     -0.38      0.00
    9   15   34     -1.72      0.00
    3    3   38     14.64      0.00
    2   26   28     -7.34      0.00
   14   22   28     -1.37      0.00
    2    4   38     -1.45      0.00
   19   23   24      4.86      0.00
   20   21   25     -1.62      0.00
    7   24   29     -4.90      0.00
   15   20   29      9.99      0.00
    0   25   29     -2.43      0.00
    8   21   31     -5.94      0.00
   12   19   31      0.80      0.00
    1   21   32      0.29      0.00
    9   19   32      2.99      0.00
    4   19   33     -1.82      0.00
   11   16   33      0.17      0.00
    4   15   35      0.75      0.00
    1   13   36      1.66      0.00
    7   11   36      1.41      0.00
    4    9   37     -6.55      0.00
   19   22   25      1.53      0.00
   13   25   26     10.41      0.00
    2   25   29      0.79      0.00
   10   23   29    -11.84      0.00
    5   22   31      1.39      0.00
    5   17   34     -2.36      0.00
    7   14   35     -2.46      0.00
    1   10   37    -12.91      0.00
    1    5   38     -2.56      0.00
   13   24   27     -2.50      0.00
    4   27   27      7.34      0.00
    3   21   32      3.37      0.00
   15   15   32    -18.10      0.00
    3   13   36     14.19      0.00
   18   24   24      6.67      0.00
   20   20   26     -6.52      0.00
    4   26   28      8.17      0.00
    0   24   30      0.39      0.00
   14   16   32      0.30      0.00
    8   16   34     -1.72      0.00
    6   12   36     -7.46      0.00
    4    4   38     12.77      0.00
   18   23   25      0.72      0.00
   19   21   26      1.32      0.00
   14   21   29      1.45      0.00
    7   23   30      4.28      0.00
   17   17   30      6.10      0.00
   10   17   33     -2.41      0.00
    3   10   37      8.44      0.00
    3    5   38      6.69      0.00
    2   24   30      0.76      0.00
   16   18   30     -2.28      0.00
    0   18   34     16.77      0.00
    0    6   38      4.93      0.00
   13   23   28     -1.91      0.00
    4   25   29     -0.51      0.00
   11   20   31     -0.46      0.00
   13   17   32     -3.85      0.00
    1   16   35     11.82      0.00
    7    8   37     -3.47      0.00
   18   22   26     -3.40      0.00
   10   22   30    -14.99      0.00
    2   18   34     -5.57      0.00
    2    6   38     -8.42      0.00
    9   26   27     -0.48      0.00
   15   19   30      1.55      0.00
    6   19   33     -0.02      0.00
    6   15   35     -3.69      0.00
    6    9   37     -4.16      0.00
    8   20   32      2.68      0.00
   17   24   25      2.19      0.00
   19   20   27     -1.76      0.00
    9   25   28     -3.75      0.00
    0   23   31     10.50      0.00
    5   21   32    -14.61      0.00
    1   20   33     -1.99      0.00
    3   16   35      3.84      0.00
   11   12   35     -2.69      0.00
    5   13   36      1.58      0.00
    0   11   37     11.80      0.00
    4   24   30      7.50      0.00
   12   18   32     -0.06      0.00
    0   14   36     -0.70      0.00
   17   23   26      2.46      0.00
   18   21   27     12.48      0.00
    6   27   27     -5.57      0.00
   13   22   29      3.25      0.00
    2   23   31     -2.68      0.00
    7   22   31      5.70      0.00
    9   18   33     -2.39      0.00
    7   17   34     -2.84      0.00
   13   13   34    -12.12      0.00
   10   13   35     -0.77      0.00
    2   11   37     -8.57      0.00
    5   10   37      7.48      0.00
    1    7   38     -2.84      0.00
    5    5   38      9.46      0.00
   12   26   26      1.50      0.00
    6   26   28     -0.88      0.00
   14   20   30      4.34      0.00
    4   18   34      7.75      0.00
   12   14   34      0.03      0.00
    2   14   36     -4.13      0.00
   10   10   36     -0.64      0.00
    4    6   38      9.75      0.00
   12   25   27      0.39      0.00
    9   24   29      1.24      0.00
    3   20   33      6.09      0.00
    9   11   36      0.61      0.00
   17   22   27      3.41      0.00
    6   25   29      8.08      0.00
   10   21   31      5.78      0.00
   11   15   34     -3.70      0.00
    9   14   35     -4.34      0.00
    3    7   38     -5.75      0.00
   12   24   28     -2.14      0.00
    8   12   36     -5.07      0.00
   16   25   25     -4.28      0.00
   19   19   28     -7.14      0.00
    4   23   31     -3.66      0.00
   16   17   31     -6.09      0.00
   11   19   32      4.77      0.00
    5   16   35     -3.40      0.00
    4   11   37      1.37      0.00
   16   24   26      2.79      0.00
   18   20   28     -0.54      0.00
    0   22   32      4.29      0.00
    4   14   36      1.51      0.00
    0    8   38      5.07      0.00
    9   23   30      0.92      0.00
   13   21   30      6.61      0.00
   15   18   31     -6.99      0.00
   14   15   33      5.70      0.00
    6   24   30     -2.29      0.00
    2   22   32      7.85      0.00
   10   16   34      4.50      0.00
    2    8   38      1.31      0.00
   16   23   27     -0.58      0.00
    1   27   28     -6.77      0.00
   17   21   28      3.37      0.00
   12   23   29      5.02      0.00
    7   21   32      3.22      0.00
    5   20   33      4.55      0.00
    8   19   33      0.73      0.00
   13   16   33      7.01      0.00
    8   15   35      6.07      0.00
    0   17   35      4.64      0.00
    7   13   36      1.05      0.00
    1   12   37      2.92      0.00
    8    9   37     -6.59      0.00
    6   18   34     -4.30      0.00
    6    6   38     -2.14      0.00
    1   26   29      0.21      0.00
   14   19   31      2.73      0.00
    1   19   34      0.04      0.00
    2   17   35     -0.45      0.00
    7   10   37     -2.81      0.00
    5    7   38      0.32      0.00
    8   27   27     -6.92      0.00
    3   27   28      4.04      0.00
   12   17   33     -1.02      0.00
    1   15   36      0.21      0.00
    3   12   37     -4.57      0.00
    0    1   39      2.56      0.00
    8   26   28      6.19      0.00
   16   22   28      7.28      0.00
    4   22   32      0.51      0.00
   10   20   32      2.98      0.00
    4    8   38     13.66      0.00
   15   25   26      4.46      0.00
   11   26   27     11.57      0.00
    3   26   29     -2.58      0.00
   18   19   29     -8.52      0.00
    1   25   30      1.51      0.00
    6   23   31     -7.05      0.00
    9   22   31      1.97      0.00
    3   19   34     -0.97      0.00
    9   17   34      3.38      0.00
    6   11   37    -10.17      0.00
    1    9   38      2.45      0.00
    1    2   39      2.78      0.00
   12   22   30     -1.90      0.00
    6   14   36     -5.62      0.00
   15   24   27      0.32      0.00
   11   25   28     -2.39      0.00
    8   25   29     -7.10      0.00
   17   20   29     -5.16      0.00
   13   20   31      1.82      0.00
    0   21   33     17.37      0.00
    4   17   35     -3.25      0.00
    7   16   35      1.64      0.00
    3   15   36      3.56      0.00
    0    3   39      6.79      0.00
    3   25   30     -2.38      0.00
    2   21   33      1.08      0.00
   11   18   33     -7.50      0.00
    3    9   38     -0.15      0.00
    2    3   39      1.32      0.00
   16   16   32      9.80      0.00
    5   27   28     -2.93      0.00
   15   23   28     -7.24      0.00
   11   24   29      7.42      0.00
   16   21   29     -8.45      0.00
    1   24   31    -10.80      0.00
   15   17   32      7.22      0.00
    7   20   33     -6.49      0.00
   12   13   35      1.64      0.00
   11   11   36      0.16      0.00
    5   12   37     -3.41      0.00
    0   13   37      1.11      0.00
    1    4   39      4.87      0.00
    8   24   30     -6.60      0.00
   10   12   36      7.85      0.00
   22   23   23      3.15      0.00
    5   26   29      5.86      0.00
    5   19   34     -7.22      0.00
   11   14   35      1.87      0.00
    2   13   37     -3.93      0.00
    7    7   38     -4.86      0.00
   22   22   24     -1.17      0.00
    6   22   32      3.61      0.00
   14   18   32      4.26      0.00
    8   18   34      1.28      0.00
    6    8   38     -6.57      0.00
    0   10   38      2.91      0.00
   21   23   24     -0.33      0.00
    3   24   31     -0.28      0.00
   12   21   31      1.39      0.00
    9   21   32    -11.34      0.00
    4   21   33      9.39      0.00
    5   15   36     -5.76      0.00
    9   13   36      0.62      0.00
    3    4   39      3.96      0.00
    0    5   39      3.30      0.00
   14   26   26     -6.18      0.00
   18   18   30      9.82      0.00
   14   14   34     -7.14      0.00
    2   10   38    -10.74      0.00
   21   22   25      1.88      0.00
   14   25   27      5.31      0.00
   15   22   29    -10.22      0.00
    5   25   30      6.85      0.00
   11   23   30      2.76      0.00
   17   19   30     -7.08      0.00
   10   19   33     -2.58      0.00
   13   15   34      1.34      0.00
    1   18   35     -1.67      0.00
    6   17   35      5.57      0.00
   10   15   35    -13.59      0.00
    9   10   37     -1.94      0.00
    5    9   38     -6.66      0.00
    2    5   39     -8.32      0.00
   20   24   24     -4.47      0.00
    0   16   36      0.00      0.00
   20   23   25     -0.92      0.00
    8   23   31      3.98      0.00
    1   23   32      2.52      0.00
   13   19   32      5.36      0.00
    4   13   37      1.73      0.00
    8   11   37      6.38      0.00
   14   24   28     -4.17      0.00
   16   20   30     -0.82      0.00
   12   16   34      1.94      0.00
    0   20   34      0.22      0.00
    2   16   36      1.69      0.00
    8   14   36      1.10      0.00
   21   21   26      1.10      0.00
   10   27   27     -2.38      0.00
    3   18   35      5.95      0.00
    1    6   39     -1.27      0.00
   20   22   26      2.72      0.00
   10   26   28      1.01      0.00
    2   20   34     -3.59      0.00
    4   10   38     -4.74      0.00
   19   24   25      0.18      0.00
    7   27   28     -2.30      0.00
    5   24   31     -1.67      0.00
    3   23   32     -7.85      0.00
    9   16   35      1.17      0.00
    7   12   37     -3.73      0.00
    4    5   39      2.71      0.00
   19   23   26      9.33      0.00
    7   26   29      4.40      0.00
   10   25   29     -5.35      0.00
   14   23   29     -4.06      0.00
   15   21   30      3.05      0.00
   11   22   31      1.14      0.00
    6   21   33      1.82      0.00
    7   19   34     -3.74      0.00
   11   17   34      8.41      0.00
    1   14   37     -3.55      0.00
    1   11   38     -0.80      0.00
    3    6   39     -1.01      0.00
    0   28   28     24.58      0.00
   12   20   32      3.87      0.00
    4   16   36      1.30      0.00
   20   21   27     -1.51      0.00
    0   27   29     12.08      0.00
    9   20   33     10.21      0.00
   15   16   33    -12.81      0.00
    7   15   36     -4.35      0.00
    0    7   39      9.98      0.00
    2   28   28    -18.53      0.00
    8   22   32     -4.56      0.00
    4   20   34      3.86      0.00
    8    8   38     -0.13      0.00
   18   25   25    -10.86      0.00
   13   26   27    -10.24      0.00
   19   22   27     -6.51      0.00
    2   27   29     -7.50      0.00
    7   25   30      7.10      0.00
   17   18   31      0.24      0.00
    1   22   33     -7.39      0.00
   14   17   33      1.10      0.00
    5   18   35     -4.77      0.00
    3   14   37      7.29      0.00
    6   13   37      5.47      0.00
    3   11   38     10.24      0.00
    7    9   38     -0.42      0.00
    2    7   39     -2.74      0.00
   18   24   26     -3.80      0.00
   10   24   30      4.34      0.00
    0   26   30     -3.04      0.00
   13   25   28     -5.07      0.00
   16   19   31     -2.15      0.00
    5   23   32     10.58      0.00
    8   17   35      6.38      0.00
    2   26   30    -15.74      0.00
   14   22   30     10.47      0.00
   10   18   34      4.11      0.00
    6   10   38      2.49      0.00
   18   23   27     -2.11      0.00
    3   22   33     -2.71      0.00
   13   18   33     -5.89      0.00
    5    6   39     -8.08      0.00
   20   20   28     37.50      0.00
    4   28   28     -3.89      0.00
   12   12   36    -12.97      0.00
   19   21   28     -9.16      0.00
    4   27   29     -0.48      0.00
   13   24   29      5.47      0.00
    7   24   31     -0.19      0.00
   15   20   31     -1.50      0.00
    0   25   31     10.12      0.00
   11   21   32      8.47      0.00
    0   19   35     12.64      0.00
    1   17   36     -2.98      0.00
   11   13   36     -3.27      0.00
    1    8   39    -11.25      0.00
    4    7   39      8.46      0.00
    6   16   36      4.80      0.00
    0   12   38      5.57      0.00
   17   25   26     -1.63      0.00
    2   25   31     -3.89      0.00
   10   23   31     -6.07      0.00
    2   19   35     -9.15      0.00
   13   14   35     -2.04      0.00
    5   14   37      7.17      0.00
   10   11   37     -0.87      0.00
    5   11   38      8.17      0.00
   18   22   28     -0.02      0.00
    4   26   30    -15.02      0.00
    6   20   34     -4.69      0.00
   10   14   36     -4.39      0.00
    2   12   38      0.37      0.00
   17   24   27     -0.22      0.00
    9   27   28     -7.91      0.00
    8   21   33     -5.97      0.00
   12   19   33     10.89      0.00
   12   15   35      1.48      0.00
    3   17   36      2.54      0.00
    9   12   37      0.25      0.00
    0   15   37     -6.20      0.00
    3    8   39     -4.20      0.00
    9   26   29     -2.04      0.00
   13   23   30      0.63      0.00
   14   21   31     -5.43      0.00
    5   22   33      0.22      0.00
    1   21   34      4.94      0.00
    9   19   34      3.97      0.00
    7   18   35      8.67      0.00
    2   15   37     -9.21      0.00
    0   24   32      5.90      0.00
    0    0   40      4.06      0.00
   12   27   27    -28.72      0.00
   17   23   28     -2.20      0.00
   19   20   29      2.30      0.00
    4   25   31     -3.00      0.00
    7   23   32     -6.00      0.00
   17   17   32    -15.49      0.00
    4   19   35      6.14      0.00
   11   16   35     -4.73      0.00
    9   15   36     -2.30      0.00
    8   13   37      5.12      0.00
    0    9   39      3.13      0.00
    1    1   40     -9.62      0.00
   12   26   28      1.29      0.00
    6   28   28      3.62      0.00
    2   24   32     -3.57      0.00
   16   18   32     -3.61      0.00
    4   12   38      2.11      0.00
    0    2   40      2.81      0.00
    6   27   29     -2.67      0.00
   18   21   29      2.00      0.00
    9   25   30      1.92      0.00
    3   21   34     -4.63      0.00
   15   15   34      0.07      0.00
    9    9   38      0.65      0.00
    2    9   39     -6.84      0.00
    6    7   39     -8.20      0.00
   16   26   26     -0.85      0.00
   10   22   32      0.42      0.00
   14   16   34     -2.66      0.00
    8   10   38     -0.45      0.00
    2    2   40     -1.38      0.00
   16   25   27    -16.41      0.00
   12   25   29      4.26      0.00
   15   19   32     -0.82      0.00
   11   20   33     -6.52      0.00
    5   17   36     -4.14      0.00
    4   15   37      6.59      0.00
    5    8   39     -3.54      0.00
    1    3   40     -0.61      0.00
    6   26   30      3.09      0.00
   17   22   29      1.48      0.00
   13   22   31     -5.54      0.00
   13   17   34      2.27      0.00
   10   17   35     -5.09      0.00
    7   14   37     -1.44      0.00
    1   13   38      7.41      0.00
    7   11   38      6.12      0.00
   16   24   28      5.08      0.00
    4   24   32     -2.59      0.00
    8   16   36     -2.66      0.00
    0    4   40     -4.87      0.00
    9   24   31     -6.58      0.00
    0   23   33      0.83      0.00
    4    9   39     -5.74      0.00
    3    3   40     -8.05      0.00
   12   24   30     -3.45      0.00
   14   20   32     -7.06      0.00
    8   20   34     -9.55      0.00
    0   18   36     -7.02      0.00
    2    4   40     15.83      0.00
   19   19   30     -5.22      0.00
    6   25   31     -2.95      0.00
    2   23   33     -6.66      0.00
    7   22   33     -1.52      0.00
    5   21   34     -6.33      0.00
    6   19   35      0.53      0.00
    3   13   38     -7.08      0.00
    1   10   39     -6.57      0.00
   18   20   30     -8.21      0.00
   12   18   34     -0.52      0.00
    2   18   36      3.55      0.00
    6   12   38     -5.25      0.00
    1   28   29      0.62      0.00
   16   23   29     -6.28      0.00
    1   20   35     -3.28      0.00
    1   16   37    -12.20      0.00
    1    5   40     -2.11      0.00
   15   26   27      2.47      0.00
    1   27   30      3.63      0.00
   17   21   30     -7.22      0.00
   10   21   33     -6.24      0.00
    9   18   35     -5.25      0.00
    6   15   37    -10.23      0.00
    3   10   39     -1.88      0.00
    8   28   28      2.76      0.00
    4    4   40      6.49      0.00
   23   23   24      3.51      0.00
   11   27   28     -0.18      0.00
   15   25   28     -3.85      0.00
    3   28   29     -3.15      0.00
    8   27   29     -8.63      0.00
   12   23   31      9.35      0.00
    9   23   32      1.94      0.00
   13   21   32      2.93      0.00
    4   23   33      2.27      0.00
   16   17   33     -3.80      0.00
    3   20   35      5.70      0.00
    7   17   36     -1.48      0.00
   13   13   36     12.21      0.00
    3   16   37     -3.73      0.00
   11   12   37      0.56      0.00
    7    8   39     -9.42      0.00
    3    5   40      6.71      0.00
   22   24   24     -2.32      0.00
    6   24   32      2.69      0.00
    4   18   36     -5.18      0.00
   12   14   36      3.31      0.00
    0    6   40     -5.29      0.00
   22   23   25     -7.11      0.00
   11   26   29     -3.08      0.00
    3   27   30     -2.10      0.00
    1   26   31     12.20      0.00
   15   18   33      7.17      0.00
   11   19   34      0.37      0.00
   10   13   37      2.72      0.00
    5   13   38      2.54      0.00
    6    9   39      5.61      0.00
    8   26   30     -6.09      0.00
   16   22   30     -8.22      0.00
    0   22   34     16.02      0.00
    0   14   38    -19.40      0.00
    2    6   40    -10.66      0.00
   21   24   25      4.30      0.00
   15   24   29     -5.98      0.00
   11   15   36     10.80      0.00
    0   11   39      6.51      0.00
   22   22   26      6.55      0.00
    2   22   34     -7.68      0.00
    2   14   38     -3.33      0.00
   10   10   38     -2.99      0.00
   21   23   26     -0.25      0.00
   11   25   30     -0.58      0.00
    3   26   31      1.16      0.00
   18   19   31     -4.11      0.00
   14   19   33      4.21      0.00
    7   21   34     -1.56      0.00
   14   15   35      2.96      0.00
    9   14   37    -11.29      0.00
    9   11   38      6.16      0.00
    2   11   39      2.88      0.00
    5   10   39      5.04      0.00
   20   25   25     -0.89      0.00
    5   28   29      9.90      0.00
    8   25   31     -3.54      0.00
   17   20   31      0.23      0.00
    1   25   32      7.23      0.00
    5   20   35      0.73      0.00
    8   19   35      2.12      0.00
   13   16   35     -1.70      0.00
    5   16   37      2.44      0.00
    1    7   40      6.01      0.00
    5    5   40    -13.57      0.00
   20   24   26     -0.93      0.00
   12   22   32     -4.27      0.00
   10   16   36      6.72      0.00
    8   12   38      0.97      0.00
    4    6   40      1.79      0.00
   21   22   27     -2.41      0.00
   14   27   27     -5.60      0.00
    5   27   30     -7.44      0.00
   15   23   30     10.55      0.00
    6   23   33      1.01      0.00
    9   22   33      4.95      0.00
   14   26   28     -0.19      0.00
    4   22   34     -4.05      0.00
   10   20   34     -0.74      0.00
    6   18   36     -3.36      0.00
    4   14   38     -5.41      0.00
   20   23   27     10.96      0.00
   11   24   31     11.79      0.00
   16   21   31      2.78      0.00
    3   25   32      8.29      0.00
   13   20   33     -9.90      0.00
   12   17   35      3.65      0.00
    1   19   36     -6.67      0.00
    8   15   37      1.61      0.00
    0   17   37     -3.37      0.00
    4   11   39      2.57      0.00
    3    7   40     11.28      0.00
   19   25   26      1.11      0.00
   14   25   29     -3.96      0.00
    5   26   31      0.17      0.00
    2   17   37      2.76      0.00
    7   13   38      7.93      0.00
    8   24   32      5.27      0.00
    0    8   40    -20.83      0.00
   19   24   27      2.16      0.00
   21   21   28      7.41      0.00
    1   24   33      1.13      0.00
    0   21   35      7.66      0.00
    3   19   36      6.15      0.00
    9   17   36      5.52      0.00
    1   12   39      0.03      0.00
    8    9   39     -9.29      0.00
   20   22   28     -6.60      0.00
   10   28   28      3.32      0.00
   16   16   34      4.41      0.00
    2    8   40      0.00      0.00
   10   27   29      0.76      0.00
   15   22   31     -5.00      0.00
   15   17   34     -5.49      0.00
    2   21   35      2.06      0.00
   11   18   35     -0.20      0.00
    1   15   38      2.35      0.00
    7   10   39     -3.34      0.00
   14   24   30     -9.20      0.00
   18   18   32     -4.66      0.00
    6    6   40    -11.59      0.00
   19   23   28      1.66      0.00
    7   28   29     -8.39      0.00
    5   25   32      0.51      0.00
   11   23   32     -2.38      0.00
   17   19   32      7.13      0.00
    3   24   33      5.86      0.00
   12   21   33     10.75      0.00
    7   20   35     -0.92      0.00
    4   17   37      2.09      0.00
    7   16   37     -2.36      0.00
    3   12   39      0.89      0.00
    5    7   40      6.28      0.00
   18   26   26     -7.12      0.00
   10   26   30      2.07      0.00
    6   22   34    -13.98      0.00
   14   18   34     -4.67      0.00
    6   14   38      0.41      0.00
   18   25   27      6.91      0.00
    7   27   30      5.91      0.00
    9   21   34     -6.26      0.00
    3   15   38      3.48      0.00
    6   11   39    -10.36      0.00
   16   20   32     -2.82      0.00
    4    8   40     -1.98      0.00
   13   27   28      0.23      0.00
   20   21   29     -4.11      0.00
    0   29   29     31.64      0.00
    8   23   33     -2.02      0.00
    4   21   35     -5.73      0.00
    5   19   36     -0.19      0.00
   12   13   37      6.54      0.00
    1    9   40     11.59      0.00
    0    1   41     -3.39      0.00
   18   24   28     -2.56      0.00
    0   28   30     -4.23      0.00
    8   18   36    -10.38      0.00
   13   26   29      3.36      0.00
   19   22   29     -1.01      0.00
    2   29   29     -9.61      0.00
    7   26   31      2.97      0.00
   10   25   31      8.07      0.00
   14   23   31      0.67      0.00
    1   23   34     -3.13      0.00
   13   19   34      2.28      0.00
   10   19   35     -5.21      0.00
   11   14   37      4.25      0.00
   11   11   38     -6.78      0.00
    1    2   41    -15.69      0.00
    2   28   30     -3.99      0.00
   14   14   36      1.77      0.00
   10   12   38     -4.57      0.00
    0   27   31     17.16      0.00
   15   21   32     -3.89      0.00
    5   24   33     -5.82      0.00
   13   15   36     -6.01      0.00
    5   12   39     -3.96      0.00
    0   13   39      2.40      0.00
    3    9   40     -6.12      0.00
    0    3   41     -4.61      0.00
   17   26   27     -0.38      0.00
   18   23   29     -0.15      0.00
   13   25   30      2.26      0.00
    2   27   31     -1.55      0.00
   11   22   33      8.31      0.00
    3   23   34      1.91      0.00
    1   18   37     -3.46      0.00
    6   17   37      4.84      0.00
   10   15   37      6.77      0.00
    5   15   38      5.80      0.00
    9   13   38     11.33      0.00
    2   13   39     -1.03      0.00
    2    3   41     -4.70      0.00
   12   16   36      5.51      0.00
    0   20   36      1.37      0.00
   17   25   28     -9.68      0.00
    4   29   29     -3.36      0.00
    7   25   32     -7.89      0.00
    7    7   40      2.83      0.00
    1    4   41     13.03      0.00
    4   28   30      7.05      0.00
   20   20   30      7.25      0.00
   10   24   32     -2.53      0.00
    0   26   32     -3.61      0.00
   12   20   34     -4.22      0.00
    2   20   36      9.56      0.00
    0   16   38     13.75      0.00
    6    8   40     -0.26      0.00
    0   10   40      3.54      0.00
   19   21   30      5.71      0.00
   17   18   33      2.15      0.00
    6   21   35     -6.78      0.00
    3   18   37     -6.59      0.00
    9   10   39     -3.03      0.00
    2   26   32      5.60      0.00
   14   22   32      6.07      0.00
    8   22   34      7.68      0.00
    2   16   38      4.87      0.00
    8   14   38      1.88      0.00
    2   10   40      8.57      0.00
    9   28   29     -8.19      0.00
   17   24   29     -1.15      0.00
    4   27   31      4.43      0.00
   13   24   31     -1.44      0.00
   16   19   33    -13.54      0.00
    9   20   35     -1.72      0.00
   15   16   35     -1.42      0.00
    7   19   36     -4.10      0.00
   11   17   36     -5.04      0.00
    9   16   37     -0.29      0.00
    4   13   39      2.41      0.00
    8   11   39      3.78      0.00
    5    9   40    -12.97      0.00
    3    4   41      4.02      0.00
    0    5   41      2.51      0.00
   18   22   30     -7.06      0.00
    9   27   30      1.93      0.00
    5   23   34      6.39      0.00
    1   22   35     -4.14      0.00
   14   17   35     -1.77      0.00
    2    5   41     -2.69      0.00
   12   28   28     -1.91      0.00
    4   20   36     -5.06      0.00
   16   27   27      2.47      0.00
   12   27   29     -1.20      0.00
    7   24   33     -4.50      0.00
   15   20   33      5.06      0.00
    0   25   33      3.03      0.00
    7   12   39     -6.88      0.00
   16   26   28      1.75      0.00
    4   26   32      4.16      0.00
    4   16   38      1.72      0.00
    4   10   40      1.62      0.00
    6   29   29     -7.61      0.00
   17   23   30      7.07      0.00
    9   26   31      2.16      0.00
    2   25   33      2.08      0.00
   10   23   33     -0.62      0.00
   11   21   34     -4.32      0.00
    3   22   35      5.22      0.00
   13   18   35     -0.13      0.00
    5   18   37     -1.70      0.00
    7   15   38      1.01      0.00
    1   14   39      7.60      0.00
    1    6   41     -6.37      0.00
    6   28   30     -6.72      0.00
   12   26   30     -5.60      0.00
   10   18   36     -6.18      0.00
   16   25   29      2.58      0.00
   19   20   31     -0.35      0.00
   13   23   32      3.88      0.00
    8   17   37     -1.84      0.00
    1   11   40     -0.97      0.00
    4    5   41      1.73      0.00
    6   27   31     -5.00      0.00
   18   21   31     -1.54      0.00
   14   21   33      2.84      0.00
    3   14   39     -2.90      0.00
    6   13   39      6.01      0.00
    3    6   41      3.81      0.00
   24   24   24    -22.51      0.00
    8    8   40     24.39      0.00
   23   24   25      4.83      0.00
   12   25   31     -3.98      0.00
    9   25   32    -10.24      0.00
    4   25   33     -3.74      0.00
    8   21   35     -2.76      0.00
   12   19   35     -6.38      0.00
    0   19   37      5.55      0.00
    3   11   40     -2.79      0.00
    7    9   40      6.98      0.00
    0    7   41     -6.46      0.00
   16   24   30      5.36      0.00
    0   24   34      6.12      0.00
    6   20   36     -1.14      0.00
   12   12   38     -5.29      0.00
   22   25   25      2.19      0.00
   23   23   26      7.05      0.00
   17   22   31      2.06      0.00
    7   23   34    -10.69      0.00
   17   17   34      4.40      0.00
    5   22   35     -4.99      0.00
    2   19   37     -6.60      0.00
   13   14   37     -3.91      0.00
    1   17   38      1.11      0.00
   11   13   38     -1.95      0.00
    2    7   41    -11.83      0.00
   22   24   26     -7.26      0.00
    6   26   32      2.59      0.00
    2   24   34      1.12      0.00
   16   18   34     -0.02      0.00
    6   16   38     -7.12      0.00
    6   10   40     -0.50      0.00
   15   27   28     -5.02      0.00
    1   21   36     -0.01      0.00
    9   19   36      2.51      0.00
   12   15   37     -3.75      0.00
   10   22   34     -3.55      0.00
   10   14   38     -2.26      0.00
   21   25   26      5.24      0.00
   22   23   27      0.03      0.00
   15   26   29      1.32      0.00
    1   29   30     -4.83      0.00
   13   22   33      6.54      0.00
   15   19   34      3.94      0.00
    7   18   37      2.90      0.00
    3   17   38     -2.06      0.00
    5   14   39     -8.37      0.00
   10   11   39      1.60      0.00
    5    6   41    -13.18      0.00
   12   24   32     -1.92      0.00
    0   12   40     -1.95      0.00
   21   24   27     -5.17      0.00
   11   28   29     -0.27      0.00
    8   29   29     18.18      0.00
    1   28   31     -5.62      0.00
   16   23   31     -6.62      0.00
   19   19   32      3.53      0.00
    9   24   33     -1.71      0.00
   11   20   35     -1.56      0.00
    3   21   36      1.04      0.00
   15   15   36     -7.54      0.00
    4   19   37      3.84      0.00
   11   16   37     -0.04      0.00
    9   12   39      8.15      0.00
    0   15   39    -10.56      0.00
    5   11   40      1.31      0.00
    1    8   41      1.91      0.00
    4    7   41      4.78      0.00
    8   28   30     -8.62      0.00
   18   20   32      4.06      0.00
    4   24   34     -1.51      0.00
   14   16   36      3.20      0.00
    2   12   40      5.25      0.00
    3   29   30     -0.19      0.00
   11   27   30     -1.18      0.00
   15   25   30     -2.13      0.00
    6   25   33     -3.93      0.00
    9   15   38      3.68      0.00
    2   15   39     -1.92      0.00
   20   26   26      1.11      0.00
   22   22   28     11.94      0.00
   14   20   34      1.23      0.00
   20   25   27     -0.99      0.00
   21   23   28      7.36      0.00
    3   28   31     -2.69      0.00
    8   27   31      3.72      0.00
    1   27   32     -5.85      0.00
   17   21   32      5.28      0.00
    0   23   35      3.20      0.00
   13   17   36     -1.57      0.00
    8   13   39      9.23      0.00
    3    8   41      6.50      0.00
   11   26   31      0.76      0.00
    2   23   35     -1.79      0.00
    7   22   35     12.63      0.00
   10   17   37     -0.62      0.00
    5   17   38     -5.33      0.00
   20   24   28     -5.81      0.00
    8   20   36      8.61      0.00
    4   12   40     -2.62      0.00
   15   24   31      2.77      0.00
    3   27   32      1.97      0.00
   12   23   33     -6.65      0.00
    5   21   36      3.68      0.00
    4   15   39     -8.62      0.00
    9    9   40    -24.58      0.00
    0    9   41    -11.50      0.00
   14   28   28     11.83      0.00
    8   26   32      5.69      0.00
   16   22   32     -6.79      0.00
   12   18   36     14.79      0.00
    8   16   38     -7.52      0.00
    8   10   40      6.17      0.00
    0    0   42     22.48      0.00
   19   26   27      0.41      0.00
   14   27   29     -5.58      0.00
   21   22   29      2.69      0.00
    5   29   30     -2.25      0.00
    1   26   33     -0.31      0.00
    9   23   34     -0.26      0.00
   13   21   34     -2.71      0.00
   10   21   35     -7.53      0.00
    6   19   37     -6.04      0.00
    7   14   39     -0.68      0.00
    2    9   41     -2.86      0.00
    6    7   41      0.18      0.00
    1    1   42      5.80      0.00
    6   24   34     -8.55      0.00
    0   18   38      3.51      0.00
    0    2   42     -7.15      0.00
   19   25   28      0.94      0.00
   20   23   29     -5.06      0.00
    5   28   31      2.11      0.00
   11   25   32     -2.83      0.00
    4   23   35      2.00      0.00
   16   17   35     -2.23      0.00
    1   20   37     -5.71      0.00
    1   13   40      2.18      0.00
    7   11   40     -3.50      0.00
    5    8   41      8.64      0.00
   14   26   30      9.81      0.00
    2   18   38    -14.90      0.00
    2    2   42    -11.73      0.00
    3   26   33      4.94      0.00
   18   19   33      3.36      0.00
   15   18   35      2.34      0.00
    9   18   37      1.38      0.00
    1    3   42      7.40      0.00
   19   24   29     -5.24      0.00
    5   27   32     -4.65      0.00
   15   23   32     -2.33      0.00
    8   25   33    -13.20      0.00
   17   20   33     -3.47      0.00
   11   19   36      0.67      0.00
    3   20   37     -2.18      0.00
    1   16   39     -5.50      0.00
    3   13   40     -0.38      0.00
    4    9   41     -5.53      0.00
    0   22   36    -13.85      0.00
    6   12   40     -8.62      0.00
    0    4   42      1.16      0.00
   18   27   27     -4.72      0.00
   10   29   29     14.34      0.00
   21   21   30      0.03      0.00
   14   25   31      8.01      0.00
    1   25   34    -10.95      0.00
   14   19   35      7.88      0.00
    7   17   38      4.26      0.00
   13   13   38    -12.65      0.00
    6   15   39     -1.92      0.00
    1   10   41      0.01      0.00
    3    3   42     16.96      0.00
   18   26   28     -0.65      0.00
   10   28   30     -3.37      0.00
   20   22   30      1.37      0.00
   12   22   34     -6.95      0.00
    2   22   36     -0.51      0.00
    4   18   38     -0.60      0.00
   12   14   38     -3.23      0.00
    2    4   42      8.24      0.00
   11   24   33     -6.32      0.00
   16   21   33     -4.05      0.00
    7   21   36     -4.48      0.00
    3   16   39      3.10      0.00
   11   12   39      9.22      0.00
   18   25   29      0.00      0.00
    7   29   30      3.84      0.00
   19   23   30      3.23      0.00
   10   27   31     -2.57      0.00
    5   26   33     11.42      0.00
    3   25   34     -2.86      0.00
    6   23   35      3.23      0.00
    9   22   35     -1.48      0.00
   14   15   37    -14.23      0.00
   11   15   38      5.84      0.00
   10   13   39    -11.44      0.00
    3   10   41     -4.49      0.00
    1    5   42     -7.00      0.00
   13   28   29      3.79      0.00
    7   28   31      3.57      0.00
   13   20   35      1.99      0.00
    5   20   37      0.84      0.00
    8   19   37      0.91      0.00
   13   16   37     -1.64      0.00
    5   13   40      0.18      0.00
    7    8   41      5.84      0.00
   14   24   32      0.73      0.00
    8   24   34     10.22      0.00
    4   22   36     -1.68      0.00
   10   20   36      4.27      0.00
    0   14   40     -0.17      0.00
    4    4   42     13.05      0.00
   13   27   30     -7.06      0.00
   15   22   33     -3.21      0.00
    9   14   39      4.51      0.00
    6    9   41      1.26      0.00
    3    5   42      4.69      0.00
   18   24   30     -0.33      0.00
    0   30   30      5.61      0.00
   10   26   32    -13.67      0.00
   10   16   38      1.30      0.00
    2   14   40     -5.34      0.00
   10   10   40     -6.14      0.00
    0    6   42     -2.23      0.00
   17   27   28     -0.22      0.00
   20   21   31     -1.03      0.00
    0   29   31      6.03      0.00
    7   27   32     10.01      0.00
    1   24   35     -1.23      0.00
   12   17   37     -2.57      0.00
    5   16   39      7.31      0.00
    9   11   40      6.04      0.00
    0   11   41     -1.72      0.00
    2   30   30     -5.32      0.00
   18   18   34      4.48      0.00
    6   18   38    -10.46      0.00
    2    6   42     -5.21      0.00
   17   26   29      0.69      0.00
    2   29   31     16.52      0.00
   13   26   31     -0.33      0.00
   19   22   31     -7.18      0.00
    5   25   34      2.56      0.00
   11   23   34    -13.40      0.00
   17   19   34     -0.31      0.00
    1   19   38      0.16      0.00
    2   11   41      4.29      0.00
    5   10   41     -1.37      0.00
    0   28   32     -8.02      0.00
   16   16   36      6.39      0.00
    8   12   40     13.53      0.00
    3   24   35      1.25      0.00
   12   21   35     -7.28      0.00
   15   17   36      3.17      0.00
    0   21   37     -1.88      0.00
    8   15   39     -0.52      0.00
    0   17   39      7.39      0.00
    2   28   32    -14.67      0.00
   16   20   34      4.36      0.00
    4   14   40      1.28      0.00
   17   25   30      4.43      0.00
   18   23   31     -1.04      0.00
    7   26   33      3.09      0.00
   10   25   33      5.95      0.00
   14   23   33     -1.54      0.00
    2   21   37      1.17      0.00
   11   18   37     -4.37      0.00
    3   19   38     -0.55      0.00
    9   17   38    -10.31      0.00
    2   17   39     -4.07      0.00
    1    7   42      5.90      0.00
    5    5   42      3.80      0.00
    4   30   30      6.12      0.00
    6   22   36     -4.94      0.00
   14   18   36     -1.74      0.00
    4    6   42     11.37      0.00
    4   29   31      6.59      0.00
   13   25   32     -5.71      0.00
    0   27   33    -12.99      0.00
    8   23   35     -1.47      0.00
    9   21   36      2.39      0.00
    7   20   37     -8.11      0.00
    7   13   40      6.57      0.00
    4   11   41      1.52      0.00
    9   29   30      4.26      0.00
    2   27   33     -2.42      0.00
   15   21   34      6.82      0.00
    3    7   42     -6.13      0.00
   16   28   28    -28.36      0.00
    4   28   32     11.72      0.00
   20   20   32     -9.74      0.00
   24   25   25      4.02      0.00
   16   27   29     21.28      0.00
   12   29   29     -0.67      0.00
    9   28   31     -6.01      0.00
   17   24   31     -2.84      0.00
   19   21   32     -4.25      0.00
    5   24   35     -2.54      0.00
    1   23   36     -7.06      0.00
   13   19   36     -7.64      0.00
    4   21   37      1.19      0.00
    4   17   39     -0.09      0.00
    7   16   39      2.14      0.00
    1   15   40      8.61      0.00
    1   12   41      4.39      0.00
    8    9   41      5.57      0.00
   24   24   26     -8.34      0.00
   12   28   30     28.70      0.00
    0    8   42     -4.92      0.00
   23   25   26     -3.38      0.00
    7   25   34      2.66      0.00
   11   22   35      7.71      0.00
   10   19   37     -5.44      0.00
    5   19   38      1.28      0.00
    7   10   41    -11.44      0.00
   16   26   30     -7.47      0.00
   18   22   32    -15.15      0.00
   10   24   34     -8.44      0.00
    0   26   34     11.86      0.00
    8   18   38      3.90      0.00
    6   14   40     -0.13      0.00
    2    8   42     -1.27      0.00
   23   24   27      5.62      0.00
   12   27   31      3.62      0.00
    9   27   32     -9.16      0.00
    4   27   33      7.92      0.00
   13   24   33      7.56      0.00
    3   23   36      7.73      0.00
   12   13   39     -0.17      0.00
    3   15   40     -3.09      0.00
    3   12   41     -0.23      0.00
   22   26   26    -10.50      0.00
    6   30   30     10.73      0.00
    2   26   34      9.43      0.00
   14   22   34      0.61      0.00
   14   14   38     -1.02      0.00
    6    6   42      7.31      0.00
   22   25   27     -2.54      0.00
    6   29   31     -8.33      0.00
   17   18   35     -2.63      0.00
   13   15   38      2.35      0.00
   11   14   39      8.87      0.00
    6   11   41      0.29      0.00
    5    7   42      3.80      0.00
   12   20   36     -2.15      0.00
   23   23   28     -0.13      0.00
   16   25   31    -16.13      0.00
   17   23   32      4.57      0.00
   16   19   35     -7.83      0.00
   11   11   40     -4.99      0.00
   22   24   28     -0.32      0.00
    6   28   32     22.32      0.00
   12   26   32    -11.78      0.00
    8   22   36      0.53      0.00
   12   16   38      3.19      0.00
    0   20   38      4.98      0.00
   10   12   40    -10.81      0.00
    4    8   42     -0.81      0.00
   21   26   27      5.02      0.00
    9   26   33     -8.20      0.00
    6   21   37     -2.46      0.00
    1   18   39      7.45      0.00
    6   17   39     -5.20      0.00
   10   15   39      4.47      0.00
    1    9   42     -1.36      0.00
    4   26   34     -4.69      0.00
    2   20   38     -4.87      0.00
   21   25   28     -4.01      0.00
   15   28   29     -6.57      0.00
   19   20   33      7.66      0.00
    7   24   35    -11.26      0.00
   15   20   35     -1.72      0.00
    0   25   35     20.63      0.00
    5   23   36      7.63      0.00
    9   20   37     -2.59      0.00
   15   16   37      2.22      0.00
    5   15   40      2.73      0.00
    9   13   40      2.09      0.00
    5   12   41      1.60      0.00
    0   13   41      1.89      0.00
    0    1   43     15.14      0.00
   22   23   29      3.84      0.00
   15   27   30     -0.46      0.00
    6   27   33     -4.01      0.00
   18   21   33      2.25      0.00
   13   23   34     -7.25      0.00
    2   25   35    -21.56      0.00
   10   23   35     -0.60      0.00
    1   22   37      4.07      0.00
   14   17   37      8.80      0.00
    7   19   38      5.48      0.00
   11   17   38      6.38      0.00
    3   18   39      6.01      0.00
    2   13   41      1.36      0.00
    3    9   42     -4.29      0.00
    1    2   43     -9.16      0.00
   16   24   32     -0.13      0.00
    0   16   40      2.95      0.00
   20   27   27     -1.24      0.00
   21   24   29      5.69      0.00
   12   25   33      2.25      0.00
   11   21   36     -4.15      0.00
    9   16   39      1.54      0.00
    0    3   43     -5.42      0.00
   20   26   28     -6.40      0.00
    4   20   38      2.00      0.00
    2   16   40     12.49      0.00
    8   14   40     -0.65      0.00
   11   29   30     -7.04      0.00
    1   30   31      2.60      0.00
   15   26   31     -3.55      0.00
   17   22   33      3.59      0.00
    9   25   34     -7.28      0.00
   14   21   35     -0.86      0.00
    3   22   37     -5.78      0.00
   13   18   37     10.79      0.00
    9   10   41    -10.93      0.00
    7    7   42      6.23      0.00
    2    3   43     -4.01      0.00
    8   30   30      2.82      0.00
    6    8   42      8.24      0.00
    0   10   42      1.61      0.00
   20   25   29      5.96      0.00
    8   29   31     -7.91      0.00
   11   28   31      6.50      0.00
    1   29   32      0.40      0.00
    4   25   35      5.90      0.00
    4   13   41     -0.41      0.00
    8   11   41     -4.97      0.00
    1    4   43      9.57      0.00
   22   22   30     -2.35      0.00
    6   26   34      2.57      0.00
   10   18   38      7.75      0.00
    2   10   42      4.00      0.00
   21   23   30     -8.40      0.00
    3   30   31      7.06      0.00
    5   18   39     -8.41      0.00
    5    9   42      1.76      0.00
    8   28   32     15.46      0.00
    0   24   36      0.52      0.00
    4   16   40     -4.54      0.00
   19   27   28     -3.48      0.00
    3   29   32     -5.82      0.00
   11   27   32     -3.31      0.00
   15   25   32      5.06      0.00
    1   28   33     -0.33      0.00
   16   23   33     -2.41      0.00
    7   23   36     -2.08      0.00
   17   17   36      5.01      0.00
    8   21   37      4.58      0.00
   12   19   37      2.98      0.00
    8   17   39     13.64      0.00
    7   15   40      3.92      0.00
    7   12   41      8.13      0.00
    3    4   43      5.83      0.00
    0    5   43     12.00      0.00
   20   24   30     -1.90      0.00
   12   24   34     10.90      0.00
    2   24   36     11.40      0.00
   16   18   36      5.90      0.00
   19   26   29      4.14      0.00
   14   29   29    -27.71      0.00
   19   19   34    -21.46      0.00
   13   22   35      6.01      0.00
    5   22   37      5.80      0.00
    1   14   41      3.06      0.00
    2    5   43      3.65      0.00
   14   28   30     32.20      0.00
   18   20   34     -8.41      0.00
   10   22   36      0.31      0.00
    6   20   38    -12.18      0.00
    4   10   42      3.14      0.00
    3   28   33      5.71      0.00
    8   27   33     -1.56      0.00
    9   24   35      1.35      0.00
   15   19   36     10.37      0.00
    0   19   39     -7.79      0.00
   19   25   30    -12.50      0.00
    5   30   31      4.90      0.00
   14   27   31     -8.57      0.00
   21   22   31      3.25      0.00
   11   26   33     28.20      0.00
    1   27   34      8.41      0.00
   17   21   34     -8.09      0.00
    6   25   35     14.66      0.00
    1   21   38     -0.99      0.00
    9   19   38     22.01      0.00
    2   19   39     10.53      0.00
   13   14   39      2.18      0.00
    3   14   41      5.08      0.00
    6   13   41     10.98      0.00
    1   11   42     -1.90      0.00
    1    6   43     -7.14      0.00
    4   24   36      2.57      0.00
   12   12   40     10.53      0.00
   20   23   31      0.89      0.00
    5   29   32      0.31      0.00
   15   24   33    -11.91      0.00
   11   20   37     13.98      0.00
   12   15   39     -8.06      0.00
    1   17   40      2.02      0.00
   11   13   40      6.75      0.00
    4    5   43     -0.13      0.00
   18   28   28    -19.19      0.00
   14   20   36     -4.41      0.00
    6   16   40      9.57      0.00
    8    8   42    -15.25      0.00
   18   27   29     15.29      0.00
    3   27   34    -13.87      0.00
    3   21   38     16.76      0.00
   15   15   38     -7.36      0.00
    7   18   39     21.98      0.00
    3   11   42      0.17      0.00
    7    9   42      8.93      0.00
    3    6   43      4.36      0.00
   14   26   32     22.87      0.00
    8   26   34     22.48      0.00
   16   22   34     10.33      0.00
   14   16   38     -1.40      0.00
   10   14   40     -5.64      0.00
   19   24   31      8.05      0.00
    5   28   33     -5.24      0.00
   12   23   35     22.57      0.00
    0   23   37    -19.78      0.00
    4   19   39     -3.86      0.00
   11   16   39     -6.37      0.00
    3   17   40    -10.05      0.00
    0    7   43      7.79      0.00
   18   26   30    -16.96      0.00
   10   30   30    -32.16      0.00
    6   10   42      5.72      0.00
   10   29   31     14.84      0.00
   11   25   34      8.26      0.00
    1   26   35     -0.96      0.00
    7   22   37    -23.97      0.00
    2   23   37    -12.06      0.00
   13   17   38      4.24      0.00
    5   14   41     13.49      0.00
   10   11   41     -6.65      0.00
    2    7   43      2.73      0.00
   21   21   32      1.71      0.00
    9   23   36    -17.85      0.00
   13   21   36    -13.57      0.00
    9   12   41      7.07      0.00
    0   15   41      3.05      0.00
   10   28   32    -37.85      0.00
   20   22   32      7.92      0.00
    6   24   36    -10.33      0.00
    8   20   38      4.24      0.00
    0   12   42     -4.49      0.00
    7   30   31     -6.13      0.00
   15   23   34     -6.38      0.00
    3   26   35     16.89      0.00
   18   19   35     12.24      0.00
   10   21   37     -3.13      0.00
   10   17   39     -2.13      0.00
   19   23   32     30.06      0.00
   16   17   37     -4.03      0.00
    5   17   40      3.04      0.00
    1   25   36     10.40      0.00
    1   20   39      5.14      0.00
   25   25   26     18.96      0.00
   24   26   26      7.36      0.00
   26   26   26     -1.73      0.00
   24   25   27     20.62      0.00
   23   26   27     -0.03      0.00
   25   26   27      0.37      0.00
   22   27   27     40.14      0.00
   24   27   27      2.91      0.00
   26   27   27     -9.89      0.00
   24   24   28     -2.80      0.00
   23   25   28    -18.96      0.00
   25   25   28     13.10      0.00
   22   26   28     -1.87      0.00
   24   26   28      2.85      0.00
   26   26   28      4.64      0.00
   21   27   28      1.04      0.00
   23   27   28      1.95      0.00
   25   27   28     -5.05      0.00
   27   27   28     13.78      0.00
   20   28   28      2.62      0.00
   22   28   28      9.51      0.00
   24   28   28     20.51      0.00
   26   28   28      0.39      0.00
   28   28   28    -33.17      0.00
   23   24   29     13.74      0.00
   22   25   29      1.44      0.00
   24   25   29     13.02      0.00
   21   26   29      0.04      0.00
   23   26   29     10.72      0.00
   25   26   29    -11.73      0.00
   20   27   29      3.18      0.00
   22   27   29    -11.55      0.00
   24   27   29     -9.29      0.00
   26   27   29     -3.45      0.00
   17   28   29     12.45      0.00
   19   28   29      9.36      0.00
   21   28   29      5.75      0.00
   23   28   29     -7.22      0.00
   25   28   29     -6.58      0.00
   27   28   29      6.16      0.00
   16   29   29    -18.04      0.00
   18   29   29     16.77      0.00
   20   29   29    -22.54      0.00
   22   29   29      4.19      0.00
   24   29   29      3.37      0.00
   26   29   29      1.89      0.00
   28   29   29     11.72      0.00
   23   23   30      2.43      0.00
   22   24   30    -10.60      0.00
   24   24   30     16.48      0.00
   21   25   30     11.54      0.00
   23   25   30     -2.88      0.00
   25   25   30    -21.35      0.00
   20   26   30     -4.88      0.00
   22   26   30     16.70      0.00
   24   26   30      1.45      0.00
   26   26   30      1.46      0.00
   17   27   30     -4.44      0.00
   19   27   30    -23.87      0.00
   21   27   30     -4.99      0.00
   23   27   30      3.50      0.00
   25   27   30      1.83      0.00
   27   27   30     12.25      0.00
   16   28   30     -3.02      0.00
   18   28   30     11.06      0.00
   20   28   30     22.19      0.00
   22   28   30     -4.40      0.00
   24   28   30     -6.64      0.00
   26   28   30      3.73      0.00
   28   28   30      4.31      0.00
   13   29   30    -17.89      0.00
   15   29   30     13.33      0.00
   17   29   30    -17.13      0.00
   19   29   30     -8.07      0.00
   21   29   30     -9.91      0.00
   23   29   30     -1.20      0.00
   25   29   30      9.50      0.00
   27   29   30     -4.60      0.00
   12   30   30     -6.66      0.00
   14   30   30    -22.89      0.00
   16   30   30     20.60      0.00
   18   30   30      6.83      0.00
   20   30   30     10.55      0.00
   22   30   30     -0.52      0.00
   24   30   30     -0.50      0.00
   26   30   30      2.65      0.00
   22   23   31    -10.34      0.00
   21   24   31     12.90      0.00
   23   24   31     -4.65      0.00
   18   25   31     -0.67      0.00
   20   25   31     -0.20      0.00
   22   25   31     -6.81      0.00
   24   25   31      0.09      0.00
   17   26   31    -20.65      0.00
   19   26   31     26.46      0.00
   21   26   31     -9.13      0.00
   23   26   31     -4.54      0.00
   25   26   31      5.74      0.00
   16   27   31     -5.04      0.00
   18   27   31     11.33      0.00
   20   27   31      6.71      0.00
   22   27   31    -12.65      0.00
   24   27   31      2.57      0.00
   26   27   31     -3.49      0.00
   13   28   31     30.90      0.00
   15   28   31      0.65      0.00
   17   28   31     -5.44      0.00
   19   28   31     -4.22      0.00
   21   28   31      1.91      0.00
   23   28   31     -0.31      0.00
   25   28   31     12.94      0.00
   27   28   31     -9.23      0.00
   12   29   31     23.65      0.00
   14   29   31      1.06      0.00
   16   29   31    -12.60      0.00
   18   29   31      1.52      0.00
   20   29   31     -8.96      0.00
   22   29   31     13.51      0.00
   24   29   31     -5.93      0.00
   26   29   31     -7.59      0.00
    9   30   31     -1.72      0.00
   11   30   31     -2.99      0.00
   13   30   31      8.16      0.00
   15   30   31     -3.63      0.00
   17   30   31     11.72      0.00
   19   30   31      2.74      0.00
   21   30   31     -1.36      0.00
   23   30   31     -0.79      0.00
   25   30   31     -8.08      0.00
    0   31   31    -13.44      0.00
    2   31   31     12.75      0.00
    4   31   31     23.52      0.00
    6   31   31     -3.88      0.00
    8   31   31      4.33      0.00
   10   31   31     10.34      0.00
   12   31   31     -3.84      0.00
   14   31   31      6.88      0.00
   16   31   31     -6.16      0.00
   18   31   31    -22.40      0.00
   20   31   31      9.37      0.00
   22   31   31     -2.15      0.00
   24   31   31      9.55      0.00
   22   22   32      7.65      0.00
   21   23   32     -4.11      0.00
   23   23   32      5.59      0.00
   18   24   32      2.78      0.00
   20   24   32     14.96      0.00
   22   24   32     -6.11      0.00
   24   24   32      1.15      0.00
   17   25   32      2.98      0.00
   19   25   32     22.42      0.00
   21   25   32     -1.50      0.00
   23   25   32     -1.19      0.00
   25   25   32      8.68      0.00
   16   26   32      8.11      0.00
   18   26   32    -10.48      0.00
   20   26   32    -11.99      0.00
   22   26   32      5.79      0.00
   24   26   32     -6.64      0.00
   26   26   32      1.58      0.00
   13   27   32    -10.11      0.00
   15   27   32      5.49      0.00
   17   27   32      5.33      0.00
   19   27   32     -4.69      0.00
   21   27   32      1.46      0.00
   23   27   32      6.86      0.00
   25   27   32     -5.12      0.00
   27   27   32    -11.29      0.00
   12   28   32     -7.02      0.00
   14   28   32      5.85      0.00
   16   28   32     -3.52      0.00
   18   28   32      7.61      0.00
   20   28   32    -16.61      0.00
   22   28   32     -2.12      0.00
   24   28   32     11.11      0.00
   26   28   32     12.16      0.00
    7   29   32     22.42      0.00
    9   29   32     13.86      0.00
   11   29   32      0.61      0.00
   13   29   32    -11.48      0.00
   15   29   32      0.53      0.00
   17   29   32     -2.24      0.00
   19   29   32      7.89      0.00
   21   29   32     -2.75      0.00
   23   29   32     -2.46      0.00
   25   29   32     -2.11      0.00
    0   30   32     52.66      0.00
    2   30   32      1.86      0.00
    4   30   32     10.71      0.00
    6   30   32     15.93      0.00
    8   30   32    -26.94      0.00
   10   30   32      7.33      0.00
   12   30   32     15.27      0.00
   14   30   32     -0.30      0.00
   16   30   32     -6.41      0.00
   18   30   32      8.46      0.00
   20   30   32      2.43      0.00
   22   30   32     -1.41      0.00
   24   30   32     -8.88      0.00
    1   31   32      0.43      0.00
    3   31   32     -6.26      0.00
    5   31   32     10.31      0.00
    7   31   32     -9.63      0.00
    9   31   32     -3.46      0.00
   11   31   32      8.67      0.00
   13   31   32    -10.12      0.00
   15   31   32     -8.79      0.00
   17   31   32      7.19      0.00
   19   31   32      0.76      0.00
   21   31   32     -0.92      0.00
   23   31   32     -8.02      0.00
    0   32   32    -12.08      0.00
    2   32   32    -33.72      0.00
    4   32   32     -8.10      0.00
    6   32   32     14.25      0.00
    8   32   32    -11.28      0.00
   10   32   32     -8.52      0.00
   12   32   32     -5.80      0.00
   14   32   32     19.29      0.00
   16   32   32      2.18      0.00
   18   32   32      6.88      0.00
   20   32   32    -23.30      0.00
   22   32   32     14.28      0.00
   20   21   33      6.70      0.00
   19   22   33     17.68      0.00
   21   22   33     -7.75      0.00
   18   23   33      3.95      0.00
   20   23   33      8.13      0.00
   22   23   33      0.61      0.00
   17   24   33      1.09      0.00
   19   24   33     -3.90      0.00
   21   24   33    -15.57      0.00
   23   24   33      3.47      0.00
   14   25   33     28.03      0.00
   16   25   33    -16.65      0.00
   18   25   33      4.45      0.00
   20   25   33     -7.54      0.00
   22   25   33     -0.86      0.00
   24   25   33      3.33      0.00
   13   26   33      4.45      0.00
   15   26   33      4.20      0.00
   17   26   33      3.41      0.00
   19   26   33      0.12      0.00
   21   26   33      6.51      0.00
   23   26   33     -4.74      0.00
   25   26   33     -6.94      0.00
   10   27   33    -18.98      0.00
   12   27   33     25.98      0.00
   14   27   33     -2.80      0.00
   16   27   33     -8.41      0.00
   18   27   33     -3.85      0.00
   20   27   33      9.31      0.00
   22   27   33     -2.38      0.00
   24   27   33     -4.20      0.00
   26   27   33      1.01      0.00
    7   28   33     24.98      0.00
    9   28   33    -30.92      0.00
   11   28   33     21.75      0.00
   13   28   33      1.06      0.00
   15   28   33     -1.64      0.00
   17   28   33      3.28      0.00
   19   28   33     -5.37      0.00
   21   28   33      7.94      0.00
   23   28   33     -4.26      0.00
   25   28   33      0.68      0.00
    0   29   33     -9.19      0.00
    2   29   33     -3.86      0.00
    4   29   33     15.64      0.00
    6   29   33     -1.10      0.00
    8   29   33     -1.88      0.00
   10   29   33     -3.48      0.00
   12   29   33     -8.99      0.00
   14   29   33     -3.62      0.00
   16   29   33     14.85      0.00
   18   29   33     -2.34      0.00
   20   29   33     -0.46      0.00
   22   29   33     18.23      0.00
   24   29   33    -19.73      0.00
    1   30   33     -7.04      0.00
    3   30   33    -11.07      0.00
    5   30   33     -1.25      0.00
    7   30   33     -7.59      0.00
    9   30   33      6.74      0.00
   11   30   33    -10.59      0.00
   13   30   33      2.14      0.00
   15   30   33     -3.34      0.00
   17   30   33    -15.82      0.00
   19   30   33     -8.58      0.00
   21   30   33     -7.31      0.00
   23   30   33      9.33      0.00
    0   31   33     15.61      0.00
    2   31   33    -12.67      0.00
    4   31   33      6.48      0.00
    6   31   33    -18.99      0.00
    8   31   33     10.51      0.00
   10   31   33      8.12      0.00
   12   31   33    -11.69      0.00
   14   31   33      1.06      0.00
   16   31   33     18.37      0.00
   18   31   33     -4.77      0.00
   20   31   33      0.52      0.00
   22   31   33     -1.34      0.00
    1   32   33      6.26      0.00
    3   32   33      1.00      0.00
    5   32   33     11.52      0.00
    7   32   33     -6.83      0.00
    9   32   33      8.41      0.00
   11   32   33     -6.32      0.00
   13   32   33     -5.14      0.00
   15   32   33      2.55      0.00
   17   32   33    -13.35      0.00
   19   32   33     11.25      0.00
   21   32   33     -5.26      0.00
    0   33   33     17.03      0.00
    2   33   33      6.58      0.00
    4   33   33     -5.39      0.00
    6   33   33      1.76      0.00
    8   33   33     -3.03      0.00
   10   33   33     11.86      0.00
   12   33   33      2.28      0.00
   14   33   33     -2.45      0.00
   16   33   33      0.09      0.00
   18   33   33     -4.30      0.00
   20   33   33     -0.85      0.00
   20   20   34      0.68      0.00
   19   21   34    -18.20      0.00
   21   21   34      7.61      0.00
   18   22   34     16.02      0.00
   20   22   34     13.88      0.00
   22   22   34    -13.74      0.00
   17   23   34    -13.63      0.00
   19   23   34     11.67      0.00
   21   23   34      4.15      0.00
   23   23   34     -8.45      0.00
   14   24   34     -1.85      0.00
   16   24   34      1.18      0.00
   18   24   34      4.16      0.00
   20   24   34    -12.36      0.00
   22   24   34      8.09      0.00
   24   24   34     -9.91      0.00
   13   25   34     -6.65      0.00
   15   25   34      0.69      0.00
   17   25   34     -1.00      0.00
   19   25   34     -4.17      0.00
   21   25   34     15.08      0.00
   23   25   34     -2.97      0.00
   25   25   34     18.51      0.00
   10   26   34      4.85      0.00
   12   26   34     -2.37      0.00
   14   26   34     -3.31      0.00
   16   26   34      7.33      0.00
   18   26   34      6.98      0.00
   20   26   34    -17.82      0.00
   22   26   34      0.21      0.00
   24   26   34     -1.90      0.00
   26   26   34      5.12      0.00
    5   27   34     -1.66      0.00
    7   27   34    -14.40      0.00
    9   27   34      2.58      0.00
   11   27   34     -7.74      0.00
   13   27   34     -0.21      0.00
   15   27   34     -3.06      0.00
   17   27   34      7.13      0.00
   19   27   34      5.43      0.00
   21   27   34      4.82      0.00
   23   27   34      1.92      0.00
   25   27   34      1.28      0.00
    0   28   34     -8.81      0.00
    2   28   34    -22.55      0.00
    4   28   34    -13.18      0.00
[truncated: 56,830 more chars]
