# Supplementary material for: Dynamic three-dimensional structures of a metal–organic framework captured with femtosecond serial crystallography
Source: Nat Chem. 2024 Mar 25;16(5):693–9. doi: 10.1038/s41557-024-01460-w (PMC11087265; doi:10.1038/s41557-024-01460-w)
Supplement: Supplementary file 4 — Crystallographic structure factors for PCN–224(Fe)–CO at −2.4 ps; CCDC reference number 2308179. [file 41557_2024_1460_MOESM4_ESM.cif]

 
data_time-2d40
# start Validation Reply Form
_vrf_THETM01_time-2d40
;
PROBLEM: The value of sine(theta_max)/wavelength is less than 0.575
RESPONSE: To prevent the intensities of the Bragg spots in the 
low-resolution region from exceeding the detector's saturation limit, 
the X-ray flux had to be limited. Consequently, the intensity of the 
Bragg spots in the high-resolution region was insufficient for detection, 
resulting in the limited resolution.
;
_vrf_PLAT084_time-2d40
;
PROBLEM: High wR2 Value (i.e. > 0.25) ...................       0.36 Report
RESPONSE: In serial femtosecond crystallography, diffraction images 
are acquired from a large number of different crystals with different 
sizes and crystallinity. Consequently, errors are introduced while 
merging data obtained from different crystals. Such errors result in 
a high wR2 value for this crystal structure. Moreover, the crystallographic 
analysis of PCN-224 reveals the presence of MOF-525 structural motifs, 
which manifest as defects within the crystal matrix. These defects are 
presumed to be a contributing factor to the elevated wR2 values noted 
in the analysis.
;
# end Validation Reply Form

 
_audit_creation_method            'SHELXL-2018/3'
_shelx_SHELXL_version_number      '2018/3'
_chemical_name_systematic         ?
_chemical_name_common             ?
_chemical_melting_point           ?
_chemical_formula_moiety           'C147 H72 Fe3 N12 O67 Zr12' 
_chemical_formula_sum
 'C147 H72 Fe3 N12 O67 Zr12' 
_chemical_formula_weight          4340.35

loop_
 _atom_type_symbol
 _atom_type_description
 _atom_type_scat_dispersion_real
 _atom_type_scat_dispersion_imag
 _atom_type_scat_source
 'C'  'C'   0.0051   0.0024
 'International Tables Vol C Tables 4.2.6.8 and 6.1.1.4'
 'H'  'H'   0.0000   0.0000
 'International Tables Vol C Tables 4.2.6.8 and 6.1.1.4'
 'N'  'N'   0.0096   0.0048
 'International Tables Vol C Tables 4.2.6.8 and 6.1.1.4'
 'O'  'O'   0.0160   0.0088
 'International Tables Vol C Tables 4.2.6.8 and 6.1.1.4'
 'Fe'  'Fe'   0.3561   1.1184
 'International Tables Vol C Tables 4.2.6.8 and 6.1.1.4'
 'Zr'  'Zr'  -1.4549   0.7529
 'International Tables Vol C Tables 4.2.6.8 and 6.1.1.4'
 
_space_group_crystal_system       cubic
_space_group_IT_number            229
_space_group_name_H-M_alt         'I m -3 m'
_space_group_name_Hall            '-I 4 2 3'
 
_shelx_space_group_comment
;
The symmetry employed for this shelxl refinement is uniquely defined
by the following loop, which should always be used as a source of
symmetry information in preference to the above space-group names.
They are only intended as comments.
;
 
loop_
 _space_group_symop_operation_xyz
 'x, y, z'
 '-x, -y, z'
 '-x, y, -z'
 'x, -y, -z'
 'z, x, y'
 'z, -x, -y'
 '-z, -x, y'
 '-z, x, -y'
 'y, z, x'
 '-y, z, -x'
 'y, -z, -x'
 '-y, -z, x'
 'y, x, -z'
 '-y, -x, -z'
 'y, -x, z'
 '-y, x, z'
 'x, z, -y'
 '-x, z, y'
 '-x, -z, -y'
 'x, -z, y'
 'z, y, -x'
 'z, -y, x'
 '-z, y, x'
 '-z, -y, -x'
 'x+1/2, y+1/2, z+1/2'
 '-x+1/2, -y+1/2, z+1/2'
 '-x+1/2, y+1/2, -z+1/2'
 'x+1/2, -y+1/2, -z+1/2'
 'z+1/2, x+1/2, y+1/2'
 'z+1/2, -x+1/2, -y+1/2'
 '-z+1/2, -x+1/2, y+1/2'
 '-z+1/2, x+1/2, -y+1/2'
 'y+1/2, z+1/2, x+1/2'
 '-y+1/2, z+1/2, -x+1/2'
 'y+1/2, -z+1/2, -x+1/2'
 '-y+1/2, -z+1/2, x+1/2'
 'y+1/2, x+1/2, -z+1/2'
 '-y+1/2, -x+1/2, -z+1/2'
 'y+1/2, -x+1/2, z+1/2'
 '-y+1/2, x+1/2, z+1/2'
 'x+1/2, z+1/2, -y+1/2'
 '-x+1/2, z+1/2, y+1/2'
 '-x+1/2, -z+1/2, -y+1/2'
 'x+1/2, -z+1/2, y+1/2'
 'z+1/2, y+1/2, -x+1/2'
 'z+1/2, -y+1/2, x+1/2'
 '-z+1/2, y+1/2, x+1/2'
 '-z+1/2, -y+1/2, -x+1/2'
 '-x, -y, -z'
 'x, y, -z'
 'x, -y, z'
 '-x, y, z'
 '-z, -x, -y'
 '-z, x, y'
 'z, x, -y'
 'z, -x, y'
 '-y, -z, -x'
 'y, -z, x'
 '-y, z, x'
 'y, z, -x'
 '-y, -x, z'
 'y, x, z'
 '-y, x, -z'
 'y, -x, -z'
 '-x, -z, y'
 'x, -z, -y'
 'x, z, y'
 '-x, z, -y'
 '-z, -y, x'
 '-z, y, -x'
 'z, -y, -x'
 'z, y, x'
 '-x+1/2, -y+1/2, -z+1/2'
 'x+1/2, y+1/2, -z+1/2'
 'x+1/2, -y+1/2, z+1/2'
 '-x+1/2, y+1/2, z+1/2'
 '-z+1/2, -x+1/2, -y+1/2'
 '-z+1/2, x+1/2, y+1/2'
 'z+1/2, x+1/2, -y+1/2'
 'z+1/2, -x+1/2, y+1/2'
 '-y+1/2, -z+1/2, -x+1/2'
 'y+1/2, -z+1/2, x+1/2'
 '-y+1/2, z+1/2, x+1/2'
 'y+1/2, z+1/2, -x+1/2'
 '-y+1/2, -x+1/2, z+1/2'
 'y+1/2, x+1/2, z+1/2'
 '-y+1/2, x+1/2, -z+1/2'
 'y+1/2, -x+1/2, -z+1/2'
 '-x+1/2, -z+1/2, y+1/2'
 'x+1/2, -z+1/2, -y+1/2'
 'x+1/2, z+1/2, y+1/2'
 '-x+1/2, z+1/2, -y+1/2'
 '-z+1/2, -y+1/2, x+1/2'
 '-z+1/2, y+1/2, -x+1/2'
 'z+1/2, -y+1/2, -x+1/2'
 'z+1/2, y+1/2, x+1/2'
 
_cell_length_a                    38.890(5)
_cell_length_b                    38.890(5)
_cell_length_c                    38.890(5)
_cell_angle_alpha                 90
_cell_angle_beta                  90
_cell_angle_gamma                 90
_cell_volume                      58818(20)
_cell_formula_units_Z             4
_cell_measurement_temperature     293(2)
_cell_measurement_reflns_used     1947785
_cell_measurement_theta_min       0.87
_cell_measurement_theta_max       28.01
 
_exptl_crystal_description        cubic
_exptl_crystal_colour             black
_exptl_crystal_density_meas       ?
_exptl_crystal_density_method     ?
_exptl_crystal_density_diffrn     0.490          
_exptl_crystal_F_000              8528
_exptl_transmission_factor_min    ?
_exptl_transmission_factor_max    ?
_exptl_crystal_size_max           ?
_exptl_crystal_size_mid           ?
_exptl_crystal_size_min           ?
_exptl_absorpt_coefficient_mu     0.447
_shelx_estimated_absorpt_T_min    ?
_shelx_estimated_absorpt_T_max    ?
_exptl_absorpt_correction_type    ?
_exptl_absorpt_correction_T_min   ?
_exptl_absorpt_correction_T_max   ?
_exptl_absorpt_process_details    ?
_exptl_absorpt_special_details    ?
_diffrn_ambient_temperature       293(2)
_diffrn_radiation_wavelength      0.82656
_diffrn_radiation_type            'synchrotron'
_diffrn_source                    'PAL-XFEL'
_diffrn_measurement_device_type   'SFX measurement MX-225HS'
_diffrn_measurement_method        'Fixed-target system'
_diffrn_detector_area_resol_mean  ?
_diffrn_reflns_number             7309
_diffrn_reflns_av_unetI/netI      0.1379
_diffrn_reflns_av_R_equivalents   0.1126
_diffrn_reflns_limit_h_min        1
_diffrn_reflns_limit_h_max        43
_diffrn_reflns_limit_k_min        0
_diffrn_reflns_limit_k_max        30
_diffrn_reflns_limit_l_min        0
_diffrn_reflns_limit_l_max        30
_diffrn_reflns_theta_min          0.861
_diffrn_reflns_theta_max          27.815
_diffrn_reflns_theta_full         27.815
_diffrn_measured_fraction_theta_max   0.986
_diffrn_measured_fraction_theta_full  0.986
_diffrn_reflns_Laue_measured_fraction_max    0.986
_diffrn_reflns_Laue_measured_fraction_full   0.986
_diffrn_reflns_point_group_measured_fraction_max   0.986
_diffrn_reflns_point_group_measured_fraction_full  0.986
_reflns_number_total              4111
_reflns_number_gt                 2510
_reflns_threshold_expression      'I > 2\s(I)'
_reflns_Friedel_coverage          0.000
_reflns_Friedel_fraction_max      .
_reflns_Friedel_fraction_full     .
 
_reflns_special_details
;
 Reflections were merged by SHELXL according to the crystal
 class for the calculation of statistics and refinement.
 
 Structure factors included contributions from the .fab file.
 
 _reflns_Friedel_fraction is defined as the number of unique
 Friedel pairs measured divided by the number that would be
 possible theoretically, ignoring centric projections and
 systematic absences.
;
 
_computing_data_collection        ?
_computing_cell_refinement        ?
_computing_data_reduction         'CrystFEL (J. Appl. Cryst. 2012) and XPREP (Bruker, 2004)'
_computing_structure_solution     'SHELXT 2018/2 (Sheldrick, 2018)'
_computing_structure_refinement 'SHELXL-2018/3 (Sheldrick, 2018)'
_computing_molecular_graphics     ?
_computing_publication_material   ?
_refine_special_details           ?
_refine_ls_structure_factor_coef  Fsqd
_refine_ls_matrix_type            full
_refine_ls_weighting_scheme       calc
_refine_ls_weighting_details
'w=1/[\s^2^(Fo^2^)+(0.2000P)^2^] where P=(Fo^2^+2Fc^2^)/3'
_atom_sites_solution_primary      ?
_atom_sites_solution_secondary    ?
_atom_sites_solution_hydrogens    geom
_refine_ls_hydrogen_treatment     constr
_refine_ls_extinction_method      'SHELXL-2018/3 (Sheldrick 2018)'
_refine_ls_extinction_coef        0.00140(18)
_refine_ls_extinction_expression
 'Fc^*^=kFc[1+0.001xFc^2^\l^3^/sin(2\q)]^-1/4^'
_refine_ls_number_reflns          4111
_refine_ls_number_parameters      131
_refine_ls_number_restraints      144
_refine_ls_R_factor_all           0.1528
_refine_ls_R_factor_gt            0.1292
_refine_ls_wR_factor_ref          0.3613
_refine_ls_wR_factor_gt           0.3201
_refine_ls_goodness_of_fit_ref    1.154
_refine_ls_restrained_S_all       1.143
_refine_ls_shift/su_max           0.000
_refine_ls_shift/su_mean          0.000
 
loop_
 _atom_site_label
 _atom_site_type_symbol
 _atom_site_fract_x
 _atom_site_fract_y
 _atom_site_fract_z
 _atom_site_U_iso_or_equiv
 _atom_site_adp_type
 _atom_site_occupancy
 _atom_site_site_symmetry_order  
 _atom_site_calc_flag
 _atom_site_refinement_flags_posn
 _atom_site_refinement_flags_adp
 _atom_site_refinement_flags_occupancy
 _atom_site_disorder_assembly
 _atom_site_disorder_group
C6 C 0.16917(17) 0.66917(17) 0.750000 0.156(6) Uani 1 2 d DS TU P . .
O4 O 0.28273(17) 0.71727(17) 0.71727(17) 0.086(2) Uani 1 6 d S TU P . .
O3 O 0.18488(18) 0.67284(16) 0.72168(19) 0.165(3) Uani 1 1 d . U . . .
C7 C 0.14076(14) 0.64076(14) 0.750000 0.130(4) Uani 1 2 d DS TU P . .
C9 C 0.1079(3) 0.5971(3) 0.7198(4) 0.175(4) Uani 1 1 d . U . . .
H9 H 0.103571 0.585500 0.699341 0.210 Uiso 1 1 calc R U . . .
C8 C 0.1340(2) 0.6237(2) 0.7218(4) 0.168(4) Uani 1 1 d . U . . .
H8 H 0.146554 0.628909 0.702124 0.201 Uiso 1 1 calc R U . . .
C10 C 0.08943(18) 0.58943(18) 0.750000 0.143(5) Uani 1 2 d S TU P . .
C11 C 0.06342(16) 0.56342(16) 0.750000 0.164(6) Uani 1 2 d S TU P . .
C12 C 0.07323(15) 0.52867(15) 0.7512(3) 0.175(5) Uani 1 1 d . U . . .
C13 C 0.10861(16) 0.51801(19) 0.7522(4) 0.201(6) Uani 1 1 d . U . . .
H13 H 0.127796 0.532275 0.752713 0.241 Uiso 1 1 calc R U . . .
N14 N 0.0514(2) 0.500000 0.7515(4) 0.177(5) Uani 1 2 d S TU P . .
Fe15 Fe 0.000000 0.500000 0.76524(14) 0.125(3) Uani 0.5 4 d DS TU P . .
C16 C 0.000000 0.500000 0.8089(5) 0.125(9) Uani 0.5 4 d DS TU P . .
O17 O 0.000000 0.500000 0.8349(7) 0.178(11) Uani 0.5 4 d DS TU P . .
Zr1 Zr 0.2208(2) 0.7141(2) 0.7141(2) 0.092(2) Uani 0.395(18) 2 d S TU P . 1
O1 O 0.2367(3) 0.7633(3) 0.7076(4) 0.116(5) Uani 0.605(18) 2 d S TU P . 1
O7 O 0.2444(6) 0.7107(6) 0.6600(5) 0.135(7) Uani 0.395(18) 1 d . U P . 1
Zr2 Zr 0.2332(2) 0.70244(19) 0.70244(19) 0.1115(19) Uani 0.605(18) 2 d S TU P . 2
O2 O 0.2472(3) 0.7528(3) 0.6816(3) 0.072(5) Uani 0.395(18) 2 d S TU P . 2
O8 O 0.2523(7) 0.6931(6) 0.6498(6) 0.203(9) Uani 0.605(18) 1 d . U P . 2
 
loop_
 _atom_site_aniso_label
 _atom_site_aniso_U_11
 _atom_site_aniso_U_22
 _atom_site_aniso_U_33
 _atom_site_aniso_U_23
 _atom_site_aniso_U_13
 _atom_site_aniso_U_12
C6 0.121(6) 0.121(6) 0.226(14) 0.090(8) -0.090(8) -0.066(7)
O4 0.086(2) 0.086(2) 0.086(2) 0.027(3) -0.027(3) -0.027(3)
O3 0.159(5) 0.156(5) 0.180(6) 0.087(4) -0.086(4) -0.095(4)
C7 0.086(4) 0.086(4) 0.219(12) 0.054(5) -0.054(5) -0.050(5)
C9 0.125(7) 0.118(6) 0.283(13) 0.007(7) -0.048(8) -0.039(5)
C8 0.111(5) 0.112(5) 0.281(12) 0.012(7) -0.037(6) -0.071(5)
C10 0.064(3) 0.064(3) 0.300(16) -0.008(5) 0.008(5) -0.011(4)
C11 0.057(3) 0.057(3) 0.379(18) -0.004(5) 0.004(5) -0.001(4)
C12 0.051(3) 0.054(3) 0.419(15) 0.001(5) -0.002(5) -0.012(3)
C13 0.048(3) 0.070(3) 0.485(19) 0.006(6) 0.000(6) 0.000(3)
N14 0.064(4) 0.063(4) 0.405(17) 0.000 -0.006(6) 0.000
Fe15 0.0527(17) 0.0529(17) 0.270(8) 0.000 0.000 0.000
C16 0.048(10) 0.063(13) 0.26(3) 0.000 0.000 0.000
O17 0.144(19) 0.086(13) 0.30(3) 0.000 0.000 0.000
Zr1 0.083(3) 0.096(3) 0.096(3) 0.042(3) -0.042(2) -0.042(2)
O1 0.103(5) 0.103(5) 0.143(13) 0.030(6) -0.030(6) -0.006(8)
O7 0.160(14) 0.152(15) 0.093(10) 0.057(9) -0.059(9) -0.070(12)
Zr2 0.107(3) 0.1139(19) 0.1139(19) 0.050(2) -0.054(2) -0.054(2)
O2 0.088(6) 0.088(6) 0.038(7) 0.022(4) -0.022(4) -0.031(6)
O8 0.265(18) 0.190(16) 0.153(13) 0.024(11) -0.079(11) -0.011(14)
 
_geom_special_details
;
 All esds (except the esd in the dihedral angle between two l.s. planes)
 are estimated using the full covariance matrix.  The cell esds are taken
 into account individually in the estimation of esds in distances, angles
 and torsion angles; correlations between esds in cell parameters are only
 used when they are defined by crystal symmetry.  An approximate (isotropic)
 treatment of cell esds is used for estimating esds involving l.s. planes.
;
 
loop_
 _geom_bond_atom_site_label_1
 _geom_bond_atom_site_label_2
 _geom_bond_distance
 _geom_bond_site_symmetry_2
 _geom_bond_publ_flag
C6 O3 1.268(8) . ?
C6 O3 1.268(8) 37_456 ?
C6 C7 1.562(11) . ?
O4 Zr2 2.091(5) 10_656 ?
O4 Zr2 2.091(5) 7_665 ?
O4 Zr2 2.091(5) . ?
O4 Zr1 2.416(10) . ?
O4 Zr1 2.416(10) 10_656 ?
O4 Zr1 2.416(10) 7_665 ?
O3 Zr1 2.147(6) . ?
O3 Zr2 2.328(8) . ?
C7 C8 1.307(12) . ?
C7 C8 1.307(12) 37_456 ?
C9 C10 1.409(14) . ?
C9 C8 1.453(11) . ?
C9 H9 0.9300 . ?
C8 H8 0.9300 . ?
C10 C11 1.430(13) . ?
C11 C12 1.405(8) 37_456 ?
C11 C12 1.405(8) . ?
C12 N14 1.401(7) . ?
C12 C13 1.437(9) . ?
C13 C13 1.401(15) 51_565 ?
C13 H13 0.9300 . ?
N14 Fe15 2.070(9) . ?
N14 Fe15 2.104(9) 37_456 ?
Fe15 Fe15 1.185(11) 37_456 ?
Fe15 C16 1.697(19) . ?
C16 O17 1.013(19) . ?
Zr1 O1 1.35(2) 79_456 ?
Zr1 O1 2.026(7) . ?
Zr1 O1 2.026(7) 10_656 ?
Zr1 O7 2.30(2) 67 ?
Zr1 O7 2.30(2) . ?
Zr1 Zr1 2.815(19) 79_456 ?
Zr1 Zr1 2.815(19) 82_465 ?
Zr1 Zr1 3.582(6) 7_665 ?
Zr1 Zr1 3.582(6) 10_656 ?
Zr2 O2 2.188(7) . ?
Zr2 O2 2.188(7) 10_656 ?
Zr2 O8 2.21(2) . ?
Zr2 O8 2.21(2) 67 ?
Zr2 Zr2 3.538(5) 7_665 ?
Zr2 Zr2 3.538(5) 10_656 ?
 
loop_
 _geom_angle_atom_site_label_1
 _geom_angle_atom_site_label_2
 _geom_angle_atom_site_label_3
 _geom_angle
 _geom_angle_site_symmetry_1
 _geom_angle_site_symmetry_3
 _geom_angle_publ_flag
O3 C6 O3 130.3(9) . 37_456 ?
O3 C6 C7 114.9(5) . . ?
O3 C6 C7 114.9(5) 37_456 . ?
Zr2 O4 Zr2 115.6(3) 10_656 7_665 ?
Zr2 O4 Zr2 115.6(3) 10_656 . ?
Zr2 O4 Zr2 115.6(3) 7_665 . ?
Zr2 O4 Zr1 18.85(16) 10_656 10_656 ?
Zr2 O4 Zr1 107.9(4) 7_665 10_656 ?
Zr2 O4 Zr1 107.9(4) . 10_656 ?
Zr1 O4 Zr1 95.7(5) . 10_656 ?
Zr2 O4 Zr1 107.9(4) 10_656 7_665 ?
Zr2 O4 Zr1 18.85(16) 7_665 7_665 ?
Zr2 O4 Zr1 107.9(4) . 7_665 ?
Zr1 O4 Zr1 95.7(5) . 7_665 ?
Zr1 O4 Zr1 95.7(5) 10_656 7_665 ?
C6 O3 Zr1 121.1(7) . . ?
C6 O3 Zr2 136.4(6) . . ?
C8 C7 C8 120.0(10) . 37_456 ?
C8 C7 C6 120.0(5) . . ?
C8 C7 C6 120.0(5) 37_456 . ?
C10 C9 C8 117.5(12) . . ?
C10 C9 H9 121.2 . . ?
C8 C9 H9 121.2 . . ?
C7 C8 C9 123.2(12) . . ?
C7 C8 H8 118.4 . . ?
C9 C8 H8 118.4 . . ?
C9 C10 C9 118.6(12) 37_456 . ?
C9 C10 C11 120.7(6) 37_456 . ?
C9 C10 C11 120.7(6) . . ?
C12 C11 C12 121.6(8) 37_456 . ?
C12 C11 C10 119.2(4) 37_456 . ?
C12 C11 C10 119.2(4) . . ?
N14 C12 C11 127.0(6) . . ?
N14 C12 C13 110.5(6) . . ?
C11 C12 C13 122.6(6) . . ?
C13 C13 C12 106.8(4) 51_565 . ?
C13 C13 H13 126.6 51_565 . ?
C12 C13 H13 126.6 . . ?
C12 N14 C12 105.5(7) . 51_565 ?
C12 N14 Fe15 126.0(5) . . ?
C12 N14 Fe15 126.0(5) 51_565 . ?
C12 N14 Fe15 124.9(5) . 37_456 ?
C12 N14 Fe15 124.9(5) 51_565 37_456 ?
Fe15 N14 Fe15 33.0(3) . 37_456 ?
Fe15 Fe15 C16 180.0 37_456 . ?
Fe15 Fe15 N14 75.1(5) 37_456 2_565 ?
C16 Fe15 N14 104.9(4) . 2_565 ?
Fe15 Fe15 N14 75.1(4) 37_456 . ?
C16 Fe15 N14 104.9(4) . . ?
N14 Fe15 N14 150.2(9) 2_565 . ?
Fe15 Fe15 N14 71.9(4) 37_456 38_556 ?
C16 Fe15 N14 108.1(4) . 38_556 ?
N14 Fe15 N14 85.42(9) 2_565 38_556 ?
N14 Fe15 N14 85.42(9) . 38_556 ?
Fe15 Fe15 N14 71.9(4) 37_456 37_456 ?
C16 Fe15 N14 108.1(4) . 37_456 ?
N14 Fe15 N14 85.42(9) 2_565 37_456 ?
N14 Fe15 N14 85.42(9) . 37_456 ?
N14 Fe15 N14 143.9(9) 38_556 37_456 ?
O17 C16 Fe15 180.0 . . ?
O1 Zr1 O1 65.3(9) 79_456 . ?
O1 Zr1 O1 65.3(9) 79_456 10_656 ?
O1 Zr1 O1 98.2(10) . 10_656 ?
O1 Zr1 O3 98.7(6) 79_456 67 ?
O1 Zr1 O3 88.6(4) . 67 ?
O1 Zr1 O3 157.2(8) 10_656 67 ?
O1 Zr1 O3 98.7(6) 79_456 . ?
O1 Zr1 O3 157.2(8) . . ?
O1 Zr1 O3 88.6(4) 10_656 . ?
O3 Zr1 O3 77.4(3) 67 . ?
O1 Zr1 O7 142.0(6) 79_456 67 ?
O1 Zr1 O7 137.2(8) . 67 ?
O1 Zr1 O7 79.5(9) 10_656 67 ?
O3 Zr1 O7 110.0(6) 67 67 ?
O3 Zr1 O7 65.4(6) . 67 ?
O1 Zr1 O7 142.0(6) 79_456 . ?
O1 Zr1 O7 79.5(9) . . ?
O1 Zr1 O7 137.2(8) 10_656 . ?
O3 Zr1 O7 65.4(6) 67 . ?
O3 Zr1 O7 110.0(6) . . ?
O7 Zr1 O7 74.6(11) 67 . ?
O1 Zr1 O4 108.3(7) 79_456 . ?
O1 Zr1 O4 69.7(4) . . ?
O1 Zr1 O4 69.7(4) 10_656 . ?
O3 Zr1 O4 132.8(4) 67 . ?
O3 Zr1 O4 132.8(4) . . ?
O7 Zr1 O4 69.6(6) 67 . ?
O7 Zr1 O4 69.6(6) . . ?
O1 Zr1 Zr1 42.0(5) 79_456 79_456 ?
O1 Zr1 Zr1 93.8(8) . 79_456 ?
O1 Zr1 Zr1 26.4(5) 10_656 79_456 ?
O3 Zr1 Zr1 132.0(7) 67 79_456 ?
O3 Zr1 Zr1 82.7(3) . 79_456 ?
O7 Zr1 Zr1 100.3(7) 67 79_456 ?
O7 Zr1 Zr1 161.7(6) . 79_456 ?
O4 Zr1 Zr1 92.09(19) . 79_456 ?
O1 Zr1 Zr1 42.0(5) 79_456 82_465 ?
O1 Zr1 Zr1 26.4(5) . 82_465 ?
O1 Zr1 Zr1 93.8(8) 10_656 82_465 ?
O3 Zr1 Zr1 82.7(3) 67 82_465 ?
O3 Zr1 Zr1 132.0(7) . 82_465 ?
O7 Zr1 Zr1 161.7(6) 67 82_465 ?
O7 Zr1 Zr1 100.3(7) . 82_465 ?
O4 Zr1 Zr1 92.09(19) . 82_465 ?
Zr1 Zr1 Zr1 79.0(6) 79_456 82_465 ?
O1 Zr1 Zr1 78.9(5) 79_456 7_665 ?
O1 Zr1 Zr1 27.9(4) . 7_665 ?
O1 Zr1 Zr1 82.6(4) 10_656 7_665 ?
O3 Zr1 Zr1 111.26(15) 67 7_665 ?
O3 Zr1 Zr1 171.17(17) . 7_665 ?
O7 Zr1 Zr1 111.4(5) 67 7_665 ?
O7 Zr1 Zr1 76.0(4) . 7_665 ?
O4 Zr1 Zr1 42.2(2) . 7_665 ?
Zr1 Zr1 Zr1 89.999(2) 79_456 7_665 ?
Zr1 Zr1 Zr1 50.5(3) 82_465 7_665 ?
O1 Zr1 Zr1 78.9(5) 79_456 10_656 ?
O1 Zr1 Zr1 82.6(4) . 10_656 ?
O1 Zr1 Zr1 27.9(4) 10_656 10_656 ?
O3 Zr1 Zr1 171.17(17) 67 10_656 ?
O3 Zr1 Zr1 111.26(15) . 10_656 ?
O7 Zr1 Zr1 76.0(4) 67 10_656 ?
O7 Zr1 Zr1 111.4(5) . 10_656 ?
O4 Zr1 Zr1 42.2(2) . 10_656 ?
Zr1 Zr1 Zr1 50.5(3) 79_456 10_656 ?
Zr1 Zr1 Zr1 89.999(2) 82_465 10_656 ?
Zr1 Zr1 Zr1 60.000(1) 7_665 10_656 ?
Zr1 O1 Zr1 111.6(7) 82_465 7_665 ?
Zr1 O1 Zr1 111.6(7) 82_465 . ?
Zr1 O1 Zr1 124.3(8) 7_665 . ?
O4 Zr2 O2 68.1(3) . . ?
O4 Zr2 O2 68.1(3) . 10_656 ?
O2 Zr2 O2 127.0(6) . 10_656 ?
O4 Zr2 O8 89.5(8) . . ?
O2 Zr2 O8 73.7(9) . . ?
O2 Zr2 O8 133.3(9) 10_656 . ?
O4 Zr2 O8 89.5(8) . 67 ?
O2 Zr2 O8 133.3(9) . 67 ?
O2 Zr2 O8 73.7(9) 10_656 67 ?
O8 Zr2 O8 65.4(11) . 67 ?
O4 Zr2 O3 142.3(2) . 67 ?
O2 Zr2 O3 74.3(3) . 67 ?
O2 Zr2 O3 139.7(7) 10_656 67 ?
O8 Zr2 O3 82.2(7) . 67 ?
O8 Zr2 O3 119.2(7) 67 67 ?
O4 Zr2 O3 142.3(2) . . ?
O2 Zr2 O3 139.7(7) . . ?
O2 Zr2 O3 74.3(3) 10_656 . ?
O8 Zr2 O3 119.2(7) . . ?
O8 Zr2 O3 82.2(7) 67 . ?
O3 Zr2 O3 70.5(3) 67 . ?
O4 Zr2 Zr2 32.20(16) . 7_665 ?
O2 Zr2 Zr2 36.0(3) . 7_665 ?
O2 Zr2 Zr2 95.0(2) 10_656 7_665 ?
O8 Zr2 Zr2 83.0(6) . 7_665 ?
O8 Zr2 Zr2 114.7(7) 67 7_665 ?
O3 Zr2 Zr2 110.11(14) 67 7_665 ?
O3 Zr2 Zr2 157.0(3) . 7_665 ?
O4 Zr2 Zr2 32.20(16) . 10_656 ?
O2 Zr2 Zr2 95.0(2) . 10_656 ?
O2 Zr2 Zr2 36.0(3) 10_656 10_656 ?
O8 Zr2 Zr2 114.7(7) . 10_656 ?
O8 Zr2 Zr2 83.0(6) 67 10_656 ?
O3 Zr2 Zr2 157.0(3) 67 10_656 ?
O3 Zr2 Zr2 110.11(14) . 10_656 ?
Zr2 Zr2 Zr2 60.001(1) 7_665 10_656 ?
Zr2 O2 Zr2 107.9(5) . 7_665 ?
 
loop_
 _geom_torsion_atom_site_label_1
 _geom_torsion_atom_site_label_2
 _geom_torsion_atom_site_label_3
 _geom_torsion_atom_site_label_4
 _geom_torsion
 _geom_torsion_site_symmetry_1
 _geom_torsion_site_symmetry_2
 _geom_torsion_site_symmetry_3
 _geom_torsion_site_symmetry_4
 _geom_torsion_publ_flag
O3 C6 O3 Zr1 -7.1(3) 37_456 . . . ?
C7 C6 O3 Zr1 172.9(3) . . . . ?
O3 C6 O3 Zr2 10.0(5) 37_456 . . . ?
C7 C6 O3 Zr2 -170.0(5) . . . . ?
O3 C6 C7 C8 -2.2(6) . . . . ?
O3 C6 C7 C8 177.8(6) 37_456 . . . ?
O3 C6 C7 C8 177.8(6) . . . 37_456 ?
O3 C6 C7 C8 -2.2(6) 37_456 . . 37_456 ?
C8 C7 C8 C9 0.3(7) 37_456 . . . ?
C6 C7 C8 C9 -179.7(7) . . . . ?
C10 C9 C8 C7 -0.5(14) . . . . ?
C8 C9 C10 C9 0.2(6) . . . 37_456 ?
C8 C9 C10 C11 -179.8(6) . . . . ?
C9 C10 C11 C12 77.9(8) 37_456 . . 37_456 ?
C9 C10 C11 C12 -102.1(8) . . . 37_456 ?
C9 C10 C11 C12 -102.1(8) 37_456 . . . ?
C9 C10 C11 C12 77.9(8) . . . . ?
C12 C11 C12 N14 -0.3(11) 37_456 . . . ?
C10 C11 C12 N14 179.7(11) . . . . ?
C12 C11 C12 C13 179.6(15) 37_456 . . . ?
C10 C11 C12 C13 -0.5(15) . . . . ?
N14 C12 C13 C13 1.6(12) . . . 51_565 ?
C11 C12 C13 C13 -178.3(9) . . . 51_565 ?
C11 C12 N14 C12 177.3(5) . . . 51_565 ?
C13 C12 N14 C12 -2.6(19) . . . 51_565 ?
C11 C12 N14 Fe15 -20(2) . . . . ?
C13 C12 N14 Fe15 160.0(11) . . . . ?
C11 C12 N14 Fe15 21(2) . . . 37_456 ?
C13 C12 N14 Fe15 -159.2(11) . . . 37_456 ?
 
_refine_diff_density_max    1.080
_refine_diff_density_min   -0.743
_refine_diff_density_rms    0.108

_shelx_res_file
;
TITL shelx_time-2d50_a.res in Im-3m
    shelx_time-2d50_a_sq.res
    created by SHELXL-2018/3 at 22:14:58 on 19-Dec-2022
REM Old TITL shelx_time-2d50 in Im-3m
REM SHELXT solution in Im-3m: R1 0.527, Rweak 0.257, Alpha 0.178
REM <I/s>   0.000 for    0 systematic absences,  Orientation as input
REM Formula found by SHELXT:  C156 N36 O46 Fe3 Zr12
CELL  0.82656  38.8900  38.8900  38.8900   90.000   90.000   90.000
ZERR    4.000   0.0045   0.0045   0.0045    0.000    0.000    0.000
LATT  2
SYMM -X, -Y, Z
SYMM -X, Y, -Z
SYMM X, -Y, -Z
SYMM Z, X, Y
SYMM Z, -X, -Y
SYMM -Z, -X, Y
SYMM -Z, X, -Y
SYMM Y, Z, X
SYMM -Y, Z, -X
SYMM Y, -Z, -X
SYMM -Y, -Z, X
SYMM Y, X, -Z
SYMM -Y, -X, -Z
SYMM Y, -X, Z
SYMM -Y, X, Z
SYMM X, Z, -Y
SYMM -X, Z, Y
SYMM -X, -Z, -Y
SYMM X, -Z, Y
SYMM Z, Y, -X
SYMM Z, -Y, X
SYMM -Z, Y, X
SYMM -Z, -Y, -X
SFAC C H N O FE ZR
DISP $C  0.00511  0.00239 15.74444!source kissel
DISP $H -0.00002  0.00000  0.66615!source kissel
DISP $N  0.00955  0.00480 28.17579!source kissel
DISP $O  0.01604  0.00875 47.81841!source kissel
DISP $Fe  0.35610  1.11842 5271.23871!source kissel
DISP $Zr -1.45491  0.75288 3671.72661!source kissel
UNIT 588 288 48 268 12 48
ACTA
L.S. 5 0  240
BOND $H
FMAP 2
PLAN 20
DFIX 1.71 0.02 Fe15 C16
DFIX 1.1 0.02 C16 O17
DFIX 1.513 0.02 C6 C7
SIMU 0.05
DELU 0.05
ABIN
LIST 4
WGHT    0.200000
EXTI    0.001402
FVAR       0.11636   0.39497
C6    1    0.169170    0.669170    0.750000    10.50000    0.12112    0.12112 =
         0.22589    0.08989   -0.08989   -0.06603
O4    4    0.282727    0.717273    0.717273    10.16667    0.08557    0.08557 =
         0.08557    0.02694   -0.02694   -0.02694
O3    4    0.184880    0.672837    0.721681    11.00000    0.15909    0.15613 =
         0.17964    0.08730   -0.08592   -0.09476
C7    1    0.140764    0.640764    0.750000    10.50000    0.08559    0.08559 =
         0.21904    0.05433   -0.05433   -0.05005
C9    1    0.107916    0.597077    0.719809    11.00000    0.12453    0.11780 =
         0.28333    0.00742   -0.04827   -0.03869
AFIX  43
H9    2    0.103571    0.585500    0.699341    11.00000   -1.20000
AFIX   0
C8    1    0.134032    0.623728    0.721827    11.00000    0.11098    0.11165 =
         0.28092    0.01186   -0.03745   -0.07143
AFIX  43
H8    2    0.146554    0.628909    0.702124    11.00000   -1.20000
AFIX   0
C10   1    0.089427    0.589427    0.750000    10.50000    0.06438    0.06438 =
         0.30030   -0.00798    0.00798   -0.01080
C11   1    0.063420    0.563420    0.750000    10.50000    0.05672    0.05672 =
         0.37862   -0.00351    0.00351   -0.00062
C12   1    0.073235    0.528668    0.751191    11.00000    0.05051    0.05390 =
         0.41942    0.00111   -0.00161   -0.01165
C13   1    0.108610    0.518010    0.752177    11.00000    0.04757    0.06996 =
         0.48532    0.00555   -0.00030    0.00038
AFIX  43
H13   2    0.127796    0.532275    0.752713    11.00000   -1.20000
AFIX   0
N14   3    0.051425    0.500000    0.751539    10.50000    0.06397    0.06317 =
         0.40511    0.00000   -0.00562    0.00000
FE15  5    0.000000    0.500000    0.765237    10.12500    0.05265    0.05290 =
         0.26961    0.00000    0.00000    0.00000
C16   1    0.000000    0.500000    0.808879    10.12500    0.04827    0.06341 =
         0.26481    0.00000    0.00000    0.00000
O17   4    0.000000    0.500000    0.834920    10.12500    0.14388    0.08568 =
         0.30386    0.00000    0.00000    0.00000
CONF
MERG 2
PART 1
ZR1   6    0.220760    0.714116    0.714116    20.50000    0.08318    0.09607 =
         0.09607    0.04181   -0.04168   -0.04168
O1    4    0.236736    0.763264    0.707585   -20.50000    0.10285    0.10285 =
         0.14256    0.03002   -0.03002   -0.00611
O7    4    0.244372    0.710693    0.660023    21.00000    0.15981    0.15157 =
         0.09253    0.05705   -0.05935   -0.07031
PART 0
PART 2
ZR2   6    0.233229    0.702442    0.702442   -20.50000    0.10664    0.11386 =
         0.11386    0.05045   -0.05426   -0.05426
O2    4    0.247230    0.752769    0.681573    20.50000    0.08826    0.08826 =
         0.03848    0.02211   -0.02211   -0.03073
O8    4    0.252281    0.693134    0.649790   -21.00000    0.26488    0.19005 =
         0.15277    0.02395   -0.07894   -0.01068
PART 0
PART 21
PART 0
HKLF 4


REM  shelx_time-2d50_a.res in Im-3m
REM wR2 = 0.3613, GooF = S = 1.154, Restrained GooF = 1.143 for all data
REM R1 = 0.1292 for 2510 Fo > 4sig(Fo) and 0.1528 for all 4111 data
REM 131 parameters refined using 144 restraints

END

WGHT      0.2000      0.0000

REM Highest difference peak  1.080,  deepest hole -0.743,  1-sigma level  0.108
Q1    1   0.0000  0.5000  0.8221  10.25000  0.05    1.08
Q2    1   0.2676  0.7324  0.6455  10.50000  0.05    0.86
Q3    1   0.2994  0.7006  0.7294  10.50000  0.05    0.67
Q4    1   0.0732  0.5289  0.7454  11.00000  0.05    0.61
Q5    1   0.2305  0.7695  0.6780  10.50000  0.05    0.53
Q6    1   0.2377  0.6971  0.6326  11.00000  0.05    0.49
Q7    1   0.2930  0.7070  0.6765  10.50000  0.05    0.42
Q8    1   0.2195  0.6911  0.6661  11.00000  0.05    0.39
Q9    1   0.1109  0.5000  0.7680  10.50000  0.05    0.38
Q10   1   0.1363  0.5000  0.7399  10.50000  0.05    0.37
Q11   1   0.1403  0.5000  0.7511  10.50000  0.05    0.37
Q12   1   0.1227  0.5265  0.7773  11.00000  0.05    0.37
Q13   1   0.2032  0.7324  0.7057  11.00000  0.05    0.36
Q14   1   0.1283  0.5267  0.7286  11.00000  0.05    0.35
Q15   1   0.1918  0.6638  0.7175  11.00000  0.05    0.35
Q16   1   0.0000  0.5000  0.8692  10.25000  0.05    0.35
Q17   1   0.0153  0.4804  0.8498  11.00000  0.05    0.35
Q18   1   0.1155  0.5172  0.7672  11.00000  0.05    0.35
Q19   1   0.1212  0.5273  0.7225  11.00000  0.05    0.33
Q20   1   0.0909  0.5846  0.6816  11.00000  0.05    0.33
;
_shelx_res_checksum   30715

_shelx_hkl_file
;
   1   1   0 -253.09  161.28
   2   0   0 7812.11  459.80
   2   1   1 4429.39  164.47
   2   2   0 6664.09  340.65
   2   2   2 9999.00 1240.96
   3   1   0  968.30   72.38
   3   1   2  656.78  105.06
   3   2   1  652.60   93.75
   3   3   0  195.94   64.30
   3   3   2  670.74  103.42
   4   0   0 9963.48  599.43
   4   1   1 1645.09  131.45
   4   1   3  195.40   30.70
   4   2   0 2910.16  219.56
   4   2   2 2731.99  328.06
   4   3   1  208.15   17.83
   4   3   3  -43.07   89.26
   4   4   0 1413.91  262.37
   4   4   2  829.51  235.75
   4   4   4 1212.72  339.24
   5   1   0  162.34   48.84
   5   1   2  -48.94   63.94
   5   1   4 1177.24   34.09
   5   2   1 -105.80   24.67
   5   2   3  600.59   28.93
   5   3   0 -446.41   25.85
   5   3   2  669.76   34.32
   5   3   4 -174.31   38.47
   5   4   1 1255.42   36.40
   5   4   3  -74.13   48.86
   5   5   0 1195.66  255.86
   5   5   2 1512.92  154.59
   5   5   4  132.12   27.68
   6   0   0 5198.82  591.97
   6   1   1 2883.58  147.97
   6   1   3 -305.23   22.37
   6   1   5  938.75   71.95
   6   2   0 1337.27   86.08
   6   2   2 1364.59  186.93
   6   2   4  844.08  168.77
   6   3   1 -271.07   21.88
   6   3   3   21.42   11.34
   6   3   5  512.51   38.58
   6   4   0   47.63   33.96
   6   4   2  687.74  114.40
   6   4   4  547.41  127.22
   6   5   1  867.83   62.74
   6   5   3  711.34   61.97
   6   5   5 1401.34  232.90
   6   6   0 1274.63  180.50
   6   6   2  464.85  118.19
   6   6   4 2452.34  313.21
   6   6   6 1149.98  340.11
   7   1   0 -103.60   24.55
   7   1   2   83.31   11.88
   7   1   4   15.39   12.85
   7   1   6  -90.03   14.70
   7   2   1   69.13   11.18
   7   2   3  129.35    9.88
   7   2   5  629.42   92.08
   7   3   0  266.91   27.11
   7   3   2  158.28   11.95
   7   3   4  422.14   42.68
   7   3   6 2642.94  197.22
   7   4   1   67.89   46.53
   7   4   3  414.27   55.12
   7   4   5  799.58   34.40
   7   5   0 1149.41  129.12
   7   5   2  852.24  117.17
   7   5   4  985.43   87.57
   7   5   6  443.17   90.44
   7   6   1  -82.10   14.11
   7   6   3 2572.15  194.68
   7   6   5  511.22   74.97
   7   7   0 4185.48  388.93
   7   7   2 5366.11  423.14
   7   7   4 1469.83  126.86
   7   7   6  305.03   47.81
   8   0   0 5369.09  693.98
   8   1   1 2599.36  153.18
   8   1   3  472.16   47.79
   8   1   5 1289.79   52.15
   8   1   7  198.63   34.91
   8   2   0 3547.14  310.80
   8   2   2 1543.57  218.07
   8   2   4 2071.93  368.87
   8   2   6  463.80  143.38
   8   3   1  463.08   50.12
   8   3   3 -436.74   28.50
   8   3   5  660.43   71.13
   8   3   7 2502.07  211.74
   8   4   0 1489.86  271.55
   8   4   2 1259.99  254.50
   8   4   4 3476.35  444.94
   8   4   6  121.32   51.30
   8   5   1 1189.04   37.24
   8   5   3  675.48   69.13
   8   5   5 1000.21  108.22
   8   5   7  989.95  100.67
   8   6   0  277.68   96.93
   8   6   2  998.77  225.72
   8   6   4   24.47   23.08
   8   6   6 1095.11  179.78
   8   7   1  192.22   24.16
   8   7   3 2474.93  279.48
   8   7   5 1317.67  188.68
   8   7   7 1297.62  144.41
   8   8   0 1009.36  199.50
   8   8   2  909.18  150.41
   8   8   4  591.84  103.78
   8   8   6 1696.65  294.82
   8   8   8 1350.02  314.52
   9   1   0  784.67  101.68
   9   1   2  622.13   83.00
   9   1   4  714.14   51.17
   9   1   6  181.52   42.27
   9   1   8   67.00   16.42
   9   2   1  591.35   66.54
   9   2   3 1033.42   26.16
   9   2   5 -148.41   29.75
   9   2   7  955.47  113.42
   9   3   0  761.61   19.96
   9   3   2 1067.00   26.65
   9   3   4 -301.00   23.03
   9   3   6  234.13   23.06
   9   3   8 1089.70  182.63
   9   4   1  742.94   51.15
   9   4   3 -327.55   26.24
   9   4   5  247.24  140.18
   9   4   7  399.44   42.24
   9   5   0  117.99   79.10
   9   5   2 -147.51   37.45
   9   5   4  174.03  100.32
   9   5   6  704.06  107.73
   9   5   8 1168.19  118.42
   9   6   1  107.91   23.57
   9   6   3  185.22   13.39
   9   6   5  425.78   55.81
   9   6   7  266.73   78.80
   9   7   0  569.50   38.88
   9   7   2  871.75   91.18
   9   7   4  349.81   50.84
   9   7   6  131.61   12.98
   9   7   8  978.28  162.72
   9   8   1   43.17    9.41
   9   8   3  769.54   76.31
   9   8   5 1130.20  108.57
   9   8   7  941.50  162.05
   9   9   0 3861.43  465.03
   9   9   2 3603.70  229.92
   9   9   4 2225.16  235.13
   9   9   6  474.39   56.45
   9   9   8  231.08   32.52
  10   0   0 1672.18  314.34
  10   1   1  371.41   66.48
  10   1   3  692.44   84.54
  10   1   5  216.43   20.83
  10   1   7  178.39   18.19
  10   1   9   98.44   17.75
  10   2   0 3427.79  347.53
  10   2   2  497.55  108.29
  10   2   4 1912.26  229.13
  10   2   6 1285.30  198.91
  10   2   8  714.98   87.26
  10   3   1  573.45   89.83
  10   3   3  703.24   56.43
  10   3   5  595.07   56.79
  10   3   7 1058.54  103.11
  10   3   9  802.58  113.55
  10   4   0 3228.57  354.22
  10   4   2 1070.05  148.61
  10   4   4 1260.30  200.81
  10   4   6   36.22   14.98
  10   4   8   10.57    9.34
  10   5   1  233.98   18.62
  10   5   3  682.67   66.18
  10   5   5 1667.66  219.84
  10   5   7  813.56   52.61
  10   5   9  796.55  128.20
  10   6   0 2678.36  287.71
  10   6   2 1271.91  185.29
  10   6   4   16.85   12.16
  10   6   6  158.54    9.57
  10   6   8   26.44   10.72
  10   7   1  257.91   42.86
  10   7   3  917.41   97.83
  10   7   5  783.42   64.48
  10   7   7  300.61   28.39
  10   7   9  977.30  170.72
  10   8   0 1755.82  276.43
  10   8   2  708.03   86.72
  10   8   4   26.55   15.26
  10   8   6   26.42   12.47
  10   8   8  314.98   59.94
  10   9   1   93.72   15.39
  10   9   3 1051.28  138.12
  10   9   5  605.51   67.56
  10   9   7  775.21  108.81
  10   9   9  486.06   71.23
  10  10   0  497.17   77.92
  10  10   2 1125.87  129.68
  10  10   4  213.69   48.48
  10  10   6  389.11  116.06
  10  10   8  100.50   16.49
  10  10  10  554.72  162.11
  11   1   0   92.93    5.77
  11   1   2  196.50   13.39
  11   1   4    7.57    5.23
  11   1   6  -28.96    7.26
  11   1   8  -53.51   18.47
  11   1  10  136.46   25.34
  11   2   1  227.74   16.65
  11   2   3  607.67   44.89
  11   2   5   70.46   10.77
  11   2   7  779.90   64.92
  11   2   9  277.09   76.56
  11   3   0 1271.17  104.86
  11   3   2  650.78   55.89
  11   3   4  101.96   30.57
  11   3   6   82.59    5.85
  11   3   8   64.05   17.36
  11   3  10  229.59   34.01
  11   4   1   34.99    9.95
  11   4   3   67.10   12.23
  11   4   5   75.62   63.33
  11   4   7   61.33   21.47
  11   4   9  182.91   24.96
  11   5   0  471.06   63.35
  11   5   2   92.26   16.21
  11   5   4   -6.31    7.49
  11   5   6   -0.03   10.08
  11   5   8  142.23   16.06
  11   5  10  623.31   83.95
  11   6   1  -17.65    5.31
  11   6   3  100.01   13.00
  11   6   5   -2.95   10.95
  11   6   7   -7.59    4.72
  11   6   9   72.49   13.41
  11   7   0  847.46   61.94
  11   7   2  745.46   70.25
  11   7   4  150.38   93.36
  11   7   6   22.14   24.83
  11   7   8  263.83   42.30
  11   7  10  594.40   92.29
  11   8   1  -87.18    6.36
  11   8   3   47.96   19.11
  11   8   5  153.31   39.45
  11   8   7  232.95   30.22
  11   8   9   59.74    8.36
  11   9   0  136.02   24.32
  11   9   2  187.22   25.39
  11   9   4  170.26   21.37
  11   9   6  103.19   17.88
  11   9   8  120.55   24.98
  11   9  10  514.25   96.60
  11  10   1  118.27   14.67
  11  10   3  164.06   15.06
  11  10   5  585.74   61.61
  11  10   7  501.14   62.46
  11  10   9  487.57   68.07
  11  11   0  728.91  153.13
  11  11   2  754.07   81.18
  11  11   4  459.87   51.99
  11  11   6  541.44   66.18
  11  11   8   87.62   13.08
  11  11  10 -196.22   17.47
  12   0   0  116.89   55.10
  12   1   1  343.76   31.63
  12   1   3  499.99   66.79
  12   1   5  187.60   15.83
  12   1   7   68.69   27.03
  12   1   9   45.76    4.44
  12   1  11   51.68    5.69
  12   2   0 4276.85  319.06
  12   2   2 3193.10  252.47
  12   2   4 1804.73  187.01
  12   2   6 1482.65  172.78
  12   2   8  213.99   57.22
  12   2  10   27.73    5.72
  12   3   1  462.44   45.96
  12   3   3  445.33   52.02
  12   3   5  749.71   83.18
  12   3   7  495.35   46.76
  12   3   9  288.15   30.09
  12   3  11  102.68   11.05
  12   4   0  137.51   26.27
  12   4   2 1605.08  181.57
  12   4   4  926.00  135.61
  12   4   6  107.27   36.47
  12   4   8   19.08    3.98
  12   4  10    2.23    2.92
  12   5   1  149.13    6.69
  12   5   3  921.23  106.27
  12   5   5 1182.19   95.29
  12   5   7  998.34  165.70
  12   5   9  218.59   30.50
  12   5  11  384.82   39.06
  12   6   0 1545.19  194.76
  12   6   2 1564.45  172.11
  12   6   4  141.36   44.99
  12   6   6   -0.90    4.03
  12   6   8   10.44    6.52
  12   6  10  147.28   21.75
  12   7   1   32.81   10.26
  12   7   3  471.98   49.14
  12   7   5  654.99   55.04
  12   7   7  156.39   21.16
  12   7   9  230.80   25.09
  12   7  11  449.07   71.49
  12   8   0   33.42   17.62
  12   8   2  131.02   19.98
  12   8   4   18.72    4.28
  12   8   6    1.00    4.67
  12   8   8   18.49    4.69
  12   8  10   61.97   11.39
  12   9   1   55.02    5.23
  12   9   3  320.29   31.14
  12   9   5  179.11   22.47
  12   9   7  313.98   44.27
  12   9   9   70.28   12.29
  12   9  11  137.82   41.09
  12  10   0  192.94   33.52
  12  10   2   32.99    9.29
  12  10   4   -3.57    3.15
  12  10   6  100.93   15.90
  12  10   8   35.96   12.31
  12  10  10 -177.57   24.29
  12  11   1  110.45    9.80
  12  11   3  102.83   11.21
  12  11   5  564.39   71.74
  12  11   7  404.88   56.89
  12  11   9  182.04   55.51
  12  11  11  -95.08   17.08
  12  12   0 2192.92  328.91
  12  12   2 1488.58  189.88
  12  12   4 1154.11  168.21
  12  12   6  514.76   97.83
  12  12   8  339.73   51.79
  12  12  10 -111.81   16.08
  12  12  12  125.02   27.03
  13   1   0  687.13   49.84
  13   1   2  549.34   33.04
  13   1   4  157.26   56.22
  13   1   6   96.72   11.70
  13   1   8   69.87    7.46
  13   1  10   55.56    6.75
  13   1  12   67.79   11.80
  13   2   1  614.90   49.32
  13   2   3  231.85   24.85
  13   2   5 1496.76  121.09
  13   2   7  470.49   68.74
  13   2   9   50.22    5.85
  13   2  11  399.83   51.43
  13   3   0  270.07   21.37
  13   3   2  256.16   27.24
  13   3   4  212.66   23.60
  13   3   6   42.35    6.98
  13   3   8   -0.18    3.69
  13   3  10   30.47    8.18
  13   3  12  110.83   18.83
  13   4   1  141.12   26.42
  13   4   3  174.67   23.29
  13   4   5  634.67   59.46
  13   4   7  372.77   38.86
  13   4   9  100.08   10.98
  13   4  11   21.42    3.05
  13   5   0 1648.48  148.33
  13   5   2 1411.71   93.16
  13   5   4  602.54   58.02
  13   5   6   49.07    8.08
  13   5   8   -1.95    3.51
  13   5  10   73.97   12.23
  13   5  12  387.28   99.14
  13   6   1  138.38   19.47
  13   6   3   52.33    8.59
  13   6   5   57.53   10.23
  13   6   7   31.70    5.67
  13   6   9   -2.62    5.16
  13   6  11   31.96   11.57
  13   7   0  281.71   31.16
  13   7   2  357.35   33.11
  13   7   4  288.64   36.78
  13   7   6   24.96    6.39
  13   7   8    5.75    4.64
  13   7  10   40.50    6.36
  13   7  12  709.49   47.30
  13   8   1   96.55   12.06
  13   8   3   34.19   39.17
  13   8   5    7.46    8.21
  13   8   7   24.14   23.65
  13   8   9    7.77    5.23
  13   8  11  398.34   45.63
  13   9   0   14.57    4.31
  13   9   2   73.36   12.06
  13   9   4   94.70   12.00
  13   9   6    8.54    5.98
  13   9   8   27.45   19.26
  13   9  10  -35.76   25.01
  13   9  12    9.70   11.34
  13  10   1   72.77   11.05
  13  10   3   24.67    3.18
  13  10   5   91.47   32.50
  13  10   7   64.77    7.75
  13  10   9   22.37   87.41
  13  10  11   59.79   24.39
  13  11   0 1014.01   93.42
  13  11   2  507.99   79.31
  13  11   4   32.91    7.03
  13  11   6   33.29   11.64
  13  11   8  365.69   39.12
  13  11  10   43.81   40.71
  13  11  12   -5.03    4.03
  13  12   1   77.67   11.85
  13  12   3   82.03   10.70
  13  12   5  179.11   38.29
  13  12   7  790.78   65.25
  13  12   9   41.94   21.14
  13  12  11   -6.67    3.92
  13  13   0 2100.32  267.88
  13  13   2 1620.52  190.65
  13  13   4  736.25   73.20
  13  13   6   79.59   20.96
  13  13   8  130.30   21.31
  13  13  10  502.66   69.36
  13  13  12  148.08   17.72
  14   0   0 1700.31  241.29
  14   1   1   91.59   17.06
  14   1   3  385.98   49.58
  14   1   5   34.96    4.90
  14   1   7   14.72    5.26
  14   1   9   31.11   12.54
  14   1  11   26.42    5.54
  14   1  13  432.35   27.57
  14   2   0 3706.68  306.18
  14   2   2  235.90   29.47
  14   2   4 2944.58  290.07
  14   2   6   99.52   16.11
  14   2   8    2.46    3.69
  14   2  10 1557.09  251.44
  14   2  12 2223.62  301.33
  14   3   1  433.02   54.56
  14   3   3  317.11   28.86
  14   3   5  473.95   72.97
  14   3   7  293.87   27.11
  14   3   9   68.56    7.21
  14   3  11  -26.75    3.00
  14   3  13  160.31   20.67
  14   4   0 3027.81  345.32
  14   4   2 2358.51  243.42
  14   4   4 3582.18  413.01
  14   4   6  149.02   33.29
  14   4   8   30.50   14.06
  14   4  10   95.62   11.70
  14   4  12 2592.92  279.73
  14   5   1   29.83    3.18
  14   5   3  332.96   28.39
  14   5   5  834.33   68.33
  14   5   7  469.31   53.86
  14   5   9    8.13    3.98
  14   5  11  -50.22   20.03
  14   5  13  247.62   35.01
  14   6   0  987.28  157.16
  14   6   2  160.34   27.19
  14   6   4  179.52   30.83
  14   6   6   14.54    3.41
  14   6   8    8.39    7.16
  14   6  10  -28.27   12.13
  14   6  12 1229.23  172.13
  14   7   1   18.47    3.90
  14   7   3  260.60   31.16
  14   7   5  480.42   88.34
  14   7   7  136.82   13.57
  14   7   9  110.19   16.36
  14   7  11  600.00   41.40
  14   7  13  468.54   62.33
  14   8   0  503.48  115.89
  14   8   2   10.93    5.54
  14   8   4   43.81   26.75
  14   8   6    4.31    4.62
  14   8   8   -6.05    4.08
  14   8  10  426.91   35.40
  14   8  12  421.50   70.28
  14   9   1   20.42    3.72
  14   9   3   89.98   10.52
  14   9   5   28.32   17.78
  14   9   7  144.97   21.65
  14   9   9  350.78   26.55
  14   9  11   85.98   21.83
  14   9  13  149.74   19.78
  14  10   0  676.59  148.15
  14  10   2 1233.85  170.06
  14  10   4  107.14   18.47
  14  10   6    8.93   20.72
  14  10   8  475.08   36.04
  14  10  10   34.37   21.11
  14  10  12   46.27   15.88
  14  11   1   40.73    6.85
  14  11   3  -21.75    3.00
  14  11   5   40.06  102.75
  14  11   7  614.57   38.53
  14  11   9   60.46   19.08
  14  11  11    5.59    4.95
  14  11  13   13.85    4.67
  14  12   0 3347.23  422.99
  14  12   2 2610.08  325.01
  14  12   4 3161.24  313.13
  14  12   6 1935.32  303.95
  14  12   8  224.95   44.78
  14  12  10   62.76   13.13
  14  12  12  343.94   66.12
  14  13   1  425.42   29.73
  14  13   3  151.87   23.19
  14  13   5  317.52   47.53
  14  13   7  400.21   48.07
  14  13   9  239.75   45.48
  14  13  11   21.34    4.75
  14  13  13  141.64  121.32
  14  14   0 1129.35  205.02
  14  14   2 3540.52  445.33
  14  14   4 3229.91  374.00
  14  14   6 2361.54  355.50
  14  14   8  138.53   28.70
  14  14  10  209.76   40.42
  14  14  12 1061.46  198.09
  14  14  14  506.76  110.04
  15   1   0  154.92   80.82
  15   1   2   81.13   29.45
  15   1   4   32.32    4.82
  15   1   6   39.89    7.72
  15   1   8   -2.51    3.72
  15   1  10  -19.01    3.44
  15   1  12  230.41   22.80
  15   1  14   27.32    5.21
  15   2   1   72.82   14.13
  15   2   3 3163.63  200.38
  15   2   5  446.12   34.73
  15   2   7 1205.97  120.25
  15   2   9   40.76   15.95
  15   2  11 2197.61  220.15
  15   2  13 2646.09  310.03
  15   3   0 2654.99  198.55
  15   3   2 2897.51  190.45
  15   3   4 2244.40  185.14
  15   3   6 1219.85  123.58
  15   3   8  325.98   32.27
  15   3  10   -5.34   13.13
  15   3  12  -82.46   19.55
  15   3  14    2.36    3.21
  15   4   1   57.76   19.96
  15   4   3 2095.40  152.28
  15   4   5  685.00   82.95
  15   4   7 1039.27  113.45
  15   4   9   51.43   11.29
  15   4  11 1449.28   94.13
  15   4  13  873.55   95.80
  15   5   0  466.16   55.97
  15   5   2  572.83   43.53
  15   5   4  598.33   76.46
  15   5   6  327.34   43.17
  15   5   8  133.12   70.87
  15   5  10  -47.68   17.26
  15   5  12  -20.85    7.08
  15   5  14  157.80   13.24
  15   6   1   35.47    5.05
  15   6   3 1103.70   85.57
  15   6   5  319.57   45.96
  15   6   7  490.81   51.45
  15   6   9  -66.23   20.08
  15   6  11  -60.69   17.42
  15   6  13  132.25   99.16
  15   7   0 1281.35  134.28
  15   7   2 1449.90  155.15
  15   7   4 1106.73  102.39
  15   7   6  439.04   48.48
  15   7   8  -57.04   19.29
  15   7  10  164.75   27.24
  15   7  12    6.28    4.03
  15   7  14  123.66   18.31
  15   8   1    0.03    4.46
  15   8   3  338.75   55.84
  15   8   5   37.73    4.64
  15   8   7  -31.65   19.80
  15   8   9  275.76   29.75
  15   8  11  -14.06    5.13
  15   8  13  270.12   29.09
  15   9   0  190.71   35.29
  15   9   2   33.11    8.34
  15   9   4   52.15   10.29
  15   9   6  -37.37   23.24
  15   9   8  341.60   26.16
  15   9  10   71.28   24.21
  15   9  12    4.05    3.92
  15   9  14   57.74   10.34
  15  10   1   24.26   44.37
  15  10   3   -3.28    9.18
  15  10   5   -7.10   26.32
  15  10   7  106.04   22.55
  15  10   9   54.86   13.77
  15  10  11  159.18   22.06
  15  10  13  832.10  110.04
  15  11   0 3205.13  305.21
  15  11   2 2064.59  216.51
  15  11   4 1329.96   98.49
  15  11   6  -40.12   22.11
  15  11   8   -7.13    4.57
  15  11  10  123.25   15.44
  15  11  12  107.83   11.59
  15  11  14    9.95   10.05
  15  12   1  268.58   26.65
  15  12   3  -58.48   15.13
  15  12   5  -13.21    5.87
  15  12   7    5.57    3.77
  15  12   9    8.62    4.67
  15  12  11   98.14   13.77
  15  12  13  605.05   64.77
  15  13   0 3665.80  385.82
  15  13   2 2296.93  230.08
  15  13   4  906.46   93.03
  15  13   6   20.72    4.05
  15  13   8  286.79   53.63
  15  13  10  670.56   83.80
  15  13  12  465.75   44.76
  15  13  14  116.12   19.42
  15  14   1   47.48   20.39
  15  14   3    6.93    3.05
  15  14   5  158.36   16.01
  15  14   7  112.09   18.31
  15  14   9   50.25    7.16
  15  14  11    4.41    7.41
  15  14  13  116.99   14.16
  15  15   0 5354.26  552.93
  15  15   2  946.22  109.83
  15  15   4  497.30   53.48
  15  15   6   35.40   22.96
  15  15   8  304.87   37.65
  15  15  10  823.38   99.29
  15  15  12  773.21   95.90
  15  15  14  172.60   22.91
  16   0   0    4.26    5.18
  16   1   1   10.88    3.21
  16   1   3  234.34   14.77
  16   1   5   25.47    3.31
  16   1   7    7.16    3.69
  16   1   9 -141.71   11.75
  16   1  11  -86.13   23.85
  16   1  13   16.88    4.08
  16   1  15    4.44    3.31
  16   2   0 2421.53  274.66
  16   2   2 3907.08  342.29
  16   2   4 1323.65  156.41
  16   2   6 2845.52  347.91
  16   2   8   62.71   12.70
  16   2  10 1863.99  246.13
  16   2  12 1347.97  229.10
  16   2  14  960.04  139.30
  16   3   1  360.97   50.99
  16   3   3  487.98   31.75
  16   3   5  200.43   15.36
  16   3   7  116.37   10.00
  16   3   9 -148.00   14.08
  16   3  11 -146.84   12.08
  16   3  13    5.59    3.95
  16   3  15   16.67    9.49
  16   4   0   37.76    6.95
  16   4   2 1497.58  189.65
  16   4   4  291.64   57.46
  16   4   6  646.40   82.13
  16   4   8  183.65   52.56
  16   4  10 1081.75  136.79
  16   4  12 1189.25  140.56
  16   4  14 1089.75  134.61
  16   5   1   28.39    4.62
  16   5   3  210.76   24.88
  16   5   5  290.56   30.24
  16   5   7  -33.29   10.95
  16   5   9  534.54   26.88
  16   5  11  -25.06    3.72
  16   5  13   33.52    6.21
  16   5  15  139.56   37.22
  16   6   0 1753.02  228.90
  16   6   2 3321.58  395.80
  16   6   4  863.24  154.31
  16   6   6 1447.74  199.50
  16   6   8  491.42   52.53
  16   6  10  -23.60   17.70
  16   6  12   75.28   10.23
  16   6  14  209.40   38.83
  16   7   1   13.34    5.16
  16   7   3  181.96   52.89
  16   7   5  -28.73    9.36
  16   7   7  179.11   24.65
  16   7   9 -144.77   12.95
  16   7  11   26.47    7.72
  16   7  13   96.26   11.31
  16   7  15  234.90   30.06
  16   8   0  397.88   97.26
  16   8   2   50.63   11.11
  16   8   4  100.83   45.19
  16   8   6  522.56   50.48
  16   8   8    7.18   43.35
  16   8  10   14.39    3.87
  16   8  12   31.57   13.39
  16   8  14   -2.41    3.13
  16   9   1 -146.25   11.23
  16   9   3 -173.14   14.26
  16   9   5  532.05   34.76
  16   9   7 -137.58   13.24
  16   9   9   16.52    4.16
  16   9  11   26.96    5.80
  16   9  13   92.52   25.83
  16   9  15  146.54   44.60
  16  10   0 2183.19  268.30
  16  10   2 1724.50  193.76
  16  10   4 1657.53  180.88
  16  10   6  -46.63    8.21
  16  10   8   10.95    8.31
  16  10  10  196.01   51.63
  16  10  12  661.25  128.84
  16  10  14  426.78   58.30
  16  11   1 -102.70   17.29
  16  11   3  -66.71   76.92
  16  11   5  -17.42    9.11
  16  11   7   18.34    8.36
  16  11   9   24.70    4.62
  16  11  11   13.90    3.41
  16  11  13   72.23   36.01
  16  11  15   79.80   15.21
  16  12   0 3062.98  391.80
  16  12   2 1008.62  135.84
  16  12   4 1541.54  237.23
  16  12   6   60.48   11.18
  16  12   8   29.88   10.13
  16  12  10  680.74  114.86
  16  12  12 1624.93  268.89
  16  12  14  854.18  141.48
  16  13   1   31.70    4.69
  16  13   3   17.31    7.77
  16  13   5   28.65    4.28
  16  13   7  113.68   14.88
  16  13   9  121.17   23.08
  16  13  11   11.98    4.33
  16  13  13   25.14    6.18
  16  13  15   21.39    9.57
  16  14   0 1135.69  176.73
  16  14   2 1120.22  212.58
  16  14   4 1459.75  209.02
  16  14   6  297.33   42.81
  16  14   8   31.19   36.40
  16  14  10  406.93   74.92
  16  14  12  971.92  136.89
  16  14  14 1339.17  219.23
  16  15   1   12.36    3.69
  16  15   3   17.62    4.72
  16  15   5   93.08    9.41
  16  15   7  196.19   20.96
  16  15   9  104.09   14.70
  16  15  11   73.26   14.54
  16  15  13   20.85   16.72
  16  15  15   12.44    8.52
  16  16   0 1378.98  215.82
  16  16   2 2001.70  268.35
  16  16   4 3086.42  431.84
  16  16   6  769.49   91.29
  16  16   8   44.55    9.77
  16  16  10  165.67   35.37
  16  16  12  562.70  100.24
  16  16  14  743.30  115.32
  16  16  16  430.86  114.94
  17   1   0 1373.00  150.79
  17   1   2  971.28  115.17
  17   1   4  570.04   50.91
  17   1   6  247.72   28.16
  17   1   8  208.12   27.70
  17   1  10  -89.29    9.70
  17   1  12    4.05    3.57
  17   1  14   -2.03    3.21
  17   1  16    9.08    4.64
  17   2   1  921.13  119.45
  17   2   3  854.57   79.15
  17   2   5 4376.50  344.94
  17   2   7    3.41   46.27
  17   2   9  122.25   26.93
  17   2  11 1279.51  119.07
  17   2  13 1258.88  143.18
  17   2  15 2357.77  239.44
  17   3   0  708.60   44.53
  17   3   2  808.68   68.48
  17   3   4  713.73   68.95
  17   3   6  233.10   32.93
  17   3   8  480.37   23.39
  17   3  10   28.29   10.72
  17   3  12   76.77   11.08
  17   3  14   68.31   10.54
  17   3  16   40.22    6.05
  17   4   1  410.21   31.96
  17   4   3  686.82   57.15
  17   4   5 2853.01  226.64
  17   4   7  319.98   20.08
  17   4   9 -156.05    8.31
  17   4  11  399.93   41.12
  17   4  13  529.31   45.68
  17   4  15 1226.69  122.81
  17   5   0 5318.33  429.55
  17   5   2 4281.36  332.88
  17   5   4 3508.56  243.08
  17   5   6 1782.01  170.83
  17   5   8  364.30   62.69
  17   5  10   84.85    8.54
  17   5  12  140.77   13.70
  17   5  14   55.45    9.93
  17   5  16    2.69    3.67
  17   6   1  292.64   41.78
  17   6   3  225.85   34.04
  17   6   5 1645.37  198.50
  17   6   7  243.44   36.40
  17   6   9   15.59    6.64
  17   6  11    2.62    2.67
  17   6  13   28.16    3.57
  17   6  15  167.93   14.24
  17   7   0  -28.98   25.37
  17   7   2  -46.86   22.16
  17   7   4  351.81   22.16
  17   7   6  192.96   27.24
  17   7   8  -15.85    5.28
  17   7  10    7.18    8.05
  17   7  12   33.75    8.34
  17   7  14   15.62    4.00
  17   7  16   48.61   10.54
  17   8   1  166.98   25.14
  17   8   3  490.65   23.42
  17   8   5  382.31   53.35
  17   8   7  -14.00    5.95
  17   8   9   70.43   12.72
  17   8  11   91.65   10.88
  17   8  13  173.01   19.01
  17   8  15   97.21   14.52
  17   9   0  296.20   29.37
  17   9   2  217.20  145.25
  17   9   4 -160.59    9.16
  17   9   6   10.75    5.95
  17   9   8   65.66   11.85
  17   9  10  163.95   36.35
  17   9  12  209.69   36.83
  17   9  14   55.58   11.41
  17   9  16   16.49    3.36
  17  10   1  -87.34   10.11
  17  10   3   19.88   11.11
  17  10   5  104.29   12.77
  17  10   7   -2.33    2.87
  17  10   9  109.37   16.42
  17  10  11  295.54   60.30
  17  10  13  541.05   57.15
  17  10  15  472.85   43.73
  17  11   0 1865.60  175.80
  17  11   2 1412.63  178.80
  17  11   4  365.12   31.22
  17  11   6   17.57   21.52
  17  11   8   94.16   10.23
  17  11  10  566.01   59.66
  17  11  12  350.32   45.73
  17  11  14   82.46   11.75
  17  11  16    3.90    3.87
  17  12   1    4.77    3.54
  17  12   3   72.05   12.26
  17  12   5  131.17   14.65
  17  12   7   31.11   14.21
  17  12   9  182.98   25.83
  17  12  11  386.18   52.33
  17  12  13  724.24   92.75
  17  12  15  536.51   54.89
  17  13   0 1516.59  136.66
  17  13   2 1214.23  111.22
  17  13   4  560.44   51.25
  17  13   6   30.55    3.72
  17  13   8  148.87   24.88
  17  13  10  404.52   40.83
  17  13  12  836.56  146.15
  17  13  14  283.94   56.56
  17  13  16   -0.80    3.23
  17  14   1    4.69    3.08
  17  14   3   50.56    7.72
  17  14   5   57.99    6.87
  17  14   7   14.54    4.67
  17  14   9   54.07   11.54
  17  14  11   71.61    9.85
  17  14  13  190.63   26.60
  17  14  15  297.05   43.78
  17  15   0 3240.91  331.27
  17  15   2 2370.46  223.46
  17  15   4 1400.70  188.96
  17  15   6  161.46   16.77
  17  15   8   60.51    8.59
  17  15  10  411.88   45.19
  17  15  12  582.27   90.70
  17  15  14  245.75   34.22
  17  15  16   11.39    3.80
  17  16   1    2.21    2.77
  17  16   3   47.35    9.67
  17  16   5    5.82    2.46
  17  16   7   50.76   10.16
  17  16   9   13.41    3.39
  17  16  11    1.23    4.03
  17  16  13    5.18    3.28
  17  16  15   18.78    4.36
  17  17   0  815.04  108.93
  17  17   2  812.79  122.86
  17  17   4  326.60   44.12
  17  17   6    6.49    8.41
  17  17   8  369.56   37.73
  17  17  10  828.53   98.11
  17  17  12  980.43  128.20
  17  17  14  613.18   83.87
  17  17  16   84.31   13.49
  18   0   0  845.13  177.75
  18   1   1  -13.57    5.75
  18   1   3   11.16   14.80
  18   1   5  -50.02   15.36
  18   1   7   67.82   18.78
  18   1   9  -27.83    4.44
  18   1  11   -3.95    3.64
  18   1  13   13.85    4.90
  18   1  15    2.67    3.03
  18   1  17    5.67    3.44
  18   2   0  372.05   80.95
  18   2   2  107.91   22.34
  18   2   4 1138.41  180.52
  18   2   6  648.55   52.45
  18   2   8   31.09   21.98
  18   2  10 1540.93  237.11
  18   2  12  460.33   75.05
  18   2  14 1673.77  220.87
  18   2  16  552.75   94.75
  18   3   1   10.39   11.47
  18   3   3   -1.46   21.70
  18   3   5  420.99   23.08
  18   3   7 -141.07   11.70
  18   3   9   61.94   10.85
  18   3  11   35.35    5.77
  18   3  13   64.02    8.39
  18   3  15    5.59    2.90
  18   3  17   24.98    6.26
  18   4   0 1900.07  214.92
  18   4   2 1230.00  162.18
  18   4   4 4327.02  316.80
  18   4   6  134.76   24.24
  18   4   8  419.27   48.48
  18   4  10    6.03    2.59
  18   4  12   12.23    3.90
  18   4  14  561.86   91.65
  18   4  16  234.16   38.94
  18   5   1  -30.78   15.49
  18   5   3  398.01   20.03
  18   5   5  112.06   15.52
  18   5   7  225.05   23.62
  18   5   9  267.01   22.11
  18   5  11   72.79    8.44
  18   5  13    5.69    4.21
  18   5  15   14.13    2.87
  18   5  17   27.98    4.16
  18   6   0  471.75   26.47
  18   6   2  651.55   38.01
  18   6   4  143.79   25.34
  18   6   6  -41.45    4.57
  18   6   8   85.85   11.72
  18   6  10    2.49    3.31
  18   6  12   16.88    3.31
  18   6  14  229.85   33.14
  18   6  16  115.01   17.08
  18   7   1   38.63   17.83
  18   7   3 -135.07   11.80
  18   7   5  235.16   28.11
  18   7   7  708.03   60.94
  18   7   9  402.67   39.40
  18   7  11   21.70    4.85
  18   7  13    7.31    2.62
  18   7  15   72.97   10.70
  18   7  17   60.48   12.54
  18   8   0  -74.90   30.06
  18   8   2   82.03   35.86
  18   8   4  361.12   86.26
  18   8   6   96.65   12.67
  18   8   8  641.47   82.51
  18   8  10  747.51  121.99
  18   8  12  431.45   77.77
  18   8  14   69.02   16.49
  18   8  16  149.67   25.37
  18   9   1   -6.82    9.70
  18   9   3   76.92   18.16
  18   9   5  424.55   69.10
  18   9   7  553.57   90.34
  18   9   9   68.72   10.44
  18   9  11   15.62    4.59
  18   9  13   66.05   10.57
  18   9  15   61.46    9.41
  18   9  17  171.57   27.01
  18  10   0 1614.95  230.82
  18  10   2 1580.15  205.99
  18  10   4    1.56    2.90
  18  10   6   15.44    9.49
  18  10   8  548.72   91.34
  18  10  10 1020.55  141.64
  18  10  12  757.49   98.88
  18  10  14  584.20   87.13
  18  10  16  524.20   79.64
  18  11   1    3.82    4.33
  18  11   3   36.65    5.51
  18  11   5   84.11    7.93
  18  11   7   13.00    3.39
  18  11   9  148.72  103.09
  18  11  11   77.92   10.49
  18  11  13   54.89   10.62
  18  11  15  115.14   18.60
  18  11  17   58.71    7.03
  18  12   0  663.58  109.06
  18  12   2  509.53   88.77
  18  12   4   13.16    3.23
  18  12   6   31.04    5.13
  18  12   8  705.03  140.07
  18  12  10  698.34  125.50
  18  12  12 1306.11  175.65
  18  12  14  753.36  125.81
  18  12  16  880.73  173.34
  18  13   1   29.93   14.26
  18  13   3   63.30   11.47
  18  13   5    5.16    3.31
  18  13   7   27.60   10.00
  18  13   9   82.85   20.42
  18  13  11   53.92    7.28
  18  13  13   97.42   13.88
  18  13  15   21.14    4.00
  18  13  17   60.94    8.52
  18  14   0 2519.26  357.12
  18  14   2 1209.71  157.16
  18  14   4  709.96  112.73
  18  14   6  295.23   30.16
  18  14   8   72.72   10.90
  18  14  10  590.20   93.85
  18  14  12  716.91  114.17
  18  14  14  898.22  174.34
  18  14  16  612.05   90.34
  18  15   1    6.26    2.74
  18  15   3   58.79   52.94
  18  15   5   11.75    3.23
  18  15   7   50.25    5.69
  18  15   9   57.15    9.39
  18  15  11  101.29   16.08
  18  15  13   29.50    8.34
  18  15  15   30.70    6.82
  18  15  17    1.85    3.08
  18  16   0  656.99  129.68
  18  16   2  498.24   85.62
  18  16   4  186.76   28.06
  18  16   6   60.40    7.23
  18  16   8  136.64   22.11
  18  16  10  394.65   66.05
  18  16  12  676.56  132.94
  18  16  14  490.09   78.08
  18  16  16  370.41   60.46
  18  17   1   -1.92    2.85
  18  17   3   27.65    5.54
  18  17   5   22.24    2.80
  18  17   7   52.68    5.36
  18  17   9  128.07   12.77
  18  17  11   61.46    8.11
  18  17  13   75.51   12.67
  18  17  15   27.27    4.23
  18  17  17    2.46    2.51
  18  18   0  976.61  173.96
  18  18   2 1445.36  225.85
  18  18   4 1037.58  154.77
  18  18   6  742.30  106.70
  18  18   8  201.22   29.98
  18  18  10    4.85    3.69
  18  18  12    7.18    3.64
  18  18  14   12.52    3.77
  18  18  16   10.26    2.62
  18  18  18   92.67   33.32
  19   1   0  483.85   24.55
  19   1   2  454.13   22.80
  19   1   4  -97.34   17.95
  19   1   6  -40.17    3.67
  19   1   8   17.57    9.75
  19   1  10    7.57    4.57
  19   1  12   20.11    7.57
  19   1  14    3.85    2.82
  19   1  16   -0.28    3.03
  19   1  18    6.93    3.69
  19   2   1  472.52   24.83
  19   2   3 2296.44  198.04
  19   2   5   83.67   16.13
  19   2   7  471.13   47.91
  19   2   9  227.67   35.94
  19   2  11  102.83   11.77
  19   2  13 2011.37  268.24
  19   2  15  630.06   78.26
  19   2  17 1451.95  143.07
  19   3   0 2199.97  188.47
  19   3   2 2048.00  168.62
  19   3   4 1040.20   96.75
  19   3   6  382.26   38.91
  19   3   8   71.05   14.44
  19   3  10   14.18    8.70
  19   3  12    5.39    2.95
  19   3  14    0.85    2.85
  19   3  16    4.13    3.36
  19   3  18    6.69    3.13
  19   4   1 -133.48   12.29
  19   4   3 1042.97   91.70
  19   4   5   32.11    6.03
  19   4   7  212.87   20.60
  19   4   9   87.67   15.85
  19   4  11  112.37  100.26
  19   4  13  668.30   68.69
  19   4  15  200.32   23.34
  19   4  17  622.18   65.97
  19   5   0   51.91   21.93
  19   5   2  127.48   23.96
  19   5   4   75.20   18.31
  19   5   6   25.39    7.93
  19   5   8   65.79    5.67
  19   5  10  129.81   28.45
  19   5  12   85.29    9.75
  19   5  14   12.29    5.59
  19   5  16   17.01    3.26
  19   5  18    9.36    3.15
  19   6   1  -45.30    6.95
  19   6   3  318.47   35.01
  19   6   5   16.90    2.41
  19   6   7   52.30   11.31
  19   6   9   13.26    2.62
  19   6  11  100.62   72.05
  19   6  13   84.75   13.39
  19   6  15    0.87    2.00
  19   6  17  179.39   20.42
  19   7   0  527.13   52.22
  19   7   2  530.95   64.84
  19   7   4  206.58   23.50
  19   7   6   70.97   10.52
  19   7   8  101.96   11.41
  19   7  10  159.59   21.93
  19   7  12  134.20   20.16
  19   7  14  144.00   14.36
  19   7  16   88.65   12.49
  19   7  18   15.90    6.13
  19   8   1   28.78   19.67
  19   8   3   82.03   13.95
  19   8   5   70.41   11.70
  19   8   7   78.46   12.62
  19   8   9   63.20   14.42
  19   8  11  170.31   23.57
  19   8  13   40.83    5.16
  19   8  15  203.30   25.03
  19   8  17   -1.46    2.41
  19   9   0  189.27   23.65
  19   9   2  135.43   13.72
  19   9   4  106.83   11.75
  19   9   6   33.37   12.98
  19   9   8   32.73    4.13
  19   9  10  132.84   25.80
  19   9  12  131.66   19.90
  19   9  14  129.12   15.93
  19   9  16   42.07    5.49
  19   9  18    5.69    2.13
  19  10   1    9.57    6.80
  19  10   3   12.47    3.51
  19  10   5  103.88   10.00
  19  10   7  104.86   14.77
  19  10   9  124.63   16.03
  19  10  11  381.49   47.55
  19  10  13  266.14   40.68
  19  10  15  938.08  199.63
  19  10  17   67.61   10.13
  19  11   0  108.70   17.62
  19  11   2   90.26   15.21
  19  11   4   12.03    3.57
  19  11   6   12.26    3.23
  19  11   8  165.65   17.29
  19  11  10  352.71   39.24
  19  11  12  512.07   75.13
  19  11  14  197.86   29.45
  19  11  16   25.16    4.28
  19  11  18   24.26    8.85
  19  12   1   18.19    8.34
  19  12   3    5.59    3.77
  19  12   5  103.42   28.78
  19  12   7  122.02   13.47
  19  12   9  118.19   15.98
  19  12  11  430.32   71.54
  19  12  13  475.03   76.26
  19  12  15  659.45   73.90
  19  12  17   97.31   17.80
  19  13   0 1985.54  182.14
  19  13   2 1215.79  119.66
  19  13   4  856.65  101.83
  19  13   6   81.03    8.90
  19  13   8   76.64   15.03
  19  13  10  391.13   46.02
  19  13  12  425.27   49.94
  19  13  14  273.27   46.25
  19  13  16   14.57    3.98
  19  13  18    6.23    2.95
  19  14   1    3.59    2.80
  19  14   3    3.85    9.18
  19  14   5    5.39    4.26
  19  14   7  173.93   20.85
  19  14   9  121.45   13.34
  19  14  11  159.93   19.13
  19  14  13  193.17   22.01
  19  14  15  472.83   58.81
  19  14  17   73.82   15.16
  19  15   0  829.46   99.06
  19  15   2  691.49  110.60
  19  15   4  248.55   37.06
  19  15   6    0.92    2.08
  19  15   8  270.22   27.96
  19  15  10  724.29  105.01
  19  15  12  791.32   80.03
  19  15  14  327.93   42.01
  19  15  16   52.92    8.87
  19  15  18    6.69    2.87
  19  16   1    1.80    3.00
  19  16   3   20.44    9.67
  19  16   5   19.24    3.08
  19  16   7   72.31    6.54
  19  16   9   45.45    6.05
  19  16  11   24.11    3.95
  19  16  13   59.69   34.76
  19  16  15   92.49   23.91
  19  16  17    8.72    2.85
  19  17   0 1830.64  228.51
  19  17   2 1332.04  141.30
  19  17   4  773.36  103.27
  19  17   6  192.27   25.91
  19  17   8    5.67    4.03
  19  17  10   77.03   10.90
  19  17  12  164.03   20.19
  19  17  14   80.41   11.21
  19  17  16    7.57    3.13
  19  17  18    3.64    2.46
  19  18   1    8.75    2.77
  19  18   3   12.95    4.28
  19  18   5   21.37    5.23
  19  18   7    8.93    2.92
  19  18   9    9.82    2.54
  19  18  11   17.72    2.95
  19  18  13    3.10    2.90
  19  18  15    6.21    2.62
  19  18  17    7.03    2.67
  19  19   0  379.92   90.57
  19  19   2  152.15   27.42
  19  19   4   36.81   20.70
  19  19   6    8.67    4.67
  19  19   8   34.09    4.64
  19  19  10  106.14   13.72
  19  19  12  159.31   23.57
  19  19  14  128.48   22.03
  19  19  16   31.88    5.82
  19  19  18   11.52    8.82
  20   0   0  363.17   92.49
  20   1   1  -38.73    3.64
  20   1   3  -13.18    3.10
  20   1   5   17.08    7.90
  20   1   7   68.69    8.72
  20   1   9   15.75    3.31
  20   1  11   59.05   12.31
  20   1  13   21.14    4.59
  20   1  15   -0.28    4.00
  20   1  17    8.00    3.77
  20   1  19   -2.74    3.31
  20   2   0  -18.01    6.41
  20   2   2  229.21   31.70
  20   2   4  143.25   81.80
  20   2   6  180.01   29.78
  20   2   8  304.10   47.68
  20   2  10  117.37   90.08
  20   2  12  685.51   95.03
  20   2  14   40.12   10.26
  20   2  16  875.86  160.80
  20   2  18   52.74   10.05
  20   3   1   -4.57   13.26
  20   3   3    8.34    4.49
  20   3   5  255.75   25.98
  20   3   7  200.79   30.19
  20   3   9  502.53   69.66
  20   3  11  148.20   14.95
  20   3  13   82.16    8.46
  20   3  15    0.85    2.64
  20   3  17   14.93    4.36
  20   3  19    1.46    3.21
  20   4   0  439.87   51.15
  20   4   2  150.54   22.78
  20   4   4  277.68   39.30
  20   4   6    6.13    3.49
  20   4   8   97.21   12.77
  20   4  10   25.50    5.72
  20   4  12  277.71   61.82
  20   4  14   30.98    5.57
  20   4  16  247.19   40.06
  20   4  18   19.06    4.13
  20   5   1   11.54    3.23
  20   5   3  166.67   14.03
  20   5   5  341.81   21.14
  20   5   7 1058.18  109.63
  20   5   9  799.73   92.29
  20   5  11  331.09   32.09
  20   5  13   10.03    5.95
  20   5  15   18.03    4.95
  20   5  17   19.65    3.90
  20   5  19   29.52    5.80
  20   6   0   17.85    4.64
  20   6   2   86.80   12.57
  20   6   4    5.59    3.21
  20   6   6  597.25   65.69
  20   6   8  221.43   27.39
  20   6  10  805.60   89.16
  20   6  12   73.67    9.98
  20   6  14  148.43   20.21
  20   6  16   69.64    9.52
  20   6  18   -2.18    2.77
  20   7   1   65.02    9.72
  20   7   3  244.80   25.19
  20   7   5 1046.81   96.08
  20   7   7 1073.69  108.78
  20   7   9  795.91   74.87
  20   7  11   92.54    8.67
  20   7  13    0.54    2.10
  20   7  15   78.36    7.75
  20   7  17   50.30    8.49
  20   7  19   34.86    6.49
  20   8   0  521.43   88.85
  20   8   2  360.81   52.50
  20   8   4  106.29   17.21
  20   8   6  200.25   24.03
  20   8   8  386.13   61.12
  20   8  10  660.14  163.11
  20   8  12  306.28   41.42
  20   8  14  230.41   39.71
  20   8  16    8.03    3.49
  20   8  18    0.69    2.03
  20   9   1   10.11    3.10
  20   9   3  386.26   41.07
  20   9   5  979.15   87.62
  20   9   7  974.12   85.23
  20   9   9  234.23   25.70
  20   9  11   14.83    2.90
  20   9  13  106.04   14.18
  20   9  15   82.44   12.03
  20   9  17  203.74   33.16
  20   9  19   67.82   10.31
  20  10   0   74.08   23.01
  20  10   2   15.77    5.62
  20  10   4   21.16    4.59
  20  10   6  707.90   86.93
  20  10   8  922.05  132.12
  20  10  10 1952.91  247.31
  20  10  12  965.81  178.96
  20  10  14  863.26  133.89
  20  10  16   -1.46    2.41
  20  10  18    0.49    2.28
  20  11   1   48.43    6.77
  20  11   3  149.28   16.90
  20  11   5  341.68   34.93
  20  11   7   76.21    8.85
  20  11   9   25.14    8.03
  20  11  11   75.97    7.82
  20  11  13   95.24   10.18
  20  11  15  201.25   28.68
  20  11  17   85.62   14.16
  20  11  19  128.33   18.37
  20  12   0  966.89  157.18
  20  12   2  478.37   69.87
  20  12   4  202.53   31.93
  20  12   6  133.56   76.69
  20  12   8  272.68   42.55
  20  12  10  835.36  185.91
  20  12  12 2367.15  250.90
  20  12  14  857.98  129.94
  20  12  16   50.79   10.67
  20  12  18    3.67    2.21
  20  13   1   18.34    4.26
  20  13   3   72.18    9.64
  20  13   5   20.93    8.82
  20  13   7    0.80    1.92
  20  13   9   89.49   11.52
  20  13  11  100.21   14.39
  20  13  13  148.43   17.47
  20  13  15   76.13   10.03
  20  13  17  136.76   20.98
  20  13  19   55.63    8.21
  20  14   0  118.76   22.16
  20  14   2   56.30   16.01
  20  14   4   33.55    7.39
  20  14   6  228.00   32.75
  20  14   8  243.39   40.27
  20  14  10  935.60  136.15
  20  14  12  441.89   59.33
  20  14  14  592.92   89.03
  20  14  16   24.60    5.54
  20  14  18    5.51    2.62
  20  15   1    0.92    3.64
  20  15   3    9.03    2.82
  20  15   5   33.04   17.52
  20  15   7   83.93   11.64
  20  15   9   89.67   13.88
  20  15  11  262.09   32.24
  20  15  13   68.72    9.88
  20  15  15  129.79   16.57
  20  15  17   54.69    9.11
  20  15  19   39.30    6.85
  20  16   0  846.05  119.07
  20  16   2 1032.58  156.80
  20  16   4  335.39   54.51
  20  16   6   92.88   33.01
  20  16   8   13.44    3.87
  20  16  10   -4.10    2.46
  20  16  12  104.55   38.09
  20  16  14   20.44    4.67
  20  16  16   21.03    9.52
  20  16  18    4.51    2.26
  20  17   1   14.90    3.05
  20  17   3   20.08    5.23
  20  17   5   20.42    4.10
  20  17   7   55.15    5.54
  20  17   9  172.72   27.21
  20  17  11  119.30   18.90
  20  17  13  117.78   16.16
  20  17  15   58.71    9.72
  20  17  17   23.91    5.28
  20  17  19   59.46   28.91
  20  18   0  107.29   17.49
  20  18   2  121.86   17.52
  20  18   4    6.49    2.82
  20  18   6   -2.36    2.72
  20  18   8    7.49    3.28
  20  18  10    9.57    8.16
  20  18  12    8.36    7.44
  20  18  14    2.54    2.62
  20  18  16    1.26    2.67
  20  18  18   -0.23    3.33
  20  19   1   -5.18    3.36
  20  19   3    1.67    2.74
  20  19   5   30.91    8.39
  20  19   7   35.50    6.46
  20  19   9   39.12    4.41
  20  19  11  131.56   19.24
  20  19  13   56.33    9.44
  20  19  15   38.88    7.23
  20  19  17   43.14   14.54
  20  19  19    6.05    4.49
  20  20   0  931.65  207.07
  20  20   2 1130.20  176.26
  20  20   4  470.34   84.80
  20  20   6  364.05   63.69
  20  20   8  206.99   34.06
  20  20  10  349.76   39.04
  20  20  12  116.04   22.85
  20  20  14   41.01    9.75
  20  20  16   13.39    4.69
  20  20  18   10.00    3.03
  20  20  20  280.09   69.07
  21   1   0  112.78   16.21
  21   1   2   57.07    6.75
  21   1   4    8.21    3.10
  21   1   6   -1.18    2.44
  21   1   8   22.06    7.10
  21   1  10   14.83    2.98
  21   1  12   12.08    4.28
  21   1  14   10.08    3.90
  21   1  16   10.23    2.98
  21   1  18   -5.54    3.18
  21   1  20   -2.08    2.95
  21   2   1   68.79   12.54
  21   2   3   12.90    5.59
  21   2   5  131.89   13.36
  21   2   7   22.21    3.77
  21   2   9  107.86   12.00
  21   2  11  214.61   35.83
  21   2  13   20.80    3.67
  21   2  15  382.05   51.48
  21   2  17   44.40    8.95
  21   2  19  643.99   87.64
  21   3   0   25.78   12.44
  21   3   2   19.21    9.93
  21   3   4    5.59    3.44
  21   3   6  100.16    8.98
  21   3   8  154.44   36.58
  21   3  10   97.73   12.70
  21   3  12   86.29    9.41
  21   3  14   17.75    3.41
  21   3  16   20.24    7.00
  21   3  18   36.73    7.64
  21   3  20    2.00    2.49
  21   4   1    3.74    2.67
  21   4   3    3.41    2.36
  21   4   5   24.55    8.82
  21   4   7   84.67    9.00
  21   4   9   28.65    3.64
  21   4  11   91.83   14.31
  21   4  13   -1.28    2.23
  21   4  15  136.38   17.57
  21   4  17    6.90    4.36
  21   4  19  246.72   34.01
  21   5   0  220.74   17.70
  21   5   2  196.99   23.70
  21   5   4   19.60    9.88
  21   5   6   66.69    5.85
  21   5   8   77.10    6.36
  21   5  10   38.06    4.57
  21   5  12    4.80    2.72
  21   5  14    9.18    2.77
  21   5  16   55.22    9.18
  21   5  18   26.37    4.64
  21   5  20    0.44    2.39
  21   6   1    7.64    2.72
  21   6   3   83.80   10.72
  21   6   5   71.77    5.72
  21   6   7  190.27   14.36
  21   6   9   21.80    7.46
  21   6  11   17.83    2.51
  21   6  13   42.96   17.83
  21   6  15   46.81   11.75
  21   6  17   -0.41    2.21
  21   6  19   80.90   18.80
  21   7   0   32.34    9.49
  21   7   2   27.93    5.21
  21   7   4   84.87    8.57
  21   7   6  194.53   14.77
  21   7   8   61.23    6.93
  21   7  10   12.75    2.44
  21   7  12    8.05    2.28
  21   7  14   16.60    2.39
  21   7  16   67.79    9.52
  21   7  18   27.21    6.54
  21   7  20    6.57    2.54
  21   8   1   19.19    5.08
  21   8   3   89.26   10.18
  21   8   5  108.04   11.64
  21   8   7   63.20    5.67
  21   8   9   99.52   31.86
  21   8  11   52.84   10.47
  21   8  13  125.38   13.18
  21   8  15   27.32    5.67
  21   8  17   21.49    3.10
  21   8  19   46.96    6.67
  21   9   0   99.19   12.47
  21   9   2  137.82   21.85
  21   9   4   54.53   25.09
  21   9   6   10.85    1.82
  21   9   8   77.31    9.98
  21   9  10  171.13   20.03
  21   9  12  137.17   14.16
  21   9  14  107.65   14.16
  21   9  16   90.00    9.08
  21   9  18   11.08    1.95
  21   9  20   13.72    2.85
  21  10   1   23.44    8.70
  21  10   3  105.50   11.64
  21  10   5   39.27    5.39
  21  10   7   17.11    2.62
  21  10   9  165.36   38.86
  21  10  11  247.96   30.16
  21  10  13  441.40   51.17
  21  10  15   60.89   11.16
  21  10  17   75.41    8.62
  21  10  19   14.83    2.28
  21  11   0  239.82   25.16
  21  11   2  190.45   20.19
  21  11   4  107.98   13.77
  21  11   6   25.75    3.49
  21  11   8   41.71    4.23
  21  11  10  242.18   46.81
  21  11  12  204.81   26.06
  21  11  14   92.21   15.90
  21  11  16   92.93   18.24
  21  11  18    8.26    2.26
  21  11  20   11.52    2.56
  21  12   1    8.95    3.15
  21  12   3   75.72    8.59
  21  12   5   21.67    7.26
  21  12   7    7.10    3.28
  21  12   9  171.44   25.32
  21  12  11  143.89   18.90
  21  12  13  354.09   44.66
  21  12  15   60.33    8.77
  21  12  17   53.20    7.54
  21  12  19   -0.62    2.33
  21  13   0   35.68    7.23
  21  13   2   20.98    5.49
  21  13   4    5.90    6.41
  21  13   6   23.73    4.08
  21  13   8  206.38   20.31
  21  13  10  384.80   43.48
  21  13  12  529.10   77.82
  21  13  14  238.23   32.14
  21  13  16   63.51   10.13
  21  13  18   -2.56    2.28
  21  13  20   16.67    3.08
  21  14   1    2.90    2.67
  21  14   3   15.65    3.80
  21  14   5   13.70    8.82
  21  14   7   18.62    4.10
  21  14   9  131.10   13.00
  21  14  11   89.41    9.23
  21  14  13  274.50   40.63
  21  14  15   43.58    6.44
  21  14  17   34.09    6.82
  21  14  19   12.62    3.44
  21  15   0  503.66   76.77
  21  15   2  302.38   37.94
  21  15   4  156.72   20.03
  21  15   6   23.65    5.62
  21  15   8   19.55    2.18
  21  15  10   77.54   12.80
  21  15  12   70.77    8.87
  21  15  14   34.86    5.72
  21  15  16    7.26    2.54
  21  15  18    5.46    3.98
  21  15  20   21.16    4.21
  21  16   1    9.88    3.39
  21  16   3   18.47    4.21
  21  16   5   43.07    8.31
  21  16   7   67.77    8.05
  21  16   9   85.70   10.39
  21  16  11   56.76    7.36
  21  16  13   35.91    5.64
  21  16  15   17.16    3.13
  21  16  17   24.16    4.21
  21  16  19   17.52    3.39
  21  17   0   84.70   20.31
  21  17   2   50.68   11.64
  21  17   4    9.29    3.62
  21  17   6    8.54    7.36
  21  17   8   20.21    3.03
  21  17  10   93.49   11.47
  21  17  12  113.68   22.93
  21  17  14   51.25    9.36
  21  17  16   20.62    5.80
  21  17  18    0.59    2.36
  21  17  20    8.08    8.72
  21  18   1   12.44   12.44
  21  18   3   22.49    4.57
  21  18   5   21.62    5.16
  21  18   7   35.09   16.26
  21  18   9   10.34    2.28
  21  18  11    9.46    2.87
  21  18  13   -0.56    2.31
  21  18  15   -0.90    2.51
  21  18  17    9.11    5.49
  21  18  19   30.50   10.47
  21  19   0  758.54   86.64
  21  19   2  793.65  137.46
  21  19   4  278.02   45.71
  21  19   6  118.32   21.31
  21  19   8   44.63    5.75
  21  19  10   16.03    2.41
  21  19  12   -2.80    2.08
  21  19  14   10.98    2.98
  21  19  16   16.83    4.59
  21  19  18   19.21    6.62
  21  19  20    7.10    3.36
  21  20   1    7.57    8.00
  21  20   3   11.85    2.74
  21  20   5    5.41    3.00
  21  20   7   29.29   22.78
  21  20   9   11.64    2.59
  21  20  11   11.47    2.46
  21  20  13    9.52    2.69
  21  20  15    7.80    2.39
  21  20  17    2.72    3.05
  21  20  19   31.19   15.95
  21  21   0    3.59    3.49
  21  21   2   26.55   23.26
  21  21   4   19.37    4.05
  21  21   6   25.62    7.34
  21  21   8   10.41    3.10
  21  21  10    2.82    1.87
  21  21  12    6.34    2.41
  21  21  14   31.19    8.05
  21  21  16   82.08   16.72
  21  21  18  108.57   19.03
  21  21  20   58.92   13.11
  22   0   0   33.60   13.62
  22   1   1   10.13    2.92
  22   1   3   14.75    3.36
  22   1   5   56.45    7.85
  22   1   7   88.75   13.03
  22   1   9   66.87   12.29
  22   1  11   96.39   20.13
  22   1  13   17.98    4.18
  22   1  15    5.00    3.33
  22   1  17   21.47   12.88
  22   1  19    0.95    3.00
  22   1  21   -0.64    2.72
  22   2   0  107.42   19.98
  22   2   2  308.05   45.30
  22   2   4  156.67   22.01
  22   2   6  247.47   34.55
  22   2   8   44.71   11.62
  22   2  10   83.49   17.75
  22   2  12    8.75    2.87
  22   2  14   58.46   21.24
  22   2  16   46.12   10.13
  22   2  18  116.71   20.57
  22   2  20   12.65    6.05
  22   3   1   11.75    2.54
  22   3   3  230.26   29.68
  22   3   5  799.27   65.43
  22   3   7  737.04   67.48
  22   3   9  693.10  111.42
  22   3  11  326.31   36.40
  22   3  13   95.49   23.73
  22   3  15    5.41    4.69
  22   3  17   17.03    3.74
  22   3  19   21.37    6.13
  22   3  21    1.39    2.77
  22   4   0   69.48   15.93
  22   4   2  130.12   17.34
  22   4   4   37.12    5.75
  22   4   6  215.05   23.50
  22   4   8  124.35   18.26
  22   4  10    3.00    5.08
  22   4  12   88.23   16.06
  22   4  14   46.32   20.34
  22   4  16   35.86    8.85
  22   4  18   33.78    9.49
  22   4  20   37.76    9.72
  22   5   1   55.25   17.70
  22   5   3  841.62   77.23
  22   5   5 1383.00  101.98
  22   5   7 1721.68  168.47
  22   5   9 1565.35  138.59
  22   5  11  663.40   76.28
  22   5  13   23.73    4.51
  22   5  15   36.76    5.90
  22   5  17   65.71    9.77
  22   5  19   31.86    7.69
  22   5  21   17.67   11.08
  22   6   0  541.57   65.64
  22   6   2  169.90   18.85
  22   6   4  259.22   33.65
  22   6   6    5.34    2.49
  22   6   8  256.62   31.45
  22   6  10  142.84   21.24
  22   6  12  155.15   24.14
  22   6  14    8.41    3.87
  22   6  16   15.95    3.87
  22   6  18   18.31    6.80
  22   6  20   15.21    4.90
  22   7   1   91.52    8.72
  22   7   3  749.94   68.82
  22   7   5 1692.06  141.25
  22   7   7 1082.18   89.39
  22   7   9  792.01   67.56
  22   7  11  189.50   16.26
  22   7  13   20.98   11.98
  22   7  15  128.12   18.49
  22   7  17   80.57   11.18
  22   7  19   44.12    9.29
  22   7  21    9.23    3.57
  22   8   0   39.78    5.62
  22   8   2   49.14   14.80
  22   8   4  121.60   17.34
  22   8   6  214.64   21.01
  22   8   8  847.00  125.35
  22   8  10  741.79  115.19
  22   8  12  894.94  114.06
  22   8  14   62.94   12.11
  22   8  16   31.57    4.85
  22   8  18   50.15    8.16
  22   8  20   -3.49    2.39
  22   9   1   34.93    5.26
  22   9   3  607.77   68.92
  22   9   5 1008.65  109.63
  22   9   7  805.04   63.94
  22   9   9  196.53   16.42
  22   9  11   48.84    6.72
  22   9  13   64.02    6.72
  22   9  15  146.87   13.00
  22   9  17  145.51   23.88
  22   9  19   49.84    7.57
  22   9  21   26.21    4.85
  22  10   0  327.34   51.94
  22  10   2  108.27   19.16
  22  10   4   12.88   10.85
  22  10   6  211.56   37.37
  22  10   8  692.57  102.55
  22  10  10  651.65   97.11
  22  10  12  573.53   86.11
  22  10  14   78.82   15.77
  22  10  16    4.23    2.05
  22  10  18   38.37    5.49
  22  10  20   37.37    7.98
  22  11   1   78.08   16.18
  22  11   3  460.36   58.12
  22  11   5  648.88   68.66
  22  11   7  209.89   19.21
  22  11   9   54.84    8.54
  22  11  11   11.54    4.80
  22  11  13   46.76    7.59
  22  11  15  182.34   20.52
  22  11  17  120.14   19.88
  22  11  19   78.54   10.90
  22  11  21   27.86    4.39
  22  12   0    2.80    2.82
  22  12   2    0.03    2.95
  22  12   4  121.91   22.34
  22  12   6  190.71   29.39
  22  12   8  596.89   80.39
  22  12  10  485.50   68.66
  22  12  12  627.85   97.06
  22  12  14   70.54   13.08
  22  12  16   14.11    3.54
  22  12  18   48.48   10.90
  22  12  20   28.68    6.05
  22  13   1   19.52    3.90
  22  13   3   70.82   12.47
  22  13   5   19.93    3.51
  22  13   7   10.03    2.33
  22  13   9   67.05    6.93
  22  13  11   53.35    9.11
  22  13  13  102.78   14.54
  22  13  15  144.87   19.83
  22  13  17   95.49   17.16
  22  13  19   24.29    4.92
  22  13  21   35.70    5.77
  22  14   0   29.39    6.75
  22  14   2   49.63    8.87
  22  14   4   23.50    4.92
  22  14   6    8.57    2.64
  22  14   8   60.56    8.18
  22  14  10   92.03   16.75
  22  14  12   53.74   10.67
  22  14  14   11.34   10.34
  22  14  16   10.85    3.00
  22  14  18   18.11    4.82
  22  14  20   18.19    5.28
  22  15   1   -2.67    2.92
  22  15   3    7.93    2.85
  22  15   5   27.68    5.08
  22  15   7  135.69   18.37
  22  15   9  189.53   36.42
  22  15  11  246.83   29.86
  22  15  13  134.40   20.47
  22  15  15  140.05   25.68
  22  15  17   52.81    8.49
  22  15  19   39.78    7.85
  22  15  21    4.03    2.49
  22  16   0   77.08   24.55
  22  16   2   68.00   13.49
  22  16   4   23.67   10.54
  22  16   6   39.50   10.62
  22  16   8   34.45    5.64
  22  16  10    6.64    2.98
  22  16  12   13.11    3.36
  22  16  14   11.75    3.85
  22  16  16    3.36    2.64
  22  16  18   -1.59    2.39
  22  16  20   -2.15    2.41
  22  17   1    2.23    4.82
  22  17   3   19.88    5.59
  22  17   5   48.61    8.62
  22  17   7   87.34   12.34
  22  17   9  200.35   23.29
  22  17  11  120.91   17.57
  22  17  13  103.14   15.88
  22  17  15   58.53    8.21
  22  17  17   32.70    4.64
  22  17  19   15.08    5.18
  22  17  21    9.21    8.00
  22  18   0  303.46   80.31
  22  18   2   82.41   18.34
  22  18   4   50.63    8.98
  22  18   6   15.70    4.80
  22  18   8   67.07   11.80
  22  18  10   25.96    3.92
  22  18  12   52.40   10.75
  22  18  14   13.18    3.98
  22  18  16    2.95    2.26
  22  18  18   59.46   12.75
  22  18  20  100.57   21.75
  22  19   1    2.90    3.13
  22  19   3   23.62    3.92
  22  19   5   49.45   11.64
  22  19   7   40.53    6.72
  22  19   9   45.94    7.67
  22  19  11   83.28   12.03
  22  19  13   36.58    5.93
  22  19  15   35.42   10.29
  22  19  17   11.72    3.74
  22  19  19   16.70   15.52
  22  19  21   -0.95    2.85
  22  20   0   10.34    3.87
  22  20   2   31.27    6.98
  22  20   4   44.04    9.57
  22  20   6   18.06    3.82
  22  20   8    7.59    3.39
  22  20  10   27.65    5.72
  22  20  12   22.70    5.80
  22  20  14   21.34    5.28
  22  20  16   11.03    8.49
  22  20  18  153.90   24.93
  22  20  20  463.08   95.01
  22  21   1    2.31    2.92
  22  21   3    5.13    3.54
  22  21   5   12.80    4.41
  22  21   7    8.44    3.80
  22  21   9   23.01    4.49
  22  21  11   38.68    5.95
  22  21  13   22.14    3.51
  22  21  15   20.13    4.51
  22  21  17   15.21    6.80
  22  21  19    4.23    2.44
  22  21  21   20.85    5.18
  22  22   0  101.88   30.55
  22  22   2   48.22   17.93
  22  22   4  131.51   29.27
  22  22   6  126.91   27.68
  22  22   8  591.40   90.93
  22  22  10  668.46  122.14
  22  22  12  877.24   86.52
  22  22  14  306.18   44.30
  22  22  16   72.56   21.90
  22  22  18   88.77   17.26
  22  22  20  505.48   88.44
  22  22  22  471.52  111.78
  23   1   0   30.78   28.91
  23   1   2   14.88    3.00
  23   1   4   34.93   11.80
  23   1   6   12.08    2.54
  23   1   8   24.91    6.59
  23   1  10   33.83    6.31
  23   1  12   26.21   11.05
  23   1  14   14.57   13.67
  23   1  16    3.10    2.95
  23   1  18   17.42    3.87
  23   1  20    7.87    3.64
  23   1  22    2.80    3.10
  23   2   1   58.66   47.66
  23   2   3   17.08    7.90
  23   2   5  101.26    8.62
  23   2   7   48.97    5.49
  23   2   9   23.08    3.72
  23   2  11   17.42    3.54
  23   2  13    9.34    3.49
  23   2  15   65.25    9.44
  23   2  17    5.10    2.69
  23   2  19   19.03    6.62
  23   2  21   23.55    6.34
  23   3   0    7.49    3.54
  23   3   2   19.72    7.82
  23   3   4   84.72    8.57
  23   3   6  199.40   17.21
  23   3   8  296.64   35.37
  23   3  10  229.15   32.09
  23   3  12   58.64    8.05
  23   3  14   23.32   17.16
  23   3  16   25.93   12.29
  23   3  18   43.25    9.75
  23   3  20   28.27    6.82
  23   3  22    8.70    8.18
  23   4   1   17.65    2.69
  23   4   3   79.21    7.98
  23   4   5  259.52   25.52
  23   4   7   16.57    3.33
  23   4   9   85.39   28.27
  23   4  11    3.36    4.72
  23   4  13    8.75    6.59
  23   4  15   24.78    7.18
  23   4  17    8.11    3.15
  23   4  19   33.01    5.10
  23   4  21   44.37   10.03
  23   5   0   29.14    3.31
  23   5   2  105.98   12.44
  23   5   4  221.36   25.06
  23   5   6  326.24   36.35
  23   5   8  263.45   22.49
  23   5  10  228.31   22.11
  23   5  12   65.41    7.26
  23   5  14    5.39    3.92
  23   5  16   29.45    5.31
  23   5  18  105.29   22.80
  23   5  20   69.66   13.72
  23   5  22   10.82    3.18
  23   6   1   15.34    3.69
  23   6   3  200.66   16.03
  23   6   5  276.50   24.57
  23   6   7   33.73    3.92
  23   6   9   45.25   23.67
  23   6  11   15.95    2.82
  23   6  13   16.18    3.31
  23   6  15   33.55    6.21
  23   6  17    2.15    2.28
  23   6  19   14.36    3.28
  23   6  21   86.77   16.85
  23   7   0  107.40    9.64
  23   7   2   52.84    6.64
  23   7   4   16.16    4.13
  23   7   6   26.57    2.87
  23   7   8   99.91   18.80
  23   7  10   50.07    4.95
  23   7  12    7.21    3.44
  23   7  14   37.94    7.26
  23   7  16   38.78    8.41
  23   7  18   45.66    8.67
  23   7  20   26.29    5.75
  23   7  22    5.87    2.31
  23   8   1   31.86    5.05
  23   8   3  330.01   45.71
  23   8   5  363.79   35.01
  23   8   7   73.18    5.18
  23   8   9    6.69    2.21
  23   8  11   48.53    5.26
  23   8  13   18.21    4.49
  23   8  15   33.42    5.98
  23   8  17    4.00    1.95
  23   8  19    2.18    2.05
  23   8  21  193.58   31.32
  23   9   0   14.77    4.72
  23   9   2   24.93    3.90
  23   9   4   49.68    6.28
  23   9   6   29.96    2.98
  23   9   8   29.50   15.47
  23   9  10    1.72    2.44
  23   9  12   14.00    2.51
  23   9  14   50.73    6.05
  23   9  16   31.83    4.98
  23   9  18   34.63    6.93
  23   9  20    9.77    2.54
  23   9  22    1.77    2.56
  23  10   1   53.09   28.21
  23  10   3  194.01   19.49
  23  10   5  330.78   33.60
  23  10   7   51.20    4.85
  23  10   9    9.75    6.46
  23  10  11   90.49   10.85
  23  10  13   20.01    3.23
  23  10  15   22.49    4.39
  23  10  17    3.87    1.77
  23  10  19    5.44    1.90
  23  10  21  212.82   28.83
  23  11   0   24.50    4.08
  23  11   2    7.23    3.41
  23  11   4   15.21   11.08
  23  11   6   24.55    5.41
  23  11   8   42.58    7.39
  23  11  10   50.86    5.67
  23  11  12   98.14   13.00
  23  11  14   94.26   13.29
  23  11  16   26.34    3.59
  23  11  18    4.46    2.00
  23  11  20    2.03    1.95
  23  11  22    2.77    2.23
  23  12   1    9.62    6.98
  23  12   3   67.51    8.77
  23  12   5   48.09    5.67
  23  12   7    4.44    2.59
  23  12   9   14.85    5.26
  23  12  11  106.96   15.75
  23  12  13   19.34    3.10
  23  12  15   18.03    3.00
  23  12  17    4.98    2.49
  23  12  19   -1.00    1.90
  23  12  21  313.34   33.40
  23  13   0   11.23    3.41
  23  13   2    6.39    2.90
  23  13   4    6.95    4.41
  23  13   6   12.23    2.64
  23  13   8    9.93    2.18
  23  13  10   21.62    4.28
  23  13  12   17.11    3.69
  23  13  14   12.29    2.31
  23  13  16   -0.36    2.21
  23  13  18   39.99   35.40
  23  13  20    1.82    2.08
  23  13  22    9.11    2.36
  23  14   1   13.52    5.46
  23  14   3   48.09   32.04
  23  14   5    0.26    2.59
  23  14   7   27.57    4.72
  23  14   9   45.81    4.80
  23  14  11   61.87    9.00
  23  14  13    5.21    2.41
  23  14  15    8.59    4.28
  23  14  17   20.01   10.13
  23  14  19   16.18    8.36
  23  14  21   69.46   10.31
  23  15   0  142.56   23.21
  23  15   2  129.97   30.73
  23  15   4   37.73    5.31
  23  15   6   36.27    5.13
  23  15   8   38.60    4.98
  23  15  10   25.60    3.77
  23  15  12   14.95    3.69
  23  15  14    6.05    2.80
  23  15  16    4.28    2.08
  23  15  18    4.77    2.36
  23  15  20    3.31    2.23
  23  15  22    5.98    6.34
  23  16   1    0.31    2.69
  23  16   3   14.95    7.00
  23  16   5   21.96    4.41
  23  16   7   22.24    4.13
  23  16   9   26.52    3.26
  23  16  11   28.29    3.74
  23  16  13    0.31    2.26
  23  16  15    4.33    2.28
  23  16  17   32.52    8.98
  23  16  19   14.08    4.13
  23  16  21   -1.03    1.92
  23  17   0   18.08    4.23
  23  17   2   10.85    3.10
  23  17   4    2.18    2.62
  23  17   6    1.56    4.16
  23  17   8   -0.03    2.18
  23  17  10    5.46    1.69
  23  17  12    3.33    2.26
  23  17  14    7.57    3.41
  23  17  16   24.26    4.51
  23  17  18   24.42    6.64
  23  17  20   28.29    7.34
  23  17  22    0.69    2.03
  23  18   1   11.05    3.64
  23  18   3   46.32    9.23
  23  18   5   92.57   18.72
  23  18   7   49.68   10.54
  23  18   9   35.04    4.75
  23  18  11    7.72    2.10
  23  18  13    6.16    3.62
  23  18  15   19.75   16.72
  23  18  17   18.96    3.95
  23  18  19   25.98    5.10
  23  18  21    5.41    2.31
  23  19   0   13.03    4.44
  23  19   2   14.77    4.10
  23  19   4   15.83    5.13
  23  19   6   10.26    3.23
  23  19   8   14.77   13.90
  23  19  10    2.00    1.72
  23  19  12    2.80    1.74
  23  19  14    2.49    2.15
  23  19  16   15.29    5.75
  23  19  18   34.70    7.00
  23  19  20   22.03    4.36
  23  19  22   23.26    6.44
  23  20   1    6.39    3.26
  23  20   3   34.83    8.49
  23  20   5   63.07   12.13
  23  20   7   24.44    4.77
  23  20   9   14.72    3.18
  23  20  11    1.18    1.80
  23  20  13    2.15    2.03
  23  20  15    2.90    2.44
  23  20  17   18.60    4.10
  23  20  19   21.57    4.36
  23  20  21   21.03    4.90
  23  21   0   84.70   17.24
  23  21   2   60.07   31.81
  23  21   4   17.34    3.85
  23  21   6   65.20   11.29
  23  21   8  111.17   17.06
  23  21  10  315.49   34.73
  23  21  12  273.91   24.47
  23  21  14   70.97   10.18
  23  21  16    3.36    2.23
  23  21  18   20.44    9.41
  23  21  20   27.80    6.28
  23  21  22   10.64    3.77
  23  22   1    0.26    2.95
  23  22   3   -1.74    5.18
  23  22   5    8.34    3.59
  23  22   7   -2.00    2.36
  23  22   9    2.77    2.36
  23  22  11   15.42    3.64
  23  22  13    2.44    1.85
  23  22  15   16.57    9.57
  23  22  17    3.54    2.15
  23  22  19    4.16    2.92
  23  22  21    8.03    3.87
  23  23   0  151.51   28.88
  23  23   2  183.78   32.88
  23  23   4  141.18   31.24
  23  23   6    4.69    3.54
  23  23   8   10.47    4.77
  23  23  10   87.23   17.54
  23  23  12   99.11   14.80
  23  23  14   23.78    4.59
  23  23  16    2.13    1.82
  23  23  18   22.49    7.00
  23  23  20   50.22   11.03
  23  23  22   48.48    9.16
  24   0   0  316.34   95.34
  24   1   1   12.41    3.00
  24   1   3   99.19   38.24
  24   1   5   79.69    9.11
  24   1   7  172.19   25.83
  24   1   9   91.08   12.88
  24   1  11   87.52   24.03
  24   1  13    9.59    6.16
  24   1  15    5.10    2.90
  24   1  17    8.85    3.21
  24   1  19    3.44    2.82
  24   1  21    0.77    3.00
  24   1  23   -1.80    3.13
  24   2   0   70.43   12.23
  24   2   2   83.80   16.06
  24   2   4  375.61   57.04
  24   2   6    9.57    3.03
  24   2   8  109.22   15.39
  24   2  10    9.72    8.39
  24   2  12    2.41    2.69
  24   2  14  273.58   46.73
  24   2  16   16.34    4.39
  24   2  18  168.24   31.78
  24   2  20    9.80    3.59
  24   2  22  331.88   52.86
  24   3   1   51.04    6.08
  24   3   3  522.43   54.71
  24   3   5  818.56   83.23
  24   3   7  662.89   53.97
  24   3   9  544.21   57.40
  24   3  11  243.75   27.06
  24   3  13   66.12   19.08
  24   3  15    9.64    2.90
  24   3  17   43.42    8.31
  24   3  19   56.66    9.64
  24   3  21   28.32    6.18
  24   3  23    3.90    3.10
  24   4   0  432.74   63.00
  24   4   2  435.89   65.46
  24   4   4  532.08   64.48
  24   4   6   10.34    6.08
  24   4   8   31.01    5.62
  24   4  10   37.96   18.57
  24   4  12   13.95    2.80
  24   4  14   80.31   12.93
  24   4  16   17.62    4.64
  24   4  18  130.07   24.67
  24   4  20   19.80    6.67
  24   4  22  128.63   21.06
  24   5   1   75.74    7.98
  24   5   3  739.09   91.47
  24   5   5  982.30   99.32
  24   5   7 1259.63   98.67
  24   5   9  785.14  111.55
  24   5  11  217.48   21.78
  24   5  13    2.10    2.69
  24   5  15   20.03    3.95
  24   5  17   70.49    9.70
  24   5  19  101.88   18.24
  24   5  21   45.09    9.72
  24   5  23    4.23    3.90
  24   6   0   26.80    6.57
  24   6   2    4.23    2.31
  24   6   4    6.93    2.62
  24   6   6  211.53   27.06
  24   6   8   72.28   14.18
  24   6  10  327.49   59.46
  24   6  12   33.78    6.03
  24   6  14   87.36   19.55
  24   6  16    8.28    3.44
  24   6  18    7.31    4.21
  24   6  20    8.44    3.82
  24   6  22   14.80   10.18
  24   7   1  149.38   19.83
  24   7   3 1051.33  114.06
  24   7   5 1227.36   97.83
  24   7   7 1203.79  107.14
  24   7   9  763.33   60.10
  24   7  11  135.33   14.36
  24   7  13    7.52    3.80
  24   7  15   62.33    8.98
  24   7  17  182.29   26.03
  24   7  19   75.38   11.00
  24   7  21   25.78    6.85
  24   7  23   17.26    4.82
  24   8   0   60.92    9.62
  24   8   2  149.61   21.34
  24   8   4   22.80    3.39
  24   8   6  123.12   24.29
  24   8   8  198.37   19.47
  24   8  10  352.04   62.00
  24   8  12   80.49   11.18
  24   8  14   16.31    6.41
  24   8  16    3.31    2.23
  24   8  18    1.36    2.03
  24   8  20   75.72   19.34
  24   8  22   21.52    7.85
  24   9   1   73.10    8.28
  24   9   3  658.79   63.05
  24   9   5  890.76  101.83
  24   9   7  782.49   94.44
  24   9   9  276.63   27.37
  24   9  11   68.54   11.00
  24   9  13    6.41    1.72
  24   9  15   46.48    6.80
  24   9  17   80.21   11.67
  24   9  19   40.40    7.69
  24   9  21   36.42    7.16
  24   9  23    5.87    3.23
  24  10   0    5.39    8.54
  24  10   2   10.57    4.28
  24  10   4   14.08    3.87
  24  10   6  207.40   33.37
  24  10   8  284.74   33.58
  24  10  10  348.53   39.83
  24  10  12   65.77   11.72
  24  10  14   16.16    3.18
  24  10  16    4.00    1.74
  24  10  18   34.55    6.00
  24  10  20  297.66   42.27
  24  10  22  241.41   40.99
  24  11   1   60.07    8.08
  24  11   3  215.76   29.37
  24  11   5  340.96   46.14
  24  11   7  125.79   11.26
  24  11   9   44.55    4.87
  24  11  11    2.10    3.21
  24  11  13    4.67    2.46
  24  11  15   44.78    5.69
  24  11  17   22.44    4.03
  24  11  19   24.32    4.39
  24  11  21    5.54    2.05
  24  11  23    4.69    2.85
  24  12   0    1.98    3.41
  24  12   2   -1.51    3.15
  24  12   4   11.03    2.67
  24  12   6   44.43    8.34
  24  12   8   75.20   13.11
  24  12  10   59.58    8.87
  24  12  12    9.77    3.90
  24  12  14   40.12    8.64
  24  12  16   47.09    9.57
  24  12  18   78.33   12.85
  24  12  20  362.04   46.99
  24  12  22  304.28   43.30
  24  13   1    7.26    2.85
  24  13   3   49.71   10.31
  24  13   5    7.72    3.03
  24  13   7    3.57    2.59
  24  13   9    7.31    1.85
  24  13  11    2.15    2.15
  24  13  13   33.24    4.72
  24  13  15   23.34    8.05
  24  13  17   15.21    3.21
  24  13  19    9.75    2.64
  24  13  21    9.05    2.41
  24  13  23    3.08    1.90
  24  14   0  174.55   25.78
  24  14   2  353.48   65.95
  24  14   4   78.10   14.11
  24  14   6   80.57   14.00
  24  14   8   28.50    5.10
  24  14  10   19.24    4.18
  24  14  12   32.52    4.90
  24  14  14   72.43   12.57
  24  14  16   30.60    5.57
  24  14  18   60.71   21.44
  24  14  20  283.12   48.73
  24  14  22  195.81   31.29
  24  15   1    1.21    4.23
  24  15   3    5.69    2.64
  24  15   5   22.57    4.80
  24  15   7   43.60    5.64
  24  15   9   35.22    5.54
  24  15  11   53.61    7.85
  24  15  13   14.62    3.49
  24  15  15   26.55    4.44
  24  15  17   10.41    3.72
  24  15  19    6.36    2.54
  24  15  21    0.67    1.98
  24  15  23    5.75    3.33
  24  16   0   42.37    7.95
  24  16   2   31.55    8.26
  24  16   4   28.93    7.44
  24  16   6    6.64    3.59
  24  16   8    7.80    2.26
  24  16  10    0.67    1.69
  24  16  12   29.91    7.41
  24  16  14   30.04    7.75
  24  16  16    5.18    2.39
  24  16  18    9.85    4.16
  24  16  20   11.41   10.36
  24  16  22    2.23    2.08
  24  17   1   13.03   12.00
  24  17   3   39.71    8.26
  24  17   5  105.06   13.36
  24  17   7  128.27   23.44
  24  17   9   77.46   11.13
  24  17  11   39.65    5.67
  24  17  13   23.62    4.64
  24  17  15   15.31    3.28
  24  17  17   12.00    4.95
  24  17  19    1.64    2.26
  24  17  21    4.18    4.57
  24  17  23    5.23    5.59
  24  18   0  170.49   32.40
  24  18   2  226.64   43.12
  24  18   4  101.03   16.95
  24  18   6   14.08    3.95
  24  18   8   -0.69    2.21
  24  18  10   40.81    8.23
  24  18  12   90.70   13.59
  24  18  14   43.66    9.98
  24  18  16   13.13    6.31
  24  18  18   56.07   11.23
  24  18  20   30.06    7.49
  24  18  22   74.82   15.18
  24  19   1    3.57    3.13
  24  19   3   35.17    7.64
  24  19   5  117.53   18.34
  24  19   7   66.95   10.88
  24  19   9   87.95   13.62
  24  19  11   35.96    5.62
  24  19  13   11.72    2.92
  24  19  15    7.44    2.62
  24  19  17    7.59    4.46
  24  19  19   11.54    8.90
  24  19  21    5.44    5.16
  24  19  23    4.39    2.03
  24  20   0   14.90    5.28
  24  20   2    7.64    3.44
  24  20   4    9.26    3.31
  24  20   6   28.68    7.44
  24  20   8   74.08   22.16
  24  20  10  392.00   62.74
  24  20  12  331.91   35.50
  24  20  14  233.10   35.06
  24  20  16   -1.67    2.10
  24  20  18   45.37   11.64
  24  20  20  161.36   31.45
  24  20  22  168.90   29.96
  24  21   1   10.23    2.87
  24  21   3   11.34    3.49
  24  21   5   35.55    5.39
  24  21   7   57.33   10.00
  24  21   9   15.77    4.72
  24  21  11    6.95    2.13
  24  21  13    4.54    1.82
  24  21  15    6.18    4.75
  24  21  17   -1.31    3.23
  24  21  19    8.28    5.23
  24  21  21    9.62    2.85
  24  21  23   10.05    3.54
  24  22   0  606.72  124.09
  24  22   2  250.90   54.79
  24  22   4  148.56   26.55
  24  22   6   12.80    3.69
  24  22   8   11.44    5.21
  24  22  10  224.82   48.58
  24  22  12  375.28   56.20
  24  22  14  153.72   25.39
  24  22  16    1.15    2.03
  24  22  18   52.58   11.34
  24  22  20  203.58   35.37
  24  22  22  263.65   45.96
  24  23   1   -2.72    2.80
  24  23   3    7.54    3.13
  24  23   5    6.05    3.59
  24  23   7   20.55    7.52
  24  23   9    5.87    3.80
  24  23  11    7.08    2.62
  24  23  13    5.57    1.67
  24  23  15    5.00    1.74
  24  23  17    0.41    1.74
  24  23  19    3.41    2.26
  24  23  21    7.34    3.10
  24  23  23    4.16    2.69
  24  24   0    0.97    3.77
  24  24   2    9.77    3.92
  24  24   4   25.62   11.75
  24  24   6  160.23   44.78
  24  24   8  336.50   65.46
  24  24  10  244.80   52.84
  24  24  12  330.88   45.12
  24  24  14  209.92   34.11
  24  24  16    3.51    5.21
  24  24  18   24.37    6.03
  24  24  20   99.08   20.57
  24  24  22  251.49   42.63
  24  24  24  200.89   47.79
  25   1   0    7.69    4.51
  25   1   2    9.77    2.59
  25   1   4   19.78    4.64
  25   1   6   15.39    2.77
  25   1   8   42.17    4.75
  25   1  10   27.68    3.59
  25   1  12    4.46    2.98
  25   1  14   -2.13    2.67
  25   1  16   10.44   10.64
  25   1  18   -0.67    3.31
  25   1  20   10.93    3.46
  25   1  22   -0.28    2.92
  25   1  24   -0.59    3.15
  25   2   1    3.13    2.90
  25   2   3  259.96   26.62
  25   2   5   23.73    8.52
  25   2   7  154.59   15.13
  25   2   9    6.85    2.98
  25   2  11    0.87    2.46
  25   2  13  149.38   23.75
  25   2  15   70.33   12.88
  25   2  17  158.23   22.16
  25   2  19   81.34   22.78
  25   2  21  238.31   37.68
  25   2  23    1.54    4.36
  25   3   0  335.78   50.66
  25   3   2  210.81   23.88
  25   3   4  201.50   22.85
  25   3   6  313.75   31.22
  25   3   8  325.13   29.42
  25   3  10  281.35   31.06
  25   3  12   74.13   12.57
  25   3  14    0.82    2.39
  25   3  16   18.11    3.49
  25   3  18  116.71   19.39
  25   3  20   75.00   16.13
  25   3  22   12.75    4.77
  25   3  24    8.05    9.29
  25   4   1   14.06    2.56
  25   4   3  255.29   33.83
  25   4   5    1.67    3.15
  25   4   7  159.08   18.34
  25   4   9    9.82    4.21
  25   4  11    0.46    2.62
  25   4  13   78.18   10.44
  25   4  15   46.81    9.11
  25   4  17  109.93   18.70
  25   4  19   69.66   13.77
  25   4  21   85.23   15.57
  25   4  23    5.51    3.46
  25   5   0   40.14    7.34
  25   5   2   12.70    4.03
  25   5   4    1.62    2.36
  25   5   6   42.94    4.23
  25   5   8  141.89   14.44
  25   5  10   87.49    9.88
  25   5  12    8.08    2.46
  25   5  14   10.00    2.77
  25   5  16   55.07    8.34
  25   5  18  127.27   21.83
  25   5  20  170.49   31.37
  25   5  22   50.45   10.36
  25   5  24    2.36    3.15
  25   6   1   28.70    4.54
  25   6   3  285.28   32.16
  25   6   5   38.91    4.23
  25   6   7  158.75   14.08
  25   6   9   32.99    9.64
  25   6  11    3.74    6.00
  25   6  13   26.80    4.82
  25   6  15   28.04    4.51
  25   6  17   20.49    4.90
  25   6  19    4.90    2.64
  25   6  21    4.49    2.77
  25   6  23   42.22    7.90
  25   7   0  189.29   18.13
  25   7   2  141.36   15.08
  25   7   4  132.30   12.44
  25   7   6  183.45   15.72
  25   7   8  212.87   15.62
  25   7  10  110.45   10.18
  25   7  12   16.18    3.77
  25   7  14    1.95    2.15
  25   7  16   47.66    8.05
  25   7  18  139.92   36.76
  25   7  20  130.15   21.42
  25   7  22   75.13   14.62
  25   7  24   10.54    3.36
  25   8   1   41.17    3.36
  25   8   3  288.38   20.57
  25   8   5  117.58   10.70
  25   8   7  193.04   14.80
  25   8   9   24.14    2.80
  25   8  11    6.46    2.85
  25   8  13   -1.31    2.56
  25   8  15    9.41    2.36
  25   8  17    1.54    2.15
  25   8  19   15.11    5.69
  25   8  21   30.06    7.49
  25   8  23  244.75   37.12
  25   9   0   10.03    3.41
  25   9   2   18.80    9.59
  25   9   4    6.57    2.13
  25   9   6   18.21    2.64
  25   9   8   20.96    2.51
  25   9  10   18.06    5.31
  25   9  12    6.05    2.69
  25   9  14   11.80    2.95
  25   9  16   11.93    1.98
  25   9  18   21.11    5.21
  25   9  20   27.91    5.16
  25   9  22   12.54    5.54
  25   9  24    0.74    2.41
  25  10   1   24.01    6.16
  25  10   3  261.63   26.52
  25  10   5  127.63   17.47
  25  10   7  111.86   12.49
  25  10   9    9.39    1.64
  25  10  11    5.03    1.80
  25  10  13    3.26    1.62
  25  10  15    3.21    2.39
  25  10  17    2.90    1.82
  25  10  19  113.27   14.75
  25  10  21  156.72   21.24
  25  10  23  260.99   39.17
  25  11   0    2.28    2.46
  25  11   2    3.49    2.80
  25  11   4    2.28    2.41
  25  11   6   -0.33    2.00
  25  11   8    5.51    1.74
  25  11  10    8.00    2.23
  25  11  12    4.72    2.00
  25  11  14    3.77    2.10
  25  11  16    5.77    1.92
  25  11  18    2.44    2.44
  25  11  20    0.41    2.00
  25  11  22    0.18    2.15
  25  11  24   15.16   13.34
  25  12   1    2.26    2.54
  25  12   3   55.51   10.82
  25  12   5    6.31    2.39
  25  12   7    9.82    2.33
  25  12   9    2.82    1.87
  25  12  11    8.90    2.62
  25  12  13    9.75    3.18
  25  12  15    3.90    2.56
  25  12  17   16.47    7.59
  25  12  19  117.68   14.11
  25  12  21  157.33   19.55
  25  12  23  202.58   28.16
  25  13   0  147.28   17.21
  25  13   2  121.14   19.52
  25  13   4  109.40   17.19
  25  13   6   23.93    3.54
  25  13   8    3.05    1.77
  25  13  10    2.56    1.64
  25  13  12    7.72    2.92
  25  13  14   13.24    3.08
  25  13  16   15.98    2.74
  25  13  18    3.13    1.85
  25  13  20   14.08    8.85
  25  13  22    1.85    1.80
  25  13  24   13.41    6.00
  25  14   1   23.55   17.90
  25  14   3    0.67    2.39
  25  14   5   10.03    2.90
  25  14   7    4.62    2.13
  25  14   9    8.85    1.74
  25  14  11    7.31    3.33
  25  14  13   14.39    2.44
  25  14  15    4.87    3.59
  25  14  17    6.85    2.39
  25  14  19   60.33    9.21
  25  14  21   57.20    8.49
  25  14  23   66.74   10.31
  25  15   0   65.69   10.41
  25  15   2   83.44   15.26
  25  15   4   51.99    8.70
  25  15   6   33.24    5.36
  25  15   8   14.80    2.28
  25  15  10   -2.98    2.10
  25  15  12    5.03    1.90
  25  15  14    9.23   11.00
  25  15  16   -0.54    1.95
  25  15  18    2.03    2.15
  25  15  20    5.41    4.46
  25  15  22   -1.54    1.64
  25  15  24    4.54    1.41
  25  16   1   18.52   11.77
  25  16   3   18.11    3.62
  25  16   5   56.02    8.77
  25  16   7   35.94    4.90
  25  16   9    9.52    2.13
  25  16  11    2.62    1.64
  25  16  13   10.29    2.46
  25  16  15    1.85    2.46
  25  16  17   -0.54    2.10
  25  16  19    4.33    2.15
  25  16  21    1.08    1.92
  25  16  23   -0.49    1.46
  25  17   0  256.52   41.04
  25  17   2  214.61   30.01
  25  17   4   87.23   18.80
  25  17   6   17.62    5.28
  25  17   8    0.82    2.21
  25  17  10    6.23    1.82
  25  17  12   14.47    3.85
  25  17  14    6.64    3.57
  25  17  16   -0.41    2.28
  25  17  18    6.90    2.18
  25  17  20    9.36    5.57
  25  17  22    2.74    2.13
  25  17  24    1.67    1.69
  25  18   1    1.23    2.82
  25  18   3   72.97   11.88
  25  18   5  117.55   16.03
  25  18   7  103.60   14.34
  25  18   9   19.98    3.21
  25  18  11    1.64    1.74
  25  18  13    9.29    4.21
  25  18  15    6.46    4.87
  25  18  17   11.05    9.23
  25  18  19    1.05    2.26
  25  18  21   12.08    5.87
  25  18  23    6.00    2.95
  25  19   0  167.75   45.96
  25  19   2   95.08   15.93
  25  19   4   76.13   13.39
  25  19   6    8.21    5.39
  25  19   8   16.47    4.10
  25  19  10   85.57   12.82
  25  19  12   97.98   11.23
  25  19  14   31.11    7.03
  25  19  16    1.62    2.10
  25  19  18   11.21    7.23
  25  19  20   11.77    4.44
  25  19  22    2.36    2.21
  25  19  24    6.82    3.62
  25  20   1    6.26    3.08
  25  20   3  120.50   24.24
  25  20   5  108.91   18.57
  25  20   7  128.84   21.39
  25  20   9   11.54    3.85
  25  20  11    1.15    1.92
  25  20  13   17.31   15.11
  25  20  15   27.03   20.96
  25  20  17    8.28    3.44
  25  20  19   11.44    3.13
  25  20  21    5.57    3.13
  25  20  23   15.29    4.39
  25  21   0  383.08   71.43
  25  21   2  204.20   40.65
  25  21   4   80.39   15.39
  25  21   6   10.62    6.08
  25  21   8   42.07    8.05
  25  21  10  121.99   17.65
  25  21  12  187.22   21.85
  25  21  14   62.23   10.80
  25  21  16    4.75    2.08
  25  21  18    8.23    4.85
  25  21  20   12.47    4.69
  25  21  22   18.13    7.26
  25  21  24    7.95    3.67
  25  22   1    0.49    3.08
  25  22   3   39.63    8.80
  25  22   5   60.05   11.44
  25  22   7   36.04    8.87
  25  22   9   10.05    3.05
  25  22  11    1.67    2.13
  25  22  13    2.41    2.85
  25  22  15    2.26    2.59
  25  22  17    1.21    2.05
  25  22  19    4.26    2.69
  25  22  21   18.88    5.03
  25  22  23   25.52    6.93
  25  23   0   -1.82    3.05
  25  23   2    0.85    3.18
  25  23   4    5.44    3.36
  25  23   6   24.42    8.95
  25  23   8  230.82   35.94
  25  23  10  450.59   71.54
  25  23  12  172.31   26.32
  25  23  14   71.05   10.59
  25  23  16    4.10    2.31
  25  23  18   10.26    3.46
  25  23  20   14.13    4.72
  25  23  22   16.98    5.49
  25  23  24   11.47    4.08
  25  24   1    3.90    2.74
  25  24   3    2.59    2.77
  25  24   5    6.98    4.13
  25  24   7    0.03    2.62
  25  24   9    1.72    2.51
  25  24  11    2.03    2.26
  25  24  13    5.57    3.77
  25  24  15   -1.72    1.44
  25  24  17    0.51    1.41
  25  24  19    6.64    2.80
  25  24  21    4.51    3.00
  25  24  23    5.23    2.67
  25  25   0   46.22   17.70
  25  25   2   73.87   23.14
  25  25   4    3.62    3.67
  25  25   6    4.39    2.85
  25  25   8   72.26   19.55
  25  25  10  119.99   23.21
  25  25  12   84.85   14.34
  25  25  14    8.13    3.62
  25  25  16   -1.08    1.46
  25  25  18    9.88    3.46
  25  25  20   26.68   10.00
  25  25  22    9.88    3.39
  25  25  24    4.10    2.67
  26   0   0   44.48   19.83
  26   1   1    9.54    2.95
  26   1   3   17.01    2.92
  26   1   5   47.02    8.21
  26   1   7   56.92    5.98
  26   1   9   14.47    2.90
  26   1  11    6.41    2.31
  26   1  13    1.62    2.44
  26   1  15    6.72    3.03
  26   1  17    9.49    3.26
  26   1  19    0.62    3.67
  26   1  21   -0.49    4.00
  26   1  23   -0.38    3.10
  26   1  25    5.67    3.46
  26   2   0  482.70   87.31
  26   2   2  613.95   88.08
  26   2   4    9.62    2.36
  26   2   6  387.26   49.61
  26   2   8   42.19    5.95
  26   2  10   12.49    3.77
  26   2  12   29.57    4.90
  26   2  14   16.11    4.13
  26   2  16  255.52   49.48
  26   2  18  459.72   93.83
  26   2  20  463.10   69.15
  26   2  22   43.91   13.90
  26   2  24   42.07   11.85
  26   3   1   20.31    3.05
  26   3   3  134.61   16.72
  26   3   5  279.40   39.76
  26   3   7  325.65   34.70
  26   3   9  175.37   16.83
  26   3  11   41.07    5.10
  26   3  13    2.87    2.36
  26   3  15   19.08    3.31
  26   3  17   81.77   15.52
  26   3  19   80.28   13.08
  26   3  21   55.79   12.65
  26   3  23   11.54    3.82
  26   3  25   11.90    9.44
  26   4   0   46.37    8.00
  26   4   2    3.92    2.82
  26   4   4  355.40   51.40
  26   4   6   22.16    3.77
  26   4   8   56.53    7.13
  26   4  10   36.50    7.18
  26   4  12   74.23   13.41
  26   4  14   84.54   14.85
  26   4  16  211.33   43.96
  26   4  18  280.86   43.04
  26   4  20  208.99   40.68
  26   4  22    4.16    4.67
  26   4  24   12.34    4.08
  26   5   1   41.04   10.72
  26   5   3  227.82   26.27
  26   5   5  539.16   59.28
  26   5   7  630.26   70.97
  26   5   9  270.86   26.65
  26   5  11   60.15   10.77
  26   5  13   -0.67    3.03
  26   5  15   36.88    6.44
  26   5  17  156.80   26.37
  26   5  19  270.83   32.55
  26   5  21   91.93   18.93
  26   5  23   23.85    8.21
  26   5  25    7.23    2.92
  26   6   0  511.17   85.80
  26   6   2  588.84   97.29
  26   6   4   24.03    5.57
  26   6   6  260.29   40.76
  26   6   8    4.21    2.05
  26   6  10    1.74    1.92
  26   6  12    7.85    1.98
  26   6  14    3.67    2.15
  26   6  16    9.13    4.54
  26   6  18   38.17    8.93
  26   6  20   17.26    5.10
  26   6  22   -3.77    2.59
  26   6  24    2.36    3.28
  26   7   1   40.40    4.87
  26   7   3  337.09   33.32
  26   7   5  515.84   45.22
  26   7   7  665.02   94.29
  26   7   9  463.34  121.27
  26   7  11   36.17    5.49
  26   7  13   -1.15    2.08
  26   7  15   23.52    4.95
  26   7  17  132.58   21.37
  26   7  19  187.40   36.73
  26   7  21  124.20   22.91
  26   7  23   24.96    7.54
  26   7  25    1.85    2.59
  26   8   0   17.42    2.36
  26   8   2   32.88    5.10
  26   8   4   61.35   12.16
  26   8   6    1.00    1.64
  26   8   8   59.53    9.21
  26   8  10   50.94    7.90
  26   8  12    6.59    2.26
  26   8  14    1.15    2.03
  26   8  16    4.62    5.49
  26   8  18   23.26    7.90
  26   8  20    5.95    4.13
  26   8  22   89.98   26.52
  26   8  24   64.28   18.01
  26   9   1   15.62    3.00
  26   9   3  242.39   32.32
  26   9   5  332.21   39.50
  26   9   7  392.41   46.68
  26   9   9  184.57   13.39
  26   9  11   23.57    3.74
  26   9  13    3.92    2.82
  26   9  15    3.03    2.00
  26   9  17   58.33    9.75
  26   9  19   58.07   15.03
  26   9  21   18.24    5.54
  26   9  23   30.11   15.03
  26   9  25    5.54    2.39
  26  10   0   21.57    8.64
  26  10   2   23.37    6.77
  26  10   4   31.86    4.59
  26  10   6    0.49    3.57
  26  10   8   35.19    5.44
  26  10  10    3.03    1.77
  26  10  12   26.83    5.51
  26  10  14   46.99    6.64
  26  10  16   55.20   11.00
  26  10  18  131.04   21.39
  26  10  20  245.80   43.50
  26  10  22  204.89   31.70
  26  10  24  128.76   23.19
  26  11   1   10.11    2.67
  26  11   3   36.06    5.57
  26  11   5   48.68    6.52
  26  11   7   40.83    5.69
  26  11   9   25.06    3.82
  26  11  11    9.08    1.77
  26  11  13    8.36    2.03
  26  11  15    2.44    1.54
  26  11  17    5.82    4.85
  26  11  19   16.88    6.00
  26  11  21    2.13    2.26
  26  11  23    8.13    3.59
  26  11  25    4.16    2.26
  26  12   0  134.74   35.22
  26  12   2   19.72    5.36
  26  12   4   86.05   16.72
  26  12   6   -0.23    2.18
  26  12   8    6.49    2.26
  26  12  10   30.52    3.82
  26  12  12  150.28   18.19
  26  12  14  146.61   20.80
  26  12  16  150.77   22.93
  26  12  18  433.35   50.84
  26  12  20  281.74   43.04
  26  12  22  187.55   28.16
  26  12  24   86.11   18.93
  26  13   1    3.08    3.26
  26  13   3    2.39    2.33
  26  13   5    1.72    2.23
  26  13   7    2.08    1.95
  26  13   9    1.72    1.67
  26  13  11    5.21    1.87
  26  13  13    9.75    2.56
  26  13  15   11.95    2.54
  26  13  17    1.80    1.77
  26  13  19    6.49    3.57
  26  13  21    3.74    2.74
  26  13  23    3.00    1.77
  26  13  25    1.69    2.15
  26  14   0   29.01    6.41
  26  14   2   19.03    4.64
  26  14   4   63.74   14.29
  26  14   6    2.64    2.85
  26  14   8    9.75    8.36
  26  14  10   29.86    4.23
  26  14  12  175.26   23.44
  26  14  14   58.38   10.13
  26  14  16   54.12   10.18
  26  14  18   84.70   13.62
  26  14  20  107.50   14.29
  26  14  22   59.28   11.62
  26  14  24   23.62    5.80
  26  15   1    7.46    2.80
  26  15   3   16.18    3.33
  26  15   5   42.99    7.85
  26  15   7   43.94    9.39
  26  15   9    7.90    2.28
  26  15  11    3.51    1.46
  26  15  13   11.36    2.72
  26  15  15    6.39    2.26
  26  15  17    1.98    2.00
  26  15  19    1.74    2.00
  26  15  21    1.03    2.28
  26  15  23    3.62    2.15
  26  15  25    1.98    2.31
  26  16   0  507.61   99.88
  26  16   2  340.19   69.48
  26  16   4  304.38   61.74
  26  16   6   20.83    6.23
  26  16   8    0.08    2.00
  26  16  10   71.46   11.82
  26  16  12  184.78   24.42
  26  16  14   61.71   18.52
  26  16  16   32.16    9.18
  26  16  18   39.53   16.72
  26  16  20    6.64    2.62
  26  16  22    4.75    1.90
  26  16  24   -0.59    1.51
  26  17   1    8.00    3.39
  26  17   3   87.85   15.72
  26  17   5  165.26   21.31
  26  17   7  130.94   20.75
  26  17   9   62.61    9.49
  26  17  11    0.67    1.74
  26  17  13    4.39    3.26
  26  17  15    2.26    2.23
  26  17  17    1.92    2.80
  26  17  19   -2.39    1.77
  26  17  21    0.05    2.49
  26  17  23    1.56    1.67
  26  17  25    8.67    7.52
  26  18   0  505.63   93.03
  26  18   2  346.73   63.87
  26  18   4  328.19   63.97
  26  18   6   29.73    7.44
  26  18   8   12.72    3.54
  26  18  10  173.06   38.88
  26  18  12  284.22   39.17
  26  18  14   87.77   20.11
  26  18  16   25.73    5.72
  26  18  18    3.15    2.82
  26  18  20    3.59    1.95
  26  18  22   23.37    5.23
  26  18  24   12.75    3.57
  26  19   1   18.39    3.46
  26  19   3   80.44   16.24
  26  19   5  239.98   38.04
  26  19   7  300.02   49.84
  26  19   9   86.75   12.44
  26  19  11   16.01    3.87
  26  19  13    4.13    2.62
  26  19  15    2.13    1.98
  26  19  17   -0.23    1.72
  26  19  19    2.46    2.13
  26  19  21    0.36    1.95
  26  19  23    0.18    2.05
  26  19  25   -0.56    1.39
  26  20   0  527.72   95.65
  26  20   2  571.35  110.24
  26  20   4  161.52   41.58
  26  20   6   13.00    4.23
  26  20   8   32.42    9.57
  26  20  10  210.89   39.47
  26  20  12  357.81   45.50
  26  20  14  109.37   17.95
  26  20  16   31.73   17.70
  26  20  18    1.39    2.03
  26  20  20   28.75    6.90
  26  20  22   59.05   16.95
  26  20  24   45.07   14.18
  26  21   1    3.36    3.39
  26  21   3   64.87   17.13
  26  21   5  116.58   23.55
  26  21   7   97.57   18.57
  26  21   9   50.61    8.49
  26  21  11    3.90    2.46
  26  21  13    2.56    2.10
  26  21  15    1.74    1.67
  26  21  17    2.08    4.31
  26  21  19    3.15    1.72
  26  21  21    9.77    2.92
  26  21  23   14.11    9.57
  26  21  25   -0.21    1.72
  26  22   0   64.07   17.70
  26  22   2   55.12   13.52
  26  22   4    7.18    3.72
  26  22   6   16.75   19.06
  26  22   8   93.44   19.96
  26  22  10  349.04   58.07
  26  22  12  384.77   62.25
  26  22  14   44.43    9.72
  26  22  16    8.82    6.77
  26  22  18   27.19    7.80
  26  22  20   94.80   18.29
  26  22  22  179.24   34.73
  26  22  24   49.45   13.47
  26  23   1   23.83   15.08
  26  23   3   12.72    5.57
  26  23   5   21.60    5.00
  26  23   7   25.47    8.72
  26  23   9   11.98    6.57
  26  23  11    6.57    2.77
  26  23  13    2.67    2.05
  26  23  15    1.49    2.72
  26  23  17   -0.69    1.54
  26  23  19    7.03    2.74
  26  23  21    1.23    1.77
  26  23  23    2.98    1.95
  26  23  25   -0.33    1.72
  26  24   0   97.03   27.39
  26  24   2   36.32   12.90
  26  24   4   10.31    7.80
  26  24   6    1.72    2.74
  26  24   8   26.55    7.90
  26  24  10   96.65   25.70
  26  24  12   91.83   16.67
  26  24  14   18.78    6.46
  26  24  16    2.28    1.46
  26  24  18   21.29    6.54
  26  24  20   72.15   25.60
  26  24  22  118.89   22.21
  26  24  24   37.73   11.39
  26  25   1   -1.49    3.41
  26  25   3   -1.39    2.95
  26  25   5    3.74    2.67
  26  25   7    4.59    2.82
  26  25   9    4.18    2.41
  26  25  11    3.13    2.36
  26  25  13    2.67    2.00
  26  25  15   -0.13    1.56
  26  25  17    0.28    1.28
  26  25  19   -0.74    1.64
  26  25  21    0.05    1.56
  26  25  23   -0.97    1.62
  26  26   0    0.90    3.23
  26  26   2    0.62    2.31
  26  26   4   13.49    7.34
  26  26   6   23.78    8.16
  26  26   8   53.71   11.67
  26  26  10   33.42    7.62
  26  26  12    6.46    4.13
  26  26  14    1.10    2.33
  26  26  16    0.85    1.56
  26  26  18   17.83    3.74
  26  26  20   25.50    7.82
  26  26  22   35.50   13.65
  27   1   0   88.03   13.08
  27   1   2   49.56   10.00
  27   1   4   23.32    5.62
  27   1   6   16.08    3.98
  27   1   8   21.90    3.67
  27   1  10   12.03    2.62
  27   1  12    7.36    2.62
  27   1  14   -0.54    2.54
  27   1  16    6.41    2.95
  27   1  18   26.80    9.80
  27   1  20    7.57    3.67
  27   1  22   14.06    6.34
  27   1  24    4.64    2.67
  27   1  26    1.72    3.31
  27   2   1   31.91    6.49
  27   2   3   28.14    4.08
  27   2   5  411.19   49.07
  27   2   7    1.62    2.08
  27   2   9   21.37    2.90
  27   2  11    9.93    4.10
  27   2  13    4.57    3.87
  27   2  15  327.55   47.86
  27   2  17  342.47   59.48
  27   2  19  306.36   48.61
  27   2  21   91.08   19.06
  27   2  23   74.49   16.31
  27   2  25    3.92    3.92
  27   3   0   21.57    3.74
  27   3   2   38.58    8.18
  27   3   4   22.52    7.69
  27   3   6   -1.98    2.49
  27   3   8    0.46    1.98
  27   3  10    0.72    1.85
  27   3  12    1.95    2.10
  27   3  14   26.60    4.67
  27   3  16   83.26   12.54
  27   3  18  103.50   18.13
  27   3  20  111.52   21.47
  27   3  22   32.70   10.88
  27   3  24    4.98    3.00
  27   3  26    5.18    5.57
  27   4   1   19.93    3.28
  27   4   3   11.23    2.54
  27   4   5  258.11   39.45
  27   4   7    5.90    2.13
  27   4   9   12.49    6.00
  27   4  11    1.85    1.95
  27   4  13   18.67    4.21
  27   4  15  170.90   26.83
  27   4  17  178.91   46.96
  27   4  19  143.20   25.98
  27   4  21   61.71   13.83
  27   4  23   11.98    4.80
  27   4  25    2.03    5.69
  27   5   0  380.72   57.71
  27   5   2  340.65   43.25
  27   5   4  213.69   35.86
  27   5   6  266.73   32.65
  27   5   8  235.64   21.70
  27   5  10   82.77    9.41
  27   5  12   24.75    4.90
  27   5  14   -1.41    2.26
  27   5  16   81.08   15.16
  27   5  18  245.39   37.70
  27   5  20  155.39   24.50
  27   5  22  127.50   18.26
  27   5  24   18.13    5.05
  27   5  26   10.29    6.16
  27   6   1   20.49    4.64
  27   6   3   -3.90    2.00
  27   6   5  289.02   37.24
  27   6   7   27.11    4.46
  27   6   9   16.95    2.59
  27   6  11    5.51    2.00
  27   6  13    6.93    2.98
  27   6  15   56.71   13.98
  27   6  17   40.40    7.67
  27   6  19   18.62    6.44
  27   6  21   -1.49    2.31
  27   6  23    4.85    2.67
  27   6  25    3.18    2.90
  27   7   0   17.26    7.00
  27   7   2    3.36    2.41
  27   7   4    4.18    1.90
  27   7   6   27.29    4.92
  27   7   8   15.29    3.31
  27   7  10    4.51    1.69
  27   7  12    0.38    1.92
  27   7  14   10.64    2.64
  27   7  16   81.00   11.70
  27   7  18  143.23   21.98
  27   7  20   82.77   14.00
  27   7  22   91.75   18.60
  27   7  24   18.75    4.41
  27   7  26   -2.90    2.54
  27   8   1   18.29    2.59
  27   8   3   10.67    4.77
  27   8   5  283.94   31.68
  27   8   7   21.67    4.33
  27   8   9   17.31    2.28
  27   8  11   28.06   10.52
  27   8  13   -1.64    1.92
  27   8  15    8.21    3.41
  27   8  17    4.05    4.57
  27   8  19   12.29    3.46
  27   8  21   26.80    6.26
  27   8  23   56.61   14.95
  27   8  25   52.38   13.26
  27   9   0   45.71    5.31
  27   9   2   19.03    2.80
  27   9   4    7.08    2.72
  27   9   6   16.13    2.13
  27   9   8   12.49    2.59
  27   9  10   15.36    2.67
  27   9  12   16.65    3.31
  27   9  14    9.64    2.82
  27   9  16    8.54    2.74
  27   9  18   28.11    5.57
  27   9  20   26.44    7.87
  27   9  22   21.73    5.82
  27   9  24   10.62    4.64
  27   9  26   -2.95    2.18
  27  10   1    9.29    3.03
  27  10   3    1.59    1.77
  27  10   5   85.39    8.23
  27  10   7    8.00    3.33
  27  10   9   11.72    1.72
  27  10  11   36.11    4.51
  27  10  13    5.77    2.08
  27  10  15   35.63   26.55
  27  10  17   39.27    8.18
  27  10  19  153.26   26.52
  27  10  21  112.06   21.57
  27  10  23   78.90   16.85
  27  10  25   29.96    8.62
  27  11   0    4.28    2.41
  27  11   2    1.67    2.26
  27  11   4    1.95    2.05
  27  11   6    5.90    2.31
  27  11   8   18.78    2.39
  27  11  10   37.99    8.23
  27  11  12   72.20    7.28
  27  11  14   58.66    7.36
  27  11  16   16.42    3.87
  27  11  18    1.74    1.92
  27  11  20    0.36    2.10
  27  11  22    3.69    2.05
  27  11  24    0.10    2.18
  27  11  26   -0.51    2.08
  27  12   1    1.00    2.46
  27  12   3    1.77    2.41
  27  12   5   28.39    5.44
  27  12   7    1.62    2.51
  27  12   9   14.21    3.15
  27  12  11   54.15    6.13
  27  12  13   19.80    3.05
  27  12  15   25.32    4.13
  27  12  17   93.95   11.16
  27  12  19  141.33   21.67
  27  12  21   85.49   12.90
  27  12  23   74.85   14.85
  27  12  25    8.95    6.90
  27  13   0   13.70    3.33
  27  13   2   17.08    3.23
  27  13   4   14.21    3.36
  27  13   6    1.92    2.23
  27  13   8    2.80    2.92
  27  13  10   12.85    2.90
  27  13  12   27.06    5.31
  27  13  14   21.83    3.98
  27  13  16    5.80    1.82
  27  13  18    2.67    1.80
  27  13  20    6.00    4.33
  27  13  22    6.67    4.03
  27  13  24    3.98    1.92
  27  13  26   -1.98    1.90
  27  14   1   -2.87    3.00
  27  14   3   21.39    5.72
  27  14   5    7.03    2.82
  27  14   7   13.11    5.69
  27  14   9   10.62    3.36
  27  14  11   41.83    5.18
  27  14  13   17.52    3.74
  27  14  15   24.73    4.31
  27  14  17   60.56   10.85
  27  14  19   97.34   14.24
  27  14  21   16.47    3.64
  27  14  23   21.16    5.16
  27  14  25    0.85    1.85
  27  15   0  324.54   50.91
  27  15   2  191.88   26.75
  27  15   4  154.46   22.91
  27  15   6   64.28   12.85
  27  15   8    3.72    2.21
  27  15  10   14.26    6.67
  27  15  12   22.03    3.15
  27  15  14   22.03    4.75
  27  15  16   18.37    4.49
  27  15  18    8.13    3.64
  27  15  20    2.77    1.72
  27  15  22    0.95    1.51
  27  15  24    2.23    1.51
  27  15  26    0.59    1.90
  27  16   1    6.75    3.57
  27  16   3   63.71   11.75
  27  16   5   84.80   15.49
  27  16   7   97.98   13.98
  27  16   9   18.78    8.46
  27  16  11   12.54    3.33
  27  16  13   11.88    5.08
  27  16  15   18.54    5.75
  27  16  17   29.93    6.52
  27  16  19   47.32    8.49
  27  16  21   24.52   10.90
  27  16  23    0.87    1.46
  27  16  25    0.62    1.62
  27  17   0  451.66   75.28
  27  17   2  307.87   46.37
  27  17   4  213.82   35.55
  27  17   6   53.12   10.95
  27  17   8    6.05    4.82
  27  17  10   40.12    7.52
  27  17  12   83.75   10.82
  27  17  14   62.33    8.31
  27  17  16   30.98    8.62
  27  17  18    8.11    5.03
  27  17  20    4.67    4.39
  27  17  22    4.26    2.13
  27  17  24    5.77    3.21
  27  17  26   -0.10    1.36
  27  18   1    9.95    3.62
  27  18   3  149.00   27.65
  27  18   5  191.60   31.34
  27  18   7  120.76   16.85
  27  18   9   20.67    3.98
  27  18  11    3.31    1.85
  27  18  13   -0.97    1.51
  27  18  15    4.03    1.85
  27  18  17    2.31    2.03
  27  18  19    3.05    3.03
  27  18  21   -3.18    1.72
  27  18  23    1.95    1.46
  27  18  25   15.54   11.41
  27  19   0  475.49   69.46
  27  19   2  329.24   53.76
  27  19   4  112.24   23.19
  27  19   6   22.91    6.72
  27  19   8   17.72    3.77
  27  19  10  134.30   19.83
  27  19  12  153.67   20.03
  27  19  14  105.04   15.36
  27  19  16   42.35    6.90
  27  19  18   -0.03    1.95
  27  19  20   -1.85    1.72
  27  19  22    0.51    1.69
  27  19  24    0.05    1.36
  27  19  26   -1.72    1.31
  27  20   1   12.57    4.82
  27  20   3  132.20   29.24
  27  20   5  172.24   29.96
  27  20   7  162.03   27.98
  27  20   9   71.20   29.88
  27  20  11   -0.95    2.05
  27  20  13    6.64    3.80
  27  20  15   -0.69    2.41
  27  20  17    0.85    1.90
  27  20  19    1.64    1.59
  27  20  21   -0.97    1.95
  27  20  23    4.90    1.80
  27  20  25    5.75    2.39
  27  21   0   89.67   17.39
  27  21   2  106.68   26.62
  27  21   4   41.71    7.67
  27  21   6   -1.46    2.67
  27  21   8   35.04   10.62
  27  21  10  102.96   16.06
  27  21  12  118.89   19.88
  27  21  14   25.01    5.13
  27  21  16    2.03    1.77
  27  21  18    0.28    1.82
  27  21  20    1.28    2.33
  27  21  22    3.28    2.69
  27  21  24   -0.92    1.82
  27  21  26    3.80    1.46
  27  22   1    8.08    3.26
  27  22   3   44.07   11.72
  27  22   5  127.27   24.57
  27  22   7   59.64   13.72
  27  22   9   26.70    8.28
  27  22  11   -0.64    2.05
  27  22  13   -2.33    1.90
  27  22  15   -0.64    1.41
  27  22  17    3.69    1.62
  27  22  19    2.23    1.69
  27  22  21    4.18    2.41
  27  22  23   10.47    4.16
  27  22  25    7.13    3.23
  27  23   0   47.96   15.29
  27  23   2   75.74   17.52
  27  23   4   22.83    5.75
  27  23   6    4.75    2.77
  27  23   8   37.68    9.93
  27  23  10   86.18   14.90
  27  23  12   55.12   10.62
  27  23  14   32.40    5.57
  27  23  16   -0.28    1.41
  27  23  18   -0.28    1.51
  27  23  20    1.95    1.51
  27  23  22    1.77    2.05
  27  23  24    0.15    1.51
  27  24   1   -3.67    3.00
  27  24   3   12.08    3.90
  27  24   5   31.06    9.57
  27  24   7   14.49    5.49
  27  24   9    3.26    3.05
  27  24  11    3.18    2.18
  27  24  13   -0.21    1.98
  27  24  15   -1.69    1.67
  27  24  17    2.74    1.62
  27  24  19    0.49    1.51
  27  24  21    0.49    1.28
  27  24  23   -0.87    1.67
  27  25   0    1.46    2.98
  27  25   2    1.39    2.80
  27  25   4   -1.46    2.64
  27  25   6   19.62    6.54
  27  25   8   43.19   11.36
  27  25  10   46.12   10.98
  27  25  12   11.52    3.74
  27  25  14    3.33    2.03
  27  25  16   -0.36    1.49
  27  25  18    5.34    1.80
  27  25  20   -0.92    1.92
  27  25  22   10.13    3.72
  27  26   1   -3.36    3.26
  27  26   3   -2.41    2.85
  27  26   5    1.10    2.74
  27  26   7    2.59    2.90
  27  26   9    0.00    2.67
  27  26  11   -1.80    1.82
  27  26  13    0.38    1.87
  27  26  15   -1.69    1.56
  27  26  17    0.97    1.33
  27  26  19    2.28    1.56
  27  26  21   -2.69    1.69
  27  27   0   30.09   20.96
  27  27   2   20.70    9.00
  27  27   4    9.62    4.41
  27  27   6   35.96   12.47
  27  27   8    7.54    3.10
  27  27  10    1.00    2.49
  27  27  12   -0.87    1.87
  27  27  14    2.54    2.33
  27  27  16    2.62    2.64
  27  27  18    4.64    2.62
  27  27  20    2.74    1.95
  28   0   0  451.18   95.54
  28   1   1   -0.54    2.74
  28   1   3   12.57    6.18
  28   1   5    2.82    2.44
  28   1   7    2.64    2.33
  28   1   9    2.26    2.67
  28   1  11   10.21    4.39
  28   1  13    6.67    2.05
  28   1  15   11.85    3.69
  28   1  17    8.57    3.15
  28   1  19   26.70   23.60
  28   1  21    1.05    3.31
  28   1  23    2.54    2.49
  28   1  25   25.42   21.26
  28   1  27    0.21    2.08
  28   2   0   11.57    5.10
  28   2   2  207.99   29.06
  28   2   4   68.61   13.59
  28   2   6   64.84   11.85
  28   2   8   11.08    2.95
  28   2  10   -0.67    1.77
  28   2  12    0.26    2.21
  28   2  14  331.29   54.81
  28   2  16  259.57   56.35
  28   2  18  648.68  110.17
  28   2  20  300.23   66.28
  28   2  22  222.84   41.96
  28   2  24    2.41    2.49
  28   2  26   60.28   17.11
  28   3   1   -1.05    2.44
  28   3   3   33.81   12.11
  28   3   5   38.60    8.46
  28   3   7   14.36    3.28
  28   3   9    5.64    3.26
  28   3  11    6.52    2.03
  28   3  13   23.80    4.26
  28   3  15  146.66   25.19
  28   3  17  103.70   19.80
  28   3  19  135.56   27.55
  28   3  21   55.15   11.39
  28   3  23   27.73   10.08
  28   3  25   -4.46    2.74
  28   3  27    1.33    2.74
  28   4   0  686.41  116.63
  28   4   2   50.89    9.03
  28   4   4  545.57   79.64
  28   4   6   42.63   10.47
  28   4   8  173.29   24.01
  28   4  10   88.62   11.72
  28   4  12   12.26    4.67
  28   4  14   41.68    9.31
  28   4  16   59.33   12.59
  28   4  18  251.55   66.33
  28   4  20  195.50   45.02
  28   4  22   65.18   16.31
  28   4  24   -0.26    2.92
  28   4  26   21.21    8.34
  28   5   1    5.13    2.26
  28   5   3   54.02   10.39
  28   5   5  210.10   25.85
  28   5   7  124.22   16.98
  28   5   9   34.19    6.41
  28   5  11    2.64    1.90
  28   5  13    8.93    2.80
  28   5  15   64.10   10.59
  28   5  17  201.71   32.55
  28   5  19  216.18   38.65
  28   5  21  176.98   32.27
  28   5  23   63.56   16.65
  28   5  25    1.05    2.82
  28   5  27   -0.26    2.51
  28   6   0    8.72    2.41
  28   6   2   69.69   14.34
  28   6   4   42.14    8.08
  28   6   6   27.06    6.34
  28   6   8    0.10    2.33
  28   6  10    2.90    1.67
  28   6  12   12.75    2.82
  28   6  14   63.12   12.41
  28   6  16   18.78    6.21
  28   6  18   44.68   12.13
  28   6  20   22.37    6.18
  28   6  22    2.15    2.56
  28   6  24   -1.26    3.18
  28   6  26   23.50    8.70
  28   7   1   14.65   14.77
  28   7   3   30.09    5.31
  28   7   5  194.86   31.55
  28   7   7  114.78   20.52
  28   7   9   38.94    5.82
  28   7  11    1.41    1.67
  28   7  13    2.82    2.15
  28   7  15   36.94    6.00
  28   7  17  122.27   23.29
  28   7  19  149.49   24.65
  28   7  21  110.91   21.29
  28   7  23   59.51   12.72
  28   7  25   18.29    5.21
  28   7  27    6.39    9.26
  28   8   0  231.10   39.22
  28   8   2   19.78    3.64
  28   8   4  139.61   20.78
  28   8   6    1.46    2.00
  28   8   8    8.05    1.85
  28   8  10   33.06    7.34
  28   8  12    2.62    2.51
  28   8  14    4.23    2.85
  28   8  16   15.54    7.23
  28   8  18    9.85    4.80
  28   8  20   10.59    4.05
  28   8  22    0.31    2.85
  28   8  24    2.23    3.05
  28   8  26    1.21    3.10
  28   9   1    5.10    4.39
  28   9   3    1.49    2.03
  28   9   5   31.45    5.80
  28   9   7   47.14    8.64
  28   9   9   11.67    5.59
  28   9  11    8.28    1.69
  28   9  13    4.67    4.57
  28   9  15    4.36    1.92
  28   9  17   20.62    4.46
  28   9  19   30.06    5.28
  28   9  21   36.29   11.72
  28   9  23   23.42    6.72
  28   9  25   11.36    5.03
  28   9  27   -0.64    2.77
  28  10   0   63.35   11.11
  28  10   2    5.72    1.85
  28  10   4   58.02    8.13
  28  10   6    7.39    1.92
  28  10   8   28.86    4.21
  28  10  10  135.33   15.34
  28  10  12   64.59    8.54
  28  10  14   91.93   12.18
  28  10  16  347.99   45.02
  28  10  18  216.64   44.25
  28  10  20   60.84   12.95
  28  10  22   59.61   13.18
  28  10  24   10.77    3.80
  28  10  26   -3.00    2.31
  28  11   1    6.64    4.82
  28  11   3    5.95    2.08
  28  11   5    2.13    1.80
  28  11   7    2.87    1.72
  28  11   9   10.54    1.85
  28  11  11   24.91    3.44
  28  11  13   34.86    4.54
  28  11  15    7.49    2.80
  28  11  17   10.95    5.00
  28  11  19   -0.90    1.98
  28  11  21   27.19   13.03
  28  11  23   22.62    7.00
  28  11  25   16.72    6.23
  28  11  27    6.59    4.87
  28  12   0    6.82    2.54
  28  12   2    0.51    2.13
  28  12   4   12.18    4.62
  28  12   6   22.32    5.59
  28  12   8    3.10    1.85
  28  12  10   70.20    9.49
  28  12  12   42.58    8.87
  28  12  14   59.69    8.62
  28  12  16  202.73   29.01
  28  12  18  140.69   20.65
  28  12  20   67.28   13.18
  28  12  22   33.81    8.54
  28  12  24    5.51    2.54
  28  12  26   -0.10    3.18
  28  13   1    4.51    2.39
  28  13   3   10.11    3.18
  28  13   5    7.85    2.46
  28  13   7    1.87    1.90
  28  13   9    6.08    4.72
  28  13  11   30.34    4.39
  28  13  13   59.07    8.11
  28  13  15   60.48    7.67
  28  13  17   25.34    4.39
  28  13  19    3.23    1.92
  28  13  21    3.46    3.15
  28  13  23    4.33    2.00
  28  13  25   12.00    4.51
  28  13  27    0.13    2.21
  28  14   0  202.81   31.81
  28  14   2  249.88   41.71
  28  14   4   47.22   10.57
  28  14   6   46.30   10.03
  28  14   8   -0.56    2.18
  28  14  10  110.70   18.37
  28  14  12   76.77    9.18
  28  14  14  109.32   14.11
  28  14  16  202.09   26.24
  28  14  18  164.08   21.57
  28  14  20   87.95   15.01
  28  14  22   32.65    9.44
  28  14  24    1.59    1.98
  28  14  26    4.13    2.33
  28  15   1    5.26    2.82
  28  15   3   85.80   19.60
  28  15   5  145.23   29.52
  28  15   7   66.82   12.29
  28  15   9    5.08    2.15
  28  15  11   18.13    5.26
  28  15  13   50.02    7.90
  28  15  15   82.10   12.31
  28  15  17   49.45    7.54
  28  15  19   13.34    3.77
  28  15  21    3.62    2.44
  28  15  23   -1.13    1.62
  28  15  25    1.95    2.18
  28  15  27    3.31    2.00
  28  16   0  473.29   76.41
  28  16   2  270.48   45.30
  28  16   4  137.30   23.21
  28  16   6   41.24   12.31
  28  16   8   23.24    5.51
  28  16  10  226.05   34.88
  28  16  12  143.59   21.70
  28  16  14  212.12   25.80
  28  16  16  224.59   30.01
  28  16  18   94.08   16.80
  28  16  20   13.85    3.90
  28  16  22    1.23    1.36
  28  16  24    1.18    1.69
  28  16  26    4.39    2.28
  28  17   1   12.18    3.46
  28  17   3  122.07   20.47
  28  17   5  142.28   22.78
  28  17   7  119.22   25.16
  28  17   9   38.86    8.13
  28  17  11    0.85    1.98
  28  17  13   48.81   17.98
  28  17  15   50.07    7.95
  28  17  17   35.37    7.00
  28  17  19   16.13    5.18
  28  17  21   10.88    5.51
  28  17  23   10.49    7.98
  28  17  25    0.95    1.46
  28  17  27    3.39    1.72
  28  18   0  662.40   95.96
  28  18   2  580.25  122.12
  28  18   4  258.70   43.45
  28  18   6   49.43   13.70
  28  18   8   18.62    6.98
  28  18  10  231.54   39.01
  28  18  12  182.27   27.21
  28  18  14  193.04   23.32
  28  18  16  151.64   21.60
  28  18  18   86.29   15.52
  28  18  20   -0.69    1.80
  28  18  22    6.90    5.69
  28  18  24    2.00    1.77
  28  18  26    1.95    1.56
  28  19   1    7.69    4.87
  28  19   3  116.45   19.16
  28  19   5  250.65   47.99
  28  19   7  137.74   26.47
  28  19   9   34.32    7.95
  28  19  11    1.49    2.03
  28  19  13    9.62    4.13
  28  19  15   10.49    3.67
  28  19  17   14.65    4.13
  28  19  19    7.75    2.69
  28  19  21   -0.77    1.62
  28  19  23   -0.51    1.51
  28  19  25    0.36    1.21
  28  19  27   -2.59    2.08
  28  20   0  695.23  147.87
  28  20   2  443.30   77.67
  28  20   4  250.03   59.76
  28  20   6   37.45   10.00
  28  20   8    7.16    7.39
  28  20  10  155.36   37.35
  28  20  12   33.68   10.47
  28  20  14   67.00   11.75
  28  20  16    5.51    4.33
  28  20  18   -1.77    1.72
  28  20  20    1.69    2.05
  28  20  22    4.59    2.72
  28  20  24   17.03    4.92
  28  20  26    1.44    3.77
  28  21   1   11.88    5.44
  28  21   3   64.18   15.90
  28  21   5  144.59   25.34
  28  21   7  146.82   43.71
  28  21   9   57.46   12.98
  28  21  11   14.95    4.77
  28  21  13    4.75    4.31
  28  21  15   -1.36    1.49
  28  21  17    6.85    3.54
  28  21  19    4.39    3.18
  28  21  21    0.51    1.56
  28  21  23    0.92    1.41
  28  21  25   -1.72    1.59
  28  22   0  208.56   59.28
  28  22   2  164.62   52.50
  28  22   4   83.26   19.49
  28  22   6   11.70    5.72
  28  22   8    1.90    2.49
  28  22  10   41.35   12.29
  28  22  12   29.75    8.57
  28  22  14   30.81    6.82
  28  22  16    3.57    1.54
  28  22  18    0.62    1.39
  28  22  20   10.26    3.82
  28  22  22    1.28    2.28
  28  22  24   13.29    5.23
  28  23   1   22.98   19.72
  28  23   3   12.80    4.69
  28  23   5   29.37    8.26
  28  23   7   75.28   19.31
  28  23   9   18.19    5.87
  28  23  11   22.62    6.21
  28  23  13    4.77    2.23
  28  23  15    0.05    1.95
  28  23  17   -0.05    1.39
  28  23  19    1.95    1.49
  28  23  21   -0.62    1.69
  28  23  23   -2.10    1.21
  28  24   0    7.18    3.10
  28  24   2    8.11    7.08
  28  24   4    3.23    2.41
  28  24   6    0.26    2.44
  28  24   8   -0.03    2.28
  28  24  10   11.82    4.51
  28  24  12   -0.54    2.03
  28  24  14    3.31    1.72
  28  24  16   -0.08    1.59
  28  24  18    2.00    1.64
  28  24  20   13.41    3.41
  28  24  22    3.85    2.59
  28  25   1   -2.64    2.39
  28  25   3    4.98    2.69
  28  25   5    4.87    5.26
  28  25   7   14.39    4.16
  28  25   9    2.49    2.72
  28  25  11    2.33    2.87
  28  25  13    6.80    2.69
  28  25  15   -4.21    2.05
  28  25  17    0.90    1.46
  28  25  19    0.87    1.28
  28  25  21    0.74    1.62
  28  26   0   50.12   16.98
  28  26   2   12.57    8.87
  28  26   4   26.29   10.00
  28  26   6   19.78    6.13
  28  26   8    6.95    3.92
  28  26  10    0.41    2.54
  28  26  12   11.26    6.13
  28  26  14    4.64    3.05
  28  26  16    4.23    2.92
  28  26  18    0.28    1.41
  28  26  20    0.92    2.18
  28  27   1    1.62    2.87
  28  27   3    4.05    2.56
  28  27   5    1.21    2.49
  28  27   7    6.21    2.33
  28  27   9    0.95    2.44
  28  27  11    1.49    2.10
  28  27  13    7.77    6.36
  28  27  15    2.41    2.31
  28  27  17    1.56    1.56
  28  27  19   -2.00    1.64
  28  28   0  185.19   54.20
  28  28   2  407.52  124.17
  28  28   4  128.22   39.32
  28  28   6   54.63   18.06
  28  28   8    2.80    2.21
  28  28  10    3.18    2.59
  28  28  12   37.04   11.26
  28  28  14   44.30   12.70
  28  28  16   38.99   11.21
  28  28  18   -4.59    3.03
  29   1   0   64.35    9.26
  29   1   2   46.89    7.77
  29   1   4   24.34    4.36
  29   1   6   16.80    3.15
  29   1   8   13.67    2.72
  29   1  10    6.21    1.80
  29   1  12    5.62    2.92
  29   1  14   13.13    3.82
  29   1  16   16.36    5.51
  29   1  18   12.49    3.26
  29   1  20   14.57    7.26
  29   1  22   10.90    2.62
  29   1  24    0.44    2.51
  29   1  26   -0.26    2.44
  29   1  28   -1.74    2.77
  29   2   1   23.37    5.75
  29   2   3   69.28   12.90
  29   2   5    4.67    2.46
  29   2   7   90.75   14.39
  29   2   9   24.93    4.36
  29   2  11    4.28    2.49
  29   2  13   39.22    7.28
  29   2  15   62.94   12.67
  29   2  17  525.69   60.10
  29   2  19  173.70   25.39
  29   2  21  219.15   41.81
  29   2  23   15.06    5.93
  29   2  25    2.80    2.92
  29   2  27   23.70   10.18
  29   3   0   62.25   10.00
  29   3   2   70.87   15.67
  29   3   4   90.26   16.72
  29   3   6   33.22    6.23
  29   3   8    7.93    2.10
  29   3  10    0.33    1.77
  29   3  12    4.28    6.67
  29   3  14   17.57    5.08
  29   3  16   59.10   11.98
  29   3  18   93.90   16.83
  29   3  20   61.02   12.36
  29   3  22   15.77    5.51
  29   3  24    3.08    2.85
  29   3  26    1.62    3.64
  29   3  28   -1.00    2.51
  29   4   1   43.30   10.77
  29   4   3   61.58    9.95
  29   4   5   10.70    3.54
  29   4   7   65.12    9.59
  29   4   9   47.81    7.82
  29   4  11   -0.41    1.72
  29   4  13   33.06    5.51
  29   4  15   24.26    5.13
  29   4  17  238.16   30.32
  29   4  19  175.01   31.68
  29   4  21   69.15   15.39
  29   4  23    6.82    3.05
  29   4  25    5.49    2.74
  29   4  27   47.63   14.54
  29   5   0    3.80    3.13
  29   5   2    2.54    2.72
  29   5   4   -0.18    2.05
  29   5   6    4.85    1.90
  29   5   8    3.69    2.03
  29   5  10    4.59    1.69
  29   5  12   15.26    3.15
  29   5  14   79.15   13.59
  29   5  16  138.17   27.32
  29   5  18  138.53   22.49
  29   5  20   62.64   15.34
  29   5  22   46.43   14.16
  29   5  24   10.18    5.16
  29   5  26   -1.95    2.72
  29   5  28   -3.85    2.77
  29   6   1   16.29    3.57
  29   6   3   28.29    4.46
  29   6   5    1.00    2.13
  29   6   7   35.32    6.69
  29   6   9   19.52    3.74
  29   6  11    1.82    1.56
  29   6  13    8.93    2.90
  29   6  15    3.54    2.18
  29   6  17   27.42    6.18
  29   6  19   17.34    5.49
  29   6  21    3.21    2.98
  29   6  23    0.87    2.56
  29   6  25    9.39    6.39
  29   6  27    9.21    4.80
  29   7   0   80.49   15.52
  29   7   2   91.88   14.59
  29   7   4   66.61    8.41
  29   7   6   21.26    4.90
  29   7   8   12.59    2.82
  29   7  10   10.08    2.72
  29   7  12    3.28    1.69
  29   7  14    4.67    2.41
  29   7  16   47.66    8.87
  29   7  18  125.50   31.73
  29   7  20  126.50   24.78
  29   7  22   59.30   13.31
  29   7  24   15.75    6.87
  29   7  26    9.77    7.10
  29   7  28    0.18    2.33
  29   8   1   20.31    2.95
  29   8   3   14.47    3.62
  29   8   5    2.62    2.23
  29   8   7    4.54    2.26
  29   8   9    4.05    2.23
  29   8  11    6.21    1.87
  29   8  13   -0.82    1.95
  29   8  15   29.21   19.88
  29   8  17   -0.46    2.36
  29   8  19    6.21    3.69
  29   8  21    4.85    3.00
  29   8  23   -1.64    2.77
  29   8  25   11.90    6.44
  29   8  27    4.49    2.69
  29   9   0   19.67    3.03
  29   9   2   24.34    4.26
  29   9   4   32.37    6.16
  29   9   6   14.29    4.03
  29   9   8    6.28    2.33
  29   9  10   20.39    3.41
  29   9  12   19.80    3.85
  29   9  14    4.21    1.95
  29   9  16    2.21    2.00
  29   9  18    5.03    3.62
  29   9  20   18.19    5.57
  29   9  22   23.75    5.77
  29   9  24    5.26    3.36
  29   9  26    3.08    2.51
  29   9  28   -0.10    2.54
  29  10   1    5.75    1.95
  29  10   3    2.00    1.56
  29  10   5    6.36    2.90
  29  10   7    6.87    1.85
  29  10   9   25.83    3.90
  29  10  11   15.70   13.88
  29  10  13    3.98    1.62
  29  10  15   50.25    7.72
  29  10  17   21.67    4.54
  29  10  19   15.34    4.54
  29  10  21   14.11    5.59
  29  10  23    3.62    2.18
  29  10  25    2.18    3.57
  29  10  27    0.85    2.41
  29  11   0    3.49    1.64
  29  11   2    1.33    1.85
  29  11   4    3.13    1.56
  29  11   6    2.05    1.85
  29  11   8    6.26    2.67
  29  11  10    2.54    2.67
  29  11  12    3.77    1.49
  29  11  14    3.69    2.15
  29  11  16    4.23    1.85
  29  11  18   10.72    7.18
  29  11  20    7.00    2.77
  29  11  22    9.11    4.36
  29  11  24   11.88    5.26
  29  11  26    4.72    4.10
  29  11  28    1.08    2.15
  29  12   1   17.57    3.23
  29  12   3    3.31    2.00
  29  12   5   22.60    4.72
  29  12   7    6.80    2.69
  29  12   9   22.37    3.36
  29  12  11    5.46    1.62
  29  12  13   28.52    4.82
  29  12  15  100.34   12.59
  29  12  17   90.59   12.62
  29  12  19   59.81   12.36
  29  12  21   22.73    5.82
  29  12  23    4.57    2.92
  29  12  25   -1.13    2.21
  29  12  27   18.98    6.52
  29  13   0   69.64   12.52
  29  13   2   52.07    9.80
  29  13   4   15.47    4.67
  29  13   6   12.18    2.95
  29  13   8    3.74    5.36
  29  13  10    2.18    1.74
  29  13  12   25.52    3.87
  29  13  14   25.50    4.03
  29  13  16   17.03    3.90
  29  13  18    8.31    2.54
  29  13  20    4.03    2.51
  29  13  22    2.31    4.03
  29  13  24    5.26    2.56
  29  13  26   -1.05    2.00
  29  13  28    0.38    1.87
  29  14   1   12.82    3.28
  29  14   3   16.18    3.77
  29  14   5   88.00   14.00
  29  14   7    5.95    3.39
  29  14   9    6.23    2.15
  29  14  11    2.87    1.74
  29  14  13   39.50    5.16
  29  14  15  163.59   16.29
  29  14  17  135.58   15.65
  29  14  19   36.76    8.59
  29  14  21   24.09    5.64
  29  14  23    0.31    1.98
  29  14  25    0.03    1.82
  29  14  27   21.01    8.03
  29  15   0   91.65   14.54
  29  15   2   60.56   12.47
  29  15   4   23.80    6.59
  29  15   6    4.57    2.31
  29  15   8   14.08    3.90
  29  15  10   51.30   10.00
  29  15  12  118.58   14.29
  29  15  14  161.82   18.65
  29  15  16  116.42   13.83
  29  15  18   47.63    7.72
  29  15  20    1.23    1.67
  29  15  22    1.00    1.72
  29  15  24    2.36    3.85
  29  15  26    1.87    1.90
  29  15  28    1.80    2.23
  29  16   1   38.06   11.03
  29  16   3   49.89   10.34
  29  16   5  108.86   19.11
  29  16   7   51.50   10.47
  29  16   9   -1.56    2.08
  29  16  11   -0.72    1.80
  29  16  13   35.09   12.26
  29  16  15  137.92   18.67
  29  16  17  109.73   14.00
  29  16  19   48.07    8.70
  29  16  21   20.65    4.92
  29  16  23   -0.92    1.67
  29  16  25    0.56    1.64
  29  16  27   24.60    7.98
  29  17   0  421.04   58.56
  29  17   2  389.44   56.58
  29  17   4  246.39   35.42
  29  17   6   41.81    9.46
  29  17   8    2.41    2.28
  29  17  10   43.37   11.26
  29  17  12   99.96   13.98
  29  17  14  126.84   14.90
  29  17  16  142.02   16.95
  29  17  18   45.45    7.72
  29  17  20    3.77    2.33
  29  17  22    2.05    1.36
  29  17  24   -0.44    1.51
  29  17  26   10.03    7.93
  29  18   1   15.80    6.18
  29  18   3   62.33   12.75
  29  18   5  168.24   29.88
  29  18   7  108.96   18.98
  29  18   9    4.51    2.74
  29  18  11    3.90    1.92
  29  18  13   12.54    4.33
  29  18  15   52.12    8.00
  29  18  17   42.60    7.16
  29  18  19   11.80    3.46
  29  18  21    1.54    1.67
  29  18  23   -0.21    1.26
  29  18  25    0.10    1.80
  29  18  27   -3.23    2.49
  29  19   0  367.17   73.02
  29  19   2  235.57   40.86
  29  19   4   97.96   22.80
  29  19   6   18.67    4.90
  29  19   8   17.42   10.64
  29  19  10   15.80    4.77
  29  19  12   45.71    9.82
  29  19  14   77.72   10.72
  29  19  16   33.47    7.08
  29  19  18    9.54    4.77
  29  19  20    1.64    1.72
  29  19  22    1.00    1.49
  29  19  24   -0.77    1.36
  29  19  26   -1.41    1.69
  29  20   1    7.28    3.21
  29  20   3   96.31   18.60
  29  20   5  193.09   36.60
  29  20   7   89.41   20.16
  29  20   9    9.03    5.23
  29  20  11   11.98    4.00
  29  20  13   -0.41    1.85
  29  20  15    3.87    2.28
  29  20  17   10.54    3.05
  29  20  19   -0.05    1.46
  29  20  21   -0.95    1.56
  29  20  23   -2.18    1.51
  29  20  25   -1.49    1.39
  29  21   0  167.70   36.70
  29  21   2  182.73   28.24
  29  21   4   57.63   16.11
  29  21   6    7.93    3.39
  29  21   8    3.49    3.15
  29  21  10    8.44    3.69
  29  21  12   50.07   10.21
  29  21  14   27.16    5.34
  29  21  16   16.85    3.69
  29  21  18    0.38    1.46
  29  21  20    0.74    1.56
  29  21  22    1.56    1.51
  29  21  24    1.98    1.64
  29  22   1   -0.69    3.28
  29  22   3   31.78    8.59
  29  22   5   30.22    9.62
  29  22   7   93.42   18.65
  29  22   9   12.72    4.85
  29  22  11   10.08    3.95
  29  22  13    1.80    1.87
  29  22  15   -0.62    1.87
  29  22  17   -0.59    1.39
  29  22  19    2.67    2.15
  29  22  21   -0.59    1.56
  29  22  23   -3.05    1.67
  29  23   0   41.76   12.03
  29  23   2   14.36    5.05
  29  23   4   10.05    3.39
  29  23   6   -5.67    2.64
  29  23   8    2.39    2.31
  29  23  10    5.95    3.39
  29  23  12    8.05    2.59
  29  23  14    0.51    1.85
  29  23  16    2.21    1.41
  29  23  18   -0.97    1.36
  29  23  20   -0.49    1.21
  29  23  22    0.51    1.64
  29  24   1   -5.82    2.95
  29  24   3    0.23    3.49
  29  24   5    0.77    4.67
  29  24   7   32.52    8.46
  29  24   9    4.16    2.77
  29  24  11   28.88    9.44
  29  24  13    6.03    2.41
  29  24  15   -0.26    1.67
  29  24  17    2.08    1.31
  29  24  19    0.15    1.33
  29  24  21   -0.15    1.51
  29  25   0   14.57   12.08
  29  25   2    0.36    2.69
  29  25   4    3.46    2.39
  29  25   6    4.49    2.46
  29  25   8    6.39    3.72
  29  25  10   -2.08    2.13
  29  25  12    0.51    1.90
  29  25  14    1.03    2.05
  29  25  16   -1.82    1.51
  29  25  18    0.03    1.46
  29  25  20   -0.03    1.72
  29  26   1    0.59    3.26
  29  26   3   -1.82    2.72
  29  26   5   -2.82    2.39
  29  26   7    4.59    4.39
  29  26   9    2.18    2.28
  29  26  11    6.34    3.26
  29  26  13    5.93    2.23
  29  26  15    2.28    1.67
  29  26  17   -0.77    1.54
  29  26  19   -1.80    1.74
  29  27   0   84.87   21.90
  29  27   2   91.98   27.14
  29  27   4   34.81   11.80
  29  27   6    8.28    5.51
  29  27   8   21.57   21.21
  29  27  10   -6.00    2.36
  29  27  12   10.88    4.80
  29  27  14   15.72    6.64
  29  27  16   31.01    9.57
  29  27  18   -2.62    3.57
  29  28   1    0.10    2.64
  29  28   3   -0.26    2.41
  29  28   5   -1.08    2.39
  29  28   7    1.95    2.10
  29  28   9   -0.44    2.26
  29  28  11   -0.62    2.21
  29  28  13    0.18    2.15
  29  28  15   -2.05    1.80
  29  28  17   -6.26   10.93
  29  29   0  229.26   71.87
  29  29   2  125.94   35.76
  29  29   4   49.22   15.62
  29  29   6    4.67    4.28
  29  29   8    2.69    2.54
  29  29  10   15.90    9.46
  29  29  12   45.45   15.72
  29  29  14   48.79   23.06
  30   0   0  581.14  165.62
  30   1   1    5.87    2.51
  30   1   3    4.51    2.59
  30   1   5   -2.92    2.39
  30   1   7    0.90    2.26
  30   1   9   -2.64    2.08
  30   1  11    1.72    1.62
  30   1  13   10.21    2.39
  30   1  15   14.18    6.44
  30   1  17    5.16    2.74
  30   1  19    4.82    2.95
  30   1  21    4.57    3.28
  30   1  23    0.41    3.03
  30   1  25    3.95    2.56
  30   1  27   -5.21    2.67
  30   1  29    1.41    2.46
  30   2   0   16.60    6.75
  30   2   2   81.59   18.75
  30   2   4   22.57   13.31
  30   2   6  113.45   20.67
  30   2   8   57.99   12.54
  30   2  10   40.14    7.80
  30   2  12    4.46    1.90
  30   2  14   15.88    7.82
  30   2  16  406.44   72.20
  30   2  18  148.43   40.14
  30   2  20  264.06   48.63
  30   2  22  108.40   25.68
  30   2  24    4.10    8.28
  30   2  26  163.67   40.68
  30   2  28  224.82   64.69
  30   3   1    1.08    3.03
  30   3   3    5.80    2.59
  30   3   5    2.77    2.41
  30   3   7    0.72    2.08
  30   3   9   -0.46    2.00
  30   3  11   11.80    2.31
  30   3  13   24.21    5.28
  30   3  15  135.07   18.54
  30   3  17   45.30    9.88
  30   3  19   46.25   11.93
  30   3  21   12.75    3.77
  30   3  23    1.56    3.26
  30   3  25    4.39    2.10
  30   3  27    1.41    2.56
  30   3  29   -0.36    2.85
  30   4   0  117.35   35.37
  30   4   2    6.62    3.13
  30   4   4    1.33    4.16
  30   4   6    8.18    3.10
  30   4   8   12.39    3.39
  30   4  10    4.13    3.00
  30   4  12    4.59    1.87
  30   4  14    7.87    2.72
  30   4  16  332.42   62.79
  30   4  18  108.78   23.65
  30   4  20  244.31   39.32
  30   4  22   39.63   10.36
  30   4  24    3.05    3.95
  30   4  26   54.79   17.24
  30   4  28  105.50   35.86
  30   5   1    5.80    2.62
  30   5   3    2.41    3.13
  30   5   5    1.08    2.69
  30   5   7    5.54    4.41
  30   5   9   17.70    9.08
  30   5  11    7.39    2.13
  30   5  13   43.81    7.69
  30   5  15   85.41   16.03
  30   5  17  149.00   26.78
  30   5  19   90.08   18.01
  30   5  21   47.32   10.67
  30   5  23    8.11    3.98
  30   5  25    3.31    2.46
  30   5  27   -1.08    2.54
  30   5  29    3.62    2.23
  30   6   0    0.41    2.21
  30   6   2   88.34   20.67
  30   6   4    7.72    3.72
  30   6   6   68.87   15.34
  30   6   8   47.20    9.62
  30   6  10   -1.98    1.90
  30   6  12    5.44    2.56
  30   6  14    2.23    1.90
  30   6  16   47.50   12.57
  30   6  18    8.16    4.16
  30   6  20   28.50    8.77
  30   6  22    8.23    6.31
  30   6  24    0.15    2.39
  30   6  26    6.85    4.80
  30   6  28    9.31    7.90
  30   7   1   -0.77    2.36
  30   7   3    7.87    5.51
  30   7   5    1.08    2.31
  30   7   7   -3.74    2.10
  30   7   9    0.18    2.15
  30   7  11   10.34    7.90
  30   7  13   17.42    9.93
  30   7  15   47.50   12.06
  30   7  17   47.20   10.08
  30   7  19   51.94   11.31
  30   7  21   67.92   14.85
  30   7  23   17.57    5.23
  30   7  25   37.76   19.90
  30   7  27    3.69    2.41
  30   7  29   -0.51    3.03
  30   8   0    1.41    2.31
  30   8   2  105.21   17.98
  30   8   4   12.65    3.98
  30   8   6   22.62    5.36
  30   8   8   81.49   13.70
  30   8  10    5.10    1.92
  30   8  12    9.75    2.74
  30   8  14   43.73    8.62
  30   8  16    3.10    3.41
  30   8  18   12.36    4.92
  30   8  20    0.69    2.74
  30   8  22   -0.92    2.03
  30   8  24    6.69    4.10
  30   8  26    0.90    2.10
  30   8  28    7.34    3.21
  30   9   1   -0.23    2.00
  30   9   3   -0.08    1.85
  30   9   5    8.54    6.39
  30   9   7    6.05    2.87
  30   9   9    3.92    1.82
  30   9  11    8.72    2.13
  30   9  13    0.18    1.64
  30   9  15    1.62    2.05
  30   9  17   11.05    3.39
  30   9  19    9.57    4.41
  30   9  21   62.43   29.27
  30   9  23   22.93    8.64
  30   9  25   20.65    9.36
  30   9  27   -1.15    2.41
  30   9  29   -2.41    2.26
  30  10   0    5.54    1.98
  30  10   2   43.40    9.57
  30  10   4    0.21    1.85
  30  10   6   -1.85    1.64
  30  10   8    3.39    2.46
  30  10  10    9.03    3.10
  30  10  12    4.69    4.95
  30  10  14   27.16    6.16
  30  10  16    4.44    2.28
  30  10  18   14.21    4.51
  30  10  20   20.47   17.62
  30  10  22    0.77    2.00
  30  10  24    0.64    2.46
  30  10  26   19.80    7.95
  30  10  28   57.97   17.08
  30  11   1    3.36    1.64
  30  11   3    5.64    2.00
  30  11   5    7.52    2.39
  30  11   7    2.90    2.26
  30  11   9    9.70    1.82
  30  11  11   20.16    3.80
  30  11  13   33.24    4.92
  30  11  15   16.26    3.67
  30  11  17   10.67    2.92
  30  11  19    1.69    1.72
  30  11  21   10.00    3.82
  30  11  23   20.67    6.03
  30  11  25    9.23    3.82
  30  11  27    4.92    3.95
  30  11  29   -1.21    3.13
  30  12   0   11.64    3.03
  30  12   2    0.72    1.95
  30  12   4    5.46    1.90
  30  12   6    1.36    1.64
  30  12   8   12.67    3.98
  30  12  10    3.26    2.98
  30  12  12   21.85    3.82
  30  12  14  184.68   27.16
  30  12  16   91.00   13.90
  30  12  18   80.80   14.39
  30  12  20   45.94   11.31
  30  12  22    2.41    2.46
  30  12  24    2.67    2.33
  30  12  26   62.66   17.11
  30  12  28   55.89   17.93
  30  13   1    7.03    2.26
  30  13   3   47.55    9.34
  30  13   5   33.75    5.59
  30  13   7   17.42    3.36
  30  13   9   -1.10    1.67
  30  13  11   40.63    6.31
  30  13  13  124.09   13.00
  30  13  15  129.17   14.06
  30  13  17   78.44   13.13
  30  13  19   34.73    7.46
  30  13  21    0.10    1.87
  30  13  23   11.11    6.62
  30  13  25   14.11    5.36
  30  13  27   11.82    3.82
  30  14   0   61.07   47.81
  30  14   2    8.93    2.62
  30  14   4   11.90    4.26
  30  14   6    4.80    3.74
  30  14   8   34.70    7.31
  30  14  10   30.52    6.59
  30  14  12  142.51   19.96
  30  14  14  368.97   35.81
  30  14  16  242.49   25.83
  30  14  18   91.11   15.80
  30  14  20   51.32   11.54
  30  14  22    0.38    1.82
  30  14  24    1.23    2.00
  30  14  26  102.42   30.09
  30  14  28   27.11   16.29
  30  15   1    4.21    3.00
  30  15   3  102.52   21.70
  30  15   5  107.42   18.75
  30  15   7   73.64   13.70
  30  15   9   17.83    9.26
  30  15  11   15.85    3.28
  30  15  13  130.48   14.80
  30  15  15  236.95   22.80
  30  15  17  232.33   22.14
  30  15  19   66.51    9.70
  30  15  21    5.80    2.23
  30  15  23    0.26    1.74
  30  15  25    5.21    4.54
  30  15  27    7.00    3.44
  30  16   0  766.90  135.38
  30  16   2  400.72   81.90
  30  16   4  300.74   53.63
  30  16   6   35.17    8.18
  30  16   8    1.77    2.13
  30  16  10    5.93    3.67
  30  16  12  113.60   16.01
  30  16  14  255.37   29.16
  30  16  16  191.60   22.06
  30  16  18  114.37   14.98
  30  16  20   46.63    8.05
  30  16  22    1.69    1.51
  30  16  24   -1.28    1.95
  30  16  26   12.80    6.13
  30  17   1    8.11    3.00
  30  17   3   85.72   17.88
  30  17   5  129.45   23.29
  30  17   7   51.68    9.88
  30  17   9    6.82    5.13
  30  17  11    6.93    2.36
  30  17  13   68.69    9.88
  30  17  15  208.51   20.13
  30  17  17  163.21   18.93
  30  17  19   63.46    9.57
  30  17  21    7.95    3.51
  30  17  23    0.54    1.49
  30  17  25    3.62    2.15
  30  18   0  180.88   36.04
  30  18   2  264.35   47.09
  30  18   4  100.21   20.24
  30  18   6   13.88    4.69
  30  18   8   15.67    5.39
  30  18  10   13.16    5.16
  30  18  12   95.70   19.47
  30  18  14  121.66   17.83
  30  18  16   88.88   12.23
  30  18  18   35.32    6.67
  30  18  20    8.36    2.64
  30  18  22    1.69    1.85
  30  18  24    0.67    1.51
  30  18  26    0.21    2.59
  30  19   1    0.80    2.69
  30  19   3   57.76   19.06
  30  19   5   52.56   12.54
  30  19   7   46.07   11.18
  30  19   9    7.52    3.54
  30  19  11    0.23    2.00
  30  19  13   26.75    6.03
  30  19  15   49.86   10.03
  30  19  17   47.96    7.16
  30  19  19   17.16    4.23
  30  19  21   -0.18    1.69
  30  19  23   -1.87    1.41
  30  19  25   -2.03    2.10
  30  20   0  528.59  101.32
  30  20   2  253.91   43.71
  30  20   4  229.13   58.61
  30  20   6   36.73   14.44
  30  20   8    3.13    2.77
  30  20  10   10.16    3.46
  30  20  12   41.30   11.23
  30  20  14   67.28   14.44
  30  20  16   38.88    6.44
  30  20  18    3.74    2.10
  30  20  20   -0.18    1.72
  30  20  22    1.98    2.23
  30  20  24   -1.46    1.59
  30  21   1   -0.74    2.62
  30  21   3   11.05    4.85
  30  21   5   42.17    9.13
  30  21   7   25.01    7.98
  30  21   9   34.73   10.52
  30  21  11    2.56    3.21
  30  21  13    2.08    2.87
  30  21  15    9.31    5.85
  30  21  17    2.64    1.85
  30  21  19    1.41    1.62
  30  21  21   -0.56    1.59
  30  21  23   -2.13    1.54
  30  22   0   61.61   19.31
  30  22   2   71.59   28.29
  30  22   4   33.63    8.82
  30  22   6    8.36    3.23
  30  22   8    2.49    2.39
  30  22  10    6.82    4.26
  30  22  12    0.92    2.13
  30  22  14    1.77    1.92
  30  22  16    0.31    1.56
  30  22  18   -0.85    1.18
  30  22  20   -0.80    1.23
  30  22  22   -0.90    1.74
  30  23   1    2.39    2.51
  30  23   3    4.85    2.62
  30  23   5   21.42    6.28
  30  23   7   19.67    4.87
  30  23   9   18.80    5.59
  30  23  11   18.49    6.41
  30  23  13    5.41    2.36
  30  23  15   -0.15    1.98
  30  23  17   -0.69    1.51
  30  23  19    1.33    1.15
  30  23  21    0.77    1.33
  30  24   0   -0.31    2.80
  30  24   2    1.51    2.46
  30  24   4   -2.69    2.49
  30  24   6    1.44    2.69
  30  24   8   -3.59    2.41
  30  24  10   -0.26    2.13
  30  24  12    0.92    2.36
  30  24  14   -1.08    2.05
  30  24  16    4.00    3.59
  30  24  18    0.56    1.28
  30  24  20   -0.72    1.51
  30  25   1   -3.28    2.51
  30  25   3   -3.54    2.72
  30  25   5   -2.49    2.59
  30  25   7   -0.77    2.56
  30  25   9   21.93    7.16
  30  25  11    5.44    3.90
  30  25  13   15.39    6.21
  30  25  15    3.51    2.26
  30  25  17    7.87    2.87
  30  25  19   -5.39    1.72
  30  26   0  155.23   32.32
  30  26   2  153.33   42.37
  30  26   4  114.22   26.65
  30  26   6    8.85    4.98
  30  26   8   -0.97    2.28
  30  26  10    9.77    5.08
  30  26  12   23.57    9.41
  30  26  14   56.97   12.57
  30  26  16    9.23    4.51
  30  26  18    7.95    6.57
  30  27   1    6.05    8.08
  30  27   3    2.56    2.31
  30  27   5    0.80    2.15
  30  27   7    8.00    3.95
  30  27   9    5.13    3.23
  30  27  11    4.39    2.77
  30  27  13   -2.10    2.39
  30  27  15   -3.00    2.28
  30  28   0  191.94   56.10
  30  28   2  128.79   37.06
  30  28   4   56.84   20.88
  30  28   6   -1.41    2.72
  30  28   8   -0.56    2.46
  30  28  10   58.76   17.70
  30  28  12   91.03   26.98
  30  28  14   41.35   31.99
  30  29   1    3.00    2.26
  30  29   3   -2.10    2.08
  30  29   5    2.56    2.21
  30  29   7    1.36    2.46
  30  29   9   -0.21    2.44
  30  29  11   -1.26    2.95
  30  30   0  265.55   86.82
  30  30   2  245.65   72.69
  30  30   4  192.01   39.58
  30  30   6    3.00    3.64
  30  30   8   -3.15    2.74
  30  30  10  -20.16    4.13
  31   1   0   17.06    3.72
  31   1   2   20.70    4.77
  31   1   4    5.23    3.26
  31   1   6    3.67    2.74
  31   1   8   43.12   45.04
  31   1  10    4.21    1.80
  31   1  12   15.70    7.95
  31   1  14    4.10    2.21
  31   1  16   13.75    4.39
  31   1  18    6.36    2.39
  31   1  20   -2.44    2.92
  31   1  22   -3.92    2.64
  31   1  24   -0.13    2.69
  31   1  26    0.67    2.36
  31   1  28    3.36    2.46
  31   1  30   -2.49    1.87
  31   2   1   17.70    5.49
  31   2   3    1.92    2.95
  31   2   5   16.06    4.21
  31   2   7   30.96    6.52
  31   2   9    4.26    2.62
  31   2  11   -1.85    1.74
  31   2  13   -0.67    1.80
  31   2  15  179.86   30.93
  31   2  17   18.78    5.49
  31   2  19  312.85   44.12
  31   2  21   60.82   14.03
  31   2  23   11.23    4.90
  31   2  25   27.19   11.72
  31   2  27   50.84   15.39
  31   2  29  239.44   60.23
  31   3   0    6.26    4.33
  31   3   2    8.44    5.10
  31   3   4   -0.72    2.90
  31   3   6    8.03    2.72
  31   3   8    8.28    3.00
  31   3  10   15.26    4.57
  31   3  12   42.60   13.83
  31   3  14   72.18   15.95
  31   3  16   62.61   15.03
  31   3  18   25.26    9.08
  31   3  20    6.18    3.82
  31   3  22    0.77    2.44
  31   3  24    1.85    2.23
  31   3  26   -1.98    2.62
  31   3  28    0.97    2.26
  31   3  30   -0.85    2.41
  31   4   1   17.08    5.26
  31   4   3   -2.46    3.26
  31   4   5    3.21    2.90
  31   4   7   62.92   16.06
  31   4   9    9.98    9.41
  31   4  11    4.18    1.92
  31   4  13    3.57    2.15
  31   4  15  153.72   25.83
  31   4  17   11.64    3.67
  31   4  19  111.22   27.39
  31   4  21   23.16    8.46
  31   4  23   13.06    5.77
  31   4  25   22.98    8.13
  31   4  27   10.11    5.57
  31   4  29   67.41   23.88
  31   5   0    3.15    3.23
  31   5   2   22.49    4.90
  31   5   4   16.77    3.59
  31   5   6   12.75    8.98
  31   5   8    3.98    2.39
  31   5  10    5.77    2.62
  31   5  12   63.33   28.42
  31   5  14   28.96    5.95
  31   5  16   38.91    7.69
  31   5  18   48.40    9.62
  31   5  20   11.47    7.36
  31   5  22    7.39    3.18
  31   5  24   -2.36    2.28
  31   5  26   -1.72    2.33
  31   5  28    2.18    3.18
  31   5  30    0.59    3.46
  31   6   1    4.90    2.64
  31   6   3    3.67    2.51
  31   6   5    3.67    2.62
  31   6   7    6.18    2.82
  31   6   9    0.33    2.13
  31   6  11    4.13    1.74
  31   6  13   -3.69    1.67
  31   6  15   31.16    6.34
  31   6  17    4.39    2.23
  31   6  19   20.93    5.95
  31   6  21    4.82    2.90
  31   6  23    3.67    2.59
  31   6  25   -0.18    2.36
  31   6  27   -1.26    2.23
  31   6  29    1.08    3.77
  31   7   0   21.47    5.98
  31   7   2   26.21    6.82
  31   7   4   57.35   12.47
  31   7   6    7.95    3.39
  31   7   8   18.83    9.05
  31   7  10    3.39    2.77
  31   7  12   -1.00    1.49
  31   7  14   10.88    2.80
  31   7  16    3.87    3.28
  31   7  18    5.39    2.49
  31   7  20   15.16    8.44
  31   7  22    4.46    2.95
  31   7  24   -1.74    2.92
  31   7  26    5.21    5.98
  31   7  28   -1.39    2.31
  31   8   1    3.54    2.54
  31   8   3    8.31    3.05
  31   8   5   -4.28    2.28
  31   8   7   -1.33    2.44
  31   8   9    4.49    2.00
  31   8  11   10.21    7.39
  31   8  13    5.62    2.62
  31   8  15    3.15    2.46
  31   8  17   10.80    7.95
  31   8  19    6.39    5.00
  31   8  21    0.92    2.15
  31   8  23    4.51    2.82
  31   8  25   -1.62    2.49
  31   8  27    9.31    4.21
  31   8  29   -0.82    3.46
  31   9   0   12.31    9.49
  31   9   2    7.39    2.74
  31   9   4    3.00    2.03
  31   9   6    3.44    2.00
  31   9   8   13.83   11.13
  31   9  10    2.18    1.87
  31   9  12    9.16    4.82
  31   9  14   10.05    2.59
  31   9  16    6.77    2.23
  31   9  18   15.08    4.46
  31   9  20   35.86    6.64
  31   9  22   41.01    9.72
  31   9  24   11.26    7.16
  31   9  26   18.01   10.26
  31   9  28    2.08    3.08
  31  10   1    1.13    2.10
  31  10   3   12.11    5.62
  31  10   5    7.98    2.49
  31  10   7    3.21    2.08
  31  10   9    0.51    1.87
  31  10  11   -1.10    1.67
  31  10  13   10.77    2.67
  31  10  15    2.36    1.64
  31  10  17   17.42    4.69
  31  10  19    2.21    2.28
  31  10  21    1.39    2.05
  31  10  23    3.77    2.49
  31  10  25    1.51    2.21
  31  10  27   21.67    9.29
  31  10  29    6.08   13.13
  31  11   0    5.10    1.74
  31  11   2    7.46    5.44
  31  11   4    6.28    4.85
  31  11   6    0.92    1.64
  31  11   8    4.51    3.92
  31  11  10    9.70    8.21
  31  11  12    0.21    1.64
  31  11  14    7.05    1.64
  31  11  16    1.69    2.28
  31  11  18    3.41    2.18
  31  11  20    1.51    1.90
  31  11  22    9.90    3.98
  31  11  24    6.95    3.92
  31  11  26    8.08    3.51
  31  11  28    1.74    2.44
  31  12   1    2.72    3.92
  31  12   3   49.58   11.00
  31  12   5   29.98    8.54
  31  12   7    0.51    1.64
  31  12   9    7.93    3.21
  31  12  11    2.59    1.56
  31  12  13   60.99    9.44
  31  12  15   49.27    7.13
  31  12  17   81.98   15.26
  31  12  19   19.31    6.26
  31  12  21    6.00    3.31
  31  12  23    6.31    3.72
  31  12  25    7.28    3.41
  31  12  27   32.65   10.49
  31  13   0    2.08    2.72
  31  13   2    5.21    3.18
  31  13   4    8.08    2.49
  31  13   6    1.77    1.72
  31  13   8   -0.03    1.59
  31  13  10   18.54    5.03
  31  13  12   50.76    7.31
  31  13  14   95.42   11.72
  31  13  16   82.51   14.36
  31  13  18   24.26    5.75
  31  13  20    1.23    2.21
  31  13  22    0.41    1.77
  31  13  24    6.95    3.54
  31  13  26   24.52    7.90
  31  14   1    6.72    2.18
  31  14   3   57.17   11.05
  31  14   5   63.74   10.93
  31  14   7    9.82    3.62
  31  14   9    6.64    2.41
  31  14  11   -0.82    1.56
  31  14  13   82.59    9.21
  31  14  15  108.93   11.16
  31  14  17  132.69   15.65
  31  14  19   52.38   10.34
  31  14  21   30.93   10.05
  31  14  23   -0.05    2.00
  31  14  25   10.98    3.95
  31  14  27   25.26   13.80
  31  15   0  260.14   37.14
  31  15   2  235.03   32.93
  31  15   4   58.66   11.85
  31  15   6   34.78    6.59
  31  15   8    2.72    1.98
  31  15  10    4.21    2.49
  31  15  12   37.86    5.75
  31  15  14  148.90   17.34
  31  15  16  158.41   15.80
  31  15  18   49.68   10.26
  31  15  20   10.57    3.15
  31  15  22    0.26    1.62
  31  15  24   -0.05    2.18
  31  15  26   -1.23    4.13
  31  16   1    6.39    2.39
  31  16   3   40.48    7.54
  31  16   5   38.94    7.67
  31  16   7    7.49    2.80
  31  16   9   11.44    4.03
  31  16  11    7.21    2.13
  31  16  13   73.90   11.90
  31  16  15  166.52   18.19
  31  16  17  144.59   16.67
  31  16  19   43.27    7.05
  31  16  21   14.70    4.67
  31  16  23   -2.03    1.67
  31  16  25   -0.28    2.74
  31  17   0   38.01    8.85
  31  17   2   21.44    9.36
  31  17   4   10.85    4.95
  31  17   6   -1.00    1.95
  31  17   8    0.67    2.21
  31  17  10   12.47    3.80
  31  17  12   85.13   12.90
  31  17  14  108.01   14.90
  31  17  16  130.48   13.21
  31  17  18   53.20    6.85
  31  17  20    8.16    3.13
  31  17  22    2.28    1.36
  31  17  24   -0.80    2.54
  31  18   1    7.46    2.33
  31  18   3   38.60   10.98
  31  18   5   40.40    8.93
  31  18   7    9.44    3.39
  31  18   9   13.72    3.36
  31  18  11   -1.39    1.67
  31  18  13   25.68    5.16
  31  18  15   60.05    8.80
  31  18  17   60.99    8.21
  31  18  19   27.65    5.57
  31  18  21    8.31    5.69
  31  18  23   -0.67    1.51
  31  19   0  331.88   58.94
  31  19   2  220.28   39.78
  31  19   4  126.79   22.80
  31  19   6   23.52    6.67
  31  19   8   -0.69    2.08
  31  19  10    1.44    1.85
  31  19  12   34.45    7.85
  31  19  14   55.71   10.52
  31  19  16   49.76    8.44
  31  19  18   33.52    6.08
  31  19  20    4.90    2.41
  31  19  22   11.03    9.16
  31  19  24    3.54    3.03
  31  20   1    2.36    2.54
  31  20   3    6.10    3.59
  31  20   5   36.96   10.03
  31  20   7    8.41    4.21
  31  20   9    4.75    2.98
  31  20  11   -3.08    1.92
  31  20  13   -1.03    1.74
  31  20  15    3.72    2.67
  31  20  17    8.80    2.54
  31  20  19    7.75    2.18
  31  20  21   -0.33    1.26
  31  20  23    1.87    2.46
  31  21   0  126.94   32.40
  31  21   2   80.26   17.19
  31  21   4   10.26    4.69
  31  21   6    0.72    2.46
  31  21   8    1.33    2.31
  31  21  10    2.39    1.98
  31  21  12    3.10    2.08
  31  21  14   15.49    5.90
  31  21  16   11.05    3.33
  31  21  18    3.85    2.28
  31  21  20    1.44    1.69
  31  21  22   -2.46    1.74
  31  22   1    4.57    2.77
  31  22   3    1.28    2.54
  31  22   5    6.69    3.26
  31  22   7    5.13    3.74
  31  22   9    8.90    4.51
  31  22  11   -1.18    2.08
  31  22  13   -2.77    1.87
  31  22  15    0.95    1.82
  31  22  17   -3.03    1.41
  31  22  19   -1.36    1.28
  31  22  21    0.46    1.62
  31  23   0    7.26    4.31
  31  23   2   18.72    6.10
  31  23   4   10.16    5.57
  31  23   6    4.08    3.00
  31  23   8   17.57    6.41
  31  23  10    1.03    3.10
  31  23  12    0.95    1.69
  31  23  14    1.72    1.92
  31  23  16   -0.97    1.69
  31  23  18    1.46    2.41
  31  23  20   -1.49    1.85
  31  24   1    1.41    2.49
  31  24   3    2.59    2.41
  31  24   5   -1.87    2.23
  31  24   7   -1.36    2.21
  31  24   9    4.41    4.05
  31  24  11   15.77    5.21
  31  24  13   15.16    5.54
  31  24  15   21.52   18.11
  31  24  17   -1.51    1.80
  31  24  19    0.36    2.56
  31  25   0   65.12   24.80
  31  25   2   13.93    4.67
  31  25   4   17.75    8.80
  31  25   6    1.90    2.74
  31  25   8    1.15    2.21
  31  25  10   -1.80    2.49
  31  25  12   12.29    4.72
  31  25  14    6.03    3.26
  31  25  16    5.23    3.21
  31  26   1    8.28    7.85
  31  26   3    1.15    2.26
  31  26   5   -1.08    2.00
  31  26   7   -3.44    2.62
  31  26   9    5.10    3.92
  31  26  11    3.00    3.41
  31  26  13   23.03    7.16
  31  26  15   11.34    4.87
  31  27   0   55.61   16.47
  31  27   2   94.06   22.34
  31  27   4   15.29    6.62
  31  27   6   -4.64    2.23
  31  27   8    3.33    2.49
  31  27  10   36.27   10.11
  31  27  12   23.85    9.52
  31  27  14   -3.92    2.95
  31  28   1    2.72    2.21
  31  28   3   -1.15    2.72
  31  28   5   -0.36    2.46
  31  28   7    0.03    2.41
  31  28   9   58.17   50.04
  31  28  11    5.46    4.03
  31  29   0  216.41   55.81
  31  29   2  136.28   33.60
  31  29   4   86.77   26.50
  31  29   6    0.36    3.15
  31  29   8   13.70   10.59
  31  30   1   -6.62    3.13
  31  30   3   -3.41    3.44
  31  30   5   -4.00    3.23
  32   0   0   14.72    6.87
  32   1   1    7.95    3.00
  32   1   3   -1.23    2.74
  32   1   5   -3.72    2.59
  32   1   7   -0.15    2.56
  32   1   9   11.16    9.34
  32   1  11    0.56    1.80
  32   1  13    3.36    1.62
  32   1  15    4.59    2.26
  32   1  17   15.95    7.67
  32   1  19   -2.23    2.54
  32   1  21   -6.64    2.39
  32   1  23    4.80    3.13
  32   1  25    3.87    4.26
  32   1  27   -3.13    2.39
  32   1  29   -3.98    2.44
  32   2   0   20.11    7.44
  32   2   2  235.57   61.02
  32   2   4   10.34    4.46
  32   2   6    2.08    2.80
  32   2   8    5.39    2.28
  32   2  10    7.39    4.69
  32   2  12   12.77    8.57
  32   2  14  177.68   30.37
  32   2  16    2.31    2.92
  32   2  18  213.92   37.35
  32   2  20   62.76   34.99
  32   2  22  113.35   28.04
  32   2  24   32.58   11.00
  32   2  26   34.78   14.21
  32   2  28  213.33   59.35
  32   3   1    3.77    2.62
  32   3   3    4.69    2.82
  32   3   5    4.46    2.59
  32   3   7   11.26   10.85
  32   3   9    4.72    2.31
  32   3  11   28.42    6.03
  32   3  13   27.70    5.69
  32   3  15   15.65    5.98
  32   3  17   31.34    7.59
  32   3  19    2.80    2.72
  32   3  21    3.49    2.23
  32   3  23   -1.39    2.10
  32   3  25    2.44    2.72
  32   3  27    2.28    3.28
  32   3  29    2.05    3.08
  32   4   0    2.03    3.69
  32   4   2   17.57    4.49
  32   4   4    6.00    4.10
  32   4   6   58.89   26.88
  32   4   8    4.33    3.59
  32   4  10   29.04    7.36
  32   4  12   16.39    5.26
  32   4  14   90.26   18.62
  32   4  16    4.03    3.59
  32   4  18  211.56   35.06
  32   4  20   40.45   12.00
  32   4  22   46.22   16.06
  32   4  24    0.26    4.39
  32   4  26    2.82    3.85
  32   4  28   78.03   26.93
  32   5   1    1.59    2.72
  32   5   3   -1.92    2.62
  32   5   5   21.19    5.62
  32   5   7   30.01    8.77
  32   5   9    9.29    3.87
  32   5  11   45.91    8.52
  32   5  13   79.74   11.80
  32   5  15   70.77   10.26
  32   5  17   27.01    6.34
  32   5  19   11.82    3.80
  32   5  21    1.18    2.69
  32   5  23    3.82    4.80
  32   5  25    6.54    2.26
  32   5  27    0.97    2.49
  32   5  29    0.38    2.62
  32   6   0   23.50    7.57
  32   6   2    3.13    2.67
  32   6   4   16.70    4.67
  32   6   6   71.92   18.06
  32   6   8   11.57    3.62
  32   6  10   20.49    4.95
  32   6  12   28.55    8.13
  32   6  14   15.88    5.13
  32   6  16   14.65    5.23
  32   6  18   20.13    7.49
  32   6  20    0.56    2.33
  32   6  22   16.77    4.51
  32   6  24    3.46    2.31
  32   6  26    7.13    4.80
  32   6  28    1.31    2.18
  32   7   1    0.44    2.33
  32   7   3    6.34    2.49
  32   7   5   18.13    5.41
  32   7   7   10.67    3.15
  32   7   9   13.41    9.41
  32   7  11   14.85    4.64
  32   7  13   33.22    6.26
  32   7  15   12.59    4.16
  32   7  17    7.52    3.39
  32   7  19    9.72    5.18
  32   7  21   -1.95    2.95
  32   7  23    0.36    1.95
  32   7  25    0.38    2.28
  32   7  27   -1.41    3.13
  32   8   0    3.33    2.56
  32   8   2    6.23    7.16
  32   8   4    2.28    2.36
  32   8   6    1.51    2.69
  32   8   8   19.47    4.59
  32   8  10    0.31    2.21
  32   8  12    0.44    2.28
  32   8  14   29.27    5.59
  32   8  16    0.08    2.31
  32   8  18    3.64    2.82
  32   8  20   -0.05    2.21
  32   8  22   17.42    6.34
  32   8  24    1.18    2.67
  32   8  26   49.48   16.11
  32   8  28    4.03    5.44
  32   9   1   -0.54    2.21
  32   9   3    6.57    2.31
  32   9   5   25.42    7.23
  32   9   7    6.59    2.69
  32   9   9    3.67    2.33
  32   9  11    2.21    1.90
  32   9  13   -0.85    1.64
  32   9  15   -1.03    2.41
  32   9  17    0.08    1.87
  32   9  19    4.80    2.59
  32   9  21    4.51    2.90
  32   9  23    3.18    2.80
  32   9  25    0.62    2.10
  32   9  27    0.36    2.87
  32  10   0   42.91   10.00
  32  10   2   34.86   20.93
  32  10   4    9.08    2.98
  32  10   6   36.37    9.39
  32  10   8   29.70   16.90
  32  10  10    0.03    1.77
  32  10  12    3.13    3.10
  32  10  14    0.59    1.87
  32  10  16   70.49   12.26
  32  10  18   -1.15    2.03
  32  10  20    1.13    2.33
  32  10  22    0.44    2.77
  32  10  24    5.46    6.05
  32  10  26   67.51   21.37
  32  11   1    0.08    1.98
  32  11   3   24.19    6.62
  32  11   5   47.86    9.41
  32  11   7   13.16    3.98
  32  11   9    1.00    1.90
  32  11  11    2.54    2.44
  32  11  13    9.67    2.90
  32  11  15   29.14    5.03
  32  11  17   12.44    4.00
  32  11  19    3.36    2.18
  32  11  21   -0.15    1.80
  32  11  23    1.00    2.28
  32  11  25    7.80    5.03
  32  11  27   -2.54    5.18
  32  12   0   22.91    5.34
  32  12   2    9.75    2.95
  32  12   4   15.34    3.85
  32  12   6   33.81    7.18
  32  12   8   -0.82    1.82
  32  12  10    9.18    2.87
  32  12  12   73.61   12.44
  32  12  14   61.33    9.95
  32  12  16  107.04   15.39
  32  12  18   26.60    6.36
  32  12  20    3.26    2.49
  32  12  22    2.18    1.77
  32  12  24    9.18    5.64
  32  12  26   51.38   16.08
  32  13   1    5.85    1.90
  32  13   3   67.15   11.03
  32  13   5   84.13   12.21
  32  13   7   25.68    5.39
  32  13   9    5.16    3.28
  32  13  11   15.95    3.64
  32  13  13   55.35    8.44
  32  13  15  157.82   17.39
  32  13  17   96.78   16.95
  32  13  19   44.96    8.41
  32  13  21    0.54    1.80
  32  13  23   -1.67    1.67
  32  13  25   13.88    4.87
  32  14   0  124.68   20.21
  32  14   2  203.68   29.06
  32  14   4   77.46   11.05
  32  14   6    2.59    2.39
  32  14   8   20.21    4.92
  32  14  10    0.05    1.46
  32  14  12   45.14    6.90
  32  14  14   79.49   11.05
  32  14  16  126.04   14.95
  32  14  18   51.17   10.75
  32  14  20   23.01    5.64
  32  14  22    1.31    2.15
  32  14  24    0.87    2.72
  32  14  26  -14.90   10.16
  32  15   1   10.47    5.39
  32  15   3   28.45    7.41
  32  15   5   52.09    8.95
  32  15   7   29.55    6.23
  32  15   9    0.38    1.49
  32  15  11   24.16    5.00
  32  15  13  143.64   16.77
  32  15  15  212.30   23.21
  32  15  17  212.66   23.03
  32  15  19   36.37    7.90
  32  15  21    6.03    2.77
  32  15  23    1.10    1.64
  32  15  25    6.36    3.77
  32  16   0   20.39    4.90
  32  16   2   10.00    3.77
  32  16   4    7.80    3.51
  32  16   6   12.98    4.33
  32  16   8    1.49    1.82
  32  16  10   29.14    7.31
  32  16  12  102.01   15.39
  32  16  14  125.97   15.83
  32  16  16  148.25   17.90
  32  16  18   54.84    9.34
  32  16  20   16.29    4.51
  32  16  22   -0.31    1.74
  32  16  24    1.44    2.28
  32  17   1    4.62    3.33
  32  17   3   13.24    5.03
  32  17   5   27.55    7.36
  32  17   7   18.75    4.23
  32  17   9    4.64    5.10
  32  17  11   18.37    4.28
  32  17  13  107.45   15.49
  32  17  15  184.99   21.52
  32  17  17  176.55   17.24
  32  17  19   43.48    7.64
  32  17  21    0.38    1.36
  32  17  23   -1.92    1.77
  32  18   0  440.79   82.46
  32  18   2  230.41   43.99
  32  18   4  214.30   40.17
  32  18   6   27.09    7.75
  32  18   8   25.93    7.93
  32  18  10    0.74    1.80
  32  18  12   34.50    9.95
  32  18  14   76.26   12.00
  32  18  16   67.82   10.47
  32  18  18   43.86    6.49
  32  18  20    2.51    2.05
  32  18  22    0.59    1.64
  32  19   1    0.90    2.44
  32  19   3    4.98    2.85
  32  19   5    8.85    4.03
  32  19   7   15.36    4.49
  32  19   9    1.23    2.23
  32  19  11    3.85    2.10
  32  19  13   18.42    7.23
  32  19  15   52.22   11.00
  32  19  17   52.89    9.88
  32  19  19   10.31    2.36
  32  19  21    0.23    1.15
  32  20   0  143.64   32.83
  32  20   2   67.36   14.26
  32  20   4   52.02   14.47
  32  20   6   -1.64    2.39
  32  20   8   -0.95    2.33
  32  20  10    0.18    1.85
  32  20  12    6.52    3.95
  32  20  14   22.26    6.13
  32  20  16   11.67    3.44
  32  20  18    6.82    2.15
  32  20  20    2.95    1.46
  32  20  22   -9.54    3.51
  32  21   1   -1.95    2.36
  32  21   3    7.44    2.49
  32  21   5    0.44    2.33
  32  21   7    2.28    2.90
  32  21   9    0.90    1.98
  32  21  11    1.31    2.21
  32  21  13    3.64    1.72
  32  21  15    9.05    4.72
  32  21  17   -0.74    1.49
  32  21  19   -0.85    1.23
  32  21  21    4.67    7.95
  32  22   0   90.31   17.47
  32  22   2   43.53   12.44
  32  22   4   53.99   12.18
  32  22   6   17.29    6.03
  32  22   8   48.02   13.88
  32  22  10    9.54    3.59
  32  22  12    3.13    2.00
  32  22  14    4.51    1.56
  32  22  16   -1.69    1.51
  32  22  18   -0.97    1.31
  32  22  20    0.15    2.28
  32  23   1   -2.51    2.49
  32  23   3    1.59    2.56
  32  23   5    0.03    2.26
  32  23   7    2.39    2.13
  32  23   9    9.80   11.47
  32  23  11   -1.87    1.90
  32  23  13    1.90    2.92
  32  23  15   -4.23    1.74
  32  23  17    1.36    1.67
  32  24   0   31.52   10.31
  32  24   2   38.19   13.90
  32  24   4   13.80    5.93
  32  24   6    1.56    2.39
  32  24   8    9.44    5.18
  32  24  10    8.46    3.64
  32  24  12    4.98    3.28
  32  24  14    1.90    2.49
  32  24  16   -3.28    1.98
  32  25   1    3.23    2.36
  32  25   3    2.87    2.51
  32  25   5   -0.18    2.64
  32  25   7   -0.41    2.08
  32  25   9    4.62    2.31
  32  25  11   15.95    5.54
  32  25  13   19.78    9.44
  32  25  15   -2.13    2.67
  32  26   0   42.35   14.62
  32  26   2   21.80    9.54
  32  26   4    8.95    5.16
  32  26   6   -2.87    2.46
  32  26   8   51.71   16.47
  32  26  10   60.56   16.88
  32  26  12   40.94   17.54
  32  26  14    3.05    3.00
  32  27   1   -3.90    2.62
  32  27   3    1.90    2.31
  32  27   5   -0.59    2.56
  32  27   7   -1.44    2.62
  32  27   9    5.72    2.23
  32  27  11   16.21    8.85
  32  28   0  362.56  123.66
  32  28   2  150.41   55.74
  32  28   4   61.23   21.90
  32  28   6    4.00    3.46
  32  28   8   18.49    9.90
  32  28  10  -14.72   10.13
  32  29   1   -3.64    4.00
  32  29   3    0.03    2.62
  32  29   5   -7.21    3.69
  33   1   0    6.31    3.23
  33   1   2   16.24    6.72
  33   1   4    8.67    4.08
  33   1   6   -2.23    2.64
  33   1   8    4.75    3.10
  33   1  10    2.41    2.54
  33   1  12    8.59    3.90
  33   1  14   -0.67    1.72
  33   1  16    2.49    2.15
  33   1  18    8.67   11.00
  33   1  20    0.38    2.10
  33   1  22    3.67    2.59
  33   1  24    2.74    2.46
  33   1  26    2.77    2.41
  33   1  28   -6.36    3.18
  33   2   1    5.23    2.98
  33   2   3    0.64    2.90
  33   2   5    3.54    2.87
  33   2   7    1.92    2.46
  33   2   9   13.70    5.13
  33   2  11   16.08    3.80
  33   2  13   14.49    4.05
  33   2  15   10.36    3.13
  33   2  17   85.41   19.16
  33   2  19    8.54    4.51
  33   2  21   57.97   15.24
  33   2  23    1.62    2.49
  33   2  25    1.44    2.36
  33   2  27   54.10   16.77
  33   3   0   17.08    4.87
  33   3   2    6.05    4.08
  33   3   4    8.28    7.10
  33   3   6   -0.10    2.72
  33   3   8   -4.57    2.59
  33   3  10    4.00    2.67
  33   3  12   25.98    7.28
  33   3  14    9.44    3.03
  33   3  16    3.87    3.05
  33   3  18    4.67    3.90
  33   3  20    6.00    5.00
  33   3  22    0.13    2.69
  33   3  24    7.59    2.72
  33   3  26   -2.00    2.21
  33   3  28    0.95    4.33
  33   4   1    8.75    5.13
  33   4   3    0.92    2.82
  33   4   5    6.08    2.49
  33   4   7   11.44    5.80
  33   4   9    3.95    2.44
  33   4  11    5.46    3.10
  33   4  13   38.96    7.87
  33   4  15    9.00    2.49
  33   4  17   33.11    8.21
  33   4  19    3.51    2.28
  33   4  21   41.27   13.08
  33   4  23    1.67    3.15
  33   4  25    2.64    1.85
  33   4  27    4.08    3.51
  33   5   0    6.28    3.41
  33   5   2    6.03    3.54
  33   5   4    2.87    3.28
  33   5   6    1.18    2.80
  33   5   8    1.33    2.90
  33   5  10   15.06    9.39
  33   5  12   40.09   11.11
  33   5  14   14.77    2.95
  33   5  16    2.67    2.28
  33   5  18   -2.28    2.28
  33   5  20   -1.92    1.80
  33   5  22    2.62    2.15
  33   5  24    5.18    4.39
  33   5  26    7.57    2.46
  33   5  28   26.03   14.62
  33   6   1    3.44    3.26
  33   6   3    4.77    2.59
  33   6   5   -0.21    2.59
  33   6   7    3.62    2.90
  33   6   9    3.51    2.87
  33   6  11    4.69    2.31
  33   6  13   15.59    3.92
  33   6  15    3.10    1.74
  33   6  17   12.90    4.05
  33   6  19    5.93    2.49
  33   6  21   15.83    5.21
  33   6  23    0.87    2.31
  33   6  25    1.80    2.31
  33   6  27    9.54   14.72
  33   7   0    3.57    3.36
  33   7   2   -3.18    2.33
  33   7   4   20.70   16.93
  33   7   6    0.26    2.59
  33   7   8    6.08    3.15
  33   7  10   55.94   11.29
  33   7  12   45.25    8.46
  33   7  14   64.30    9.80
  33   7  16   47.35   14.06
  33   7  18    7.05    2.59
  33   7  20    1.74    2.23
  33   7  22   -1.36    2.31
  33   7  24   -3.05    2.31
  33   7  26    0.08    1.82
  33   8   1    5.36    2.54
  33   8   3    5.39    2.59
  33   8   5   -2.92    2.28
  33   8   7    3.00    3.39
  33   8   9    4.77    8.75
  33   8  11   -0.69    2.00
  33   8  13    3.44    2.13
  33   8  15    7.46    2.54
  33   8  17    5.62    1.87
  33   8  19    0.08    2.69
  33   8  21   12.18    4.57
  33   8  23    2.95    1.95
  33   8  25   38.76   16.36
  33   8  27   25.85   16.77
  33   9   0   23.42    9.03
  33   9   2    8.28    3.21
  33   9   4    6.28    5.18
  33   9   6    2.39    2.51
  33   9   8    7.59    4.13
  33   9  10    8.62   10.47
  33   9  12    7.49    2.21
  33   9  14    0.21    1.62
  33   9  16   -1.69    1.56
  33   9  18   -1.03    1.62
  33   9  20   -0.46    1.98
  33   9  22   -4.31    1.95
  33   9  24    0.95    2.05
  33   9  26   -2.46    2.03
  33  10   1    8.44    2.69
  33  10   3    6.39    2.51
  33  10   5   20.78    8.85
  33  10   7   64.94   11.26
  33  10   9   10.08    4.33
  33  10  11   -0.13    1.69
  33  10  13    1.82    1.67
  33  10  15   15.42    4.13
  33  10  17    2.92    1.69
  33  10  19    2.67    2.26
  33  10  21    2.44    2.49
  33  10  23    0.67    1.90
  33  10  25   46.63   23.11
  33  11   0   24.52    5.13
  33  11   2   20.29    7.28
  33  11   4    3.21    2.41
  33  11   6    4.69    2.31
  33  11   8    1.80    2.03
  33  11  10    6.82    5.13
  33  11  12    4.67    3.49
  33  11  14    8.75    2.80
  33  11  16    7.90    3.85
  33  11  18    4.51    2.05
  33  11  20    2.69    1.64
  33  11  22    1.90    2.00
  33  11  24    2.36    2.08
  33  11  26   -1.15    5.85
  33  12   1    9.39    2.85
  33  12   3   15.49    4.77
  33  12   5   24.75    5.67
  33  12   7   78.54   13.90
  33  12   9   35.91   22.52
  33  12  11    2.56    1.92
  33  12  13    5.10    2.39
  33  12  15   53.71    9.93
  33  12  17   14.62    3.49
  33  12  19   14.65    5.49
  33  12  21    8.59    7.39
  33  12  23   -0.26    2.49
  33  12  25   39.58   14.11
  33  13   0   25.47    4.44
  33  13   2   26.73    4.92
  33  13   4   29.57    6.10
  33  13   6    6.77    3.03
  33  13   8    2.98    2.23
  33  13  10    1.41    1.80
  33  13  12    4.23    1.77
  33  13  14   30.63    5.64
  33  13  16   44.94    6.67
  33  13  18   15.11    3.85
  33  13  20   -0.38    1.80
  33  13  22    2.92    2.08
  33  13  24    1.77    2.03
  33  14   1   10.31    3.00
  33  14   3   13.11    3.59
  33  14   5    8.41    2.44
  33  14   7   43.40    7.77
  33  14   9   -0.26    1.72
  33  14  11   14.70    8.28
  33  14  13   27.29    6.87
  33  14  15  147.51   15.98
  33  14  17   36.81    6.41
  33  14  19   28.86    6.87
  33  14  21   -0.62    1.49
  33  14  23    3.51    1.90
  33  15   0    7.95    4.23
  33  15   2    6.64    2.23
  33  15   4   -0.15    1.90
  33  15   6    3.44    1.87
  33  15   8    5.36    2.46
  33  15  10   16.42    5.62
  33  15  12   51.20    8.03
  33  15  14  163.41   24.39
  33  15  16   71.28   10.03
  33  15  18   36.60    7.23
  33  15  20   13.67    3.31
  33  15  22    2.13    3.62
  33  15  24   -1.69    2.72
  33  16   1   10.93   10.05
  33  16   3    4.31    2.46
  33  16   5    8.82    3.39
  33  16   7   19.78    5.41
  33  16   9    9.41    7.05
  33  16  11    7.36    1.95
  33  16  13   44.73    6.05
  33  16  15  114.24   15.67
  33  16  17   56.40    8.03
  33  16  19   15.49    3.82
  33  16  21   -1.59    1.56
  33  16  23    3.36    2.51
  33  17   0   72.15   15.90
  33  17   2   87.95   16.18
  33  17   4   62.35   14.16
  33  17   6   14.67    6.10
  33  17   8    1.26    1.92
  33  17  10    3.69    2.67
  33  17  12    9.00    2.51
  33  17  14   50.43    6.87
  33  17  16   47.53    8.31
  33  17  18   19.88    4.44
  33  17  20    6.77    2.05
  33  17  22   -1.28    1.51
  33  18   1    2.28    2.26
  33  18   3   11.05    4.67
  33  18   5    3.51    2.13
  33  18   7    2.85    2.49
  33  18   9   -1.21    2.13
  33  18  11    2.08    1.90
  33  18  13   13.03    4.28
  33  18  15   56.40    8.70
  33  18  17   24.75    4.13
  33  18  19    8.49    3.00
  33  18  21   -1.36    1.28
  33  19   0   27.27    6.87
  33  19   2   12.57    5.31
  33  19   4    8.49    2.49
  33  19   6   -0.38    2.41
  33  19   8    0.21    1.87
  33  19  10    0.90    1.95
  33  19  12   22.42    6.72
  33  19  14   25.85    6.26
  33  19  16   25.96    6.13
  33  19  18   10.98    2.72
  33  19  20    0.31    1.36
  33  20   1   -1.85    2.23
  33  20   3   -3.51    2.64
  33  20   5    2.08    2.36
  33  20   7    1.56    2.21
  33  20   9    2.10    2.67
  33  20  11    1.80    2.18
  33  20  13    3.15    2.85
  33  20  15    5.93    2.46
  33  20  17   -0.33    1.46
  33  20  19    4.92    3.87
  33  21   0   69.10   14.65
  33  21   2  101.06   19.08
  33  21   4   34.81    9.98
  33  21   6   30.65    8.46
  33  21   8   15.88    6.03
  33  21  10   -0.74    2.18
  33  21  12    1.05    1.82
  33  21  14    0.80    2.08
  33  21  16    0.64    1.31
  33  21  18   -0.05    1.18
  33  22   1   21.98   17.13
  33  22   3   -1.77    1.82
  33  22   5    0.38    2.08
  33  22   7    3.03    2.10
  33  22   9   -1.49    1.98
  33  22  11   -1.21    1.72
  33  22  13   -0.85    1.56
  33  22  15   -1.08    1.74
  33  22  17   -0.46    1.62
  33  23   0    4.44    3.13
  33  23   2    8.70    3.28
  33  23   4   -0.62    2.00
  33  23   6   -0.82    1.77
  33  23   8    0.41    1.90
  33  23  10    1.69    2.05
  33  23  12   -0.67    1.95
  33  23  14   -0.38    1.64
  33  23  16   -1.18    1.98
  33  24   1   -2.08    1.98
  33  24   3    1.59    3.05
  33  24   5    8.28    5.21
  33  24   7    0.08    2.39
  33  24   9    3.33    2.62
  33  24  11    0.85    2.26
  33  24  13    1.87    1.64
  33  24  15   -0.95    2.98
  33  25   0    0.21    2.49
  33  25   2    1.08    2.23
  33  25   4    0.36    3.36
  33  25   6   13.83    5.98
  33  25   8   60.17   15.31
  33  25  10   27.68   11.26
  33  25  12   14.88    8.31
  33  26   1    0.00    2.21
  33  26   3    1.51    2.64
  33  26   5   -0.82    2.39
  33  26   7    3.28    2.33
  33  26   9    2.98    2.33
  33  26  11    2.56    3.00
  33  27   0   95.85   34.63
  33  27   2   20.26   11.70
  33  27   4   39.19   10.47
  33  27   6    0.87    2.90
  33  27   8   -3.59    2.72
  33  28   1    6.59    3.05
  33  28   3   -4.95    4.16
  33  28   5   -1.28    3.13
  34   0   0  176.11   68.41
  34   1   1   35.37   22.55
  34   1   3   16.31   11.62
  34   1   5    0.10    2.92
  34   1   7    3.54    3.18
  34   1   9   -0.33    2.54
  34   1  11    0.80    2.56
  34   1  13    2.10    1.98
  34   1  15   -0.31    1.67
  34   1  17   -1.49    2.18
  34   1  19    0.33    2.05
  34   1  21   -2.33    2.36
  34   1  23    2.05    2.46
  34   1  25    0.87    2.49
  34   1  27    4.75    2.72
  34   2   0   28.16   10.13
  34   2   2   14.06    9.44
  34   2   4    5.62    3.41
  34   2   6    4.95    3.08
  34   2   8   27.80    8.16
  34   2  10   30.39    9.57
  34   2  12   16.36   10.54
  34   2  14   71.31   13.41
  34   2  16   65.05   11.85
  34   2  18   18.96    8.75
  34   2  20   81.95   17.06
  34   2  22    5.87    3.28
  34   2  24    0.08    2.28
  34   2  26   10.59    7.87
  34   3   1    8.57    6.41
  34   3   3    3.31    3.74
  34   3   5    1.08    3.33
  34   3   7    9.75    3.05
  34   3   9   13.49    4.05
  34   3  11   20.42    5.46
  34   3  13   16.06    3.69
  34   3  15    8.95    2.92
  34   3  17    2.28    2.87
  34   3  19    3.74    4.08
  34   3  21    6.67    3.80
  34   3  23    4.92    3.05
  34   3  25    1.39    3.80
  34   3  27  -10.05    3.57
  34   4   0   82.34   29.70
  34   4   2   24.91   20.01
  34   4   4    6.39    5.80
  34   4   6    3.39    3.00
  34   4   8    0.49    3.21
  34   4  10    9.82    3.03
  34   4  12    8.05    3.15
  34   4  14   52.38   11.18
  34   4  16   39.65    7.75
  34   4  18   -2.00    2.18
  34   4  20   42.09   11.00
  34   4  22   -0.59    2.21
  34   4  24   -1.98    2.39
  34   4  26    9.98    9.16
  34   5   1    1.39    3.36
  34   5   3    0.77    2.85
  34   5   5    7.39    3.62
  34   5   7   22.37    7.23
  34   5   9   35.35    7.49
  34   5  11   82.28   20.88
  34   5  13   38.29    8.03
  34   5  15   20.55    4.05
  34   5  17   11.88    7.05
  34   5  19   -1.56    2.05
  34   5  21    4.64    2.41
  34   5  23    1.85    3.59
  34   5  25    9.41    5.00
  34   6   0    7.54    5.21
  34   6   2    1.59    2.90
  34   6   4    3.21    2.54
  34   6   6    4.18    3.49
  34   6   8   -2.74    2.46
  34   6  10    2.59    5.05
  34   6  12   34.09    9.80
  34   6  14   15.06    4.98
  34   6  16   63.61   11.16
  34   6  18    2.36    2.05
  34   6  20   25.78    7.31
  34   6  22    1.80    2.26
  34   6  24   34.73   12.21
  34   6  26    0.44    3.59
  34   7   1    8.08    6.87
  34   7   3   17.95    6.08
  34   7   5   29.29    7.90
  34   7   7   31.78    9.93
  34   7   9   20.52    6.69
  34   7  11   52.25   13.16
  34   7  13   17.01    4.36
  34   7  15   12.52    3.77
  34   7  17    0.36    1.92
  34   7  19    2.39    2.56
  34   7  21    3.03    2.00
  34   7  23   -1.49    2.15
  34   7  25   10.00   10.85
  34   8   0    2.62    2.72
  34   8   2   12.36    7.69
  34   8   4    2.41    3.15
  34   8   6    0.49    2.59
  34   8   8    9.23    4.05
  34   8  10   -0.92    2.05
  34   8  12    6.39    3.08
  34   8  14   30.09    6.98
  34   8  16    1.90    1.39
  34   8  18    1.51    1.95
  34   8  20    0.44    2.80
  34   8  22   -1.90    1.82
  34   8  24   59.10   14.88
  34   8  26  117.89   81.69
  34   9   1    5.72    2.64
  34   9   3   11.26    5.82
  34   9   5   49.66   13.18
  34   9   7   34.29    9.57
  34   9   9   51.12   13.41
  34   9  11   11.85    4.75
  34   9  13    3.95    1.77
  34   9  15    0.77    1.46
  34   9  17    2.92    1.39
  34   9  19    2.31    1.74
  34   9  21   -0.44    1.80
  34   9  23    1.64    1.92
  34   9  25   -1.51    2.59
  34  10   0    7.05    3.39
  34  10   2   26.86    8.98
  34  10   4    8.21    6.10
  34  10   6   -2.03    2.31
  34  10   8    2.59    2.23
  34  10  10    4.31    3.69
  34  10  12    2.67    5.21
  34  10  14   13.16    7.16
  34  10  16    0.51    1.41
  34  10  18    3.49    3.00
  34  10  20    1.64    2.18
  34  10  22    1.21    3.05
  34  10  24   54.79   20.57
  34  11   1    2.39    2.23
  34  11   3   38.83    9.77
  34  11   5   35.65    8.67
  34  11   7   39.17    7.98
  34  11   9   13.03    4.33
  34  11  11    2.72    2.05
  34  11  13    1.03    1.98
  34  11  15    6.34    2.15
  34  11  17   13.67    3.59
  34  11  19    5.08    2.64
  34  11  21   11.62   11.80
  34  11  23    0.38    1.64
  34  12   0   51.91   12.08
  34  12   2   11.98    5.95
  34  12   4   17.78    9.03
  34  12   6   30.83    6.93
  34  12   8    2.80    2.26
  34  12  10    2.00    2.23
  34  12  12    4.10    2.69
  34  12  14   33.70    8.21
  34  12  16    2.13    1.56
  34  12  18   24.62    6.10
  34  12  20   -0.33    1.85
  34  12  22   -0.92    1.69
  34  12  24   71.90   47.48
  34  13   1    1.72    1.77
  34  13   3   30.81    7.87
  34  13   5   49.71    9.95
  34  13   7   30.57    6.00
  34  13   9    4.33    2.23
  34  13  11    7.72    4.36
  34  13  13   30.24    8.39
  34  13  15   51.94    9.52
  34  13  17   58.35   10.29
  34  13  19   22.34    6.49
  34  13  21   10.54    8.54
  34  13  23   -1.80    2.08
  34  14   0   41.24   11.05
  34  14   2   63.20   10.00
  34  14   4   65.97   12.72
  34  14   6    4.08    2.92
  34  14   8   27.03    5.93
  34  14  10   18.19    5.31
  34  14  12   44.25   10.59
  34  14  14   69.36   12.80
  34  14  16   42.66    7.95
  34  14  18   39.12    8.34
  34  14  20    0.85    1.62
  34  14  22   -0.10    1.69
  34  15   1    0.82    1.54
  34  15   3   12.23    2.90
  34  15   5   21.16    4.72
  34  15   7    9.54    3.10
  34  15   9    0.38    1.59
  34  15  11   15.16    9.21
  34  15  13   42.86    8.70
  34  15  15  143.56   24.52
  34  15  17   57.99   10.11
  34  15  19   21.03    5.08
  34  15  21    2.95    4.10
  34  16   0  186.81   28.75
  34  16   2   96.11   18.52
  34  16   4   59.66   10.70
  34  16   6   44.17    9.08
  34  16   8    4.23    1.74
  34  16  10    0.28    1.49
  34  16  12    5.85    4.31
  34  16  14   27.01    5.67
  34  16  16   15.44    4.21
  34  16  18   14.34    4.10
  34  16  20    4.64    4.16
  34  16  22    7.64    2.90
  34  17   1    2.95    1.92
  34  17   3    1.49    2.00
  34  17   5    3.15    2.85
  34  17   7    3.46    2.44
  34  17   9    1.28    1.56
  34  17  11   21.93    6.10
  34  17  13   44.76    9.70
  34  17  15   68.23   12.03
  34  17  17   41.81   10.62
  34  17  19    9.00    3.05
  34  17  21   -0.85    2.05
  34  18   0   40.06    7.98
  34  18   2    1.62    2.28
  34  18   4    2.95    1.90
  34  18   6    2.77    1.95
  34  18   8    2.51    2.21
  34  18  10    9.08    3.21
  34  18  12   17.21    4.33
  34  18  14   28.65    5.93
  34  18  16   18.03    4.13
  34  18  18    6.87    2.74
  34  18  20   -0.05    1.49
  34  19   1    0.85    2.05
  34  19   3    5.28    2.92
  34  19   5    8.23    4.95
  34  19   7    4.46    2.05
  34  19   9   -0.67    1.72
  34  19  11    4.05    2.95
  34  19  13   32.73    8.39
  34  19  15    6.82    4.18
  34  19  17    2.26    2.31
  34  19  19   -2.46    1.92
  34  20   0   81.16   25.19
  34  20   2   74.28   20.01
  34  20   4   25.24    8.39
  34  20   6   30.65    8.49
  34  20   8    6.16    2.82
  34  20  10    0.74    2.15
  34  20  12   -0.74    1.69
  34  20  14    3.08    1.54
  34  20  16    2.15    3.62
  34  20  18   -1.28    1.80
  34  21   1    4.57    3.18
  34  21   3   -0.92    2.49
  34  21   5    1.03    2.05
  34  21   7    3.44    2.44
  34  21   9    1.72    2.05
  34  21  11    0.49    3.08
  34  21  13   -0.92    1.87
  34  21  15    0.80    1.72
  34  21  17   -0.05    2.21
  34  22   0    4.59    3.54
  34  22   2    7.75    5.69
  34  22   4    5.95    4.05
  34  22   6   -0.59    2.33
  34  22   8   -1.15    1.87
  34  22  10    1.08    2.18
  34  22  12   -2.03    1.80
  34  22  14   -1.64    1.74
  34  22  16   -4.82    3.85
  34  23   1   -0.72    1.87
  34  23   3    2.54    2.33
  34  23   5    7.98    3.57
  34  23   7    2.62    1.95
  34  23   9    3.74    2.31
  34  23  11    1.00    2.21
  34  23  13    0.18    1.67
  34  23  15    2.26   10.29
  34  24   0   -1.10    2.56
  34  24   2    1.28    2.67
  34  24   4    2.64    2.05
  34  24   6   61.35   16.77
  34  24   8   79.54   22.55
  34  24  10   63.30   21.37
  34  24  12   96.96   29.50
  34  25   1   -0.95    2.98
  34  25   3    5.28    3.62
  34  25   5    0.51    2.59
  34  25   7    3.08    2.05
  34  25   9    2.80    2.28
  34  25  11   -6.80    4.26
  34  26   0  173.39   54.89
  34  26   2   55.81   18.65
  34  26   4   10.39    5.51
  34  26   6   -1.03    1.98
  34  26   8    3.08   11.31
  34  27   1   -1.69    3.51
  34  27   3  -11.11    5.93
  35   1   0   15.01    6.23
  35   1   2    3.46    3.69
  35   1   4    7.77    5.26
  35   1   6    9.21    5.57
  35   1   8    0.74    2.49
  35   1  10   -2.80    2.46
  35   1  12   -0.36    3.28
  35   1  14    0.64    1.72
  35   1  16    0.44    2.31
  35   1  18   -3.28    1.95
  35   1  20    1.95    1.72
  35   1  22    1.69    2.18
  35   1  24    0.82    2.21
  35   1  26   -3.10    6.87
  35   2   1    6.00    3.92
  35   2   3   12.06    5.72
  35   2   5   -0.49    3.23
  35   2   7   -2.95    3.08
  35   2   9    4.54    2.51
  35   2  11    4.10    3.36
  35   2  13   70.10   15.44
  35   2  15   12.29    4.23
  35   2  17    2.72    2.00
  35   2  19   14.85    4.95
  35   2  21   -0.21    1.87
  35   2  23    8.39    2.64
  35   2  25    7.67    7.13
  35   3   0    2.72    2.67
  35   3   2    0.05    2.98
  35   3   4    6.46    2.85
  35   3   6    7.05    3.67
  35   3   8   10.77    4.95
  35   3  10   44.32   13.65
  35   3  12   25.01    7.21
  35   3  14    5.31    2.51
  35   3  16    1.13    1.54
  35   3  18   -0.28    1.62
  35   3  20    4.28    2.77
  35   3  22    4.31    3.39
  35   3  24    6.90    3.03
  35   4   1    1.46    3.44
  35   4   3   21.70    5.67
  35   4   5   -0.54    2.67
  35   4   7    5.77    4.54
  35   4   9    1.05    2.62
  35   4  11   -1.03    2.00
  35   4  13   22.11    7.90
  35   4  15   19.03    5.51
  35   4  17    0.21    1.72
  35   4  19    9.18    4.03
  35   4  21    1.13    3.80
  35   4  23   17.85    5.75
  35   4  25    1.03    2.67
  35   5   0   12.93    8.67
  35   5   2   23.29   16.65
  35   5   4    1.74    3.39
  35   5   6    8.52    5.49
  35   5   8    5.28    3.39
  35   5  10   62.94   19.96
  35   5  12   79.39   18.11
  35   5  14   29.45   10.57
  35   5  16    0.36    1.80
  35   5  18    1.26    1.59
  35   5  20   -2.74    2.00
  35   5  22    4.21    2.98
  35   5  24    6.93    5.08
  35   6   1   -0.54    3.41
  35   6   3   13.67    6.36
  35   6   5   -2.03    2.56
  35   6   7    5.10    2.85
  35   6   9    2.26    2.26
  35   6  11   -2.82    2.44
  35   6  13   15.24    4.82
  35   6  15   20.03    8.39
  35   6  17    2.28    1.59
  35   6  19    3.92    2.15
  35   6  21   -0.36    1.92
  35   6  23   13.54    7.46
  35   6  25   -7.05    6.26
  35   7   0    0.10    2.85
  35   7   2    7.98    5.93
  35   7   4    2.64    4.03
  35   7   6   -0.82    2.92
  35   7   8    6.10    3.85
  35   7  10   37.06    9.26
  35   7  12   37.50    9.11
  35   7  14   31.24   12.57
  35   7  16   -0.51    1.54
  35   7  18    1.80    1.51
  35   7  20    5.21    3.13
  35   7  22    7.44    3.08
  35   7  24    3.15    5.16
  35   8   1   -0.08    2.85
  35   8   3    4.82    4.64
  35   8   5    1.87    2.98
  35   8   7   18.52    7.00
  35   8   9    4.62    3.18
  35   8  11    8.62    3.41
  35   8  13    7.03    2.72
  35   8  15    1.80    2.28
  35   8  17   -0.69    1.41
  35   8  19    1.13    1.80
  35   8  21   -1.00    1.72
  35   8  23   38.14   14.26
  35   9   0    6.00    3.41
  35   9   2    3.00    2.28
  35   9   4    0.67    2.18
  35   9   6   -2.23    2.18
  35   9   8    4.03    2.44
  35   9  10   21.19    6.95
  35   9  12   10.88    2.98
  35   9  14    0.38    2.10
  35   9  16    1.28    1.44
  35   9  18    3.28    1.82
  35   9  20    0.77    1.87
  35   9  22    1.59    2.69
  35   9  24   -1.41    2.64
  35  10   1    0.44    2.85
  35  10   3   15.11    6.39
  35  10   5   18.52    6.41
  35  10   7   29.73   10.93
  35  10   9   10.64    5.87
  35  10  11    0.67    2.46
  35  10  13    0.59    2.21
  35  10  15    4.77    5.03
  35  10  17    4.46    2.26
  35  10  19   -0.72    1.33
  35  10  21    2.80    1.74
  35  10  23    1.80    3.33
  35  11   0    4.03    4.44
  35  11   2    1.08    2.00
  35  11   4    8.52    5.93
  35  11   6    0.23    2.15
  35  11   8    3.54    2.03
  35  11  10    1.59    2.59
  35  11  12    3.33    2.03
  35  11  14    1.21    1.67
  35  11  16    0.08    1.90
  35  11  18    3.92    2.21
  35  11  20    2.23    1.85
  35  11  22    0.54    1.98
  35  12   1   -0.44    2.31
  35  12   3    7.26    3.51
  35  12   5   48.27   13.29
  35  12   7   58.43   16.57
  35  12   9    8.59    4.54
  35  12  11    3.13    1.69
  35  12  13    8.03    4.98
  35  12  15    2.59    1.87
  35  12  17   15.57    4.00
  35  12  19    0.82    1.44
  35  12  21    2.36    1.46
  35  12  23   37.78   34.42
  35  13   0  133.94   24.14
  35  13   2   79.80   15.11
  35  13   4   31.37    9.95
  35  13   6    6.34    3.15
  35  13   8    1.33    2.41
  35  13  10    5.93    3.05
  35  13  12    6.00    3.23
  35  13  14   27.16    7.98
  35  13  16   26.80    6.34
  35  13  18    8.49    3.18
  35  13  20    0.87    1.82
  35  13  22    0.31    2.49
  35  14   1    1.21    1.77
  35  14   3   10.44    3.92
  35  14   5   23.03    6.28
  35  14   7   21.49    5.18
  35  14   9    1.90    1.92
  35  14  11    3.10    3.23
  35  14  13   16.18    5.13
  35  14  15    4.18    2.62
  35  14  17   16.26    4.51
  35  14  19   -0.26    1.31
  35  14  21   -0.97    1.62
  35  15   0   10.05    3.00
  35  15   2   13.80    3.87
  35  15   4   18.13    5.10
  35  15   6   12.59    4.33
  35  15   8    6.69    3.36
  35  15  10    0.56    1.69
  35  15  12    4.87    2.67
  35  15  14   16.18    4.54
  35  15  16   11.00    3.90
  35  15  18   13.06    3.46
  35  15  20    1.33    1.39
  35  16   1    1.80    1.85
  35  16   3   -0.59    1.56
  35  16   5    4.59    1.80
  35  16   7    3.41    1.95
  35  16   9   -0.31    1.46
  35  16  11    6.13    2.36
  35  16  13   22.21    5.05
  35  16  15   20.57    5.49
  35  16  17    8.34    3.21
  35  16  19    0.05    1.39
  35  17   0    4.05    1.72
  35  17   2    0.54    3.21
  35  17   4    3.18    2.00
  35  17   6    0.80    1.49
  35  17   8    0.69    1.44
  35  17  10    7.21    2.28
  35  17  12   13.70    3.74
  35  17  14   13.77    5.41
  35  17  16   14.77    4.46
  35  17  18    3.46    2.49
  35  18   1    5.67    1.90
  35  18   3   -1.26    1.72
  35  18   5   -0.08    1.69
  35  18   7    1.54    1.44
  35  18   9   -1.39    1.41
  35  18  11    5.28    2.13
  35  18  13   13.54    3.46
  35  18  15    8.77    3.51
  35  18  17    3.67    2.72
  35  18  19   -4.00    1.03
  35  19   0   10.26    4.21
  35  19   2    6.67    3.64
  35  19   4   11.72    5.67
  35  19   6   13.67    3.85
  35  19   8    1.13    1.92
  35  19  10    1.46    1.67
  35  19  12    7.57    4.62
  35  19  14    2.90    1.51
  35  19  16    1.46    1.64
  35  19  18    5.82    1.31
  35  20   1   -2.69    2.31
  35  20   3    7.54    2.98
  35  20   5    0.33    1.95
  35  20   7    5.87    3.26
  35  20   9    0.95    2.03
  35  20  11    9.00    3.00
  35  20  13    1.74    1.92
  35  20  15    1.15    1.49
  35  21   0   -3.80    1.85
  35  21   2    3.00    2.08
  35  21   4    0.72    2.05
  35  21   6    1.08    2.00
  35  21   8   -1.49    1.87
  35  21  10    3.18    1.59
  35  21  12    2.10    1.64
  35  21  14   -3.15    1.49
  35  22   1    2.18    2.51
  35  22   3    6.75    4.18
  35  22   5    8.39    3.77
  35  22   7   -1.28    2.39
  35  22   9    5.21    3.77
  35  22  11   -1.56    1.74
  35  22  13    0.56    2.18
  35  23   0    3.28    2.08
  35  23   2    3.36    2.59
  35  23   4    5.95    4.39
  35  23   6   36.68   12.49
  35  23   8   16.95    6.26
  35  23  10   23.52    9.34
  35  23  12   -5.18    5.93
  35  24   1    2.33    2.13
  35  24   3    0.46    2.90
  35  24   5    1.56    4.03
  35  24   7   -1.36    2.15
  35  24   9   -6.52    2.51
  35  25   0    9.85    7.03
  35  25   2    4.05    3.26
  35  25   4    2.87    2.39
  35  25   6    2.26    6.46
  35  26   1    1.90    0.28
  36   0   0   61.69   47.17
  36   1   1   -4.80    3.49
  36   1   3    9.44    8.44
  36   1   5   -5.00    2.72
  36   1   7   -1.85    2.64
  36   1   9   -2.26    2.62
  36   1  11    3.10    2.62
  36   1  13    0.33    2.28
  36   1  15    0.80    1.51
  36   1  17   -0.38    1.31
  36   1  19   -0.67    1.72
  36   1  21   -0.82    2.13
  36   1  23   -0.31    2.26
  36   2   0   12.54    5.34
  36   2   2  203.89   53.38
  36   2   4    0.21    3.41
  36   2   6   39.47   14.75
  36   2   8    4.95    6.16
  36   2  10   -2.62    2.85
  36   2  12   51.04   13.95
  36   2  14   29.42    8.80
  36   2  16    1.00    2.98
  36   2  18    4.05    3.59
  36   2  20   -1.26    1.85
  36   2  22    5.10    2.82
  36   2  24   -0.72    5.49
  36   3   1    0.46    3.23
  36   3   3   -0.62    3.15
  36   3   5   11.00    6.28
  36   3   7   15.47    7.93
  36   3   9   39.68   27.91
  36   3  11    9.72    6.64
  36   3  13    7.69    4.26
  36   3  15    5.36    3.46
  36   3  17    0.97    1.51
  36   3  19    2.39    2.15
  36   3  21   18.90    5.87
  36   3  23   26.21    9.03
  36   4   0   74.38   43.37
  36   4   2   12.52    4.03
  36   4   4    8.72    4.21
  36   4   6    4.16    2.67
  36   4   8    6.72    3.80
  36   4  10   -2.98    2.44
  36   4  12   80.54   23.88
  36   4  14   12.41    4.80
  36   4  16    5.18    2.28
  36   4  18    5.59    2.72
  36   4  20   -1.72    2.10
  36   4  22    9.31    5.13
  36   4  24    1.15    7.21
  36   5   1    0.03    2.85
  36   5   3    0.33    3.15
  36   5   5    6.00    4.54
  36   5   7    4.00    3.87
  36   5   9   17.75    7.52
  36   5  11   34.88   10.47
  36   5  13   22.91    7.13
  36   5  15    1.56    2.05
  36   5  17    9.26    7.95
  36   5  19    8.03    3.08
  36   5  21   31.11    8.95
  36   5  23   17.26    8.00
  36   6   0    6.95    2.90
  36   6   2   32.83   13.03
  36   6   4    1.56    3.21
  36   6   6   44.22   15.47
  36   6   8    3.00    3.64
  36   6  10   28.24   14.70
  36   6  12    5.18    4.05
  36   6  14   76.38   14.57
  36   6  16    0.77    1.64
  36   6  18   -0.97    1.49
  36   6  20    2.64    1.77
  36   6  22   16.01   10.34
  36   6  24   -3.05    6.21
  36   7   1    0.67    2.64
  36   7   3    1.18    2.77
  36   7   5    4.41    3.00
  36   7   7   72.59   21.52
  36   7   9   94.54   25.19
  36   7  11   25.01    8.21
  36   7  13   18.60    5.85
  36   7  15    2.41    2.10
  36   7  17   -1.13    1.39
  36   7  19    4.46    2.59
  36   7  21   45.32   12.70
  36   7  23    4.00    6.39
  36   8   0   38.53   13.54
  36   8   2    0.92    2.51
  36   8   4   26.57   29.88
  36   8   6   -6.13    3.03
  36   8   8   -1.80    2.51
  36   8  10    2.51    3.36
  36   8  12    3.05    2.28
  36   8  14   13.90    5.16
  36   8  16    2.67    2.41
  36   8  18    0.62    1.31
  36   8  20    1.80    1.80
  36   8  22    3.39    3.39
  36   9   1   -0.41    2.77
  36   9   3   28.21   11.88
  36   9   5   20.49    6.72
  36   9   7   72.18   15.95
  36   9   9  102.83   19.96
  36   9  11   21.83    7.93
  36   9  13    0.08    2.03
  36   9  15    0.23    1.90
  36   9  17   -0.13    1.85
  36   9  19    9.08    3.10
  36   9  21    6.23    2.82
  36  10   0    4.67    4.36
  36  10   2    4.36    2.98
  36  10   4    5.57    4.51
  36  10   6   16.95    6.39
  36  10   8    1.77    4.31
  36  10  10   10.85    5.44
  36  10  12    2.31    1.85
  36  10  14    4.33    2.74
  36  10  16   20.34    5.08
  36  10  18   -0.26    1.33
  36  10  20   -1.72    1.46
  36  10  22    1.33    4.26
  36  11   1    3.13    2.05
  36  11   3   13.03    4.82
  36  11   5   28.06   14.72
  36  11   7   55.27   13.62
  36  11   9   22.29    7.80
  36  11  11    4.64    2.62
  36  11  13    1.85    1.67
  36  11  15    1.87    1.74
  36  11  17    4.85    2.00
  36  11  19   14.39    3.62
  36  11  21    1.69    2.33
  36  12   0  151.18   51.32
  36  12   2   49.86   13.24
  36  12   4   40.73   11.85
  36  12   6    5.03    3.28
  36  12   8    0.77    2.18
  36  12  10    4.85    2.31
  36  12  12    4.23    2.31
  36  12  14    0.56    1.90
  36  12  16   10.36    4.57
  36  12  18    0.26    1.87
  36  12  20    0.05    1.31
  36  13   1    0.56    2.13
  36  13   3    5.36    3.31
  36  13   5    8.23    3.82
  36  13   7   22.08    6.49
  36  13   9   11.85    5.13
  36  13  11    3.33    3.87
  36  13  13    5.31    2.54
  36  13  15   11.49    4.16
  36  13  17    6.62    4.18
  36  13  19    6.03    3.44
  36  13  21    0.38    2.56
  36  14   0   -0.15    2.36
  36  14   2   45.89   12.23
  36  14   4    9.75    6.34
  36  14   6   19.29    6.80
  36  14   8    1.41    2.44
  36  14  10    5.18    3.21
  36  14  12   -0.85    1.67
  36  14  14    2.36    2.03
  36  14  16   10.54    4.87
  36  14  18    2.69    1.80
  36  14  20   -0.62    2.69
  36  15   1    2.87    4.28
  36  15   3    1.44    2.31
  36  15   5    9.41    3.08
  36  15   7    2.39    2.10
  36  15   9    1.90    1.85
  36  15  11    1.62    1.80
  36  15  13   12.85    3.90
  36  15  15   18.19    8.64
  36  15  17   14.42    4.95
  36  15  19    5.46    7.90
  36  16   0   11.00    3.92
  36  16   2    2.33    1.82
  36  16   4   23.14   14.67
  36  16   6    1.33    1.64
  36  16   8    3.51    2.10
  36  16  10    7.69    2.67
  36  16  12   24.39    6.44
  36  16  14   14.54    4.69
  36  16  16    6.67    3.57
  36  16  18   -0.08    2.26
  36  17   1    1.95    1.36
  36  17   3   -0.49    1.44
  36  17   5    1.87    1.41
  36  17   7    1.87    3.00
  36  17   9    4.90    3.46
  36  17  11   11.13    3.80
  36  17  13   10.49    4.03
  36  17  15   24.19    5.93
  36  17  17    2.56    1.92
  36  18   0    2.33    2.74
  36  18   2    6.82    2.13
  36  18   4    6.67    3.03
  36  18   6    1.77    1.85
  36  18   8    0.87    1.46
  36  18  10   -0.80    1.31
  36  18  12   -0.38    1.46
  36  18  14    1.46    2.21
  36  18  16   -4.62    2.08
  36  19   1    0.56    1.56
  36  19   3    6.98    2.69
  36  19   5    7.67    2.92
  36  19   7   13.18    3.46
  36  19   9   13.03    3.80
  36  19  11    8.52    3.67
  36  19  13    1.74    1.92
  36  19  15    1.41    4.33
  36  20   0    0.49    2.05
  36  20   2    2.31    1.80
  36  20   4    0.85    1.80
  36  20   6   -0.44    1.59
  36  20   8    1.49    1.51
  36  20  10    1.54    1.82
  36  20  12    0.80    1.28
  36  20  14    2.23    3.21
  36  21   1    7.05    5.85
  36  21   3    5.44    3.10
  36  21   5   25.96   10.29
  36  21   7   13.95    3.92
  36  21   9   33.63    7.72
  36  21  11    7.34    3.95
  36  21  13   -4.80    2.77
  36  22   0    3.95    2.18
  36  22   2    0.18    1.98
  36  22   4   10.57    5.21
  36  22   6   13.67    5.13
  36  22   8    7.34    4.51
  36  22  10    0.08    2.15
  36  23   1    4.85    2.62
  36  23   3   25.11    9.11
  36  23   5   10.23    7.72
  36  23   7   13.57   11.70
  36  23   9   -6.95    1.77
  36  24   0   -2.90    3.64
  36  24   2    1.08    2.92
  36  24   4    1.00    5.39
  36  24   6  -12.18    1.74
  37   1   0   -0.59    3.64
  37   1   2    9.67    4.44
  37   1   4   18.19    5.51
  37   1   6   10.16    3.62
  37   1   8   16.34    8.11
  37   1  10    4.44    3.10
  37   1  12    5.00    3.36
  37   1  14    3.67    1.82
  37   1  16   -1.26    1.56
  37   1  18    0.31    1.28
  37   1  20   -0.28    1.98
  37   1  22   -2.21    1.87
  37   2   1   88.72   59.35
  37   2   3   25.55   18.42
  37   2   5   12.82    5.80
  37   2   7    4.05    3.72
  37   2   9    3.90    2.87
  37   2  11   49.81   14.93
  37   2  13    0.28    2.21
  37   2  15   16.83    5.23
  37   2  17   -1.33    1.69
  37   2  19    7.21    2.08
  37   2  21    1.28    2.05
  37   2  23    9.05   10.95
  37   3   0    3.46    3.67
  37   3   2    9.23    4.87
  37   3   4    3.85    3.13
  37   3   6   -1.03    2.80
  37   3   8    1.69    2.85
  37   3  10    2.95    3.28
  37   3  12    7.90    2.90
  37   3  14    0.10    1.87
  37   3  16   -0.31    1.72
  37   3  18    2.23    1.85
  37   3  20    4.92    3.82
  37   3  22    1.03    3.36
  37   4   1   16.98    7.85
  37   4   3    4.54    4.95
  37   4   5    8.41    4.77
  37   4   7   -1.62    2.69
  37   4   9   -1.77    2.10
  37   4  11   14.70    7.31
  37   4  13   -0.62    2.21
  37   4  15    6.39    3.18
  37   4  17   -0.85    1.64
  37   4  19    0.13    1.41
  37   4  21   -0.08    1.67
  37   5   0    1.95    4.57
  37   5   2   22.21    8.59
  37   5   4    3.08    5.18
  37   5   6   54.12   14.42
  37   5   8   31.22   13.13
  37   5  10   66.07   18.78
  37   5  12   59.12   17.90
  37   5  14   18.03    5.08
  37   5  16    0.69    1.59
  37   5  18    1.41    2.03
  37   5  20   20.62    6.16
  37   5  22    0.13    2.49
  37   6   1   16.44    4.77
  37   6   3   -0.80    2.74
  37   6   5    9.00    6.39
  37   6   7    0.54    2.56
  37   6   9    6.08    4.59
  37   6  11   -1.51    2.44
  37   6  13    3.10    3.10
  37   6  15    3.44    3.00
  37   6  17    2.28    2.21
  37   6  19    2.87    2.23
  37   6  21    1.77    1.49
  37   7   0   16.11   13.36
  37   7   2    6.82    3.10
  37   7   4    3.44    3.36
  37   7   6   -4.67    3.23
  37   7   8    5.46    4.59
  37   7  10    9.18    3.46
  37   7  12   10.72    4.75
  37   7  14   11.54    3.15
  37   7  16    2.85    1.90
  37   7  18    9.39    2.90
  37   7  20   32.29    8.54
  37   7  22    2.05    5.98
  37   8   1    1.08    3.49
  37   8   3   -2.64    2.26
  37   8   5  110.68   42.09
  37   8   7    8.39    5.49
  37   8   9   29.04    8.13
  37   8  11    1.49    2.90
  37   8  13    2.15    2.59
  37   8  15   -0.13    2.13
  37   8  17   -0.54    1.67
  37   8  19   -1.51    1.49
  37   8  21   -4.33    1.62
  37   9   0   13.88   10.00
  37   9   2    4.64    2.23
  37   9   4    2.69    2.41
  37   9   6    0.21    3.92
  37   9   8   37.40   10.88
  37   9  10   13.57    6.54
  37   9  12   -0.08    3.72
  37   9  14    0.08    2.33
  37   9  16    1.28    1.77
  37   9  18    6.03    2.62
  37   9  20    1.46    2.46
  37  10   1    3.18    2.82
  37  10   3    3.03    2.77
  37  10   5   20.11   11.67
  37  10   7    1.80    3.74
  37  10   9    7.72    5.05
  37  10  11   -0.72    2.39
  37  10  13   -0.13    2.36
  37  10  15   -0.64    2.13
  37  10  17    3.49    2.67
  37  10  19    1.05    1.59
  37  10  21   -4.80    1.54
  37  11   0   49.14   14.83
  37  11   2   58.12   13.24
  37  11   4   10.57    4.13
  37  11   6    2.33    2.26
  37  11   8   -1.51    2.08
  37  11  10    5.93    2.13
  37  11  12   -1.74    1.74
  37  11  14    3.54    1.72
  37  11  16    2.92    1.85
  37  11  18    4.57    2.23
  37  11  20   -9.90    3.72
  37  12   1    3.77    2.59
  37  12   3    2.08    3.98
  37  12   5   27.80   10.00
  37  12   7    4.95    3.82
  37  12   9    6.72    3.74
  37  12  11   -0.82    2.15
  37  12  13   -0.90    1.90
  37  12  15    2.05    2.39
  37  12  17    4.18    3.72
  37  12  19   -0.46    1.90
  37  13   0    1.28    2.08
  37  13   2    3.23    4.46
  37  13   4    6.26    2.31
  37  13   6   -0.54    2.44
  37  13   8    5.69    3.64
  37  13  10   -2.90    2.23
  37  13  12   -0.72    2.21
  37  13  14    0.49    2.08
  37  13  16    0.44    1.69
  37  13  18    3.08    2.15
  37  14   1    2.62    2.39
  37  14   3    2.31    2.00
  37  14   5   22.06    7.90
  37  14   7   -1.15    1.85
  37  14   9   -0.15    1.92
  37  14  11   -1.33    1.82
  37  14  13   -1.39    1.80
  37  14  15    6.85    4.92
  37  14  17   -2.13    1.90
  37  15   0   25.88    7.46
  37  15   2   26.37    7.34
  37  15   4    5.46    3.39
  37  15   6    2.39    2.44
  37  15   8    1.03    2.28
  37  15  10    6.57    4.87
  37  15  12    8.41    5.21
  37  15  14    5.49    3.69
  37  15  16   -0.54    2.08
  37  16   1    6.80    3.72
  37  16   3    1.95    2.18
  37  16   5    4.46    3.39
  37  16   7    0.18    2.00
  37  16   9    1.80    4.92
  37  16  11    1.15    1.64
  37  16  13    1.10    2.03
  37  16  15   -1.62    1.82
  37  17   0    1.31    1.49
  37  17   2    1.15    1.64
  37  17   4    0.51    1.51
  37  17   6    0.26    1.41
  37  17   8    0.41    1.46
  37  17  10    0.38    1.92
  37  17  12   -1.92    1.80
  37  17  14    1.82    1.59
  37  18   1   -1.44    1.46
  37  18   3    2.15    1.62
  37  18   5   -2.67    1.56
  37  18   7    4.57    2.49
  37  18   9   15.88    4.59
  37  18  11    1.39    1.67
  37  18  13    1.08    2.54
  37  19   0    6.62    3.15
  37  19   2    1.87    1.64
  37  19   4    1.03    1.31
  37  19   6   -0.77    1.59
  37  19   8    1.33    1.46
  37  19  10    2.62    1.41
  37  19  12    0.10    2.21
  37  20   1   -1.23    1.54
  37  20   3    2.77    2.62
  37  20   5    6.54    3.00
  37  20   7   16.11    5.10
  37  20   9   25.60    6.28
  37  20  11   -2.36    2.46
  37  21   0    0.97    1.80
  37  21   2    1.72    1.56
  37  21   4    1.69    1.51
  37  21   6    1.00    1.80
  37  21   8   -2.54    2.08
  37  21  10  -17.65    3.10
  37  22   1   -1.13    1.95
  37  22   3    6.69    4.80
  37  22   5   20.78   14.00
  37  22   7   -1.95    2.72
  37  23   0   -3.67    2.92
  37  23   2   -9.08    5.28
  38   0   0   30.88   29.27
  38   1   1    2.03    2.98
  38   1   3   -0.26    2.72
  38   1   5    0.82    2.87
  38   1   7   -4.59    2.95
  38   1   9   -0.15    2.23
  38   1  11    4.13    2.69
  38   1  13   -0.74    2.23
  38   1  15    1.87    2.44
  38   1  17    0.87    2.62
  38   1  19    2.18    1.54
  38   1  21   -0.18    2.33
  38   2   0    2.03    3.03
  38   2   2   36.94   13.72
  38   2   4    2.15    3.82
  38   2   6   21.78   11.59
  38   2   8    2.21    2.92
  38   2  10   25.65   12.06
  38   2  12    2.28    2.95
  38   2  14   34.17   13.26
  38   2  16   -3.57    2.08
  38   2  18   15.08    4.46
  38   2  20   -0.31    1.49
  38   3   1    4.28    4.05
  38   3   3    5.77    2.80
  38   3   5    0.38    2.74
  38   3   7   -1.05    3.26
  38   3   9    0.36    2.56
  38   3  11    1.64    3.10
  38   3  13    0.56    2.46
  38   3  15   -2.95    2.08
  38   3  17    0.95    1.49
  38   3  19    1.46    2.00
  38   3  21   13.80    8.77
  38   4   0   83.16   30.14
  38   4   2   16.29    8.05
  38   4   4  115.19   29.52
  38   4   6    9.85    6.16
  38   4   8   82.41   26.37
  38   4  10    2.49    2.49
  38   4  12   15.29    7.10
  38   4  14   -0.69    2.51
  38   4  16    1.82    2.15
  38   4  18    5.95    3.87
  38   4  20   -2.62    1.80
  38   5   1    1.87    3.05
  38   5   3    4.44    3.13
  38   5   5    6.08    3.64
  38   5   7    8.54    4.39
  38   5   9   11.29    4.28
  38   5  11   17.95   10.85
  38   5  13   15.93    4.54
  38   5  15   -0.80    2.08
  38   5  17    4.18    1.90
  38   5  19    8.00    4.41
  38   6   0   -0.64    3.41
  38   6   2   25.50   13.08
  38   6   4    3.87    4.46
  38   6   6    6.64    4.26
  38   6   8    7.64    3.82
  38   6  10   -1.98    2.77
  38   6  12    1.59    2.44
  38   6  14    5.23    2.82
  38   6  16    5.57    5.64
  38   6  18   14.65    5.36
  38   6  20   -0.28    1.85
  38   7   1    3.57    4.75
  38   7   3    0.28    2.85
  38   7   5   22.80    8.21
  38   7   7   15.70    7.59
  38   7   9   40.01   13.44
  38   7  11   47.22   15.75
  38   7  13    7.10    4.13
  38   7  15    4.33    2.15
  38   7  17    6.16    3.44
  38   7  19    7.18    3.31
  38   8   0   49.14   14.72
  38   8   2   -2.51    2.77
  38   8   4   81.98   22.80
  38   8   6   19.85    8.00
  38   8   8   41.42   17.34
  38   8  10    5.82    3.51
  38   8  12   12.13    5.87
  38   8  14   -0.18    2.10
  38   8  16    0.95    1.72
  38   8  18   17.80    5.18
  38   9   1    0.41    4.18
  38   9   3    3.87    3.15
  38   9   5    6.08    4.98
  38   9   7   -0.54    2.95
  38   9   9   28.70    7.28
  38   9  11   29.11    9.64
  38   9  13   10.59    4.46
  38   9  15    0.18    1.98
  38   9  17   -0.69    1.82
  38   9  19    3.46    3.44
  38  10   0   10.05    6.64
  38  10   2   43.55   16.11
  38  10   4    1.39    2.59
  38  10   6   -0.36    2.54
  38  10   8   10.21    5.51
  38  10  10    4.33    2.59
  38  10  12    5.39    3.72
  38  10  14    5.46    2.44
  38  10  16   -3.69    1.85
  38  10  18    2.54    3.59
  38  11   1    2.80    2.26
  38  11   3    0.85    2.64
  38  11   5   13.18    8.64
  38  11   7   12.00    5.85
  38  11   9   15.08    7.28
  38  11  11    8.11    4.26
  38  11  13    3.80    3.51
  38  11  15   -2.21    1.92
  38  11  17    4.08    4.92
  38  12   0   -1.59    2.41
  38  12   2    2.49    4.28
  38  12   4   35.04   10.62
  38  12   6    3.95    2.62
  38  12   8   36.27   12.16
  38  12  10    2.64    2.28
  38  12  12    5.59    3.87
  38  12  14    0.31    2.00
  38  12  16   -0.67    1.54
  38  13   1    4.57    3.87
  38  13   3   -0.21    2.82
  38  13   5    5.90    3.90
  38  13   7    4.46    3.57
  38  13   9    2.69    4.00
  38  13  11   -1.54    2.31
  38  13  13   -0.10    1.82
  38  13  15    0.38    2.13
  38  13  17  -12.62   15.59
  38  14   0   28.60    8.80
  38  14   2   37.81    9.39
  38  14   4    0.21    2.21
  38  14   6    7.49    3.51
  38  14   8    0.46    2.28
  38  14  10    5.23    2.28
  38  14  12    0.08    2.41
  38  14  14   -1.46    2.41
  38  14  16   -4.77    8.08
  38  15   1   -0.46    1.87
  38  15   3    1.67    2.05
  38  15   5    1.21    2.10
  38  15   7   -2.13    2.15
  38  15   9   -0.28    1.90
  38  15  11    1.46    2.13
  38  15  13    1.03    1.87
  38  15  15    3.15    2.15
  38  16   0    2.56    1.90
  38  16   2   -0.10    1.69
  38  16   4    3.44    1.95
  38  16   6    1.87    1.95
  38  16   8   -0.77    1.98
  38  16  10   -3.23    1.49
  38  16  12    2.28    1.92
  38  16  14   -6.77    3.46
  38  17   1    1.62    1.69
  38  17   3   -1.13    1.82
  38  17   5    3.67    2.13
  38  17   7   10.36    3.64
  38  17   9   -1.08    2.49
  38  17  11    0.74    2.49
  38  17  13    7.34    3.59
  38  18   0   13.67    4.00
  38  18   2   21.16    6.28
  38  18   4    2.13    1.92
  38  18   6    9.64    4.69
  38  18   8    4.03    3.72
  38  18  10   -2.77    2.36
  38  19   1    0.10    1.31
  38  19   3    5.75    2.90
  38  19   5   17.83    5.46
  38  19   7   18.24    7.08
  38  19   9    5.67   10.47
  38  20   0    1.41    1.54
  38  20   2   -2.15    1.46
  38  20   4   -1.31    1.44
  38  20   6   -4.03    1.85
  38  21   1   -1.72    2.05
  38  21   3   -9.26    4.82
  39   1   0   -2.77    2.67
  39   1   2    0.77    3.39
  39   1   4    0.38    3.46
  39   1   6    9.64    3.00
  39   1   8   -6.82    2.64
  39   1  10   -7.80    2.59
  39   1  12   -0.41    2.33
  39   1  14    9.90   10.08
  39   1  16   -2.87    2.51
  39   1  18   -0.85    1.92
  39   2   1    0.59    2.80
  39   2   3   12.72    6.21
  39   2   5   -0.18    3.26
  39   2   7   -1.00    2.67
  39   2   9    0.90    3.44
  39   2  11    3.21    2.82
  39   2  13    6.41    5.36
  39   2  15    0.74    1.98
  39   2  17   19.21    8.34
  39   2  19   -4.90    3.46
  39   3   0    5.21    6.16
  39   3   2    3.05    3.36
  39   3   4    3.62    3.67
  39   3   6    4.87    3.64
  39   3   8    9.88    7.18
  39   3  10   11.88    8.39
  39   3  12    3.33    4.67
  39   3  14   -0.33    2.74
  39   3  16   -3.33    2.33
  39   3  18    0.64    2.33
  39   4   1    5.08    2.49
  39   4   3    5.44    4.67
  39   4   5    2.56    4.16
  39   4   7    0.80    2.95
  39   4   9    2.46    3.05
  39   4  11   -1.05    2.33
  39   4  13    3.18    3.05
  39   4  15    3.18    2.44
  39   4  17   15.83    7.44
  39   4  19   -3.08    5.57
  39   5   0   24.96    7.72
  39   5   2   -0.64    4.16
  39   5   4    2.62    3.41
  39   5   6   -0.28    3.44
  39   5   8    3.26    2.49
  39   5  10    5.51    4.69
  39   5  12    1.90    3.10
  39   5  14   -2.59    2.39
  39   5  16    4.33    2.08
  39   5  18    6.08    4.98
  39   6   1   -3.26    2.62
  39   6   3    5.39    4.46
  39   6   5    2.72    2.72
  39   6   7    7.49    5.57
  39   6   9    3.41    2.95
  39   6  11    1.36    2.49
  39   6  13    1.13    1.82
  39   6  15    0.95    2.05
  39   6  17    6.98    3.18
  39   7   0   42.89   28.57
  39   7   2    1.36    2.54
  39   7   4   -0.13    3.03
  39   7   6   10.34    5.85
  39   7   8   11.54    8.54
  39   7  10   30.60    9.75
  39   7  12    4.75    3.51
  39   7  14   -0.36    2.23
  39   7  16   -0.08    1.69
  39   7  18   41.66   27.14
  39   8   1    0.26    2.85
  39   8   3   28.01   11.05
  39   8   5    2.90    3.36
  39   8   7   28.60   10.80
  39   8   9    8.82    3.69
  39   8  11    1.05    2.33
  39   8  13   -0.38    2.21
  39   8  15    0.82    2.05
  39   8  17   -2.26    3.10
  39   9   0    3.31    3.67
  39   9   2   -1.51    2.64
  39   9   4    2.62    2.72
  39   9   6   -2.72    2.67
  39   9   8    3.67    2.82
  39   9  10    4.64    3.72
  39   9  12   -4.00    2.67
  39   9  14   -0.97    1.90
  39   9  16    0.51    2.44
  39  10   1   -0.54    2.31
  39  10   3   35.06   22.80
  39  10   5    1.13    2.77
  39  10   7   18.31    7.69
  39  10   9   -1.98    2.82
  39  10  11    0.54    3.21
  39  10  13    0.80    2.54
  39  10  15   -2.18    2.77
  39  10  17    0.51    4.54
  39  11   0    1.28    2.74
  39  11   2   -3.90    2.46
  39  11   4    2.23    2.13
  39  11   6   -1.80    2.80
  39  11   8    0.18    2.26
  39  11  10    5.69    3.95
  39  11  12    2.08    2.00
  39  11  14    0.72    2.15
  39  11  16   -1.18    4.23
  39  12   1    2.82    2.28
  39  12   3   13.06    7.93
  39  12   5    1.10    2.41
  39  12   7   21.49   11.98
  39  12   9   10.93    4.44
  39  12  11    1.36    2.46
  39  12  13    3.44    2.23
  39  12  15   -5.03    4.31
  39  13   0   17.29    9.18
  39  13   2   14.29    4.62
  39  13   4    0.31    2.69
  39  13   6   -1.23    1.90
  39  13   8    2.03    2.74
  39  13  10    5.16    2.05
  39  13  12    3.10    1.80
  39  13  14    1.72    4.67
  39  14   1   -1.33    2.10
  39  14   3    2.87    2.44
  39  14   5    0.15    2.08
  39  14   7    0.36    2.49
  39  14   9   -0.87    2.26
  39  14  11    2.85    2.21
  39  14  13    2.72    2.26
  39  15   0   -0.05    1.67
  39  15   2   -1.15    2.10
  39  15   4    0.56    2.51
  39  15   6   -3.15    1.98
  39  15   8    1.41    2.41
  39  15  10   -5.98    2.69
  39  15  12   -6.10    4.00
  39  16   1   -1.62    2.10
  39  16   3    3.15    2.28
  39  16   5    0.10    2.31
  39  16   7   -2.98    2.18
  39  16   9   -4.82    2.85
  39  16  11   -1.08    6.08
  39  17   0   58.35   23.08
  39  17   2   16.54    4.90
  39  17   4    6.52    5.46
  39  17   6    2.54    2.05
  39  17   8    2.41    3.64
  39  18   1   -2.67    1.85
  39  18   3    0.23    2.41
  39  18   5   14.11    7.46
  39  18   7    1.74    2.98
  39  19   0   -1.67    2.54
  39  19   2    4.49    2.62
  39  19   4    1.85    4.82
  40   0   0    4.64    4.10
  40   1   1   -1.13    2.87
  40   1   3    4.36    4.75
  40   1   5   -2.21    3.05
  40   1   7   10.70    7.67
  40   1   9    3.59    2.82
  40   1  11   -1.54    2.80
  40   1  13   -0.92    2.03
  40   1  15   -0.51    2.10
  40   1  17    5.44    4.26
  40   2   0   -1.13    3.05
  40   2   2   46.22   17.72
  40   2   4    2.23    4.21
  40   2   6   40.86   15.49
  40   2   8    5.62    6.98
  40   2  10   -2.59    2.82
  40   2  12    1.98    2.44
  40   2  14    7.59    8.00
  40   2  16   17.24   11.16
  40   2  18   -4.16    1.36
  40   3   1   -1.00    4.36
  40   3   3    4.08    4.26
  40   3   5   -1.41    3.26
  40   3   7    6.75    4.08
  40   3   9    1.15    2.87
  40   3  11   -0.03    2.87
  40   3  13    0.26    2.82
  40   3  15    5.49    5.62
  40   3  17   -5.62    8.08
  40   4   0   20.03   11.31
  40   4   2   -1.56    2.62
  40   4   4   20.08   10.23
  40   4   6    1.39    2.67
  40   4   8    6.44    2.80
  40   4  10    1.62    2.82
  40   4  12   -4.69    2.74
  40   4  14   -0.54    2.67
  40   4  16   33.47   17.83
  40   5   1    3.28    2.74
  40   5   3    9.39   11.26
  40   5   5    5.77    3.36
  40   5   7    0.38    2.49
  40   5   9   -2.90    3.23
  40   5  11    6.62    5.90
  40   5  13   10.18    5.90
  40   5  15    1.49    2.51
  40   6   0    2.36    3.13
  40   6   2   34.04   14.24
  40   6   4    1.54    3.59
  40   6   6   34.96   22.11
  40   6   8    7.08    4.49
  40   6  10   43.19   12.70
  40   6  12    2.85    4.46
  40   6  14   -3.51    2.33
  40   6  16    5.59    3.49
  40   7   1    0.33    2.95
  40   7   3    0.03    4.44
  40   7   5   20.44   20.62
  40   7   7    2.23    2.46
  40   7   9    9.82    6.03
  40   7  11    2.95    2.90
  40   7  13   -0.28    2.36
  40   7  15   -1.36    2.98
  40   8   0   33.09    9.13
  40   8   2   -0.62    2.95
  40   8   4    7.87    2.74
  40   8   6   23.34   15.16
  40   8   8   -4.23    2.28
  40   8  10   20.80   11.85
  40   8  12   -0.28    2.18
  40   8  14   -0.82    2.64
  40   9   1   -3.54    2.82
  40   9   3    1.51    2.59
  40   9   5   11.70    6.75
  40   9   7    4.92    3.77
  40   9   9    1.15    2.72
  40   9  11    5.95    4.54
  40   9  13   -5.23    2.92
  40   9  15  -10.98    6.46
  40  10   0   -1.74    2.51
  40  10   2    1.33    2.67
  40  10   4    4.95    2.87
  40  10   6   11.44    5.80
  40  10   8    3.05    6.28
  40  10  10   23.24   16.44
  40  10  12   -0.92    2.67
  40  10  14   -1.05    6.00
  40  11   1   -0.49    2.46
  40  11   3    6.98    5.44
  40  11   5   10.90    5.46
  40  11   7    0.49    2.39
  40  11   9   15.16   10.93
  40  11  11   -1.08    3.33
  40  11  13   -2.82    3.23
  40  12   0    3.36    3.80
  40  12   2    1.49    2.82
  40  12   4    2.64    2.67
  40  12   6   -3.87    2.87
  40  12   8    0.23    2.72
  40  12  10    3.54    3.03
  40  12  12   -2.80    4.98
  40  13   1    1.18    2.10
  40  13   3    6.31    2.10
  40  13   5   -0.85    2.62
  40  13   7    0.97    2.36
  40  13   9   -1.74    2.51
  40  13  11    0.67    3.51
  40  14   0    3.57    2.41
  40  14   2    0.05    1.87
  40  14   4   -2.23    2.33
  40  14   6    0.74    1.85
  40  14   8   10.26   14.65
  40  14  10    7.18    4.18
  40  15   1   -2.18    2.26
  40  15   3   -1.28    2.72
  40  15   5   -3.72    2.33
  40  15   7    4.23    2.82
  40  16   0    3.72    4.64
  40  16   2   29.34   13.67
  40  16   4    9.52   10.21
  40  16   6   14.00   18.88
  40  17   1   -1.36    3.82
  40  17   3  -12.21    5.51
  41   1   0    5.51    2.98
  41   1   2    2.26    2.39
  41   1   4    0.90    3.74
  41   1   6    3.98    2.95
  41   1   8   -1.69    2.85
  41   1  10    0.74    4.21
  41   1  12   -0.92    2.21
  41   1  14   -3.98    4.18
  41   2   1    1.18    3.69
  41   2   3   -3.57    2.77
  41   2   5    4.23    3.82
  41   2   7    1.10    2.98
  41   2   9    1.72    4.21
  41   2  11   -2.28    2.72
  41   2  13   -4.57    2.67
  41   3   0    2.10    3.41
  41   3   2   -2.26    2.95
  41   3   4    2.28    3.23
  41   3   6    6.62    2.72
  41   3   8   -1.41    2.74
  41   3  10    0.77    2.41
  41   3  12   -5.34    3.05
  41   3  14   -3.74    3.69
  41   4   1    1.59    2.59
  41   4   3   -3.05    3.57
  41   4   5    2.36    3.00
  41   4   7   -0.82    2.80
  41   4   9   -2.72    3.15
  41   4  11   17.24   15.03
  41   4  13   -2.05    3.77
  41   5   0    0.87    2.69
  41   5   2    7.46    3.03
  41   5   4    6.67    3.92
  41   5   6    4.33    3.87
  41   5   8   -1.18    3.41
  41   5  10   -0.03    3.39
  41   5  12    7.03    4.13
  41   5  14    4.23    0.92
  41   6   1    1.18    3.28
  41   6   3    3.13    3.62
  41   6   5    3.26    3.41
  41   6   7    6.82    8.26
  41   6   9    1.23    3.33
  41   6  11   -0.95    2.92
  41   6  13   -9.08    2.59
  41   7   0   16.01    8.46
  41   7   2   -0.74    2.92
  41   7   4    0.87    2.87
  41   7   6   -2.54    2.90
  41   7   8    1.54    3.59
  41   7  10   -1.26    2.72
  41   7  12   -1.72    5.54
  41   8   1    2.92    2.59
  41   8   3   -1.49    2.77
  41   8   5   -2.44    3.31
  41   8   7    2.95    2.87
  41   8   9   -0.80    2.82
  41   8  11    3.77    2.82
  41   9   0    3.36    2.49
  41   9   2    1.05    2.77
  41   9   4    1.03    3.26
  41   9   6    2.21    2.72
  41   9   8   17.24   15.31
  41   9  10    2.05    3.26
  41  10   1    0.03    2.77
  41  10   3   -0.33    3.33
  41  10   5   24.21   13.34
  41  10   7   -2.44    3.03
  41  10   9    1.69    3.36
  41  10  11    2.77    3.49
  41  11   0   -1.69    2.87
  41  11   2   -0.18    1.92
  41  11   4    6.72    9.54
  41  11   6   -1.46    2.90
  41  11   8    1.85    2.59
  41  11  10   -6.72    8.93
  41  12   1    0.54    2.98
  41  12   3   -3.77    3.51
  41  12   5   -0.74    2.49
  41  12   7   -3.82    5.36
  41  13   0    3.15    2.36
  41  13   2    0.00    3.08
  41  13   4   -2.72    3.51
  41  13   6   -4.44    3.49
  41  14   1   -2.33    2.18
  41  14   3   -3.39    3.18
  41  14   5  -14.24    1.95
  41  15   0   -5.23    2.05
  42   0   0   -1.44    8.70
  42   1   1   -8.18    2.36
  42   1   3   -1.31    3.46
  42   1   5   -2.26    3.59
  42   1   7   -1.15    3.36
  42   1   9   -1.00    2.67
  42   1  11    1.92    3.95
  42   2   0    5.77    3.59
  42   2   2   12.13    8.64
  42   2   4   -4.85    3.69
  42   2   6    7.34    5.08
  42   2   8   -2.56    2.92
  42   2  10   -5.90    2.64
  42   3   1    0.51    2.51
  42   3   3   -2.36    2.82
  42   3   5    0.51    3.10
  42   3   7   -2.10    3.23
  42   3   9    0.51    2.59
  42   3  11   -0.33    5.93
  42   4   0   28.55   10.49
  42   4   2    6.98    5.82
  42   4   4    0.80    4.28
  42   4   6    1.85    3.23
  42   4   8   -0.23    3.10
  42   4  10    3.90    3.08
  42   5   1    0.51    3.13
  42   5   3    8.11    9.00
  42   5   5    3.33    3.26
  42   5   7    0.38    3.15
  42   5   9   -3.87    4.18
  42   5  11  -15.16    3.18
  42   6   0    2.26    3.64
  42   6   2   -8.46    4.31
  42   6   4   -1.72    2.92
  42   6   6    0.10    4.08
  42   6   8    1.13    3.90
  42   6  10  -11.70    9.67
  42   7   1    1.98    3.33
  42   7   3    0.26    3.54
  42   7   5   -0.49    3.05
  42   7   7   -0.87    3.03
  42   7   9    0.67    6.00
  42   8   0    7.57    7.16
  42   8   2   -4.16    2.85
  42   8   4    1.08    5.82
  42   8   6    2.92    4.92
  42   8   8   12.67   13.72
  42   9   1   -2.44    2.82
  42   9   3    1.15    2.64
  42   9   5   -3.18    4.13
  42   9   7   -0.46    3.23
  42  10   0   -2.85    3.82
  42  10   2   -4.90    3.10
  42  10   4    0.56    4.08
  42  10   6   -0.85    4.21
  42  11   1   -3.51    4.08
  42  11   3    3.62    2.39
  42  11   5   -5.28    3.33
  43   1   0   12.72    7.87
  43   1   2    7.59    8.46
  43   1   4    0.03    4.62
  43   1   6   -2.87    5.54
  43   2   1   -0.95    2.80
  43   2   3   -7.08    3.92
  43   2   5   16.67   13.11
  43   3   0   -3.10    3.39
  43   3   2   27.91   27.21
  43   3   4   -1.00    4.36
  43   3   6  -20.08   11.90
  43   4   1   -3.33    4.10
  43   4   3    6.90    4.92
  43   4   5   -4.62    2.15
  43   4   7   -8.34   13.49
  43   5   0   -1.62    4.05
  43   5   2    4.05    3.23
  43   5   4   -6.23    7.82
  43   6   1    1.80    2.18
  43   6   3  -29.34   16.03
  43   7   0   -9.75    5.21
  43   7   2   -7.69    2.49
   0   0   0    0.00    0.00

_computing_structure_solution     'SHELXT 2018/2 (Sheldrick, 2018)'
;
_shelx_hkl_checksum   22110

_shelx_fab_file
;
    0    1    1   1198.42      0.00
    0    0    2   1792.91      0.00
    1    1    2   -565.76      0.00
    0    2    2   -403.75      0.00
    2    2    2   2032.24      0.00
    0    1    3    -77.83      0.00
    1    2    3     29.24      0.00
    0    3    3    306.63      0.00
    2    3    3    -46.70      0.00
    0    0    4   -765.43      0.00
    1    1    4    482.07      0.00
    1    3    4     15.32      0.00
    0    2    4   -590.14      0.00
    2    2    4   -319.18      0.00
    3    3    4    -23.42      0.00
    0    4    4    283.83      0.00
    2    4    4    261.02      0.00
    4    4    4   -166.18      0.00
    0    1    5   -122.23      0.00
    1    2    5    262.97      0.00
    1    4    5    -32.35      0.00
    2    3    5     86.00      0.00
    0    3    5     40.14      0.00
    3    4    5    145.92      0.00
    0    5    5    260.17      0.00
    2    5    5      0.44      0.00
    4    5    5    -28.94      0.00
    0    0    6    202.54      0.00
    1    1    6   -132.33      0.00
    1    3    6    -85.44      0.00
    1    5    6    -27.04      0.00
    0    2    6    200.13      0.00
    2    2    6   -357.82      0.00
    2    4    6      4.83      0.00
    3    3    6    132.72      0.00
    3    5    6     58.70      0.00
    0    4    6   -371.17      0.00
    4    4    6     45.36      0.00
    5    5    6    107.85      0.00
    0    6    6   -230.63      0.00
    2    6    6   -138.34      0.00
    4    6    6    -59.11      0.00
    6    6    6    -99.33      0.00
    0    1    7    219.36      0.00
    1    2    7   -102.58      0.00
    1    4    7     53.64      0.00
    1    6    7    -35.59      0.00
    2    3    7     -0.78      0.00
    2    5    7     81.68      0.00
    0    3    7     46.35      0.00
    3    4    7    -61.19      0.00
    3    6    7    -62.92      0.00
    4    5    7     61.04      0.00
    0    5    7    -41.23      0.00
    5    6    7     38.76      0.00
    0    7    7     10.05      0.00
    2    7    7     11.26      0.00
    4    7    7     20.56      0.00
    6    7    7     -5.97      0.00
    0    0    8   -384.60      0.00
    1    1    8   -100.35      0.00
    1    3    8     50.56      0.00
    1    5    8    101.23      0.00
    1    7    8     13.56      0.00
    0    2    8    108.11      0.00
    2    2    8    -12.58      0.00
    2    4    8    -55.99      0.00
    2    6    8     36.87      0.00
    3    3    8   -236.03      0.00
    3    5    8    -82.00      0.00
    3    7    8     43.18      0.00
    0    4    8    -10.21      0.00
    4    4    8     -1.31      0.00
    4    6    8     64.76      0.00
    5    5    8    -67.77      0.00
    5    7    8    -61.79      0.00
    0    6    8   -132.74      0.00
    6    6    8      1.27      0.00
    7    7    8      8.52      0.00
    0    8    8    171.81      0.00
    2    8    8    -74.13      0.00
    4    8    8     33.44      0.00
    6    8    8    -32.07      0.00
    8    8    8     -1.92      0.00
    0    1    9     81.42      0.00
    1    2    9    -48.03      0.00
    1    4    9   -107.48      0.00
    1    6    9     36.09      0.00
    1    8    9    -28.09      0.00
    2    3    9   -219.94      0.00
    2    5    9    -73.49      0.00
    2    7    9    -39.38      0.00
    0    3    9    168.16      0.00
    3    4    9    -23.39      0.00
    3    6    9     80.39      0.00
    3    8    9    -24.03      0.00
    4    5    9     61.17      0.00
    4    7    9      7.32      0.00
    0    5    9     98.82      0.00
    5    6    9    -18.28      0.00
    5    8    9     26.20      0.00
    6    7    9     33.06      0.00
    0    7    9     22.05      0.00
    7    8    9     14.72      0.00
    0    9    9     31.55      0.00
    2    9    9    -14.09      0.00
    4    9    9    -32.20      0.00
    6    9    9     34.07      0.00
    8    9    9     11.67      0.00
    0    0   10   -106.02      0.00
    1    1   10    -26.92      0.00
    1    3   10    -64.86      0.00
    1    5   10    -29.52      0.00
    1    7   10     -7.39      0.00
    1    9   10     21.59      0.00
    0    2   10     36.87      0.00
    2    2   10    -17.84      0.00
    2    4   10    -68.85      0.00
    2    6   10     73.20      0.00
    2    8   10    -22.55      0.00
    3    3   10     70.14      0.00
    3    5   10     -7.43      0.00
    3    7   10     -9.66      0.00
    3    9   10    -21.01      0.00
    0    4   10    114.69      0.00
    4    4   10    114.24      0.00
    4    6   10    -68.89      0.00
    4    8   10     30.60      0.00
    5    5   10     -5.44      0.00
    5    7   10     39.43      0.00
    5    9   10     -3.72      0.00
    0    6   10    -53.41      0.00
    6    6   10    -79.32      0.00
    6    8   10     18.46      0.00
    7    7   10     -6.93      0.00
    7    9   10    -25.77      0.00
    0    8   10     44.42      0.00
    8    8   10    -74.59      0.00
    9    9   10      0.30      0.00
    0   10   10      3.98      0.00
    2   10   10     -5.75      0.00
    4   10   10     10.43      0.00
    6   10   10     27.01      0.00
    8   10   10     21.99      0.00
   10   10   10      8.18      0.00
    0    1   11      7.12      0.00
    1    2   11     40.78      0.00
    1    4   11     16.13      0.00
    1    6   11     22.29      0.00
    1    8   11     28.58      0.00
    1   10   11     -9.59      0.00
    2    3   11     -3.33      0.00
    2    5   11     31.09      0.00
    2    7   11     33.72      0.00
    2    9   11    -34.72      0.00
    0    3   11    -22.22      0.00
    3    4   11     -4.41      0.00
    3    6   11     55.94      0.00
    3    8   11     12.42      0.00
    3   10   11      9.96      0.00
    4    5   11    -57.76      0.00
    4    7   11    -12.14      0.00
    4    9   11     36.40      0.00
    0    5   11    -32.66      0.00
    5    6   11    -13.11      0.00
    5    8   11     10.73      0.00
    5   10   11    -16.65      0.00
    6    7   11     20.57      0.00
    6    9   11    -28.74      0.00
    0    7   11      4.24      0.00
    7    8   11      0.60      0.00
    7   10   11     18.47      0.00
    8    9   11    -10.12      0.00
    0    9   11      9.88      0.00
    9   10   11     11.14      0.00
    0   11   11     17.51      0.00
    2   11   11     17.82      0.00
    4   11   11    -24.13      0.00
    6   11   11     16.95      0.00
    8   11   11     37.02      0.00
   10   11   11    -30.43      0.00
    0    0   12    -64.02      0.00
    1    1   12    -32.36      0.00
    1    3   12     14.27      0.00
    1    5   12     59.32      0.00
    1    7   12      7.58      0.00
    1    9   12     10.12      0.00
    1   11   12      8.34      0.00
    0    2   12    -14.21      0.00
    2    2   12    -25.83      0.00
    2    4   12     29.51      0.00
    2    6   12    -29.70      0.00
    2    8   12     -1.13      0.00
    2   10   12     12.60      0.00
    3    3   12    -35.15      0.00
    3    5   12    -21.83      0.00
    3    7   12     20.02      0.00
    3    9   12      9.65      0.00
    3   11   12      5.85      0.00
    0    4   12     36.54      0.00
    4    4   12    -24.09      0.00
    4    6   12     24.45      0.00
    4    8   12     10.85      0.00
    4   10   12     47.67      0.00
    5    5   12    -66.71      0.00
    5    7   12     -2.80      0.00
    5    9   12      4.35      0.00
    5   11   12     22.44      0.00
    0    6   12    -44.42      0.00
    6    6   12     -7.20      0.00
    6    8   12    -17.70      0.00
    6   10   12      4.07      0.00
    7    7   12     21.20      0.00
    7    9   12     17.41      0.00
    7   11   12    -25.41      0.00
    0    8   12     35.40      0.00
    8    8   12      8.30      0.00
    8   10   12    -15.70      0.00
    9    9   12    -46.38      0.00
    9   11   12     67.59      0.00
    0   10   12    -30.98      0.00
   10   10   12    -40.19      0.00
   11   11   12    -27.62      0.00
    0   12   12   -122.31      0.00
    2   12   12    -36.80      0.00
    4   12   12    -26.66      0.00
    6   12   12     36.64      0.00
    8   12   12     17.20      0.00
   10   12   12    -23.37      0.00
   12   12   12    -12.89      0.00
    0    1   13    -37.18      0.00
    1    2   13     28.04      0.00
    1    4   13    -11.12      0.00
    1    6   13      4.55      0.00
    1    8   13      0.98      0.00
    1   10   13     -0.87      0.00
    1   12   13    -22.14      0.00
    2    3   13      0.55      0.00
    2    5   13      3.60      0.00
    2    7   13    -10.79      0.00
    2    9   13     -5.77      0.00
    2   11   13     11.20      0.00
    0    3   13     47.09      0.00
    3    4   13    -17.21      0.00
    3    6   13     -7.65      0.00
    3    8   13    -10.12      0.00
    3   10   13    -10.29      0.00
    3   12   13      2.10      0.00
    4    5   13     16.48      0.00
    4    7   13     11.07      0.00
    4    9   13    -18.23      0.00
    4   11   13      7.86      0.00
    0    5   13     33.09      0.00
    5    6   13    -15.31      0.00
    5    8   13     -4.81      0.00
    5   10   13    -14.88      0.00
    5   12   13    -20.23      0.00
    6    7   13     12.54      0.00
    6    9   13    -17.87      0.00
    6   11   13     23.88      0.00
    0    7   13     -0.31      0.00
    7    8   13     20.04      0.00
    7   10   13    -36.34      0.00
    7   12   13    -54.65      0.00
    8    9   13      7.87      0.00
    8   11   13     22.09      0.00
    0    9   13     30.67      0.00
    9   10   13      1.62      0.00
    9   12   13    -36.47      0.00
   10   11   13     42.31      0.00
    0   11   13    -77.70      0.00
   11   12   13    -35.03      0.00
    0   13   13     -3.60      0.00
    2   13   13     56.20      0.00
    4   13   13     -6.70      0.00
    6   13   13    -27.40      0.00
    8   13   13     26.71      0.00
   10   13   13      8.83      0.00
   12   13   13     15.26      0.00
    0    0   14   -148.08      0.00
    1    1   14     30.26      0.00
    1    3   14     21.19      0.00
    1    5   14     -2.82      0.00
    1    7   14    -14.61      0.00
    1    9   14    -15.26      0.00
    1   11   14     32.60      0.00
    1   13   14     82.03      0.00
    0    2   14    -27.28      0.00
    2    2   14    -43.03      0.00
    2    4   14     42.67      0.00
    2    6   14    -43.92      0.00
    2    8   14      2.73      0.00
    2   10   14    -13.99      0.00
    2   12   14    -62.97      0.00
    3    3   14     20.94      0.00
    3    5   14      2.32      0.00
    3    7   14      1.27      0.00
    3    9   14    -13.60      0.00
    3   11   14     -9.41      0.00
    3   13   14     47.97      0.00
    0    4   14    -75.25      0.00
    4    4   14      3.00      0.00
    4    6   14     65.02      0.00
    4    8   14     23.11      0.00
    4   10   14     -4.30      0.00
    4   12   14    -32.93      0.00
    5    5   14    -38.52      0.00
    5    7   14     12.37      0.00
    5    9   14      4.05      0.00
    5   11   14    -47.67      0.00
    5   13   14    -18.51      0.00
    0    6   14      6.16      0.00
    6    6   14    -18.05      0.00
    6    8   14     63.32      0.00
    6   10   14     63.65      0.00
    6   12   14    -12.19      0.00
    7    7   14    -29.07      0.00
    7    9   14     15.59      0.00
    7   11   14    -84.59      0.00
    7   13   14     15.67      0.00
    0    8   14      9.40      0.00
    8    8   14    -24.51      0.00
    8   10   14   -133.38      0.00
    8   12   14    -18.29      0.00
    9    9   14    -85.38      0.00
    9   11   14    -36.05      0.00
    9   13   14    -15.62      0.00
    0   10   14     59.01      0.00
   10   10   14     -2.82      0.00
   10   12   14     15.93      0.00
   11   11   14     12.04      0.00
   11   13   14     14.43      0.00
    0   12   14    -12.97      0.00
   12   12   14      4.68      0.00
   13   13   14     62.83      0.00
    0   14   14    -21.34      0.00
    2   14   14     13.78      0.00
    4   14   14     64.77      0.00
    6   14   14    -86.81      0.00
    8   14   14     38.57      0.00
   10   14   14    -12.02      0.00
   12   14   14    -41.69      0.00
   14   14   14    -90.73      0.00
    0    1   15     65.63      0.00
    1    2   15    -24.62      0.00
    1    4   15     10.11      0.00
    1    6   15     -9.75      0.00
    1    8   15      8.11      0.00
    1   10   15    -49.92      0.00
    1   12   15    -62.83      0.00
    1   14   15     13.66      0.00
    2    3   15    -10.45      0.00
    2    5   15     25.56      0.00
    2    7   15    -10.28      0.00
    2    9   15     -5.93      0.00
    2   11   15    -13.28      0.00
    2   13   15     -6.72      0.00
    0    3   15     28.24      0.00
    3    4   15      8.40      0.00
    3    6   15      4.13      0.00
    3    8   15      1.90      0.00
    3   10   15    -57.53      0.00
    3   12   15     19.10      0.00
    3   14   15      5.37      0.00
    4    5   15    -30.75      0.00
    4    7   15     -4.14      0.00
    4    9   15     22.58      0.00
    4   11   15     46.57      0.00
    4   13   15     -2.75      0.00
    0    5   15    -37.88      0.00
    5    6   15     23.72      0.00
    5    8   15      8.55      0.00
    5   10   15    -24.86      0.00
    5   12   15     66.65      0.00
    5   14   15     11.01      0.00
    6    7   15    -23.99      0.00
    6    9   15     60.20      0.00
    6   11   15     83.83      0.00
    6   13   15     -7.63      0.00
    0    7   15      2.01      0.00
    7    8   15    105.41      0.00
    7   10   15     48.39      0.00
    7   12   15     19.12      0.00
    7   14   15    -26.13      0.00
    8    9   15     55.76      0.00
    8   11   15     25.62      0.00
    8   13   15      2.32      0.00
    0    9   15     10.90      0.00
    9   10   15      3.76      0.00
    9   12   15     -7.36      0.00
    9   14   15     20.33      0.00
   10   11   15     -3.09      0.00
   10   13   15     -1.38      0.00
    0   11   15      7.69      0.00
   11   12   15     -6.36      0.00
   11   14   15     10.87      0.00
   12   13   15     -1.80      0.00
    0   13   15    -24.53      0.00
   13   14   15     -6.32      0.00
    0   15   15    191.34      0.00
    2   15   15     45.61      0.00
    4   15   15    -22.70      0.00
    6   15   15    -33.21      0.00
    8   15   15      9.23      0.00
   10   15   15    -31.46      0.00
   12   15   15     18.49      0.00
   14   15   15    -21.07      0.00
    0    0   16     15.29      0.00
    1    1   16    -20.69      0.00
    1    3   16    -25.96      0.00
    1    5   16    -17.88      0.00
    1    7   16     12.01      0.00
    1    9   16    -32.69      0.00
    1   11   16     14.00      0.00
    1   13   16     12.19      0.00
    1   15   16      6.66      0.00
    0    2   16     23.19      0.00
    2    2   16     18.87      0.00
    2    4   16     33.89      0.00
    2    6   16    -20.34      0.00
    2    8   16     13.93      0.00
    2   10   16     46.57      0.00
    2   12   16     13.49      0.00
    2   14   16     -2.94      0.00
    3    3   16     32.34      0.00
    3    5   16     13.28      0.00
    3    7   16      8.96      0.00
    3    9   16     21.04      0.00
    3   11   16     47.60      0.00
    3   13   16      2.67      0.00
    3   15   16     21.35      0.00
    0    4   16     20.08      0.00
    4    4   16    -45.26      0.00
    4    6   16    -12.18      0.00
    4    8   16    -13.50      0.00
    4   10   16    -26.23      0.00
    4   12   16      3.63      0.00
    4   14   16     15.83      0.00
    5    5   16     40.14      0.00
    5    7   16     40.85      0.00
    5    9   16   -126.49      0.00
    5   11   16    -24.14      0.00
    5   13   16     -1.64      0.00
    5   15   16     -4.78      0.00
    0    6   16     19.58      0.00
    6    6   16     12.81      0.00
    6    8   16     30.00      0.00
    6   10   16    -14.77      0.00
    6   12   16     16.11      0.00
    6   14   16     -0.19      0.00
    7    7   16    -44.88      0.00
    7    9   16    -33.52      0.00
    7   11   16      2.65      0.00
    7   13   16      1.64      0.00
    7   15   16     30.43      0.00
    0    8   16    -14.52      0.00
    8    8   16     93.44      0.00
    8   10   16    -38.51      0.00
    8   12   16     -7.57      0.00
    8   14   16     -0.96      0.00
    9    9   16     27.36      0.00
    9   11   16     12.27      0.00
    9   13   16      3.10      0.00
    9   15   16      1.24      0.00
    0   10   16     37.15      0.00
   10   10   16    -18.95      0.00
   10   12   16     20.16      0.00
   10   14   16     16.76      0.00
   11   11   16     -7.08      0.00
   11   13   16      2.72      0.00
   11   15   16     15.62      0.00
    0   12   16     11.22      0.00
   12   12   16    -18.10      0.00
   12   14   16    -27.70      0.00
   13   13   16     14.55      0.00
   13   15   16     37.04      0.00
    0   14   16    -52.79      0.00
   14   14   16    -11.89      0.00
   15   15   16    -14.53      0.00
    0   16   16    -91.02      0.00
    2   16   16     17.43      0.00
    4   16   16     49.47      0.00
    6   16   16     -8.53      0.00
    8   16   16    -12.87      0.00
   10   16   16     10.11      0.00
   12   16   16     18.82      0.00
   14   16   16     25.61      0.00
   16   16   16    -33.36      0.00
    0    1   17    -52.45      0.00
    1    2   17     19.11      0.00
    1    4   17     -6.77      0.00
    1    6   17     -5.62      0.00
    1    8   17    -32.63      0.00
    1   10   17    -21.17      0.00
    1   12   17    -25.47      0.00
    1   14   17     10.39      0.00
    1   16   17    -37.30      0.00
    2    3   17    -18.66      0.00
    2    5   17     -1.71      0.00
    2    7   17     31.97      0.00
    2    9   17      5.67      0.00
    2   11   17      2.80      0.00
    2   13   17     19.65      0.00
    2   15   17    -34.69      0.00
    0    3   17      4.82      0.00
    3    4   17     13.43      0.00
    3    6   17     13.51      0.00
    3    8   17    130.30      0.00
    3   10   17    -11.77      0.00
    3   12   17    -15.68      0.00
    3   14   17      3.18      0.00
    3   16   17     -9.61      0.00
    4    5   17      4.48      0.00
    4    7   17     79.94      0.00
    4    9   17    -29.33      0.00
    4   11   17     11.44      0.00
    4   13   17      6.03      0.00
    4   15   17      4.56      0.00
    0    5   17     -0.89      0.00
    5    6   17    -22.55      0.00
    5    8   17     35.71      0.00
    5   10   17    -26.82      0.00
    5   12   17    -24.92      0.00
    5   14   17     13.46      0.00
    5   16   17      3.26      0.00
    6    7   17    -29.26      0.00
    6    9   17     -3.50      0.00
    6   11   17     -3.13      0.00
    6   13   17     -2.92      0.00
    6   15   17     -5.02      0.00
    0    7   17    -35.10      0.00
    7    8   17    -40.46      0.00
    7   10   17     11.38      0.00
    7   12   17     23.78      0.00
    7   14   17    -27.43      0.00
    7   16   17     -7.59      0.00
    8    9   17     -2.37      0.00
    8   11   17     -6.49      0.00
    8   13   17     -8.68      0.00
    8   15   17      1.32      0.00
    0    9   17     16.22      0.00
    9   10   17     -1.34      0.00
    9   12   17     -5.40      0.00
    9   14   17     -4.21      0.00
    9   16   17     -1.97      0.00
   10   11   17    -29.62      0.00
   10   13   17     -7.34      0.00
   10   15   17      8.98      0.00
    0   11   17     -9.56      0.00
   11   12   17     -1.80      0.00
   11   14   17     27.60      0.00
   11   16   17    -10.67      0.00
   12   13   17    -34.76      0.00
   12   15   17    -15.59      0.00
    0   13   17      1.59      0.00
   13   14   17      1.85      0.00
   13   16   17     -2.99      0.00
   14   15   17      0.61      0.00
    0   15   17     17.57      0.00
   15   16   17      1.94      0.00
    0   17   17    -39.35      0.00
    2   17   17     10.72      0.00
    4   17   17     19.20      0.00
    6   17   17    -27.05      0.00
    8   17   17     -1.34      0.00
   10   17   17    -10.47      0.00
   12   17   17     15.34      0.00
   14   17   17     -2.31      0.00
   16   17   17      9.48      0.00
    0    0   18     59.77      0.00
    1    1   18     -5.93      0.00
    1    3   18    -22.48      0.00
    1    5   18     21.43      0.00
    1    7   18    -48.01      0.00
    1    9   18     -9.73      0.00
    1   11   18     10.63      0.00
    1   13   18    -17.18      0.00
    1   15   18     18.02      0.00
    1   17   18      4.19      0.00
    0    2   18    -68.38      0.00
    2    2   18    -25.98      0.00
    2    4   18     -2.05      0.00
    2    6   18    -60.12      0.00
    2    8   18    -28.74      0.00
    2   10   18    -30.31      0.00
    2   12   18      2.74      0.00
    2   14   18     29.30      0.00
    2   16   18     -5.88      0.00
    3    3   18     67.27      0.00
    3    5   18     84.13      0.00
    3    7   18    -23.15      0.00
    3    9   18      5.27      0.00
    3   11   18    -17.18      0.00
    3   13   18    -26.86      0.00
    3   15   18     24.35      0.00
    3   17   18      8.32      0.00
    0    4   18     14.85      0.00
    4    4   18     86.56      0.00
    4    6   18      9.96      0.00
    4    8   18     27.32      0.00
    4   10   18     -2.24      0.00
    4   12   18     -0.02      0.00
    4   14   18      0.50      0.00
    4   16   18      6.48      0.00
    5    5   18    -70.43      0.00
    5    7   18    -23.55      0.00
    5    9   18    -10.76      0.00
    5   11   18      2.53      0.00
    5   13   18     28.29      0.00
    5   15   18      7.23      0.00
    5   17   18     -2.54      0.00
    0    6   18     59.95      0.00
    6    6   18     59.85      0.00
    6    8   18     24.41      0.00
    6   10   18    -15.16      0.00
    6   12   18      6.16      0.00
    6   14   18      3.44      0.00
    6   16   18    -17.20      0.00
    7    7   18     -6.85      0.00
    7    9   18      4.17      0.00
    7   11   18     -0.18      0.00
    7   13   18     -9.17      0.00
    7   15   18      8.02      0.00
    7   17   18     -9.56      0.00
    0    8   18     71.36      0.00
    8    8   18    -41.66      0.00
    8   10   18    -14.07      0.00
    8   12   18     10.32      0.00
    8   14   18      0.34      0.00
    8   16   18     23.11      0.00
    9    9   18     -8.76      0.00
    9   11   18     16.78      0.00
    9   13   18     10.49      0.00
    9   15   18    -11.96      0.00
    9   17   18     -7.79      0.00
    0   10   18     -0.45      0.00
   10   10   18     21.33      0.00
   10   12   18     21.25      0.00
   10   14   18     -4.26      0.00
   10   16   18     -5.48      0.00
   11   11   18     12.13      0.00
   11   13   18     -7.31      0.00
   11   15   18      4.41      0.00
   11   17   18     -5.94      0.00
    0   12   18     24.23      0.00
   12   12   18    -10.61      0.00
   12   14   18     11.02      0.00
   12   16   18      8.62      0.00
   13   13   18      1.20      0.00
   13   15   18     -4.99      0.00
   13   17   18      0.07      0.00
    0   14   18     86.60      0.00
   14   14   18     11.82      0.00
   14   16   18     -2.71      0.00
   15   15   18     -1.60      0.00
   15   17   18      4.61      0.00
    0   16   18     -2.83      0.00
   16   16   18      3.59      0.00
   17   17   18     -5.96      0.00
    0   18   18   -100.87      0.00
    2   18   18     -0.21      0.00
    4   18   18     30.54      0.00
    6   18   18    -13.33      0.00
    8   18   18      7.81      0.00
   10   18   18      0.33      0.00
   12   18   18      0.55      0.00
   14   18   18      5.52      0.00
   16   18   18     -6.63      0.00
   18   18   18    -22.71      0.00
    0    1   19    109.07      0.00
    1    2   19   -101.91      0.00
    1    4   19    -49.61      0.00
    1    6   19     27.20      0.00
    1    8   19    -39.01      0.00
    1   10   19      6.01      0.00
    1   12   19     -5.55      0.00
    1   14   19      3.59      0.00
    1   16   19      2.04      0.00
    1   18   19    -15.47      0.00
    2    3   19      8.90      0.00
    2    5   19      0.60      0.00
    2    7   19     -5.96      0.00
    2    9   19    -28.85      0.00
    2   11   19     -3.36      0.00
    2   13   19      0.93      0.00
    2   15   19    -22.24      0.00
    2   17   19     -1.28      0.00
    0    3   19     -6.22      0.00
    3    4   19     12.62      0.00
    3    6   19     -1.17      0.00
    3    8   19      7.09      0.00
    3   10   19      2.65      0.00
    3   12   19    -18.43      0.00
    3   14   19      8.98      0.00
    3   16   19     -0.74      0.00
    3   18   19     19.61      0.00
    4    5   19     -0.12      0.00
    4    7   19     13.35      0.00
    4    9   19      7.00      0.00
    4   11   19    -17.28      0.00
    4   13   19    -17.03      0.00
    4   15   19     -3.66      0.00
    4   17   19      0.54      0.00
    0    5   19    -34.10      0.00
    5    6   19    -49.87      0.00
    5    8   19    -13.23      0.00
    5   10   19     30.57      0.00
    5   12   19    -20.78      0.00
    5   14   19     -5.57      0.00
    5   16   19    -19.01      0.00
    5   18   19      4.83      0.00
    6    7   19    -21.30      0.00
    6    9   19    -18.98      0.00
    6   11   19      0.69      0.00
    6   13   19      7.56      0.00
    6   15   19     -6.78      0.00
    6   17   19     -1.31      0.00
    0    7   19     11.44      0.00
    7    8   19      4.33      0.00
    7   10   19      0.05      0.00
    7   12   19     -1.39      0.00
    7   14   19     12.65      0.00
    7   16   19    -13.51      0.00
    7   18   19     -8.38      0.00
    8    9   19     17.17      0.00
    8   11   19      7.42      0.00
    8   13   19    -17.09      0.00
    8   15   19     -6.83      0.00
    8   17   19     -4.88      0.00
    0    9   19     31.50      0.00
    9   10   19    -12.18      0.00
    9   12   19    -13.03      0.00
    9   14   19     -2.75      0.00
    9   16   19      6.91      0.00
    9   18   19     -4.83      0.00
   10   11   19      0.82      0.00
   10   13   19      9.07      0.00
   10   15   19     25.80      0.00
   10   17   19     -8.26      0.00
    0   11   19    -13.67      0.00
   11   12   19    -25.00      0.00
   11   14   19     -5.97      0.00
   11   16   19      1.14      0.00
   11   18   19     13.40      0.00
   12   13   19      5.29      0.00
   12   15   19    -11.51      0.00
   12   17   19      7.13      0.00
    0   13   19    -33.22      0.00
   13   14   19      8.21      0.00
   13   16   19    -22.66      0.00
   13   18   19     -2.39      0.00
   14   15   19     -4.27      0.00
   14   17   19     -6.66      0.00
    0   15   19     10.53      0.00
   15   16   19     12.65      0.00
   15   18   19     -4.24      0.00
   16   17   19      5.36      0.00
    0   17   19      0.14      0.00
   17   18   19     -3.04      0.00
    0   19   19     26.18      0.00
    2   19   19     -2.64      0.00
    4   19   19     18.44      0.00
    6   19   19      3.38      0.00
    8   19   19      6.51      0.00
   10   19   19     -0.27      0.00
   12   19   19      7.24      0.00
   14   19   19     -2.75      0.00
   16   19   19     -2.04      0.00
   18   19   19     10.46      0.00
    0    0   20     74.74      0.00
    1    1   20     -6.26      0.00
    1    3   20      5.26      0.00
    1    5   20     -4.53      0.00
    1    7   20     10.61      0.00
    1    9   20      4.89      0.00
    1   11   20      1.08      0.00
    1   13   20     -0.29      0.00
    1   15   20     -6.32      0.00
    1   17   20      4.53      0.00
    1   19   20     -1.01      0.00
    0    2   20    -23.46      0.00
    2    2   20    -21.49      0.00
    2    4   20    -31.09      0.00
    2    6   20    -10.24      0.00
    2    8   20     12.31      0.00
    2   10   20    -10.24      0.00
    2   12   20    -14.57      0.00
    2   14   20     -0.80      0.00
    2   16   20    -40.63      0.00
    2   18   20     13.36      0.00
    3    3   20     12.85      0.00
    3    5   20     23.81      0.00
    3    7   20     13.20      0.00
    3    9   20     -0.75      0.00
    3   11   20     22.43      0.00
    3   13   20     -0.66      0.00
    3   15   20    -27.58      0.00
    3   17   20    -14.81      0.00
    3   19   20     -9.91      0.00
    0    4   20     22.65      0.00
    4    4   20    -17.09      0.00
    4    6   20      2.59      0.00
    4    8   20     -5.74      0.00
    4   10   20    -10.25      0.00
    4   12   20     23.15      0.00
    4   14   20     18.32      0.00
    4   16   20    -19.23      0.00
    4   18   20      8.79      0.00
    5    5   20     19.48      0.00
    5    7   20     18.28      0.00
    5    9   20    -13.11      0.00
    5   11   20      4.70      0.00
    5   13   20    -15.37      0.00
    5   15   20    -23.18      0.00
    5   17   20     -6.07      0.00
    5   19   20    -10.87      0.00
    0    6   20     13.26      0.00
    6    6   20      5.15      0.00
    6    8   20    -11.30      0.00
    6   10   20     11.86      0.00
    6   12   20      2.94      0.00
    6   14   20     -3.43      0.00
    6   16   20      5.87      0.00
    6   18   20    -10.31      0.00
    7    7   20     10.32      0.00
    7    9   20      6.76      0.00
    7   11   20      9.84      0.00
    7   13   20     -1.52      0.00
    7   15   20     -7.14      0.00
    7   17   20     -0.84      0.00
    7   19   20     -5.91      0.00
    0    8   20     -2.29      0.00
    8    8   20      0.39      0.00
    8   10   20      9.24      0.00
    8   12   20     14.83      0.00
    8   14   20      7.40      0.00
    8   16   20     13.63      0.00
    8   18   20      2.22      0.00
    9    9   20      1.76      0.00
    9   11   20     -2.92      0.00
    9   13   20      4.51      0.00
    9   15   20      3.25      0.00
    9   17   20     13.91      0.00
    9   19   20      6.91      0.00
    0   10   20      1.22      0.00
   10   10   20    -22.06      0.00
   10   12   20     15.33      0.00
   10   14   20    -11.55      0.00
   10   16   20    -21.65      0.00
   10   18   20      8.54      0.00
   11   11   20    -14.21      0.00
   11   13   20     -4.32      0.00
   11   15   20     12.54      0.00
   11   17   20     -0.95      0.00
   11   19   20     -0.63      0.00
    0   12   20      7.83      0.00
   12   12   20   -110.25      0.00
   12   14   20    -21.17      0.00
   12   16   20      7.81      0.00
   12   18   20      7.35      0.00
   13   13   20    -26.30      0.00
   13   15   20      8.29      0.00
   13   17   20      3.40      0.00
   13   19   20     -6.89      0.00
    0   14   20      1.67      0.00
   14   14   20     25.53      0.00
   14   16   20     -7.17      0.00
   14   18   20      6.76      0.00
   15   15   20     15.56      0.00
   15   17   20    -11.71      0.00
   15   19   20     -2.77      0.00
    0   16   20     17.48      0.00
   16   16   20    -38.04      0.00
   16   18   20     -4.36      0.00
   17   17   20    -12.77      0.00
   17   19   20     -8.25      0.00
    0   18   20      7.76      0.00
   18   18   20      6.29      0.00
   19   19   20      7.90      0.00
    0   20   20      3.45      0.00
    2   20   20    -31.79      0.00
    4   20   20     13.41      0.00
    6   20   20    -25.82      0.00
    8   20   20     -0.33      0.00
   10   20   20     -4.85      0.00
   12   20   20     21.99      0.00
   14   20   20     13.98      0.00
   16   20   20     10.22      0.00
   18   20   20    -12.92      0.00
   20   20   20    -17.55      0.00
    0    1   21    -10.45      0.00
    1    2   21      1.78      0.00
    1    4   21     -2.41      0.00
    1    6   21     -2.29      0.00
    1    8   21      9.57      0.00
    1   10   21     -4.26      0.00
    1   12   21      1.46      0.00
    1   14   21    -19.35      0.00
    1   16   21     -4.71      0.00
    1   18   21     -6.69      0.00
    1   20   21      9.02      0.00
    2    3   21     -8.00      0.00
    2    5   21    -15.24      0.00
    2    7   21     -7.10      0.00
    2    9   21      5.47      0.00
    2   11   21     -9.26      0.00
    2   13   21     -3.23      0.00
    2   15   21    -14.14      0.00
    2   17   21     -9.23      0.00
    2   19   21      0.32      0.00
    0    3   21     -1.97      0.00
    3    4   21      4.31      0.00
    3    6   21     -7.11      0.00
    3    8   21     10.75      0.00
    3   10   21     -7.05      0.00
    3   12   21      0.37      0.00
    3   14   21     -3.03      0.00
    3   16   21     11.69      0.00
    3   18   21      5.70      0.00
    3   20   21      3.09      0.00
    4    5   21      0.62      0.00
    4    7   21     10.04      0.00
    4    9   21      6.02      0.00
    4   11   21      4.36      0.00
    4   13   21      2.41      0.00
    4   15   21     18.05      0.00
    4   17   21      0.98      0.00
    4   19   21      7.86      0.00
    0    5   21     34.40      0.00
    5    6   21    -21.00      0.00
    5    8   21      6.81      0.00
    5   10   21    -10.50      0.00
    5   12   21     -0.43      0.00
    5   14   21     13.27      0.00
    5   16   21     -9.45      0.00
    5   18   21     -5.88      0.00
    5   20   21     -7.58      0.00
    6    7   21      0.19      0.00
    6    9   21      8.58      0.00
    6   11   21      0.42      0.00
    6   13   21    -11.00      0.00
    6   15   21     -4.36      0.00
    6   17   21      1.27      0.00
    6   19   21      0.05      0.00
    0    7   21    -17.24      0.00
    7    8   21      8.17      0.00
    7   10   21      9.41      0.00
    7   12   21    -16.61      0.00
    7   14   21     -3.91      0.00
    7   16   21     14.79      0.00
    7   18   21    -13.17      0.00
    7   20   21    -10.41      0.00
    8    9   21    -14.41      0.00
    8   11   21     -3.71      0.00
    8   13   21     15.73      0.00
    8   15   21      8.95      0.00
    8   17   21     -1.92      0.00
    8   19   21     -0.33      0.00
    0    9   21      6.66      0.00
    9   10   21      5.51      0.00
    9   12   21     -3.67      0.00
    9   14   21      3.75      0.00
    9   16   21      1.37      0.00
    9   18   21      4.14      0.00
    9   20   21     -6.78      0.00
   10   11   21    -10.45      0.00
   10   13   21     -5.08      0.00
   10   15   21     -1.23      0.00
   10   17   21     12.04      0.00
   10   19   21      1.46      0.00
    0   11   21     10.09      0.00
   11   12   21     -6.04      0.00
   11   14   21     10.68      0.00
   11   16   21     -9.60      0.00
   11   18   21     11.86      0.00
   11   20   21     -1.35      0.00
   12   13   21     -9.55      0.00
   12   15   21      4.76      0.00
   12   17   21     -3.92      0.00
   12   19   21    -12.31      0.00
    0   13   21     15.01      0.00
   13   14   21     14.21      0.00
   13   16   21      9.57      0.00
   13   18   21     -4.67      0.00
   13   20   21    -11.88      0.00
   14   15   21     -8.17      0.00
   14   17   21      5.30      0.00
   14   19   21      2.43      0.00
    0   15   21    -15.57      0.00
   15   16   21      4.37      0.00
   15   18   21     -5.62      0.00
   15   20   21      1.99      0.00
   16   17   21     -0.68      0.00
   16   19   21     -2.09      0.00
    0   17   21     12.87      0.00
   17   18   21      4.28      0.00
   17   20   21     -5.25      0.00
   18   19   21      2.07      0.00
    0   19   21      9.80      0.00
   19   20   21     -5.16      0.00
    0   21   21    -16.86      0.00
    2   21   21     23.21      0.00
    4   21   21      5.44      0.00
    6   21   21    -16.46      0.00
    8   21   21      2.35      0.00
   10   21   21    -20.54      0.00
   12   21   21      9.75      0.00
   14   21   21    -10.45      0.00
   16   21   21     -5.58      0.00
   18   21   21     18.86      0.00
   20   21   21     -1.04      0.00
    0    0   22    -35.39      0.00
    1    1   22     22.69      0.00
    1    3   22      9.87      0.00
    1    5   22    -12.56      0.00
    1    7   22     14.35      0.00
    1    9   22      2.63      0.00
    1   11   22      0.58      0.00
    1   13   22      4.52      0.00
    1   15   22     -1.97      0.00
    1   17   22     -0.88      0.00
    1   19   22      6.75      0.00
    1   21   22      1.33      0.00
    0    2   22    -14.55      0.00
    2    2   22     -1.06      0.00
    2    4   22      8.60      0.00
    2    6   22     18.55      0.00
    2    8   22    -28.71      0.00
    2   10   22    -12.70      0.00
    2   12   22     -2.84      0.00
    2   14   22      5.26      0.00
    2   16   22    -24.91      0.00
    2   18   22      7.25      0.00
    2   20   22      3.22      0.00
    3    3   22     -1.82      0.00
    3    5   22    -11.31      0.00
    3    7   22     11.96      0.00
    3    9   22     15.76      0.00
    3   11   22      1.34      0.00
    3   13   22      8.97      0.00
    3   15   22      6.05      0.00
    3   17   22      2.06      0.00
    3   19   22     -9.56      0.00
    3   21   22      7.04      0.00
    0    4   22      8.41      0.00
    4    4   22     -2.87      0.00
    4    6   22     32.85      0.00
    4    8   22     -4.19      0.00
    4   10   22    -18.19      0.00
    4   12   22      1.21      0.00
    4   14   22     -6.67      0.00
    4   16   22     -3.05      0.00
    4   18   22    -15.04      0.00
    4   20   22     11.18      0.00
    5    5   22     -0.37      0.00
    5    7   22     -4.68      0.00
    5    9   22     16.99      0.00
    5   11   22     -7.77      0.00
    5   13   22     -4.00      0.00
    5   15   22     16.73      0.00
    5   17   22      0.14      0.00
    5   19   22      7.23      0.00
    5   21   22      1.96      0.00
    0    6   22     30.18      0.00
    6    6   22     20.78      0.00
    6    8   22      4.46      0.00
    6   10   22      5.99      0.00
    6   12   22     12.02      0.00
    6   14   22     -1.66      0.00
    6   16   22     -6.29      0.00
    6   18   22      3.83      0.00
    6   20   22      1.09      0.00
    7    7   22     -1.92      0.00
    7    9   22     -5.06      0.00
    7   11   22     -4.56      0.00
    7   13   22     25.34      0.00
    7   15   22      7.60      0.00
    7   17   22      6.32      0.00
    7   19   22     -2.40      0.00
    7   21   22     -7.29      0.00
    0    8   22      2.89      0.00
    8    8   22    -19.03      0.00
    8   10   22    -16.33      0.00
    8   12   22      5.70      0.00
    8   14   22     -4.83      0.00
    8   16   22     -3.41      0.00
    8   18   22      7.39      0.00
    8   20   22      6.16      0.00
    9    9   22     -3.04      0.00
    9   11   22     13.41      0.00
    9   13   22     -1.70      0.00
    9   15   22      3.15      0.00
    9   17   22    -11.35      0.00
    9   19   22      1.99      0.00
    9   21   22      9.83      0.00
    0   10   22     17.13      0.00
   10   10   22    -21.63      0.00
   10   12   22      1.25      0.00
   10   14   22     -6.66      0.00
   10   16   22     -3.57      0.00
   10   18   22     -2.94      0.00
   10   20   22     -7.71      0.00
   11   11   22     -6.32      0.00
   11   13   22     11.57      0.00
   11   15   22     -4.08      0.00
   11   17   22     12.46      0.00
   11   19   22     -1.45      0.00
   11   21   22      2.73      0.00
    0   12   22     -8.00      0.00
   12   12   22    -29.27      0.00
   12   14   22      3.32      0.00
   12   16   22      3.62      0.00
   12   18   22     -0.07      0.00
   12   20   22     15.02      0.00
   13   13   22     20.77      0.00
   13   15   22      9.93      0.00
   13   17   22     -8.52      0.00
   13   19   22      4.28      0.00
   13   21   22      4.72      0.00
    0   14   22    -18.65      0.00
   14   14   22    -29.82      0.00
   14   16   22      2.22      0.00
   14   18   22     -4.66      0.00
   14   20   22      1.11      0.00
   15   15   22     -5.64      0.00
   15   17   22      5.12      0.00
   15   19   22      0.25      0.00
   15   21   22     -1.99      0.00
    0   16   22      6.83      0.00
   16   16   22     -3.77      0.00
   16   18   22    -10.25      0.00
   16   20   22     -6.48      0.00
   17   17   22     12.56      0.00
   17   19   22    -13.90      0.00
   17   21   22     -4.64      0.00
    0   18   22     15.73      0.00
   18   18   22     -2.75      0.00
   18   20   22      6.23      0.00
   19   19   22     -6.96      0.00
   19   21   22      1.76      0.00
    0   20   22      5.71      0.00
   20   20   22     15.15      0.00
   21   21   22     -5.46      0.00
    0   22   22    -24.96      0.00
    2   22   22     12.22      0.00
    4   22   22      1.46      0.00
    6   22   22      7.31      0.00
    8   22   22     24.52      0.00
   10   22   22     -8.45      0.00
   12   22   22     17.04      0.00
   14   22   22      3.02      0.00
   16   22   22      7.84      0.00
   18   22   22      2.58      0.00
   20   22   22    -27.93      0.00
   22   22   22     31.06      0.00
    0    1   23    -18.49      0.00
    1    2   23     -0.35      0.00
    1    4   23      8.20      0.00
    1    6   23     -8.67      0.00
    1    8   23     -0.65      0.00
    1   10   23     -2.34      0.00
    1   12   23      3.64      0.00
    1   14   23     13.20      0.00
    1   16   23     -3.16      0.00
    1   18   23     -6.95      0.00
    1   20   23    -14.96      0.00
    1   22   23      9.94      0.00
    2    3   23     -9.24      0.00
    2    5   23     -2.90      0.00
    2    7   23      5.42      0.00
    2    9   23    -15.98      0.00
    2   11   23     -3.12      0.00
    2   13   23     -0.41      0.00
    2   15   23     -7.99      0.00
    2   17   23     -7.56      0.00
    2   19   23     -4.40      0.00
    2   21   23    -15.34      0.00
    0    3   23     20.60      0.00
    3    4   23    -13.68      0.00
    3    6   23     -1.25      0.00
    3    8   23      3.00      0.00
    3   10   23     16.00      0.00
    3   12   23     -8.97      0.00
    3   14   23    -28.71      0.00
    3   16   23     -7.67      0.00
    3   18   23     -3.01      0.00
    3   20   23      1.21      0.00
    3   22   23     -2.33      0.00
    4    5   23      6.22      0.00
    4    7   23     10.81      0.00
    4    9   23      2.68      0.00
    4   11   23     -0.19      0.00
    4   13   23     -6.23      0.00
    4   15   23      6.99      0.00
    4   17   23     32.53      0.00
    4   19   23      2.07      0.00
    4   21   23      8.98      0.00
    0    5   23      0.22      0.00
    5    6   23      2.68      0.00
    5    8   23     20.21      0.00
    5   10   23     -0.95      0.00
    5   12   23    -10.63      0.00
    5   14   23     -1.36      0.00
    5   16   23     -3.61      0.00
    5   18   23      2.30      0.00
    5   20   23     -8.62      0.00
    5   22   23     -4.61      0.00
    6    7   23    -13.56      0.00
    6    9   23      7.58      0.00
    6   11   23     -8.63      0.00
    6   13   23     -5.27      0.00
    6   15   23    -10.56      0.00
    6   17   23    -17.28      0.00
    6   19   23     -0.81      0.00
    6   21   23     -2.87      0.00
    0    7   23      8.36      0.00
    7    8   23      5.47      0.00
    7   10   23      1.99      0.00
    7   12   23     15.08      0.00
    7   14   23     -0.46      0.00
    7   16   23      4.19      0.00
    7   18   23      5.49      0.00
    7   20   23      2.77      0.00
    7   22   23      8.26      0.00
    8    9   23     -1.19      0.00
    8   11   23     -4.17      0.00
    8   13   23      2.88      0.00
    8   15   23      3.33      0.00
    8   17   23      0.22      0.00
    8   19   23     -6.97      0.00
    8   21   23     13.22      0.00
    0    9   23      9.82      0.00
    9   10   23     10.84      0.00
    9   12   23    -10.11      0.00
    9   14   23    -10.46      0.00
    9   16   23      0.18      0.00
    9   18   23     -3.53      0.00
    9   20   23     -6.33      0.00
    9   22   23    -12.42      0.00
   10   11   23     -2.30      0.00
   10   13   23     -7.30      0.00
   10   15   23      3.51      0.00
   10   17   23     -1.92      0.00
   10   19   23     -5.51      0.00
   10   21   23     -8.23      0.00
    0   11   23      1.90      0.00
   11   12   23      9.33      0.00
   11   14   23     -0.85      0.00
   11   16   23     -0.76      0.00
   11   18   23    -14.26      0.00
   11   20   23     -7.35      0.00
   11   22   23      0.88      0.00
   12   13   23     -2.10      0.00
   12   15   23    -13.36      0.00
   12   17   23      8.75      0.00
   12   19   23      4.07      0.00
   12   21   23     -2.74      0.00
    0   13   23    -10.89      0.00
   13   14   23     -4.99      0.00
   13   16   23      6.72      0.00
   13   18   23    -15.61      0.00
   13   20   23    -12.30      0.00
   13   22   23      2.92      0.00
   14   15   23      2.22      0.00
   14   17   23     -5.71      0.00
   14   19   23     -2.01      0.00
   14   21   23     -4.79      0.00
    0   15   23     -5.67      0.00
   15   16   23     -9.67      0.00
   15   18   23     -7.78      0.00
   15   20   23      2.30      0.00
   15   22   23     -7.84      0.00
   16   17   23     -3.69      0.00
   16   19   23      8.08      0.00
   16   21   23      2.67      0.00
    0   17   23     14.04      0.00
   17   18   23      8.50      0.00
   17   20   23     10.00      0.00
   17   22   23      1.51      0.00
   18   19   23     -7.50      0.00
   18   21   23     -2.49      0.00
    0   19   23      7.56      0.00
   19   20   23      7.02      0.00
   19   22   23     -3.47      0.00
   20   21   23      2.23      0.00
    0   21   23     -2.81      0.00
   21   22   23      7.20      0.00
    0   23   23     22.57      0.00
    2   23   23    -15.81      0.00
    4   23   23      0.48      0.00
    6   23   23    -39.13      0.00
    8   23   23     -6.15      0.00
   10   23   23      0.66      0.00
   12   23   23    -12.33      0.00
   14   23   23      3.33      0.00
   16   23   23     20.92      0.00
   18   23   23      7.84      0.00
   20   23   23    -10.09      0.00
   22   23   23     15.75      0.00
    0    0   24     29.15      0.00
    1    1   24     -9.62      0.00
    1    3   24     -4.35      0.00
    1    5   24     14.95      0.00
    1    7   24    -11.04      0.00
    1    9   24     -2.65      0.00
    1   11   24      0.63      0.00
    1   13   24     -0.23      0.00
    1   15   24    -17.86      0.00
    1   17   24      0.53      0.00
    1   19   24      9.49      0.00
    1   21   24      3.56      0.00
    1   23   24      5.73      0.00
    0    2   24     36.14      0.00
    2    2   24    -12.07      0.00
    2    4   24     -3.98      0.00
    2    6   24    -12.93      0.00
    2    8   24      5.78      0.00
    2   10   24     -3.05      0.00
    2   12   24     10.55      0.00
    2   14   24    -21.57      0.00
    2   16   24    -12.42      0.00
    2   18   24     -9.89      0.00
    2   20   24     -7.94      0.00
    2   22   24     -7.85      0.00
    3    3   24    -17.62      0.00
    3    5   24      2.83      0.00
    3    7   24      1.77      0.00
    3    9   24    -11.11      0.00
    3   11   24      0.33      0.00
    3   13   24      4.49      0.00
    3   15   24     -3.96      0.00
    3   17   24      6.18      0.00
    3   19   24      1.99      0.00
    3   21   24      4.73      0.00
    3   23   24     -0.87      0.00
    0    4   24     -1.72      0.00
    4    4   24     29.90      0.00
    4    6   24      4.05      0.00
    4    8   24      9.52      0.00
    4   10   24     -0.66      0.00
    4   12   24     -0.54      0.00
    4   14   24     -4.08      0.00
    4   16   24     12.26      0.00
    4   18   24     -8.92      0.00
    4   20   24      1.80      0.00
    4   22   24      0.10      0.00
    5    5   24    -12.73      0.00
    5    7   24     -6.71      0.00
    5    9   24     -8.04      0.00
    5   11   24     -0.07      0.00
    5   13   24     -1.78      0.00
    5   15   24     11.20      0.00
    5   17   24     -6.76      0.00
    5   19   24     -7.15      0.00
    5   21   24      1.48      0.00
    5   23   24      0.90      0.00
    0    6   24     39.87      0.00
    6    6   24      3.04      0.00
    6    8   24      6.58      0.00
    6   10   24    -19.61      0.00
    6   12   24    -12.06      0.00
    6   14   24      0.62      0.00
    6   16   24     -3.30      0.00
    6   18   24      0.26      0.00
    6   20   24     -4.94      0.00
    6   22   24     -4.60      0.00
    7    7   24    -11.73      0.00
    7    9   24      7.91      0.00
    7   11   24      9.38      0.00
    7   13   24     11.48      0.00
    7   15   24    -15.15      0.00
    7   17   24     -4.83      0.00
    7   19   24     -9.60      0.00
    7   21   24      3.76      0.00
    7   23   24      7.44      0.00
    0    8   24      8.94      0.00
    8    8   24     -1.33      0.00
    8   10   24     18.45      0.00
    8   12   24      5.29      0.00
    8   14   24      2.29      0.00
    8   16   24     -7.51      0.00
    8   18   24      4.51      0.00
    8   20   24    -11.50      0.00
    8   22   24     17.08      0.00
    9    9   24      2.36      0.00
    9   11   24     -1.22      0.00
    9   13   24     -3.44      0.00
    9   15   24     12.33      0.00
    9   17   24    -13.67      0.00
    9   19   24      1.12      0.00
    9   21   24      0.55      0.00
    9   23   24      4.88      0.00
    0   10   24    -21.65      0.00
   10   10   24     -1.57      0.00
   10   12   24     -0.94      0.00
   10   14   24      4.34      0.00
   10   16   24      0.41      0.00
   10   18   24     -1.95      0.00
   10   20   24      1.08      0.00
   10   22   24      2.31      0.00
   11   11   24    -20.87      0.00
   11   13   24      3.33      0.00
   11   15   24     -3.91      0.00
   11   17   24     14.00      0.00
   11   19   24      3.71      0.00
   11   21   24      2.09      0.00
   11   23   24     -0.27      0.00
    0   12   24      9.00      0.00
   12   12   24     26.80      0.00
   12   14   24     11.25      0.00
   12   16   24     -9.00      0.00
   12   18   24      3.83      0.00
   12   20   24     -4.81      0.00
   12   22   24    -11.91      0.00
   13   13   24      4.94      0.00
   13   15   24      7.31      0.00
   13   17   24     -9.31      0.00
   13   19   24      6.71      0.00
   13   21   24     -6.17      0.00
   13   23   24      4.15      0.00
    0   14   24     -0.70      0.00
   14   14   24     -0.88      0.00
   14   16   24      5.10      0.00
   14   18   24     -3.27      0.00
   14   20   24     -3.18      0.00
   14   22   24      2.22      0.00
   15   15   24      7.93      0.00
   15   17   24      5.64      0.00
   15   19   24     -9.77      0.00
   15   21   24      6.55      0.00
   15   23   24      0.93      0.00
    0   16   24      9.43      0.00
   16   16   24     -6.67      0.00
   16   18   24      3.83      0.00
   16   20   24    -13.91      0.00
   16   22   24     17.96      0.00
   17   17   24     -4.08      0.00
   17   19   24      7.18      0.00
   17   21   24     -1.57      0.00
   17   23   24     -2.42      0.00
    0   18   24    -10.86      0.00
   18   18   24     -4.36      0.00
   18   20   24    -10.49      0.00
   18   22   24      7.08      0.00
   19   19   24      8.73      0.00
   19   21   24     15.85      0.00
   19   23   24      1.55      0.00
    0   20   24     15.88      0.00
   20   20   24      2.64      0.00
   20   22   24    -12.94      0.00
   21   21   24      0.27      0.00
   21   23   24      3.13      0.00
    0   22   24     42.88      0.00
   22   22   24     -0.11      0.00
   23   23   24      8.57      0.00
    0   24   24     19.10      0.00
    2   24   24     -4.62      0.00
    4   24   24     -0.25      0.00
    6   24   24    -25.60      0.00
    8   24   24     19.16      0.00
   10   24   24     37.18      0.00
   12   24   24     -7.98      0.00
   14   24   24      0.28      0.00
   16   24   24      5.37      0.00
   18   24   24    -13.61      0.00
   20   24   24     12.68      0.00
   22   24   24     13.27      0.00
   24   24   24    -16.48      0.00
    0    1   25      5.30      0.00
    1    2   25     -4.54      0.00
    1    4   25     -4.77      0.00
    1    6   25     15.33      0.00
    1    8   25     -7.62      0.00
    1   10   25      7.07      0.00
    1   12   25     -9.01      0.00
    1   14   25     -9.00      0.00
    1   16   25     -6.02      0.00
    1   18   25    -15.08      0.00
    1   20   25      4.05      0.00
    1   22   25    -10.17      0.00
    1   24   25    -11.37      0.00
    2    3   25     -0.10      0.00
    2    5   25     -0.28      0.00
    2    7   25     -0.13      0.00
    2    9   25    -11.75      0.00
    2   11   25     -8.91      0.00
    2   13   25     -7.67      0.00
    2   15   25     -2.89      0.00
    2   17   25     -8.05      0.00
    2   19   25     11.40      0.00
    2   21   25     -8.60      0.00
    2   23   25    -10.70      0.00
    0    3   25    -17.07      0.00
    3    4   25      2.57      0.00
    3    6   25     -9.94      0.00
    3    8   25      1.92      0.00
    3   10   25     12.54      0.00
    3   12   25     -2.74      0.00
    3   14   25     -1.65      0.00
    3   16   25     -3.30      0.00
    3   18   25      1.01      0.00
    3   20   25     -3.90      0.00
    3   22   25     11.10      0.00
    3   24   25      9.47      0.00
    4    5   25     16.73      0.00
    4    7   25      3.31      0.00
    4    9   25      5.99      0.00
    4   11   25     -3.33      0.00
    4   13   25      6.59      0.00
    4   15   25     -2.89      0.00
    4   17   25      0.93      0.00
    4   19   25      3.29      0.00
    4   21   25      4.46      0.00
    4   23   25      9.33      0.00
    0    5   25     -9.90      0.00
    5    6   25     -3.67      0.00
    5    8   25     -1.86      0.00
    5   10   25     -1.25      0.00
    5   12   25     -0.25      0.00
    5   14   25     -2.77      0.00
    5   16   25     -5.51      0.00
    5   18   25      2.73      0.00
    5   20   25      3.05      0.00
    5   22   25     -3.49      0.00
    5   24   25      1.41      0.00
    6    7   25      2.09      0.00
    6    9   25      0.59      0.00
    6   11   25     -2.72      0.00
    6   13   25    -12.22      0.00
    6   15   25      2.27      0.00
    6   17   25     -8.06      0.00
    6   19   25      7.71      0.00
    6   21   25     -3.71      0.00
    6   23   25    -12.91      0.00
    0    7   25     -3.91      0.00
    7    8   25     -8.44      0.00
    7   10   25      0.00      0.00
    7   12   25      2.56      0.00
    7   14   25     12.42      0.00
    7   16   25     -0.58      0.00
    7   18   25     -8.48      0.00
    7   20   25     -2.23      0.00
    7   22   25      4.25      0.00
    7   24   25      7.71      0.00
    8    9   25     -5.23      0.00
    8   11   25    -10.11      0.00
    8   13   25     -3.17      0.00
    8   15   25     -1.12      0.00
    8   17   25      2.57      0.00
    8   19   25      0.65      0.00
    8   21   25     -1.12      0.00
    8   23   25    -12.20      0.00
    0    9   25      4.35      0.00
    9   10   25      2.05      0.00
    9   12   25     -9.23      0.00
    9   14   25     -5.11      0.00
    9   16   25      9.09      0.00
    9   18   25     -1.10      0.00
    9   20   25     12.69      0.00
    9   22   25     -6.54      0.00
    9   24   25     -6.09      0.00
   10   11   25      2.30      0.00
   10   13   25      0.94      0.00
   10   15   25     -3.45      0.00
   10   17   25    -10.32      0.00
   10   19   25      0.10      0.00
   10   21   25      2.98      0.00
   10   23   25      6.86      0.00
    0   11   25      1.30      0.00
   11   12   25     -5.10      0.00
   11   14   25     -3.98      0.00
   11   16   25      2.47      0.00
   11   18   25     -5.37      0.00
   11   20   25     -7.69      0.00
   11   22   25      2.17      0.00
   11   24   25     -8.00      0.00
   12   13   25      3.30      0.00
   12   15   25     -6.19      0.00
   12   17   25      5.76      0.00
   12   19   25     -1.60      0.00
   12   21   25      4.24      0.00
   12   23   25      9.60      0.00
    0   13   25      6.11      0.00
   13   14   25     -6.01      0.00
   13   16   25     -3.67      0.00
   13   18   25      2.54      0.00
   13   20   25     21.29      0.00
   13   22   25     21.73      0.00
   13   24   25      4.35      0.00
   14   15   25     17.29      0.00
   14   17   25     -0.84      0.00
   14   19   25     -5.98      0.00
   14   21   25      5.56      0.00
   14   23   25     -4.52      0.00
    0   15   25     -8.38      0.00
   15   16   25    -17.69      0.00
   15   18   25      3.24      0.00
   15   20   25     -0.36      0.00
   15   22   25     10.58      0.00
   15   24   25      8.62      0.00
   16   17   25      9.88      0.00
   16   19   25      1.45      0.00
   16   21   25     -4.70      0.00
   16   23   25      1.84      0.00
    0   17   25    -12.33      0.00
   17   18   25     -1.38      0.00
   17   20   25     -7.68      0.00
   17   22   25     -0.19      0.00
   17   24   25      1.32      0.00
   18   19   25      7.49      0.00
   18   21   25      7.18      0.00
   18   23   25      0.89      0.00
    0   19   25     -4.12      0.00
   19   20   25      2.14      0.00
   19   22   25      9.07      0.00
   19   24   25      7.53      0.00
   20   21   25      1.21      0.00
   20   23   25     -4.97      0.00
    0   21   25     -9.33      0.00
   21   22   25      7.99      0.00
   21   24   25      1.36      0.00
   22   23   25     -4.82      0.00
    0   23   25     -8.19      0.00
   23   24   25      0.63      0.00
    0   25   25     16.85      0.00
    2   25   25     15.05      0.00
    4   25   25     -2.46      0.00
    6   25   25      0.98      0.00
    8   25   25      5.63      0.00
   10   25   25    -12.52      0.00
   12   25   25     14.97      0.00
   14   25   25      6.73      0.00
   16   25   25      3.29      0.00
   18   25   25     -4.86      0.00
   20   25   25    -11.40      0.00
   22   25   25     -1.18      0.00
   24   25   25     -1.78      0.00
    0    0   26     39.56      0.00
    1    1   26      3.63      0.00
    1    3   26     -4.32      0.00
    1    5   26      1.99      0.00
    1    7   26      7.18      0.00
    1    9   26     -3.89      0.00
    1   11   26     -5.05      0.00
    1   13   26     -9.87      0.00
    1   15   26     12.49      0.00
    1   17   26      7.37      0.00
    1   19   26     -2.03      0.00
    1   21   26     10.13      0.00
    1   23   26      3.89      0.00
    1   25   26     -5.42      0.00
    0    2   26     34.74      0.00
    2    2   26      6.08      0.00
    2    4   26     19.10      0.00
    2    6   26     -0.69      0.00
    2    8   26     -2.82      0.00
    2   10   26      4.00      0.00
    2   12   26      4.50      0.00
    2   14   26    -11.12      0.00
    2   16   26     -0.48      0.00
    2   18   26    -12.26      0.00
    2   20   26     -1.39      0.00
    2   22   26     -7.90      0.00
    2   24   26      7.59      0.00
    3    3   26    -10.11      0.00
    3    5   26     22.68      0.00
    3    7   26      8.03      0.00
    3    9   26      3.51      0.00
    3   11   26      1.33      0.00
    3   13   26     -8.04      0.00
    3   15   26      7.16      0.00
    3   17   26     -4.48      0.00
    3   19   26      3.33      0.00
    3   21   26      6.86      0.00
    3   23   26      4.56      0.00
    3   25   26     -3.81      0.00
    0    4   26     26.12      0.00
    4    4   26      6.52      0.00
    4    6   26      1.08      0.00
    4    8   26      3.41      0.00
    4   10   26      3.85      0.00
    4   12   26     -8.28      0.00
    4   14   26     -5.72      0.00
    4   16   26     16.10      0.00
    4   18   26      2.77      0.00
    4   20   26     -3.43      0.00
    4   22   26     10.69      0.00
    4   24   26     -1.91      0.00
    5    5   26      7.91      0.00
    5    7   26     11.66      0.00
    5    9   26     -4.14      0.00
    5   11   26     -5.31      0.00
    5   13   26      2.19      0.00
    5   15   26     -6.18      0.00
    5   17   26     -4.26      0.00
    5   19   26      6.22      0.00
    5   21   26      5.34      0.00
    5   23   26     -8.73      0.00
    5   25   26     -1.66      0.00
    0    6   26      8.88      0.00
    6    6   26    -26.94      0.00
    6    8   26     -0.59      0.00
    6   10   26    -16.08      0.00
    6   12   26     -0.10      0.00
    6   14   26      0.90      0.00
    6   16   26     13.88      0.00
    6   18   26     -4.70      0.00
    6   20   26      8.37      0.00
    6   22   26      3.83      0.00
    6   24   26     -1.13      0.00
    7    7   26      5.40      0.00
    7    9   26    -10.45      0.00
    7   11   26     -9.12      0.00
    7   13   26    -10.51      0.00
    7   15   26      0.13      0.00
    7   17   26     -8.88      0.00
    7   19   26    -14.63      0.00
    7   21   26     10.82      0.00
    7   23   26     -0.67      0.00
    7   25   26      1.18      0.00
    0    8   26     -0.90      0.00
    8    8   26     14.91      0.00
    8   10   26     -0.86      0.00
    8   12   26      2.86      0.00
    8   14   26     25.14      0.00
    8   16   26     13.78      0.00
    8   18   26      1.02      0.00
    8   20   26     20.79      0.00
    8   22   26      5.94      0.00
    8   24   26      0.96      0.00
    9    9   26      1.26      0.00
    9   11   26     -4.26      0.00
    9   13   26    -11.89      0.00
    9   15   26     -3.08      0.00
    9   17   26      4.80      0.00
    9   19   26     -4.31      0.00
    9   21   26     -0.38      0.00
    9   23   26      2.87      0.00
    9   25   26      1.02      0.00
    0   10   26      0.34      0.00
   10   10   26    -22.28      0.00
   10   12   26      1.48      0.00
   10   14   26     -0.99      0.00
   10   16   26    -10.73      0.00
   10   18   26      7.11      0.00
   10   20   26     10.29      0.00
   10   22   26    -14.30      0.00
   10   24   26     14.17      0.00
   11   11   26     10.78      0.00
   11   13   26     -2.69      0.00
   11   15   26    -15.03      0.00
   11   17   26     -6.52      0.00
   11   19   26     -6.00      0.00
   11   21   26     -4.58      0.00
   11   23   26     -4.00      0.00
   11   25   26     -0.66      0.00
    0   12   26     26.08      0.00
   12   12   26    -11.00      0.00
   12   14   26      6.59      0.00
   12   16   26     -1.40      0.00
   12   18   26     12.81      0.00
   12   20   26     -1.10      0.00
   12   22   26      1.72      0.00
   12   24   26     -3.58      0.00
   13   13   26     -0.41      0.00
   13   15   26     -3.72      0.00
   13   17   26      5.79      0.00
   13   19   26     11.68      0.00
   13   21   26     -7.58      0.00
   13   23   26      4.38      0.00
   13   25   26      6.10      0.00
    0   14   26     17.69      0.00
   14   14   26     16.09      0.00
   14   16   26     -1.55      0.00
   14   18   26      4.95      0.00
   14   20   26      1.77      0.00
   14   22   26      2.94      0.00
   14   24   26     -1.34      0.00
   15   15   26     -6.59      0.00
   15   17   26     -3.66      0.00
   15   19   26     11.49      0.00
   15   21   26      3.80      0.00
   15   23   26      1.05      0.00
   15   25   26      2.57      0.00
    0   16   26      3.57      0.00
   16   16   26      5.99      0.00
   16   18   26      1.59      0.00
   16   20   26     12.75      0.00
   16   22   26      1.01      0.00
   16   24   26      5.26      0.00
   17   17   26     -0.31      0.00
   17   19   26     13.78      0.00
   17   21   26      4.93      0.00
   17   23   26      5.96      0.00
   17   25   26     -1.65      0.00
    0   18   26     12.65      0.00
   18   18   26    -20.74      0.00
   18   20   26      5.69      0.00
   18   22   26     -6.77      0.00
   18   24   26      4.11      0.00
   19   19   26     -3.88      0.00
   19   21   26      3.87      0.00
   19   23   26      6.74      0.00
   19   25   26      3.41      0.00
    0   20   26     -5.65      0.00
   20   20   26     -7.93      0.00
   20   22   26      3.87      0.00
   20   24   26      1.48      0.00
   21   21   26      9.68      0.00
   21   23   26     -7.11      0.00
   21   25   26     -8.13      0.00
    0   22   26      5.94      0.00
   22   22   26     22.15      0.00
   22   24   26     -3.26      0.00
   23   23   26      5.41      0.00
   23   25   26     10.24      0.00
    0   24   26     -2.05      0.00
   24   24   26     -0.98      0.00
    0   26   26    -22.37      0.00
    2   26   26      9.38      0.00
    4   26   26      7.94      0.00
    6   26   26     -2.38      0.00
    8   26   26      9.62      0.00
   10   26   26     -2.64      0.00
   12   26   26    -19.08      0.00
   14   26   26     -9.55      0.00
   16   26   26     -3.12      0.00
   18   26   26      4.84      0.00
   20   26   26     -4.51      0.00
   22   26   26      2.99      0.00
    0    1   27    -18.65      0.00
    1    2   27     -1.68      0.00
    1    4   27     12.93      0.00
    1    6   27    -12.58      0.00
    1    8   27      8.11      0.00
    1   10   27     -3.34      0.00
    1   12   27      2.40      0.00
    1   14   27     -7.05      0.00
    1   16   27      0.16      0.00
    1   18   27     -4.19      0.00
    1   20   27     -2.83      0.00
    1   22   27     -8.10      0.00
    1   24   27      6.35      0.00
    1   26   27     -4.43      0.00
    2    3   27    -16.68      0.00
    2    5   27     -9.17      0.00
    2    7   27     -1.73      0.00
    2    9   27     -6.28      0.00
    2   11   27      0.23      0.00
    2   13   27     -7.10      0.00
    2   15   27     -6.10      0.00
    2   17   27      4.93      0.00
    2   19   27     -5.06      0.00
    2   21   27      8.48      0.00
    2   23   27      0.33      0.00
    2   25   27     -8.61      0.00
    0    3   27     18.13      0.00
    3    4   27     14.24      0.00
    3    6   27     -0.91      0.00
    3    8   27      2.05      0.00
    3   10   27     -3.64      0.00
    3   12   27      4.17      0.00
    3   14   27     -3.91      0.00
    3   16   27     11.35      0.00
    3   18   27     -3.36      0.00
    3   20   27    -12.28      0.00
    3   22   27     -3.55      0.00
    3   24   27      0.25      0.00
    3   26   27      4.32      0.00
    4    5   27     12.76      0.00
    4    7   27      4.58      0.00
    4    9   27     -1.04      0.00
    4   11   27      3.37      0.00
    4   13   27     -2.42      0.00
    4   15   27     -1.01      0.00
    4   17   27     -1.07      0.00
    4   19   27      9.38      0.00
    4   21   27     -0.46      0.00
    4   23   27     -3.26      0.00
    4   25   27      2.80      0.00
    0    5   27     16.62      0.00
    5    6   27     -6.19      0.00
    5    8   27     -2.91      0.00
    5   10   27     -6.93      0.00
    5   12   27      6.80      0.00
    5   14   27     -8.82      0.00
    5   16   27      5.75      0.00
    5   18   27    -13.62      0.00
    5   20   27      1.72      0.00
    5   22   27    -10.29      0.00
    5   24   27      1.21      0.00
    5   26   27    -12.55      0.00
    6    7   27     -5.28      0.00
    6    9   27     -9.56      0.00
    6   11   27      5.73      0.00
    6   13   27     -1.24      0.00
    6   15   27      4.23      0.00
    6   17   27     -0.77      0.00
    6   19   27      4.65      0.00
    6   21   27      3.49      0.00
    6   23   27     -0.91      0.00
    6   25   27     -4.95      0.00
    0    7   27     11.62      0.00
    7    8   27     -0.35      0.00
    7   10   27     -5.55      0.00
    7   12   27    -13.93      0.00
    7   14   27     -7.09      0.00
    7   16   27      4.44      0.00
    7   18   27      1.88      0.00
    7   20   27      0.82      0.00
    7   22   27      0.23      0.00
    7   24   27      4.69      0.00
    7   26   27      0.56      0.00
    8    9   27      0.37      0.00
    8   11   27      0.04      0.00
    8   13   27     -4.76      0.00
    8   15   27     -1.80      0.00
    8   17   27    -13.87      0.00
    8   19   27     -1.16      0.00
    8   21   27     -1.84      0.00
    8   23   27     -0.93      0.00
    8   25   27     -9.85      0.00
    0    9   27     -1.70      0.00
    9   10   27      0.85      0.00
    9   12   27      5.83      0.00
    9   14   27      4.20      0.00
    9   16   27     -0.01      0.00
    9   18   27      2.20      0.00
    9   20   27     -2.05      0.00
    9   22   27     10.10      0.00
    9   24   27     -7.11      0.00
    9   26   27      1.94      0.00
   10   11   27     -0.63      0.00
   10   13   27      3.19      0.00
   10   15   27    -10.66      0.00
   10   17   27     -5.15      0.00
   10   19   27    -11.56      0.00
   10   21   27      0.73      0.00
   10   23   27      1.60      0.00
   10   25   27      0.18      0.00
    0   11   27     -4.81      0.00
   11   12   27     -2.34      0.00
   11   14   27      3.59      0.00
   11   16   27     -2.01      0.00
   11   18   27      1.02      0.00
   11   20   27     -7.60      0.00
   11   22   27      0.06      0.00
   11   24   27     -1.67      0.00
   11   26   27      5.40      0.00
   12   13   27      1.65      0.00
   12   15   27     -0.21      0.00
   12   17   27     -2.51      0.00
   12   19   27     11.09      0.00
   12   21   27     -0.86      0.00
   12   23   27     -0.30      0.00
   12   25   27      5.80      0.00
    0   13   27     13.92      0.00
   13   14   27     -4.31      0.00
   13   16   27      3.62      0.00
   13   18   27      3.26      0.00
   13   20   27     13.63      0.00
   13   22   27      1.08      0.00
   13   24   27      1.81      0.00
   13   26   27      0.48      0.00
   14   15   27      1.71      0.00
   14   17   27     -8.48      0.00
   14   19   27     -6.75      0.00
   14   21   27    -13.39      0.00
   14   23   27     -4.55      0.00
   14   25   27      3.84      0.00
    0   15   27     -0.70      0.00
   15   16   27      0.63      0.00
   15   18   27      1.76      0.00
   15   20   27      4.70      0.00
   15   22   27      2.40      0.00
   15   24   27     -5.03      0.00
   15   26   27      4.36      0.00
   16   17   27      5.22      0.00
   16   19   27     -2.91      0.00
   16   21   27      3.14      0.00
   16   23   27     -6.36      0.00
   16   25   27    -15.37      0.00
    0   17   27     11.79      0.00
   17   18   27     -3.37      0.00
   17   20   27    -13.52      0.00
   17   22   27     -5.92      0.00
   17   24   27      4.23      0.00
   17   26   27     -1.59      0.00
   18   19   27     20.15      0.00
   18   21   27      7.83      0.00
   18   23   27     -0.30      0.00
   18   25   27      1.70      0.00
    0   19   27      0.20      0.00
   19   20   27      1.35      0.00
   19   22   27     -2.34      0.00
   19   24   27      3.88      0.00
   19   26   27      3.58      0.00
   20   21   27    -11.15      0.00
   20   23   27      5.41      0.00
   20   25   27     -7.81      0.00
    0   21   27    -24.98      0.00
   21   22   27      4.25      0.00
   21   24   27    -14.34      0.00
   21   26   27     -2.72      0.00
   22   23   27      0.29      0.00
   22   25   27     -2.29      0.00
    0   23   27     27.78      0.00
   23   24   27      9.43      0.00
    0   25   27      3.34      0.00
    0   27   27      0.83      0.00
    2   27   27      3.29      0.00
    4   27   27     -7.28      0.00
    6   27   27     -4.13      0.00
    8   27   27     -5.37      0.00
   10   27   27      9.99      0.00
   12   27   27     -4.52      0.00
   14   27   27      0.64      0.00
   16   27   27      7.72      0.00
   18   27   27      2.52      0.00
   20   27   27     -1.74      0.00
    0    0   28    -10.56      0.00
    1    1   28     19.40      0.00
    1    3   28     11.80      0.00
    1    5   28     -6.16      0.00
    1    7   28      0.86      0.00
    1    9   28     10.43      0.00
    1   11   28     -9.51      0.00
    1   13   28     -3.64      0.00
    1   15   28     -3.87      0.00
    1   17   28     -8.42      0.00
    1   19   28     -0.20      0.00
    1   21   28     -0.52      0.00
    1   23   28     -9.94      0.00
    1   25   28     -2.34      0.00
    1   27   28     -6.68      0.00
    0    2   28    -15.61      0.00
    2    2   28    -27.33      0.00
    2    4   28      5.81      0.00
    2    6   28      8.58      0.00
    2    8   28      5.68      0.00
    2   10   28      4.03      0.00
    2   12   28    -12.26      0.00
    2   14   28      4.18      0.00
    2   16   28     -6.28      0.00
    2   18   28     -0.09      0.00
    2   20   28      0.80      0.00
    2   22   28     -2.04      0.00
    2   24   28     -0.67      0.00
    2   26   28     -8.50      0.00
    3    3   28     -3.60      0.00
    3    5   28     -9.13      0.00
    3    7   28      0.78      0.00
    3    9   28      3.91      0.00
    3   11   28     12.67      0.00
    3   13   28      0.08      0.00
    3   15   28     14.49      0.00
    3   17   28      0.25      0.00
    3   19   28     11.04      0.00
    3   21   28     -3.60      0.00
    3   23   28     -3.39      0.00
    3   25   28      2.57      0.00
    3   27   28      5.09      0.00
    0    4   28     24.69      0.00
    4    4   28      7.20      0.00
    4    6   28     -4.96      0.00
    4    8   28     15.67      0.00
    4   10   28     -7.05      0.00
    4   12   28      4.88      0.00
    4   14   28     -1.09      0.00
    4   16   28     -2.29      0.00
    4   18   28     -6.33      0.00
    4   20   28     -2.57      0.00
    4   22   28      0.95      0.00
    4   24   28      5.44      0.00
    4   26   28      9.73      0.00
    5    5   28    -12.59      0.00
    5    7   28     -6.61      0.00
    5    9   28      7.13      0.00
    5   11   28     -7.68      0.00
    5   13   28     -2.89      0.00
    5   15   28      3.60      0.00
    5   17   28      7.72      0.00
    5   19   28     -7.27      0.00
    5   21   28      5.33      0.00
    5   23   28     -4.72      0.00
    5   25   28     -6.98      0.00
    5   27   28     -2.88      0.00
    0    6   28      4.39      0.00
    6    6   28     12.54      0.00
    6    8   28      6.21      0.00
    6   10   28    -15.04      0.00
    6   12   28     -4.63      0.00
    6   14   28      2.71      0.00
    6   16   28     -8.54      0.00
    6   18   28     -5.52      0.00
    6   20   28     -2.84      0.00
    6   22   28      4.31      0.00
    6   24   28      9.80      0.00
    6   26   28     -6.49      0.00
    7    7   28      4.61      0.00
    7    9   28     -0.58      0.00
    7   11   28     10.15      0.00
    7   13   28      5.80      0.00
    7   15   28     -0.10      0.00
    7   17   28     -0.43      0.00
    7   19   28     -2.76      0.00
    7   21   28     -6.21      0.00
    7   23   28     10.06      0.00
    7   25   28     -8.23      0.00
    7   27   28      5.69      0.00
    0    8   28     12.22      0.00
    8    8   28     -9.37      0.00
    8   10   28      1.21      0.00
    8   12   28     -0.55      0.00
    8   14   28      4.80      0.00
    8   16   28     -7.73      0.00
    8   18   28      8.13      0.00
    8   20   28     10.04      0.00
    8   22   28     12.88      0.00
    8   24   28     -4.68      0.00
    8   26   28      9.01      0.00
    9    9   28     18.61      0.00
    9   11   28     -4.64      0.00
    9   13   28     -8.50      0.00
    9   15   28     -5.73      0.00
    9   17   28      2.34      0.00
    9   19   28      3.75      0.00
    9   21   28      3.90      0.00
    9   23   28     -0.92      0.00
    9   25   28     -4.63      0.00
    9   27   28      3.96      0.00
    0   10   28     -2.87      0.00
   10   10   28      2.65      0.00
   10   12   28     -4.42      0.00
   10   14   28     12.34      0.00
   10   16   28     -8.76      0.00
   10   18   28     10.36      0.00
   10   20   28     10.39      0.00
   10   22   28     -1.19      0.00
   10   24   28     -1.93      0.00
   10   26   28     -3.20      0.00
   11   11   28     12.56      0.00
   11   13   28     -5.46      0.00
   11   15   28     -2.80      0.00
   11   17   28      4.30      0.00
   11   19   28     -6.88      0.00
   11   21   28     -6.56      0.00
   11   23   28     10.24      0.00
   11   25   28     -0.69      0.00
   11   27   28     -1.06      0.00
    0   12   28     -6.62      0.00
   12   12   28     -1.89      0.00
   12   14   28      7.88      0.00
   12   16   28     -5.26      0.00
   12   18   28     -0.42      0.00
   12   20   28    -11.73      0.00
   12   22   28      2.02      0.00
   12   24   28      2.88      0.00
   12   26   28      2.68      0.00
   13   13   28     10.60      0.00
   13   15   28    -10.54      0.00
   13   17   28      7.42      0.00
   13   19   28     -6.50      0.00
   13   21   28     14.77      0.00
   13   23   28     -1.69      0.00
   13   25   28     -1.38      0.00
   13   27   28      0.39      0.00
    0   14   28      7.00      0.00
   14   14   28     -6.99      0.00
   14   16   28      1.30      0.00
   14   18   28      6.39      0.00
   14   20   28     -6.23      0.00
   14   22   28      5.31      0.00
   14   24   28     -5.64      0.00
   14   26   28      2.28      0.00
   15   15   28     12.34      0.00
   15   17   28     -8.07      0.00
   15   19   28     10.37      0.00
   15   21   28     -6.48      0.00
   15   23   28    -14.47      0.00
   15   25   28      4.96      0.00
   15   27   28      1.65      0.00
    0   16   28    -23.95      0.00
   16   16   28      4.97      0.00
   16   18   28     -2.91      0.00
   16   20   28     -2.74      0.00
   16   22   28      6.62      0.00
   16   24   28     10.21      0.00
   16   26   28      4.43      0.00
   17   17   28      8.54      0.00
   17   19   28    -10.12      0.00
   17   21   28     -8.54      0.00
   17   23   28     -4.31      0.00
   17   25   28     -3.98      0.00
   17   27   28     -9.22      0.00
    0   18   28     -6.49      0.00
   18   18   28     14.61      0.00
   18   20   28     11.69      0.00
   18   22   28     -6.48      0.00
   18   24   28     -2.26      0.00
   18   26   28      2.86      0.00
   19   19   28      9.79      0.00
   19   21   28    -10.19      0.00
   19   23   28      4.74      0.00
   19   25   28      1.71      0.00
   19   27   28     -4.72      0.00
    0   20   28    -39.24      0.00
   20   20   28     16.67      0.00
   20   22   28     -7.13      0.00
   20   24   28     -3.15      0.00
   20   26   28     -6.28      0.00
   21   21   28      0.56      0.00
   21   23   28      8.31      0.00
   21   25   28     -3.09      0.00
    0   22   28     -1.13      0.00
   22   22   28     17.00      0.00
   22   24   28     -2.61      0.00
   23   23   28     -0.01      0.00
    0   24   28      0.13      0.00
    0   26   28      4.27      0.00
    0   28   28     -8.98      0.00
    2   28   28    -37.97      0.00
    4   28   28     10.56      0.00
    6   28   28     -2.22      0.00
    8   28   28      6.44      0.00
   10   28   28      0.40      0.00
   12   28   28     -4.00      0.00
   14   28   28     12.40      0.00
   16   28   28    -15.24      0.00
   18   28   28    -17.21      0.00
    0    1   29      3.57      0.00
    1    2   29    -13.69      0.00
    1    4   29      4.50      0.00
    1    6   29     -8.90      0.00
    1    8   29     -0.12      0.00
    1   10   29     -8.85      0.00
    1   12   29      0.78      0.00
    1   14   29      0.65      0.00
    1   16   29     -1.28      0.00
    1   18   29      2.47      0.00
    1   20   29     -4.50      0.00
    1   22   29     11.16      0.00
    1   24   29     11.73      0.00
    1   26   29      5.17      0.00
    1   28   29     -7.62      0.00
    2    3   29    -10.18      0.00
    2    5   29     11.93      0.00
    2    7   29     -5.79      0.00
    2    9   29     -1.25      0.00
    2   11   29      0.99      0.00
    2   13   29     -5.96      0.00
    2   15   29    -11.45      0.00
    2   17   29      6.52      0.00
    2   19   29      2.15      0.00
    2   21   29      8.65      0.00
    2   23   29      9.06      0.00
    2   25   29      0.36      0.00
    2   27   29    -21.70      0.00
    0    3   29      9.82      0.00
    3    4   29      4.10      0.00
    3    6   29    -11.62      0.00
    3    8   29      3.56      0.00
    3   10   29    -11.21      0.00
    3   12   29     14.17      0.00
    3   14   29     -2.85      0.00
    3   16   29     -4.66      0.00
    3   18   29      7.04      0.00
    3   20   29      7.96      0.00
    3   22   29      2.02      0.00
    3   24   29    -10.42      0.00
    3   26   29      1.89      0.00
    3   28   29      2.10      0.00
    4    5   29      8.21      0.00
    4    7   29     13.83      0.00
    4    9   29     -1.60      0.00
    4   11   29     16.35      0.00
    4   13   29      2.78      0.00
    4   15   29      4.21      0.00
    4   17   29     -8.24      0.00
    4   19   29      5.36      0.00
    4   21   29      1.00      0.00
    4   23   29     -2.94      0.00
    4   25   29      1.89      0.00
    4   27   29     -0.40      0.00
    0    5   29      4.28      0.00
    5    6   29     -9.34      0.00
    5    8   29      0.12      0.00
    5   10   29      0.92      0.00
    5   12   29      2.12      0.00
    5   14   29      1.28      0.00
    5   16   29      8.38      0.00
    5   18   29     -0.85      0.00
    5   20   29     -2.89      0.00
    5   22   29     -1.94      0.00
    5   24   29      3.23      0.00
    5   26   29     -0.54      0.00
    5   28   29     -3.89      0.00
    6    7   29     -0.67      0.00
    6    9   29     -0.34      0.00
    6   11   29     -0.64      0.00
    6   13   29     -3.44      0.00
    6   15   29     -5.06      0.00
    6   17   29     -4.17      0.00
    6   19   29     -3.98      0.00
    6   21   29      6.26      0.00
    6   23   29      0.51      0.00
    6   25   29      1.25      0.00
    6   27   29     -4.21      0.00
    0    7   29      9.02      0.00
    7    8   29     -3.55      0.00
    7   10   29      2.60      0.00
    7   12   29      1.44      0.00
    7   14   29     -3.68      0.00
    7   16   29      0.41      0.00
    7   18   29     -8.07      0.00
    7   20   29     10.08      0.00
    7   22   29    -12.25      0.00
    7   24   29      1.47      0.00
    7   26   29     -4.16      0.00
    7   28   29     -6.86      0.00
    8    9   29    -13.41      0.00
    8   11   29      2.57      0.00
    8   13   29      1.08      0.00
    8   15   29     -2.14      0.00
    8   17   29     -3.24      0.00
    8   19   29     -7.81      0.00
    8   21   29     -3.13      0.00
    8   23   29     24.00      0.00
    8   25   29      0.37      0.00
    8   27   29    -11.06      0.00
    0    9   29      8.38      0.00
    9   10   29      5.44      0.00
    9   12   29     -4.90      0.00
    9   14   29      6.68      0.00
    9   16   29     -1.90      0.00
    9   18   29     -0.11      0.00
    9   20   29     -3.74      0.00
    9   22   29      2.33      0.00
    9   24   29     10.75      0.00
    9   26   29      3.98      0.00
    9   28   29     -2.26      0.00
   10   11   29      7.36      0.00
   10   13   29      0.39      0.00
   10   15   29     -6.21      0.00
   10   17   29      2.52      0.00
   10   19   29    -12.40      0.00
   10   21   29      7.85      0.00
   10   23   29     -4.04      0.00
   10   25   29      4.10      0.00
   10   27   29      7.11      0.00
    0   11   29     -9.76      0.00
   11   12   29      6.20      0.00
   11   14   29     -1.33      0.00
   11   16   29    -10.48      0.00
   11   18   29     -5.91      0.00
   11   20   29      3.98      0.00
   11   22   29      4.97      0.00
   11   24   29      6.74      0.00
   11   26   29     -0.76      0.00
   11   28   29     -3.12      0.00
   12   13   29     -2.46      0.00
   12   15   29      6.35      0.00
   12   17   29      3.97      0.00
   12   19   29      6.32      0.00
   12   21   29     -0.78      0.00
   12   23   29     -4.04      0.00
   12   25   29     -3.36      0.00
   12   27   29      2.84      0.00
    0   13   29     -0.12      0.00
   13   14   29      6.93      0.00
   13   16   29     -9.63      0.00
   13   18   29      4.71      0.00
   13   20   29     -3.04      0.00
   13   22   29      3.63      0.00
   13   24   29     -1.03      0.00
   13   26   29     -1.64      0.00
   13   28   29      1.11      0.00
   14   15   29      2.11      0.00
   14   17   29     -5.21      0.00
   14   19   29      0.94      0.00
   14   21   29      2.04      0.00
   14   23   29     -4.62      0.00
   14   25   29     -2.67      0.00
   14   27   29      2.11      0.00
    0   15   29      9.37      0.00
   15   16   29     -1.78      0.00
   15   18   29      0.53      0.00
   15   20   29      7.59      0.00
   15   22   29     -2.45      0.00
   15   24   29     -6.35      0.00
   15   26   29      1.33      0.00
   15   28   29     -0.49      0.00
   16   17   29      2.23      0.00
   16   19   29      0.42      0.00
   16   21   29     -0.92      0.00
   16   23   29     -4.15      0.00
   16   25   29      3.22      0.00
   16   27   29      9.76      0.00
    0   17   29      9.90      0.00
   17   18   29     10.99      0.00
   17   20   29     -1.61      0.00
   17   22   29     -5.01      0.00
   17   24   29     -0.68      0.00
   17   26   29     -0.53      0.00
   18   19   29     -9.32      0.00
   18   21   29     11.47      0.00
   18   23   29      1.46      0.00
   18   25   29     -7.14      0.00
   18   27   29     20.44      0.00
    0   19   29     29.08      0.00
   19   20   29      3.87      0.00
   19   22   29      2.68      0.00
   19   24   29    -10.81      0.00
   19   26   29      9.48      0.00
   20   21   29     -2.94      0.00
   20   23   29     -9.41      0.00
   20   25   29      9.38      0.00
    0   21   29      6.87      0.00
   21   22   29      1.90      0.00
   21   24   29      3.15      0.00
   22   23   29      3.61      0.00
    0   23   29      6.52      0.00
    0   25   29     15.27      0.00
    0   27   29     11.32      0.00
   17   28   29      4.63      0.00
    0   29   29     39.91      0.00
    2   29   29    -17.23      0.00
    4   29   29      6.00      0.00
    6   29   29    -11.63      0.00
    8   29   29      7.42      0.00
   10   29   29     -8.71      0.00
   12   29   29     -0.40      0.00
   14   29   29      5.19      0.00
    0    0   30     80.45      0.00
    1    1   30     -3.72      0.00
    1    3   30     -8.67      0.00
    1    5   30     15.07      0.00
    1    7   30     -3.77      0.00
    1    9   30      6.61      0.00
    1   11   30      2.31      0.00
    1   13   30      3.58      0.00
    1   15   30      4.72      0.00
    1   17   30     11.86      0.00
    1   19   30     -1.67      0.00
    1   21   30     11.74      0.00
    1   23   30      2.21      0.00
    1   25   30     -3.02      0.00
    1   27   30     -1.27      0.00
    1   29   30     -7.97      0.00
    0    2   30     57.92      0.00
    2    2   30     29.65      0.00
    2    4   30     -1.18      0.00
    2    6   30    -14.05      0.00
    2    8   30      2.71      0.00
    2   10   30      2.75      0.00
    2   12   30    -14.80      0.00
    2   14   30     -8.25      0.00
    2   16   30      5.07      0.00
    2   18   30     -4.08      0.00
    2   20   30     14.56      0.00
    2   22   30     -2.07      0.00
    2   24   30     -5.30      0.00
    2   26   30    -13.09      0.00
    2   28   30      3.23      0.00
    3    3   30      3.19      0.00
    3    5   30      2.18      0.00
    3    7   30     24.10      0.00
    3    9   30    -12.40      0.00
    3   11   30      3.92      0.00
    3   13   30      0.12      0.00
    3   15   30    -10.17      0.00
    3   17   30     -6.15      0.00
    3   19   30     -0.21      0.00
    3   21   30     -8.15      0.00
    3   23   30     11.66      0.00
    3   25   30      6.57      0.00
    3   27   30     -9.17      0.00
    3   29   30      3.19      0.00
    0    4   30      8.02      0.00
    4    4   30     -7.83      0.00
    4    6   30    -15.09      0.00
    4    8   30      0.64      0.00
    4   10   30    -15.70      0.00
    4   12   30     -4.84      0.00
    4   14   30     -1.91      0.00
    4   16   30     13.85      0.00
    4   18   30     -1.31      0.00
    4   20   30     22.88      0.00
    4   22   30     -1.91      0.00
    4   24   30      1.07      0.00
    4   26   30      2.72      0.00
    4   28   30     -1.20      0.00
    5    5   30      2.17      0.00
    5    7   30     -4.48      0.00
    5    9   30    -14.83      0.00
    5   11   30      0.83      0.00
    5   13   30      6.98      0.00
    5   15   30      1.50      0.00
    5   17   30    -18.88      0.00
    5   19   30     -0.59      0.00
    5   21   30      5.41      0.00
    5   23   30      6.46      0.00
    5   25   30      2.98      0.00
    5   27   30      2.46      0.00
    5   29   30     -6.67      0.00
    0    6   30     -6.98      0.00
    6    6   30    -23.81      0.00
    6    8   30    -12.22      0.00
    6   10   30      7.72      0.00
    6   12   30      4.13      0.00
    6   14   30      2.25      0.00
    6   16   30      0.91      0.00
    6   18   30      1.19      0.00
    6   20   30      2.28      0.00
    6   22   30    -19.89      0.00
    6   24   30     -1.10      0.00
    6   26   30      1.54      0.00
    6   28   30    -15.59      0.00
    7    7   30     -6.21      0.00
    7    9   30     -7.72      0.00
    7   11   30     -4.26      0.00
    7   13   30      0.85      0.00
    7   15   30     -5.55      0.00
    7   17   30     -1.70      0.00
    7   19   30      8.06      0.00
    7   21   30     -1.67      0.00
    7   23   30      8.73      0.00
    7   25   30     -2.31      0.00
    7   27   30     -7.99      0.00
    7   29   30      3.88      0.00
    0    8   30      4.07      0.00
    8    8   30      6.36      0.00
    8   10   30     -6.96      0.00
    8   12   30     -3.16      0.00
    8   14   30     -3.65      0.00
    8   16   30      2.24      0.00
    8   18   30    -10.68      0.00
    8   20   30     -5.62      0.00
    8   22   30     -7.07      0.00
    8   24   30      1.82      0.00
    8   26   30     -9.57      0.00
    8   28   30     -5.33      0.00
    9    9   30     -2.24      0.00
    9   11   30     -3.99      0.00
    9   13   30      4.72      0.00
    9   15   30      7.17      0.00
    9   17   30      1.51      0.00
    9   19   30     -4.69      0.00
    9   21   30     -3.21      0.00
    9   23   30     -0.19      0.00
    9   25   30     -8.53      0.00
    9   27   30     -2.51      0.00
    9   29   30      7.93      0.00
    0   10   30     -2.02      0.00
   10   10   30     12.67      0.00
   10   12   30      6.03      0.00
   10   14   30      1.53      0.00
   10   16   30    -18.68      0.00
   10   18   30      7.62      0.00
   10   20   30      8.83      0.00
   10   22   30      8.59      0.00
   10   24   30     22.38      0.00
   10   26   30     -4.07      0.00
   10   28   30     -8.81      0.00
   11   11   30     -9.40      0.00
   11   13   30      4.20      0.00
   11   15   30     -0.30      0.00
   11   17   30     11.05      0.00
   11   19   30      3.71      0.00
   11   21   30      3.34      0.00
   11   23   30     -5.15      0.00
   11   25   30     -4.76      0.00
   11   27   30      7.34      0.00
   11   29   30     -7.23      0.00
    0   12   30     -7.53      0.00
   12   12   30      5.24      0.00
   12   14   30     -2.40      0.00
   12   16   30     -4.10      0.00
   12   18   30     -6.88      0.00
   12   20   30    -10.56      0.00
   12   22   30     -3.15      0.00
   12   24   30     -7.42      0.00
   12   26   30     -9.57      0.00
   12   28   30      3.73      0.00
   13   13   30      9.10      0.00
   13   15   30      1.50      0.00
   13   17   30     -1.76      0.00
   13   19   30     -2.40      0.00
   13   21   30      4.71      0.00
   13   23   30      2.34      0.00
   13   25   30     -0.64      0.00
   13   27   30     -4.49      0.00
    0   14   30    -22.22      0.00
   14   14   30     -8.56      0.00
   14   16   30      5.78      0.00
   14   18   30      2.50      0.00
   14   20   30      7.04      0.00
   14   22   30      6.72      0.00
   14   24   30      1.22      0.00
   14   26   30     22.76      0.00
   14   28   30      6.33      0.00
   15   15   30      4.98      0.00
   15   17   30    -14.79      0.00
   15   19   30      4.12      0.00
   15   21   30     -0.06      0.00
   15   23   30      7.44      0.00
   15   25   30      0.46      0.00
   15   27   30      8.63      0.00
    0   16   30     16.10      0.00
   16   16   30     -0.10      0.00
   16   18   30     -1.59      0.00
   16   20   30     -1.92      0.00
   16   22   30     -9.57      0.00
   16   24   30      1.19      0.00
   16   26   30     -4.45      0.00
   17   17   30     13.84      0.00
   17   19   30     -3.11      0.00
   17   21   30     -1.03      0.00
   17   23   30      1.74      0.00
   17   25   30     -1.43      0.00
    0   18   30      7.19      0.00
   18   18   30      0.09      0.00
   18   20   30    -10.24      0.00
   18   22   30     -2.75      0.00
   18   24   30     -2.28      0.00
   18   26   30     -5.92      0.00
   19   19   30      1.00      0.00
   19   21   30      7.40      0.00
   19   23   30      0.67      0.00
   19   25   30    -12.74      0.00
    0   20   30     22.94      0.00
   20   20   30     18.57      0.00
   20   22   30      0.49      0.00
   20   24   30      0.03      0.00
   21   21   30     -2.11      0.00
   21   23   30     -2.86      0.00
    0   22   30      4.57      0.00
   22   22   30     -2.03      0.00
    0   24   30     -3.61      0.00
    0   26   30    -11.13      0.00
    0   28   30     -2.56      0.00
    0   30   30    -16.39      0.00
    2   30   30     -2.25      0.00
    4   30   30     13.87      0.00
    6   30   30     18.81      0.00
    8   30   30      7.16      0.00
   10   30   30    -49.84      0.00
    0    1   31      7.66      0.00
    1    2   31     -3.17      0.00
    1    4   31      7.90      0.00
    1    6   31     -0.87      0.00
    1    8   31     -6.57      0.00
    1   10   31     12.39      0.00
    1   12   31     10.71      0.00
    1   14   31     -5.35      0.00
    1   16   31     -0.84      0.00
    1   18   31      1.11      0.00
    1   20   31    -10.65      0.00
    1   22   31     -0.50      0.00
    1   24   31     -2.13      0.00
    1   26   31     10.39      0.00
    1   28   31    -10.15      0.00
    1   30   31     -0.69      0.00
    2    3   31     -0.07      0.00
    2    5   31      3.99      0.00
    2    7   31      6.51      0.00
    2    9   31     -5.08      0.00
    2   11   31      1.46      0.00
    2   13   31      2.56      0.00
    2   15   31      8.01      0.00
    2   17   31      7.69      0.00
    2   19   31      7.26      0.00
    2   21   31     -4.63      0.00
    2   23   31     -5.97      0.00
    2   25   31    -16.62      0.00
    2   27   31    -13.98      0.00
    2   29   31      3.20      0.00
    0    3   31      1.61      0.00
    3    4   31      1.17      0.00
    3    6   31      3.31      0.00
    3    8   31      1.13      0.00
    3   10   31     -4.46      0.00
    3   12   31     -5.76      0.00
    3   14   31      3.84      0.00
    3   16   31     -1.42      0.00
    3   18   31      2.24      0.00
    3   20   31      5.34      0.00
    3   22   31     -1.66      0.00
    3   24   31    -10.29      0.00
    3   26   31      3.28      0.00
    3   28   31     -8.78      0.00
    3   30   31      7.13      0.00
    4    5   31     -0.68      0.00
    4    7   31      4.57      0.00
    4    9   31      2.28      0.00
    4   11   31      3.88      0.00
    4   13   31     -7.61      0.00
    4   15   31     -0.56      0.00
    4   17   31      5.37      0.00
    4   19   31     -4.01      0.00
    4   21   31     -8.92      0.00
    4   23   31     -3.81      0.00
    4   25   31     -3.38      0.00
    4   27   31      1.08      0.00
    4   29   31     -2.99      0.00
    0    5   31      7.56      0.00
    5    6   31     17.12      0.00
    5    8   31    -10.32      0.00
    5   10   31     -0.71      0.00
    5   12   31      8.22      0.00
    5   14   31      5.28      0.00
    5   16   31     -5.71      0.00
    5   18   31      3.13      0.00
    5   20   31     -5.50      0.00
    5   22   31      3.23      0.00
    5   24   31     -4.64      0.00
    5   26   31     -1.85      0.00
    5   28   31     -0.88      0.00
    5   30   31     -1.06      0.00
    6    7   31     12.00      0.00
    6    9   31     11.11      0.00
    6   11   31      7.32      0.00
    6   13   31     -0.24      0.00
    6   15   31     -1.01      0.00
    6   17   31    -12.99      0.00
    6   19   31     -2.98      0.00
    6   21   31      7.90      0.00
    6   23   31     -7.12      0.00
    6   25   31     -8.33      0.00
    6   27   31      1.60      0.00
    6   29   31    -14.76      0.00
    0    7   31     -2.56      0.00
    7    8   31     -9.21      0.00
    7   10   31     -1.66      0.00
    7   12   31      3.97      0.00
    7   14   31      1.02      0.00
    7   16   31      6.14      0.00
    7   18   31     -9.71      0.00
    7   20   31      4.81      0.00
    7   22   31      0.78      0.00
    7   24   31     10.92      0.00
    7   26   31      5.29      0.00
    7   28   31     -5.00      0.00
    8    9   31     -8.62      0.00
    8   11   31     -8.10      0.00
    8   13   31      3.22      0.00
    8   15   31      2.22      0.00
    8   17   31     12.39      0.00
    8   19   31      3.59      0.00
    8   21   31      2.12      0.00
    8   23   31     -6.03      0.00
    8   25   31      2.15      0.00
    8   27   31      5.71      0.00
    8   29   31     -7.21      0.00
    0    9   31     -9.84      0.00
    9   10   31      5.67      0.00
    9   12   31     -5.65      0.00
    9   14   31      6.05      0.00
    9   16   31     -3.69      0.00
    9   18   31      0.87      0.00
    9   20   31     -4.36      0.00
    9   22   31     -1.35      0.00
    9   24   31     -8.35      0.00
    9   26   31     -3.10      0.00
    9   28   31      3.74      0.00
   10   11   31      4.89      0.00
   10   13   31     -5.87      0.00
   10   15   31      0.41      0.00
   10   17   31    -12.60      0.00
   10   19   31      1.65      0.00
   10   21   31      4.70      0.00
   10   23   31     -5.57      0.00
   10   25   31     13.04      0.00
   10   27   31      0.22      0.00
   10   29   31     18.42      0.00
    0   11   31     17.46      0.00
   11   12   31     -5.83      0.00
   11   14   31     -3.71      0.00
   11   16   31     -1.58      0.00
   11   18   31      4.83      0.00
   11   20   31      1.63      0.00
   11   22   31     -5.27      0.00
   11   24   31     -1.43      0.00
   11   26   31     -6.16      0.00
   11   28   31      4.66      0.00
   12   13   31      6.09      0.00
   12   15   31      2.41      0.00
   12   17   31     -5.29      0.00
   12   19   31      0.66      0.00
   12   21   31      3.57      0.00
   12   23   31      0.76      0.00
   12   25   31     -2.01      0.00
   12   27   31      6.20      0.00
    0   13   31      2.27      0.00
   13   14   31     -2.19      0.00
   13   16   31     -5.46      0.00
   13   18   31     -0.30      0.00
   13   20   31     11.17      0.00
   13   22   31      9.12      0.00
   13   24   31      3.54      0.00
   13   26   31     -8.39      0.00
   14   15   31     -3.22      0.00
   14   17   31      1.55      0.00
   14   19   31     -2.12      0.00
   14   21   31      6.36      0.00
   14   23   31      5.09      0.00
   14   25   31     -0.41      0.00
   14   27   31    -27.96      0.00
    0   15   31     -8.04      0.00
   15   16   31     14.62      0.00
   15   18   31      0.07      0.00
   15   20   31     -4.10      0.00
   15   22   31      7.55      0.00
   15   24   31      9.21      0.00
   15   26   31     -5.61      0.00
   16   17   31    -10.64      0.00
   16   19   31     -1.06      0.00
   16   21   31     -2.66      0.00
   16   23   31     -5.04      0.00
   16   25   31     -4.56      0.00
    0   17   31      5.20      0.00
   17   18   31      2.32      0.00
   17   20   31     -2.88      0.00
   17   22   31      8.51      0.00
   17   24   31    -14.31      0.00
   18   19   31      0.77      0.00
   18   21   31      2.80      0.00
   18   23   31      0.95      0.00
    0   19   31     -8.22      0.00
   19   20   31     -2.11      0.00
   19   22   31     -3.50      0.00
   19   24   31     -2.23      0.00
   20   21   31      5.48      0.00
   20   23   31      2.79      0.00
    0   21   31     19.43      0.00
   21   22   31     -3.74      0.00
    0   23   31     23.64      0.00
    0   25   31     -6.50      0.00
    0   27   31      0.70      0.00
    0   29   31     -6.98      0.00
    0    0   32     -4.01      0.00
    1    1   32     -4.74      0.00
    1    3   32      0.63      0.00
    1    5   32     -4.19      0.00
    1    7   32      1.11      0.00
    1    9   32      7.76      0.00
    1   11   32      2.69      0.00
    1   13   32     -6.82      0.00
    1   15   32     -3.36      0.00
    1   17   32      2.52      0.00
    1   19   32      2.43      0.00
    1   21   32     -8.59      0.00
    1   23   32     -7.95      0.00
    1   25   32    -10.04      0.00
    1   27   32     -7.20      0.00
    1   29   32      1.89      0.00
    0    2   32     -6.96      0.00
    2    2   32    -49.51      0.00
    2    4   32     11.93      0.00
    2    6   32      4.19      0.00
    2    8   32     15.87      0.00
    2   10   32      1.61      0.00
    2   12   32     -0.77      0.00
    2   14   32     -6.99      0.00
    2   16   32     -9.52      0.00
    2   18   32     11.69      0.00
    2   20   32      5.67      0.00
    2   22   32     -1.93      0.00
    2   24   32     -4.51      0.00
    2   26   32     -8.41      0.00
    2   28   32     -1.82      0.00
    3    3   32      1.32      0.00
    3    5   32     -3.80      0.00
    3    7   32     -2.28      0.00
    3    9   32      0.59      0.00
    3   11   32      9.62      0.00
    3   13   32     -7.34      0.00
    3   15   32    -10.33      0.00
    3   17   32     -0.50      0.00
    3   19   32     -2.89      0.00
    3   21   32    -13.83      0.00
    3   23   32     -5.58      0.00
    3   25   32      6.54      0.00
    3   27   32     -2.19      0.00
    3   29   32     -0.64      0.00
    0    4   32      2.58      0.00
    4    4   32      2.43      0.00
    4    6   32     13.40      0.00
    4    8   32     12.96      0.00
    4   10   32     -1.47      0.00
    4   12   32      3.37      0.00
    4   14   32     11.02      0.00
    4   16   32     -5.82      0.00
    4   18   32     15.38      0.00
    4   20   32     -1.91      0.00
    4   22   32      5.48      0.00
    4   24   32     -2.78      0.00
    4   26   32      3.13      0.00
    4   28   32      2.11      0.00
    5    5   32    -10.95      0.00
    5    7   32      1.43      0.00
    5    9   32     -8.78      0.00
    5   11   32      3.56      0.00
    5   13   32      4.87      0.00
    5   15   32     -7.66      0.00
    5   17   32      2.67      0.00
    5   19   32      1.73      0.00
    5   21   32     -6.01      0.00
    5   23   32      6.60      0.00
    5   25   32     -9.60      0.00
    5   27   32     -3.65      0.00
    5   29   32     -2.56      0.00
    0    6   32     -7.54      0.00
    6    6   32     -5.38      0.00
    6    8   32      0.34      0.00
    6   10   32     -3.62      0.00
    6   12   32     -7.34      0.00
    6   14   32     -0.29      0.00
    6   16   32     -6.42      0.00
    6   18   32     -2.56      0.00
    6   20   32    -12.03      0.00
    6   22   32      5.26      0.00
    6   24   32     -1.46      0.00
    6   26   32     -4.48      0.00
    6   28   32     11.24      0.00
    7    7   32     -5.31      0.00
    7    9   32     -2.94      0.00
    7   11   32    -11.63      0.00
    7   13   32      5.46      0.00
    7   15   32     -4.82      0.00
    7   17   32      5.43      0.00
    7   19   32     -2.14      0.00
    7   21   32      8.85      0.00
    7   23   32     -4.31      0.00
    7   25   32     -3.50      0.00
    7   27   32     -3.06      0.00
    0    8   32    -33.77      0.00
    8    8   32      2.69      0.00
    8   10   32     -0.29      0.00
    8   12   32      4.55      0.00
    8   14   32      4.99      0.00
    8   16   32     -3.76      0.00
    8   18   32     -0.33      0.00
    8   20   32     20.81      0.00
    8   22   32     -0.29      0.00
    8   24   32      3.52      0.00
    8   26   32     18.58      0.00
    8   28   32      0.09      0.00
    9    9   32     -9.95      0.00
    9   11   32      0.59      0.00
    9   13   32    -10.12      0.00
    9   15   32      0.55      0.00
    9   17   32     -4.77      0.00
    9   19   32      0.02      0.00
    9   21   32     -6.61      0.00
    9   23   32      3.08      0.00
    9   25   32     -4.07      0.00
    9   27   32     -2.30      0.00
    0   10   32    -13.18      0.00
   10   10   32     -8.57      0.00
   10   12   32      1.14      0.00
   10   14   32      5.46      0.00
   10   16   32     -5.22      0.00
   10   18   32     -5.16      0.00
   10   20   32      6.59      0.00
   10   22   32      6.62      0.00
   10   24   32      0.09      0.00
   10   26   32     -9.32      0.00
   11   11   32     -6.16      0.00
   11   13   32      0.93      0.00
   11   15   32     -1.00      0.00
   11   17   32     -8.93      0.00
   11   19   32      0.02      0.00
   11   21   32      5.75      0.00
   11   23   32    -13.12      0.00
   11   25   32     -0.57      0.00
   11   27   32    -10.90      0.00
    0   12   32      4.48      0.00
   12   12   32      4.64      0.00
   12   14   32      0.71      0.00
   12   16   32      5.36      0.00
   12   18   32     -1.01      0.00
   12   20   32     -6.94      0.00
   12   22   32     -0.25      0.00
   12   24   32      2.55      0.00
   12   26   32     -0.51      0.00
   13   13   32      6.50      0.00
   13   15   32      9.12      0.00
   13   17   32     -6.04      0.00
   13   19   32      3.24      0.00
   13   21   32     -0.79      0.00
   13   23   32      8.35      0.00
   13   25   32      3.63      0.00
    0   14   32     -2.56      0.00
   14   14   32     -3.62      0.00
   14   16   32      0.00      0.00
   14   18   32      6.18      0.00
   14   20   32     -3.16      0.00
   14   22   32     11.10      0.00
   14   24   32     -4.88      0.00
   14   26   32     27.01      0.00
   15   15   32     -5.63      0.00
   15   17   32     16.34      0.00
   15   19   32     -0.02      0.00
   15   21   32      5.20      0.00
   15   23   32     -4.41      0.00
   15   25   32     10.83      0.00
    0   16   32      6.93      0.00
   16   16   32     12.04      0.00
   16   18   32     -2.56      0.00
   16   20   32     -2.15      0.00
   16   22   32      7.72      0.00
   16   24   32      6.79      0.00
   17   17   32    -21.79      0.00
   17   19   32      8.23      0.00
   17   21   32     11.74      0.00
   17   23   32      2.98      0.00
    0   18   32     17.77      0.00
   18   18   32      2.31      0.00
   18   20   32      7.83      0.00
   18   22   32     -8.62      0.00
   19   19   32      4.43      0.00
   19   21   32     -6.63      0.00
    0   20   32    -10.82      0.00
   20   20   32     -4.21      0.00
   20   22   32      7.28      0.00
   21   21   32    -12.72      0.00
    0   22   32      3.49      0.00
    0   24   32     -0.34      0.00
    0   26   32      3.33      0.00
    0   28   32     36.26      0.00
   10   28   32    -44.51      0.00
    0    1   33      4.00      0.00
    1    2   33      0.74      0.00
    1    4   33     -4.92      0.00
    1    6   33     -6.09      0.00
    1    8   33     -1.24      0.00
    1   10   33     -3.15      0.00
    1   12   33      7.67      0.00
    1   14   33     -4.55      0.00
    1   16   33      3.23      0.00
    1   18   33      9.96      0.00
    1   20   33     -3.17      0.00
    1   22   33    -12.93      0.00
    1   24   33      2.42      0.00
    1   26   33      0.59      0.00
    1   28   33      6.75      0.00
    2    3   33     -9.12      0.00
    2    5   33     -9.20      0.00
    2    7   33      6.88      0.00
    2    9   33      4.61      0.00
    2   11   33     -4.12      0.00
    2   13   33    -13.07      0.00
    2   15   33    -10.70      0.00
    2   17   33     -5.72      0.00
    2   19   33      7.68      0.00
    2   21   33      3.55      0.00
    2   23   33     -2.95      0.00
    2   25   33     -0.12      0.00
    2   27   33    -15.62      0.00
    0    3   33     -2.68      0.00
    3    4   33     -2.79      0.00
    3    6   33      5.63      0.00
    3    8   33      6.44      0.00
    3   10   33     12.47      0.00
    3   12   33     -2.71      0.00
    3   14   33      5.25      0.00
    3   16   33     -8.69      0.00
    3   18   33     -7.66      0.00
    3   20   33      5.36      0.00
    3   22   33     -1.60      0.00
    3   24   33     -8.09      0.00
    3   26   33     -8.18      0.00
    3   28   33      9.04      0.00
    4    5   33     14.04      0.00
    4    7   33      6.69      0.00
    4    9   33     -4.21      0.00
    4   11   33     -3.49      0.00
    4   13   33      1.60      0.00
    4   15   33      9.90      0.00
    4   17   33      3.35      0.00
    4   19   33      0.07      0.00
    4   21   33      0.07      0.00
    4   23   33      8.86      0.00
    4   25   33     13.28      0.00
    4   27   33      1.78      0.00
    0    5   33      4.19      0.00
    5    6   33      5.41      0.00
    5    8   33      8.26      0.00
    5   10   33      3.08      0.00
    5   12   33     -1.30      0.00
    5   14   33     -3.58      0.00
    5   16   33     -1.90      0.00
    5   18   33      3.75      0.00
    5   20   33    -10.81      0.00
    5   22   33      0.53      0.00
    5   24   33      2.51      0.00
    5   26   33      1.30      0.00
    5   28   33     -0.94      0.00
    6    7   33      7.86      0.00
    6    9   33      3.18      0.00
    6   11   33      8.33      0.00
    6   13   33     -9.64      0.00
    6   15   33     -7.00      0.00
    6   17   33    -10.07      0.00
    6   19   33      1.26      0.00
    6   21   33     -4.66      0.00
    6   23   33     -2.23      0.00
    6   25   33     -4.42      0.00
    6   27   33    -11.64      0.00
    0    7   33     -0.82      0.00
    7    8   33     -9.15      0.00
    7   10   33     -0.17      0.00
    7   12   33     -1.80      0.00
    7   14   33     -8.04      0.00
    7   16   33      1.66      0.00
    7   18   33     10.39      0.00
    7   20   33     -4.39      0.00
    7   22   33      0.10      0.00
    7   24   33      2.95      0.00
    7   26   33      6.65      0.00
    8    9   33      8.24      0.00
    8   11   33     -5.87      0.00
    8   13   33     13.31      0.00
    8   15   33      2.23      0.00
    8   17   33      1.62      0.00
    8   19   33     -0.68      0.00
    8   21   33      4.99      0.00
    8   23   33     -3.02      0.00
    8   25   33    -14.87      0.00
    8   27   33    -16.99      0.00
    0    9   33     -8.00      0.00
    9   10   33      8.70      0.00
    9   12   33      3.61      0.00
    9   14   33    -15.13      0.00
    9   16   33      1.95      0.00
    9   18   33     -1.39      0.00
    9   20   33      5.83      0.00
    9   22   33     -6.66      0.00
    9   24   33     -2.62      0.00
    9   26   33     -3.25      0.00
   10   11   33      2.86      0.00
   10   13   33     -5.34      0.00
   10   15   33     -3.23      0.00
   10   17   33     -9.59      0.00
   10   19   33     -7.34      0.00
   10   21   33    -12.04      0.00
   10   23   33      5.62      0.00
   10   25   33     -5.30      0.00
    0   11   33      6.59      0.00
   11   12   33      3.01      0.00
   11   14   33     -1.68      0.00
   11   16   33      2.78      0.00
   11   18   33     -0.34      0.00
   11   20   33     -5.64      0.00
   11   22   33      2.92      0.00
   11   24   33     -8.85      0.00
   11   26   33     18.77      0.00
   12   13   33     -2.73      0.00
   12   15   33     -4.45      0.00
   12   17   33     -1.81      0.00
   12   19   33     -2.63      0.00
   12   21   33     -7.52      0.00
   12   23   33    -10.41      0.00
   12   25   33      3.09      0.00
    0   13   33      5.22      0.00
   13   14   33      5.51      0.00
   13   16   33      7.50      0.00
   13   18   33      0.64      0.00
   13   20   33    -12.66      0.00
   13   22   33      6.31      0.00
   13   24   33      8.38      0.00
   14   15   33     19.47      0.00
   14   17   33      1.71      0.00
   14   19   33      2.00      0.00
   14   21   33      8.01      0.00
   14   23   33     -5.24      0.00
    0   15   33      4.87      0.00
   15   16   33     -4.09      0.00
   15   18   33     12.07      0.00
   15   20   33     -5.17      0.00
   15   22   33     -2.44      0.00
   15   24   33    -18.91      0.00
   16   17   33     -1.87      0.00
   16   19   33      0.85      0.00
   16   21   33     -9.46      0.00
   16   23   33      4.77      0.00
    0   17   33     23.54      0.00
   17   18   33      3.13      0.00
   17   20   33     -2.07      0.00
   17   22   33     -0.70      0.00
   18   19   33     -2.70      0.00
   18   21   33     10.30      0.00
    0   19   33     -8.23      0.00
   19   20   33      5.93      0.00
    0   21   33     14.60      0.00
    0   23   33      1.09      0.00
    0   25   33    -21.58      0.00
    0   27   33      0.07      0.00
    0    0   34      2.05      0.00
    1    1   34     38.22      0.00
    1    3   34     23.40      0.00
    1    5   34     -4.46      0.00
    1    7   34      2.09      0.00
    1    9   34     -1.35      0.00
    1   11   34     -5.15      0.00
    1   13   34      5.04      0.00
    1   15   34     -4.18      0.00
    1   17   34    -10.17      0.00
    1   19   34     14.63      0.00
    1   21   34      0.26      0.00
    1   23   34      4.03      0.00
    1   25   34     -6.42      0.00
    1   27   34     -4.04      0.00
    0    2   34      4.71      0.00
    2    2   34    -10.83      0.00
    2    4   34      3.10      0.00
    2    6   34     -4.14      0.00
    2    8   34      7.66      0.00
    2   10   34      2.66      0.00
    2   12   34    -10.63      0.00
    2   14   34     -9.21      0.00
    2   16   34      1.15      0.00
    2   18   34    -12.34      0.00
    2   20   34     -4.30      0.00
    2   22   34     -8.94      0.00
    2   24   34     12.92      0.00
    2   26   34      8.21      0.00
    3    3   34    -15.92      0.00
    3    5   34     -2.53      0.00
    3    7   34     -5.28      0.00
    3    9   34     -9.32      0.00
    3   11   34     -4.72      0.00
    3   13   34      0.00      0.00
    3   15   34      0.74      0.00
    3   17   34      2.04      0.00
    3   19   34      5.49      0.00
    3   21   34      3.45      0.00
    3   23   34     -5.83      0.00
    3   25   34      3.31      0.00
    3   27   34    -15.31      0.00
    0    4   34      3.46      0.00
    4    4   34    -15.69      0.00
    4    6   34     -3.96      0.00
    4    8   34      8.48      0.00
    4   10   34     13.39      0.00
    4   12   34      1.18      0.00
    4   14   34     14.46      0.00
    4   16   34      7.54      0.00
    4   18   34      7.35      0.00
    4   20   34      3.04      0.00
    4   22   34      0.03      0.00
    4   24   34     -4.51      0.00
    4   26   34     -0.98      0.00
    5    5   34      2.71      0.00
    5    7   34      8.44      0.00
    5    9   34     -4.75      0.00
    5   11   34      0.26      0.00
    5   13   34     -6.42      0.00
    5   15   34     -0.12      0.00
    5   17   34     -4.03      0.00
    5   19   34     -6.87      0.00
    5   21   34      2.16      0.00
    5   23   34      2.74      0.00
    5   25   34     -5.60      0.00
    0    6   34      7.04      0.00
    6    6   34      0.75      0.00
    6    8   34     -1.94      0.00
    6   10   34     -1.31      0.00
    6   12   34     -5.63      0.00
    6   14   34     -3.41      0.00
    6   16   34     -9.15      0.00
    6   18   34     -6.58      0.00
    6   20   34      3.68      0.00
    6   22   34     -4.91      0.00
    6   24   34    -18.45      0.00
    6   26   34     -6.84      0.00
    7    7   34     -8.92      0.00
    7    9   34     -8.69      0.00
    7   11   34     -4.34      0.00
    7   13   34     -4.28      0.00
    7   15   34      2.63      0.00
    7   17   34     -0.93      0.00
    7   19   34     10.59      0.00
    7   21   34     -4.85      0.00
    7   23   34     -7.06      0.00
    7   25   34     -1.60      0.00
    0    8   34     -3.04      0.00
    8    8   34     -6.95      0.00
    8   10   34     -2.08      0.00
    8   12   34     -8.50      0.00
    8   14   34     15.08      0.00
    8   16   34     -3.15      0.00
    8   18   34      2.03      0.00
    8   20   34     -7.72      0.00
    8   22   34      9.51      0.00
    8   24   34     19.20      0.00
    8   26   34      1.13      0.00
    9    9   34     -6.25      0.00
    9   11   34     -9.86      0.00
    9   13   34      6.77      0.00
    9   15   34     -0.30      0.00
    9   17   34      6.73      0.00
    9   19   34      7.31      0.00
    9   21   34     -3.70      0.00
    9   23   34     -5.60      0.00
    9   25   34     -3.98      0.00
    0   10   34      4.83      0.00
   10   10   34     12.21      0.00
   10   12   34     -0.98      0.00
   10   14   34      2.40      0.00
   10   16   34      1.48      0.00
   10   18   34     -1.96      0.00
   10   20   34      2.49      0.00
   10   22   34     -0.75      0.00
   10   24   34    -12.20      0.00
   11   11   34      1.23      0.00
   11   13   34      0.13      0.00
   11   15   34     -6.06      0.00
   11   17   34      1.43      0.00
   11   19   34     -8.72      0.00
   11   21   34      1.96      0.00
   11   23   34     -5.53      0.00
    0   12   34      4.06      0.00
   12   12   34     10.89      0.00
   12   14   34      6.90      0.00
   12   16   34      8.85      0.00
   12   18   34      1.28      0.00
   12   20   34      6.38      0.00
   12   22   34      1.48      0.00
   12   24   34     38.04      0.00
   13   13   34     -9.18      0.00
   13   15   34      8.59      0.00
   13   17   34     -0.75      0.00
   13   19   34     -0.27      0.00
   13   21   34     -9.86      0.00
   13   23   34     -5.05      0.00
    0   14   34     15.04      0.00
   14   14   34      3.94      0.00
   14   16   34     -1.37      0.00
   14   18   34     -7.73      0.00
   14   20   34     -0.54      0.00
   14   22   34      0.61      0.00
   15   15   34     21.57      0.00
   15   17   34     -1.10      0.00
   15   19   34     -4.83      0.00
   15   21   34     -1.44      0.00
    0   16   34     14.06      0.00
   16   16   34      7.96      0.00
   16   18   34      2.48      0.00
   16   20   34     -1.53      0.00
   16   22   34     17.01      0.00
   17   17   34      0.97      0.00
   17   19   34      8.60      0.00
   17   21   34     -7.76      0.00
    0   18   34     -3.22      0.00
   18   18   34      1.14      0.00
   18   20   34     -9.21      0.00
   19   19   34    -19.30      0.00
    0   20   34     -9.11      0.00
    0   22   34      6.57      0.00
   15   23   34      1.52      0.00
    0   24   34     -0.95      0.00
   11   25   34    -15.43      0.00
    0   26   34     41.59      0.00
    0    1   35      7.18      0.00
    1    2   35    -15.04      0.00
    1    4   35      9.87      0.00
    1    6   35     -7.86      0.00
    1    8   35      5.69      0.00
    1   10   35     -8.43      0.00
    1   12   35      3.18      0.00
    1   14   35    -12.31      0.00
    1   16   35     -0.29      0.00
    1   18   35      2.92      0.00
    1   20   35      1.67      0.00
    1   22   35      0.59      0.00
    1   24   35     -0.79      0.00
    1   26   35      3.63      0.00
    2    3   35    -11.05      0.00
    2    5   35     -6.41      0.00
    2    7   35     -8.44      0.00
    2    9   35     -4.47      0.00
    2   11   35      2.11      0.00
    2   13   35     -1.83      0.00
    2   15   35     -8.74      0.00
    2   17   35      4.01      0.00
    2   19   35     -9.79      0.00
    2   21   35      1.21      0.00
    2   23   35     -0.99      0.00
    2   25   35    -10.30      0.00
    0    3   35     10.35      0.00
    3    4   35     -0.91      0.00
    3    6   35      1.37      0.00
    3    8   35      6.09      0.00
    3   10   35     -6.78      0.00
    3   12   35     12.24      0.00
    3   14   35     -4.81      0.00
    3   16   35      2.61      0.00
    3   18   35      9.77      0.00
    3   20   35      3.56      0.00
    3   22   35      5.18      0.00
    3   24   35     -6.71      0.00
    4    5   35      5.86      0.00
    4    7   35     -3.86      0.00
    4    9   35     -2.08      0.00
    4   11   35     10.38      0.00
    4   13   35      8.19      0.00
    4   15   35      0.81      0.00
    4   17   35     -5.86      0.00
    4   19   35      1.35      0.00
    4   21   35     -3.60      0.00
    4   23   35     -2.35      0.00
    4   25   35     -2.29      0.00
    0    5   35     -4.45      0.00
    5    6   35     -9.87      0.00
    5    8   35     -6.17      0.00
    5   10   35     -1.10      0.00
    5   12   35     13.45      0.00
    5   14   35     -3.67      0.00
    5   16   35     -3.05      0.00
    5   18   35     -1.48      0.00
    5   20   35      5.24      0.00
    5   22   35     -0.13      0.00
    5   24   35      3.65      0.00
    6    7   35      7.34      0.00
    6    9   35     -4.76      0.00
    6   11   35    -11.22      0.00
    6   13   35     -4.87      0.00
    6   15   35     -1.71      0.00
    6   17   35      3.70      0.00
    6   19   35      1.80      0.00
    6   21   35     -1.91      0.00
    6   23   35      5.60      0.00
    6   25   35      7.54      0.00
    0    7   35      3.41      0.00
    7    8   35     -2.85      0.00
    7   10   35      0.19      0.00
    7   12   35     -4.28      0.00
    7   14   35      6.07      0.00
    7   16   35     -0.11      0.00
    7   18   35     -0.49      0.00
    7   20   35      2.75      0.00
    7   22   35      8.91      0.00
    7   24   35    -14.66      0.00
    8    9   35      1.90      0.00
    8   11   35      2.35      0.00
    8   13   35      1.39      0.00
    8   15   35     10.37      0.00
    8   17   35      6.58      0.00
    8   19   35      3.46      0.00
    8   21   35     -3.63      0.00
    8   23   35      1.55      0.00
    0    9   35     10.80      0.00
    9   10   35     -6.72      0.00
    9   12   35      0.19      0.00
    9   14   35      4.52      0.00
    9   16   35      3.52      0.00
    9   18   35     -2.70      0.00
    9   20   35      5.57      0.00
    9   22   35     -1.10      0.00
    9   24   35      4.16      0.00
   10   11   35     -9.54      0.00
   10   13   35     -4.55      0.00
   10   15   35    -16.51      0.00
   10   17   35     -0.75      0.00
   10   19   35     -2.55      0.00
   10   21   35    -13.40      0.00
   10   23   35    -11.27      0.00
    0   11   35     21.65      0.00
   11   12   35     -9.18      0.00
   11   14   35     -3.25      0.00
   11   16   35     -4.87      0.00
   11   18   35      4.31      0.00
   11   20   35     -0.79      0.00
   11   22   35     10.24      0.00
   12   13   35     13.00      0.00
   12   15   35      3.29      0.00
   12   17   35      1.19      0.00
   12   19   35      0.85      0.00
   12   21   35     -8.19      0.00
   12   23   35     18.46      0.00
    0   13   35     -8.30      0.00
   13   14   35     -3.93      0.00
   13   16   35     -2.41      0.00
   13   18   35      0.69      0.00
   13   20   35      7.39      0.00
   13   22   35      3.04      0.00
   14   15   35      2.92      0.00
   14   17   35     -0.83      0.00
   14   19   35      3.03      0.00
   14   21   35     -0.54      0.00
    0   15   35     11.06      0.00
   15   16   35     -1.90      0.00
   15   18   35     -4.88      0.00
   15   20   35      1.79      0.00
   16   17   35      4.63      0.00
   16   19   35    -10.69      0.00
    0   17   35     -3.93      0.00
   17   18   35     -4.74      0.00
   18   19   35     -2.33      0.00
    0   19   35     12.99      0.00
    0   21   35     10.67      0.00
    0   23   35      1.76      0.00
    0   25   35     13.54      0.00
    0    0   36     23.59      0.00
    1    1   36     -4.01      0.00
    1    3   36     -2.38      0.00
    1    5   36      2.06      0.00
    1    7   36     11.22      0.00
    1    9   36    -10.69      0.00
    1   11   36      1.74      0.00
    1   13   36     -5.58      0.00
    1   15   36     -3.35      0.00
    1   17   36     11.13      0.00
    1   19   36     -3.71      0.00
    1   21   36      3.77      0.00
    1   23   36      2.64      0.00
    0    2   36     -4.61      0.00
    2    2   36    -18.44      0.00
    2    4   36     -8.98      0.00
    2    6   36      2.43      0.00
    2    8   36      3.11      0.00
    2   10   36      8.76      0.00
    2   12   36     -6.26      0.00
    2   14   36    -13.35      0.00
    2   16   36      3.69      0.00
    2   18   36      5.43      0.00
    2   20   36     -3.32      0.00
    2   22   36      5.56      0.00
    2   24   36     10.86      0.00
    3    3   36     -5.72      0.00
    3    5   36     -3.47      0.00
    3    7   36     -0.81      0.00
    3    9   36     -1.55      0.00
    3   11   36     -3.89      0.00
    3   13   36      3.89      0.00
    3   15   36      5.13      0.00
    3   17   36     -0.88      0.00
    3   19   36      3.36      0.00
    3   21   36     -2.59      0.00
    3   23   36     -9.86      0.00
    0    4   36     27.46      0.00
    4    4   36      5.50      0.00
    4    6   36     -7.34      0.00
    4    8   36      1.84      0.00
    4   10   36     -1.90      0.00
    4   12   36      9.66      0.00
    4   14   36     -1.00      0.00
    4   16   36      3.52      0.00
    4   18   36     -3.18      0.00
    4   20   36     -3.07      0.00
    4   22   36     -1.60      0.00
    4   24   36     -8.68      0.00
    5    5   36     17.14      0.00
    5    7   36      5.80      0.00
    5    9   36      1.52      0.00
    5   11   36     -4.53      0.00
    5   13   36      1.83      0.00
    5   15   36     -1.31      0.00
    5   17   36     -8.81      0.00
    5   19   36      2.74      0.00
    5   21   36     -7.07      0.00
    5   23   36     -1.49      0.00
    0    6   36      7.44      0.00
    6    6   36     -5.11      0.00
    6    8   36    -16.50      0.00
    6   10   36     -3.87      0.00
    6   12   36    -14.06      0.00
    6   14   36    -13.49      0.00
    6   16   36      2.51      0.00
    6   18   36      3.15      0.00
    6   20   36     -5.34      0.00
    6   22   36     -7.37      0.00
    6   24   36    -12.25      0.00
    7    7   36     21.10      0.00
    7    9   36    -11.32      0.00
    7   11   36      2.46      0.00
    7   13   36     -4.42      0.00
    7   15   36     -2.77      0.00
    7   17   36     -2.31      0.00
    7   19   36     -0.96      0.00
    7   21   36     -0.25      0.00
    7   23   36      9.37      0.00
    0    8   36     -0.15      0.00
    8    8   36      5.57      0.00
    8   10   36     -4.34      0.00
    8   12   36      0.31      0.00
    8   14   36     -2.38      0.00
    8   16   36     -3.90      0.00
    8   18   36     -6.63      0.00
    8   20   36      7.44      0.00
    8   22   36     -7.12      0.00
    9    9   36     16.21      0.00
    9   11   36      4.32      0.00
    9   13   36     -4.48      0.00
    9   15   36     -4.35      0.00
    9   17   36      6.87      0.00
    9   19   36     -3.02      0.00
    9   21   36      2.45      0.00
    0   10   36     -4.03      0.00
   10   10   36     -3.02      0.00
   10   12   36    -10.33      0.00
   10   14   36     -6.32      0.00
   10   16   36      1.94      0.00
   10   18   36    -14.75      0.00
   10   20   36      7.22      0.00
   10   22   36     11.95      0.00
   11   11   36     -0.39      0.00
   11   13   36      6.37      0.00
   11   15   36      6.96      0.00
   11   17   36     -2.98      0.00
   11   19   36      0.71      0.00
   11   21   36     -6.23      0.00
    0   12   36      8.70      0.00
   12   12   36     -3.27      0.00
   12   14   36      2.68      0.00
   12   16   36      1.61      0.00
   12   18   36     10.96      0.00
   12   20   36     -2.54      0.00
   13   13   36      6.35      0.00
   13   15   36     -4.55      0.00
   13   17   36      5.97      0.00
   13   19   36     -8.34      0.00
   13   21   36      7.35      0.00
    0   14   36     -9.33      0.00
   14   14   36      7.04      0.00
   14   16   36     -7.52      0.00
   14   18   36      3.51      0.00
   14   20   36      3.98      0.00
   15   15   36      5.04      0.00
   15   17   36      3.59      0.00
   15   19   36      6.24      0.00
    0   16   36     -7.71      0.00
   16   16   36      1.40      0.00
   16   18   36      7.40      0.00
   17   17   36      7.15      0.00
    0   18   36    -12.88      0.00
    0   20   36     -1.68      0.00
    0   22   36     -1.09      0.00
    9   23   36    -21.12      0.00
    0   24   36    -27.74      0.00
    0    1   37     30.23      0.00
    1    2   37     -3.12      0.00
    1    4   37     -6.98      0.00
    1    6   37      6.13      0.00
    1    8   37     10.36      0.00
    1   10   37     -8.01      0.00
    1   12   37      2.35      0.00
    1   14   37      2.95      0.00
    1   16   37     -5.65      0.00
    1   18   37      2.56      0.00
    1   20   37     -6.96      0.00
    1   22   37      8.46      0.00
    2    3   37     -2.06      0.00
    2    5   37      0.14      0.00
    2    7   37     -1.44      0.00
    2    9   37      0.71      0.00
    2   11   37      7.96      0.00
    2   13   37      2.11      0.00
    2   15   37     -4.86      0.00
    2   17   37      4.34      0.00
    2   19   37     -3.88      0.00
    2   21   37      6.60      0.00
    2   23   37     -6.32      0.00
    0    3   37     15.12      0.00
    3    4   37      7.57      0.00
    3    6   37     -5.16      0.00
    3    8   37     -2.42      0.00
    3   10   37      1.47      0.00
    3   12   37      6.21      0.00
    3   14   37      0.98      0.00
    3   16   37     -4.23      0.00
    3   18   37     -0.68      0.00
    3   20   37      3.75      0.00
    3   22   37     -6.48      0.00
    4    5   37      4.54      0.00
    4    7   37     11.12      0.00
    4    9   37     -1.03      0.00
    4   11   37      4.80      0.00
    4   13   37     -1.27      0.00
    4   15   37      8.22      0.00
    4   17   37      3.00      0.00
    4   19   37      6.05      0.00
    4   21   37      3.38      0.00
    0    5   37     20.04      0.00
    5    6   37      1.18      0.00
    5    8   37     -3.16      0.00
    5   10   37      2.98      0.00
    5   12   37     -1.72      0.00
    5   14   37      1.57      0.00
    5   16   37     -3.86      0.00
    5   18   37      7.77      0.00
    5   20   37     -1.64      0.00
    5   22   37     20.91      0.00
    6    7   37      4.23      0.00
    6    9   37    -12.20      0.00
    6   11   37    -13.83      0.00
    6   13   37    -13.06      0.00
    6   15   37     -6.90      0.00
    6   17   37      8.26      0.00
    6   19   37     -3.12      0.00
    6   21   37      1.30      0.00
    0    7   37    -16.80      0.00
    7    8   37      1.58      0.00
    7   10   37     -1.97      0.00
    7   12   37      2.58      0.00
    7   14   37     -0.08      0.00
    7   16   37     -4.71      0.00
    7   18   37     -1.49      0.00
    7   20   37     -4.79      0.00
    7   22   37    -25.86      0.00
    8    9   37    -12.92      0.00
    8   11   37     -0.17      0.00
    8   13   37      3.41      0.00
    8   15   37     10.62      0.00
    8   17   37     -1.05      0.00
    8   19   37      7.47      0.00
    8   21   37      5.63      0.00
    0    9   37    -14.09      0.00
    9   10   37     -0.96      0.00
    9   12   37      8.61      0.00
    9   14   37    -11.08      0.00
    9   16   37      1.35      0.00
    9   18   37      2.98      0.00
    9   20   37     -5.42      0.00
   10   11   37    -10.61      0.00
   10   13   37     -8.71      0.00
   10   15   37    -11.81      0.00
   10   17   37     -5.42      0.00
   10   19   37      0.44      0.00
   10   21   37     -6.62      0.00
    0   11   37     -0.83      0.00
   11   12   37     -5.36      0.00
   11   14   37      9.99      0.00
   11   16   37      0.14      0.00
   11   18   37     -5.16      0.00
   11   20   37     19.26      0.00
   12   13   37      2.78      0.00
   12   15   37      4.66      0.00
   12   17   37     -3.47      0.00
   12   19   37      5.37      0.00
    0   13   37     -4.20      0.00
   13   14   37      2.74      0.00
   13   16   37     -5.83      0.00
   13   18   37      3.78      0.00
   14   15   37      0.62      0.00
   14   17   37      2.79      0.00
    0   15   37      7.51      0.00
   15   16   37     13.66      0.00
    0   17   37    -11.91      0.00
    0   19   37      5.51      0.00
    0   21   37      7.31      0.00
    0   23   37     18.45      0.00
    0    0   38    -25.24      0.00
    1    1   38     18.32      0.00
    1    3   38     -8.76      0.00
    1    5   38      7.45      0.00
    1    7   38      0.40      0.00
    1    9   38      1.77      0.00
    1   11   38      7.69      0.00
    1   13   38      0.12      0.00
    1   15   38      2.01      0.00
    1   17   38      7.02      0.00
    1   19   38     -1.08      0.00
    1   21   38     -8.17      0.00
    0    2   38     -8.58      0.00
    2    2   38    -11.45      0.00
    2    4   38      1.63      0.00
    2    6   38     -3.31      0.00
    2    8   38     13.92      0.00
    2   10   38     -1.90      0.00
    2   12   38      2.88      0.00
    2   14   38     -6.20      0.00
    2   16   38     -7.92      0.00
    2   18   38     -6.81      0.00
    2   20   38     -4.34      0.00
    3    3   38     20.54      0.00
    3    5   38      5.34      0.00
    3    7   38      0.85      0.00
    3    9   38     -4.03      0.00
    3   11   38     10.74      0.00
    3   13   38    -11.86      0.00
    3   15   38      0.48      0.00
    3   17   38      3.42      0.00
    3   19   38     -3.56      0.00
    3   21   38     12.09      0.00
    0    4   38     15.28      0.00
    4    4   38     14.28      0.00
    4    6   38      2.74      0.00
    4    8   38     26.32      0.00
    4   10   38     -3.86      0.00
    4   12   38      8.66      0.00
    4   14   38    -12.45      0.00
    4   16   38      6.79      0.00
    4   18   38     -3.68      0.00
    4   20   38      3.08      0.00
    5    5   38     -3.51      0.00
    5    7   38      2.01      0.00
    5    9   38      2.69      0.00
    5   11   38      2.18      0.00
    5   13   38     -4.65      0.00
    5   15   38      3.58      0.00
    5   17   38     -1.03      0.00
    5   19   38      6.05      0.00
    0    6   38     -4.64      0.00
    6    6   38    -10.90      0.00
    6    8   38     -7.39      0.00
    6   10   38      5.42      0.00
    6   12   38     -3.58      0.00
    6   14   38     -5.48      0.00
    6   16   38      5.97      0.00
    6   18   38     -6.30      0.00
    6   20   38    -10.80      0.00
    7    7   38      4.58      0.00
    7    9   38    -13.41      0.00
    7   11   38     -1.14      0.00
    7   13   38     -3.12      0.00
    7   15   38     -8.35      0.00
    7   17   38     -3.44      0.00
    7   19   38     -8.15      0.00
    0    8   38     27.07      0.00
    8    8   38      1.27      0.00
    8   10   38     -1.53      0.00
    8   12   38      5.59      0.00
    8   14   38     -4.47      0.00
    8   16   38     -2.33      0.00
    8   18   38      5.43      0.00
    9    9   38     -2.03      0.00
    9   11   38     10.26      0.00
    9   13   38     -6.22      0.00
    9   15   38      6.57      0.00
    9   17   38    -14.85      0.00
    9   19   38     14.46      0.00
    0   10   38     -7.94      0.00
   10   10   38      2.42      0.00
   10   12   38     -1.24      0.00
   10   14   38    -11.87      0.00
   10   16   38     -6.58      0.00
   10   18   38      8.38      0.00
   11   11   38      0.67      0.00
   11   13   38      0.44      0.00
   11   15   38     -2.08      0.00
   11   17   38      6.67      0.00
    0   12   38      4.66      0.00
   12   12   38      3.89      0.00
   12   14   38     -9.95      0.00
   12   16   38     -1.42      0.00
   13   13   38     -0.01      0.00
   13   15   38      3.87      0.00
   13   17   38      7.96      0.00
    0   14   38     -5.03      0.00
   14   14   38      5.23      0.00
   14   16   38     -1.43      0.00
   15   15   38      4.37      0.00
    0   16   38     -2.81      0.00
    0   18   38     -3.03      0.00
    0   20   38     -5.21      0.00
    0    1   39     15.12      0.00
    1    2   39     -9.23      0.00
    1    4   39     -3.04      0.00
    1    6   39      7.57      0.00
    1    8   39      0.24      0.00
    1   10   39      2.31      0.00
    1   12   39      5.51      0.00
    1   14   39     -1.28      0.00
    1   16   39     -0.68      0.00
    1   18   39     -1.88      0.00
    2    3   39     -2.88      0.00
    2    5   39    -20.95      0.00
    2    7   39    -10.73      0.00
    2    9   39    -14.23      0.00
    2   11   39      6.44      0.00
    2   13   39      2.88      0.00
    2   15   39      3.55      0.00
    2   17   39     -1.98      0.00
    2   19   39      1.58      0.00
    0    3   39      9.58      0.00
    3    4   39      7.13      0.00
    3    6   39    -11.22      0.00
    3    8   39     -2.72      0.00
    3   10   39     -1.43      0.00
    3   12   39      3.17      0.00
    3   14   39     -3.73      0.00
    3   16   39      9.33      0.00
    3   18   39      7.89      0.00
    4    5   39      1.70      0.00
    4    7   39     16.12      0.00
    4    9   39     -0.74      0.00
    4   11   39      1.36      0.00
    4   13   39      4.26      0.00
    4   15   39      1.73      0.00
    4   17   39      2.64      0.00
    4   19   39     -9.17      0.00
    0    5   39    -11.85      0.00
    5    6   39     -5.12      0.00
    5    8   39      6.77      0.00
    5   10   39     -4.76      0.00
    5   12   39      1.90      0.00
    5   14   39     -2.67      0.00
    5   16   39      1.91      0.00
    5   18   39     -3.17      0.00
    6    7   39     -6.19      0.00
    6    9   39     -3.55      0.00
    6   11   39     -8.73      0.00
    6   13   39      4.28      0.00
    6   15   39     -0.53      0.00
    6   17   39     -6.23      0.00
    0    7   39    -20.30      0.00
    7    8   39     -1.34      0.00
    7   10   39      9.50      0.00
    7   12   39      0.32      0.00
    7   14   39     -9.24      0.00
    7   16   39     -5.97      0.00
    7   18   39     11.65      0.00
    8    9   39      6.31      0.00
    8   11   39      9.55      0.00
    8   13   39      6.16      0.00
    8   15   39      4.04      0.00
    8   17   39     11.87      0.00
    0    9   39      6.67      0.00
    9   10   39      6.06      0.00
    9   12   39      6.45      0.00
    9   14   39      1.01      0.00
    9   16   39      5.23      0.00
   10   11   39     -5.98      0.00
   10   13   39    -13.84      0.00
   10   15   39      4.29      0.00
   10   17   39     -6.08      0.00
    0   11   39      6.32      0.00
   11   12   39      3.63      0.00
   11   14   39      7.73      0.00
   11   16   39     -8.42      0.00
   12   13   39     10.71      0.00
   12   15   39     -1.93      0.00
    0   13   39     -4.80      0.00
   13   14   39     12.70      0.00
    0   15   39     -7.91      0.00
    0   17   39    -23.53      0.00
    0   19   39    -14.37      0.00
    0    0   40     -3.26      0.00
    1    1   40     -6.08      0.00
    1    3   40      3.56      0.00
    1    5   40     -4.98      0.00
    1    7   40      7.49      0.00
    1    9   40     10.53      0.00
    1   11   40      0.80      0.00
    1   13   40      1.40      0.00
    1   15   40      0.13      0.00
    1   17   40     -6.32      0.00
    0    2   40      2.49      0.00
    2    2   40    -18.03      0.00
    2    4   40      1.06      0.00
    2    6   40    -16.54      0.00
    2    8   40     -2.82      0.00
    2   10   40      4.69      0.00
    2   12   40     -0.83      0.00
    2   14   40     -4.50      0.00
    2   16   40     -3.15      0.00
    2   18   40    -16.28      0.00
    3    3   40    -15.61      0.00
    3    5   40     -0.31      0.00
    3    7   40     14.30      0.00
    3    9   40     -4.41      0.00
    3   11   40     -0.63      0.00
    3   13   40     -9.17      0.00
    3   15   40     -6.22      0.00
    3   17   40    -11.74      0.00
    0    4   40      1.79      0.00
    4    4   40      6.86      0.00
    4    6   40     -5.39      0.00
    4    8   40      4.75      0.00
    4   10   40     12.74      0.00
    4   12   40      1.32      0.00
    4   14   40     11.15      0.00
    4   16   40      3.31      0.00
    5    5   40      7.99      0.00
    5    7   40      8.82      0.00
    5    9   40     -2.54      0.00
    5   11   40     -9.20      0.00
    5   13   40     -4.55      0.00
    5   15   40      4.07      0.00
    0    6   40     -0.27      0.00
    6    6   40     -8.48      0.00
    6    8   40      5.00      0.00
    6   10   40     -4.75      0.00
    6   12   40     -9.36      0.00
    6   14   40      1.34      0.00
    6   16   40     -4.04      0.00
    7    7   40     -8.90      0.00
    7    9   40     -5.68      0.00
    7   11   40    -10.67      0.00
    7   13   40      6.04      0.00
    7   15   40     -6.47      0.00
    0    8   40     18.82      0.00
    8    8   40     17.46      0.00
    8   10   40      5.27      0.00
    8   12   40      8.57      0.00
    8   14   40      3.94      0.00
    9    9   40    -14.14      0.00
    9   11   40     -5.74      0.00
    9   13   40    -10.14      0.00
    9   15   40     -1.95      0.00
    0   10   40      7.46      0.00
   10   10   40     -3.38      0.00
   10   12   40     -9.35      0.00
   10   14   40     -9.30      0.00
   11   11   40    -16.34      0.00
   11   13   40      5.90      0.00
    0   12   40     -9.00      0.00
   12   12   40     11.13      0.00
    0   14   40      1.75      0.00
    0   16   40    -20.96      0.00
    0    1   41     -1.92      0.00
    1    2   41     -4.90      0.00
    1    4   41      6.69      0.00
    1    6   41      5.25      0.00
    1    8   41      6.28      0.00
    1   10   41     -8.18      0.00
    1   12   41      4.66      0.00
    1   14   41     -1.58      0.00
    2    3   41    -10.71      0.00
    2    5   41      3.15      0.00
    2    7   41    -11.18      0.00
    2    9   41     -0.81      0.00
    2   11   41      2.19      0.00
    2   13   41      1.55      0.00
    0    3   41      4.13      0.00
    3    4   41     -0.70      0.00
    3    6   41     14.53      0.00
    3    8   41      1.97      0.00
    3   10   41      0.02      0.00
    3   12   41     -3.22      0.00
    3   14   41     -4.37      0.00
    4    5   41      1.42      0.00
    4    7   41      0.58      0.00
    4    9   41      7.84      0.00
    4   11   41     17.19      0.00
    4   13   41      2.69      0.00
    0    5   41      0.78      0.00
    5    6   41     -1.14      0.00
    5    8   41     13.87      0.00
    5   10   41     -2.41      0.00
    5   12   41      1.51      0.00
    5   14   41    -13.36      0.00
    6    7   41     -3.59      0.00
    6    9   41     -1.97      0.00
    6   11   41      4.68      0.00
    6   13   41      0.15      0.00
    0    7   41    -13.18      0.00
    7    8   41      7.32      0.00
    7   10   41      5.67      0.00
    7   12   41     -2.23      0.00
    8    9   41     10.10      0.00
    8   11   41      6.81      0.00
    0    9   41    -10.71      0.00
    9   10   41     -7.73      0.00
   10   11   41      0.79      0.00
    0   11   41      4.88      0.00
    0   13   41     11.06      0.00
    0   15   41     18.60      0.00
    0    0   42    -42.48      0.00
    1    1   42      3.60      0.00
    1    3   42      5.69      0.00
    1    5   42     -3.24      0.00
    1    7   42      4.41      0.00
    1    9   42      1.78      0.00
    1   11   42      1.71      0.00
    0    2   42    -20.64      0.00
    2    2   42     -1.47      0.00
    2    4   42      4.44      0.00
    2    6   42     10.14      0.00
    2    8   42      2.11      0.00
    2   10   42      8.34      0.00
    3    3   42     -0.19      0.00
    3    5   42      7.20      0.00
    3    7   42     -3.79      0.00
    3    9   42      3.18      0.00
    3   11   42     -4.68      0.00
    0    4   42     17.10      0.00
    4    4   42     -1.44      0.00
    4    6   42      5.26      0.00
    4    8   42     -9.41      0.00
    4   10   42     -7.80      0.00
    5    5   42     10.70      0.00
    5    7   42     -1.20      0.00
    5    9   42      4.81      0.00
    5   11   42     -4.99      0.00
    0    6   42      9.94      0.00
    6    6   42      9.79      0.00
    6    8   42      0.22      0.00
    6   10   42     -8.89      0.00
    7    7   42      4.05      0.00
    7    9   42     -5.27      0.00
    0    8   42      0.45      0.00
    8    8   42      0.53      0.00
    0   10   42      3.94      0.00
    0    1   43     -8.90      0.00
    1    2   43     -9.85      0.00
    1    4   43     10.49      0.00
    1    6   43     -7.60      0.00
    2    3   43     -3.01      0.00
    2    5   43     12.51      0.00
    0    3   43     10.61      0.00
    3    4   43     -3.48      0.00
    3    6   43     -5.78      0.00
    4    5   43      2.85      0.00
    4    7   43      6.57      0.00
    0    5   43     14.52      0.00
    0    7   43      9.45      0.00
    2    7   43     -3.77      0.00
   25   25   26     22.09      0.00
   24   26   26     35.61      0.00
   26   26   26    -29.82      0.00
   24   25   27     19.64      0.00
   23   26   27      5.79      0.00
   25   26   27      0.64      0.00
   22   27   27     17.72      0.00
   24   27   27     -5.26      0.00
   26   27   27     -7.18      0.00
   24   24   28     -2.03      0.00
   23   25   28    -22.22      0.00
   25   25   28     11.95      0.00
   22   26   28     -4.07      0.00
   24   26   28      4.93      0.00
   26   26   28      0.48      0.00
   21   27   28     14.42      0.00
   23   27   28     -0.15      0.00
   25   27   28     -5.54      0.00
   27   27   28     16.15      0.00
   20   28   28      4.31      0.00
   22   28   28     12.39      0.00
   24   28   28      8.93      0.00
   26   28   28      5.48      0.00
   28   28   28    -25.46      0.00
   23   24   29     23.05      0.00
   22   25   29      0.91      0.00
   24   25   29     15.01      0.00
   21   26   29      3.86      0.00
   23   26   29      7.86      0.00
   25   26   29     -7.13      0.00
   20   27   29     16.60      0.00
   22   27   29    -14.50      0.00
   24   27   29     -3.45      0.00
   26   27   29     -2.42      0.00
   19   28   29      2.34      0.00
   21   28   29      9.13      0.00
   23   28   29    -11.50      0.00
   25   28   29     -7.56      0.00
   27   28   29      2.92      0.00
   16   29   29    -38.32      0.00
   18   29   29      9.55      0.00
   20   29   29    -11.84      0.00
   22   29   29      3.97      0.00
   24   29   29     -2.56      0.00
   26   29   29     -3.91      0.00
   28   29   29     11.32      0.00
   23   23   30     10.64      0.00
   22   24   30     -8.89      0.00
   24   24   30     16.75      0.00
   21   25   30      1.60      0.00
   23   25   30     -4.14      0.00
   25   25   30    -25.50      0.00
   20   26   30    -13.81      0.00
   22   26   30     14.17      0.00
   24   26   30     -1.69      0.00
   26   26   30     -0.29      0.00
   17   27   30      5.42      0.00
   19   27   30    -28.96      0.00
   21   27   30     -6.61      0.00
   23   27   30     10.74      0.00
   25   27   30      2.17      0.00
   27   27   30      5.28      0.00
   16   28   30     -5.99      0.00
   18   28   30     14.06      0.00
   20   28   30     13.74      0.00
   22   28   30     -7.55      0.00
   24   28   30      3.93      0.00
   26   28   30      5.56      0.00
   28   28   30     -6.09      0.00
   13   29   30    -10.73      0.00
   15   29   30      9.19      0.00
   17   29   30    -14.89      0.00
   19   29   30     -3.31      0.00
   21   29   30    -10.57      0.00
   23   29   30      0.42      0.00
   25   29   30     11.49      0.00
   27   29   30     -1.70      0.00
   29   29   30     -1.67      0.00
   12   30   30     -5.24      0.00
   14   30   30    -25.14      0.00
   16   30   30     14.22      0.00
   18   30   30     15.11      0.00
   20   30   30     15.42      0.00
   22   30   30      1.57      0.00
   24   30   30     -4.06      0.00
   26   30   30     -1.61      0.00
   28   30   30    -16.40      0.00
   22   23   31     -4.69      0.00
   21   24   31     24.42      0.00
   23   24   31     -6.30      0.00
   18   25   31      3.68      0.00
   20   25   31    -12.01      0.00
   22   25   31    -10.58      0.00
   24   25   31     -5.73      0.00
   17   26   31    -20.79      0.00
   19   26   31     25.89      0.00
   21   26   31      2.04      0.00
   23   26   31     -7.85      0.00
   25   26   31      4.55      0.00
   16   27   31     -9.40      0.00
   18   27   31      8.25      0.00
   20   27   31      0.80      0.00
   22   27   31     -4.46      0.00
   24   27   31     -0.42      0.00
   26   27   31     -1.82      0.00
   13   28   31      6.79      0.00
   15   28   31     -5.32      0.00
   17   28   31      4.43      0.00
   19   28   31      7.64      0.00
   21   28   31     -3.91      0.00
   23   28   31      0.17      0.00
   25   28   31     12.60      0.00
   27   28   31     -9.17      0.00
   12   29   31     38.72      0.00
   14   29   31     -9.28      0.00
   16   29   31     -5.45      0.00
   18   29   31     -2.35      0.00
   20   29   31     -1.97      0.00
   22   29   31     12.79      0.00
   24   29   31     -4.93      0.00
   26   29   31     -5.72      0.00
    7   30   31      5.06      0.00
    9   30   31     13.90      0.00
   11   30   31     -6.31      0.00
   13   30   31     16.91      0.00
   15   30   31     -0.93      0.00
   17   30   31      5.07      0.00
   19   30   31     -2.19      0.00
   21   30   31     -2.19      0.00
   23   30   31     -1.40      0.00
   25   30   31    -10.58      0.00
    0   31   31     -6.00      0.00
    2   31   31     10.78      0.00
    4   31   31     16.82      0.00
    6   31   31    -10.20      0.00
    8   31   31     12.49      0.00
   10   31   31      9.17      0.00
   12   31   31     -4.89      0.00
   14   31   31      4.77      0.00
   16   31   31     14.77      0.00
   18   31   31    -29.03      0.00
   20   31   31      3.09      0.00
   22   31   31      2.69      0.00
   24   31   31      8.09      0.00
   22   22   32     14.86      0.00
   19   23   32    -11.10      0.00
   21   23   32     -9.97      0.00
   23   23   32      9.34      0.00
   18   24   32     -1.72      0.00
   20   24   32      6.56      0.00
   22   24   32     -9.75      0.00
   24   24   32      3.72      0.00
   17   25   32      3.93      0.00
   19   25   32     13.56      0.00
   21   25   32     -0.07      0.00
   23   25   32     15.22      0.00
   25   25   32      1.52      0.00
   16   26   32      8.40      0.00
   18   26   32    -15.54      0.00
   20   26   32    -15.15      0.00
   22   26   32      4.76      0.00
   24   26   32    -12.97      0.00
   26   26   32      0.96      0.00
   13   27   32    -10.18      0.00
   15   27   32      4.13      0.00
   17   27   32      8.80      0.00
   19   27   32      1.34      0.00
   21   27   32      4.87      0.00
   23   27   32      4.91      0.00
   25   27   32     -3.32      0.00
   27   27   32     -4.47      0.00
   12   28   32     -5.68      0.00
   14   28   32      7.25      0.00
   16   28   32     -1.85      0.00
   18   28   32     -7.24      0.00
   20   28   32     -8.36      0.00
   22   28   32     -6.53      0.00
   24   28   32      8.01      0.00
   26   28   32      7.00      0.00
    7   29   32     12.96      0.00
    9   29   32     24.82      0.00
   11   29   32      9.97      0.00
   13   29   32     -5.61      0.00
   15   29   32      4.22      0.00
   17   29   32      0.43      0.00
   19   29   32      6.36      0.00
   21   29   32     -8.70      0.00
   23   29   32      3.31      0.00
   25   29   32      1.48      0.00
    0   30   32     40.11      0.00
    2   30   32    -22.85      0.00
    4   30   32     13.66      0.00
    6   30   32     15.56      0.00
    8   30   32    -29.52      0.00
   10   30   32     -1.30      0.00
   12   30   32      9.44      0.00
   14   30   32     -8.28      0.00
   16   30   32     -2.88      0.00
   18   30   32     11.54      0.00
   20   30   32      2.35      0.00
   22   30   32     -4.64      0.00
   24   30   32     -5.47      0.00
    1   31   32     10.28      0.00
    3   31   32      1.25      0.00
    5   31   32     -3.04      0.00
    7   31   32     -3.45      0.00
    9   31   32     -6.31      0.00
   11   31   32      7.06      0.00
   13   31   32     -7.97      0.00
   15   31   32    -12.97      0.00
   17   31   32     13.91      0.00
   19   31   32      1.91      0.00
   21   31   32      1.43      0.00
   23   31   32     -6.94      0.00
    0   32   32    -26.16      0.00
    2   32   32    -44.33      0.00
    4   32   32      2.13      0.00
    6   32   32     18.96      0.00
    8   32   32    -12.41      0.00
   10   32   32     -1.57      0.00
   12   32   32      1.51      0.00
   14   32   32     19.68      0.00
   16   32   32     -2.83      0.00
   18   32   32     -1.64      0.00
   20   32   32    -12.17      0.00
   22   32   32      9.89      0.00
   20   21   33     20.08      0.00
   19   22   33     19.10      0.00
   21   22   33     -4.58      0.00
   18   23   33      1.20      0.00
   20   23   33      6.84      0.00
   22   23   33      1.48      0.00
   17   24   33     -7.47      0.00
   19   24   33      1.04      0.00
   21   24   33    -13.75      0.00
   23   24   33     -2.58      0.00
   14   25   33     14.47      0.00
   16   25   33     -9.83      0.00
   18   25   33     -0.96      0.00
   20   25   33     -8.14      0.00
   22   25   33     -3.66      0.00
   24   25   33     10.29      0.00
   13   26   33     19.73      0.00
   15   26   33     -0.82      0.00
   17   26   33      6.61      0.00
   19   26   33      4.21      0.00
   21   26   33      7.75      0.00
   23   26   33      0.63      0.00
   25   26   33    -11.28      0.00
   10   27   33    -20.72      0.00
   12   27   33     20.13      0.00
   14   27   33      4.00      0.00
   16   27   33    -13.54      0.00
   18   27   33      1.47      0.00
   20   27   33      8.51      0.00
   22   27   33     -4.49      0.00
   24   27   33    -11.92      0.00
   26   27   33      6.35      0.00
    7   28   33     13.21      0.00
    9   28   33    -23.20      0.00
   11   28   33      4.61      0.00
   13   28   33     -0.98      0.00
   15   28   33      2.13      0.00
   17   28   33      2.11      0.00
   19   28   33      1.36      0.00
   21   28   33      9.89      0.00
   23   28   33      2.10      0.00
   25   28   33     -5.34      0.00
    0   29   33     -9.13      0.00
    2   29   33    -14.27      0.00
    4   29   33      9.74      0.00
    6   29   33     -6.34      0.00
    8   29   33     -6.13      0.00
   10   29   33      5.57      0.00
   12   29   33    -11.71      0.00
   14   29   33     -7.05      0.00
   16   29   33      9.45      0.00
   18   29   33     -8.55      0.00
   20   29   33      3.21      0.00
   22   29   33     12.59      0.00
   24   29   33    -15.29      0.00
    1   30   33     -9.32      0.00
    3   30   33     -8.82      0.00
    5   30   33      6.79      0.00
    7   30   33     -8.99      0.00
    9   30   33      4.06      0.00
   11   30   33     -4.94      0.00
   13   30   33     -2.24      0.00
   15   30   33     -1.28      0.00
   17   30   33    -13.10      0.00
   19   30   33    -10.20      0.00
   21   30   33     -1.62      0.00
   23   30   33      4.23      0.00
    0   31   33     15.04      0.00
    2   31   33     -8.93      0.00
    4   31   33     10.41      0.00
    6   31   33    -18.30      0.00
    8   31   33     12.51      0.00
   10   31   33     13.30      0.00
   12   31   33    -13.04      0.00
   14   31   33     -0.85      0.00
   16   31   33     12.79      0.00
   18   31   33      3.09      0.00
   20   31   33     -3.34      0.00
   22   31   33     -2.94      0.00
    1   32   33      6.56      0.00
    3   32   33     -6.17      0.00
    5   32   33      9.55      0.00
    7   32   33     -5.40      0.00
    9   32   33      3.95      0.00
   11   32   33     -5.80      0.00
   13   32   33     -0.01      0.00
   15   32   33      3.24      0.00
   17   32   33    -13.23      0.00
   19   32   33      7.03      0.00
   21   32   33     -0.82      0.00
    0   33   33     11.21      0.00
    2   33   33     13.11      0.00
    4   33   33      0.05      0.00
    6   33   33     -0.27      0.00
    8   33   33     -1.84      0.00
   10   33   33     -0.46      0.00
   12   33   33      0.86      0.00
   14   33   33     -2.26      0.00
   16   33   33      1.77      0.00
   18   33   33     -0.64      0.00
   20   33   33     -2.14      0.00
   20   20   34    -16.88      0.00
   19   21   34     -6.29      0.00
   21   21   34    -16.24      0.00
   18   22   34      8.56      0.00
   20   22   34     16.87      0.00
   22   22   34     -9.82      0.00
   17   23   34     -1.72      0.00
   19   23   34      1.55      0.00
   21   23   34      7.31      0.00
   23   23   34     -2.02      0.00
   14   24   34     -6.30      0.00
   16   24   34     -5.79      0.00
   18   24   34      6.65      0.00
   20   24   34    -16.20      0.00
   22   24   34      4.66      0.00
   24   24   34     -9.82      0.00
   13   25   34    -27.08      0.00
   15   25   34      7.16      0.00
   17   25   34      3.71      0.00
   19   25   34     -0.12      0.00
   21   25   34     18.11      0.00
   23   25   34     -0.34      0.00
   25   25   34      8.45      0.00
   10   26   34     -4.07      0.00
   12   26   34      5.58      0.00
   14   26   34     -4.17      0.00
   16   26   34     -1.02      0.00
   18   26   34      4.77      0.00
   20   26   34    -19.22      0.00
   22   26   34     -5.75      0.00
   24   26   34     -0.55      0.00
   26   26   34      4.52      0.00
    5   27   34      8.22      0.00
    7   27   34     -7.80      0.00
    9   27   34     17.39      0.00
   11   27   34    -17.92      0.00
   13   27   34     -6.06      0.00
   15   27   34      1.88      0.00
   17   27   34      2.71      0.00
   19   27   34      4.96      0.00
   21   27   34      1.70      0.00
   23   27   34      3.31      0.00
   25   27   34     10.80      0.00
    0   28   34      7.30      0.00
    2   28   34     -7.22      0.00
    4   28   34     -8.84      0.00
    6   28   34      1.75      0.00
    8   28   34     -6.83      0.00
   10   28   34     -4.88      0.00
   12   28   34      9.57      0.00
   14   28   34    -12.98      0.00
[truncated: 57,149 more chars]
