# Supplementary material for: Dynamic three-dimensional structures of a metal–organic framework captured with femtosecond serial crystallography
Source: Nat Chem. 2024 Mar 25;16(5):693–9. doi: 10.1038/s41557-024-01460-w (PMC11087265; doi:10.1038/s41557-024-01460-w)
Supplement: Supplementary file 5 — Crystallographic structure factors for PCN–224(Fe)–CO at −0.6 ps; CCDC reference number 2308178. [file 41557_2024_1460_MOESM5_ESM.cif]

 
data_time-0d60
# start Validation Reply Form
_vrf_THETM01_time-0d60
;
PROBLEM: The value of sine(theta_max)/wavelength is less than 0.575
RESPONSE: To prevent the intensities of the Bragg spots in the 
low-resolution region from exceeding the detector's saturation limit, 
the X-ray flux had to be limited. Consequently, the intensity of the 
Bragg spots in the high-resolution region was insufficient for detection, 
resulting in the limited resolution.
;
_vrf_PLAT084_time-0d60
;
PROBLEM: High wR2 Value (i.e. > 0.25) ...................       0.37 Report
RESPONSE: In serial femtosecond crystallography, diffraction images 
are acquired from a large number of different crystals with different 
sizes and crystallinity. Consequently, errors are introduced while 
merging data obtained from different crystals. Such errors result in 
a high wR2 value for this crystal structure. Moreover, the crystallographic 
analysis of PCN-224 reveals the presence of MOF-525 structural motifs, 
which manifest as defects within the crystal matrix. These defects are 
presumed to be a contributing factor to the elevated wR2 values noted 
in the analysis.
;
# end Validation Reply Form
 
 
_audit_creation_method            'SHELXL-2018/3'
_shelx_SHELXL_version_number      '2018/3'
_chemical_name_systematic         ?
_chemical_name_common             ?
_chemical_melting_point           ?
_chemical_formula_moiety           'C147 H72 Fe3 N12 O67 Zr12' 
_chemical_formula_sum
 'C147 H72 Fe3 N12 O67 Zr12' 
_chemical_formula_weight          4340.35

loop_
 _atom_type_symbol
 _atom_type_description
 _atom_type_scat_dispersion_real
 _atom_type_scat_dispersion_imag
 _atom_type_scat_source
 'C'  'C'   0.0051   0.0024
 'International Tables Vol C Tables 4.2.6.8 and 6.1.1.4'
 'H'  'H'   0.0000   0.0000
 'International Tables Vol C Tables 4.2.6.8 and 6.1.1.4'
 'N'  'N'   0.0096   0.0048
 'International Tables Vol C Tables 4.2.6.8 and 6.1.1.4'
 'O'  'O'   0.0160   0.0088
 'International Tables Vol C Tables 4.2.6.8 and 6.1.1.4'
 'Fe'  'Fe'   0.3561   1.1184
 'International Tables Vol C Tables 4.2.6.8 and 6.1.1.4'
 'Zr'  'Zr'  -1.4549   0.7529
 'International Tables Vol C Tables 4.2.6.8 and 6.1.1.4'
 
_space_group_crystal_system       cubic
_space_group_IT_number            229
_space_group_name_H-M_alt         'I m -3 m'
_space_group_name_Hall            '-I 4 2 3'
 
_shelx_space_group_comment
;
The symmetry employed for this shelxl refinement is uniquely defined
by the following loop, which should always be used as a source of
symmetry information in preference to the above space-group names.
They are only intended as comments.
;
 
loop_
 _space_group_symop_operation_xyz
 'x, y, z'
 '-x, -y, z'
 '-x, y, -z'
 'x, -y, -z'
 'z, x, y'
 'z, -x, -y'
 '-z, -x, y'
 '-z, x, -y'
 'y, z, x'
 '-y, z, -x'
 'y, -z, -x'
 '-y, -z, x'
 'y, x, -z'
 '-y, -x, -z'
 'y, -x, z'
 '-y, x, z'
 'x, z, -y'
 '-x, z, y'
 '-x, -z, -y'
 'x, -z, y'
 'z, y, -x'
 'z, -y, x'
 '-z, y, x'
 '-z, -y, -x'
 'x+1/2, y+1/2, z+1/2'
 '-x+1/2, -y+1/2, z+1/2'
 '-x+1/2, y+1/2, -z+1/2'
 'x+1/2, -y+1/2, -z+1/2'
 'z+1/2, x+1/2, y+1/2'
 'z+1/2, -x+1/2, -y+1/2'
 '-z+1/2, -x+1/2, y+1/2'
 '-z+1/2, x+1/2, -y+1/2'
 'y+1/2, z+1/2, x+1/2'
 '-y+1/2, z+1/2, -x+1/2'
 'y+1/2, -z+1/2, -x+1/2'
 '-y+1/2, -z+1/2, x+1/2'
 'y+1/2, x+1/2, -z+1/2'
 '-y+1/2, -x+1/2, -z+1/2'
 'y+1/2, -x+1/2, z+1/2'
 '-y+1/2, x+1/2, z+1/2'
 'x+1/2, z+1/2, -y+1/2'
 '-x+1/2, z+1/2, y+1/2'
 '-x+1/2, -z+1/2, -y+1/2'
 'x+1/2, -z+1/2, y+1/2'
 'z+1/2, y+1/2, -x+1/2'
 'z+1/2, -y+1/2, x+1/2'
 '-z+1/2, y+1/2, x+1/2'
 '-z+1/2, -y+1/2, -x+1/2'
 '-x, -y, -z'
 'x, y, -z'
 'x, -y, z'
 '-x, y, z'
 '-z, -x, -y'
 '-z, x, y'
 'z, x, -y'
 'z, -x, y'
 '-y, -z, -x'
 'y, -z, x'
 '-y, z, x'
 'y, z, -x'
 '-y, -x, z'
 'y, x, z'
 '-y, x, -z'
 'y, -x, -z'
 '-x, -z, y'
 'x, -z, -y'
 'x, z, y'
 '-x, z, -y'
 '-z, -y, x'
 '-z, y, -x'
 'z, -y, -x'
 'z, y, x'
 '-x+1/2, -y+1/2, -z+1/2'
 'x+1/2, y+1/2, -z+1/2'
 'x+1/2, -y+1/2, z+1/2'
 '-x+1/2, y+1/2, z+1/2'
 '-z+1/2, -x+1/2, -y+1/2'
 '-z+1/2, x+1/2, y+1/2'
 'z+1/2, x+1/2, -y+1/2'
 'z+1/2, -x+1/2, y+1/2'
 '-y+1/2, -z+1/2, -x+1/2'
 'y+1/2, -z+1/2, x+1/2'
 '-y+1/2, z+1/2, x+1/2'
 'y+1/2, z+1/2, -x+1/2'
 '-y+1/2, -x+1/2, z+1/2'
 'y+1/2, x+1/2, z+1/2'
 '-y+1/2, x+1/2, -z+1/2'
 'y+1/2, -x+1/2, -z+1/2'
 '-x+1/2, -z+1/2, y+1/2'
 'x+1/2, -z+1/2, -y+1/2'
 'x+1/2, z+1/2, y+1/2'
 '-x+1/2, z+1/2, -y+1/2'
 '-z+1/2, -y+1/2, x+1/2'
 '-z+1/2, y+1/2, -x+1/2'
 'z+1/2, -y+1/2, -x+1/2'
 'z+1/2, y+1/2, x+1/2'
 
_cell_length_a                    38.877(5)
_cell_length_b                    38.877(5)
_cell_length_c                    38.877(5)
_cell_angle_alpha                 90
_cell_angle_beta                  90
_cell_angle_gamma                 90
_cell_volume                      58758(20)
_cell_formula_units_Z             4
_cell_measurement_temperature     293(2)
_cell_measurement_reflns_used     1947785
_cell_measurement_theta_min       0.87
_cell_measurement_theta_max       28.01
 
_exptl_crystal_description        cubic
_exptl_crystal_colour             black
_exptl_crystal_density_meas       ?
_exptl_crystal_density_method     ?
_exptl_crystal_density_diffrn     0.491          
_exptl_crystal_F_000              8528
_exptl_transmission_factor_min    ?
_exptl_transmission_factor_max    ?
_exptl_crystal_size_max           ?
_exptl_crystal_size_mid           ?
_exptl_crystal_size_min           ?
_exptl_absorpt_coefficient_mu     0.448
_shelx_estimated_absorpt_T_min    ?
_shelx_estimated_absorpt_T_max    ?
_exptl_absorpt_correction_type    ?
_exptl_absorpt_correction_T_min   ?
_exptl_absorpt_correction_T_max   ?
_exptl_absorpt_process_details    ?
_exptl_absorpt_special_details    ?
_diffrn_ambient_temperature       293(2)
_diffrn_radiation_wavelength      0.82656
_diffrn_radiation_type            'synchrotron'
_diffrn_source                    'PAL-XFEL'
_diffrn_measurement_device_type   'SFX measurement MX-225HS'
_diffrn_measurement_method        'Fixed-target system'
_diffrn_detector_area_resol_mean  ?
_diffrn_reflns_number             7301
_diffrn_reflns_av_unetI/netI      0.1227
_diffrn_reflns_av_R_equivalents   0.1052
_diffrn_reflns_limit_h_min        1
_diffrn_reflns_limit_h_max        43
_diffrn_reflns_limit_k_min        0
_diffrn_reflns_limit_k_max        30
_diffrn_reflns_limit_l_min        0
_diffrn_reflns_limit_l_max        30
_diffrn_reflns_theta_min          0.861
_diffrn_reflns_theta_max          27.747
_diffrn_reflns_theta_full         27.747
_diffrn_measured_fraction_theta_max   0.993
_diffrn_measured_fraction_theta_full  0.993
_diffrn_reflns_Laue_measured_fraction_max    0.993
_diffrn_reflns_Laue_measured_fraction_full   0.993
_diffrn_reflns_point_group_measured_fraction_max   0.993
_diffrn_reflns_point_group_measured_fraction_full  0.993
_reflns_number_total              4108
_reflns_number_gt                 2598
_reflns_threshold_expression      'I > 2\s(I)'
_reflns_Friedel_coverage          0.000
_reflns_Friedel_fraction_max      .
_reflns_Friedel_fraction_full     .
 
_reflns_special_details
;
 Reflections were merged by SHELXL according to the crystal
 class for the calculation of statistics and refinement.
 
 Structure factors included contributions from the .fab file.
 
 _reflns_Friedel_fraction is defined as the number of unique
 Friedel pairs measured divided by the number that would be
 possible theoretically, ignoring centric projections and
 systematic absences.
;
 
_computing_data_collection        ?
_computing_cell_refinement        ?
_computing_data_reduction         'CrystFEL (J. Appl. Cryst. 2012) and XPREP (Bruker, 2004)'
_computing_structure_solution     'SHELXT 2018/2 (Sheldrick, 2018)'
_computing_structure_refinement 'SHELXL-2018/3 (Sheldrick, 2018)'
_computing_molecular_graphics     ?
_computing_publication_material   ?
_refine_special_details           ?
_refine_ls_structure_factor_coef  Fsqd
_refine_ls_matrix_type            full
_refine_ls_weighting_scheme       calc
_refine_ls_weighting_details
'w=1/[\s^2^(Fo^2^)+(0.2000P)^2^] where P=(Fo^2^+2Fc^2^)/3'
_atom_sites_solution_primary      ?
_atom_sites_solution_secondary    ?
_atom_sites_solution_hydrogens    geom
_refine_ls_hydrogen_treatment     constr
_refine_ls_extinction_method      'SHELXL-2018/3 (Sheldrick 2018)'
_refine_ls_extinction_coef        0.0017(2)
_refine_ls_extinction_expression
 'Fc^*^=kFc[1+0.001xFc^2^\l^3^/sin(2\q)]^-1/4^'
_refine_ls_number_reflns          4108
_refine_ls_number_parameters      131
_refine_ls_number_restraints      143
_refine_ls_R_factor_all           0.1544
_refine_ls_R_factor_gt            0.1310
_refine_ls_wR_factor_ref          0.3727
_refine_ls_wR_factor_gt           0.3327
_refine_ls_goodness_of_fit_ref    1.264
_refine_ls_restrained_S_all       1.247
_refine_ls_shift/su_max           0.005
_refine_ls_shift/su_mean          0.001
 
loop_
 _atom_site_label
 _atom_site_type_symbol
 _atom_site_fract_x
 _atom_site_fract_y
 _atom_site_fract_z
 _atom_site_U_iso_or_equiv
 _atom_site_adp_type
 _atom_site_occupancy
 _atom_site_site_symmetry_order  
 _atom_site_calc_flag
 _atom_site_refinement_flags_posn
 _atom_site_refinement_flags_adp
 _atom_site_refinement_flags_occupancy
 _atom_site_disorder_assembly
 _atom_site_disorder_group
O4 O 0.32747(17) 0.72134(19) 0.81504(17) 0.166(3) Uani 1 1 d . U . . .
O3 O 0.28277(19) 0.71723(19) 0.71723(19) 0.094(3) Uani 1 6 d S TU P . .
C6 C 0.33083(18) 0.750000 0.83083(18) 0.150(5) Uani 1 2 d S TU P A .
C7 C 0.35924(16) 0.750000 0.85924(16) 0.124(4) Uani 1 2 d S TU P . .
C8 C 0.3660(2) 0.7792(4) 0.8765(2) 0.169(4) Uani 1 1 d . U . . .
H8 H 0.353323 0.798773 0.871133 0.203 Uiso 1 1 calc R U . . .
C9 C 0.3922(3) 0.7816(4) 0.9033(3) 0.189(5) Uani 1 1 d . U . . .
H9 H 0.396974 0.801995 0.914954 0.227 Uiso 1 1 calc R U . . .
C10 C 0.41020(19) 0.750000 0.91020(19) 0.149(5) Uani 1 2 d S TU P . .
C11 C 0.43724(14) 0.750000 0.93724(14) 0.167(6) Uani 1 2 d S TU P . .
C12 C 0.42664(15) 0.7486(3) 0.97131(15) 0.179(5) Uani 1 1 d . U . . .
C13 C 0.39169(16) 0.7484(4) 0.98191(19) 0.203(6) Uani 1 1 d . U . . .
H13 H 0.372481 0.748252 0.967654 0.243 Uiso 1 1 calc R U . . .
N14 N 0.4489(2) 0.7491(4) 1.000000 0.166(5) Uani 1 2 d S TU P . .
Fe15 Fe 0.500000 0.76498(17) 1.000000 0.139(3) Uani 0.5 4 d DS TU P . .
C16 C 0.500000 0.8090(5) 1.000000 0.134(9) Uani 0.5 4 d DS TU P . .
O17 O 0.500000 0.8358(7) 1.000000 0.183(11) Uani 0.5 4 d DS TU P . .
O1 O 0.2369(3) 0.7088(5) 0.7631(3) 0.102(5) Uani 0.48(2) 2 d S TU P A 1
O7 O 0.2900(5) 0.6589(5) 0.7543(5) 0.137(6) Uani 0.48(2) 1 d . U P A 1
Zr1 Zr 0.2870(3) 0.7130(3) 0.7781(3) 0.112(3) Uani 0.48(2) 2 d S TU P . 1
Zr2 Zr 0.2982(2) 0.7018(2) 0.7660(3) 0.114(2) Uani 0.52(2) 2 d S TU P . 2
O8 O 0.3089(7) 0.6495(6) 0.7464(7) 0.187(8) Uani 0.52(2) 1 d . U P . 2
O2 O 0.2461(3) 0.6825(4) 0.7539(3) 0.102(5) Uani 0.52(2) 2 d S TU P . 2
 
loop_
 _atom_site_aniso_label
 _atom_site_aniso_U_11
 _atom_site_aniso_U_22
 _atom_site_aniso_U_33
 _atom_site_aniso_U_23
 _atom_site_aniso_U_13
 _atom_site_aniso_U_12
O4 0.167(5) 0.180(6) 0.152(5) 0.081(4) -0.096(4) -0.093(5)
O3 0.094(3) 0.094(3) 0.094(3) 0.030(4) -0.030(4) -0.030(4)
C6 0.118(5) 0.215(14) 0.118(5) 0.083(7) -0.063(7) -0.083(7)
C7 0.088(4) 0.196(11) 0.088(4) 0.044(5) -0.038(5) -0.044(5)
C8 0.116(6) 0.280(12) 0.112(5) 0.010(7) -0.067(5) -0.033(7)
C9 0.125(7) 0.319(16) 0.122(6) 0.004(8) -0.039(6) -0.034(8)
C10 0.066(3) 0.316(18) 0.066(3) 0.004(5) -0.006(4) -0.004(5)
C11 0.050(2) 0.402(19) 0.050(2) 0.003(5) -0.003(3) -0.003(5)
C12 0.052(3) 0.433(16) 0.052(3) 0.003(5) -0.014(3) -0.013(5)
C13 0.051(3) 0.49(2) 0.069(3) 0.009(7) -0.005(3) 0.017(6)
N14 0.074(5) 0.355(16) 0.069(4) 0.000 0.000 -0.002(6)
Fe15 0.0544(18) 0.308(11) 0.0554(18) 0.000 0.000 0.000
C16 0.055(11) 0.30(3) 0.050(11) 0.000 0.000 0.000
O17 0.088(13) 0.32(3) 0.142(19) 0.000 0.000 0.000
O1 0.100(6) 0.105(14) 0.100(6) 0.019(6) 0.002(8) -0.019(6)
O7 0.147(13) 0.106(9) 0.159(12) 0.050(8) -0.051(10) -0.039(8)
Zr1 0.115(3) 0.115(3) 0.105(3) 0.059(3) -0.059(3) -0.058(3)
Zr2 0.118(2) 0.118(2) 0.107(3) 0.056(2) -0.056(2) -0.052(2)
O8 0.178(18) 0.135(13) 0.248(19) 0.071(11) 0.006(15) -0.030(12)
O2 0.119(6) 0.070(9) 0.119(6) 0.038(6) -0.043(7) -0.038(6)
 
_geom_special_details
;
 All esds (except the esd in the dihedral angle between two l.s. planes)
 are estimated using the full covariance matrix.  The cell esds are taken
 into account individually in the estimation of esds in distances, angles
 and torsion angles; correlations between esds in cell parameters are only
 used when they are defined by crystal symmetry.  An approximate (isotropic)
 treatment of cell esds is used for estimating esds involving l.s. planes.
;
 
loop_
 _geom_bond_atom_site_label_1
 _geom_bond_atom_site_label_2
 _geom_bond_distance
 _geom_bond_site_symmetry_2
 _geom_bond_publ_flag
O4 C6 1.279(8) . ?
O4 Zr1 2.154(6) . ?
O4 Zr2 2.346(9) . ?
O3 Zr2 2.077(6) 7_665 ?
O3 Zr2 2.077(6) 10_656 ?
O3 Zr2 2.077(6) . ?
O3 Zr1 2.379(11) . ?
O3 Zr1 2.379(11) 7_665 ?
O3 Zr1 2.379(11) 10_656 ?
C6 C7 1.562(13) . ?
C7 C8 1.344(13) 46_465 ?
C7 C8 1.344(13) . ?
C8 C9 1.462(12) . ?
C8 H8 0.9300 . ?
C9 C10 1.440(16) . ?
C9 H9 0.9300 . ?
C10 C11 1.487(13) . ?
C11 C12 1.388(8) . ?
C11 C12 1.388(8) 46_465 ?
C12 N14 1.411(8) . ?
C12 C13 1.420(9) . ?
C13 C13 1.407(15) 50_557 ?
C13 H13 0.9300 . ?
N14 Fe15 2.061(9) 93_665 ?
N14 Fe15 2.082(10) . ?
Fe15 Fe15 1.165(13) 93_665 ?
Fe15 C16 1.71(2) . ?
C16 O17 1.043(19) . ?
O1 Zr1 1.41(3) 82_465 ?
O1 Zr1 2.040(9) . ?
O1 Zr1 2.040(9) 7_665 ?
O7 Zr1 2.30(2) . ?
Zr1 Zr1 2.92(2) 79_456 ?
Zr1 Zr1 2.92(2) 82_465 ?
Zr1 Zr1 3.580(7) 7_665 ?
Zr1 Zr1 3.580(7) 10_656 ?
Zr2 O2 2.210(8) 10_656 ?
Zr2 O2 2.210(8) . ?
Zr2 O8 2.21(3) . ?
Zr2 O8 2.21(3) 61_665 ?
Zr2 Zr2 3.529(8) 7_665 ?
Zr2 Zr2 3.529(8) 10_656 ?
 
loop_
 _geom_angle_atom_site_label_1
 _geom_angle_atom_site_label_2
 _geom_angle_atom_site_label_3
 _geom_angle
 _geom_angle_site_symmetry_1
 _geom_angle_site_symmetry_3
 _geom_angle_publ_flag
C6 O4 Zr1 121.7(8) . . ?
C6 O4 Zr2 136.2(7) . . ?
Zr2 O3 Zr2 116.3(3) 7_665 10_656 ?
Zr2 O3 Zr2 116.3(3) 7_665 . ?
Zr2 O3 Zr2 116.3(3) 10_656 . ?
Zr2 O3 Zr1 18.5(2) 7_665 7_665 ?
Zr2 O3 Zr1 109.3(5) 10_656 7_665 ?
Zr2 O3 Zr1 109.3(5) . 7_665 ?
Zr1 O3 Zr1 97.6(6) . 7_665 ?
Zr2 O3 Zr1 109.3(5) 7_665 10_656 ?
Zr2 O3 Zr1 18.5(2) 10_656 10_656 ?
Zr2 O3 Zr1 109.3(5) . 10_656 ?
Zr1 O3 Zr1 97.6(6) . 10_656 ?
Zr1 O3 Zr1 97.6(6) 7_665 10_656 ?
O4 C6 O4 131.4(10) 46_465 . ?
O4 C6 C7 114.3(5) 46_465 . ?
O4 C6 C7 114.3(5) . . ?
C8 C7 C8 121.2(11) 46_465 . ?
C8 C7 C6 119.4(5) 46_465 . ?
C8 C7 C6 119.4(5) . . ?
C7 C8 C9 123.1(13) . . ?
C7 C8 H8 118.4 . . ?
C9 C8 H8 118.4 . . ?
C10 C9 C8 114.6(13) . . ?
C10 C9 H9 122.7 . . ?
C8 C9 H9 122.7 . . ?
C9 C10 C9 123.4(12) . 46_465 ?
C9 C10 C11 118.3(6) . . ?
C9 C10 C11 118.3(6) 46_465 . ?
C12 C11 C12 124.6(8) . 46_465 ?
C12 C11 C10 117.7(4) . . ?
C12 C11 C10 117.7(4) 46_465 . ?
C11 C12 N14 124.9(6) . . ?
C11 C12 C13 124.1(6) . . ?
N14 C12 C13 110.9(6) . . ?
C13 C13 C12 106.9(4) 50_557 . ?
C13 C13 H13 126.6 50_557 . ?
C12 C13 H13 126.6 . . ?
C12 N14 C12 104.4(7) 50_557 . ?
C12 N14 Fe15 126.0(5) 50_557 93_665 ?
C12 N14 Fe15 126.0(5) . 93_665 ?
C12 N14 Fe15 126.1(5) 50_557 . ?
C12 N14 Fe15 126.1(5) . . ?
Fe15 N14 Fe15 32.6(4) 93_665 . ?
Fe15 Fe15 C16 180.000(11) 93_665 . ?
Fe15 Fe15 N14 74.6(4) 93_665 93_665 ?
C16 Fe15 N14 105.4(4) . 93_665 ?
Fe15 Fe15 N14 74.6(4) 93_665 95_466 ?
C16 Fe15 N14 105.4(4) . 95_466 ?
N14 Fe15 N14 149.3(9) 93_665 95_466 ?
Fe15 Fe15 N14 72.7(4) 93_665 . ?
C16 Fe15 N14 107.3(4) . . ?
N14 Fe15 N14 85.49(10) 93_665 . ?
N14 Fe15 N14 85.49(10) 95_466 . ?
Fe15 Fe15 N14 72.7(4) 93_665 3_657 ?
C16 Fe15 N14 107.3(4) . 3_657 ?
N14 Fe15 N14 85.49(10) 93_665 3_657 ?
N14 Fe15 N14 85.49(10) 95_466 3_657 ?
N14 Fe15 N14 145.4(9) . 3_657 ?
O17 C16 Fe15 180.0 . . ?
Zr1 O1 Zr1 114.4(6) 82_465 . ?
Zr1 O1 Zr1 114.4(6) 82_465 7_665 ?
Zr1 O1 Zr1 122.7(10) . 7_665 ?
O1 Zr1 O1 61.7(8) 79_456 10_656 ?
O1 Zr1 O1 61.7(8) 79_456 . ?
O1 Zr1 O1 94.0(9) 10_656 . ?
O1 Zr1 O4 98.2(9) 79_456 61_665 ?
O1 Zr1 O4 154.2(9) 10_656 61_665 ?
O1 Zr1 O4 89.4(5) . 61_665 ?
O1 Zr1 O4 98.2(9) 79_456 . ?
O1 Zr1 O4 89.4(5) 10_656 . ?
O1 Zr1 O4 154.2(9) . . ?
O4 Zr1 O4 77.1(3) 61_665 . ?
O1 Zr1 O7 141.4(5) 79_456 61_665 ?
O1 Zr1 O7 82.0(7) 10_656 61_665 ?
O1 Zr1 O7 138.9(7) . 61_665 ?
O4 Zr1 O7 111.6(6) 61_665 61_665 ?
O4 Zr1 O7 67.0(6) . 61_665 ?
O1 Zr1 O7 141.4(5) 79_456 . ?
O1 Zr1 O7 138.9(7) 10_656 . ?
O1 Zr1 O7 82.0(7) . . ?
O4 Zr1 O7 67.0(6) 61_665 . ?
O4 Zr1 O7 111.6(6) . . ?
O7 Zr1 O7 75.2(10) 61_665 . ?
O1 Zr1 O3 105.5(7) 79_456 . ?
O1 Zr1 O3 69.8(5) 10_656 . ?
O1 Zr1 O3 69.8(5) . . ?
O4 Zr1 O3 134.7(5) 61_665 . ?
O4 Zr1 O3 134.7(5) . . ?
O7 Zr1 O3 70.5(5) 61_665 . ?
O7 Zr1 O3 70.5(5) . . ?
O1 Zr1 Zr1 39.6(4) 79_456 79_456 ?
O1 Zr1 Zr1 26.1(5) 10_656 79_456 ?
O1 Zr1 Zr1 89.9(6) . 79_456 ?
O4 Zr1 Zr1 128.6(9) 61_665 79_456 ?
O4 Zr1 Zr1 81.9(4) . 79_456 ?
O7 Zr1 Zr1 101.9(7) 61_665 79_456 ?
O7 Zr1 Zr1 162.7(5) . 79_456 ?
O3 Zr1 Zr1 92.4(2) . 79_456 ?
O1 Zr1 Zr1 39.5(4) 79_456 82_465 ?
O1 Zr1 Zr1 89.9(6) 10_656 82_465 ?
O1 Zr1 Zr1 26.1(5) . 82_465 ?
O4 Zr1 Zr1 81.9(4) 61_665 82_465 ?
O4 Zr1 Zr1 128.6(9) . 82_465 ?
O7 Zr1 Zr1 162.7(5) 61_665 82_465 ?
O7 Zr1 Zr1 101.9(7) . 82_465 ?
O3 Zr1 Zr1 92.4(2) . 82_465 ?
Zr1 Zr1 Zr1 75.7(7) 79_456 82_465 ?
O1 Zr1 Zr1 77.8(7) 79_456 7_665 ?
O1 Zr1 Zr1 81.6(4) 10_656 7_665 ?
O1 Zr1 Zr1 28.6(5) . 7_665 ?
O4 Zr1 Zr1 111.38(16) 61_665 7_665 ?
O4 Zr1 Zr1 171.0(2) . 7_665 ?
O7 Zr1 Zr1 111.2(4) 61_665 7_665 ?
O7 Zr1 Zr1 75.6(4) . 7_665 ?
O3 Zr1 Zr1 41.2(3) . 7_665 ?
Zr1 Zr1 Zr1 90.000(2) 79_456 7_665 ?
Zr1 Zr1 Zr1 52.2(4) 82_465 7_665 ?
O1 Zr1 Zr1 77.8(7) 79_456 10_656 ?
O1 Zr1 Zr1 28.6(5) 10_656 10_656 ?
O1 Zr1 Zr1 81.6(4) . 10_656 ?
O4 Zr1 Zr1 171.0(2) 61_665 10_656 ?
O4 Zr1 Zr1 111.39(16) . 10_656 ?
O7 Zr1 Zr1 75.6(4) 61_665 10_656 ?
O7 Zr1 Zr1 111.2(4) . 10_656 ?
O3 Zr1 Zr1 41.2(3) . 10_656 ?
Zr1 Zr1 Zr1 52.2(4) 79_456 10_656 ?
Zr1 Zr1 Zr1 90.000(2) 82_465 10_656 ?
Zr1 Zr1 Zr1 60.001(1) 7_665 10_656 ?
O3 Zr2 O2 68.8(3) . 10_656 ?
O3 Zr2 O2 68.8(3) . . ?
O2 Zr2 O2 125.2(6) 10_656 . ?
O3 Zr2 O8 90.2(9) . . ?
O2 Zr2 O8 134.8(8) 10_656 . ?
O2 Zr2 O8 77.6(9) . . ?
O3 Zr2 O8 90.2(9) . 61_665 ?
O2 Zr2 O8 77.6(9) 10_656 61_665 ?
O2 Zr2 O8 134.8(8) . 61_665 ?
O8 Zr2 O8 62.3(12) . 61_665 ?
O3 Zr2 O4 142.0(3) . 61_665 ?
O3 Zr2 O4 142.0(3) . . ?
O2 Zr2 O4 73.3(3) 10_656 . ?
O2 Zr2 O4 136.7(7) . . ?
O8 Zr2 O4 119.1(7) . . ?
O8 Zr2 O4 84.0(7) 61_665 . ?
O4 Zr2 O4 69.8(4) 61_665 . ?
O3 Zr2 Zr2 31.83(17) . 7_665 ?
O2 Zr2 Zr2 95.1(2) 10_656 7_665 ?
O2 Zr2 Zr2 37.0(3) . 7_665 ?
O8 Zr2 Zr2 83.6(7) . 7_665 ?
O8 Zr2 Zr2 114.0(6) 61_665 7_665 ?
O4 Zr2 Zr2 110.22(16) 61_665 7_665 ?
O4 Zr2 Zr2 156.6(4) . 7_665 ?
O3 Zr2 Zr2 31.83(17) . 10_656 ?
O2 Zr2 Zr2 37.0(3) 10_656 10_656 ?
O2 Zr2 Zr2 95.1(2) . 10_656 ?
O8 Zr2 Zr2 114.0(6) . 10_656 ?
O8 Zr2 Zr2 83.6(7) 61_665 10_656 ?
O4 Zr2 Zr2 156.6(4) 61_665 10_656 ?
O4 Zr2 Zr2 110.22(16) . 10_656 ?
Zr2 Zr2 Zr2 59.997(1) 7_665 10_656 ?
Zr2 O2 Zr2 106.0(6) 7_665 . ?
 
_refine_diff_density_max    0.983
_refine_diff_density_min   -0.822
_refine_diff_density_rms    0.113

_shelx_res_file
;
TITL shelx_time-0d70_a.res in Im-3m
    shelx_time-0d70_a_sq.res
    created by SHELXL-2018/3 at 22:17:49 on 19-Dec-2022
REM Old TITL shelx_time-0d70 in Im-3m
REM SHELXT solution in Im-3m: R1 0.514, Rweak 0.273, Alpha 0.167
REM <I/s>   0.000 for    0 systematic absences,  Orientation as input
REM Formula found by SHELXT:  C132 N72 O34 Fe3 Zr12
CELL  0.82656  38.8767  38.8767  38.8767   90.000   90.000   90.000
ZERR    4.000   0.0045   0.0045   0.0045    0.000    0.000    0.000
LATT  2
SYMM -X, -Y, Z
SYMM -X, Y, -Z
SYMM X, -Y, -Z
SYMM Z, X, Y
SYMM Z, -X, -Y
SYMM -Z, -X, Y
SYMM -Z, X, -Y
SYMM Y, Z, X
SYMM -Y, Z, -X
SYMM Y, -Z, -X
SYMM -Y, -Z, X
SYMM Y, X, -Z
SYMM -Y, -X, -Z
SYMM Y, -X, Z
SYMM -Y, X, Z
SYMM X, Z, -Y
SYMM -X, Z, Y
SYMM -X, -Z, -Y
SYMM X, -Z, Y
SYMM Z, Y, -X
SYMM Z, -Y, X
SYMM -Z, Y, X
SYMM -Z, -Y, -X
SFAC C H N O FE ZR
DISP $C  0.00511  0.00239 15.74444!source kissel
DISP $H -0.00002  0.00000  0.66615!source kissel
DISP $N  0.00955  0.00480 28.17579!source kissel
DISP $O  0.01604  0.00875 47.81841!source kissel
DISP $Fe  0.35610  1.11842 5271.23871!source kissel
DISP $Zr -1.45491  0.75288 3671.72661!source kissel
UNIT 588 288 48 268 12 48
ACTA
L.S. 5 0  245
BOND $H
DFIX 1.71 0.02 Fe15 C16
DFIX 1.1 0.02 C16 O17
SIMU 0.05
DELU 0.05
FMAP 2
PLAN 20
ABIN
LIST 4
WGHT    0.200000
EXTI    0.001727
FVAR       0.12205   0.48463
O4    4    0.327469    0.721341    0.815037    11.00000    0.16656    0.17955 =
         0.15190    0.08144   -0.09638   -0.09300
O3    4    0.282769    0.717231    0.717231    10.16667    0.09354    0.09354 =
         0.09354    0.02960   -0.02960   -0.02960
C6    1    0.330830    0.750000    0.830830    10.50000    0.11765    0.21453 =
         0.11765    0.08298   -0.06275   -0.08298
C7    1    0.359245    0.750000    0.859245    10.50000    0.08787    0.19567 =
         0.08787    0.04427   -0.03807   -0.04427
C8    1    0.365978    0.779195    0.876500    11.00000    0.11588    0.27955 =
         0.11213    0.01029   -0.06723   -0.03340
AFIX  43
H8    2    0.353323    0.798773    0.871133    11.00000   -1.20000
AFIX   0
C9    1    0.392246    0.781644    0.903303    11.00000    0.12497    0.31929 =
         0.12218    0.00366   -0.03858   -0.03371
AFIX  43
H9    2    0.396974    0.801995    0.914954    11.00000   -1.20000
AFIX   0
C10   1    0.410198    0.750000    0.910198    10.50000    0.06588    0.31632 =
         0.06588    0.00364   -0.00574   -0.00364
C11   1    0.437243    0.750000    0.937243    10.50000    0.04958    0.40212 =
         0.04958    0.00263   -0.00262   -0.00263
C12   1    0.426640    0.748599    0.971313    11.00000    0.05242    0.43313 =
         0.05212    0.00295   -0.01416   -0.01349
C13   1    0.391694    0.748375    0.981906    11.00000    0.05140    0.48839 =
         0.06850    0.00938   -0.00484    0.01664
AFIX  43
H13   2    0.372481    0.748252    0.967654    11.00000   -1.20000
AFIX   0
N14   3    0.448872    0.749063    1.000000    10.50000    0.07431    0.35522 =
         0.06852    0.00000    0.00000   -0.00198
FE15  5    0.500000    0.764977    1.000000    10.12500    0.05442    0.30776 =
         0.05537    0.00000    0.00000    0.00000
C16   1    0.500000    0.809002    1.000000    10.12500    0.05514    0.29545 =
         0.05049    0.00000    0.00000    0.00000
O17   4    0.500000    0.835831    1.000000    10.12500    0.08824    0.32025 =
         0.14186    0.00000    0.00000    0.00000
PART 1
O1    4    0.236905    0.708835    0.763095    20.50000    0.10008    0.10454 =
         0.10008    0.01869    0.00245   -0.01869
O7    4    0.290018    0.658876    0.754270    21.00000    0.14680    0.10583 =
         0.15904    0.04952   -0.05126   -0.03877
ZR1   6    0.287003    0.712997    0.778118    20.50000    0.11501    0.11501 =
         0.10473    0.05882   -0.05882   -0.05798
PART 0
PART 2
ZR2   6    0.298185    0.701815    0.766010   -20.50000    0.11766    0.11766 =
         0.10739    0.05597   -0.05597   -0.05205
O8    4    0.308857    0.649494    0.746368   -21.00000    0.17781    0.13499 =
         0.24817    0.07072    0.00623   -0.03047
O2    4    0.246106    0.682505    0.753894   -20.50000    0.11851    0.06967 =
         0.11851    0.03765   -0.04340   -0.03765
PART 0
HKLF 4


REM  shelx_time-0d70_a.res in Im-3m
REM wR2 = 0.3727, GooF = S = 1.264, Restrained GooF = 1.247 for all data
REM R1 = 0.1310 for 2598 Fo > 4sig(Fo) and 0.1544 for all 4108 data
REM 131 parameters refined using 143 restraints

END

WGHT      0.2000      0.0000

REM Highest difference peak  0.983,  deepest hole -0.822,  1-sigma level  0.113
Q1    1   0.5000  0.8217  1.0000  10.25000  0.05    0.98
Q2    1   0.2923  0.7077  0.7731  10.50000  0.05    0.96
Q3    1   0.2660  0.6458  0.7341  10.50000  0.05    0.77
Q4    1   0.2955  0.6419  0.7492  11.00000  0.05    0.63
Q5    1   0.4280  0.7577  0.9734  11.00000  0.05    0.56
Q6    1   0.2987  0.7013  0.7288  10.50000  0.05    0.54
Q7    1   0.5000  0.7500  1.0000  10.12500  0.05    0.46
Q8    1   0.3125  0.6875  0.7219  10.50000  0.05    0.44
Q9    1   0.3229  0.7053  0.7053  10.50000  0.05    0.41
Q10   1   0.2320  0.6741  0.7680  10.50000  0.05    0.40
Q11   1   0.2675  0.7054  0.7983  11.00000  0.05    0.40
Q12   1   0.3623  0.7600  1.0000  10.50000  0.05    0.39
Q13   1   0.2935  0.7065  0.8205  10.50000  0.05    0.38
Q14   1   0.2402  0.6690  0.7598  10.50000  0.05    0.38
Q15   1   0.3579  0.7546  1.0000  10.50000  0.05    0.38
Q16   1   0.4305  0.7170  0.9600  11.00000  0.05    0.36
Q17   1   0.3187  0.6813  0.7285  10.50000  0.05    0.36
Q18   1   0.3731  0.7267  0.9709  11.00000  0.05    0.36
Q19   1   0.2463  0.6984  0.7660  11.00000  0.05    0.35
Q20   1   0.4434  0.7241  1.0000  10.50000  0.05    0.35
;
_shelx_res_checksum   38987

_shelx_hkl_file
;
   1   1   0 -627.05  129.23
   2   0   0 7580.71  408.19
   2   1   1 5744.38  211.61
   2   2   0 6900.53  309.22
   2   2   2 9999.00 1076.12
   3   1   0 1182.71   80.34
   3   1   2  742.92  115.68
   3   2   1  591.55   87.87
   3   3   0  121.59   61.97
   3   3   2  602.09   42.33
   4   0   0 8543.94  471.69
   4   1   1 2290.15  157.01
   4   1   3  270.98   28.64
   4   2   0 2118.64  163.98
   4   2   2 2410.31  261.42
   4   3   1  279.96   38.12
   4   3   3 -343.71   41.72
   4   4   0 1070.32  205.87
   4   4   2  635.33  163.06
   4   4   4  913.93  273.77
   5   1   0  139.24   31.12
   5   1   2  -80.20   40.27
   5   1   4 1364.67   41.80
   5   2   1 -108.43   14.98
   5   2   3  663.50   32.18
   5   3   0 -396.84   45.93
   5   3   2  555.30   29.20
   5   3   4 -216.18   36.50
   5   4   1 1343.23   34.94
   5   4   3 -156.89   42.25
   5   5   0 1110.26  145.66
   5   5   2 2131.89  218.05
   5   5   4   44.15   10.68
   6   0   0 5074.13  553.43
   6   1   1 3338.55  173.93
   6   1   3 -171.54   38.23
   6   1   5  793.93   67.71
   6   2   0 1409.52   30.09
   6   2   2 1046.56   84.19
   6   2   4  788.10  107.81
   6   3   1 -234.84   28.84
   6   3   3   17.57    8.59
   6   3   5  696.38   81.18
   6   4   0   27.11   31.21
   6   4   2  630.84   76.47
   6   4   4  341.04   50.87
   6   5   1  864.71   88.88
   6   5   3  652.29   86.53
   6   5   5 1258.39  146.77
   6   6   0 1291.89  173.10
   6   6   2  296.75   50.23
   6   6   4 3066.14  344.30
   6   6   6  705.16  185.76
   7   1   0  -86.34   39.52
   7   1   2   92.75   12.83
   7   1   4   16.06   12.10
   7   1   6 -131.02   11.71
   7   2   1  119.83   16.09
   7   2   3  158.12   10.79
   7   2   5 1026.90  156.06
   7   3   0  269.53   12.24
   7   3   2  151.15   11.63
   7   3   4  395.22   30.73
   7   3   6 2874.92  224.33
   7   4   1   35.50   19.91
   7   4   3  535.44   59.87
   7   4   5  812.86   29.28
   7   5   0 1006.79   88.24
   7   5   2  780.85   93.56
   7   5   4  809.10   28.78
   7   5   6  534.77  103.88
   7   6   1 -145.80   11.71
   7   6   3 2494.14  138.15
   7   6   5  294.99   53.46
   7   7   0 6929.73  537.75
   7   7   2 5065.31  361.06
   7   7   4 1734.96  179.54
   7   7   6  242.29   36.34
   8   0   0 4628.99  519.13
   8   1   1 1857.95   95.49
   8   1   3  550.61   40.60
   8   1   5 1227.22   46.35
   8   1   7  152.93   22.51
   8   2   0 2558.65  245.74
   8   2   2 1194.95  166.21
   8   2   4 1475.94  251.21
   8   2   6  568.29  142.25
   8   3   1  648.08   47.21
   8   3   3 -309.69   59.46
   8   3   5  764.95   58.34
   8   3   7 2295.11  196.63
   8   4   0 2300.41  236.85
   8   4   2 2808.46  380.94
   8   4   4 3584.82  373.05
   8   4   6   60.40   31.43
   8   5   1 1212.88   41.36
   8   5   3  699.25   48.83
   8   5   5 2105.59  222.77
   8   5   7  936.55   74.96
   8   6   0  293.26  100.98
   8   6   2 1007.18  227.70
   8   6   4  181.71   79.40
   8   6   6 1161.21  194.88
   8   7   1  137.37   19.02
   8   7   3 3442.26  307.07
   8   7   5 1237.79  127.47
   8   7   7 1292.08  114.90
   8   8   0  749.98  111.80
   8   8   2  820.92  114.39
   8   8   4  966.50  148.19
   8   8   6 1357.00  206.95
   8   8   8  926.98  229.46
   9   1   0  878.12   98.78
   9   1   2  531.37   62.41
   9   1   4  786.37   35.36
   9   1   6   57.25    7.45
   9   1   8   63.78   22.67
   9   2   1  529.92   66.79
   9   2   3 1159.48   36.31
   9   2   5 -188.10   19.91
   9   2   7  932.17   79.76
   9   3   0  751.09   30.65
   9   3   2 1084.27   25.80
   9   3   4 -379.35   19.21
   9   3   6  211.83   12.55
   9   3   8  758.18   92.36
   9   4   1  717.13   32.46
   9   4   3 -322.41   23.93
   9   4   5   74.12   12.97
   9   4   7  338.44   37.40
   9   5   0   86.67   61.77
   9   5   2 -163.28   20.97
   9   5   4   59.18   10.10
   9   5   6  532.48   84.50
   9   5   8 1322.56  126.08
   9   6   1   70.47    8.12
   9   6   3  291.37   29.87
   9   6   5  440.37   39.41
   9   6   7  151.43   17.68
   9   7   0  592.44   37.84
   9   7   2  915.77   69.58
   9   7   4  404.31   42.28
   9   7   6  154.94   17.54
   9   7   8  799.95   96.21
   9   8   1   97.63   50.76
   9   8   3  906.51   88.71
   9   8   5 1279.37  102.46
   9   8   7 1016.05  119.61
   9   9   0 2976.35  228.09
   9   9   2 4223.53  246.58
   9   9   4 2264.35  197.30
   9   9   6  535.08   53.54
   9   9   8  227.17   26.66
  10   0   0 2518.96  398.40
  10   1   1  290.75   59.51
  10   1   3  559.37   66.43
  10   1   5  250.51   38.18
  10   1   7  251.94   28.75
  10   1   9   95.01   21.14
  10   2   0 3790.75  334.59
  10   2   2  259.63   81.63
  10   2   4 1737.19  196.69
  10   2   6  880.94  134.53
  10   2   8  661.71   70.75
  10   3   1  526.63   48.75
  10   3   3  723.35   60.91
  10   3   5  727.28   73.23
  10   3   7  756.34   73.68
  10   3   9  910.89   91.14
  10   4   0 3238.24  340.70
  10   4   2 1381.04  177.62
  10   4   4 1902.26  251.10
  10   4   6   36.42   13.41
  10   4   8   46.04   11.57
  10   5   1  229.65   17.10
  10   5   3  638.85   52.96
  10   5   5 1466.63  154.19
  10   5   7  890.39   57.00
  10   5   9  915.91  125.41
  10   6   0 2208.35  249.29
  10   6   2 1061.31  139.91
  10   6   4   19.77   13.36
  10   6   6  172.43   15.81
  10   6   8   26.80   12.77
  10   7   1  168.75   23.04
  10   7   3 1105.35  106.14
  10   7   5  867.44  125.08
  10   7   7  483.54   57.09
  10   7   9  892.51  111.63
  10   8   0 1443.76  200.46
  10   8   2  635.14   63.36
  10   8   4   44.90    9.51
  10   8   6   69.47   29.92
  10   8   8  340.65   57.06
  10   9   1  121.53   17.65
  10   9   3 1032.23  115.20
  10   9   5  613.44   63.78
  10   9   7  935.71   82.66
  10   9   9  423.58   63.92
  10  10   0  723.32  125.94
  10  10   2 1498.73  154.11
  10  10   4  245.94   34.75
  10  10   6  384.76   70.08
  10  10   8  183.56   39.52
  10  10  10  249.73   61.19
  11   1   0  183.08   27.75
  11   1   2  210.38    9.48
  11   1   4   22.98    9.17
  11   1   6  -18.68   11.52
  11   1   8  -94.51    8.00
  11   1  10  107.06    7.17
  11   2   1  238.33   24.68
  11   2   3  720.00   50.92
  11   2   5  125.41   42.25
  11   2   7  684.72   31.29
  11   2   9  161.91   20.83
  11   3   0 1331.01  119.72
  11   3   2 1128.16   81.99
  11   3   4  113.33   16.43
  11   3   6   94.62    7.98
  11   3   8   14.31    8.92
  11   3  10  199.79   18.46
  11   4   1   38.62   11.41
  11   4   3  112.08   23.26
  11   4   5   -3.35   12.10
  11   4   7   71.22   46.27
  11   4   9  195.77   22.20
  11   5   0  520.72   48.19
  11   5   2  184.70   37.68
  11   5   4  -24.26    6.00
  11   5   6    7.98   11.24
  11   5   8  121.17   17.57
  11   5  10  497.09   59.12
  11   6   1    0.75   12.02
  11   6   3   79.01    8.00
  11   6   5  -28.45    8.81
  11   6   7    0.42    4.74
  11   6   9   67.74    7.95
  11   7   0 1114.83  109.88
  11   7   2  856.76   70.50
  11   7   4   21.45   16.84
  11   7   6   -3.88    3.90
  11   7   8  323.02   41.25
  11   7  10  620.16   69.80
  11   8   1  -95.01    6.97
  11   8   3   13.66    6.61
  11   8   5  173.68   30.98
  11   8   7  321.65   35.81
  11   8   9   86.06   12.10
  11   9   0  176.33   61.91
  11   9   2  154.22   15.00
  11   9   4  191.00   23.93
  11   9   6   97.49   27.61
  11   9   8   73.73   10.32
  11   9  10  382.78   55.66
  11  10   1  134.45   12.19
  11  10   3  208.82   20.64
  11  10   5  498.80   48.36
  11  10   7  534.05   59.87
  11  10   9  410.11   50.28
  11  11   0  689.29  114.92
  11  11   2  649.33   47.07
  11  11   4  668.60   81.35
  11  11   6  513.05   52.90
  11  11   8  128.51   14.03
  11  11  10 -184.48   19.52
  12   0   0  193.90   65.34
  12   1   1  339.98   24.93
  12   1   3  551.06   45.37
  12   1   5  172.43    7.42
  12   1   7   16.09    5.97
  12   1   9   52.46    4.21
  12   1  11   64.34    6.69
  12   2   0 4931.29  351.38
  12   2   2 3451.44  248.53
  12   2   4 2106.54  195.88
  12   2   6 1477.26  164.42
  12   2   8  165.79   20.58
  12   2  10   28.70    7.64
  12   3   1  673.29   52.93
  12   3   3  454.90   30.73
  12   3   5  776.86   59.37
  12   3   7  493.55   42.56
  12   3   9  368.00   41.22
  12   3  11   97.52    8.59
  12   4   0  202.32   39.49
  12   4   2 2124.16  197.14
  12   4   4 1012.15  115.57
  12   4   6   85.84   19.10
  12   4   8   36.06    6.89
  12   4  10    6.02    5.66
  12   5   1  202.24   17.26
  12   5   3  994.30   99.98
  12   5   5 1659.47  134.53
  12   5   7 1067.62  144.68
  12   5   9  144.54   18.85
  12   5  11  549.38   74.18
  12   6   0 2392.89  284.15
  12   6   2 1548.29  156.23
  12   6   4  211.89   29.09
  12   6   6    8.20    4.63
  12   6   8    4.43    7.33
  12   6  10  159.54   32.07
  12   7   1   14.86   14.08
  12   7   3  366.64   29.09
  12   7   5  655.52   66.34
  12   7   7  183.05   18.52
  12   7   9  294.30   40.19
  12   7  11  413.79   52.76
  12   8   0   28.84   13.50
  12   8   2  188.44   22.23
  12   8   4   29.67    6.72
  12   8   6   12.24    5.08
  12   8   8   16.84    4.07
  12   8  10   30.17    8.98
  12   9   1   43.17    3.49
  12   9   3  289.81   21.42
  12   9   5  187.46   20.41
  12   9   7  288.80   37.95
  12   9   9  115.43   21.31
  12   9  11  135.34   48.78
  12  10   0  219.28   45.48
  12  10   2   49.89   10.01
  12  10   4    1.14    2.90
  12  10   6  150.90   32.35
  12  10   8   43.92   10.54
  12  10  10 -151.71   32.43
  12  11   1   56.44    7.08
  12  11   3  101.62    9.06
  12  11   5  869.42   95.46
  12  11   7  383.93   67.15
  12  11   9  136.98   55.52
  12  11  11 -136.54   16.45
  12  12   0 3004.37  382.95
  12  12   2 1721.08  201.85
  12  12   4 1794.92  231.22
  12  12   6  849.45  128.34
  12  12   8  211.78   47.66
  12  12  10 -121.42   13.75
  12  12  12  189.66   56.33
  13   1   0  788.07   60.93
  13   1   2  586.89   29.20
  13   1   4  102.51   29.90
  13   1   6  148.67   34.11
  13   1   8   89.21    9.15
  13   1  10   69.66    7.92
  13   1  12  123.12   52.90
  13   2   1  602.17   33.91
  13   2   3  240.89   21.03
  13   2   5 1670.29  104.52
  13   2   7  433.15   31.12
  13   2   9   51.26    6.25
  13   2  11  410.64   32.21
  13   3   0  257.93   18.99
  13   3   2  203.55   19.08
  13   3   4  216.91   24.01
  13   3   6   57.09   11.04
  13   3   8   16.04   17.93
  13   3  10   24.82    3.88
  13   3  12   73.90    6.80
  13   4   1  140.53   24.26
  13   4   3  165.54   18.57
  13   4   5  697.77   87.76
  13   4   7  329.16   33.91
  13   4   9   76.27    6.97
  13   4  11   33.97    5.77
  13   5   0 2052.57  178.95
  13   5   2 1769.01  135.31
  13   5   4  640.60   47.30
  13   5   6   75.83    9.45
  13   5   8   -0.08    5.41
  13   5  10   89.32   12.24
  13   5  12  163.36   32.74
  13   6   1  150.34   50.23
  13   6   3   52.37   11.02
  13   6   5   59.26    5.63
  13   6   7   54.74   12.80
  13   6   9   12.38    8.37
  13   6  11   32.54    9.45
  13   7   0  326.53   49.14
  13   7   2  431.22   28.25
  13   7   4  330.49   39.15
  13   7   6   33.19    5.86
  13   7   8    5.05    4.32
  13   7  10   57.09   18.99
  13   7  12  977.79   63.22
  13   8   1   70.56    6.22
  13   8   3    9.34    8.09
  13   8   5   -4.16    5.24
  13   8   7   19.63   11.85
  13   8   9    8.53    5.74
  13   8  11  380.64   48.78
  13   9   0   23.45    4.74
  13   9   2  111.02   44.59
  13   9   4   62.19    5.63
  13   9   6   10.43    4.46
  13   9   8   10.32    4.99
  13   9  10  -96.94   20.75
  13   9  12   56.17   25.38
  13  10   1   94.54   10.90
  13  10   3   29.98    4.69
  13  10   5   69.16    9.23
  13  10   7   55.02   13.33
  13  10   9  -84.53   21.03
  13  10  11   98.41   50.25
  13  11   0  771.59   68.80
  13  11   2  491.01   38.01
  13  11   4   25.32    5.19
  13  11   6   56.75   11.27
  13  11   8  392.13   35.14
  13  11  10   67.38   25.96
  13  11  12   -1.53    3.85
  13  12   1   58.81   12.19
  13  12   3   77.86   11.55
  13  12   5  223.46   51.93
  13  12   7  839.64   47.74
  13  12   9   44.17   16.82
  13  12  11   22.70   16.87
  13  13   0 2465.92  238.47
  13  13   2 1814.02  179.57
  13  13   4  814.12   84.33
  13  13   6  135.95   19.91
  13  13   8  154.58   30.23
  13  13  10  441.46   45.90
  13  13  12  251.74   34.22
  14   0   0 1795.62  270.06
  14   1   1  112.41   16.79
  14   1   3  366.47   28.47
  14   1   5   44.42    4.85
  14   1   7   37.70    5.72
  14   1   9   24.07    4.35
  14   1  11   20.08    6.16
  14   1  13  514.11   40.72
  14   2   0 3705.94  262.53
  14   2   2  202.35   20.75
  14   2   4 3095.87  273.46
  14   2   6  123.90   14.59
  14   2   8    9.01    3.23
  14   2  10  944.10  109.68
  14   2  12 3288.66  401.58
  14   3   1  519.93   64.31
  14   3   3  402.58   39.68
  14   3   5  440.68   29.67
  14   3   7  299.09   28.92
  14   3   9   87.40    8.98
  14   3  11  -20.39    3.26
  14   3  13  183.53   18.38
  14   4   0 2955.10  296.22
  14   4   2 2979.97  240.64
  14   4   4 3237.99  345.92
  14   4   6  278.82   77.30
  14   4   8   15.90    6.05
  14   4  10   90.02   11.96
  14   4  12 3752.60  328.21
  14   5   1   36.06    5.88
  14   5   3  404.98   30.20
  14   5   5 1039.14  105.83
  14   5   7  471.02   37.40
  14   5   9   29.20   16.26
  14   5  11  -40.24   43.42
  14   5  13  165.76   30.17
  14   6   0  690.61   97.10
  14   6   2  134.14   17.93
  14   6   4  247.47   34.72
  14   6   6   12.97    3.46
  14   6   8   22.64   11.82
  14   6  10   10.82   14.84
  14   6  12 1488.19  231.30
  14   7   1   41.89    5.61
  14   7   3  322.32   37.15
  14   7   5  593.39   89.94
  14   7   7  219.25   23.17
  14   7   9  125.97   22.11
  14   7  11  671.87   38.79
  14   7  13  481.42   64.53
  14   8   0  488.73   65.68
  14   8   2   38.01   22.70
  14   8   4   14.31    2.73
  14   8   6    3.04    5.47
  14   8   8   -5.69    8.14
  14   8  10  454.84   30.03
  14   8  12  391.68   61.77
  14   9   1   36.03    7.11
  14   9   3   84.61   10.57
  14   9   5   18.21    9.12
  14   9   7  141.64   20.53
  14   9   9  369.37   24.60
  14   9  11   73.90   18.18
  14   9  13  199.81   25.91
  14  10   0  664.25  109.82
  14  10   2 1342.08  175.61
  14  10   4   94.23   28.70
  14  10   6   37.70   19.49
  14  10   8  483.04   31.51
  14  10  10   19.24   16.37
  14  10  12   70.67   15.56
  14  11   1   24.15    6.55
  14  11   3  -23.17    2.57
  14  11   5  -97.83   18.35
  14  11   7  696.74   39.24
  14  11   9   59.93   13.33
  14  11  11   38.74   17.23
  14  11  13   77.44   30.84
  14  12   0 3252.85  389.67
  14  12   2 2350.22  287.44
  14  12   4 3025.48  254.42
  14  12   6 1271.22  184.87
  14  12   8  474.42  109.21
  14  12  10  136.84   17.88
  14  12  12  374.75   54.85
  14  13   1  449.52   27.11
  14  13   3  160.99   17.21
  14  13   5  298.62   85.28
  14  13   7  475.37   50.73
  14  13   9  210.86   37.17
  14  13  11    5.74    3.21
  14  13  13   15.78    3.49
  14  14   0 2082.47  302.22
  14  14   2 2800.38  310.16
  14  14   4 3047.93  290.70
  14  14   6 1308.87  182.33
  14  14   8  102.77   15.31
  14  14  10  228.84   32.04
  14  14  12  661.16   85.20
  14  14  14  653.18  128.25
  15   1   0   55.58    4.55
  15   1   2   59.82    7.36
  15   1   4   56.75    7.98
  15   1   6   42.39    5.94
  15   1   8   -0.67    5.16
  15   1  10   -1.28   15.00
  15   1  12  291.28   26.38
  15   1  14   34.44    6.80
  15   2   1   65.17   14.08
  15   2   3 3133.69  184.92
  15   2   5  552.98   59.60
  15   2   7 1432.16  119.55
  15   2   9   36.62   14.08
  15   2  11 2438.90  206.14
  15   2  13 2663.59  226.95
  15   3   0 2908.39  189.69
  15   3   2 3177.75  182.55
  15   3   4 2346.90  148.84
  15   3   6 1139.73   84.55
  15   3   8  331.83   25.49
  15   3  10   23.31   15.73
  15   3  12  -26.35   24.60
  15   3  14    5.30    2.65
  15   4   1   49.95   16.26
  15   4   3 2246.06  139.16
  15   4   5  510.81   39.10
  15   4   7 1239.07  116.32
  15   4   9   43.31    7.86
  15   4  11 1382.24   49.33
  15   4  13  903.19   63.83
  15   5   0  578.14   73.71
  15   5   2  682.49   67.60
  15   5   4  681.88   72.31
  15   5   6  433.29   69.77
  15   5   8   46.18    7.03
  15   5  10  -70.61   17.01
  15   5  12    3.01   14.64
  15   5  14  181.18   16.65
  15   6   1   94.54   26.58
  15   6   3 1274.04  108.96
  15   6   5  287.77   25.10
  15   6   7  463.57   41.33
  15   6   9  -80.34   20.30
  15   6  11  -44.54   25.71
  15   6  13   42.47   17.54
  15   7   0 1432.52  138.49
  15   7   2 1371.17   93.17
  15   7   4 1333.30   82.13
  15   7   6  466.28   57.20
  15   7   8  -39.27   32.60
  15   7  10  130.18   20.50
  15   7  12   26.30   24.54
  15   7  14  164.90   24.79
  15   8   1   13.36    8.06
  15   8   3  314.54   21.08
  15   8   5   55.25    6.58
  15   8   7  -18.13   45.71
  15   8   9  371.60   28.98
  15   8  11  -12.74    3.79
  15   8  13  234.39   28.98
  15   9   0  121.84   13.72
  15   9   2   79.90   41.83
  15   9   4   56.00   11.13
  15   9   6  -49.50   30.96
  15   9   8  419.07   28.33
  15   9  10   58.17   12.91
  15   9  12    6.69    4.69
  15   9  14   49.92    8.06
  15  10   1  -13.25    4.77
  15  10   3   15.92   10.57
  15  10   5  -96.85   15.62
  15  10   7  164.29   21.22
  15  10   9   44.95   16.51
  15  10  11  190.83   26.83
  15  10  13 1190.13  145.66
  15  11   0 2684.92  266.83
  15  11   2 2179.04  193.96
  15  11   4 1720.24   97.16
  15  11   6  -79.17   17.49
  15  11   8  -13.55    3.57
  15  11  10  241.81   36.37
  15  11  12  124.04   15.95
  15  11  14   18.71   12.27
  15  12   1  316.77   39.15
  15  12   3  -45.90   13.58
  15  12   5  -16.65    9.57
  15  12   7    0.31    3.12
  15  12   9   19.21    4.82
  15  12  11   82.52    9.87
  15  12  13  606.13   68.58
  15  13   0 4055.87  387.08
  15  13   2 2864.91  210.80
  15  13   4  929.38   68.55
  15  13   6   28.14    3.57
  15  13   8  266.91   54.85
  15  13  10  841.53  112.92
  15  13  12  628.03   70.72
  15  13  14   94.68   10.29
  15  14   1   26.44    4.66
  15  14   3    8.70    2.54
  15  14   5  191.64   18.71
  15  14   7  125.08   16.15
  15  14   9   60.49    8.59
  15  14  11    7.03    5.80
  15  14  13  124.21   13.47
  15  15   0 1590.48  152.27
  15  15   2 1309.32  128.17
  15  15   4  561.77   45.87
  15  15   6    5.16    2.82
  15  15   8  402.28   40.21
  15  15  10 1071.60  122.84
  15  15  12  950.68   99.42
  15  15  14  307.52   46.35
  16   0   0   22.70    8.98
  16   1   1   27.36    4.71
  16   1   3  318.25   19.88
  16   1   5   43.31    6.67
  16   1   7   27.25    7.72
  16   1   9 -146.02   11.35
  16   1  11  -35.78   48.08
  16   1  13   23.76    3.76
  16   1  15    6.27    3.04
  16   2   0 2906.10  275.70
  16   2   2 4380.43  337.44
  16   2   4 1504.81  166.01
  16   2   6 2139.58  226.36
  16   2   8   50.45   10.29
  16   2  10 1587.16  179.85
  16   2  12 1176.41  158.48
  16   2  14 1016.86  144.49
  16   3   1  336.30   20.80
  16   3   3  539.01   34.78
  16   3   5  229.37   15.23
  16   3   7  145.49   11.99
  16   3   9 -206.79   12.30
  16   3  11 -152.85   10.12
  16   3  13    9.34    2.98
  16   3  15   14.78    3.60
  16   4   0   36.31    5.08
  16   4   2 1737.17  185.48
  16   4   4  300.07   39.24
  16   4   6  964.68  125.74
  16   4   8  175.75   54.16
  16   4  10 1512.53  112.64
  16   4  12 1462.64  154.44
  16   4  14 1379.82  178.20
  16   5   1   40.91    5.77
  16   5   3  260.83   18.04
  16   5   5  303.69   37.01
  16   5   7  -10.37   13.66
  16   5   9  512.29   22.11
  16   5  11  -21.53    6.25
  16   5  13   23.82    3.07
  16   5  15  122.20   12.94
  16   6   0 1874.71  213.79
  16   6   2 3003.73  308.55
  16   6   4  963.76  104.61
  16   6   6 1574.00  189.16
  16   6   8  636.17   68.99
  16   6  10  -52.21   13.25
  16   6  12   84.08   14.03
  16   6  14  379.21   58.79
  16   7   1   18.15    5.27
  16   7   3  110.18    8.92
  16   7   5   30.03   63.78
  16   7   7  132.44   20.50
  16   7   9 -186.40   13.58
  16   7  11   18.94    4.35
  16   7  13  123.60   15.56
  16   7  15  232.80   30.31
  16   8   0  392.68  100.17
  16   8   2   60.15   12.16
  16   8   4  259.24   49.83
  16   8   6  617.60   87.40
  16   8   8    0.36   33.97
  16   8  10   17.71    6.53
  16   8  12   30.01    9.59
  16   8  14   66.20   49.81
  16   9   1 -155.11    9.54
  16   9   3 -161.69   11.46
  16   9   5  558.20   23.04
  16   9   7 -169.89   11.94
  16   9   9   13.94    3.93
  16   9  11   34.50    6.39
  16   9  13   85.06    9.73
  16   9  15  138.15   15.03
  16  10   0 2409.34  276.56
  16  10   2 1749.19  174.60
  16  10   4 1852.34  153.55
  16  10   6  -53.63   10.29
  16  10   8   17.37    4.13
  16  10  10  140.41   23.65
  16  10  12  844.80  110.57
  16  10  14  502.45   78.67
  16  11   1  -46.04   18.71
  16  11   3 -140.55   11.77
  16  11   5  -13.27   10.29
  16  11   7   11.04    3.29
  16  11   9   30.59    5.19
  16  11  11   55.52   28.75
  16  11  13   28.22    4.99
  16  11  15   46.46    9.76
  16  12   0 2523.18  305.45
  16  12   2 1412.05  179.01
  16  12   4 1441.22  184.87
  16  12   6   88.79   11.21
  16  12   8   35.11   19.24
  16  12  10  783.81  132.35
  16  12  12 1255.33  177.50
  16  12  14  878.48  116.68
  16  13   1   31.57    5.21
  16  13   3    7.39    3.15
  16  13   5   43.76    6.53
  16  13   7  183.89   18.32
  16  13   9  107.70   13.50
  16  13  11   33.60    8.95
  16  13  13   28.39    6.41
  16  13  15   10.43    2.96
  16  14   0 1093.80  148.36
  16  14   2 1009.83  109.12
  16  14   4 1657.88  207.09
  16  14   6  248.31   32.74
  16  14   8    9.70    6.41
  16  14  10  647.35  129.65
  16  14  12 1182.82  158.40
  16  14  14 1503.36  211.39
  16  15   1   11.41    3.88
  16  15   3    7.17    2.79
  16  15   5  137.21   17.15
  16  15   7  206.00   30.68
  16  15   9   89.38    8.78
  16  15  11   72.70   13.22
  16  15  13   19.16    5.55
  16  15  15   11.63    4.60
  16  16   0 1747.62  232.19
  16  16   2 2705.56  323.44
  16  16   4 2085.82  225.80
  16  16   6 1393.04  119.25
  16  16   8   64.50   10.43
  16  16  10  183.05   30.70
  16  16  12  708.01  115.68
  16  16  14  743.59  117.13
  16  16  16  205.64   61.41
  17   1   0 1020.04  108.37
  17   1   2  920.65   68.58
  17   1   4  585.80   43.73
  17   1   6  315.99   40.66
  17   1   8  162.44   18.71
  17   1  10  -78.98   11.57
  17   1  12    8.31    3.18
  17   1  14   -0.17    2.68
  17   1  16    9.43    8.84
  17   2   1  835.98   78.50
  17   2   3  871.32   65.51
  17   2   5 4404.24  319.23
  17   2   7  -79.48   16.54
  17   2   9  117.82   19.55
  17   2  11 1296.10  114.87
  17   2  13 1341.22  112.44
  17   2  15 3081.32  252.80
  17   3   0  852.46   76.63
  17   3   2  917.80   73.04
  17   3   4  744.09   47.46
  17   3   6  275.22   39.01
  17   3   8  518.23   21.84
  17   3  10   26.35    8.20
  17   3  12   58.23    9.51
  17   3  14   69.36    8.17
  17   3  16   83.72   13.94
  17   4   1  507.97   30.31
  17   4   3  739.30   56.22
  17   4   5 3424.64  218.78
  17   4   7  313.76   27.00
  17   4   9 -164.45   14.36
  17   4  11  479.19   37.01
  17   4  13  527.71   42.86
  17   4  15 1324.99  109.74
  17   5   0 4451.29  320.09
  17   5   2 3618.34  237.99
  17   5   4 2740.00  156.56
  17   5   6 1819.21  195.57
  17   5   8  584.16   88.54
  17   5  10  104.24   10.54
  17   5  12  165.12   13.30
  17   5  14   73.15   10.68
  17   5  16    1.70    2.90
  17   6   1  340.76   42.81
  17   6   3  255.90   48.64
  17   6   5 1654.29  159.04
  17   6   7  278.12   29.64
  17   6   9   36.67   24.40
  17   6  11    3.88    2.45
  17   6  13   38.37    3.68
  17   6  15  264.79   25.13
  17   7   0  -20.58   22.95
  17   7   2  -19.24   30.40
  17   7   4  356.40   49.25
  17   7   6  213.59   18.80
  17   7   8    1.76   11.04
  17   7  10    3.12    2.93
  17   7  12   26.30    3.90
  17   7  14   17.74    2.93
  17   7  16   33.35    3.68
  17   8   1  193.23   20.13
  17   8   3  521.22   20.97
  17   8   5  583.02   65.34
  17   8   7  -17.12    5.69
  17   8   9   68.99    8.37
  17   8  11  116.63   14.78
  17   8  13  181.69   22.64
  17   8  15  104.13    8.25
  17   9   0  319.59   21.70
  17   9   2  119.05   18.96
  17   9   4 -158.46    9.09
  17   9   6   10.68    7.14
  17   9   8   68.77    8.23
  17   9  10  156.89   22.42
  17   9  12  213.00   51.01
  17   9  14   69.47   16.12
  17   9  16   23.15    4.99
  17  10   1 -102.37    8.56
  17  10   3   29.62   10.85
  17  10   5  119.92   17.21
  17  10   7    6.92    5.55
  17  10   9  162.08   15.34
  17  10  11  349.76   31.21
  17  10  13  743.65   86.45
  17  10  15  585.69   47.05
  17  11   0 1611.76  129.87
  17  11   2 1209.65  128.06
  17  11   4  517.26   44.23
  17  11   6    2.09    2.54
  17  11   8   96.10    9.37
  17  11  10  321.40   34.22
  17  11  12  364.24   52.32
  17  11  14   97.08   11.52
  17  11  16   10.37    9.57
  17  12   1   18.85   11.27
  17  12   3   86.03   14.19
  17  12   5  139.19   11.18
  17  12   7   30.65    5.02
  17  12   9  206.17   32.29
  17  12  11  385.99   56.11
  17  12  13  575.15   54.94
  17  12  15  657.95   64.67
  17  13   0 2013.92  202.66
  17  13   2 1591.96  158.54
  17  13   4  721.70   96.71
  17  13   6   37.06    3.49
  17  13   8  133.39   13.55
  17  13  10  514.75   45.76
  17  13  12  672.62   66.68
  17  13  14  206.93   21.61
  17  13  16    2.68    3.07
  17  14   1    1.78    4.04
  17  14   3   70.36    8.62
  17  14   5   69.64   11.43
  17  14   7   10.35    2.76
  17  14   9   53.82    6.69
  17  14  11  109.10   12.49
  17  14  13  268.56   31.96
  17  14  15  262.50   27.97
  17  15   0 3846.27  341.87
  17  15   2 3229.98  295.58
  17  15   4 1565.30  144.21
  17  15   6  273.02   20.72
  17  15   8   88.57   12.13
  17  15  10  555.94   63.64
  17  15  12  700.39   79.01
  17  15  14  250.49   26.02
  17  15  16   21.78    4.99
  17  16   1   -0.36    2.76
  17  16   3   54.52    7.61
  17  16   5    3.40    3.23
  17  16   7   44.62    5.97
  17  16   9   17.01    3.79
  17  16  11   -2.87    2.96
  17  16  13    8.78    5.21
  17  16  15   18.74    3.90
  17  17   0 1164.78  149.90
  17  17   2  895.33   91.81
  17  17   4  295.75   27.80
  17  17   6   -1.39    1.87
  17  17   8  317.05   31.43
  17  17  10  792.92   69.72
  17  17  12  989.48   95.93
  17  17  14  501.56   57.23
  17  17  16   85.70   12.83
  18   0   0  768.91  140.94
  18   1   1  -19.66    2.93
  18   1   3   11.57   10.18
  18   1   5  -84.00   16.65
  18   1   7   81.91   17.46
  18   1   9  -29.00    6.72
  18   1  11    0.14    5.77
  18   1  13   30.54   11.71
  18   1  15   12.10    5.83
  18   1  17    3.29    5.33
  18   2   0  271.82   58.01
  18   2   2   75.05   23.51
  18   2   4 1409.27  149.06
  18   2   6  703.41   40.24
  18   2   8   38.82   22.09
  18   2  10  993.10  127.39
  18   2  12  586.19   73.90
  18   2  14 1671.24  185.01
  18   2  16  588.40   88.51
  18   3   1   -6.97    7.53
  18   3   3   38.71   45.32
  18   3   5  424.78   17.10
  18   3   7 -167.16   12.02
  18   3   9   62.13    8.00
  18   3  11   32.27    6.50
  18   3  13   83.27   11.77
  18   3  15   80.76   57.70
  18   3  17   31.51    7.89
  18   4   0 2127.28  206.31
  18   4   2 1410.88  152.18
  18   4   4 5077.58  314.63
  18   4   6  264.01   29.73
  18   4   8  234.78   32.32
  18   4  10   14.53    8.31
  18   4  12   16.68    3.49
  18   4  14  886.04   82.52
  18   4  16  182.30   26.77
  18   5   1  -97.66   13.33
  18   5   3  440.87   26.35
  18   5   5  154.47   13.39
  18   5   7  204.11   20.16
  18   5   9  351.30   29.81
  18   5  11   84.22   12.88
  18   5  13    7.75    6.30
  18   5  15   21.03    5.61
  18   5  17   60.04   24.79
  18   6   0  483.35   21.14
  18   6   2  741.78   39.24
  18   6   4  303.19   54.07
  18   6   6    2.12   23.59
  18   6   8   74.29    9.70
  18   6  10   -0.36    2.71
  18   6  12   30.20    6.67
  18   6  14  356.88   35.39
  18   6  16   95.77   11.63
  18   7   1   97.52   15.12
  18   7   3 -180.74   10.74
  18   7   5  234.17   31.51
  18   7   7  924.30   96.71
  18   7   9  515.28   60.79
  18   7  11   22.81    3.74
  18   7  13   40.49   26.21
  18   7  15   61.69    7.67
  18   7  17  102.12   26.13
  18   8   0  -66.99   29.92
  18   8   2   78.34   26.02
  18   8   4  320.79   43.39
  18   8   6  130.88   19.19
  18   8   8  869.59  127.86
  18   8  10  587.12   91.55
  18   8  12  579.78   71.50
  18   8  14  103.02   25.21
  18   8  16  159.40   30.98
  18   9   1  -17.85    5.88
  18   9   3   60.85    9.48
  18   9   5  309.02   23.40
  18   9   7  439.62   40.52
  18   9   9   89.04   10.76
  18   9  11   10.99    3.35
  18   9  13   91.97   11.18
  18   9  15   68.13    8.95
  18   9  17  130.88   17.18
  18  10   0 1185.66  136.68
  18  10   2 1547.92  190.42
  18  10   4    5.80    2.29
  18  10   6    1.56    2.34
  18  10   8  720.58   87.18
  18  10  10  830.68  103.60
  18  10  12 1354.41  173.43
  18  10  14  789.10  138.02
  18  10  16  459.14   64.53
  18  11   1   -5.05    2.87
  18  11   3   37.82    5.38
  18  11   5   87.68   15.06
  18  11   7   18.18    2.98
  18  11   9   15.53    4.35
  18  11  11  113.00   15.92
  18  11  13   54.38    7.28
  18  11  15  102.40   11.68
  18  11  17  105.39   20.92
  18  12   0  485.24   62.86
  18  12   2  526.04   65.09
  18  12   4   19.38    5.30
  18  12   6   41.89   17.93
  18  12   8  583.46   98.33
  18  12  10  827.53  119.27
  18  12  12  995.19  129.04
  18  12  14  932.08  123.01
  18  12  16 1103.65  167.94
  18  13   1    9.34    2.98
  18  13   3   53.24    5.13
  18  13   5   28.92   12.49
  18  13   7   28.56   12.52
  18  13   9   62.80    7.11
  18  13  11   53.85    6.61
  18  13  13   89.30    9.90
  18  13  15   19.80    3.85
  18  13  17   51.26    7.64
  18  14   0 1816.31  237.43
  18  14   2 1639.90  186.09
  18  14   4  701.31   83.52
  18  14   6  361.56   45.79
  18  14   8   60.01   10.65
  18  14  10  439.98   58.59
  18  14  12  573.70   84.61
  18  14  14  947.31  132.41
  18  14  16  297.14   50.98
  18  15   1    9.54    2.59
  18  15   3   11.04    2.90
  18  15   5   24.18    5.88
  18  15   7   54.94    5.27
  18  15   9   68.02    8.73
  18  15  11   89.49   10.88
  18  15  13   29.34    4.52
  18  15  15   37.26    5.72
  18  15  17   11.57    3.07
  18  16   0  456.21   69.41
  18  16   2  734.64  119.41
  18  16   4  203.91   28.89
  18  16   6   67.24    8.28
  18  16   8  133.83   17.88
  18  16  10  434.12   64.70
  18  16  12  751.68   99.89
  18  16  14  390.98   55.52
  18  16  16  340.23   62.91
  18  17   1    6.58    3.07
  18  17   3   42.58   14.00
  18  17   5   40.02   12.13
  18  17   7   85.22    8.37
  18  17   9  136.48   12.69
  18  17  11   53.88    5.91
  18  17  13   56.39    7.50
  18  17  15   12.02    3.54
  18  17  17    6.50    2.93
  18  18   0 2230.36  326.87
  18  18   2 2019.89  236.49
  18  18   4  958.97  139.69
  18  18   6  812.25  120.36
  18  18   8  231.16   23.96
  18  18  10   79.81   50.00
  18  18  12   10.82    5.05
  18  18  14   11.32    3.29
  18  18  16    8.70    2.65
  18  18  18   76.02   20.69
  19   1   0  568.26   40.69
  19   1   2  522.30   23.51
  19   1   4  -97.33   11.18
  19   1   6  -42.19    6.92
  19   1   8    7.61    3.04
  19   1  10    9.98    3.49
  19   1  12   30.56   14.64
  19   1  14   18.68    6.16
  19   1  16   14.42   15.14
  19   1  18   16.62    6.19
  19   2   1  522.72   24.46
  19   2   3 2508.26  197.39
  19   2   5  127.59   20.27
  19   2   7  506.72   44.31
  19   2   9  198.25   22.28
  19   2  11   95.07    9.98
  19   2  13 1552.30  136.87
  19   2  15  730.82   72.54
  19   2  17 1145.84  103.69
  19   3   0 3016.03  198.00
  19   3   2 1973.60  149.17
  19   3   4 1138.84   76.61
  19   3   6  283.78   31.09
  19   3   8  107.81   14.95
  19   3  10   12.19    4.21
  19   3  12    4.60    2.71
  19   3  14    2.12    4.32
  19   3  16   17.10    8.42
  19   3  18   11.88    3.99
  19   4   1  -87.29    9.96
  19   4   3 1054.29   81.68
  19   4   5   49.03    9.09
  19   4   7  216.35   16.84
  19   4   9   82.24    6.55
  19   4  11   14.36    3.43
  19   4  13  812.19   97.63
  19   4  15  232.58   27.66
  19   4  17  865.35   96.49
  19   5   0   73.96   45.99
  19   5   2   85.84   17.46
  19   5   4   83.58   47.74
  19   5   6   15.53    3.23
  19   5   8   67.07    4.85
  19   5  10  115.31    7.84
  19   5  12   94.37    9.51
  19   5  14    8.23    5.10
  19   5  16   17.40    5.49
  19   5  18   16.04    3.68
  19   6   1  -46.43    3.46
  19   6   3  432.20   42.86
  19   6   5   19.52    2.40
  19   6   7   97.41    8.92
  19   6   9   20.25    4.46
  19   6  11   37.29   21.31
  19   6  13   79.67    7.45
  19   6  15   15.64   11.10
  19   6  17  242.34   31.88
  19   7   0  474.59   52.48
  19   7   2  618.21   60.32
  19   7   4  242.93   19.44
  19   7   6  102.60   10.35
  19   7   8   91.16    9.93
  19   7  10  112.44   11.13
  19   7  12  134.06   11.66
  19   7  14  171.65   16.31
  19   7  16   93.93   12.16
  19   7  18   13.55    2.71
  19   8   1    8.76    2.54
  19   8   3   85.73   10.07
  19   8   5   64.81    5.63
  19   8   7   84.81    8.62
  19   8   9   43.31    5.21
  19   8  11  150.40   13.83
  19   8  13   61.83   10.85
  19   8  15  201.54   19.19
  19   8  17    1.87    2.20
  19   9   0  265.54   27.16
  19   9   2  234.84   43.20
  19   9   4  105.41   12.58
  19   9   6   14.75    2.43
  19   9   8   40.44    6.30
  19   9  10  128.62   11.88
  19   9  12  127.45   15.42
  19   9  14  161.69   19.52
  19   9  16   46.32    4.43
  19   9  18    8.25    3.35
  19  10   1    9.12    3.32
  19  10   3   11.80    2.87
  19  10   5  107.76    8.90
  19  10   7  102.68   10.35
  19  10   9  155.33   15.98
  19  10  11  430.69   44.45
  19  10  13  479.55   72.70
  19  10  15  856.68   95.12
  19  10  17   54.35    6.64
  19  11   0  133.94   15.70
  19  11   2   88.51   11.63
  19  11   4   12.08    2.37
  19  11   6   17.07    2.84
  19  11   8  192.42   20.30
  19  11  10  457.52   43.06
  19  11  12  417.56   44.51
  19  11  14  200.15   27.30
  19  11  16   31.32    4.07
  19  11  18   26.49    3.79
  19  12   1   17.21    3.85
  19  12   3   14.08   10.04
  19  12   5   76.91   10.07
  19  12   7  152.88   19.58
  19  12   9  126.02   13.75
  19  12  11  348.87   41.61
  19  12  13  430.33   42.28
  19  12  15  596.57   66.73
  19  12  17  104.41   13.36
  19  13   0 1840.52  174.02
  19  13   2 1562.93  135.42
  19  13   4  748.03   90.19
  19  13   6   83.38    6.11
  19  13   8   49.03    4.69
  19  13  10  385.38   41.36
  19  13  12  377.09   40.38
  19  13  14  244.07   30.20
  19  13  16   24.01    4.07
  19  13  18   10.18    2.73
  19  14   1    8.81    4.74
  19  14   3    4.60    5.10
  19  14   5   12.55    4.74
  19  14   7  150.90   11.57
  19  14   9  121.39   12.16
  19  14  11  191.81   22.20
  19  14  13  196.97   24.93
  19  14  15  376.82   43.03
  19  14  17   67.40   10.04
  19  15   0  731.60   70.53
  19  15   2  802.77   95.68
  19  15   4  226.86   26.10
  19  15   6    2.96    2.06
  19  15   8  181.71   16.17
  19  15  10  722.98   89.41
  19  15  12  694.40   61.49
  19  15  14  399.52   43.23
  19  15  16   94.59   10.51
  19  15  18    1.81    2.37
  19  16   1   -0.81    3.32
  19  16   3   70.05   37.03
  19  16   5   16.23    3.65
  19  16   7  107.14   23.70
  19  16   9   45.07    5.58
  19  16  11   54.63   16.17
  19  16  13   72.98   41.83
  19  16  15   67.79    9.76
  19  16  17    3.82    2.82
  19  17   0 2286.88  186.40
  19  17   2 1675.56  158.21
  19  17   4  679.14   59.21
  19  17   6  187.04   17.65
  19  17   8    0.61    2.29
  19  17  10   76.55   11.99
  19  17  12  148.78   20.41
  19  17  14   81.68   10.07
  19  17  16   11.52    2.76
  19  17  18    5.58    2.57
  19  18   1    4.69    3.12
  19  18   3   10.40    2.62
  19  18   5   12.83    3.71
  19  18   7   16.40    4.24
  19  18   9    7.86    4.38
  19  18  11   26.52    4.41
  19  18  13    7.89    2.71
  19  18  15    0.22    2.73
  19  18  17   13.55    6.25
  19  19   0  441.10   75.99
  19  19   2  144.37   16.73
  19  19   4   36.11    9.90
  19  19   6    3.15    2.18
  19  19   8   27.92    3.49
  19  19  10  148.89   13.41
  19  19  12  159.21   17.62
  19  19  14   65.98    8.53
  19  19  16   34.69    7.64
  19  19  18   11.27    7.00
  20   0   0  723.26  169.03
  20   1   1  -27.44    7.28
  20   1   3  -15.42    3.90
  20   1   5    6.36    1.95
  20   1   7   55.91    9.23
  20   1   9   17.54    3.07
  20   1  11   42.44    6.50
  20   1  13   25.13    5.30
  20   1  15   -0.92    2.79
  20   1  17   19.38    4.82
  20   1  19   -2.90    2.68
  20   2   0    7.25   19.72
  20   2   2  242.51   38.12
  20   2   4  135.87   29.17
  20   2   6  154.91   19.72
  20   2   8  308.35   46.91
  20   2  10    9.43    2.87
  20   2  12  765.85  102.15
  20   2  14   67.79    9.70
  20   2  16  689.43  122.96
  20   2  18   69.58   10.43
  20   3   1   26.44   23.45
  20   3   3   12.58    4.38
  20   3   5  196.22   15.48
  20   3   7  236.43   20.30
  20   3   9  318.36   31.43
  20   3  11  279.60   65.48
  20   3  13   97.49   15.81
  20   3  15    5.19    6.05
  20   3  17   20.58    4.91
  20   3  19    3.68    2.68
  20   4   0  668.38   85.70
  20   4   2   93.12   14.89
  20   4   4  223.60   20.55
  20   4   6   11.49    4.29
  20   4   8  121.00   14.28
  20   4  10   21.81    5.19
  20   4  12  150.59   25.27
  20   4  14   32.66    6.00
  20   4  16  506.38   69.08
  20   4  18   12.30    3.51
  20   5   1   12.19    2.98
  20   5   3  173.52   13.55
  20   5   5  470.88   37.68
  20   5   7 1243.87  108.82
  20   5   9  813.76   54.21
  20   5  11  316.75   26.91
  20   5  13    4.10    2.71
  20   5  15   43.34   29.90
  20   5  17   15.95    3.90
  20   5  19   37.42    5.02
  20   6   0   32.82   11.52
  20   6   2  115.96   13.19
  20   6   4    9.12    3.37
  20   6   6  513.02   56.97
  20   6   8  206.56   28.25
  20   6  10 1080.56  120.81
  20   6  12   80.29   10.01
  20   6  14  202.83   22.53
  20   6  16   82.27   10.15
  20   6  18   -2.79    2.18
  20   7   1   51.15    6.44
  20   7   3  221.18   23.68
  20   7   5 1153.34   77.08
  20   7   7 1355.33  148.58
  20   7   9  950.71   82.97
  20   7  11  110.69   11.35
  20   7  13    3.51    2.71
  20   7  15   76.44    7.56
  20   7  17   56.17    4.88
  20   7  19   37.37    5.33
  20   8   0  524.76   61.71
  20   8   2  522.42   59.01
  20   8   4  111.86   14.61
  20   8   6  190.72   19.58
  20   8   8  303.78   36.98
  20   8  10  780.54  106.81
  20   8  12  326.76   43.28
  20   8  14  276.23   31.26
  20   8  16    8.39    5.05
  20   8  18    1.73    1.62
  20   9   1   22.78    4.07
  20   9   3  349.76   31.29
  20   9   5 1052.22   94.73
  20   9   7  919.78   87.06
  20   9   9  231.55   28.36
  20   9  11   20.69    5.41
  20   9  13   77.67    7.31
  20   9  15  100.90   10.60
  20   9  17  146.86   15.90
  20   9  19   64.34    5.83
  20  10   0   63.95   12.35
  20  10   2   25.21   15.39
  20  10   4   28.25   10.90
  20  10   6  913.04  103.43
  20  10   8  698.47   96.24
  20  10  10 1855.83  235.29
  20  10  12 1141.38  151.71
  20  10  14 1482.41  196.72
  20  10  16    7.17    4.04
  20  10  18   -0.25    1.92
  20  11   1   41.94    6.22
  20  11   3  220.37   28.08
  20  11   5  410.70   36.67
  20  11   7  121.23   15.20
  20  11   9   17.65    4.24
  20  11  11   96.80   20.05
  20  11  13  116.29   11.07
  20  11  15  256.56   31.46
  20  11  17   96.10   10.01
  20  11  19   98.36   10.79
  20  12   0  976.37  119.14
  20  12   2  670.11   90.10
  20  12   4  190.39   27.33
  20  12   6   55.02    6.08
  20  12   8  297.56   47.80
  20  12  10  802.96   98.55
  20  12  12  765.32   99.53
  20  12  14  526.01   68.60
  20  12  16   68.46   13.27
  20  12  18   10.76    5.74
  20  13   1   36.17    7.95
  20  13   3   90.33   12.69
  20  13   5    8.78    3.76
  20  13   7    5.33    2.45
  20  13   9  103.07   12.27
  20  13  11  142.06   17.71
  20  13  13  220.90   20.80
  20  13  15  114.59   12.49
  20  13  17  115.71   17.90
  20  13  19   65.79    8.00
  20  14   0  112.53   17.82
  20  14   2   81.74   17.21
  20  14   4   23.62    4.24
  20  14   6  323.22   65.20
  20  14   8  219.86   26.55
  20  14  10  795.10  113.36
  20  14  12  765.93  114.12
  20  14  14  901.02  122.76
  20  14  16   36.06    7.92
  20  14  18    9.57    2.37
  20  15   1    4.02    4.91
  20  15   3    5.83    2.90
  20  15   5   28.22    9.48
  20  15   7   95.93   12.63
  20  15   9  115.82   13.50
  20  15  11  231.63   27.78
  20  15  13   90.02   11.13
  20  15  15  124.16   15.09
  20  15  17   58.81    7.98
  20  15  19   28.22    6.53
  20  16   0  649.36   90.55
  20  16   2  717.49  101.59
  20  16   4  508.42   75.24
  20  16   6   58.48    8.28
  20  16   8   17.26    6.61
  20  16  10   -0.78    3.21
  20  16  12   65.28   11.18
  20  16  14   33.69    6.36
  20  16  16   10.82    2.87
  20  16  18   -0.14    2.15
  20  17   1   17.88    9.04
  20  17   3   19.21    3.46
  20  17   5   16.73    5.02
  20  17   7   60.77    6.61
  20  17   9  119.61   12.38
  20  17  11  149.00   25.41
  20  17  13  113.89   14.19
  20  17  15   52.57    7.64
  20  17  17   13.92    3.82
  20  17  19   28.36    9.57
  20  18   0   90.05   13.89
  20  18   2   60.29   10.63
  20  18   4    5.47    3.32
  20  18   6   -6.16    2.29
  20  18   8    6.55    1.84
  20  18  10   -3.23    1.84
  20  18  12   -0.08    2.04
  20  18  14    6.58    2.54
  20  18  16    2.20    2.51
  20  18  18    1.42    2.96
  20  19   1    1.09    3.57
  20  19   3   -0.08    2.87
  20  19   5   53.77   11.29
  20  19   7   55.41    8.78
  20  19   9   60.10    5.49
  20  19  11   90.10   10.04
  20  19  13   47.66    7.86
  20  19  15   30.87    5.83
  20  19  17   17.40    3.96
  20  19  19   -1.67    2.34
  20  20   0 1377.03  225.39
  20  20   2  992.04  141.47
  20  20   4  540.24   84.39
  20  20   6  352.41   51.09
  20  20   8  325.89   42.50
  20  20  10  423.25   50.31
  20  20  12  111.13   16.40
  20  20  14   39.35    7.72
  20  20  16    8.65    3.12
  20  20  18   15.84    3.65
  20  20  20  103.35   31.99
  21   1   0  130.18   15.67
  21   1   2   65.70    9.65
  21   1   4    9.54    3.18
  21   1   6   12.24    9.45
  21   1   8   13.47    3.37
  21   1  10   17.21    2.93
  21   1  12   17.51    5.05
  21   1  14    3.54    3.01
  21   1  16   29.34   10.35
  21   1  18   -5.24    2.71
  21   1  20    5.35    2.96
  21   2   1   65.01    7.45
  21   2   3   11.46    6.50
  21   2   5  172.07   10.88
  21   2   7   41.11   10.07
  21   2   9  132.72   20.27
  21   2  11  269.92   38.68
  21   2  13   60.63   20.66
  21   2  15  342.93   37.17
  21   2  17   69.58   17.71
  21   2  19  670.30   83.69
  21   3   0   22.67   12.27
  21   3   2   16.43    6.78
  21   3   4   13.14    6.97
  21   3   6  114.78    9.40
  21   3   8  100.34    9.17
  21   3  10  119.08   12.30
  21   3  12   83.89    9.23
  21   3  14   20.72    4.85
  21   3  16   20.19    5.55
  21   3  18   31.79    4.32
  21   3  20    3.43    2.84
  21   4   1   10.49    2.48
  21   4   3    3.88    2.23
  21   4   5   36.84    7.36
  21   4   7   91.33    8.31
  21   4   9   35.39    4.55
  21   4  11  100.06   11.57
  21   4  13    6.39    5.08
  21   4  15  145.88   17.04
  21   4  17   12.91    4.94
  21   4  19  203.66   22.56
  21   5   0  242.96   19.24
  21   5   2  157.70   14.81
  21   5   4   31.85   11.49
  21   5   6   63.89    3.65
  21   5   8   97.63   12.02
  21   5  10   42.31    4.13
  21   5  12   50.34   20.55
  21   5  14   19.91    7.67
  21   5  16   49.11    6.61
  21   5  18   39.15    4.46
  21   5  20    7.14    4.52
  21   6   1    1.87    1.95
  21   6   3  107.81   10.79
  21   6   5   86.48    7.11
  21   6   7  187.32   12.47
  21   6   9   13.00    2.18
  21   6  11   20.25    3.15
  21   6  13   30.56    3.71
  21   6  15   29.06    3.26
  21   6  17    1.73    2.54
  21   6  19  105.55   19.41
  21   7   0   31.74    6.78
  21   7   2   37.68    4.02
  21   7   4  117.07   12.05
  21   7   6  190.95   14.72
  21   7   8   78.42   12.41
  21   7  10   13.27    2.26
  21   7  12    8.45    3.88
  21   7  14   18.74    2.62
  21   7  16   77.33    8.34
  21   7  18   21.72    4.66
  21   7  20    4.60    2.23
  21   8   1   32.82   11.88
  21   8   3  106.75   10.68
  21   8   5  108.04    9.31
  21   8   7   77.95   10.43
  21   8   9   89.63   12.77
  21   8  11   47.46    5.47
  21   8  13  186.43   17.21
  21   8  15   26.80    3.99
  21   8  17   19.63    2.15
  21   8  19   49.89    6.36
  21   9   0  207.04   26.19
  21   9   2   91.53   14.31
  21   9   4   37.62    4.66
  21   9   6   27.50    8.67
  21   9   8   72.95    8.28
  21   9  10  140.22   12.77
  21   9  12  154.13   15.42
  21   9  14  116.93   11.77
  21   9  16   94.45   10.35
  21   9  18   15.98    3.04
  21   9  20   11.43    1.98
  21  10   1   21.72    6.02
  21  10   3  103.91   12.10
  21  10   5   43.62    4.38
  21  10   7   21.56    4.18
  21  10   9  208.79   23.17
  21  10  11  207.96   19.66
  21  10  13  455.29   51.34
  21  10  15   61.91    8.23
  21  10  17   84.16   17.49
  21  10  19   16.93    2.09
  21  11   0  273.13   30.31
  21  11   2  242.31   33.44
  21  11   4   87.09   10.15
  21  11   6   14.11    2.71
  21  11   8   63.05    8.92
  21  11  10  218.05   23.51
  21  11  12  251.63   23.84
  21  11  14  118.66   13.86
  21  11  16   72.37    7.78
  21  11  18   10.18    2.26
  21  11  20   14.36    1.98
  21  12   1   25.49    6.86
  21  12   3   81.54   10.35
  21  12   5   20.02    8.39
  21  12   7    8.65    3.35
  21  12   9  175.08   24.01
  21  12  11  203.19   21.45
  21  12  13  451.47   47.27
  21  12  15   65.37    7.70
  21  12  17   70.39    8.84
  21  12  19    2.57    2.01
  21  13   0   46.21   12.83
  21  13   2   31.65    6.58
  21  13   4    7.67    4.35
  21  13   6   33.44    4.57
  21  13   8  204.47   18.35
  21  13  10  423.47   39.18
  21  13  12  528.47   58.65
  21  13  14  202.18   24.46
  21  13  16   73.85   12.91
  21  13  18    4.60    2.20
  21  13  20   18.46    3.21
  21  14   1   10.07    2.57
  21  14   3   20.11    3.32
  21  14   5   24.43   12.13
  21  14   7   22.64    2.40
  21  14   9  124.85   13.61
  21  14  11  116.79   13.64
  21  14  13  208.60   23.68
  21  14  15   27.02    5.16
  21  14  17   46.63    7.31
  21  14  19    5.49    2.76
  21  15   0  542.77   69.24
  21  15   2  298.54   32.68
  21  15   4  159.60   18.63
  21  15   6   31.68    4.88
  21  15   8   24.37    2.79
  21  15  10   64.95    7.70
  21  15  12   96.63   10.35
  21  15  14   45.09    6.39
  21  15  16   14.86    3.40
  21  15  18    0.59    2.45
  21  15  20   13.89    3.26
  21  16   1    8.42    3.21
  21  16   3   13.00    3.32
  21  16   5   41.58    4.91
  21  16   7   57.28    5.35
  21  16   9   93.17    7.56
  21  16  11   56.22    6.33
  21  16  13   68.52    9.31
  21  16  15   10.04    2.57
  21  16  17   16.26    3.82
  21  16  19   14.61    3.51
  21  17   0   97.13   11.18
  21  17   2   44.51    7.08
  21  17   4    3.54    2.82
  21  17   6    8.06   11.15
  21  17   8   15.12    2.15
  21  17  10   50.14    5.05
  21  17  12   75.55   10.51
  21  17  14   42.31    7.17
  21  17  16   15.84    3.46
  21  17  18    5.27    2.43
  21  17  20   -1.14    2.12
  21  18   1   -2.82    3.43
  21  18   3   30.26    4.82
  21  18   5   34.44    7.50
  21  18   7   21.36    3.01
  21  18   9   10.15    1.98
  21  18  11    5.74    2.90
  21  18  13    1.62    2.12
  21  18  15    5.19    2.20
  21  18  17    5.08    2.65
  21  18  19   23.34    6.86
  21  19   0 1013.35  130.49
  21  19   2 1024.67  124.43
  21  19   4  260.78   38.62
  21  19   6   85.59   11.04
  21  19   8   43.20    5.83
  21  19  10   15.95    1.92
  21  19  12    4.07    4.49
  21  19  14    6.55    2.71
  21  19  16   17.74    3.65
  21  19  18   16.73    4.24
  21  19  20   18.10    9.34
  21  20   1    3.99    5.38
  21  20   3    0.36    2.48
  21  20   5    1.95    3.32
  21  20   7   11.99    2.48
  21  20   9   13.16    2.79
  21  20  11   16.43    2.79
  21  20  13    7.61    2.18
  21  20  15   18.99    7.03
  21  20  17    1.25    2.06
  21  20  19   13.72    5.72
  21  21   0    4.82    3.26
  21  21   2   15.20    7.70
  21  21   4   22.20    4.38
  21  21   6   29.39    7.08
  21  21   8    3.37    2.20
  21  21  10    5.10    1.70
  21  21  12    5.55    2.04
  21  21  14   29.20    7.19
  21  21  16   48.80    7.78
  21  21  18   55.94   11.04
  21  21  20   59.62   11.10
  22   0   0   32.66   13.27
  22   1   1   17.54   19.33
  22   1   3   24.21    3.88
  22   1   5   64.87    7.59
  22   1   7  107.65    9.65
  22   1   9   51.42    6.75
  22   1  11   87.40   11.24
  22   1  13   15.23    2.90
  22   1  15   -0.06    3.57
  22   1  17    2.29    3.12
  22   1  19   -0.64    2.45
  22   1  21   -0.17    2.57
  22   2   0  124.13   23.04
  22   2   2  358.69   63.70
  22   2   4  161.41   20.97
  22   2   6  236.40   22.73
  22   2   8   53.68   10.71
  22   2  10  134.31   25.43
  22   2  12    8.00    4.02
  22   2  14   59.43    9.09
  22   2  16   65.70   10.04
  22   2  18  140.13   27.39
  22   2  20   35.61    6.41
  22   3   1   15.20    2.82
  22   3   3  277.84   31.71
  22   3   5  822.74   58.34
  22   3   7  762.61   85.22
  22   3   9  627.91   63.36
  22   3  11  379.69   42.33
  22   3  13   83.10    9.34
  22   3  15    4.69    2.57
  22   3  17   23.54    4.27
  22   3  19   16.98    3.23
  22   3  21    9.29    4.63
  22   4   0   72.31   14.06
  22   4   2  241.39   50.92
  22   4   4   66.04   11.71
  22   4   6  218.53   20.53
  22   4   8  120.75   16.31
  22   4  10    2.31    2.73
  22   4  12  121.09   19.08
  22   4  14   21.95    3.82
  22   4  16   47.24   12.19
  22   4  18   68.55   13.19
  22   4  20   53.71   16.59
  22   5   1   61.32   16.51
  22   5   3  753.07   52.90
  22   5   5 1361.61   85.75
  22   5   7 1599.51  117.91
  22   5   9 1083.26   91.28
  22   5  11  539.82   47.38
  22   5  13   22.98    5.55
  22   5  15   26.44    3.23
  22   5  17   60.74    7.25
  22   5  19   29.31    5.86
  22   5  21   11.88    3.23
  22   6   0  466.61   48.44
  22   6   2  213.84   23.09
  22   6   4  219.11   26.58
  22   6   6    9.29    2.48
  22   6   8  285.99   27.02
  22   6  10  201.12   32.13
  22   6  12  173.66   27.86
  22   6  14    6.33    3.04
  22   6  16   29.11    4.24
  22   6  18   18.57    5.08
  22   6  20   21.78    4.46
  22   7   1   96.94   11.07
  22   7   3  717.74   68.69
  22   7   5 1488.55  108.09
  22   7   7 1285.42   75.41
  22   7   9  801.57   73.15
  22   7  11  254.61   21.45
  22   7  13   18.27    5.88
  22   7  15  101.85   10.60
  22   7  17   65.15    7.06
  22   7  19   54.35    8.20
  22   7  21   17.62    3.43
  22   8   0   56.50   20.27
  22   8   2   63.53   11.41
  22   8   4  145.18   20.30
  22   8   6  311.22   27.78
  22   8   8 1028.80  126.75
  22   8  10  724.94   95.38
  22   8  12  988.25  100.98
  22   8  14   83.44   10.01
  22   8  16   28.89    4.29
  22   8  18   58.45   10.46
  22   8  20    2.82    2.31
  22   9   1   77.92   20.41
  22   9   3  690.35   63.75
  22   9   5 1063.85   78.61
  22   9   7  751.96   54.72
  22   9   9  243.51   28.47
  22   9  11   50.87    5.74
  22   9  13   70.16    6.53
  22   9  15  152.46   15.06
  22   9  17  148.89   12.41
  22   9  19   51.76    6.27
  22   9  21   34.19    5.86
  22  10   0  259.69   46.60
  22  10   2  132.60   21.92
  22  10   4    2.01    4.69
  22  10   6  118.74   16.40
  22  10   8  605.97   73.37
  22  10  10  656.16   79.73
  22  10  12  829.54  103.35
  22  10  14   63.47    9.59
  22  10  16    1.28    1.81
  22  10  18   32.82    4.49
  22  10  20   33.10    5.91
  22  11   1   61.80    8.98
  22  11   3  449.24   66.60
  22  11   5  606.13   62.19
  22  11   7  256.98   21.17
  22  11   9   51.95    6.44
  22  11  11   44.26   32.15
  22  11  13   61.41    7.45
  22  11  15  264.68   31.74
  22  11  17  109.63   11.21
  22  11  19   88.93    9.43
  22  11  21   22.87    5.27
  22  12   0   -0.64    2.93
  22  12   2    2.45    2.43
  22  12   4  105.67   16.01
  22  12   6  154.22   23.59
  22  12   8  894.85  113.33
  22  12  10  789.10  123.99
  22  12  12  612.41   63.33
  22  12  14   60.77   12.69
  22  12  16   11.13    2.87
  22  12  18   18.85    4.99
  22  12  20   39.54    8.31
  22  13   1   23.17    4.69
  22  13   3   99.89   13.33
  22  13   5   30.43    4.69
  22  13   7    3.71    2.34
  22  13   9   69.08    6.80
  22  13  11   86.31   10.60
  22  13  13  144.37   21.58
  22  13  15  117.35   14.86
  22  13  17   94.51   15.34
  22  13  19   25.35    4.63
  22  13  21   30.65    5.38
  22  14   0   64.53   16.15
  22  14   2   39.93    6.61
  22  14   4   23.76    5.33
  22  14   6    9.31    7.28
  22  14   8   71.95    7.89
  22  14  10  146.49   21.70
  22  14  12   46.24    8.98
  22  14  14    3.74    2.18
  22  14  16   13.08    4.77
  22  14  18   10.37    3.90
  22  14  20   18.04    3.88
  22  15   1    1.76    2.82
  22  15   3   10.82    5.88
  22  15   5   28.70    4.43
  22  15   7  108.68   11.18
  22  15   9  186.54   18.29
  22  15  11  252.88   32.21
  22  15  13  125.41   17.68
  22  15  15  149.23   21.61
  22  15  17   81.01   11.91
  22  15  19   12.74    4.07
  22  15  21   16.43    4.88
  22  16   0   47.35   10.51
  22  16   2   46.32    7.28
  22  16   4   31.29    5.52
  22  16   6   21.53    4.74
  22  16   8   32.77    4.27
  22  16  10    4.91    2.26
  22  16  12   18.02    3.18
  22  16  14   15.78    7.95
  22  16  16    5.47    2.84
  22  16  18   16.23   12.86
  22  16  20    1.65    2.26
  22  17   1    3.18    2.87
  22  17   3   20.02    5.24
  22  17   5   41.39    7.11
  22  17   7  109.46   11.35
  22  17   9  186.40   21.72
  22  17  11  141.67   14.39
  22  17  13  102.51   13.22
  22  17  15   58.54    9.40
  22  17  17   29.92    5.80
  22  17  19   15.84    3.60
  22  17  21    4.41    2.76
  22  18   0  300.54   45.76
  22  18   2   86.95   17.12
  22  18   4   65.90   11.82
  22  18   6   26.27    5.58
  22  18   8  103.24   11.55
  22  18  10   34.80    4.52
  22  18  12   41.13    8.17
  22  18  14   34.36    8.98
  22  18  16    6.25    3.71
  22  18  18   47.99    9.20
  22  18  20   94.85   17.23
  22  19   1   -2.01    2.23
  22  19   3   25.66    5.02
  22  19   5   22.25    4.49
  22  19   7   51.95    9.84
  22  19   9   60.49    6.27
  22  19  11   47.19    5.24
  22  19  13   33.46    6.19
  22  19  15   30.68    5.24
  22  19  17   21.81    5.05
  22  19  19   12.80    8.03
  22  19  21    6.80    2.73
  22  20   0    7.00    3.32
  22  20   2   38.57    8.53
  22  20   4   32.68    6.22
  22  20   6   12.44    3.63
  22  20   8    2.37    2.09
  22  20  10   28.89    5.21
  22  20  12   48.41    7.47
  22  20  14   30.29    9.48
  22  20  16    6.00    1.95
  22  20  18   82.44   13.94
  22  20  20  266.02   40.46
  22  21   1   -1.87    2.65
  22  21   3    6.44    3.01
  22  21   5   19.19    4.32
  22  21   7   32.04   12.16
  22  21   9   23.98    3.29
  22  21  11   28.33    4.07
  22  21  13   24.99    4.41
  22  21  15    7.72    3.12
  22  21  17   -1.34    2.12
  22  21  19   16.17    5.77
  22  21  21   34.02    6.39
  22  22   0  105.75   32.29
  22  22   2   51.70    8.37
  22  22   4  135.56   26.58
  22  22   6  168.16   27.39
  22  22   8  605.80   78.06
  22  22  10  745.74  120.08
  22  22  12  753.27   79.42
  22  22  14  394.19   47.49
  22  22  16   36.98    8.37
  22  22  18   66.18   12.52
  22  22  20  351.49   54.66
  22  22  22  295.30   61.07
  23   1   0   23.01   10.40
  23   1   2   10.99    2.73
  23   1   4   20.72    4.32
  23   1   6   15.48    2.34
  23   1   8   17.49    2.76
  23   1  10   28.25    3.54
  23   1  12   12.47    3.71
  23   1  14    6.75    2.96
  23   1  16    3.96    2.37
  23   1  18   28.19   14.64
  23   1  20    4.57    2.59
  23   1  22   -1.17    2.71
  23   2   1   47.19   23.90
  23   2   3   14.70    5.21
  23   2   5  119.69    9.90
  23   2   7   69.24   19.63
  23   2   9   37.03    4.69
  23   2  11   11.77    2.84
  23   2  13   19.72    6.08
  23   2  15   72.93    9.15
  23   2  17    9.96    4.38
  23   2  19   21.89    4.04
  23   2  21   43.87    8.00
  23   3   0   36.84   15.59
  23   3   2   11.60    3.07
  23   3   4   83.86    8.90
  23   3   6  202.71   13.89
  23   3   8  261.53   20.25
  23   3  10  234.03   21.39
  23   3  12   60.63   11.41
  23   3  14   14.14    2.90
  23   3  16   12.94    4.02
  23   3  18   32.99    5.21
  23   3  20   20.94    4.21
  23   3  22    4.02    5.35
  23   4   1   21.14    5.61
  23   4   3  177.53   19.55
  23   4   5  301.30   26.49
  23   4   7   12.21    3.15
  23   4   9   92.42   12.61
  23   4  11   -2.79    3.65
  23   4  13    8.90    5.77
  23   4  15   34.86    5.55
  23   4  17    1.70    3.49
  23   4  19   26.35    4.10
  23   4  21   31.37    5.66
  23   5   0   41.86    4.96
  23   5   2  100.53   10.10
  23   5   4  220.17   14.92
  23   5   6  268.47   18.21
  23   5   8  396.76   31.23
  23   5  10  298.31   32.10
  23   5  12   57.39    7.84
  23   5  14    7.89    3.60
  23   5  16   25.94    5.77
  23   5  18  104.55   15.64
  23   5  20   58.81   10.96
  23   5  22    5.94    2.40
  23   6   1   12.47    2.48
  23   6   3  205.53   13.78
  23   6   5  285.07   21.70
  23   6   7   34.47    3.15
  23   6   9   27.55    2.48
  23   6  11   25.29    3.35
  23   6  13   13.36    2.31
  23   6  15   41.19    5.47
  23   6  17    0.03    2.26
  23   6  19   11.29    2.45
  23   6  21   69.58    9.45
  23   7   0  161.78   14.03
  23   7   2   37.90    4.66
  23   7   4   15.31    2.31
  23   7   6   39.46    5.83
  23   7   8   82.57    5.63
  23   7  10   45.12    3.82
  23   7  12    5.49    2.79
  23   7  14   49.03    9.01
  23   7  16   35.11    4.24
  23   7  18   53.38    7.59
  23   7  20   28.45    5.61
  23   7  22    2.20    3.79
  23   8   1   21.75    4.10
  23   8   3  286.04   23.79
  23   8   5  397.01   29.06
  23   8   7   78.06    5.16
  23   8   9   26.80   20.16
  23   8  11   35.03    3.63
  23   8  13    9.93    2.06
  23   8  15   41.50    5.72
  23   8  17   -0.31    1.87
  23   8  19   -1.25    1.92
  23   8  21  221.12   30.34
  23   9   0   63.78   26.24
  23   9   2   29.37    4.60
  23   9   4   48.13    4.49
  23   9   6   34.36    3.76
  23   9   8   10.51    4.85
  23   9  10    5.02    2.87
  23   9  12   11.13    2.15
  23   9  14   53.99    5.08
  23   9  16   38.01    4.63
  23   9  18   31.26    4.46
  23   9  20   13.33    3.26
  23   9  22   18.91   13.86
  23  10   1   35.95    8.87
  23  10   3  247.86   30.09
  23  10   5  346.11   30.06
  23  10   7   49.28    7.17
  23  10   9   11.43    5.30
  23  10  11   60.54    6.25
  23  10  13   24.01    3.01
  23  10  15   23.40    2.90
  23  10  17    6.11    1.51
  23  10  19    5.02    1.48
  23  10  21  357.66   39.96
  23  11   0   27.75    4.99
  23  11   2   11.02    2.90
  23  11   4   24.35   24.57
  23  11   6   24.99    5.16
  23  11   8   40.46    5.21
  23  11  10   73.51    8.62
  23  11  12   85.42    9.01
  23  11  14   69.11    7.50
  23  11  16   27.30    3.07
  23  11  18    5.94    1.78
  23  11  20    3.23    2.65
  23  11  22    9.26    2.51
  23  12   1    5.33    3.32
  23  12   3   64.50    9.17
  23  12   5   73.68    6.67
  23  12   7    7.08    3.57
  23  12   9   12.41    2.15
  23  12  11  150.68   21.50
  23  12  13   11.38    2.93
  23  12  15   13.69    2.51
  23  12  17    1.20    1.95
  23  12  19    4.07    1.90
  23  12  21  292.34   24.51
  23  13   0    8.56    2.68
  23  13   2   15.76    6.75
  23  13   4   18.77   16.29
  23  13   6   25.43   13.80
  23  13   8   22.76   11.43
  23  13  10   24.93    2.73
  23  13  12   13.72    2.82
  23  13  14    5.74    2.37
  23  13  16    0.22    2.12
  23  13  18    3.63    2.93
  23  13  20   13.39    8.09
  23  13  22    8.81    3.90
  23  14   1    4.32    4.66
  23  14   3    5.61    2.59
  23  14   5    2.82    2.45
  23  14   7   27.83    4.71
  23  14   9   53.79    4.82
  23  14  11   83.55   13.53
  23  14  13   13.02    2.51
  23  14  15    4.52    2.18
  23  14  17    5.74    2.15
  23  14  19   -0.03    1.95
  23  14  21   70.69    9.70
  23  15   0  146.16   21.84
  23  15   2   74.77   13.22
  23  15   4   46.82    9.79
  23  15   6   37.90    5.41
  23  15   8   38.57    3.35
  23  15  10   30.70    3.21
  23  15  12   12.38    2.59
  23  15  14    5.86    2.54
  23  15  16    6.64    1.95
  23  15  18    3.82    2.29
  23  15  20    2.82    2.04
  23  15  22    3.99    1.90
  23  16   1   -0.86    2.26
  23  16   3   11.94    2.73
  23  16   5   29.03    5.30
  23  16   7   47.94    5.66
  23  16   9   33.38    3.29
  23  16  11   28.75    3.43
  23  16  13    4.07    2.06
  23  16  15    9.73    3.57
  23  16  17   23.54    4.10
  23  16  19   24.62    5.08
  23  16  21    2.93    2.20
  23  17   0   21.39    3.82
  23  17   2   22.59    3.74
  23  17   4   -1.25    2.59
  23  17   6   -2.68    2.04
  23  17   8   -0.67    1.81
  23  17  10    5.27    1.45
  23  17  12   19.10   12.97
  23  17  14    7.89    2.26
  23  17  16   28.92    7.33
  23  17  18   18.55    4.91
  23  17  20   15.70    4.52
  23  17  22    3.65    2.68
  23  18   1   18.49    3.43
  23  18   3   46.27    6.14
  23  18   5   68.44    9.26
  23  18   7   40.80    5.74
  23  18   9   29.90    3.68
  23  18  11    4.04    1.78
  23  18  13    2.65    1.78
  23  18  15    2.48    2.04
  23  18  17   22.95    4.91
  23  18  19   36.00    7.89
  23  18  21   13.97    4.07
  23  19   0   16.26    2.96
  23  19   2   12.88    2.76
  23  19   4   19.86    3.32
  23  19   6   15.95    3.04
  23  19   8    5.02    1.95
  23  19  10    5.55    1.62
  23  19  12   10.29    6.94
  23  19  14    4.16    3.12
  23  19  16   14.89    3.88
  23  19  18   51.45    8.37
  23  19  20   32.01   14.22
  23  19  22    4.60    3.29
  23  20   1    3.60    2.87
  23  20   3   17.65    3.99
  23  20   5   64.67   10.26
  23  20   7   27.55    5.41
  23  20   9    9.20    2.31
  23  20  11    1.48    1.34
  23  20  13    5.72    1.98
  23  20  15    7.78    3.88
  23  20  17   17.60    4.10
  23  20  19   33.41    7.25
  23  20  21   21.67    4.38
  23  21   0   63.89   11.41
  23  21   2   34.52    6.53
  23  21   4   27.89    6.36
  23  21   6   62.77   11.77
  23  21   8  180.82   24.04
  23  21  10  312.26   32.57
  23  21  12  290.56   22.70
  23  21  14   61.91    9.82
  23  21  16    2.15    1.87
  23  21  18    4.69    2.65
  23  21  20   20.00    6.27
  23  21  22    9.59    3.57
  23  22   1    2.71    2.79
  23  22   3    4.69    2.82
  23  22   5   19.27   14.50
  23  22   7    1.65    2.43
  23  22   9    7.67    2.79
  23  22  11   17.21    8.70
  23  22  13    2.45    1.67
  23  22  15    1.56    1.90
  23  22  17    8.56    4.32
  23  22  19   12.41    4.32
  23  22  21   24.37    5.97
  23  23   0  284.81   66.76
  23  23   2  227.70   33.38
  23  23   4  141.11   30.68
  23  23   6   15.76   11.82
  23  23   8   21.28    4.91
  23  23  10   60.79    8.90
  23  23  12  132.58   13.53
  23  23  14   24.85    4.13
  23  23  16    9.68    6.39
  23  23  18   33.66    6.64
  23  23  20   31.04    6.39
  23  23  22   33.27    6.69
  24   0   0  378.41   97.24
  24   1   1    7.31    3.71
  24   1   3   39.43    5.63
  24   1   5  117.16   16.54
  24   1   7  143.82   14.31
  24   1   9  122.98   33.49
  24   1  11   76.05    8.31
  24   1  13    9.54    2.90
  24   1  15    4.04    2.62
  24   1  17   12.16   11.21
  24   1  19    6.44    2.65
  24   1  21    2.68    2.71
  24   1  23    1.23    2.73
  24   2   0   77.61   15.20
  24   2   2  117.24   15.70
  24   2   4  435.57   66.12
  24   2   6   29.56   14.67
  24   2   8  111.47   11.77
  24   2  10   11.43    5.58
  24   2  12   27.27   11.74
  24   2  14  336.27   64.78
  24   2  16   35.56    6.55
  24   2  18  186.07   30.40
  24   2  20   13.92    3.63
  24   2  22  560.26   62.55
  24   3   1   50.59    7.47
  24   3   3  436.44   45.26
  24   3   5  960.78   86.28
  24   3   7  900.46   64.06
  24   3   9  638.07   63.64
  24   3  11  206.37   26.24
  24   3  13   35.75    7.03
  24   3  15    5.72    2.34
  24   3  17   52.40   15.87
  24   3  19   54.74   10.68
  24   3  21   23.12    4.27
  24   3  23    5.74    3.96
  24   4   0  438.22   67.91
  24   4   2  427.46   64.95
  24   4   4  375.42   50.73
  24   4   6   13.66    6.97
  24   4   8   40.80    5.66
  24   4  10   12.66    2.45
  24   4  12   13.14    2.48
  24   4  14  144.15   69.66
  24   4  16   13.97    4.41
  24   4  18  113.39   20.44
  24   4  20    8.59    3.07
  24   4  22  129.93   24.60
  24   5   1   97.44   18.21
  24   5   3  788.32   80.37
  24   5   5 1179.86  101.23
  24   5   7 1233.77   75.69
  24   5   9  693.95   57.25
  24   5  11  257.62   28.22
  24   5  13   10.40    5.24
  24   5  15   23.79    3.54
  24   5  17   95.93   12.80
  24   5  19  143.87   22.37
  24   5  21   62.61   11.15
  24   5  23    8.23    2.65
  24   6   0   31.85   12.05
  24   6   2   15.48    4.94
  24   6   4    2.79    2.18
  24   6   6  176.50   21.03
  24   6   8   87.62   12.66
  24   6  10  198.34   24.54
  24   6  12   58.56   15.20
  24   6  14   81.40   12.41
  24   6  16   16.68    6.86
  24   6  18   11.57    3.37
  24   6  20   12.27    3.82
  24   6  22    6.33    3.01
  24   7   1  139.19    9.62
  24   7   3  897.34   61.49
  24   7   5 1640.31  113.86
  24   7   7 1261.80   84.72
  24   7   9  905.67   75.60
  24   7  11  146.35   13.11
  24   7  13    2.57    2.01
  24   7  15   38.96    4.96
  24   7  17  133.44   15.64
  24   7  19  121.09   18.57
  24   7  21   48.36   10.37
  24   7  23   14.92    3.76
  24   8   0  179.85   23.62
  24   8   2  124.60   14.56
  24   8   4   42.56    7.06
  24   8   6   68.74    8.25
  24   8   8  217.69   21.06
  24   8  10  286.13   26.35
  24   8  12   78.87    9.45
  24   8  14   18.13    4.27
  24   8  16    9.96    3.29
  24   8  18    0.31    2.12
  24   8  20  114.70   19.88
  24   8  22   29.00    6.27
  24   9   1  120.20   12.77
  24   9   3  601.51   63.64
  24   9   5 1020.60  121.17
  24   9   7  758.99   78.45
  24   9   9  363.51   34.19
  24   9  11   64.20    6.72
  24   9  13    0.98    1.48
  24   9  15   45.87    4.71
  24   9  17  105.53   11.71
  24   9  19   56.03    8.51
  24   9  21   25.29    5.27
  24   9  23    6.05    2.76
  24  10   0   -3.93    2.62
  24  10   2   16.37    7.50
  24  10   4   32.29   13.02
  24  10   6  209.13   24.51
  24  10   8  284.26   29.73
  24  10  10  445.22   45.01
  24  10  12   71.28   10.37
  24  10  14   15.78    2.84
  24  10  16    4.91    1.37
  24  10  18   29.76    5.38
  24  10  20  436.52   54.02
  24  10  22  204.36   29.20
  24  11   1   62.77    8.31
  24  11   3  219.81   22.73
  24  11   5  262.84   28.08
  24  11   7  137.79   12.08
  24  11   9   65.03    8.34
  24  11  11   -0.31    1.78
  24  11  13    5.83    1.98
  24  11  15   41.52    4.91
  24  11  17   34.25    3.65
  24  11  19   31.15    4.32
  24  11  21   10.07    3.12
  24  11  23   12.41    3.71
  24  12   0   -1.53    2.51
  24  12   2   -1.34    4.18
  24  12   4   14.22    2.82
  24  12   6   61.88   11.27
  24  12   8   70.69   10.21
  24  12  10   68.52    9.98
  24  12  12    5.88    2.93
  24  12  14   65.37   14.53
  24  12  16   22.31    4.60
  24  12  18   97.13   12.38
  24  12  20  401.16   44.48
  24  12  22  296.22   34.13
  24  13   1   21.25   11.29
  24  13   3   33.49    5.47
  24  13   5    2.87    3.82
  24  13   7    6.69    4.71
  24  13   9    9.59    3.07
  24  13  11    9.62    2.40
  24  13  13   17.43    2.73
  24  13  15   17.99    2.90
  24  13  17   30.26    5.08
  24  13  19   13.64    2.51
  24  13  21    7.67    1.67
  24  13  23    6.27    1.95
  24  14   0  346.00   48.89
  24  14   2  225.33   39.10
  24  14   4   70.78   13.02
  24  14   6  103.41   18.99
  24  14   8   18.80    2.90
  24  14  10   26.02    4.52
  24  14  12   45.18    7.92
  24  14  14   85.92   16.87
  24  14  16   40.74    7.06
  24  14  18   34.97    7.00
  24  14  20  192.06   23.56
  24  14  22  139.16   16.26
  24  15   1    6.94    2.09
  24  15   3    4.60    2.54
  24  15   5   25.66    4.63
  24  15   7   47.46    5.61
  24  15   9   39.91    4.27
  24  15  11   51.87    6.80
  24  15  13   13.78    2.65
  24  15  15   20.44    4.38
  24  15  17   12.49    2.98
  24  15  19    7.67    4.04
  24  15  21    2.62    1.73
  24  15  23    1.59    1.90
  24  16   0   45.07    9.17
  24  16   2   34.44    8.62
  24  16   4   24.35    5.19
  24  16   6    9.37    2.65
  24  16   8   12.72    2.90
  24  16  10    0.25    1.65
  24  16  12   26.47    5.16
  24  16  14   29.87    5.91
  24  16  16    4.96    2.40
  24  16  18   16.29    3.65
  24  16  20    1.28    2.04
  24  16  22    1.42    2.90
  24  17   1    6.08    4.60
  24  17   3   47.30    9.40
  24  17   5   93.48   14.36
  24  17   7   93.14   10.04
  24  17   9   88.54   10.65
  24  17  11   44.51    5.69
  24  17  13   27.55    4.63
  24  17  15    8.06    2.31
  24  17  17    5.83    2.34
  24  17  19    4.41    4.94
  24  17  21    0.84    1.95
  24  17  23    4.49    2.98
  24  18   0  262.28   40.33
  24  18   2  217.13   38.76
  24  18   4  117.35   22.70
  24  18   6    7.11    3.54
  24  18   8    1.45    2.15
  24  18  10   36.00    6.69
  24  18  12   96.41   11.74
  24  18  14   31.23    6.22
  24  18  16   22.62    8.98
  24  18  18   53.13   12.91
  24  18  20   50.62   12.86
  24  18  22  110.96   21.72
  24  19   1    4.80    2.82
  24  19   3   67.60   11.29
  24  19   5  131.13   23.93
  24  19   7  105.81   12.63
  24  19   9   64.48   10.85
  24  19  11   40.41    5.63
  24  19  13   14.03    3.51
  24  19  15    5.88    1.92
  24  19  17   19.21    9.34
  24  19  19   -2.51    2.57
  24  19  21    1.34    2.15
  24  19  23    3.26    2.20
  24  20   0   44.26   10.43
  24  20   2    7.89    4.24
  24  20   4   15.76    3.40
  24  20   6   13.72    4.29
  24  20   8  102.82   16.79
  24  20  10  377.26   52.96
  24  20  12  464.38   42.95
  24  20  14  259.27   36.25
  24  20  16   -1.23    1.90
  24  20  18   49.67   10.60
  24  20  20  140.94   27.11
  24  20  22  239.11   40.24
  24  21   1    6.92    2.62
  24  21   3   29.59    6.33
  24  21   5   48.69    9.12
  24  21   7   66.68   10.60
  24  21   9   33.52    5.38
  24  21  11    7.75    2.31
  24  21  13    3.32    1.56
  24  21  15    1.06    1.87
  24  21  17    0.70    2.20
  24  21  19    4.21    1.98
  24  21  21   15.34    4.38
  24  21  23    9.59    3.68
  24  22   0  377.93   63.64
  24  22   2  234.17   42.72
  24  22   4  142.28   30.43
  24  22   6    6.86    3.32
  24  22   8   14.95    3.82
  24  22  10  195.27   31.01
  24  22  12  291.51   34.16
  24  22  14  133.61   16.12
  24  22  16   18.10   16.34
  24  22  18   62.19   11.60
  24  22  20  198.08   34.58
  24  22  22  477.04   71.50
  24  23   1    1.62    2.51
  24  23   3    8.37    7.67
  24  23   5    5.19    2.59
  24  23   7   14.31    4.91
  24  23   9    6.14    3.32
  24  23  11    4.88    2.48
  24  23  13    2.12    1.78
  24  23  15    5.24    2.71
  24  23  17    0.61    3.99
  24  23  19    1.56    1.59
  24  23  21   11.41    3.26
  24  23  23   13.80    3.49
  24  24   0    3.99    3.71
  24  24   2    9.87    3.23
  24  24   4   20.78    6.58
  24  24   6  222.85   39.63
  24  24   8  312.93   53.57
  24  24  10  504.09   72.81
  24  24  12  420.71   45.04
  24  24  14  189.66   20.16
  24  24  16   -0.53    1.53
  24  24  18   30.70    6.53
  24  24  20  147.75   23.20
  24  24  22  159.21   27.52
  24  24  24  140.89   48.36
  25   1   0    5.66    3.01
  25   1   2    8.81    3.60
  25   1   4   17.15    3.37
  25   1   6   25.57    3.18
  25   1   8   62.55   10.96
  25   1  10   73.01   23.15
  25   1  12    1.70    2.45
  25   1  14    2.31    2.54
  25   1  16    0.28    2.51
  25   1  18   13.36    8.37
  25   1  20    9.06    2.90
  25   1  22    3.32    3.04
  25   1  24    3.76    3.07
  25   2   1    7.11    2.51
  25   2   3  298.70   33.80
  25   2   5   18.04    3.57
  25   2   7  165.34   13.75
  25   2   9    3.29    2.31
  25   2  11   12.27   13.39
  25   2  13  163.42   21.47
  25   2  15   55.27    7.53
  25   2  17  257.62   30.62
  25   2  19  141.42   25.04
  25   2  21  215.60   31.68
  25   2  23    1.87    2.87
  25   3   0  184.06   17.79
  25   3   2  243.49   42.03
  25   3   4  197.72   23.37
  25   3   6  337.61   31.48
  25   3   8  424.36   55.47
  25   3  10  262.76   25.80
  25   3  12   39.07    5.69
  25   3  14    3.40    2.04
  25   3  16   19.55    3.37
  25   3  18   74.91   13.72
  25   3  20   62.02   11.15
  25   3  22   37.84    9.26
  25   3  24    5.88    2.90
  25   4   1   31.26    8.87
  25   4   3  235.76   24.99
  25   4   5   15.20    8.90
  25   4   7  134.22    9.98
  25   4   9    5.55    2.01
  25   4  11    1.23    2.18
  25   4  13   87.09   11.18
  25   4  15   54.49    8.23
  25   4  17  129.62   18.07
  25   4  19   99.06   16.43
  25   4  21  117.60   19.49
  25   4  23   17.43    9.43
  25   5   0   38.01    6.47
  25   5   2   19.97    2.51
  25   5   4    2.71    2.73
  25   5   6   46.35    4.49
  25   5   8  141.47   11.13
  25   5  10   75.24    7.59
  25   5  12    8.14    3.65
  25   5  14    7.78    2.68
  25   5  16   70.36   10.51
  25   5  18  149.14   18.96
  25   5  20  140.39   20.86
  25   5  22   78.11   11.35
  25   5  24    3.54    2.40
  25   6   1   20.86    3.07
  25   6   3  254.31   22.56
  25   6   5   52.93   13.27
  25   6   7  175.97   13.30
  25   6   9   23.65    4.94
  25   6  11   -1.34    2.06
  25   6  13   22.48    4.43
  25   6  15   27.30    4.46
  25   6  17   23.96    5.16
  25   6  19    8.95    5.27
  25   6  21    8.48    3.01
  25   6  23   51.31   11.91
  25   7   0  195.18   17.46
  25   7   2  188.83   16.51
  25   7   4  146.60   10.43
  25   7   6  155.81   10.07
  25   7   8  189.33   13.53
  25   7  10  112.80   10.35
  25   7  12   16.20    2.87
  25   7  14    5.47    2.15
  25   7  16   46.21    6.41
  25   7  18  106.95   20.41
  25   7  20  171.62   28.47
  25   7  22   55.38    9.70
  25   7  24    6.50    4.77
  25   8   1   57.48   13.72
  25   8   3  370.99   26.16
  25   8   5  165.79   15.28
  25   8   7  218.41   15.67
  25   8   9   29.34    8.76
  25   8  11    4.80    1.53
  25   8  13    3.88    1.76
  25   8  15   10.71    2.06
  25   8  17   14.19   11.04
  25   8  19   11.46    2.73
  25   8  21   24.12    6.11
  25   8  23  271.93   45.26
  25   9   0   10.82    2.26
  25   9   2    3.76    2.31
  25   9   4    4.99    2.01
  25   9   6   28.67    6.44
  25   9   8   20.86    2.79
  25   9  10   13.14    2.62
  25   9  12    0.47    1.81
  25   9  14    6.19    1.59
  25   9  16    7.95    1.90
  25   9  18   13.41    2.90
  25   9  20   29.73    5.69
  25   9  22    7.72    2.40
  25   9  24    1.67    2.93
  25  10   1   20.50    2.82
  25  10   3  260.08   25.80
  25  10   5   84.25    9.09
  25  10   7  111.97   10.32
  25  10   9   12.58    2.34
  25  10  11    7.17    1.76
  25  10  13    4.32    1.53
  25  10  15    1.65    1.78
  25  10  17    7.03    1.70
  25  10  19   96.57   11.24
  25  10  21  120.42   14.19
  25  10  23  416.61   45.43
  25  11   0    1.87    2.62
  25  11   2    6.27    8.62
  25  11   4    1.92    4.52
  25  11   6    4.63    3.96
  25  11   8    8.95    1.92
  25  11  10    5.97    1.59
  25  11  12    8.12    2.20
  25  11  14    9.23    3.43
  25  11  16   15.81    8.39
  25  11  18   -0.25    1.51
  25  11  20    1.67    2.04
  25  11  22    1.00    1.95
  25  11  24   -0.84    1.65
  25  12   1    1.06    2.23
  25  12   3   64.34    8.06
  25  12   5    8.14    2.40
  25  12   7   17.71    5.16
  25  12   9   -0.61    1.65
  25  12  11    8.00    2.06
  25  12  13    5.10    1.81
  25  12  15    9.59    3.79
  25  12  17   12.13    1.81
  25  12  19  118.49   12.13
  25  12  21  138.49   14.00
  25  12  23  324.42   33.55
  25  13   0  157.62   20.92
  25  13   2  160.85   22.62
  25  13   4  100.70   12.08
  25  13   6   25.54    4.69
  25  13   8    2.96    1.67
  25  13  10    4.85    2.23
  25  13  12    5.13    1.98
  25  13  14   13.78    2.51
  25  13  16   22.51    8.03
  25  13  18    4.55    1.73
  25  13  20    3.23    1.34
  25  13  22    2.06    1.37
  25  13  24    8.95    5.74
  25  14   1    1.65    3.35
  25  14   3    1.12    2.26
  25  14   5   10.96    2.54
  25  14   7   10.76    4.96
  25  14   9   14.39    2.43
  25  14  11    9.70    1.98
  25  14  13   12.97    2.54
  25  14  15   -2.59    1.87
  25  14  17    5.19    2.26
  25  14  19   43.53    7.95
  25  14  21   48.72    6.72
  25  14  23   73.51    9.82
  25  15   0   76.08   15.73
  25  15   2   71.70   12.21
  25  15   4   46.91    7.08
  25  15   6   21.70    4.10
  25  15   8   11.99    2.09
  25  15  10    2.71    1.78
  25  15  12    3.18    1.78
  25  15  14   -1.25    2.04
  25  15  16   -0.59    2.15
  25  15  18    8.03    3.76
  25  15  20    3.10    1.76
  25  15  22    5.49    4.10
  25  15  24    1.87    1.56
  25  16   1    6.50    2.40
  25  16   3   19.30    4.18
  25  16   5   53.57    8.37
  25  16   7   46.74    6.97
  25  16   9   16.57    5.05
  25  16  11    6.19    1.65
  25  16  13    6.61    2.37
  25  16  15    0.73    2.06
  25  16  17    6.50    3.32
  25  16  19    2.20    2.40
  25  16  21    2.62    1.78
  25  16  23    9.06    5.63
  25  17   0  251.74   34.86
  25  17   2  229.96   29.98
  25  17   4  126.30   18.63
  25  17   6   23.34    4.10
  25  17   8    1.87    3.71
  25  17  10    7.98    2.87
  25  17  12   10.93    1.70
  25  17  14    2.26    1.90
  25  17  16    1.31    2.12
  25  17  18   -0.92    2.18
  25  17  20    6.53    2.93
  25  17  22    9.54    7.50
  25  17  24   -0.86    1.48
  25  18   1    4.57    2.40
  25  18   3   69.69   10.32
  25  18   5  110.35   16.68
  25  18   7  114.31   16.29
  25  18   9   26.07    8.87
  25  18  11    5.61    3.54
  25  18  13    7.50    2.45
  25  18  15    6.16    3.65
  25  18  17    6.69    3.54
  25  18  19    2.45    2.82
  25  18  21    3.10    1.90
  25  18  23    5.13    2.40
  25  19   0  145.35   19.24
  25  19   2  150.34   26.27
  25  19   4   82.99   15.95
  25  19   6    6.05    2.96
  25  19   8    8.76    3.21
  25  19  10   92.50   11.99
  25  19  12  121.59   13.44
  25  19  14   51.51    9.34
  25  19  16   15.51    9.29
  25  19  18    3.90    3.15
  25  19  20    2.76    2.40
  25  19  22    6.97    2.51
  25  19  24    4.24    1.67
  25  20   1    8.90    6.80
  25  20   3   82.52   15.17
  25  20   5  134.86   18.91
  25  20   7  119.30   19.66
  25  20   9   27.39    5.55
  25  20  11   -0.56    1.59
  25  20  13    3.40    2.12
  25  20  15    8.92    3.23
  25  20  17    4.52    2.15
  25  20  19    3.57    3.18
  25  20  21    5.49    3.12
  25  20  23   29.09    5.80
  25  21   0  259.66   32.10
  25  21   2  252.60   40.05
  25  21   4   86.17   13.19
  25  21   6    2.84    2.45
  25  21   8   29.87    6.27
  25  21  10  171.68   20.47
  25  21  12  207.06   22.31
  25  21  14   67.24    8.81
  25  21  16    0.81    2.09
  25  21  18    5.05    2.12
  25  21  20    8.48    2.93
  25  21  22    5.27    2.48
  25  21  24    7.14    2.62
  25  22   1    6.92    2.26
  25  22   3   25.07    5.33
  25  22   5   63.86   13.33
  25  22   7   60.01   11.82
  25  22   9    6.97    4.16
  25  22  11    2.34    1.76
  25  22  13   -1.25    1.39
  25  22  15    0.39    1.51
  25  22  17    2.40    1.90
  25  22  19    8.34    2.59
  25  22  21   12.58    4.29
  25  22  23   12.41    4.29
  25  23   0    2.73    2.65
  25  23   2    3.04    3.54
  25  23   4   21.67   11.52
  25  23   6   68.80   12.08
  25  23   8  330.77   37.17
  25  23  10  319.09   38.99
  25  23  12  290.25   50.53
  25  23  14   82.30   10.18
  25  23  16    9.23    8.20
  25  23  18   12.83    5.88
  25  23  20   16.76    4.10
  25  23  22   10.74    4.04
  25  23  24    5.38    2.06
  25  24   1    3.29    4.41
  25  24   3    0.84    4.66
  25  24   5    1.14    2.57
  25  24   7    2.12    2.82
  25  24   9    1.03    2.12
  25  24  11    2.43    2.04
  25  24  13   -3.65    1.53
  25  24  15    0.84    1.37
  25  24  17    5.27    2.57
  25  24  19    3.82    1.67
  25  24  21    5.24    2.31
  25  24  23    0.67    2.18
  25  25   0   54.99   21.14
  25  25   2   55.69   11.13
  25  25   4   16.17    8.17
  25  25   6    3.54    2.73
  25  25   8   37.54    8.00
  25  25  10  171.70   20.36
  25  25  12   95.12   15.62
  25  25  14    6.72    2.51
  25  25  16    1.65    1.62
  25  25  18   11.27    2.68
  25  25  20    3.21    2.82
  25  25  22   16.73    4.43
  25  25  24    4.99    4.29
  26   0   0  244.68   84.02
  26   1   1    5.63    3.18
  26   1   3   24.35    8.42
  26   1   5   34.27    4.41
  26   1   7   37.70    4.29
  26   1   9   36.59   12.30
  26   1  11    3.54    2.12
  26   1  13    0.08    2.04
  26   1  15    8.56    2.34
  26   1  17    5.55    2.71
  26   1  19   20.27    6.25
  26   1  21    6.58    2.96
  26   1  23    2.84    2.71
  26   1  25    1.17    2.54
  26   2   0  338.97   44.84
  26   2   2  898.23  117.52
  26   2   4   11.15    3.15
  26   2   6  485.35   52.87
  26   2   8   47.41    6.53
  26   2  10   39.41   12.30
  26   2  12   27.19    4.77
  26   2  14    9.76    3.40
  26   2  16  365.80   55.25
  26   2  18  449.10   66.73
  26   2  20  605.13   82.41
  26   2  22   62.89   37.26
  26   2  24  105.14   19.44
  26   3   1   16.34    3.43
  26   3   3  162.70   17.99
  26   3   5  520.19  104.13
  26   3   7  345.72   30.03
  26   3   9  280.77   28.17
  26   3  11   79.20    7.28
  26   3  13    1.37    2.15
  26   3  15   21.47    3.37
  26   3  17   82.46   15.09
  26   3  19  124.04   27.33
  26   3  21   59.04    9.84
  26   3  23   10.26    3.74
  26   3  25    1.39    2.68
  26   4   0   43.03    5.05
  26   4   2   28.78   12.08
  26   4   4  199.65   26.44
  26   4   6   29.92   11.94
  26   4   8   76.77    9.76
  26   4  10   37.51    5.72
  26   4  12   98.89   13.78
  26   4  14   92.00   13.72
  26   4  16  181.46   25.38
  26   4  18  204.53   34.89
  26   4  20  188.49   31.82
  26   4  22    9.40    4.10
  26   4  24   17.74    8.31
  26   5   1   34.78    4.96
  26   5   3  220.28   20.00
  26   5   5  552.48   52.15
  26   5   7  752.04   73.40
  26   5   9  313.40   25.80
  26   5  11   54.41    6.27
  26   5  13   -3.63    2.12
  26   5  15   21.70    3.71
  26   5  17  185.54   24.54
  26   5  19  279.32   48.36
  26   5  21  170.92   25.71
  26   5  23   38.71    7.17
  26   5  25   -0.56    2.76
  26   6   0  411.40   53.93
  26   6   2  519.77   58.37
  26   6   4   22.87    4.02
  26   6   6  223.66   32.13
  26   6   8    8.28    3.04
  26   6  10    3.57    1.76
  26   6  12   -0.56    2.04
  26   6  14    3.57    1.95
  26   6  16   15.92    4.07
  26   6  18   26.02    4.82
  26   6  20   29.67    6.11
  26   6  22    3.63    2.71
  26   6  24    3.63    2.57
  26   7   1   56.39    6.69
  26   7   3  340.73   27.50
  26   7   5  882.81  112.64
  26   7   7  664.81   56.42
  26   7   9  436.80   37.65
  26   7  11   44.03    4.16
  26   7  13    1.28    1.92
  26   7  15   26.77    4.21
  26   7  17  134.31   19.91
  26   7  19  267.78   35.86
  26   7  21  109.99   17.01
  26   7  23   32.41    7.00
  26   7  25   14.45    8.76
  26   8   0   18.94    2.34
  26   8   2   39.13    4.16
  26   8   4   71.81    8.03
  26   8   6    2.82    1.62
  26   8   8   79.73    8.73
  26   8  10   56.72    7.14
  26   8  12   11.91    2.57
  26   8  14    8.65    9.34
  26   8  16   -0.84    2.09
  26   8  18   13.94    5.02
  26   8  20   24.60    6.30
  26   8  22   91.19   17.26
  26   8  24   49.70    9.98
  26   9   1   14.31    2.45
  26   9   3  206.73   21.22
  26   9   5  310.69   27.75
  26   9   7  368.48   27.11
  26   9   9  202.69   15.06
  26   9  11   25.27    3.15
  26   9  13    3.76    1.65
  26   9  15    8.14    2.62
  26   9  17   43.06    6.44
  26   9  19   79.67   13.80
  26   9  21   27.19    6.00
  26   9  23    3.82    2.93
  26   9  25    6.33    2.73
  26  10   0   30.79   10.79
  26  10   2   48.83   12.16
  26  10   4   45.54   11.88
  26  10   6    1.90    1.78
  26  10   8   40.30    5.13
  26  10  10    3.88    1.39
  26  10  12   31.07    3.60
  26  10  14   27.41    4.43
  26  10  16   61.27    9.15
  26  10  18  139.74   25.38
  26  10  20  226.92   29.56
  26  10  22  216.38   32.10
  26  10  24  115.65   19.13
  26  11   1    5.10    2.31
  26  11   3   44.82    8.37
  26  11   5   49.58    6.05
  26  11   7   32.60    4.82
  26  11   9   25.80    2.65
  26  11  11    9.12    1.62
  26  11  13    7.31    1.53
  26  11  15    6.33    1.73
  26  11  17   13.92    7.67
  26  11  19   10.18    2.40
  26  11  21    7.70    3.18
  26  11  23    5.41    3.07
  26  11  25    4.43    2.45
  26  12   0  112.86   19.30
  26  12   2   18.41    4.21
  26  12   4   86.12   13.55
  26  12   6    3.49    2.45
  26  12   8    9.29    2.34
  26  12  10   40.02    5.02
  26  12  12  117.16   15.62
  26  12  14  183.44   20.64
  26  12  16  177.09   20.97
  26  12  18  436.36   45.99
  26  12  20  361.31   47.99
  26  12  22  305.87   39.57
  26  12  24  117.63   19.63
  26  13   1    1.51    2.15
  26  13   3   -2.98    2.15
  26  13   5   -0.50    2.15
  26  13   7    1.62    2.09
  26  13   9    2.65    1.48
  26  13  11    6.39    1.45
  26  13  13   11.85    2.40
  26  13  15    9.68    2.15
  26  13  17    1.73    1.42
  26  13  19    3.63    2.40
  26  13  21    2.79    2.79
  26  13  23    2.37    1.67
  26  13  25    3.51    1.84
  26  14   0   54.83   11.55
  26  14   2   16.23    3.54
  26  14   4   50.89    8.70
  26  14   6   22.51   13.97
  26  14   8   -2.37    1.73
  26  14  10   35.08    4.96
  26  14  12  134.39   19.19
  26  14  14   49.03    6.75
  26  14  16   59.46    8.92
  26  14  18   65.84    8.06
  26  14  20  108.93   14.22
  26  14  22   52.79    7.67
  26  14  24   18.68    4.71
  26  15   1    4.29    2.26
  26  15   3   19.80    3.23
  26  15   5   37.73    5.61
  26  15   7   30.82    4.71
  26  15   9    2.90    2.01
  26  15  11    3.21    1.39
  26  15  13    6.67    2.12
  26  15  15    6.08    2.71
  26  15  17    3.35    2.57
  26  15  19    0.86    1.56
  26  15  21    1.34    1.31
  26  15  23    3.26    1.34
  26  15  25    2.04    2.43
  26  16   0  414.99   63.67
  26  16   2  282.53   48.33
  26  16   4  316.75   58.06
  26  16   6   18.46    3.57
  26  16   8   -0.11    1.98
  26  16  10   83.50   11.24
  26  16  12  171.87   16.43
  26  16  14   46.32    8.39
  26  16  16   19.13    5.10
  26  16  18   25.43    5.10
  26  16  20   24.29    3.51
  26  16  22    4.13    1.87
  26  16  24    6.69    4.57
  26  17   1    7.92    2.54
  26  17   3   76.22   11.10
  26  17   5  164.98   18.91
  26  17   7   89.02   18.13
  26  17   9   46.96    6.92
  26  17  11    1.92    1.59
  26  17  13    5.63    2.31
  26  17  15    4.10    1.87
  26  17  17    1.42    1.87
  26  17  19    0.67    1.73
  26  17  21   -0.98    1.56
  26  17  23    0.67    1.45
  26  17  25    2.68    1.76
  26  18   0  675.99  100.73
  26  18   2  406.66   80.43
  26  18   4  234.45   38.74
  26  18   6   39.74    7.56
  26  18   8   21.25    5.55
  26  18  10  182.38   25.63
  26  18  12  340.76   32.38
  26  18  14   90.24   13.55
  26  18  16   17.01    3.65
  26  18  18    5.19    3.26
  26  18  20    1.62    2.43
  26  18  22   31.62    6.25
  26  18  24    7.89    2.59
  26  19   1    4.69    3.12
  26  19   3  233.72   31.46
  26  19   5  237.77   33.38
  26  19   7  186.54   24.09
  26  19   9   69.69   10.68
  26  19  11    9.17    2.09
  26  19  13    4.13    2.01
  26  19  15    1.59    2.34
  26  19  17    0.14    1.84
  26  19  19    0.67    1.90
  26  19  21    3.32    1.87
  26  19  23    3.12    2.76
  26  19  25    0.75    1.17
  26  20   0  353.84   48.97
  26  20   2  465.22   71.53
  26  20   4  204.86   41.78
  26  20   6   14.75    5.88
  26  20   8   42.00    9.29
  26  20  10  173.60   24.32
  26  20  12  381.14   43.62
  26  20  14   85.00   11.63
  26  20  16   18.13    3.60
  26  20  18    1.62    3.18
  26  20  20    7.67    5.19
  26  20  22   82.63   15.37
  26  20  24   54.60    9.70
  26  21   1    8.53    3.10
  26  21   3   51.01   10.88
  26  21   5  146.27   23.82
  26  21   7  115.31   17.88
  26  21   9   52.74   10.07
  26  21  11    5.80    2.04
  26  21  13    2.26    1.56
  26  21  15    2.73    2.73
  26  21  17    0.84    1.59
  26  21  19    1.92    1.95
  26  21  21    3.15    1.92
  26  21  23    0.75    1.73
  26  21  25   -1.95    1.45
  26  22   0   37.01    8.59
  26  22   2   46.66   10.29
  26  22   4   15.76    6.33
  26  22   6    9.17    5.02
  26  22   8  139.44   27.75
  26  22  10  195.94   29.59
  26  22  12  213.00   29.62
  26  22  14   52.65    7.08
  26  22  16    2.90    2.26
  26  22  18   25.24    4.96
  26  22  20   59.12   11.55
  26  22  22   91.83   15.06
  26  22  24   59.65   11.88
  26  23   1    0.42    2.65
  26  23   3   12.72    3.74
  26  23   5   25.27    5.91
  26  23   7   55.64    8.37
  26  23   9   15.70    4.35
  26  23  11    7.56    5.69
  26  23  13   -0.39    1.70
  26  23  15    5.41    3.18
  26  23  17   -1.70    1.45
  26  23  19    0.31    1.62
  26  23  21    2.45    1.67
  26  23  23   -3.07    1.87
  26  23  25    3.93    3.18
  26  24   0   83.91   18.85
  26  24   2   79.09   14.78
  26  24   4   15.14    4.38
  26  24   6    6.64    3.26
  26  24   8   48.47   10.57
  26  24  10   87.71   15.28
  26  24  12  110.32   16.62
  26  24  14    9.90    3.54
  26  24  16    6.22    4.77
  26  24  18   20.83    4.52
  26  24  20   52.09   10.82
  26  24  22   48.27   12.13
  26  24  24   34.41    8.34
  26  25   1    2.12    2.34
  26  25   3    0.95    2.51
  26  25   5    5.63    2.45
  26  25   7    0.42    2.26
  26  25   9    2.31    2.43
  26  25  11    2.23    2.29
  26  25  13    3.37    2.37
  26  25  15   -1.17    1.48
  26  25  17    0.70    1.51
  26  25  19    1.17    1.28
  26  25  21   -0.59    1.76
  26  25  23    0.00    1.81
  26  26   0   -0.81    4.04
  26  26   2    0.56    2.40
  26  26   4    3.60    2.68
  26  26   6   26.47    6.72
  26  26   8   27.78   10.23
  26  26  10   60.96   14.53
  26  26  12   23.96    5.97
  26  26  14   -1.03    1.76
  26  26  16    1.25    1.45
  26  26  18    7.64    2.06
  26  26  20   19.66    4.43
  26  26  22   30.62    8.48
  27   1   0   63.22    7.25
  27   1   2   50.25    7.19
  27   1   4   37.15    5.97
  27   1   6   18.60    4.35
  27   1   8   15.70    2.18
  27   1  10    6.72    2.01
  27   1  12    5.74    2.06
  27   1  14    7.86    6.72
  27   1  16    7.25    2.82
  27   1  18   12.38    4.96
  27   1  20    7.28    3.12
  27   1  22    6.80    2.73
  27   1  24    8.14    5.58
  27   1  26   -0.42    2.34
  27   2   1   93.26   11.43
  27   2   3   50.59    6.39
  27   2   5  256.09   26.94
  27   2   7   12.69   11.02
  27   2   9   34.27    7.92
  27   2  11    4.69    1.90
  27   2  13   23.73    3.74
  27   2  15  297.56   35.70
  27   2  17  555.91   58.01
  27   2  19  534.60   60.18
  27   2  21  150.65   37.31
  27   2  23   90.97   17.85
  27   2  25    1.67    2.48
  27   3   0   44.15   15.56
  27   3   2   44.56    8.06
  27   3   4   19.19    4.21
  27   3   6   -6.11    2.20
  27   3   8    5.61    1.98
  27   3  10    3.15    1.87
  27   3  12    5.83    2.79
  27   3  14   20.02    3.96
  27   3  16   99.39   14.98
  27   3  18  174.94   34.05
  27   3  20  113.64   16.98
  27   3  22   45.46    9.93
  27   3  24    4.91    2.82
  27   3  26    2.68    2.29
  27   4   1   68.55   29.87
  27   4   3   14.03    4.02
  27   4   5  255.87   26.52
  27   4   7   -1.45    1.73
  27   4   9   11.27    6.92
  27   4  11    2.26    1.67
  27   4  13   17.51    3.35
  27   4  15  140.94   18.60
  27   4  17  200.71   25.10
  27   4  19  153.16   28.42
  27   4  21   57.00   10.65
  27   4  23   10.79    3.54
  27   4  25    3.71    2.37
  27   5   0  381.97   45.32
  27   5   2  362.54   39.91
  27   5   4  245.35   31.07
  27   5   6  289.19   31.29
  27   5   8  208.32   18.07
  27   5  10   82.04    8.25
  27   5  12   24.68    3.18
  27   5  14    0.08    2.26
  27   5  16   74.63   11.80
  27   5  18  219.50   30.03
  27   5  20  175.89   24.43
  27   5  22   97.55   17.99
  27   5  24   15.84    4.85
  27   5  26    3.07    2.23
  27   6   1   27.25    4.60
  27   6   3   -1.84    1.98
  27   6   5  306.09   29.87
  27   6   7   22.17    2.96
  27   6   9   22.76    2.54
  27   6  11    5.05    2.26
  27   6  13    2.51    2.01
  27   6  15   46.27    7.47
  27   6  17   41.58    9.01
  27   6  19   21.64    4.80
  27   6  21   -0.75    2.57
  27   6  23    2.45    2.40
  27   6  25   11.60    5.61
  27   7   0    3.74    2.15
  27   7   2    1.17    1.95
  27   7   4    6.83    4.02
  27   7   6   26.13    3.60
  27   7   8   14.72    2.20
  27   7  10    1.51    1.76
  27   7  12    2.51    1.95
  27   7  14    9.23    2.51
  27   7  16  112.61   15.92
  27   7  18  134.58   18.68
  27   7  20  107.81   17.68
  27   7  22  113.14   21.14
  27   7  24   13.14    3.74
  27   7  26    0.61    1.98
  27   8   1   16.51    2.20
  27   8   3    4.27    1.62
  27   8   5  249.84   24.04
  27   8   7   20.69    3.76
  27   8   9   13.66    2.18
  27   8  11   17.88    2.12
  27   8  13   -0.03    1.67
  27   8  15    2.87    2.04
  27   8  17   -0.64    1.92
  27   8  19   18.04    3.43
  27   8  21   19.74    5.21
  27   8  23   51.09    9.79
  27   8  25   16.76    5.05
  27   9   0   53.74    4.80
  27   9   2   21.50    3.88
  27   9   4    5.35    1.53
  27   9   6   11.74    1.67
  27   9   8   12.16    1.87
  27   9  10   14.64    1.87
  27   9  12   26.91    3.68
  27   9  14    8.48    2.12
  27   9  16   13.36    9.70
  27   9  18   38.79    6.00
  27   9  20   19.86    5.88
  27   9  22   26.27    7.25
  27   9  24   19.02    5.33
  27   9  26    0.11    2.18
  27  10   1    9.06    2.93
  27  10   3   -1.95    2.12
  27  10   5   89.91    8.67
  27  10   7    5.13    2.71
  27  10   9   17.21    1.73
  27  10  11   35.05    3.90
  27  10  13    7.98    1.65
  27  10  15   11.99    2.65
  27  10  17   49.70    7.67
  27  10  19  164.82   29.48
  27  10  21   95.68   17.21
  27  10  23   59.96   11.35
  27  10  25   30.59    6.61
  27  11   0    5.02    1.98
  27  11   2    4.99    1.98
  27  11   4    2.15    1.87
  27  11   6    7.17    2.34
  27  11   8   17.57    2.18
  27  11  10   40.66    4.10
  27  11  12   79.56    6.27
  27  11  14   46.38    5.83
  27  11  16   34.94    8.25
  27  11  18    2.48    2.23
  27  11  20   -1.78    2.06
  27  11  22    4.43    2.34
  27  11  24   -5.38    2.15
  27  11  26    2.09    2.31
  27  12   1   -0.45    2.29
  27  12   3   -0.22    1.98
  27  12   5   42.42    5.91
  27  12   7    7.81    2.01
  27  12   9   20.19    2.68
  27  12  11   76.22    7.64
  27  12  13   29.95    3.82
  27  12  15   26.35    3.32
  27  12  17   82.99    9.82
  27  12  19  162.67   18.24
  27  12  21   94.26   15.31
  27  12  23   64.03   12.91
  27  12  25   19.94    6.30
  27  13   0   12.94    3.29
  27  13   2   15.42    2.90
  27  13   4   17.74    2.71
  27  13   6    1.98    2.15
  27  13   8   -0.33    1.76
  27  13  10    9.26    1.76
  27  13  12   34.55    4.71
  27  13  14   39.32    5.16
  27  13  16   19.60    4.94
  27  13  18    2.45    1.59
  27  13  20    5.55    2.68
  27  13  22    1.09    1.81
  27  13  24   -2.48    1.90
  27  13  26    4.66    2.76
  27  14   1    5.52    4.02
  27  14   3   21.56    4.41
  27  14   5    0.39    2.12
  27  14   7    8.25    3.37
  27  14   9    8.84    2.40
  27  14  11   72.62    6.89
  27  14  13   27.80    3.85
  27  14  15   37.26    5.38
  27  14  17   77.86    9.43
  27  14  19  121.56   12.72
  27  14  21   48.44    6.55
  27  14  23   32.46    7.39
  27  14  25    2.87    2.43
  27  15   0  451.22   53.99
  27  15   2  271.15   32.88
  27  15   4  155.31   21.50
  27  15   6   61.41    7.72
  27  15   8    3.12    2.12
  27  15  10    6.33    2.23
  27  15  12   19.58    2.59
  27  15  14   26.97    4.16
  27  15  16   21.33    4.52
  27  15  18    1.92    1.56
  27  15  20    0.36    1.51
  27  15  22   -0.75    1.31
  27  15  24    8.73    6.39
  27  15  26    2.06    2.54
  27  16   1    2.48    2.43
  27  16   3  109.12   14.45
  27  16   5   97.44   14.98
  27  16   7   67.26   11.13
  27  16   9    9.01    2.40
  27  16  11   22.73    7.33
  27  16  13    9.12    1.78
  27  16  15   15.59    2.93
  27  16  17   11.27    3.32
  27  16  19   50.64    8.14
  27  16  21    2.59    1.56
  27  16  23    0.00    1.28
  27  16  25    2.06    2.12
  27  17   0  357.68   38.54
  27  17   2  293.63   38.57
  27  17   4  227.20   28.39
  27  17   6   29.98    6.58
  27  17   8    2.96    2.09
  27  17  10   46.32    9.45
  27  17  12   73.18    8.39
  27  17  14   73.34   10.35
  27  17  16   23.79    4.38
  27  17  18    2.59    2.06
  27  17  20    0.98    1.53
  27  17  22    0.89    1.45
  27  17  24    4.18    3.60
  27  17  26    1.12    1.37
  27  18   1   18.99    6.58
  27  18   3  190.58   28.08
  27  18   5  269.98   34.80
  27  18   7  146.77   24.43
  27  18   9   29.00    3.82
  27  18  11    2.20    2.62
  27  18  13    4.29    2.84
  27  18  15    8.92    2.31
  27  18  17    2.40    1.76
  27  18  19    7.36    2.59
  27  18  21   -0.59    1.70
  27  18  23   -0.73    2.01
  27  18  25    2.96    1.42
  27  19   0  709.68   83.94
  27  19   2  477.91   77.61
  27  19   4  188.07   27.92
  27  19   6   15.76    3.88
  27  19   8   34.19   14.56
  27  19  10  125.19   18.85
  27  19  12  167.66   20.44
  27  19  14  101.12   11.07
  27  19  16   40.69    7.47
  27  19  18    4.49    2.59
  27  19  20   -2.48    1.84
  27  19  22   -1.53    1.73
  27  19  24   -2.04    1.56
  27  19  26    0.56    1.09
  27  20   1    4.04    2.93
  27  20   3  105.28   18.43
  27  20   5  180.79   24.32
  27  20   7  168.38   27.08
  27  20   9   33.41    7.08
  27  20  11    2.87    2.23
  27  20  13    3.10    2.48
  27  20  15    2.34    1.73
  27  20  17    1.00    1.67
  27  20  19    0.08    1.65
  27  20  21   -2.20    1.84
  27  20  23    0.78    1.45
  27  20  25    9.31    2.45
  27  21   0  201.32   41.30
  27  21   2  112.08   17.46
  27  21   4   39.46    8.95
  27  21   6    5.97    2.57
  27  21   8   16.15    3.68
  27  21  10  133.80   18.60
  27  21  12  122.26   20.19
  27  21  14   67.26    8.39
  27  21  16    7.25    2.15
  27  21  18   -2.96    1.56
  27  21  20    4.77    2.23
  27  21  22    3.43    2.06
  27  21  24    2.31    1.56
  27  21  26    1.45    2.79
  27  22   1    4.80    2.57
  27  22   3   82.30   14.50
  27  22   5   68.44   14.33
  27  22   7   83.02   14.03
  27  22   9   50.17   10.07
  27  22  11    1.09    1.95
  27  22  13    4.32    3.54
  27  22  15    0.59    1.51
  27  22  17    1.92    1.39
  27  22  19    9.96    7.50
  27  22  21    8.87    2.59
  27  22  23    6.92    2.26
  27  22  25    4.63    2.06
  27  23   0   75.35   13.83
  27  23   2   80.09   14.17
  27  23   4   16.37    4.69
  27  23   6    1.25    2.20
  27  23   8   28.22    7.42
  27  23  10   51.70   12.35
  27  23  12   80.54   11.43
  27  23  14   44.56    7.45
  27  23  16    2.98    2.15
  27  23  18    2.57    1.73
  27  23  20    1.12    1.56
  27  23  22    7.81    2.68
  27  23  24    4.82    2.45
  27  24   1    5.38    5.02
  27  24   3    7.28    3.46
  27  24   5   17.35    4.46
  27  24   7   16.20    5.47
  27  24   9   10.74    5.61
  27  24  11    2.87    2.04
  27  24  13    3.71    2.62
  27  24  15    0.56    2.29
  27  24  17    0.75    1.23
  27  24  19    2.57    1.67
  27  24  21    1.70    1.70
  27  24  23    1.09    1.78
  27  25   0    3.65    2.90
  27  25   2   -4.16    2.59
  27  25   4    8.67    5.58
  27  25   6   11.13    3.88
  27  25   8   39.54    8.23
  27  25  10   40.66    8.42
  27  25  12    9.76    3.68
  27  25  14    4.49    2.23
  27  25  16    0.70    1.48
  27  25  18    5.58    2.87
  27  25  20    6.53    2.37
  27  25  22    2.82    1.92
  27  26   1    1.00    2.76
  27  26   3   -4.46    2.15
  27  26   5    0.56    2.48
  27  26   7    3.65    2.04
  27  26   9    0.61    2.40
  27  26  11    2.93    2.57
  27  26  13    4.88    2.29
  27  26  15   -0.53    1.39
  27  26  17    0.14    1.31
  27  26  19    1.59    1.42
  27  26  21    1.14    1.48
  27  27   0   33.19   11.91
  27  27   2   18.85    5.91
  27  27   4   18.27    5.72
  27  27   6   18.57    7.31
  27  27   8   10.99    4.96
  27  27  10   -3.63    2.40
  27  27  12    8.09    6.00
  27  27  14    2.40    2.71
  27  27  16    4.49    2.40
  27  27  18    0.75    1.39
  27  27  20    0.08    1.45
  28   0   0  323.72   98.39
  28   1   1    0.33    3.40
  28   1   3    1.09    2.45
  28   1   5    0.56    2.57
  28   1   7   -0.78    2.23
  28   1   9    1.53    1.67
  28   1  11    2.87    1.92
  28   1  13    6.14    2.45
  28   1  15   10.63    2.62
  28   1  17   14.17    2.96
  28   1  19   11.71    2.76
  28   1  21    3.07    2.51
  28   1  23    4.10    2.57
  28   1  25    1.65    2.93
  28   1  27    0.59    2.29
  28   2   0   22.23   13.33
  28   2   2  272.71   40.58
  28   2   4   93.65   12.24
  28   2   6   78.84   12.91
  28   2   8   14.36    3.12
  28   2  10    3.32    1.56
  28   2  12   12.72   10.96
  28   2  14  297.75   53.24
  28   2  16  248.70   38.62
  28   2  18  449.13   63.72
  28   2  20  168.44   28.61
  28   2  22  263.56   55.86
  28   2  24   13.11    6.92
  28   2  26   64.48   17.35
  28   3   1   -3.12    2.15
  28   3   3   20.75    3.96
  28   3   5   54.05   10.32
  28   3   7   16.31    2.93
  28   3   9    2.59    1.59
  28   3  11    2.93    1.73
  28   3  13   21.36    4.82
  28   3  15   71.59   11.91
  28   3  17   93.70   14.42
  28   3  19  122.20   18.77
  28   3  21   77.28   14.19
  28   3  23   29.53   11.27
  28   3  25    2.45    2.59
  28   3  27    2.76    2.93
  28   4   0  411.70   54.16
  28   4   2   67.04   11.15
  28   4   4  651.17   82.27
  28   4   6   33.16    6.14
  28   4   8  165.40   22.81
  28   4  10  107.31   14.25
  28   4  12    7.28    2.48
  28   4  14   28.64    5.83
  28   4  16   92.70   15.76
  28   4  18  302.13   44.68
  28   4  20  169.08   27.39
  28   4  22   69.72   14.98
  28   4  24   -4.41    2.37
  28   4  26   36.25    9.20
  28   5   1   10.54    6.92
  28   5   3   35.67    5.10
  28   5   5  191.00   23.59
  28   5   7  158.12   16.82
  28   5   9   43.70    5.27
  28   5  11    6.19    1.70
  28   5  13   13.55    4.63
  28   5  15   88.04   13.86
  28   5  17  344.16   41.78
  28   5  19  256.93   33.33
  28   5  21  193.99   30.26
  28   5  23   52.99   10.23
  28   5  25    7.47    3.60
  28   5  27   14.78   13.75
  28   6   0    0.42    2.45
  28   6   2   80.54   15.28
  28   6   4   31.07    5.49
  28   6   6   43.31    8.28
  28   6   8    1.65    1.67
  28   6  10    2.48    1.42
  28   6  12   10.32    2.40
  28   6  14   47.69    8.45
  28   6  16   34.44    6.58
  28   6  18   23.20    5.77
  28   6  20   36.06    9.06
  28   6  22   -0.56    3.01
  28   6  24    0.70    2.59
  28   6  26   12.33    3.88
  28   7   1   -3.10    1.87
  28   7   3   16.40    3.15
  28   7   5  195.21   31.90
  28   7   7   93.76   11.66
  28   7   9   31.68    3.88
  28   7  11    3.15    1.45
  28   7  13    5.91    2.54
  28   7  15   55.66   11.66
  28   7  17  122.18   20.44
  28   7  19  187.38   23.98
  28   7  21  150.54   26.02
  28   7  23   47.33    8.37
  28   7  25    2.65    2.98
  28   7  27    0.50    2.40
  28   8   0  249.26   31.12
  28   8   2   15.37    3.01
  28   8   4  167.19   17.01
  28   8   6   -0.47    1.84
  28   8   8   10.85    1.90
  28   8  10   35.42    4.21
  28   8  12    3.26    1.65
  28   8  14    2.54    2.84
  28   8  16   21.70    4.35
  28   8  18   17.62    4.16
  28   8  20    5.35    3.63
  28   8  22    5.61    3.21
  28   8  24    4.13    2.34
  28   8  26   11.96    3.76
  28   9   1   -0.33    1.37
  28   9   3    0.50    1.45
  28   9   5   33.63    3.71
  28   9   7   28.42    3.29
  28   9   9   18.41    2.90
  28   9  11    9.79    2.26
  28   9  13    2.29    1.87
  28   9  15    0.84    1.78
  28   9  17   28.92    4.85
  28   9  19   27.25    5.58
  28   9  21   54.60    9.59
  28   9  23   23.51    5.94
  28   9  25   10.21    3.88
  28   9  27   -2.15    2.06
  28  10   0   65.15    7.50
  28  10   2    3.10    1.59
  28  10   4  115.96   13.08
  28  10   6    5.05    1.42
  28  10   8   40.69    4.91
  28  10  10  125.21   11.29
  28  10  12   77.67    8.84
  28  10  14   79.31   12.24
  28  10  16  233.84   33.49
  28  10  18  181.41   22.67
  28  10  20  103.02   17.49
  28  10  22   99.56   14.81
  28  10  24   10.93    4.27
  28  10  26    4.02    3.54
  28  11   1   13.64    7.17
  28  11   3    5.88    1.90
  28  11   5    4.57    2.06
  28  11   7    0.22    1.65
  28  11   9   10.60    1.90
  28  11  11   29.06    2.76
  28  11  13   34.16    4.91
  28  11  15    9.73    2.01
  28  11  17    0.64    2.09
  28  11  19   -0.33    1.76
  28  11  21    8.45    2.96
  28  11  23   10.57    3.74
  28  11  25   11.80    3.10
  28  11  27    3.10    2.18
  28  12   0   22.64    5.35
  28  12   2    5.47    2.59
  28  12   4   10.43    2.93
  28  12   6   19.74    4.46
  28  12   8    3.40    1.62
  28  12  10   47.07    5.61
  28  12  12   36.03    4.16
  28  12  14   75.38   11.38
  28  12  16  160.85   17.49
  28  12  18  151.51   18.82
  28  12  20   60.85   11.68
  28  12  22   31.76    6.89
  28  12  24    1.56    2.57
  28  12  26   -0.06    2.18
  28  13   1   -1.48    2.15
  28  13   3   22.70    5.13
  28  13   5    7.61    2.26
  28  13   7    4.04    2.51
  28  13   9    1.09    1.65
  28  13  11   32.18    4.21
  28  13  13   62.11    7.00
  28  13  15   65.81    6.86
  28  13  17   16.79    3.07
  28  13  19    6.86    2.59
  28  13  21    1.62    2.57
  28  13  23    0.28    1.87
  28  13  25    7.64    2.98
  28  13  27    1.09    1.87
  28  14   0  169.58   28.25
  28  14   2  210.75   30.06
  28  14   4   54.69   12.66
  28  14   6   42.14    7.36
  28  14   8    2.29    1.76
  28  14  10   73.62    9.93
  28  14  12   51.56    5.72
  28  14  14   78.56    9.96
  28  14  16  242.93   24.68
  28  14  18  183.58   20.02
  28  14  20   56.17    7.78
  28  14  22   31.26    7.33
  28  14  24   -1.90    1.81
  28  14  26    3.51    2.96
  28  15   1    9.04    3.12
  28  15   3   67.24    9.87
  28  15   5   93.20   18.21
  28  15   7   37.17    6.69
  28  15   9    6.27    1.92
  28  15  11    6.50    1.87
  28  15  13   60.77    6.58
  28  15  15   85.61   10.35
  28  15  17   46.13    6.36
  28  15  19    9.23    2.15
  28  15  21   -0.75    1.14
  28  15  23   -1.45    1.56
  28  15  25    1.06    1.73
  28  15  27    2.15    2.26
  28  16   0  324.67   43.06
  28  16   2  357.21   53.68
  28  16   4   73.96   17.85
  28  16   6   23.31    4.74
  28  16   8   19.69    4.85
  28  16  10  204.75   31.40
  28  16  12  158.90   18.49
  28  16  14  302.08   32.91
  28  16  16  205.39   24.79
  28  16  18  101.87   13.86
  28  16  20   10.76    2.73
  28  16  22    4.74    1.70
  28  16  24    1.51    1.45
  28  16  26    7.42    3.63
  28  17   1    7.89    2.57
  28  17   3  112.78   15.78
  28  17   5  231.19   30.90
  28  17   7  111.08   19.10
  28  17   9   26.66    4.49
  28  17  11    1.39    1.62
  28  17  13   23.98    3.32
  28  17  15   40.88    5.72
  28  17  17   46.27    6.75
  28  17  19   14.47    7.19
  28  17  21    1.25    1.42
  28  17  23    1.20    1.45
  28  17  25    1.59    1.42
  28  17  27   -0.92    1.65
  28  18   0  601.25  109.18
  28  18   2  664.03  104.05
  28  18   4  231.55   36.48
  28  18   6   25.29    6.25
  28  18   8   20.97    4.96
  28  18  10  309.13   48.30
  28  18  12  144.90   19.30
  28  18  14  166.52   18.41
  28  18  16  136.37   19.49
  28  18  18   86.79   14.64
  28  18  20    2.57    1.65
  28  18  22    0.31    1.92
  28  18  24    2.73    1.28
  28  18  26    1.95    1.45
  28  19   1    7.50    2.48
  28  19   3  125.72   19.44
  28  19   5  248.00   36.14
  28  19   7  157.48   24.40
  28  19   9   29.76    5.94
  28  19  11    9.20    6.16
  28  19  13    2.43    1.53
  28  19  15   11.15    2.51
  28  19  17    6.69    2.68
  28  19  19    6.27    2.82
  28  19  21   -1.00    1.53
  28  19  23    0.03    1.34
  28  19  25    0.45    1.12
  28  19  27   -0.39    1.67
  28  20   0  790.64   96.57
  28  20   2  404.12   56.58
  28  20   4  157.09   35.33
  28  20   6   25.80    6.41
  28  20   8    0.59    2.51
  28  20  10  119.47   21.78
  28  20  12   40.27    8.53
  28  20  14   64.06    9.37
  28  20  16   12.63    5.97
  28  20  18   -1.81    1.65
  28  20  20    4.41    1.92
  28  20  22   10.88    3.49
  28  20  24    7.56    2.90
  28  20  26    0.84    1.20
  28  21   1    7.03    5.41
  28  21   3   99.06   15.42
  28  21   5  184.75   30.98
  28  21   7  124.32   17.93
  28  21   9   58.73   10.90
  28  21  11    6.14    2.26
  28  21  13    7.89    4.18
  28  21  15    1.76    1.25
  28  21  17    3.37    2.87
  28  21  19    0.17    1.65
  28  21  21   -0.61    1.48
  28  21  23    2.54    1.90
  28  21  25   -0.42    1.39
  28  22   0  295.66   46.91
  28  22   2  174.02   27.13
  28  22   4   86.56   15.23
  28  22   6   -0.98    2.26
  28  22   8   16.37   10.71
  28  22  10   76.63   14.19
  28  22  12   30.98    5.83
  28  22  14   19.19    4.85
  28  22  16   -0.31    1.39
  28  22  18   -0.84    1.28
  28  22  20    8.45    2.48
  28  22  22    6.19    2.96
  28  22  24   23.98    7.67
  28  23   1    1.48    3.32
  28  23   3   17.07    5.61
  28  23   5   49.70   10.57
  28  23   7   29.59    5.94
  28  23   9   11.35    5.08
  28  23  11    2.48    2.57
  28  23  13    3.15    1.84
  28  23  15    1.51    1.42
  28  23  17    2.71    1.92
  28  23  19   -1.17    1.20
  28  23  21    0.61    1.37
  28  23  23   -0.42    1.90
  28  24   0    9.93    3.57
  28  24   2    7.22    3.65
  28  24   4    2.06    2.57
  28  24   6    0.89    2.26
  28  24   8    6.14    2.68
  28  24  10   12.72    4.66
  28  24  12    0.50    2.04
  28  24  14    7.45    6.16
  28  24  16   -0.86    1.56
  28  24  18    2.20    2.23
  28  24  20   11.49    3.26
  28  24  22   16.54    5.24
  28  25   1    0.75    2.59
  28  25   3    0.64    2.45
  28  25   5   10.90    5.83
  28  25   7    5.35    2.51
  28  25   9   12.55    4.57
  28  25  11    7.28    3.23
  28  25  13    7.50    2.23
  28  25  15   -0.06    1.90
  28  25  17    2.84    1.42
  28  25  19    0.20    1.06
  28  25  21    1.39    1.87
  28  26   0   61.74   17.90
  28  26   2   24.01    7.45
  28  26   4   40.44   11.18
  28  26   6   12.52    4.96
  28  26   8    4.18    2.71
  28  26  10   -0.50    2.01
  28  26  12    2.26    2.18
  28  26  14    0.84    1.90
  28  26  16    5.19    2.18
  28  26  18    0.42    1.31
  28  26  20    0.33    1.37
  28  27   1    1.87    2.09
  28  27   3    1.25    2.34
  28  27   5    1.03    2.37
  28  27   7   -4.69    2.01
  28  27   9    0.56    2.18
  28  27  11    2.51    2.26
  28  27  13    3.23    3.96
  28  27  15   -0.22    1.81
  28  27  17    0.86    1.34
  28  27  19   -0.75    1.81
  28  28   0  258.99   60.07
  28  28   2  258.21   38.04
  28  28   4  151.04   30.98
  28  28   6   18.68    5.86
  28  28   8   -0.81    2.04
  28  28  10    1.62    2.26
  28  28  12   57.48   14.67
  28  28  14   61.60   13.00
  28  28  16   35.22    8.03
  28  28  18    2.48    4.10
  29   1   0   39.38    6.80
  29   1   2   47.02    7.53
  29   1   4   40.72    5.44
  29   1   6   14.17    2.98
  29   1   8   14.56    2.26
  29   1  10   11.41    1.73
  29   1  12   10.32    2.98
  29   1  14   13.55    2.87
  29   1  16   12.41    3.43
  29   1  18    7.92    3.21
  29   1  20    8.00    2.59
  29   1  22    6.58    4.18
  29   1  24   -0.14    2.09
  29   1  26    1.95    2.15
  29   1  28    2.31    2.51
  29   2   1  126.55   89.27
  29   2   3   70.36   12.61
  29   2   5    1.20    2.43
  29   2   7   74.99   11.10
  29   2   9   25.68    4.24
  29   2  11    1.45    1.62
  29   2  13   31.35    4.60
  29   2  15   67.43   10.18
  29   2  17  538.42   59.68
  29   2  19  217.94   32.63
  29   2  21  200.73   33.83
  29   2  23   18.24    5.80
  29   2  25    3.23    2.31
  29   2  27  115.23   27.00
  29   3   0   63.56    8.20
  29   3   2   81.38   14.14
  29   3   4   58.48    9.79
  29   3   6   24.51    4.13
  29   3   8   11.57    1.95
  29   3  10    3.15    1.48
  29   3  12    3.90    1.87
  29   3  14   23.17    4.38
  29   3  16   84.72   13.50
  29   3  18  125.83   16.82
  29   3  20   81.21   22.06
  29   3  22   27.92    7.56
  29   3  24    5.55    3.12
  29   3  26   -1.92    2.43
  29   3  28    1.23    2.37
  29   4   1   26.27    5.21
  29   4   3   56.78   10.51
  29   4   5    2.82    2.20
  29   4   7   87.73   11.80
  29   4   9   27.00    4.10
  29   4  11   -1.70    1.53
  29   4  13   22.00    4.10
  29   4  15   62.83   20.08
  29   4  17  147.11   21.64
  29   4  19  245.05   28.47
  29   4  21   84.50   14.75
  29   4  23    1.78    2.82
  29   4  25    4.21    2.31
  29   4  27   49.03   11.04
  29   5   0    3.96    2.68
  29   5   2    2.68    2.26
  29   5   4   -0.03    2.23
  29   5   6    4.91    1.84
  29   5   8    2.37    1.90
  29   5  10    4.66    1.59
  29   5  12   20.97    3.04
  29   5  14   54.30    9.68
  29   5  16  141.89   19.63
  29   5  18  166.15   24.93
  29   5  20  110.71   19.35
  29   5  22   52.60   10.79
  29   5  24    1.65    3.29
  29   5  26    7.08    5.80
  29   5  28    0.28    1.95
  29   6   1   16.37    3.43
  29   6   3   18.29    3.71
  29   6   5    6.75    2.06
  29   6   7   42.86    7.89
  29   6   9   20.53    3.79
  29   6  11   -0.28    1.51
  29   6  13    7.28    2.43
  29   6  15    1.98    2.31
  29   6  17   24.12    5.77
  29   6  19   17.74    5.21
  29   6  21    6.67    2.82
  29   6  23   -0.47    2.37
  29   6  25    3.68    2.96
  29   6  27    8.48    4.07
  29   7   0   49.78    8.25
  29   7   2   74.96    9.93
  29   7   4   92.42   12.44
  29   7   6   27.30    4.32
  29   7   8    9.87    2.12
  29   7  10   17.04    7.11
  29   7  12   10.49    6.69
  29   7  14    4.10    1.90
  29   7  16   35.53    7.00
  29   7  18   78.61   12.33
  29   7  20   73.26   13.47
  29   7  22   74.96   14.08
  29   7  24   19.33    5.55
  29   7  26    3.35    2.20
  29   7  28   -0.36    2.01
  29   8   1   18.77    2.59
  29   8   3   13.08    2.26
  29   8   5    1.09    1.92
  29   8   7    4.29    2.09
  29   8   9   13.58    3.07
  29   8  11    2.34    1.28
  29   8  13    3.99    2.23
  29   8  15    7.53    2.29
  29   8  17    5.38    3.46
  29   8  19    2.40    2.18
  29   8  21    4.52    2.76
  29   8  23    8.84    2.90
  29   8  25    3.40    2.40
  29   8  27   -2.01    2.15
  29   9   0   15.62    2.40
  29   9   2   22.90    3.01
  29   9   4   27.94    4.35
  29   9   6   22.90    4.13
  29   9   8   16.54    2.87
  29   9  10   18.49    2.57
  29   9  12   22.95    3.57
  29   9  14    5.41    2.68
  29   9  16    3.54    2.76
  29   9  18   11.68    3.63
  29   9  20   30.51   17.90
  29   9  22   15.59    5.21
  29   9  24   20.61    5.16
  29   9  26   10.54    6.44
  29   9  28    2.26    2.18
  29  10   1    8.81    2.01
  29  10   3   -0.73    1.48
  29  10   5    6.27    1.78
  29  10   7    6.83    2.12
  29  10   9   20.11    2.59
  29  10  11    0.89    1.25
  29  10  13    5.49    1.42
  29  10  15   52.23    7.53
  29  10  17   39.01    6.02
  29  10  19   38.48    7.36
  29  10  21   22.45    5.49
  29  10  23   11.10    4.74
  29  10  25    1.39    2.40
  29  10  27    3.49    1.59
  29  11   0    3.01    1.70
  29  11   2    3.15    1.65
  29  11   4    1.45    2.01
  29  11   6    4.46    1.48
  29  11   8    2.96    1.39
  29  11  10    4.55    1.67
  29  11  12    8.42    4.10
  29  11  14    4.04    1.51
  29  11  16    3.26    2.12
  29  11  18    2.51    1.95
  29  11  20   11.74    3.99
  29  11  22   21.06    5.66
  29  11  24   24.29    6.97
  29  11  26    1.56    2.26
  29  11  28    6.25    3.71
  29  12   1    7.84    2.54
  29  12   3    2.34    1.76
  29  12   5   21.39    3.96
  29  12   7    0.81    1.65
  29  12   9   23.87    3.43
  29  12  11    5.30    1.45
  29  12  13   28.58   11.18
  29  12  15  137.54   14.31
  29  12  17  104.91   14.78
  29  12  19   45.60    8.48
  29  12  21   49.75   10.18
  29  12  23    2.68    2.06
  29  12  25    3.99    3.32
  29  12  27   44.42   11.74
  29  13   0   61.21    8.78
  29  13   2   43.37    7.53
  29  13   4   30.73    7.56
  29  13   6    4.74    2.26
  29  13   8    3.65    1.70
  29  13  10    8.14    1.48
  29  13  12   21.53    3.07
  29  13  14   43.25    4.43
  29  13  16   39.54    6.47
  29  13  18   12.77    3.35
  29  13  20    3.90    2.45
  29  13  22    2.62    1.87
  29  13  24    0.08    2.15
  29  13  26    3.82    3.07
  29  13  28    1.03    3.15
  29  14   1    9.20    2.68
  29  14   3   20.44    4.16
  29  14   5   53.43    8.65
  29  14   7    4.29    2.29
  29  14   9    4.60    1.73
  29  14  11    8.70    3.79
  29  14  13   36.76    4.13
  29  14  15  196.36   16.15
  29  14  17  166.43   16.20
  29  14  19   80.71    8.76
  29  14  21   53.32    8.98
  29  14  23    3.85    2.06
  29  14  25    1.84    1.90
  29  14  27   29.17    7.56
  29  15   0  118.27   15.90
  29  15   2   88.04   13.53
  29  15   4   27.78    6.25
  29  15   6   11.57    6.67
  29  15   8    8.65    3.76
  29  15  10   56.75    8.25
  29  15  12  145.27   15.62
  29  15  14  150.34   13.47
  29  15  16  138.21   14.61
  29  15  18   53.43    6.58
  29  15  20    2.34    1.45
  29  15  22    1.62    1.48
  29  15  24    0.00    1.92
  29  15  26    2.68    1.59
  29  15  28   -0.50    1.92
  29  16   1   13.05    3.88
  29  16   3   87.09   14.95
  29  16   5  157.93   25.15
  29  16   7   53.27    9.37
  29  16   9    1.00    1.81
  29  16  11    7.59    6.47
  29  16  13   29.42    6.16
  29  16  15  142.11   13.53
  29  16  17  140.27   15.12
  29  16  19   53.82    6.92
  29  16  21   14.36    2.98
  29  16  23    4.52    3.76
  29  16  25    2.37    1.87
  29  16  27   17.35    5.10
  29  17   0  412.09   55.11
  29  17   2  513.07   76.22
  29  17   4  176.22   27.89
  29  17   6   50.25   10.46
  29  17   8   40.58   27.92
  29  17  10   20.11    4.69
  29  17  12  112.33   18.24
  29  17  14  140.94   13.08
  29  17  16  153.58   15.92
  29  17  18   54.13    8.34
  29  17  20    4.38    1.56
  29  17  22    0.06    1.20
  29  17  24   -0.53    1.25
  29  17  26    1.84    1.65
  29  18   1   13.72    3.68
  29  18   3  105.28   18.27
  29  18   5  139.94   20.02
  29  18   7   96.35   16.37
  29  18   9    3.82    2.29
  29  18  11    9.01    2.09
  29  18  13    7.31    3.04
  29  18  15   63.19    7.08
  29  18  17   45.99    6.83
  29  18  19   11.38    3.18
  29  18  21    2.26    1.84
  29  18  23   -1.56    1.17
  29  18  25    1.37    1.37
  29  18  27   -1.62    5.44
  29  19   0  300.15   43.25
  29  19   2  247.14   31.76
  29  19   4  156.53   25.60
  29  19   6   16.20    4.99
  29  19   8    6.53    3.71
  29  19  10   26.60    6.05
  29  19  12   67.68    9.57
  29  19  14   71.67    9.06
  29  19  16   66.82    7.53
  29  19  18   10.82    2.59
  29  19  20    0.53    1.28
  29  19  22   -0.84    1.23
  29  19  24   -0.39    1.14
  29  19  26   -0.84    1.95
  29  20   1   29.53   16.09
  29  20   3   94.20   18.46
  29  20   5  182.72   31.60
  29  20   7   89.97   16.57
  29  20   9   14.06    4.71
  29  20  11    7.03    2.62
  29  20  13    1.42    1.76
  29  20  15    5.91    1.95
  29  20  17    2.84    1.42
  29  20  19    1.51    2.43
  29  20  21    0.17    1.31
  29  20  23    2.18    1.67
  29  20  25   -0.64    1.25
  29  21   0  219.73   34.13
  29  21   2  253.66   41.05
  29  21   4   91.22   14.78
  29  21   6    4.88    2.59
  29  21   8   37.68   25.32
  29  21  10   30.54    8.98
  29  21  12   36.31    7.59
  29  21  14   35.64    8.37
  29  21  16   18.21    2.98
  29  21  18    5.80    1.87
  29  21  20    3.40    4.29
  29  21  22   -0.14    1.25
  29  21  24    0.25    1.48
  29  22   1    3.04    3.12
  29  22   3   19.05    5.30
  29  22   5   51.31   10.21
  29  22   7   46.15   10.07
  29  22   9   18.46    7.06
  29  22  11   11.57    3.46
  29  22  13    5.35    4.52
  29  22  15    0.75    2.65
  29  22  17   -0.08    1.20
  29  22  19    1.34    1.20
  29  22  21    1.59    1.31
  29  22  23    0.20    1.39
  29  23   0   14.11    4.13
  29  23   2   20.61    7.33
  29  23   4   13.27    4.91
  29  23   6    0.20    2.34
  29  23   8    5.16    4.16
  29  23  10    7.78    3.40
  29  23  12    3.60    2.96
  29  23  14    1.12    1.84
  29  23  16    0.17    1.31
  29  23  18   -0.28    1.25
  29  23  20    0.53    1.67
  29  23  22    0.42    1.48
  29  24   1    0.89    2.34
  29  24   3    1.98    2.15
  29  24   5    5.52    2.73
  29  24   7   17.90    5.27
  29  24   9   12.72    4.35
  29  24  11   13.14    5.33
  29  24  13    0.81    2.87
  29  24  15    2.40    1.78
  29  24  17    0.67    1.23
  29  24  19    2.12    1.53
  29  24  21   -0.33    1.45
  29  25   0    4.96    3.01
  29  25   2    0.25    2.40
  29  25   4    3.54    2.26
  29  25   6    3.43    2.57
  29  25   8   -0.78    2.65
  29  25  10    4.82    2.54
  29  25  12    1.28    2.09
  29  25  14   -0.28    1.84
  29  25  16    1.51    1.67
  29  25  18    3.29    2.34
  29  25  20   -1.84    1.23
  29  26   1    3.88    1.98
  29  26   3   -5.69    2.68
  29  26   5    5.74    2.06
  29  26   7    0.75    2.15
  29  26   9    8.95    5.69
  29  26  11    8.98    5.38
  29  26  13    2.96    2.84
  29  26  15   -2.40    2.23
  29  26  17    2.48    1.39
  29  26  19   -6.67    2.23
  29  27   0  135.78   25.41
  29  27   2   76.89   18.27
  29  27   4   39.96   10.96
  29  27   6   14.47    8.48
  29  27   8    6.97    5.47
  29  27  10   -0.73    2.31
  29  27  12   36.95    9.48
  29  27  14   45.71   10.71
  29  27  16   21.08    5.21
  29  27  18   -5.69    4.32
  29  28   1    1.34    2.04
  29  28   3    0.47    2.06
  29  28   5   -3.21    2.57
  29  28   7    0.78    1.98
  29  28   9   -2.31    2.01
  29  28  11    0.03    2.43
  29  28  13    3.68    1.81
  29  28  15    2.90    2.34
  29  29   0  194.26   59.01
  29  29   2  139.38   31.23
  29  29   4   54.88   14.72
  29  29   6    3.90    2.65
  29  29   8   -2.59    3.43
  29  29  10   23.70    9.73
  29  29  12   31.43   12.58
  29  29  14   15.17   13.36
  30   0   0  267.13   97.86
  30   1   1    0.03    2.59
  30   1   3   -0.50    2.57
  30   1   5   -1.34    2.59
  30   1   7   -2.09    2.06
  30   1   9   -1.03    1.62
  30   1  11    3.99    1.70
  30   1  13   10.54    2.79
  30   1  15   10.21    2.51
  30   1  17    7.72    2.76
  30   1  19    3.85    2.18
  30   1  21    6.39    4.43
  30   1  23    4.13    5.08
  30   1  25    1.14    2.48
  30   1  27    2.37    2.51
  30   1  29   -1.84    2.37
  30   2   0   15.37    3.82
  30   2   2  176.72   34.36
  30   2   4   12.94    3.43
  30   2   6   84.30   14.39
  30   2   8  133.41   15.70
  30   2  10   93.09   11.15
  30   2  12    4.63    1.62
  30   2  14    1.78    2.48
  30   2  16  541.16   79.26
  30   2  18  267.08   43.89
  30   2  20  320.34   55.55
  30   2  22   95.68   16.98
  30   2  24    8.14   10.71
  30   2  26   80.96   20.33
  30   2  28   93.03   22.95
  30   3   1    6.67    2.34
  30   3   3    3.71    2.09
  30   3   5    2.26    2.57
  30   3   7    5.49    2.29
  30   3   9    3.18    2.09
  30   3  11    8.37    1.67
  30   3  13   41.50    4.96
  30   3  15   86.20   13.19
  30   3  17   60.07   10.46
  30   3  19   50.31   10.46
  30   3  21   23.31    5.74
  30   3  23    8.31    3.23
  30   3  25   -2.65    2.12
  30   3  27   -0.03    5.80
  30   3  29    4.13    2.29
  30   4   0  200.93   26.07
  30   4   2   12.83    2.90
  30   4   4   25.66   17.07
  30   4   6   10.76    2.54
  30   4   8    7.33    2.37
  30   4  10    2.84    1.48
  30   4  12    3.43    1.70
  30   4  14   10.43    5.21
  30   4  16  287.02   39.29
  30   4  18  129.43   21.78
  30   4  20  205.22   32.04
  30   4  22   36.28    9.31
  30   4  24   -1.59    2.84
  30   4  26   88.32   19.74
  30   4  28  154.13   50.62
  30   5   1    1.37    2.40
  30   5   3   -1.53    2.48
  30   5   5    4.55    3.88
  30   5   7    5.21    3.71
  30   5   9    1.20    1.73
  30   5  11    4.55    1.70
  30   5  13   57.17    7.33
  30   5  15   78.92   12.38
  30   5  17  137.23   19.58
  30   5  19   89.80   19.72
  30   5  21   36.95    9.90
  30   5  23   18.77    4.80
  30   5  25    1.78    3.15
  30   5  27    4.49    2.34
  30   5  29    4.38    1.95
  30   6   0    0.00    2.29
  30   6   2  104.55   18.77
  30   6   4   12.83    2.82
  30   6   6   38.15    8.56
  30   6   8   50.20    8.48
  30   6  10    1.17    1.51
  30   6  12    1.98    1.92
  30   6  14   32.18   26.52
  30   6  16   26.10    5.86
  30   6  18    8.17    2.79
  30   6  20   15.37    5.02
  30   6  22    5.47    3.37
  30   6  24    0.14    2.26
  30   6  26    7.67    3.18
  30   6  28    6.22    3.57
  30   7   1   -2.34    2.20
  30   7   3   -0.78    2.26
  30   7   5   -1.65    2.09
  30   7   7    2.82    2.40
  30   7   9    3.82    1.78
  30   7  11    2.45    1.48
  30   7  13   17.82    2.98
  30   7  15   40.35    9.73
  30   7  17   81.15   13.11
  30   7  19   52.74    9.23
  30   7  21   55.83   10.79
  30   7  23   24.46    7.17
  30   7  25    3.37    2.40
  30   7  27   -0.20    2.37
  30   7  29   21.56   13.69
  30   8   0    0.08    1.87
  30   8   2   91.02   15.42
  30   8   4   12.02    4.18
  30   8   6   54.16    9.96
  30   8   8   47.80    8.31
  30   8  10    2.82    1.73
  30   8  12    4.96    1.59
  30   8  14   40.46    9.20
  30   8  16   -0.50    2.06
  30   8  18   12.83    3.26
  30   8  20    3.01    3.12
  30   8  22    4.29    4.24
  30   8  24    3.29    2.12
  30   8  26    0.73    2.71
  30   8  28   -2.34    2.87
  30   9   1    1.78    1.76
  30   9   3    2.45    2.40
  30   9   5    3.10    1.78
  30   9   7    3.99    2.01
  30   9   9    4.46    1.65
  30   9  11    6.11    1.92
  30   9  13    4.46    1.84
  30   9  15   11.80    7.31
  30   9  17    9.65    7.64
  30   9  19    9.43    2.57
  30   9  21   20.72    5.88
  30   9  23   19.88    6.00
  30   9  25   15.90    4.69
  30   9  27    6.16    3.07
  30   9  29   -2.04    2.01
  30  10   0    3.18    1.73
  30  10   2   48.25    8.06
  30  10   4    4.35    2.12
  30  10   6   -0.45    1.59
  30  10   8    2.18    1.67
  30  10  10   24.18    5.44
  30  10  12    0.81    1.31
  30  10  14   21.81    4.71
  30  10  16    3.96    2.09
  30  10  18    8.56    2.98
  30  10  20    7.42    4.43
  30  10  22    1.51    1.95
  30  10  24    3.82    2.06
  30  10  26    4.71    3.85
  30  10  28   70.58   18.46
  30  11   1    2.48    1.48
  30  11   3    8.98    1.56
  30  11   5    7.75    2.01
  30  11   7    1.90    2.15
  30  11   9    4.77    1.48
  30  11  11   55.94    8.25
  30  11  13   42.78    5.30
  30  11  15   13.02    2.43
  30  11  17   17.49    5.08
  30  11  19    1.81    1.95
  30  11  21    8.12    3.46
  30  11  23   12.21    4.49
  30  11  25   14.70    6.30
  30  11  27   14.89    4.35
  30  11  29   -1.78    2.62
  30  12   0   11.71    3.01
  30  12   2    5.10    2.01
  30  12   4    5.10    2.23
  30  12   6    1.65    1.48
  30  12   8   10.76    2.48
  30  12  10    0.73    1.25
  30  12  12   23.51    3.51
  30  12  14  110.55   11.49
  30  12  16   80.90   11.18
  30  12  18   95.49   14.61
  30  12  20   55.11    9.40
  30  12  22    1.62    1.90
  30  12  24    2.76    1.90
  30  12  26   40.07   11.32
  30  12  28   39.74   13.36
  30  13   1   10.10    2.90
  30  13   3   48.33    7.03
  30  13   5   50.92    7.00
  30  13   7   16.43    4.16
  30  13   9    0.84    1.48
  30  13  11   42.28    4.60
  30  13  13   97.27    8.34
  30  13  15  131.66   13.02
  30  13  17   76.63   10.40
  30  13  19   25.60    5.88
  30  13  21    3.01    1.87
  30  13  23   -0.20    2.04
  30  13  25   22.67    8.67
  30  13  27    4.52    3.54
  30  14   0   22.53    4.71
  30  14   2    1.20    2.12
  30  14   4    3.37    2.01
  30  14   6    0.75    1.95
  30  14   8   43.00    8.48
  30  14  10   22.03    4.60
  30  14  12  164.01   17.99
  30  14  14  375.37   29.90
  30  14  16  216.30   20.02
  30  14  18   84.14   12.88
  30  14  20   54.60    9.51
  30  14  22    9.73    7.03
  30  14  24    1.59    1.87
  30  14  26   32.96   12.44
  30  14  28   27.94   20.50
  30  15   1   10.32    2.87
  30  15   3   87.90   13.94
  30  15   5  105.61   14.56
  30  15   7   49.25    9.17
  30  15   9    2.09    1.98
  30  15  11   16.17    5.30
  30  15  13  149.64   12.47
  30  15  15  234.12   17.60
  30  15  17  199.48   17.71
  30  15  19   92.00   10.29
  30  15  21    4.94    1.70
  30  15  23   -0.67    1.56
  30  15  25    1.59    2.20
  30  15  27    2.54    3.54
  30  16   0  506.77   69.50
  30  16   2  501.11   84.25
  30  16   4  189.24   30.03
  30  16   6   30.20    8.06
  30  16   8    3.49    1.81
  30  16  10   16.68    9.79
  30  16  12  103.96   14.45
  30  16  14  232.00   20.72
  30  16  16  224.30   19.19
  30  16  18  111.86   15.56
  30  16  20   38.40    5.74
  30  16  22   -0.98    1.37
  30  16  24    1.73    1.53
  30  16  26   19.66    5.66
  30  17   1    0.81    2.62
  30  17   3   57.59   10.18
  30  17   5  192.01   25.91
  30  17   7   50.00    8.84
  30  17   9    8.09    2.40
  30  17  11   10.46    3.54
  30  17  13   97.55   11.68
  30  17  15  253.78   20.64
  30  17  17  168.16   16.51
  30  17  19   46.35    5.72
  30  17  21    2.79    1.51
  30  17  23    0.25    1.39
  30  17  25    3.49    1.67
  30  18   0  265.82   42.14
  30  18   2  315.97   48.83
  30  18   4  130.23   22.11
  30  18   6    9.15    2.84
  30  18   8    7.75    3.85
  30  18  10    8.76    3.43
  30  18  12   95.15   14.17
  30  18  14  119.19   14.72
  30  18  16  105.72   11.57
  30  18  18   34.44    5.24
  30  18  20   10.65    3.10
  30  18  22   -0.06    1.17
  30  18  24    2.54    3.63
  30  18  26   -3.12   10.57
  30  19   1    9.20    2.96
  30  19   3   50.28    9.12
  30  19   5  144.01   23.20
  30  19   7   70.58   12.91
  30  19   9    9.76    4.88
  30  19  11   -1.06    1.76
  30  19  13   32.71    7.89
  30  19  15   57.00    7.25
  30  19  17   48.94    5.83
  30  19  19   15.98    3.63
  30  19  21    1.20    1.81
  30  19  23   -0.36    1.12
  30  19  25    0.98    2.48
  30  20   0  512.07   95.79
  30  20   2  422.16   61.52
  30  20   4  165.18   34.05
  30  20   6   26.52    9.20
  30  20   8    6.92    5.02
  30  20  10    4.04    3.90
  30  20  12   37.87    7.33
  30  20  14   32.91    7.45
  30  20  16   36.70    5.80
  30  20  18    3.71    1.87
  30  20  20    2.26    1.65
  30  20  22   -0.45    1.20
  30  20  24   -1.87    1.62
  30  21   1    0.73    2.57
  30  21   3   24.57    7.17
  30  21   5   53.29   10.68
  30  21   7   56.95   15.62
  30  21   9   23.43    7.36
  30  21  11    5.21    2.06
  30  21  13    7.47    3.15
  30  21  15    3.49    1.70
  30  21  17    3.23    1.34
  30  21  19    1.03    1.67
  30  21  21   -0.42    1.37
  30  21  23    0.11    1.31
  30  22   0   95.91   17.26
  30  22   2  166.38   31.57
  30  22   4   29.06    7.86
  30  22   6    8.78    3.85
  30  22   8   -1.98    2.04
  30  22  10    0.95    1.98
  30  22  12    8.25    4.16
  30  22  14   -0.70    1.90
  30  22  16   -1.12    1.45
  30  22  18    0.73    1.06
  30  22  20   -0.22    1.20
  30  22  22   -0.92    1.45
  30  23   1   -0.50    2.54
  30  23   3   14.39    8.78
  30  23   5    6.25    3.23
  30  23   7   32.27    6.69
  30  23   9   23.82    6.47
  30  23  11   13.69    4.18
  30  23  13   -0.42    1.90
  30  23  15    1.70    1.81
  30  23  17    3.79    2.01
  30  23  19    2.98    1.67
  30  23  21   -0.59    1.20
  30  24   0    2.43    4.94
  30  24   2    0.14    2.37
  30  24   4   -0.03    2.51
  30  24   6   -2.51    2.37
  30  24   8   -0.03    2.29
  30  24  10   -1.28    2.18
  30  24  12    0.03    2.06
  30  24  14    0.08    2.15
  30  24  16    1.90    1.56
  30  24  18    0.36    1.20
  30  24  20    2.40    1.65
  30  25   1    4.69    2.18
  30  25   3    0.95    2.54
  30  25   5    3.32    2.59
  30  25   7    1.70    2.26
  30  25   9   15.39    4.41
  30  25  11   15.56    7.17
  30  25  13   13.33    4.38
  30  25  15    6.05    2.82
  30  25  17   -2.76    1.81
  30  25  19   -2.20    2.06
  30  26   0   88.12   20.19
  30  26   2  155.81   33.46
  30  26   4   90.91   22.76
  30  26   6    5.80    3.26
  30  26   8    0.33    2.04
  30  26  10   46.57   13.69
  30  26  12   36.45   11.99
  30  26  14   53.71   16.68
  30  26  16   18.71    5.97
  30  26  18    2.06    6.25
  30  27   1   -0.78    2.43
  30  27   3   -2.15    1.90
  30  27   5   -0.78    2.37
  30  27   7    0.28    2.96
  30  27   9    5.16    2.62
  30  27  11    0.25    2.84
  30  27  13    7.14    4.35
  30  27  15    8.03    4.77
  30  28   0  211.86   52.18
  30  28   2  334.09   59.04
  30  28   4   87.40   21.36
  30  28   6    4.77    2.71
  30  28   8    4.91    3.23
  30  28  10   33.55   10.68
  30  28  12   84.22   24.46
  30  28  14   55.11   35.64
  30  29   1    0.75    2.37
  30  29   3   -2.87    2.54
  30  29   5   -2.48    1.92
  30  29   7   -1.78    2.18
  30  29   9   -0.98    1.78
  30  29  11    1.98    2.59
  30  30   0  432.42  113.89
  30  30   2  345.47   79.93
  30  30   4  139.35   37.62
  30  30   6   31.35   10.71
  30  30   8    2.26    5.47
  30  30  10   -7.00    1.45
  31   1   0   22.70    5.94
  31   1   2   25.10    5.33
  31   1   4   14.25    4.82
  31   1   6    6.36    3.23
  31   1   8    2.68    3.12
  31   1  10    0.98    2.15
  31   1  12    3.32    2.01
  31   1  14    1.56    1.76
  31   1  16   -0.08    2.01
  31   1  18    1.65    2.26
  31   1  20    6.44    3.74
  31   1  22   -1.78    2.09
  31   1  24    5.55    2.29
  31   1  26   -0.92    2.12
  31   1  28    1.09    1.84
  31   1  30   -2.09    2.09
  31   2   1   21.22    4.41
  31   2   3   -2.09    2.82
  31   2   5   10.63    3.32
  31   2   7   22.09    6.83
  31   2   9    8.20    2.31
  31   2  11    2.40    1.56
  31   2  13    8.06    4.24
  31   2  15  249.98   33.49
  31   2  17   40.58   12.72
  31   2  19  231.63   32.68
  31   2  21   66.34   15.09
  31   2  23   17.10    4.80
  31   2  25   41.94   12.35
  31   2  27  122.12   27.58
  31   2  29  303.25   75.24
  31   3   0    8.17    3.76
  31   3   2   11.07    3.07
  31   3   4    1.37    2.57
  31   3   6   12.97    8.25
  31   3   8   10.93    2.51
  31   3  10   16.93    5.58
  31   3  12   43.48    5.21
  31   3  14   64.78   11.91
  31   3  16   47.52    8.87
  31   3  18   18.29    4.69
  31   3  20    9.37    3.79
  31   3  22    1.03    2.54
  31   3  24   -1.78    2.15
  31   3  26   -1.53    2.29
  31   3  28   -0.78    1.92
  31   3  30   -1.00    2.98
  31   4   1   11.46    4.60
  31   4   3   -6.72    2.68
  31   4   5    5.21    2.71
  31   4   7   30.98    6.47
  31   4   9    5.88    2.29
  31   4  11   -0.11    1.62
  31   4  13    0.89    1.59
  31   4  15   71.22   11.43
  31   4  17    0.86    2.04
  31   4  19  111.55   16.23
  31   4  21   24.26    5.86
  31   4  23   10.12    4.27
  31   4  25   25.41    5.91
  31   4  27   32.24    9.20
  31   4  29  120.06   32.77
  31   5   0    5.61    2.96
  31   5   2   15.20    3.93
  31   5   4   16.31   13.39
  31   5   6    5.30    2.26
  31   5   8   -0.73    2.45
  31   5  10   12.74    6.92
  31   5  12   25.88    3.49
  31   5  14   54.13    9.31
  31   5  16   26.94    5.55
  31   5  18   50.03   10.99
  31   5  20   25.80    7.14
  31   5  22    9.51    2.73
  31   5  24    0.73    1.98
  31   5  26    2.73    2.34
  31   5  28    4.13    2.29
  31   5  30    1.59    7.36
  31   6   1    3.57    2.40
  31   6   3    5.86    2.37
  31   6   5   12.61    9.62
  31   6   7    6.58    2.90
  31   6   9    1.90    1.90
  31   6  11    1.56    1.53
  31   6  13    4.07    1.48
  31   6  15   25.13    5.69
  31   6  17   -0.64    2.40
  31   6  19   16.06    4.43
  31   6  21    6.58    3.49
  31   6  23    2.84    2.45
  31   6  25   -0.89    2.20
  31   6  27    1.92    2.34
  31   6  29   -1.00    2.59
  31   7   0   28.28    8.59
  31   7   2   30.96    7.70
  31   7   4   52.82    8.87
  31   7   6    9.79    2.84
  31   7   8    5.88    2.26
  31   7  10    4.60    3.01
  31   7  12   -0.39    1.70
  31   7  14   11.15    3.21
  31   7  16    6.69    4.18
  31   7  18    8.20    2.87
  31   7  20   15.81    4.04
  31   7  22    9.34    4.13
  31   7  24    4.94    2.29
  31   7  26   -2.98    1.84
  31   7  28    3.71    2.06
  31   8   1   -3.18    2.40
  31   8   3   14.03    3.26
  31   8   5    2.31    2.15
  31   8   7    3.76    2.06
  31   8   9   12.47    6.47
  31   8  11    0.08    1.56
  31   8  13    2.93    1.34
  31   8  15    6.41    1.95
  31   8  17    1.28    1.84
  31   8  19    2.71    3.04
  31   8  21    3.99    2.40
  31   8  23    8.56    3.49
  31   8  25    1.14    2.04
  31   8  27    4.02    2.40
  31   8  29    1.00    2.62
  31   9   0    3.46    2.73
  31   9   2   23.59   14.81
  31   9   4    1.48    1.95
  31   9   6    2.40    1.90
  31   9   8    4.60    3.90
  31   9  10   14.70    6.33
  31   9  12    4.94    1.84
  31   9  14   15.25    3.57
  31   9  16    5.19    2.29
  31   9  18    3.40    2.98
  31   9  20   35.70    8.34
  31   9  22   25.71    5.83
  31   9  24   13.69    4.38
  31   9  26    0.89    2.57
  31   9  28    0.81    2.45
  31  10   1    1.59    1.70
  31  10   3   10.07    2.18
  31  10   5    6.44    2.40
  31  10   7    5.47    1.78
  31  10   9    2.73    3.23
  31  10  11    0.06    1.45
  31  10  13   16.73    2.87
  31  10  15    3.54    2.65
  31  10  17   13.58    3.68
  31  10  19    4.82    1.90
  31  10  21    1.23    1.98
  31  10  23    5.21    2.18
  31  10  25   10.63    3.51
  31  10  27   36.98   11.88
  31  11   0    3.68    2.31
  31  11   2    0.06    1.62
  31  11   4    1.73    1.51
  31  11   6    1.70    1.92
  31  11   8   -0.98    1.84
  31  11  10    6.11    3.57
  31  11  12   10.79    6.86
  31  11  14    2.57    1.42
  31  11  16    3.01    1.81
  31  11  18    1.42    1.70
  31  11  20   -0.14    1.90
  31  11  22   -2.76    2.26
  31  11  24    3.32    3.10
  31  11  26   16.70    4.43
  31  11  28    2.62    3.60
  31  12   1    6.14    5.66
  31  12   3   26.16    4.18
  31  12   5   25.52    4.99
  31  12   7    4.77    2.48
  31  12   9    3.60    1.51
  31  12  11    3.76    1.84
  31  12  13   77.72   10.21
  31  12  15   29.53    4.96
  31  12  17  117.24   15.64
  31  12  19   21.47    4.91
  31  12  21    2.09    2.54
  31  12  23   -2.26    1.95
  31  12  25    7.89    4.29
  31  12  27   60.49   17.07
  31  13   0    3.57    1.65
  31  13   2    2.79    1.73
  31  13   4    4.29    2.26
  31  13   6    2.01    1.48
  31  13   8    5.30    1.67
  31  13  10   29.00    4.77
  31  13  12   56.95    6.05
  31  13  14  105.41    9.12
  31  13  16  117.29   13.00
  31  13  18   24.88    5.86
  31  13  20    4.16    2.48
  31  13  22    0.33    1.51
  31  13  24    5.80    2.96
  31  13  26   23.48   10.35
  31  14   1    1.23    1.92
  31  14   3   65.42   10.49
  31  14   5   33.55    6.36
  31  14   7    5.33    2.06
  31  14   9   10.40    2.79
  31  14  11    5.83    1.92
  31  14  13  110.32   11.38
  31  14  15  119.47    9.43
  31  14  17  132.19   15.59
  31  14  19   83.38   10.68
  31  14  21    9.34    3.32
  31  14  23    0.70    1.73
  31  14  25    5.97    3.10
  31  14  27   25.52   27.83
  31  15   0  289.33   36.14
  31  15   2  214.37   25.02
  31  15   4   92.06   14.25
  31  15   6   18.21    4.32
  31  15   8    2.90    1.76
  31  15  10    0.67    2.45
  31  15  12   42.64    5.80
  31  15  14  136.87   11.21
  31  15  16  189.63   16.09
  31  15  18   68.07    8.20
  31  15  20   24.18    8.25
  31  15  22    0.98    1.48
  31  15  24    2.09    1.87
  31  15  26    1.65    3.35
  31  16   1    2.68    2.31
  31  16   3   35.19    6.86
  31  16   5   59.68    8.78
  31  16   7   16.09    9.54
  31  16   9    5.19    2.29
  31  16  11   11.80    3.68
  31  16  13   84.75    9.01
  31  16  15  151.32   10.96
  31  16  17  152.93   12.52
  31  16  19   75.80    9.76
  31  16  21    7.56    2.79
  31  16  23   -2.37    1.65
  31  16  25    0.56    1.70
  31  17   0   62.05   11.04
  31  17   2   38.09    6.16
  31  17   4   12.10    3.79
  31  17   6    1.59    1.92
  31  17   8    4.55    1.95
  31  17  10   32.63    6.33
  31  17  12   91.86   12.91
  31  17  14  140.13   13.25
  31  17  16  157.42   13.61
  31  17  18   62.11    6.94
  31  17  20    5.16    1.87
  31  17  22    0.84    1.78
  31  17  24    2.18    1.76
  31  18   1    4.63    2.96
  31  18   3   31.68    7.19
  31  18   5   53.77   10.96
  31  18   7    8.25    4.80
  31  18   9   17.26    4.94
  31  18  11    4.57    2.23
  31  18  13   38.68    7.39
  31  18  15   52.34    7.31
  31  18  17   70.86    7.17
  31  18  19   47.10    5.19
  31  18  21    3.74    1.53
  31  18  23   -1.12    1.34
  31  19   0  221.26   37.59
  31  19   2  172.87   24.79
  31  19   4  113.61   19.33
  31  19   6    7.89    3.18
  31  19   8    1.70    2.26
  31  19  10    2.29    2.01
  31  19  12   22.31    4.41
  31  19  14   57.31    9.48
  31  19  16   64.09    7.39
  31  19  18   26.33    4.35
  31  19  20    9.51    2.09
  31  19  22   -0.20    1.39
  31  19  24  -10.04    5.35
  31  20   1    5.72    6.55
  31  20   3   15.42    5.69
  31  20   5   34.47    8.62
  31  20   7   24.93    6.36
  31  20   9   40.33    8.70
  31  20  11    1.37    1.78
  31  20  13    7.25    3.01
  31  20  15   11.96    2.59
  31  20  17   11.46    2.59
  31  20  19    3.35    1.45
  31  20  21    0.31    1.09
  31  20  23    7.11    5.47
  31  21   0   51.87   11.71
  31  21   2   58.79   11.91
  31  21   4   13.53    5.66
  31  21   6    2.62    2.48
  31  21   8   -2.98    2.01
  31  21  10   -0.59    2.62
  31  21  12    7.31    2.76
  31  21  14   16.06    4.82
  31  21  16    7.72    1.95
  31  21  18    4.55    1.76
  31  21  20    3.10    1.53
  31  21  22    0.28    1.92
  31  22   1    6.36    4.77
  31  22   3   -1.48    2.45
  31  22   5    4.77    3.01
  31  22   7    6.30    2.59
  31  22   9   25.07    6.50
  31  22  11    3.37    2.31
  31  22  13   -0.31    1.70
  31  22  15    0.86    1.59
  31  22  17    3.35    1.73
  31  22  19    0.56    2.71
  31  22  21   -1.25    1.98
  31  23   0   22.98    7.59
  31  23   2   33.02    7.75
  31  23   4    9.57    2.93
  31  23   6    8.70    3.76
  31  23   8    5.30    3.37
  31  23  10    2.76    2.37
  31  23  12   -1.37    1.95
  31  23  14    1.42    1.84
  31  23  16    1.25    1.59
  31  23  18    0.53    1.31
  31  23  20   -6.36    2.59
  31  24   1   -1.84    2.40
  31  24   3    5.49    2.29
  31  24   5    0.45    2.45
  31  24   7    1.37    2.06
  31  24   9   11.10    3.51
  31  24  11    4.18    4.21
  31  24  13   14.06    9.62
  31  24  15    5.74    3.23
  31  24  17    4.18    1.84
  31  24  19   -5.49    4.88
  31  25   0   59.62   15.14
  31  25   2   38.04    8.45
  31  25   4   12.91    4.29
  31  25   6   12.24    6.08
  31  25   8    3.90    2.40
  31  25  10    4.63    2.43
  31  25  12   14.42    4.41
  31  25  14    3.74    2.40
  31  25  16    0.50    1.73
  31  26   1    1.98    3.10
  31  26   3    4.91    2.26
  31  26   5    0.50    1.98
  31  26   7    6.16    8.23
  31  26   9    1.62    2.43
  31  26  11    9.62    3.43
  31  26  13   10.35    4.57
  31  26  15   10.63    6.00
  31  27   0   87.71   20.86
  31  27   2   92.14   21.75
  31  27   4    8.81    5.19
  31  27   6    1.28    2.54
  31  27   8    3.04    2.48
  31  27  10   33.19   10.46
  31  27  12   41.36   11.29
  31  27  14   14.19   12.88
  31  28   1    1.12    2.18
  31  28   3    3.37    2.48
  31  28   5   -0.11    2.23
  31  28   7    3.29    3.40
  31  28   9    1.62    2.45
  31  28  11    0.92    2.71
  31  29   0  283.84   54.24
  31  29   2  286.63   46.93
  31  29   4   77.19   19.63
  31  29   6   -2.45    2.51
  31  29   8   -0.75    2.62
  31  30   1    0.42    2.59
  31  30   3   -3.93    3.40
  31  30   5   -9.15    3.74
  32   0   0   42.78   26.21
  32   1   1    2.29    2.57
  32   1   3    2.84    3.57
  32   1   5   -2.76    2.01
  32   1   7    2.68    2.48
  32   1   9    0.14    2.06
  32   1  11    3.26    3.07
  32   1  13    7.19    3.29
  32   1  15    0.78    1.67
  32   1  17    6.50    5.05
  32   1  19    4.96    3.26
  32   1  21    3.63    3.07
  32   1  23    2.62    2.12
  32   1  25    2.29    2.51
  32   1  27    1.42    2.45
  32   1  29    1.42    2.43
  32   2   0   49.11   12.27
  32   2   2  169.64   37.68
  32   2   4   10.82    4.71
  32   2   6    2.18    2.40
  32   2   8    5.38    5.24
  32   2  10   -1.42    1.90
  32   2  12   18.41    8.42
  32   2  14  177.62   20.16
  32   2  16   18.04    6.41
  32   2  18  284.34   47.38
  32   2  20  109.57   19.41
  32   2  22   57.67   17.18
  32   2  24   60.04   12.72
  32   2  26   87.06   17.18
  32   2  28  231.61   50.06
  32   3   1   -2.57    2.68
  32   3   3    1.31    2.48
  32   3   5   -1.78    2.59
  32   3   7    5.55    2.48
  32   3   9    2.06    2.31
  32   3  11   20.55    6.14
  32   3  13   33.77    4.49
  32   3  15   24.74    5.41
  32   3  17   18.68    6.86
  32   3  19    2.43    2.45
  32   3  21    0.73    2.48
  32   3  23    2.82    2.15
  32   3  25    1.51    2.01
  32   3  27    4.99    4.91
  32   3  29   -6.61    3.04
  32   4   0   14.59    4.99
  32   4   2    6.67    4.07
  32   4   4    9.96    3.37
  32   4   6   28.70    7.36
  32   4   8    1.31    2.59
  32   4  10    9.90    3.26
  32   4  12   18.41    4.91
  32   4  14  104.97   21.36
  32   4  16   -1.00    1.84
  32   4  18  120.56   22.62
  32   4  20   24.62    7.17
  32   4  22   16.48    6.50
  32   4  24    3.21    3.40
  32   4  26    0.53    2.96
  32   4  28   95.49   25.27
  32   5   1    8.45    4.82
  32   5   3    7.14    4.35
  32   5   5   23.56    5.91
  32   5   7    8.76    4.35
  32   5   9   17.01    4.94
  32   5  11   48.91    7.45
  32   5  13  118.47   11.27
  32   5  15   56.22    8.59
  32   5  17   29.37    7.14
  32   5  19    4.99    2.54
  32   5  21    3.51    2.98
  32   5  23    8.37    8.23
  32   5  25    1.17    2.12
  32   5  27   -1.03    2.15
  32   5  29    4.24    3.49
  32   6   0   15.67    5.41
  32   6   2    5.91    3.04
  32   6   4   19.33    5.13
  32   6   6   80.32   14.42
  32   6   8    5.63    3.10
  32   6  10   20.94    6.14
  32   6  12   33.88    6.64
  32   6  14   11.46    4.27
  32   6  16    9.87    3.68
  32   6  18   16.29    6.55
  32   6  20    5.86    3.85
  32   6  22   25.94    6.80
  32   6  24    5.05    2.73
  32   6  26   -0.53    2.23
  32   6  28   -0.33    2.37
  32   7   1    0.61    2.65
  32   7   3    3.40    3.96
  32   7   5   11.74    3.54
  32   7   7   13.05    3.68
  32   7   9    1.37    2.34
  32   7  11   11.82    3.23
  32   7  13   26.74    4.46
  32   7  15   12.69    2.96
  32   7  17   19.55    7.59
  32   7  19   12.16    4.04
  32   7  21    4.04    2.18
  32   7  23    8.51    7.42
  32   7  25    5.61    7.17
  32   7  27   -1.95    2.18
  32   8   0    8.81    4.41
  32   8   2    4.57    2.18
  32   8   4    3.15    4.85
  32   8   6   13.83    6.92
  32   8   8    9.59    3.65
  32   8  10    6.78    5.21
  32   8  12   -1.90    1.70
  32   8  14   26.13    4.38
  32   8  16    3.40    2.57
  32   8  18    9.37    3.10
  32   8  20    4.82    2.68
  32   8  22   52.76   11.43
  32   8  24   -1.59    2.31
  32   8  26   10.99    4.85
  32   8  28    5.52    4.63
  32   9   1   -0.03    1.92
  32   9   3    2.76    3.46
  32   9   5   27.05    6.86
  32   9   7    2.51    2.18
  32   9   9    2.65    1.90
  32   9  11   -0.39    1.78
  32   9  13    3.32    2.23
  32   9  15    1.42    1.65
  32   9  17    5.61    5.02
  32   9  19    1.48    1.73
  32   9  21    7.17    6.36
  32   9  23   -0.47    2.12
  32   9  25    5.30    2.65
  32   9  27    6.50    2.45
  32  10   0   30.48    6.97
  32  10   2    8.48    3.90
  32  10   4   14.22    5.27
  32  10   6   42.64    7.81
  32  10   8    3.29    1.87
  32  10  10    3.88    2.73
  32  10  12    8.62    3.35
  32  10  14    0.08    1.34
  32  10  16   46.35    6.97
  32  10  18    4.43    7.70
  32  10  20    6.25    3.21
  32  10  22   11.43    3.63
  32  10  24    7.59    4.38
  32  10  26   65.37   15.90
  32  10  28    2.31    5.97
  32  11   1    0.64    1.76
  32  11   3   15.76    4.02
  32  11   5   42.70    6.72
  32  11   7   17.71    4.07
  32  11   9    7.53    6.58
  32  11  11    7.86    3.96
  32  11  13   11.38    2.76
  32  11  15   19.13    3.46
  32  11  17   12.86    3.37
  32  11  19    4.99    2.23
  32  11  21    2.15    1.84
  32  11  23    3.26    2.37
  32  11  25    5.02    3.23
  32  11  27   -1.87    3.18
  32  12   0   22.20    4.02
  32  12   2   16.70    3.21
  32  12   4   18.94    3.96
  32  12   6   41.22    7.06
  32  12   8   -0.47    1.62
  32  12  10    3.74    2.48
  32  12  12   48.75    7.25
  32  12  14   54.88    7.19
  32  12  16  103.63   12.41
  32  12  18   28.75    5.94
  32  12  20    5.19    2.18
  32  12  22   -2.45    1.90
  32  12  24   10.93    3.93
  32  12  26   49.39   16.29
  32  13   1    3.68    1.59
  32  13   3   31.57    6.00
  32  13   5   87.79    9.01
  32  13   7   27.27    4.80
  32  13   9   -1.48    1.81
  32  13  11   15.37    2.40
  32  13  13   83.66    9.54
  32  13  15  181.07   16.59
  32  13  17   99.87   11.80
  32  13  19   19.49    4.66
  32  13  21    4.60    1.65
  32  13  23   -0.33    1.67
  32  13  25    6.64    3.88
  32  14   0  176.56   24.79
  32  14   2  151.01   18.88
  32  14   4   68.21   11.80
  32  14   6    6.78    2.71
  32  14   8   32.49    7.50
  32  14  10    3.37    2.90
  32  14  12   43.76    5.66
  32  14  14   66.37    8.70
  32  14  16  151.43   14.86
  32  14  18   63.56    8.59
  32  14  20   14.67    3.88
  32  14  22    0.22    1.70
  32  14  24   -0.81    1.59
  32  14  26   -0.67    2.62
  32  15   1    5.05    1.84
  32  15   3   24.76    4.80
  32  15   5   43.56    6.97
  32  15   7   17.35    3.37
  32  15   9    1.20    1.90
  32  15  11   23.23    4.52
  32  15  13  164.40   15.48
  32  15  15  244.96   20.66
  32  15  17  173.18   17.07
  32  15  19   47.41    7.92
  32  15  21    3.46    1.56
  32  15  23   -0.92    1.81
  32  15  25    1.84    3.12
  32  16   0    1.90    2.06
  32  16   2   10.40    7.86
  32  16   4    0.81    2.01
  32  16   6   10.65    3.51
  32  16   8   15.51   14.67
  32  16  10   62.38    9.31
  32  16  12  121.45   13.75
  32  16  14  145.38   13.53
  32  16  16  141.42   13.27
  32  16  18   64.59    8.03
  32  16  20   17.51    5.10
  32  16  22    1.00    1.56
  32  16  24   -1.70    2.09
  32  17   1    3.76    4.07
  32  17   3   15.37    4.43
  32  17   5   32.71    6.72
  32  17   7   24.51    5.86
  32  17   9    5.08    2.96
  32  17  11   20.30    6.53
  32  17  13  115.15   12.69
  32  17  15  195.77   17.65
  32  17  17  170.95   17.29
  32  17  19   48.44    6.11
  32  17  21    1.73    1.31
  32  17  23   -0.53    1.45
  32  18   0  429.41   52.43
  32  18   2  388.53   53.27
  32  18   4  207.62   32.46
  32  18   6   11.10    3.51
  32  18   8   11.43    3.43
  32  18  10   -0.98    1.81
  32  18  12   21.64    4.71
  32  18  14   61.07    8.90
  32  18  16   58.48    7.36
  32  18  18   41.91    4.60
  32  18  20    9.17    2.31
  32  18  22   -0.73    1.31
  32  19   1    2.90    2.93
  32  19   3    3.04    2.59
  32  19   5   16.93    4.60
  32  19   7    7.36    2.82
  32  19   9    2.79    1.87
  32  19  11    5.83    2.73
  32  19  13   40.05    8.39
  32  19  15   59.85    9.06
  32  19  17   34.50    4.99
  32  19  19   10.93    2.12
  32  19  21    0.28    0.98
  32  19  23   13.16   21.11
  32  20   0   89.74   17.04
  32  20   2   46.32   12.13
  32  20   4   26.49    7.06
  32  20   6    1.95    2.12
  32  20   8    2.01    2.87
  32  20  10    5.77    3.21
  32  20  12   12.55    4.07
  32  20  14   35.53    8.78
  32  20  16   15.31    3.71
  32  20  18    3.29    1.65
  32  20  20    0.86    1.28
  32  21   1   -1.42    2.15
  32  21   3   -1.17    2.20
  32  21   5    3.01    2.31
  32  21   7    3.37    2.01
  32  21   9    2.09    2.43
  32  21  11    1.81    1.84
  32  21  13    0.20    1.73
  32  21  15    6.11    2.31
  32  21  17    3.79    1.59
  32  21  19    1.48    1.03
  32  21  21   -4.27    4.60
  32  22   0  169.30   32.60
  32  22   2   76.19   14.81
  32  22   4   71.95   16.15
  32  22   6   10.79    4.32
  32  22   8   40.55    8.67
  32  22  10   11.32    3.35
  32  22  12    2.51    2.45
  32  22  14    1.28    1.81
  32  22  16    1.42    1.42
  32  22  18   -1.45    1.23
  32  22  20  -20.13   14.84
  32  23   1    3.43    3.74
  32  23   3   -0.47    1.98
  32  23   5    5.58    3.57
  32  23   7    1.95    2.23
  32  23   9    2.34    2.48
  32  23  11    4.52    3.63
  32  23  13    1.87    1.67
  32  23  15   -0.31    1.78
  32  23  17    0.06    1.37
  32  24   0   63.67   14.98
  32  24   2   39.99   11.24
  32  24   4   10.60    3.07
  32  24   6    6.53    3.51
  32  24   8    4.49    2.15
  32  24  10    7.92    4.29
  32  24  12   21.28    6.22
  32  24  14    4.88    2.40
  32  24  16   -1.45    1.92
  32  25   1    2.93    2.57
  32  25   3   23.65   24.76
  32  25   5   -2.98    2.18
  32  25   7    0.20    2.31
  32  25   9    3.51    2.40
  32  25  11    6.36    2.87
  32  25  13   19.10    6.22
  32  25  15    7.14    3.79
  32  26   0   80.12   18.13
  32  26   2   17.79    8.37
  32  26   4    6.72    3.99
  32  26   6   -0.36    4.29
  32  26   8   48.86   14.14
  32  26  10   83.55   19.72
  32  26  12   26.60   11.85
  32  26  14    4.04    2.84
  32  27   1    0.17    2.26
  32  27   3   -0.81    2.31
  32  27   5    1.59    2.23
  32  27   7    1.34    2.48
  32  27   9    4.71    5.44
  32  27  11   13.58   12.08
  32  28   0  600.67  104.44
  32  28   2  328.63   86.45
  32  28   4   30.48   17.37
  32  28   6    0.84    2.23
  32  28   8    7.64    5.66
  32  29   1    2.93    2.06
  32  29   3   -7.56    3.76
  32  29   5    0.73    4.35
  33   1   0    9.87    2.98
  33   1   2    4.46    3.01
  33   1   4    0.67    2.68
  33   1   6   21.33   17.90
  33   1   8    2.12    2.31
  33   1  10    6.11    2.62
  33   1  12   -0.39    2.01
  33   1  14    4.77    1.59
  33   1  16    0.70    1.81
  33   1  18    3.35    3.10
  33   1  20    1.28    2.18
  33   1  22    3.10    2.20
  33   1  24    0.25    2.20
  33   1  26   -0.92    2.51
  33   1  28    2.43    2.87
  33   2   1   12.91    4.32
  33   2   3   16.93    5.74
  33   2   5    6.78    8.34
  33   2   7   -1.09    2.51
  33   2   9    6.72    3.18
  33   2  11   12.80    3.93
  33   2  13   20.22    4.10
  33   2  15   10.49    3.40
  33   2  17  155.58   22.78
  33   2  19   15.14    4.94
  33   2  21   75.63   13.86
  33   2  23    6.27    2.62
  33   2  25    2.31    4.13
  33   2  27  104.66   24.62
  33   3   0   31.82   12.83
  33   3   2   22.48   14.33
  33   3   4    4.66    2.76
  33   3   6    2.62    2.71
  33   3   8    7.86    4.91
  33   3  10    6.75    2.79
  33   3  12   13.92    3.21
  33   3  14   18.52    3.15
  33   3  16    2.71    2.76
  33   3  18    3.07    2.76
  33   3  20    2.31    2.93
  33   3  22    3.74    3.96
  33   3  24    0.86    2.23
  33   3  26    3.37    2.48
  33   3  28   -4.35    3.21
  33   4   1    4.21    2.73
  33   4   3   10.68    6.58
  33   4   5   -1.65    2.23
  33   4   7    2.20    2.45
  33   4   9    2.04    2.54
  33   4  11    1.56    1.92
  33   4  13   28.22    5.52
  33   4  15    8.20    6.02
  33   4  17   43.84    9.17
  33   4  19    5.24    2.82
  33   4  21   18.96    6.83
  33   4  23   -0.64    2.15
  33   4  25   -0.70    2.40
  33   4  27   51.54   11.94
  33   5   0   22.17   18.49
  33   5   2   43.03   28.11
  33   5   4    6.02    3.23
  33   5   6    4.46    2.31
  33   5   8    7.59    7.50
  33   5  10   10.23    2.65
  33   5  12   20.02    3.54
  33   5  14   31.88    6.44
  33   5  16    4.99    2.84
  33   5  18    3.74    1.78
  33   5  20    1.25    1.95
  33   5  22    2.96    1.87
  33   5  24    3.01    2.34
  33   5  26    1.42    2.37
  33   5  28    0.39    9.40
  33   6   1    7.59    4.02
  33   6   3    1.95    2.76
  33   6   5    0.81    2.51
  33   6   7    4.41    2.68
  33   6   9   11.88    9.98
  33   6  11    5.58    1.98
  33   6  13    9.29    3.35
  33   6  15    3.88    1.73
  33   6  17   12.83    3.43
  33   6  19    3.51    2.15
  33   6  21   22.62    5.52
  33   6  23   -2.12    1.98
  33   6  25    6.00    3.57
  33   6  27    3.18    2.20
  33   7   0    1.76    4.32
  33   7   2    6.67    5.35
  33   7   4    1.62    2.71
  33   7   6    4.63    2.59
  33   7   8   13.89    7.89
  33   7  10   62.55   19.35
  33   7  12  108.04   18.63
  33   7  14   61.27    8.51
  33   7  16   38.32    6.02
  33   7  18    3.79    2.43
  33   7  20    3.99    4.77
  33   7  22    1.06    2.04
  33   7  24   -1.70    1.98
  33   7  26    2.23    3.90
  33   8   1    6.67    4.02
  33   8   3   -0.61    2.48
  33   8   5    1.95    2.87
  33   8   7    3.74    2.68
  33   8   9   -1.37    2.18
  33   8  11    1.17    2.79
  33   8  13    5.10    2.01
  33   8  15    5.49    1.98
  33   8  17    3.12    1.67
  33   8  19   -1.28    1.53
  33   8  21    8.12    4.38
  33   8  23    0.47    2.04
  33   8  25   22.34    7.86
  33   8  27   39.24   23.56
  33   9   0   29.00    8.42
  33   9   2   10.60    3.07
  33   9   4    0.17    2.43
  33   9   6    1.87    2.45
  33   9   8   13.55    7.89
  33   9  10    0.86    2.82
  33   9  12    8.84    2.93
  33   9  14    4.77    2.82
  33   9  16    0.17    1.34
  33   9  18    1.73    1.59
  33   9  20    2.01    2.12
  33   9  22   -0.84    1.81
  33   9  24    1.28    1.81
  33   9  26   -2.18    2.57
  33  10   1    4.94    2.37
  33  10   3    6.78    2.40
  33  10   5    9.06    4.07
  33  10   7   76.27   12.63
  33  10   9    9.51    6.19
  33  10  11    1.42    1.78
  33  10  13    4.46    2.26
  33  10  15   17.96    3.40
  33  10  17    1.03    2.23
  33  10  19    2.71    3.01
  33  10  21    4.74    2.93
  33  10  23    5.52    3.12
  33  10  25   49.89   12.10
  33  11   0   40.13   11.43
  33  11   2    9.68    3.18
  33  11   4    2.54    1.78
  33  11   6    2.54    1.92
  33  11   8    3.57    5.19
  33  11  10    3.71    2.54
  33  11  12    4.18    1.98
  33  11  14    8.09    2.71
  33  11  16   14.39    4.04
  33  11  18    3.29    2.15
  33  11  20   16.31   14.50
  33  11  22    1.00    2.09
  33  11  24    6.47    5.69
  33  11  26   15.98    7.31
  33  12   1    6.41    1.95
  33  12   3   19.33    3.60
  33  12   5   31.54    6.41
  33  12   7   83.89   12.49
  33  12   9    9.34    3.23
  33  12  11    2.45    1.70
  33  12  13    6.53    3.12
  33  12  15   60.35    7.64
  33  12  17    8.56    2.48
  33  12  19   15.84    3.90
  33  12  21    0.78    1.62
  33  12  23   -4.52    1.70
  33  12  25   21.42    8.28
  33  13   0   21.39    3.99
  33  13   2   33.99    7.81
  33  13   4   19.69    4.07
  33  13   6    7.89    2.54
  33  13   8    5.24    1.98
  33  13  10    1.95    1.56
  33  13  12    5.91    3.49
  33  13  14   21.64    4.91
  33  13  16   60.32    6.64
  33  13  18   20.11    3.96
  33  13  20    4.16    2.90
  33  13  22    1.53    1.45
  33  13  24    1.14    1.84
  33  14   1    4.35    2.04
  33  14   3    8.84    2.43
  33  14   5   21.33    3.57
  33  14   7   72.76   13.55
  33  14   9    1.76    1.67
  33  14  11    4.41    2.54
  33  14  13   38.79    5.55
  33  14  15  139.21   17.32
  33  14  17   42.81    5.69
  33  14  19   29.78    5.24
  33  14  21   -0.78    1.48
  33  14  23   -0.25    1.45
  33  15   0    3.18    1.92
  33  15   2   20.13    6.00
  33  15   4   15.90    8.98
  33  15   6    4.21    2.31
  33  15   8   10.68    3.07
  33  15  10   21.45    3.76
  33  15  12   56.11    8.14
  33  15  14  123.23   14.03
  33  15  16   98.47   11.07
  33  15  18   46.07    6.89
  33  15  20   12.52    2.57
  33  15  22   -1.95    1.56
  33  15  24   -6.11    3.29
  33  16   1   -0.42    1.84
  33  16   3   11.13    2.37
  33  16   5    8.95    3.68
  33  16   7   27.78    5.91
  33  16   9    0.64    1.53
  33  16  11    5.19    1.81
  33  16  13   45.79    6.00
  33  16  15  118.30   11.85
  33  16  17   42.11    5.77
  33  16  19   27.89    4.63
  33  16  21    0.56    1.39
  33  16  23   -0.70    2.37
  33  17   0  148.22   20.50
  33  17   2  105.75   19.16
  33  17   4   26.16    6.50
  33  17   6   31.71    6.36
  33  17   8    0.73    2.15
  33  17  10    2.23    1.45
  33  17  12   10.71    2.71
  33  17  14   38.96    5.52
  33  17  16   59.60    6.33
  33  17  18   25.46    4.16
  33  17  20    4.71    2.01
  33  17  22   -2.45    1.37
  33  18   1    4.02    5.05
  33  18   3   -0.84    1.81
  33  18   5   -0.31    1.81
  33  18   7    8.14    3.15
  33  18   9   -0.08    1.78
  33  18  11    6.50    2.51
  33  18  13   15.06    3.82
  33  18  15   27.72    4.66
  33  18  17   21.61    3.63
  33  18  19   12.02    2.84
  33  18  21    1.03    1.20
  33  19   0   14.92    5.27
  33  19   2    6.41    3.10
  33  19   4    4.69    2.37
  33  19   6   -1.28    1.95
  33  19   8   -0.56    1.67
  33  19  10    1.09    1.56
  33  19  12   12.13    4.35
  33  19  14   38.57    8.12
  33  19  16   33.58    4.96
  33  19  18   11.74    2.45
  33  19  20    1.09    1.09
  33  20   1   -0.64    2.04
  33  20   3   -0.86    2.23
  33  20   5    4.38    4.07
  33  20   7    0.42    2.06
  33  20   9    0.42    1.76
  33  20  11   -2.57    1.51
  33  20  13    6.00    2.20
  33  20  15    3.37    1.98
  33  20  17    5.16    1.62
  33  20  19    0.47    1.14
  33  21   0   97.44   19.05
  33  21   2   71.98   14.59
  33  21   4   39.13    9.54
  33  21   6   29.90    6.97
  33  21   8   10.74    4.10
  33  21  10    3.35    2.18
  33  21  12   -1.95    1.73
  33  21  14   -1.00    1.62
  33  21  16    0.22    1.42
  33  21  18    2.43    1.42
  33  22   1    0.89    1.95
  33  22   3    3.32    2.09
  33  22   5    9.65    8.09
  33  22   7    1.98    3.54
  33  22   9    1.45    2.04
  33  22  11    0.11    1.87
  33  22  13   -3.10    1.67
  33  22  15    1.48    1.48
  33  22  17   -0.28    1.34
  33  23   0    6.78    2.96
  33  23   2    9.45    4.74
  33  23   4    3.18    2.84
  33  23   6    3.99    3.29
  33  23   8    0.50    2.12
  33  23  10    0.81    2.04
  33  23  12    2.73    1.87
  33  23  14   -2.01    1.76
  33  23  16    0.20    2.04
  33  24   1   -0.81    2.12
  33  24   3    1.62    2.04
  33  24   5    4.55    2.37
  33  24   7    0.56    2.29
  33  24   9    1.31    1.59
  33  24  11    4.57    1.76
  33  24  13    3.79    2.48
  33  24  15   -0.75    4.10
  33  25   0    1.14    2.37
  33  25   2   -1.23    1.87
  33  25   4   -2.09    2.26
  33  25   6    1.95    3.26
  33  25   8   30.26    9.59
  33  25  10   37.42   11.80
  33  25  12   15.76    8.12
  33  26   1    2.79    2.09
  33  26   3    2.48    3.07
  33  26   5    0.39    2.51
  33  26   7    1.84    2.37
  33  26   9   -2.34    2.29
  33  26  11   -1.95    3.57
  33  27   0   96.04   29.17
  33  27   2   78.14   21.08
  33  27   4    0.28    2.37
  33  27   6   -0.73    2.18
  33  27   8    7.06   12.72
  33  28   1   -3.40    3.07
  33  28   3   -3.68    3.96
  34   0   0  246.97   98.25
  34   1   1    1.23    2.84
  34   1   3    3.18    2.62
  34   1   5    7.25    6.53
  34   1   7    3.54    4.13
  34   1   9    4.27    2.79
  34   1  11   -0.70    1.90
  34   1  13   -0.06    1.76
  34   1  15    6.47    2.93
  34   1  17    0.28    1.62
  34   1  19    8.12    7.78
  34   1  21   -1.95    1.98
  34   1  23   -0.81    2.37
  34   1  25   -0.67    2.48
  34   1  27   -8.37    3.46
  34   2   0  104.49   20.58
  34   2   2   23.56    8.65
  34   2   4    8.78    5.24
  34   2   6    5.10    5.49
  34   2   8   15.67    4.91
  34   2  10   23.62    8.23
  34   2  12   12.33    4.63
  34   2  14   95.01   14.17
  34   2  16   67.91   10.54
  34   2  18    2.84    1.76
  34   2  20   66.93   15.87
  34   2  22    7.89    4.07
  34   2  24    5.16    3.43
  34   2  26   66.57   18.82
  34   3   1   24.82   23.09
  34   3   3   -2.43    2.48
  34   3   5    5.74    3.68
  34   3   7   31.15    7.45
  34   3   9   27.75    7.45
  34   3  11   62.64   14.17
  34   3  13   24.26    4.57
  34   3  15   17.43    3.18
  34   3  17    1.39    1.42
  34   3  19    1.92    2.37
  34   3  21    4.77    2.76
  34   3  23   13.08    4.02
  34   3  25    6.33    3.01
  34   3  27    2.15    9.01
  34   4   0  161.33   39.21
  34   4   2    3.82    2.84
  34   4   4   24.23   10.76
  34   4   6   -5.33    2.87
  34   4   8   24.01   21.70
  34   4  10   -1.20    2.34
  34   4  12   14.84    4.99
  34   4  14   52.23    8.42
  34   4  16   48.86   10.51
  34   4  18    1.81    2.12
  34   4  20   38.85    9.29
  34   4  22    1.62    2.04
  34   4  24   -0.28    3.65
  34   4  26   13.00    5.74
  34   5   1    7.19    2.71
  34   5   3    1.51    2.40
  34   5   5    2.65    2.62
  34   5   7    2.04    2.51
  34   5   9   48.83    9.43
  34   5  11   46.40   11.27
  34   5  13   33.55    5.41
  34   5  15   20.69    3.88
  34   5  17    2.37    1.73
  34   5  19   -1.23    1.76
  34   5  21    1.84    2.29
  34   5  23    2.84    3.12
  34   5  25   -0.47    2.84
  34   6   0   16.87    4.96
  34   6   2   -1.03    2.96
  34   6   4   -1.00    2.45
  34   6   6   30.34   26.44
  34   6   8   11.99    9.01
  34   6  10    1.87    2.26
  34   6  12   10.18    3.96
  34   6  14    8.09    2.59
  34   6  16   46.88    7.31
  34   6  18    1.84    1.56
  34   6  20   40.13    8.70
  34   6  22    2.68    3.04
  34   6  24   26.52    8.95
  34   6  26    2.18    2.06
  34   7   1   -1.87    2.31
  34   7   3   18.10    6.61
  34   7   5   19.24    7.08
  34   7   7    8.48    4.07
  34   7   9   37.29    7.78
  34   7  11   68.99   13.22
  34   7  13   16.17    3.99
  34   7  15   10.23    2.34
  34   7  17    1.73    1.48
  34   7  19    1.56    2.87
  34   7  21   -0.53    1.67
  34   7  23   -0.45    2.51
  34   7  25    3.60    1.92
  34   8   0    4.18    5.49
  34   8   2   18.91    8.53
  34   8   4   37.45   26.86
  34   8   6    3.90    3.07
  34   8   8    1.12    3.93
  34   8  10   -0.73    2.51
  34   8  12    2.34    2.23
  34   8  14   32.52    5.63
  34   8  16    4.07    1.51
  34   8  18    1.17    1.48
  34   8  20    4.16    2.54
  34   8  22    0.78    2.01
  34   8  24   47.24   12.91
  34   8  26    1.90    2.96
  34   9   1   -0.73    2.48
  34   9   3   17.90    5.10
  34   9   5   35.72   10.46
  34   9   7   39.68    8.81
  34   9   9   22.87    8.23
  34   9  11   15.92    4.16
  34   9  13    6.94    3.96
  34   9  15    4.18    2.37
  34   9  17    1.37    2.51
  34   9  19    6.47    2.23
  34   9  21   -0.14    1.92
  34   9  23    1.00    2.12
  34   9  25   -0.20    2.23
  34  10   0    8.92    7.19
  34  10   2   28.31    7.61
  34  10   4   10.96    7.72
  34  10   6    5.66    3.65
  34  10   8    4.80    2.15
  34  10  10    3.49    2.68
  34  10  12   -0.39    1.81
  34  10  14   32.01    5.97
  34  10  16    3.15    1.53
  34  10  18    0.50    1.92
  34  10  20    6.50    4.46
  34  10  22    2.51    1.98
  34  10  24   45.32   14.45
  34  11   1    0.59    1.90
  34  11   3   45.18   10.37
  34  11   5   41.11    7.78
  34  11   7   45.90    9.06
  34  11   9   18.57    4.13
  34  11  11   -0.06    1.76
  34  11  13    2.15    2.09
  34  11  15   12.94    3.35
  34  11  17    4.35    2.18
  34  11  19    0.17    1.78
  34  11  21    4.16    2.82
  34  11  23    5.27    3.40
  34  11  25    2.04    5.24
  34  12   0   30.48    6.50
  34  12   2   24.40   12.63
  34  12   4    7.47    3.43
  34  12   6   16.59    4.46
  34  12   8    5.19    3.10
  34  12  10   24.82   18.99
  34  12  12   -0.47    1.59
  34  12  14   33.80    8.12
  34  12  16    5.10    1.84
  34  12  18   24.04    4.71
  34  12  20    0.61    1.51
  34  12  22   -0.89    1.62
  34  12  24   21.33   13.69
  34  13   1    6.55    4.18
  34  13   3   13.25    3.60
  34  13   5   37.93    7.00
  34  13   7   24.04    5.30
  34  13   9    8.59    3.43
  34  13  11   -0.39    1.65
  34  13  13   33.77    5.91
  34  13  15   40.27    7.86
  34  13  17   66.68    8.09
  34  13  19   24.76    6.00
  34  13  21    4.35    2.12
  34  13  23   -2.15    1.76
  34  14   0   35.25    6.08
  34  14   2   67.49    9.54
  34  14   4   54.38    7.39
  34  14   6    5.83    2.48
  34  14   8   19.21    3.68
  34  14  10   27.30    5.19
  34  14  12   25.91    5.52
  34  14  14   88.63   13.27
  34  14  16   34.41    5.38
  34  14  18   36.11    5.13
  34  14  20    1.45    1.56
  34  14  22    1.73    1.53
  34  15   1    3.12    4.18
  34  15   3    7.72    2.59
  34  15   5   16.57    3.07
  34  15   7   20.33    4.27
  34  15   9    1.17    2.45
  34  15  11    5.41    1.87
  34  15  13   77.16   11.57
  34  15  15   75.35   10.43
  34  15  17   85.14   10.21
  34  15  19   21.81    4.96
  34  15  21   -1.12    1.45
  34  15  23   -4.74    1.45
  34  16   0  144.46   18.49
  34  16   2  113.33   14.86
  34  16   4   46.49    7.33
  34  16   6   48.58    6.75
  34  16   8    5.58    1.98
  34  16  10    0.25    1.84
  34  16  12    2.96    1.78
  34  16  14   25.29    4.94
  34  16  16   14.33    3.51
  34  16  18   14.03    3.32
  34  16  20    0.11    1.23
  34  16  22    0.70    2.82
  34  17   1    1.84    1.87
  34  17   3   -1.34    1.70
  34  17   5    3.99    1.84
  34  17   7    1.56    1.59
  34  17   9    4.94    3.12
  34  17  11    5.77    2.01
  34  17  13   44.20    6.83
  34  17  15   72.20   10.40
  34  17  17   50.76    7.36
  34  17  19   11.29    2.93
  34  17  21   -1.12    2.01
  34  18   0   13.55    4.63
  34  18   2    0.20    2.45
  34  18   4    9.98    7.67
  34  18   6   -1.09    1.81
  34  18   8    4.80    3.51
  34  18  10    1.59    1.90
  34  18  12   16.70    3.76
  34  18  14   45.09    6.25
  34  18  16    9.79    2.31
  34  18  18    1.20    1.51
  34  18  20   -1.31    1.51
  34  19   1   -0.50    2.01
  34  19   3    1.37    2.01
  34  19   5    5.55    4.43
  34  19   7    0.67    1.48
  34  19   9    0.11    1.90
  34  19  11    4.66    2.73
  34  19  13   28.70    5.83
  34  19  15   29.03    5.44
  34  19  17   13.94    3.15
  34  19  19   -1.81    1.67
  34  20   0  109.10   20.69
  34  20   2   74.74   16.31
  34  20   4   33.19    7.78
  34  20   6   23.45    6.94
  34  20   8    1.81    1.84
  34  20  10   -0.95    1.67
  34  20  12    1.98    1.95
  34  20  14    1.95    1.84
  34  20  16    0.47    1.09
  34  20  18   -1.45    1.73
  34  21   1    4.16    3.15
  34  21   3   -0.81    2.06
  34  21   5   -2.23    1.87
  34  21   7    0.39    1.92
  34  21   9   -1.17    1.87
  34  21  11    6.92    2.04
  34  21  13   -0.36    2.15
  34  21  15   -1.12    1.42
  34  21  17   -3.60    2.20
  34  22   0   -0.70    2.43
  34  22   2    3.26    2.45
  34  22   4    5.83    3.88
  34  22   6    1.67    4.02
  34  22   8    0.06    2.04
  34  22  10    3.18    2.04
  34  22  12    0.98    1.62
  34  22  14   -2.40    1.70
  34  22  16    1.76    3.23
  34  23   1   -1.45    1.95
  34  23   3    8.92    4.49
  34  23   5    2.71    3.46
  34  23   7    1.90    2.23
  34  23   9    1.20    1.81
  34  23  11    1.17    3.57
  34  23  13    2.09    1.65
  34  24   0    4.04    2.73
  34  24   2   -0.89    1.92
  34  24   4    1.51    2.59
  34  24   6   27.30    9.12
  34  24   8   37.82   12.24
  34  24  10   56.05   17.32
  34  24  12   44.12   22.73
  34  25   1    2.98    2.09
  34  25   3    1.12    2.40
  34  25   5   -1.34    2.68
  34  25   7   -1.56    1.59
  34  25   9    0.28    5.02
  34  25  11    0.53    9.04
  34  26   0   81.29   21.81
  34  26   2   68.38   18.85
  34  26   4    5.72    4.21
  34  26   6    2.43    2.54
  34  26   8    6.00    3.63
  34  27   1   -5.10    3.43
  34  27   3   -0.64    2.73
  35   1   0   33.16    9.17
  35   1   2    7.50    4.32
  35   1   4   13.11    7.81
  35   1   6    0.98    2.59
  35   1   8    1.67    2.57
  35   1  10    1.95    2.51
  35   1  12   -0.53    1.98
  35   1  14    4.60    2.57
  35   1  16    1.45    2.45
  35   1  18   -0.20    1.48
  35   1  20    0.89    1.65
  35   1  22    1.28    1.84
  35   1  24    0.36    2.06
  35   1  26   -9.12    0.75
  35   2   1   10.65    3.74
  35   2   3    2.06    2.93
  35   2   5    2.62    2.93
  35   2   7   32.41   19.86
  35   2   9    0.50    2.43
  35   2  11   -0.56    2.23
  35   2  13   76.89   11.77
  35   2  15   15.90    3.90
  35   2  17   -1.00    1.42
  35   2  19    7.33    3.10
  35   2  21    1.70    2.04
  35   2  23    6.50    3.32
  35   2  25    3.57    5.38
  35   3   0    8.90    3.85
  35   3   2    2.82    3.04
  35   3   4   -0.20    3.23
  35   3   6    4.13    4.99
  35   3   8   21.47    7.53
  35   3  10   36.14    9.54
  35   3  12   19.19    6.25
  35   3  14   12.58    3.54
  35   3  16   -0.67    1.28
  35   3  18   -0.86    1.65
  35   3  20    3.76    2.31
  35   3  22   11.46    4.82
  35   3  24    5.19    3.65
  35   4   1    6.16    3.21
  35   4   3   15.31    5.55
  35   4   5    5.35    6.19
  35   4   7    0.22    2.57
  35   4   9    3.35    3.63
  35   4  11    4.43    2.04
  35   4  13   12.77    4.74
  35   4  15   15.84    4.16
  35   4  17    3.15    2.06
  35   4  19    8.92    3.15
  35   4  21    1.48    1.67
  35   4  23    6.41    3.82
  35   4  25   -0.42    2.23
  35   5   0   -0.42    3.04
  35   5   2   -0.20    2.87
  35   5   4    7.92   10.12
  35   5   6    1.53    2.31
  35   5   8    2.82    4.41
  35   5  10   58.90   11.38
  35   5  12   45.26   12.66
  35   5  14   27.02    5.49
  35   5  16    8.56    2.15
  35   5  18   -0.20    1.70
  35   5  20    3.51    1.90
  35   5  22    6.05    2.96
  35   5  24    6.86    2.82
  35   6   1    8.42    3.54
  35   6   3    5.77    2.87
  35   6   5    4.77    2.82
  35   6   7    5.19    5.55
  35   6   9    2.31    2.51
  35   6  11    0.20    2.26
  35   6  13    8.23    4.46
  35   6  15   12.58    3.82
  35   6  17    0.75    2.71
  35   6  19    0.67    1.98
  35   6  21    1.34    2.09
  35   6  23   22.56    6.92
  35   6  25   -7.39    2.96
  35   7   0   -0.20    2.57
  35   7   2    4.27    2.84
  35   7   4   -1.06    2.71
  35   7   6    5.33    7.72
  35   7   8    6.19    4.29
  35   7  10   23.26    5.97
  35   7  12   36.37    8.53
  35   7  14   21.92    6.39
  35   7  16    3.85    1.51
  35   7  18    2.84    1.37
  35   7  20    6.80    2.12
  35   7  22   10.23    4.46
  35   7  24   -0.81    2.65
  35   8   1    0.59    2.12
  35   8   3   10.79    4.43
  35   8   5    3.93    3.35
  35   8   7   18.21   14.00
  35   8   9    4.38    2.40
  35   8  11    3.01    2.82
  35   8  13    5.19    2.51
  35   8  15    7.50    2.26
  35   8  17   -0.33    1.34
  35   8  19    2.68    1.42
  35   8  21   -0.45    1.53
  35   8  23   10.74    5.30
  35   9   0    9.93    3.63
  35   9   2    2.54    2.57
  35   9   4    1.62    2.57
  35   9   6    3.68    3.43
  35   9   8   -0.56    2.71
  35   9  10   21.75    4.99
  35   9  12    7.22    3.46
  35   9  14    2.68    2.18
  35   9  16    4.13    1.76
  35   9  18   -0.53    1.17
  35   9  20    0.70    1.62
  35   9  22    2.90    2.62
  35   9  24    0.20    6.92
  35  10   1    7.28    5.24
  35  10   3   27.30    7.98
  35  10   5   24.88    8.59
  35  10   7   61.46   17.71
  35  10   9   14.19    4.69
  35  10  11    2.68    2.15
  35  10  13   11.91    3.82
  35  10  15    4.46    3.96
  35  10  17    3.10    1.45
  35  10  19   -0.25    1.28
  35  10  21    2.68    2.01
  35  10  23   17.26    6.30
  35  11   0   -3.07    1.98
  35  11   2   11.55    7.53
  35  11   4    0.33    2.48
  35  11   6    3.10    2.18
  35  11   8   10.35    3.74
  35  11  10    2.82    2.57
  35  11  12   -1.73    1.56
  35  11  14    1.20    1.87
  35  11  16    3.37    1.45
  35  11  18    2.84    1.45
  35  11  20    6.22    2.40
  35  11  22   -1.98    1.67
  35  12   1   12.02   14.47
  35  12   3   13.94    4.71
  35  12   5   43.98    9.34
  35  12   7   47.35    9.43
  35  12   9    6.75    3.68
  35  12  11   -2.40    1.95
  35  12  13   13.41    4.13
  35  12  15    1.56    1.53
  35  12  17   22.56    5.05
  35  12  19    2.31    1.56
  35  12  21    1.17    1.90
  35  12  23   -5.72    2.15
  35  13   0  162.67   17.49
  35  13   2   87.34   11.32
  35  13   4   31.48    7.84
  35  13   6   11.82    3.79
  35  13   8    6.41    2.79
  35  13  10    1.92    2.04
  35  13  12    7.67    2.65
  35  13  14   27.00    6.72
  35  13  16   25.60    5.10
  35  13  18   11.32    2.59
  35  13  20    2.20    1.51
  35  13  22   -3.10    2.73
  35  14   1   -2.43    1.51
  35  14   3    7.59    2.71
  35  14   5   16.79    4.18
  35  14   7   14.36    3.54
  35  14   9    3.90    1.81
  35  14  11    3.96    1.78
  35  14  13   17.96    3.93
  35  14  15    4.94    2.29
  35  14  17   28.67    5.66
  35  14  19    0.08    1.31
  35  14  21   -0.56    1.45
  35  15   0   16.17    4.02
  35  15   2   19.10    4.02
  35  15   4   14.19    3.49
  35  15   6   14.50    4.55
  35  15   8    8.59    2.06
  35  15  10    0.50    2.31
  35  15  12    2.15    1.56
  35  15  14    8.25    3.43
  35  15  16   15.00    3.49
  35  15  18    8.84    2.40
  35  15  20    1.65    1.25
  35  16   1    1.59    1.92
  35  16   3   -0.17    1.67
  35  16   5    6.39    1.87
  35  16   7    9.84    4.18
  35  16   9   -0.03    1.37
  35  16  11   -0.17    1.51
  35  16  13   16.15    4.43
  35  16  15    4.96    2.37
  35  16  17   23.23    5.02
  35  16  19   -0.25    1.34
  35  17   0    0.47    1.37
  35  17   2   -0.64    1.45
  35  17   4   -0.45    1.31
  35  17   6    3.01    1.90
  35  17   8    1.73    1.23
  35  17  10    8.28    2.26
  35  17  12   13.44    2.68
  35  17  14   36.09    6.89
  35  17  16   15.92    4.04
  35  17  18    7.50    2.96
  35  18   1    3.10    1.95
  35  18   3    1.56    1.42
  35  18   5    1.28    1.56
  35  18   7    4.35    3.35
  35  18   9    2.34    1.25
  35  18  11    6.16    1.87
  35  18  13   16.23    3.54
  35  18  15    5.61    2.34
  35  18  17    5.19    2.15
  35  19   0   21.08    4.60
  35  19   2   10.10    3.76
  35  19   4    7.95    2.82
  35  19   6    3.43    2.12
  35  19   8    4.07    2.68
  35  19  10    1.78    1.42
  35  19  12   -0.11    1.14
  35  19  14    2.68    1.73
  35  19  16   -1.09    1.31
  35  20   1    4.82    3.46
  35  20   3    3.26    1.98
  35  20   5    0.22    1.78
  35  20   7    9.76    2.68
  35  20   9    3.99    2.01
  35  20  11    4.94    2.01
  35  20  13    8.65    3.76
  35  20  15   -1.12    1.14
  35  21   0    4.60    2.29
  35  21   2    2.65    1.65
  35  21   4   -1.31    1.76
  35  21   6    5.61    2.71
  35  21   8   -0.11    1.65
  35  21  10   -0.64    1.34
  35  21  12    4.04    2.59
  35  21  14   -2.20    1.53
  35  22   1   -0.84    2.29
  35  22   3    4.38    2.76
  35  22   5    2.01    2.48
  35  22   7    7.75    3.07
  35  22   9    5.66    4.52
  35  22  11    0.98    1.59
  35  22  13   -0.81    1.51
  35  23   0    0.25    2.20
  35  23   2    1.34    2.29
  35  23   4    7.89    3.21
  35  23   6    7.95    6.41
  35  23   8   19.91    7.75
  35  23  10   12.94    6.30
  35  23  12    6.53    6.36
  35  24   1    2.90    2.29
  35  24   3    5.08    6.41
  35  24   5    7.19    4.10
  35  24   7    2.48    2.87
  35  24   9   -1.48    3.57
  35  25   0   21.31    7.61
  35  25   2    6.11    5.88
  35  25   4   -1.87    2.40
  35  25   6   -1.00    2.98
  36   0   0  143.15   49.50
  36   1   1    7.81    9.59
  36   1   3   -2.09    2.51
  36   1   5    2.12    2.73
  36   1   7   -2.12    2.79
  36   1   9   -1.70    2.31
  36   1  11    1.39    2.40
  36   1  13    0.06    2.04
  36   1  15   13.66    7.67
  36   1  17   -0.84    1.20
  36   1  19   -0.56    1.56
  36   1  21   -0.39    1.65
  36   1  23    4.96    3.23
  36   2   0   15.31    4.49
  36   2   2  220.42   50.28
  36   2   4   10.60    4.77
  36   2   6   75.21   22.20
  36   2   8    3.68    4.94
  36   2  10   10.46    4.69
  36   2  12   39.68    9.57
  36   2  14   36.59    7.11
  36   2  16   14.86    6.67
  36   2  18    3.12    2.87
  36   2  20    0.36    1.45
  36   2  22   -0.08    2.20
  36   2  24   -2.62    2.34
  36   3   1    0.17    2.73
  36   3   3   -3.23    2.37
  36   3   5    2.18    2.65
  36   3   7    4.94    2.98
  36   3   9   10.82    5.63
  36   3  11   13.41    5.88
  36   3  13    3.12    2.59
  36   3  15    1.73    1.59
  36   3  17    1.45    1.25
  36   3  19    0.92    1.81
  36   3  21    5.16    3.04
  36   3  23    4.04    2.73
  36   4   0   39.24   14.14
  36   4   2    1.59    3.04
  36   4   4   33.91   15.00
  36   4   6    4.24    2.87
  36   4   8    0.06    3.51
  36   4  10    2.98    2.09
  36   4  12   41.80    9.51
  36   4  14    0.20    2.09
  36   4  16    1.31    1.59
  36   4  18    1.73    1.45
  36   4  20   -0.31    1.59
  36   4  22   22.53    6.05
  36   4  24    8.12   14.70
  36   5   1    1.31    2.45
  36   5   3    0.61    2.65
  36   5   5   -1.12    3.26
  36   5   7    8.14    3.54
  36   5   9  100.62   19.44
  36   5  11   14.06    5.58
  36   5  13   20.13    5.30
  36   5  15    4.57    2.20
  36   5  17   -1.00    1.25
  36   5  19    6.11    2.31
  36   5  21    7.84    3.68
  36   5  23   21.58    8.39
  36   6   0    2.23    3.18
  36   6   2   63.64   20.78
  36   6   4    3.60    2.84
  36   6   6   37.34   14.28
  36   6   8   -2.18    2.43
  36   6  10    7.06    4.57
  36   6  12   -1.28    1.92
  36   6  14   23.68    6.53
  36   6  16    1.31    1.37
  36   6  18   -0.36    1.20
  36   6  20   -0.14    1.45
  36   6  22    8.48    4.07
  36   6  24   12.69    9.45
  36   7   1    3.04    2.65
  36   7   3   24.49    9.12
  36   7   5   16.82    7.08
  36   7   7   20.08    9.73
  36   7   9   32.74   13.61
  36   7  11   30.73   10.01
  36   7  13   16.70    5.13
  36   7  15    3.37    1.95
  36   7  17    4.07    2.84
  36   7  19    7.25    2.29
  36   7  21   20.66    5.94
  36   7  23   17.12   12.58
  36   8   0  129.01   21.75
  36   8   2    3.07    2.48
  36   8   4    2.93    3.40
  36   8   6   11.32    9.04
  36   8   8    1.70    2.29
  36   8  10   11.18    5.27
  36   8  12    2.62    2.20
  36   8  14   10.29    3.01
  36   8  16    7.47    3.21
  36   8  18   -0.70    1.59
  36   8  20    0.92    1.42
  36   8  22    7.31    4.57
  36   9   1   -1.28    2.48
  36   9   3   19.80    7.92
  36   9   5   42.78    9.79
  36   9   7   41.16    9.82
  36   9   9   67.52   15.76
  36   9  11   30.79    8.78
  36   9  13   22.78   15.45
  36   9  15   -0.67    1.62
  36   9  17    1.06    1.25
  36   9  19   11.02    3.15
  36   9  21   24.79    5.74
  36   9  23   10.04   12.91
  36  10   0    8.20    3.85
  36  10   2    0.78    2.96
  36  10   4    2.23    2.65
  36  10   6   18.18    6.25
  36  10   8    9.54    4.82
  36  10  10   17.57    4.63
  36  10  12   -2.23    2.04
  36  10  14    2.68    4.16
  36  10  16    9.82    3.21
  36  10  18   -2.12    1.17
  36  10  20    1.62    1.59
  36  10  22   13.55   10.82
  36  11   1    3.57    2.15
  36  11   3    7.89    3.71
  36  11   5   16.17    5.10
  36  11   7   67.77   13.05
  36  11   9   26.19    7.11
  36  11  11    8.70    3.07
  36  11  13    1.56    1.62
  36  11  15    4.38    1.98
  36  11  17    8.23    2.68
  36  11  19    6.80    2.31
  36  11  21    2.73    2.45
  36  12   0  167.16   31.40
  36  12   2   33.44    9.68
  36  12   4   47.60   18.52
  36  12   6    4.57    3.76
  36  12   8   -1.95    1.92
  36  12  10    1.92    3.90
  36  12  12    6.53    3.32
  36  12  14    0.98    3.18
  36  12  16   22.56    5.69
  36  12  18    1.53    1.25
  36  12  20   -0.42    1.12
  36  13   1    2.68    1.90
  36  13   3    5.66    2.84
  36  13   5   25.29    6.50
  36  13   7   20.05    4.49
  36  13   9   10.37    3.35
  36  13  11   -0.73    1.92
  36  13  13    4.32    2.34
  36  13  15    1.53    1.92
  36  13  17   12.91    4.24
  36  13  19    2.96    1.67
  36  13  21  -12.41    3.54
  36  14   0   13.41    4.29
  36  14   2   31.68    6.11
  36  14   4   19.74    5.05
  36  14   6   51.76   10.15
  36  14   8    7.89    2.93
  36  14  10    0.78    1.59
  36  14  12    1.42    1.81
  36  14  14    4.52    1.95
  36  14  16    7.25    2.43
  36  14  18    0.08    1.25
  36  14  20    2.57    2.79
  36  15   1    3.99    1.53
  36  15   3    2.15    2.15
  36  15   5    3.54    1.90
  36  15   7    0.14    2.01
  36  15   9    2.01    3.96
  36  15  11    1.20    1.62
  36  15  13    5.35    3.23
  36  15  15   22.39    6.50
  36  15  17   14.53    4.96
  36  15  19    1.92    3.10
  36  16   0   17.85    3.74
  36  16   2    6.61    2.29
  36  16   4    2.51    1.53
  36  16   6    1.12    1.81
  36  16   8    4.94    2.40
  36  16  10    8.42    2.40
  36  16  12   13.50    5.24
  36  16  14    6.83    2.37
  36  16  16    1.37    1.90
  36  16  18   -1.98    2.15
  36  17   1   -0.70    1.09
  36  17   3    1.17    1.09
  36  17   5    2.40    3.21
  36  17   7    0.81    1.84
  36  17   9    0.89    1.23
  36  17  11   10.10    2.96
  36  17  13   17.29    5.33
  36  17  15   18.29    4.94
  36  17  17    3.63    3.51
  36  18   0   -1.67    1.42
  36  18   2    5.24    3.04
  36  18   4    6.25    1.95
  36  18   6    2.87    3.01
  36  18   8   -1.45    1.25
  36  18  10   -0.56    1.28
  36  18  12    0.31    1.31
  36  18  14   -1.87    1.42
  36  18  16    0.42    2.37
  36  19   1   -0.61    1.42
  36  19   3   -0.06    2.12
  36  19   5    5.58    2.84
  36  19   7   14.08    3.76
  36  19   9    8.25    2.62
  36  19  11   10.68    3.07
  36  19  13    8.06    2.31
  36  19  15   -1.14    2.31
  36  20   0    2.79    2.40
  36  20   2    0.31    2.04
  36  20   4   -0.95    1.59
  36  20   6    2.26    2.06
  36  20   8   -2.20    1.39
  36  20  10    0.06    2.29
  36  20  12    0.03    1.31
  36  20  14   -0.64    2.84
  36  21   1    0.31    1.67
  36  21   3   15.23    4.57
  36  21   5   18.91    6.94
  36  21   7   14.11    5.72
  36  21   9   27.11    8.23
  36  21  11    7.22    3.01
  36  21  13   -1.48    1.90
  36  22   0    4.63    3.96
  36  22   2    5.55    2.57
  36  22   4   13.44    4.43
  36  22   6    8.81    3.51
  36  22   8    2.79    3.85
  36  22  10   -0.06    2.40
  36  23   1    0.06    1.70
  36  23   3    8.03    4.49
  36  23   5   16.40    5.83
  36  23   7   17.93   10.04
  36  23   9   -4.99    3.85
  36  24   0    8.03    5.30
  36  24   2    1.28    5.58
  36  24   4    1.84    2.96
  37   1   0   15.67    5.72
  37   1   2    5.30    3.43
  37   1   4    2.12    2.79
  37   1   6    7.28    3.21
  37   1   8    6.67    4.10
  37   1  10    3.35    2.59
  37   1  12    0.28    2.31
  37   1  14    4.21    2.59
  37   1  16   -1.59    1.56
  37   1  18    2.29    1.53
  37   1  20   -0.39    1.31
  37   1  22    0.14    1.59
  37   2   1   -1.39    3.57
  37   2   3    2.31    3.82
  37   2   5    5.86    4.57
  37   2   7    6.61    3.60
  37   2   9    2.96    2.29
  37   2  11   39.13   11.57
  37   2  13    2.76    2.26
  37   2  15   18.85    4.99
  37   2  17    2.20    1.28
  37   2  19    1.42    2.90
  37   2  21   -0.11    1.78
  37   2  23   -2.71    3.76
  37   3   0    9.59    5.55
  37   3   2    4.74    3.49
  37   3   4   -0.36    3.07
  37   3   6    2.96    2.65
  37   3   8    1.65    3.43
  37   3  10   -1.20    2.23
  37   3  12   -0.20    2.31
  37   3  14   -0.08    1.90
  37   3  16    0.39    1.59
  37   3  18    1.84    2.29
  37   3  20    3.57    2.20
  37   3  22    4.94    3.12
  37   4   1    5.33    3.71
  37   4   3   -2.87    2.84
  37   4   5    0.98    3.32
  37   4   7    0.73    2.34
  37   4   9    2.18    2.57
  37   4  11   22.03    5.08
  37   4  13    4.46    2.71
  37   4  15   10.51    3.35
  37   4  17    1.92    2.15
  37   4  19    1.48    2.20
  37   4  21   -0.61    1.70
  37   5   0   21.84    9.29
  37   5   2    7.45    5.10
  37   5   4    7.47    4.96
  37   5   6    7.08    4.32
  37   5   8   92.42   20.30
  37   5  10   44.93   12.19
  37   5  12   77.22   16.70
  37   5  14   22.84    5.24
  37   5  16    1.81    2.71
  37   5  18    1.20    1.48
  37   5  20   16.59    5.33
  37   5  22   10.29    7.92
  37   6   1    5.47    4.27
  37   6   3    0.22    2.62
  37   6   5   32.04   10.32
  37   6   7   10.21    9.84
  37   6   9   11.29    5.88
  37   6  11    1.25    2.04
  37   6  13    4.69    2.45
  37   6  15    1.59    1.90
  37   6  17   -2.01    1.37
  37   6  19    0.95    1.25
  37   6  21    0.42    1.65
  37   7   0    0.39    2.48
  37   7   2    4.49    4.41
  37   7   4    5.10    2.59
  37   7   6    0.86    2.29
  37   7   8   10.46    4.85
  37   7  10   11.43    3.65
  37   7  12    3.99    2.71
  37   7  14    1.51    2.09
  37   7  16   -0.36    1.56
  37   7  18    4.99    1.95
  37   7  20   17.04    4.16
  37   7  22   42.36   47.05
  37   8   1    4.27    3.23
  37   8   3    8.45    4.74
  37   8   5   38.57   13.16
  37   8   7    8.37    4.07
  37   8   9   29.95    7.89
  37   8  11    1.70    2.73
  37   8  13    7.33    3.54
  37   8  15    1.17    1.87
  37   8  17   -0.31    1.37
  37   8  19    0.39    1.23
  37   8  21    1.76    5.47
  37   9   0    0.25    2.54
  37   9   2    1.76    2.87
  37   9   4   -1.34    2.82
  37   9   6    7.84    4.35
  37   9   8   25.24    7.81
  37   9  10   17.23    5.52
  37   9  12    3.40    3.37
  37   9  14    7.19    3.07
  37   9  16   -0.64    1.62
  37   9  18    9.57    3.76
  37   9  20    5.05    2.68
  37  10   1   -1.78    2.82
  37  10   3   -0.56    2.48
  37  10   5   58.06   11.94
  37  10   7   14.64    4.71
  37  10   9   20.53    6.11
  37  10  11    1.65    2.15
  37  10  13    1.23    2.09
  37  10  15    4.52    1.92
  37  10  17    1.51    1.51
  37  10  19    3.43    4.27
  37  11   0   22.17    8.12
  37  11   2   25.77    8.62
  37  11   4   18.04    6.11
  37  11   6   -0.31    2.40
  37  11   8    4.85    2.18
  37  11  10   -0.50    1.87
  37  11  12   -1.87    1.90
  37  11  14    1.95    2.06
  37  11  16    1.67    1.84
  37  11  18    0.84    1.45
  37  11  20   -4.35    2.87
  37  12   1    0.61    2.09
  37  12   3    2.29    2.82
  37  12   5   29.59    7.45
  37  12   7    4.43    2.98
  37  12   9   14.39    5.69
  37  12  11    0.89    1.90
  37  12  13    0.20    1.87
  37  12  15    4.46    2.48
  37  12  17   -1.39    1.62
  37  12  19   -2.31    1.65
  37  13   0   -4.13    1.92
  37  13   2    1.51    2.40
  37  13   4   -2.34    1.87
  37  13   6    4.96    2.76
  37  13   8    4.82    4.24
  37  13  10    2.54    2.04
  37  13  12    0.22    2.01
  37  13  14    1.45    1.87
  37  13  16    1.00    1.84
  37  13  18    1.37    1.84
  37  14   1    1.48    1.59
  37  14   3    1.92    1.70
  37  14   5   14.67    5.19
  37  14   7    1.73    2.15
  37  14   9   -0.59    2.45
  37  14  11   -0.42    1.92
  37  14  13    0.47    1.73
  37  14  15   10.85    3.40
  37  14  17   -1.17    1.70
  37  15   0   21.98    4.85
  37  15   2   10.23    4.43
  37  15   4    2.79    2.15
  37  15   6    2.84    1.67
  37  15   8    0.00    1.92
  37  15  10    8.65    3.29
  37  15  12    1.56    2.34
  37  15  14    8.37    3.15
  37  15  16    4.02    4.43
  37  16   1   -0.53    1.42
  37  16   3    2.73    1.56
  37  16   5    0.59    1.56
  37  16   7   -1.53    1.76
  37  16   9   -2.45    1.45
  37  16  11   -1.73    1.53
  37  16  13    1.06    1.48
  37  16  15    2.01    1.87
  37  17   0    1.65    1.76
  37  17   2   -1.17    1.34
  37  17   4    6.75    5.52
  37  17   6    1.20    1.42
  37  17   8    2.71    1.34
  37  17  10   -1.03    1.34
  37  17  12    0.98    1.42
  37  17  14    1.12    1.48
  37  18   1   -0.22    1.14
  37  18   3    0.92    1.25
  37  18   5    2.37    1.59
  37  18   7    7.45    2.23
  37  18   9    2.90    1.73
  37  18  11    2.93    1.84
  37  18  13   -0.75    2.04
  37  19   0    2.62    1.76
  37  19   2    0.17    1.34
  37  19   4   -1.73    1.25
  37  19   6   -1.31    1.31
  37  19   8   -0.36    1.14
  37  19  10   -1.14    1.23
  37  19  12   -1.73    1.51
  37  20   1    2.98    1.65
  37  20   3    2.84    1.87
  37  20   5   14.72    4.07
  37  20   7   24.76    5.66
  37  20   9    9.29    2.96
  37  20  11    0.59    2.40
  37  21   0    2.40    2.87
  37  21   2   -0.47    1.53
  37  21   4   -1.51    1.65
  37  21   6    0.31    1.56
  37  21   8   -0.33    1.87
  37  21  10   -3.82    3.68
  37  22   1    1.25    2.06
  37  22   3    2.40    2.48
  37  22   5    8.23    8.17
  37  22   7    7.59    6.61
  37  23   0    1.37    2.37
  38   0   0   42.08   24.46
  38   1   1   -3.46    2.59
  38   1   3    1.23    2.73
  38   1   5    0.14    2.65
  38   1   7    2.54    2.79
  38   1   9    2.31    4.10
  38   1  11   -0.95    2.04
  38   1  13    1.84    1.95
  38   1  15    0.73    1.84
  38   1  17   -0.78    1.48
  38   1  19   -0.08    1.25
  38   1  21   -0.86    1.87
  38   2   0   -1.12    2.62
  38   2   2   30.90   11.46
  38   2   4    5.27    3.26
  38   2   6   17.65    6.86
  38   2   8    1.51    2.71
  38   2  10   25.29    9.70
  38   2  12    7.00    5.19
  38   2  14   12.66    6.33
  38   2  16    0.78    1.59
  38   2  18   21.22    5.21
  38   2  20    0.92    1.20
  38   3   1   -0.53    2.45
  38   3   3   -1.34    2.34
  38   3   5   -0.78    2.37
  38   3   7    1.87    2.57
  38   3   9   13.80    4.52
  38   3  11    8.17    4.52
  38   3  13    4.35    3.10
  38   3  15    0.08    2.04
  38   3  17   -0.06    1.48
  38   3  19    5.88    2.51
  38   3  21   -9.62    4.60
  38   4   0   84.97   23.26
  38   4   2   22.31   21.47
  38   4   4  179.90   38.32
  38   4   6   -1.39    2.59
  38   4   8   48.36   12.86
  38   4  10    0.67    2.26
  38   4  12   16.87    5.91
  38   4  14    2.79    1.78
  38   4  16    1.92    1.62
  38   4  18    3.43    2.26
  38   4  20   -1.78    1.23
  38   5   1   -0.53    2.40
  38   5   3    3.07    2.68
  38   5   5    3.71    2.71
  38   5   7    7.86    4.18
  38   5   9   13.19    6.69
  38   5  11    3.76    4.16
  38   5  13    5.44    2.59
  38   5  15    1.03    1.70
  38   5  17    5.49    7.42
  38   5  19   16.98    4.99
  38   5  21  -12.16    5.55
  38   6   0    2.98    2.98
  38   6   2   43.11   12.44
  38   6   4    4.41    4.32
  38   6   6    8.12    4.91
  38   6   8   10.29    4.32
  38   6  10   10.04   10.71
  38   6  12   11.63    2.71
  38   6  14    1.17    2.31
  38   6  16   -1.31    1.84
  38   6  18    2.82    2.15
  38   6  20   -3.46    1.65
  38   7   1    1.48    2.59
  38   7   3    4.49    2.71
  38   7   5   21.06    9.23
  38   7   7   89.38   18.04
  38   7   9   37.17    9.26
  38   7  11   15.34    7.42
  38   7  13    7.14    2.96
  38   7  15    0.03    1.78
  38   7  17    3.96    2.09
  38   7  19   11.43    4.35
  38   8   0    1.90    5.55
  38   8   2    2.09    2.76
  38   8   4   27.83   12.86
  38   8   6    3.90    2.90
  38   8   8   63.75   15.64
  38   8  10    6.05    4.07
  38   8  12    9.70    5.33
  38   8  14   -0.50    1.98
  38   8  16   -1.53    2.04
  38   8  18    7.67    2.90
  38   8  20   -0.28    5.41
  38   9   1    0.59    2.26
  38   9   3    2.82    2.37
  38   9   5   18.96    8.70
  38   9   7   23.68    7.45
  38   9   9   20.02    7.08
  38   9  11    7.75    4.52
  38   9  13   -0.86    2.29
  38   9  15    2.01    1.87
  38   9  17    5.24    2.31
  38   9  19   -2.01    3.23
  38  10   0    6.58    3.35
  38  10   2   22.23    7.14
  38  10   4   -0.53    2.57
  38  10   6   -1.84    2.65
  38  10   8    6.19    3.82
  38  10  10    3.32    2.29
  38  10  12    6.53    2.73
  38  10  14    5.74    6.83
  38  10  16    0.42    2.09
  38  10  18    2.87    3.57
  38  11   1    2.62    3.74
  38  11   3   12.21    4.41
  38  11   5   15.53    6.16
  38  11   7   27.64   14.00
  38  11   9    7.59    4.57
  38  11  11    5.80    3.12
  38  11  13    0.50    1.90
  38  11  15    1.73    2.09
  38  11  17    4.07    2.48
  38  12   0    2.29    2.12
  38  12   2   -2.43    2.62
  38  12   4   26.05    7.45
  38  12   6    0.25    2.29
  38  12   8   35.17   11.29
  38  12  10    1.62    2.96
  38  12  12    3.04    3.04
  38  12  14    0.45    2.34
  38  12  16   -1.45    2.90
  38  13   1   -1.90    2.40
  38  13   3    2.57    2.31
  38  13   5    9.31    3.60
  38  13   7    8.76    4.24
  38  13   9    1.25    3.10
  38  13  11    3.46    2.20
  38  13  13   -0.03    1.76
  38  13  15   -3.65    2.31
  38  13  17   -8.56    7.64
  38  14   0   28.70    7.98
  38  14   2   21.14   12.08
  38  14   4   -3.40    1.81
  38  14   6   -2.34    2.15
  38  14   8   -0.67    2.12
  38  14  10   -0.11    1.95
  38  14  12   -0.89    1.87
  38  14  14   -0.67    3.21
  38  14  16   -5.63    5.02
  38  15   1    7.78    5.94
  38  15   3    2.31    1.87
  38  15   5    1.90    1.76
  38  15   7    3.32    1.62
  38  15   9   -1.78    1.78
  38  15  11    0.33    2.01
  38  15  13   -0.28    2.34
  38  15  15   -0.45    2.90
  38  16   0   -0.28    1.62
  38  16   2   -2.20    1.78
  38  16   4   -0.20    1.65
  38  16   6    1.53    1.65
  38  16   8    0.75    1.76
  38  16  10   -2.18    1.92
  38  16  12   -0.17    1.87
  38  16  14   -0.95    2.76
  38  17   1    1.03    1.53
  38  17   3   -1.56    1.56
  38  17   5    0.64    1.76
  38  17   7    6.67    4.16
  38  17   9    4.41    3.29
  38  17  11    4.38    3.54
  38  17  13    5.08    5.05
  38  18   0   17.71    4.27
  38  18   2   22.37    5.97
  38  18   4    2.26    2.06
  38  18   6    9.17    2.76
  38  18   8    7.50    3.10
  38  18  10   -1.12    1.90
  38  19   1    0.64    1.53
  38  19   3    7.50    2.26
  38  19   5   14.95    4.85
  38  19   7   10.32    4.18
  38  19   9   25.63   14.78
  38  20   0   -2.48    1.23
  38  20   2   -0.67    1.42
  38  20   4   -1.39    1.31
  38  20   6   -1.56    2.31
  38  20   8   -2.54    3.93
  38  21   1    0.17    2.48
  38  21   3   -4.60    2.79
  39   1   0    4.32    2.73
  39   1   2    2.62    2.65
  39   1   4    0.78    3.35
  39   1   6   -1.65    2.62
  39   1   8    3.85    2.90
  39   1  10    0.25    2.90
  39   1  12   -2.40    2.43
  39   1  14    2.54    1.95
  39   1  16   -0.61    2.04
  39   1  18   -0.39    1.48
  39   2   1    4.07    3.01
  39   2   3   13.55    8.00
  39   2   5    4.38    3.49
  39   2   7   12.30    4.46
  39   2   9    4.46    3.71
  39   2  11   -0.39    2.29
  39   2  13    7.39    3.96
  39   2  15    1.56    1.90
  39   2  17   13.39    4.52
  39   2  19   -2.90    3.63
  39   3   0   -4.13    2.65
  39   3   2    0.14    2.93
  39   3   4   22.17    6.58
  39   3   6    5.61    4.52
  39   3   8   27.16   11.63
  39   3  10   20.27    9.98
  39   3  12   12.63    5.41
  39   3  14   -1.42    2.15
  39   3  16    3.26    1.78
  39   3  18    3.96    1.95
  39   4   1   -1.70    2.71
  39   4   3    2.87    3.40
  39   4   5    3.01    3.07
  39   4   7    0.00    2.68
  39   4   9   -1.81    2.26
  39   4  11    1.56    2.15
  39   4  13    3.18    2.62
  39   4  15   -0.42    1.90
  39   4  17    9.12    3.88
  39   4  19  -20.02    5.88
  39   5   0    7.70    4.88
  39   5   2    0.14    3.37
  39   5   4    3.51    3.01
  39   5   6    0.86    2.43
  39   5   8   -1.62    2.68
  39   5  10    2.37    2.40
  39   5  12   -0.33    2.59
  39   5  14    3.35    2.18
  39   5  16    2.29    2.87
  39   5  18    3.85    4.10
  39   6   1   -3.96    2.73
  39   6   3   13.89    6.22
  39   6   5    4.38    3.96
  39   6   7   10.54    5.52
  39   6   9    5.94    7.31
  39   6  11    1.59    2.59
  39   6  13   -1.78    2.45
  39   6  15   -0.67    2.31
  39   6  17    1.59    1.90
  39   7   0   -1.14    2.76
  39   7   2   -0.61    2.23
  39   7   4   -2.15    2.40
  39   7   6   16.26    7.08
  39   7   8   11.85    6.27
  39   7  10   18.94    6.64
  39   7  12    8.65    6.11
  39   7  14    3.93    1.98
  39   7  16   -0.17    1.65
  39   7  18   -5.41    4.07
  39   8   1    4.66    3.10
  39   8   3    3.32    4.69
  39   8   5    2.71    3.18
  39   8   7   29.09   10.51
  39   8   9    6.16    3.85
  39   8  11    8.28    3.37
  39   8  13   -0.78    2.29
  39   8  15    0.53    2.15
  39   8  17    2.26    3.23
  39   9   0    9.09    4.02
  39   9   2   -0.81    2.68
  39   9   4   -1.59    2.37
  39   9   6   -0.06    2.43
  39   9   8    2.84    2.43
  39   9  10   -0.73    2.37
  39   9  12    0.06    2.54
  39   9  14    2.37    1.98
  39   9  16   -2.23    2.20
  39  10   1    0.50    2.01
  39  10   3    8.39    5.63
  39  10   5    2.15    3.12
  39  10   7    8.42    4.49
  39  10   9    2.06    2.29
  39  10  11   11.82    3.90
  39  10  13   -0.86    1.65
  39  10  15   -3.43    2.29
  39  10  17    5.13    7.19
  39  11   0   -0.08    1.90
  39  11   2    2.57    3.04
  39  11   4    2.93    4.32
  39  11   6    4.69    3.79
  39  11   8   -2.31    3.01
  39  11  10    2.04    3.01
  39  11  12    6.02    3.29
  39  11  14    2.96    1.87
  39  11  16   -3.01    3.49
  39  12   1    0.89    2.71
  39  12   3   18.60    7.61
  39  12   5    0.53    2.09
  39  12   7   16.17    8.12
  39  12   9    3.49    2.43
  39  12  11    2.93    2.62
  39  12  13    0.56    2.01
  39  12  15   -5.91    3.88
  39  13   0   13.89    5.91
  39  13   2    3.85    2.57
  39  13   4    3.37    4.16
  39  13   6    2.45    2.20
  39  13   8    0.78    2.26
  39  13  10    1.92    2.73
  39  13  12    2.62    2.15
  39  13  14    3.26    3.63
  39  14   1    1.56    2.29
  39  14   3    2.59    2.57
  39  14   5   -0.17    2.26
  39  14   7    2.73    2.34
  39  14   9    7.61    6.58
  39  14  11   -2.18    1.92
  39  14  13   -2.09    3.49
  39  15   0    4.24    2.34
  39  15   2    5.47    5.69
  39  15   4    1.62    3.74
  39  15   6   -1.03    2.18
  39  15   8    2.79    1.90
  39  15  10   -2.23    2.76
  39  15  12   -0.84    2.90
  39  16   1    2.18    2.01
  39  16   3    3.46    1.90
  39  16   5    0.56    1.76
  39  16   7    2.98    1.90
  39  16   9   -2.20    2.06
  39  16  11   -5.24    4.18
  39  17   0    8.00    3.71
  39  17   2   15.28    4.38
  39  17   4    9.82    4.35
  39  17   6    0.59    2.37
  39  17   8   -4.27    2.18
  39  18   1   -1.31    1.56
  39  18   3   -1.62    1.81
  39  18   5    7.84    5.83
  39  18   7   25.74   23.40
  39  19   0   -0.33    1.87
  39  19   2   -7.19    2.98
  39  19   4  -14.84   15.95
  39  19   6  -24.51    1.42
  40   0   0   25.46   15.84
  40   1   1    1.92    2.20
  40   1   3    1.25    3.04
  40   1   5   -0.64    2.65
  40   1   7    0.14    2.43
  40   1   9    8.34    5.63
  40   1  11    0.00    2.59
  40   1  13    4.77    2.45
  40   1  15    0.00    1.98
  40   1  17   -3.57    4.82
  40   2   0   42.50   27.83
  40   2   2   35.78   17.07
  40   2   4    2.40    2.57
  40   2   6   23.87    9.51
  40   2   8   -2.45    2.73
  40   2  10   -1.48    2.43
  40   2  12    0.33    2.48
  40   2  14   -3.04    2.59
  40   2  16    0.92    2.57
  40   3   1    0.61    2.31
  40   3   3   -0.73    2.31
  40   3   5   -2.34    2.51
  40   3   7   -4.91    2.93
  40   3   9   -0.08    2.43
  40   3  11    1.09    2.37
  40   3  13   -1.87    2.04
  40   3  15    1.39    1.90
  40   3  17   -5.74    1.14
  40   4   0    7.45    5.86
  40   4   2   -0.42    2.37
  40   4   4   38.51   11.52
  40   4   6    1.98    3.68
  40   4   8    1.06    2.48
  40   4  10    6.72    3.88
  40   4  12   -1.03    2.57
  40   4  14    1.31    2.01
  40   4  16   57.98   22.17
  40   5   1    1.17    2.59
  40   5   3   -3.43    2.82
  40   5   5    1.48    2.43
  40   5   7   -2.01    2.40
  40   5   9    5.97    3.10
  40   5  11   -1.39    2.62
  40   5  13    3.57    2.37
  40   5  15    1.53    2.09
  40   6   0    5.08    2.87
  40   6   2   29.00   13.33
  40   6   4    1.62    2.37
  40   6   6   38.09   13.11
  40   6   8   -0.70    2.90
  40   6  10   17.90   10.68
  40   6  12    1.78    2.68
  40   6  14    1.81    2.12
  40   6  16   -5.63    4.04
  40   7   1   -2.29    2.62
  40   7   3    0.28    2.76
  40   7   5    1.98    2.51
  40   7   7   -1.17    3.60
  40   7   9    2.51    3.29
  40   7  11    1.20    2.45
  40   7  13    2.79    2.79
  40   7  15   -0.31    2.87
  40   8   0    0.89    4.46
  40   8   2    3.93    2.84
  40   8   4   -1.45    2.68
  40   8   6   -0.70    2.48
  40   8   8   -1.45    2.48
  40   8  10   18.94    7.25
  40   8  12    3.10    2.43
  40   8  14   -3.43    2.82
  40   9   1    2.45    2.96
  40   9   3    0.89    2.68
  40   9   5   -0.61    3.37
  40   9   7    3.43    3.21
  40   9   9    1.92    2.48
  40   9  11    3.01    5.02
  40   9  13   -0.61    2.73
  40   9  15    9.93    7.61
  40  10   0    1.76    2.29
  40  10   2    1.81    2.71
  40  10   4   -4.07    2.18
  40  10   6   11.77    6.80
  40  10   8    3.46    2.79
  40  10  10    6.67    5.88
  40  10  12    3.71    2.68
  40  10  14   -9.15    5.10
  40  11   1    1.25    2.06
  40  11   3    4.04    3.04
  40  11   5    3.90    3.63
  40  11   7   -0.47    2.73
  40  11   9    4.07    3.26
  40  11  11    6.02    6.58
  40  11  13   -9.09    6.30
  40  12   0   11.85    6.39
  40  12   2   -0.36    2.09
  40  12   4    4.46    2.73
  40  12   6   -0.45    2.09
  40  12   8    3.29    2.43
  40  12  10    7.92   10.23
  40  12  12   -5.47    2.18
  40  13   1   -0.75    2.62
  40  13   3   -3.04    2.62
  40  13   5    3.57    2.57
  40  13   7   -1.34    2.48
  40  13   9   -1.65    1.87
  40  13  11    7.84    6.00
  40  14   0    1.48    2.68
  40  14   2    1.20    2.84
  40  14   4    0.08    2.20
  40  14   6    2.65    2.43
  40  14   8   -1.56    2.37
  40  14  10   -5.19    4.04
  40  15   1    1.00    2.51
  40  15   3   -1.39    1.81
  40  15   5   -3.71    2.31
  40  15   7    0.03    2.06
  40  16   0   16.90    9.93
  40  16   2    8.03    7.45
  40  16   4    8.23    4.63
  40  16   6   -2.90    5.63
  40  17   1    0.78    4.10
  40  17   3    7.33    5.63
  41   1   0    2.62    2.96
  41   1   2    3.71    2.57
  41   1   4   -0.39    2.76
  41   1   6   -1.73    2.82
  41   1   8   -1.56    2.57
  41   1  10    3.37    2.71
  41   1  12    2.82    2.59
  41   1  14    1.00    4.21
  41   2   1   -1.62    3.04
  41   2   3    2.54    3.32
  41   2   5    3.04    2.84
  41   2   7    4.91    2.73
  41   2   9    1.34    7.31
  41   2  11    3.85    2.54
  41   2  13    0.00    2.54
  41   3   0    4.94    4.43
  41   3   2   14.17   14.14
  41   3   4   -2.48    2.51
  41   3   6   -1.20    2.84
  41   3   8    3.21    2.71
  41   3  10    1.51    2.57
  41   3  12   -2.54    2.45
  41   3  14    1.37    2.15
  41   4   1   -0.28    2.68
  41   4   3    2.43    2.29
  41   4   5    2.15    4.02
  41   4   7    2.57    4.16
  41   4   9   -5.94    3.07
  41   4  11    0.98    2.76
  41   4  13   -2.20    2.59
  41   5   0    0.89    2.96
  41   5   2   -1.98    2.65
  41   5   4   -0.36    2.90
  41   5   6    2.71    2.54
  41   5   8    7.17    4.35
  41   5  10    0.03    2.71
  41   5  12   11.82    6.22
  41   5  14    5.94    4.46
  41   6   1    1.90    2.29
  41   6   3    3.60    2.87
  41   6   5    5.10    4.18
  41   6   7   18.88   16.45
  41   6   9    2.68    2.79
  41   6  11    1.81    2.12
  41   6  13   -0.86    6.97
  41   7   0    4.82    4.21
  41   7   2   -4.63    2.82
  41   7   4    1.34    1.98
  41   7   6    0.84    2.65
  41   7   8   -1.34    2.01
  41   7  10    0.50    3.35
  41   7  12    2.18    3.23
  41   8   1    1.06    2.90
  41   8   3    0.20    2.45
  41   8   5    6.55    4.85
  41   8   7    1.06    2.51
  41   8   9   -1.20    3.12
  41   8  11    3.74    2.48
  41   9   0   -1.39    2.73
  41   9   2   -2.15    2.12
  41   9   4    3.32    2.76
  41   9   6    5.33    3.10
  41   9   8    3.04    2.48
  41   9  10   -1.48    3.65
  41  10   1    2.01    2.84
  41  10   3    1.76    2.82
  41  10   5    3.46    5.61
  41  10   7    2.43    2.59
  41  10   9    4.35    3.79
  41  10  11    2.98    1.90
  41  11   0    0.81    2.79
  41  11   2    1.12    2.73
  41  11   4    2.48    4.46
  41  11   6    3.43    3.01
  41  11   8   -2.48    2.71
  41  11  10   -5.77    6.11
  41  12   1   -1.31    2.15
  41  12   3   -0.92    2.43
  41  12   5    3.04    4.18
  41  12   7   -2.51    3.32
  41  13   0    0.14    2.43
  41  13   2    0.45    1.87
  41  13   4   -1.62    3.01
  41  13   6    2.12    2.34
  41  14   1   -5.58    4.21
  41  14   3    3.76    3.49
  41  14   5    2.68    3.79
  41  15   0  -17.15   10.32
  42   0   0   -0.17    5.61
  42   1   1   -0.33    2.65
  42   1   3   -0.03    2.51
  42   1   5    1.98    2.79
  42   1   7   -5.83    2.82
  42   1   9   -1.23    2.79
  42   1  11   -4.18    6.64
  42   2   0    1.06    2.96
  42   2   2   27.89    9.04
  42   2   4   -1.78    2.84
  42   2   6    4.60    5.44
  42   2   8    0.36    2.59
  42   2  10   -1.12    3.43
  42   3   1   -4.57    2.43
  42   3   3   -5.77    2.98
  42   3   5   -1.45    2.79
  42   3   7   -0.25    2.57
  42   3   9    0.33    2.87
  42   3  11    6.61    6.44
  42   4   0    3.90    4.38
  42   4   2    5.02    2.68
  42   4   4   -0.17    2.62
  42   4   6    1.23    3.18
  42   4   8    4.55    5.27
  42   4  10    3.57    4.29
  42   5   1    0.20    2.34
  42   5   3    4.52    2.82
  42   5   5   -0.47    3.12
  42   5   7   -0.31    2.98
  42   5   9    0.03    2.82
  42   6   0   12.66   11.15
  42   6   2    0.14    2.84
  42   6   4    0.03    3.63
  42   6   6    0.36    2.98
  42   6   8    2.76    2.54
  42   6  10  -17.96    8.90
  42   7   1    2.76    2.31
  42   7   3    1.17    3.46
  42   7   5   -1.70    2.90
  42   7   7   -0.86    3.71
  42   7   9   -1.45    1.98
  42   8   0    4.69    4.27
  42   8   2    0.36    3.37
  42   8   4   -2.73    3.57
  42   8   6   -6.36    2.51
  42   8   8  -11.24    7.22
  42   9   1   -0.11    2.37
  42   9   3    2.59    8.20
  42   9   5   -2.09    3.15
  42   9   7    0.78    2.65
  42  10   0    1.70    3.90
  42  10   2    4.41    6.41
  42  10   4   -4.07    4.71
  42  10   6   -6.33    5.05
  42  11   1   -1.90    4.38
  42  11   3    0.11    3.23
  42  12   2   -0.36    3.40
  43   1   0   -3.96    3.23
  43   1   2   -4.69    3.85
  43   1   4   -0.59    3.07
  43   1   6   -1.31    7.53
  43   2   1   -2.79    3.26
  43   2   3   -5.05    3.18
  43   2   5    4.74    4.38
  43   3   0   -4.24    5.05
  43   3   2   -1.28    3.49
  43   3   4    1.67    7.03
  43   3   6  -10.76    5.66
  43   4   1   -3.21    3.63
  43   4   3   -7.17    3.71
  43   4   5    0.98    4.96
  43   5   0   -6.36    3.51
  43   5   2    4.18    4.55
  43   5   4   -4.66    9.57
  43   6   1  -11.71    9.84
  43   6   3   -5.77    4.74
   0   0   0    0.00    0.00

_computing_structure_solution     'SHELXT 2018/2 (Sheldrick, 2018)'
;
_shelx_hkl_checksum   46698

_shelx_fab_file
;
    0    1    1   1212.88      0.00
    0    0    2   1799.08      0.00
    1    1    2   -544.93      0.00
    0    2    2   -381.93      0.00
    2    2    2   2029.49      0.00
    0    1    3   -106.48      0.00
    1    2    3     37.59      0.00
    0    3    3    369.18      0.00
    2    3    3   -112.54      0.00
    0    0    4   -780.67      0.00
    1    1    4    442.03      0.00
    1    3    4     10.94      0.00
    0    2    4   -570.27      0.00
    2    2    4   -320.68      0.00
    3    3    4      7.51      0.00
    0    4    4    209.34      0.00
    2    4    4    280.19      0.00
    4    4    4   -259.60      0.00
    0    1    5   -281.74      0.00
    1    2    5    249.60      0.00
    1    4    5    -22.15      0.00
    2    3    5     73.18      0.00
    0    3    5     39.54      0.00
    3    4    5    142.77      0.00
    0    5    5    311.27      0.00
    2    5    5      4.33      0.00
    4    5    5   -121.01      0.00
    0    0    6    186.91      0.00
    1    1    6   -118.15      0.00
    1    3    6    -95.36      0.00
    1    5    6    -10.37      0.00
    0    2    6    222.42      0.00
    2    2    6   -315.68      0.00
    2    4    6     31.01      0.00
    3    3    6    136.09      0.00
    3    5    6     54.30      0.00
    0    4    6   -351.79      0.00
    4    4    6     49.97      0.00
    5    5    6     99.74      0.00
    0    6    6   -265.77      0.00
    2    6    6   -361.20      0.00
    4    6    6    -19.80      0.00
    6    6    6    -42.61      0.00
    0    1    7    209.29      0.00
    1    2    7    -84.21      0.00
    1    4    7     63.16      0.00
    1    6    7    -44.49      0.00
    2    3    7     -6.46      0.00
    2    5    7     57.74      0.00
    0    3    7     37.84      0.00
    3    4    7    -55.18      0.00
    3    6    7    -55.90      0.00
    4    5    7     57.96      0.00
    0    5    7    -51.94      0.00
    5    6    7     27.46      0.00
    0    7    7    -47.77      0.00
    2    7    7    -53.13      0.00
    4    7    7     22.94      0.00
    6    7    7    -27.53      0.00
    0    0    8   -401.11      0.00
    1    1    8    -46.74      0.00
    1    3    8     41.82      0.00
    1    5    8     97.50      0.00
    1    7    8     25.12      0.00
    0    2    8     31.33      0.00
    2    2    8     34.45      0.00
    2    4    8    -26.92      0.00
    2    6    8     33.44      0.00
    3    3    8   -236.49      0.00
    3    5    8    -71.65      0.00
    3    7    8     62.42      0.00
    0    4    8    -97.34      0.00
    4    4    8      7.17      0.00
    4    6    8    155.47      0.00
    5    5    8     13.10      0.00
    5    7    8    -46.36      0.00
    0    6    8   -128.54      0.00
    6    6    8     57.37      0.00
    7    7    8     22.30      0.00
    0    8    8     94.15      0.00
    2    8    8    -29.57      0.00
    4    8    8     55.32      0.00
    6    8    8    -25.54      0.00
    8    8    8    -29.70      0.00
    0    1    9     74.51      0.00
    1    2    9    -61.47      0.00
    1    4    9    -99.91      0.00
    1    6    9     23.47      0.00
    1    8    9    -15.97      0.00
    2    3    9   -199.30      0.00
    2    5    9    -74.78      0.00
    2    7    9    -35.54      0.00
    0    3    9    162.35      0.00
    3    4    9    -26.39      0.00
    3    6    9     73.55      0.00
    3    8    9    -28.23      0.00
    4    5    9     36.44      0.00
    4    7    9     11.12      0.00
    0    5    9    103.64      0.00
    5    6    9    -23.25      0.00
    5    8    9     45.88      0.00
    6    7    9     31.53      0.00
    0    7    9     12.37      0.00
    7    8    9     18.68      0.00
    0    9    9     90.00      0.00
    2    9    9      1.34      0.00
    4    9    9    -19.42      0.00
    6    9    9     59.35      0.00
    8    9    9      7.91      0.00
    0    0   10    -68.53      0.00
    1    1   10    -25.13      0.00
    1    3   10    -81.99      0.00
    1    5   10    -38.62      0.00
    1    7   10    -10.98      0.00
    1    9   10     24.43      0.00
    0    2   10      6.28      0.00
    2    2   10     19.09      0.00
    2    4   10    -63.96      0.00
    2    6   10     28.97      0.00
    2    8   10    -13.17      0.00
    3    3   10     89.95      0.00
    3    5   10     -5.82      0.00
    3    7   10      2.44      0.00
    3    9   10    -12.23      0.00
    0    4   10    108.36      0.00
    4    4   10    118.91      0.00
    4    6   10    -50.72      0.00
    4    8   10     47.99      0.00
    5    5   10     20.19      0.00
    5    7   10     39.11      0.00
    5    9   10    -15.54      0.00
    0    6   10    -12.49      0.00
    6    6   10    -85.61      0.00
    6    8   10     20.81      0.00
    7    7   10    -12.96      0.00
    7    9   10    -28.00      0.00
    0    8   10     33.61      0.00
    8    8   10    -85.00      0.00
    9    9   10     22.40      0.00
    0   10   10    -14.71      0.00
    2   10   10    -36.98      0.00
    4   10   10      3.76      0.00
    6   10   10     43.55      0.00
    8   10   10     46.88      0.00
   10   10   10     43.57      0.00
    0    1   11    -23.14      0.00
    1    2   11     45.81      0.00
    1    4   11      3.05      0.00
    1    6   11     30.43      0.00
    1    8   11      8.70      0.00
    1   10   11     -0.68      0.00
    2    3   11      8.71      0.00
    2    5   11      5.86      0.00
    2    7   11     36.50      0.00
    2    9   11    -19.74      0.00
    0    3   11    -11.14      0.00
    3    4   11     -5.72      0.00
    3    6   11     43.84      0.00
    3    8   11    -14.40      0.00
    3   10   11      4.48      0.00
    4    5   11    -45.96      0.00
    4    7   11     -1.30      0.00
    4    9   11     34.21      0.00
    0    5   11    -19.91      0.00
    5    6   11      1.14      0.00
    5    8   11     29.50      0.00
    5   10   11    -34.66      0.00
    6    7   11     15.07      0.00
    6    9   11    -23.81      0.00
    0    7   11    -24.74      0.00
    7    8   11     17.71      0.00
    7   10   11     16.88      0.00
    8    9   11     -9.77      0.00
    0    9   11     25.26      0.00
    9   10   11     -6.58      0.00
    0   11   11     32.86      0.00
    2   11   11     -1.48      0.00
    4   11   11    -46.76      0.00
    6   11   11      7.97      0.00
    8   11   11     12.80      0.00
   10   11   11    -26.96      0.00
    0    0   12    -40.47      0.00
    1    1   12    -43.02      0.00
    1    3   12     -0.66      0.00
    1    5   12     67.58      0.00
    1    7   12     32.02      0.00
    1    9   12      4.23      0.00
    1   11   12      5.33      0.00
    0    2   12     -5.56      0.00
    2    2   12     -7.22      0.00
    2    4   12     42.39      0.00
    2    6   12    -31.70      0.00
    2    8   12      0.63      0.00
    2   10   12      3.91      0.00
    3    3   12    -36.04      0.00
    3    5   12     -7.62      0.00
    3    7   12     13.00      0.00
    3    9   12     20.05      0.00
    3   11   12     -3.68      0.00
    0    4   12     20.38      0.00
    4    4   12    -33.42      0.00
    4    6   12     21.58      0.00
    4    8   12      7.37      0.00
    4   10   12     50.33      0.00
    5    5   12    -31.97      0.00
    5    7   12     -0.43      0.00
    5    9   12     -5.64      0.00
    5   11   12    -11.55      0.00
    0    6   12     -4.53      0.00
    6    6   12    -20.22      0.00
    6    8   12    -13.91      0.00
    6   10   12      3.77      0.00
    7    7   12     16.47      0.00
    7    9   12     18.05      0.00
    7   11   12    -27.31      0.00
    0    8   12     48.47      0.00
    8    8   12      7.26      0.00
    8   10   12     -3.64      0.00
    9    9   12    -43.52      0.00
    9   11   12     75.06      0.00
    0   10   12    -30.23      0.00
   10   10   12    -33.06      0.00
   11   11   12    -29.34      0.00
    0   12   12    -60.77      0.00
    2   12   12    -23.10      0.00
    4   12   12     11.92      0.00
    6   12   12     -7.22      0.00
    8   12   12    -15.71      0.00
   10   12   12    -32.28      0.00
   12   12   12    -22.82      0.00
    0    1   13    -39.80      0.00
    1    2   13     26.04      0.00
    1    4   13      5.35      0.00
    1    6   13     19.93      0.00
    1    8   13      5.44      0.00
    1   10   13     13.69      0.00
    1   12   13    -20.42      0.00
    2    3   13      8.60      0.00
    2    5   13     11.92      0.00
    2    7   13    -10.42      0.00
    2    9   13     -9.41      0.00
    2   11   13     12.35      0.00
    0    3   13     32.10      0.00
    3    4   13    -23.49      0.00
    3    6   13    -13.03      0.00
    3    8   13      5.67      0.00
    3   10   13     -5.24      0.00
    3   12   13      6.36      0.00
    4    5   13     26.39      0.00
    4    7   13      6.80      0.00
    4    9   13     -2.56      0.00
    4   11   13     10.69      0.00
    0    5   13      7.47      0.00
    5    6   13    -15.87      0.00
    5    8   13      2.63      0.00
    5   10   13    -19.60      0.00
    5   12   13    -26.56      0.00
    6    7   13     12.57      0.00
    6    9   13     -6.63      0.00
    6   11   13     14.11      0.00
    0    7   13      0.92      0.00
    7    8   13     19.92      0.00
    7   10   13    -33.20      0.00
    7   12   13    -72.02      0.00
    8    9   13     13.75      0.00
    8   11   13     19.51      0.00
    0    9   13     14.10      0.00
    9   10   13      3.30      0.00
    9   12   13    -16.28      0.00
   10   11   13     40.76      0.00
    0   11   13    -43.45      0.00
   11   12   13    -43.41      0.00
    0   13   13     19.18      0.00
    2   13   13     35.77      0.00
    4   13   13     -9.71      0.00
    6   13   13    -28.40      0.00
    8   13   13     21.59      0.00
   10   13   13    -16.37      0.00
   12   13   13     -9.43      0.00
    0    0   14   -165.57      0.00
    1    1   14     39.79      0.00
    1    3   14     12.23      0.00
    1    5   14    -12.92      0.00
    1    7   14    -17.23      0.00
    1    9   14    -11.04      0.00
    1   11   14     20.16      0.00
    1   13   14     94.42      0.00
    0    2   14     -5.58      0.00
    2    2   14    -69.18      0.00
    2    4   14     32.18      0.00
    2    6   14    -29.26      0.00
    2    8   14     -0.04      0.00
    2   10   14     15.48      0.00
    2   12   14    -53.58      0.00
    3    3   14     16.62      0.00
    3    5   14     -0.57      0.00
    3    7   14     -6.79      0.00
    3    9   14    -15.79      0.00
    3   11   14     -3.15      0.00
    3   13   14     52.69      0.00
    0    4   14    -92.98      0.00
    4    4   14    -34.13      0.00
    4    6   14     54.43      0.00
    4    8   14     11.19      0.00
    4   10   14    -14.76      0.00
    4   12   14    -47.58      0.00
    5    5   14    -62.08      0.00
    5    7   14      4.93      0.00
    5    9   14     -1.75      0.00
    5   11   14    -53.35      0.00
    5   13   14      0.38      0.00
    0    6   14     56.32      0.00
    6    6   14    -21.44      0.00
    6    8   14     65.68      0.00
    6   10   14     35.91      0.00
    6   12   14    -24.92      0.00
    7    7   14    -47.65      0.00
    7    9   14     17.17      0.00
    7   11   14    -87.59      0.00
    7   13   14     20.49      0.00
    0    8   14     13.29      0.00
    8    8   14    -33.19      0.00
    8   10   14   -126.12      0.00
    8   12   14    -39.80      0.00
    9    9   14    -71.73      0.00
    9   11   14    -44.05      0.00
    9   13   14    -17.14      0.00
    0   10   14     43.19      0.00
   10   10   14    -18.37      0.00
   10   12   14     -0.96      0.00
   11   11   14    -12.66      0.00
   11   13   14      3.55      0.00
    0   12   14      3.09      0.00
   12   12   14     15.04      0.00
   13   13   14      7.69      0.00
    0   14   14     47.52      0.00
    2   14   14     58.72      0.00
    4   14   14     39.11      0.00
    6   14   14      3.25      0.00
    8   14   14     26.81      0.00
   10   14   14    -17.38      0.00
   12   14   14      7.24      0.00
   14   14   14    -79.36      0.00
    0    1   15     27.07      0.00
    1    2   15    -15.26      0.00
    1    4   15     16.70      0.00
    1    6   15    -14.31      0.00
    1    8   15     -8.41      0.00
    1   10   15    -41.93      0.00
    1   12   15    -77.85      0.00
    1   14   15     12.15      0.00
    2    3   15     -8.56      0.00
    2    5   15     16.24      0.00
    2    7   15     -7.58      0.00
    2    9   15      2.17      0.00
    2   11   15    -10.56      0.00
    2   13   15     12.32      0.00
    0    3   15     21.08      0.00
    3    4   15      1.97      0.00
    3    6   15     -1.20      0.00
    3    8   15      8.87      0.00
    3   10   15    -32.64      0.00
    3   12   15     24.14      0.00
    3   14   15     -3.16      0.00
    4    5   15    -43.36      0.00
    4    7   15    -15.33      0.00
    4    9   15     12.76      0.00
    4   11   15     37.37      0.00
    4   13   15     10.23      0.00
    0    5   15    -20.97      0.00
    5    6   15     27.05      0.00
    5    8   15     12.67      0.00
    5   10   15    -15.67      0.00
    5   12   15     59.68      0.00
    5   14   15     26.43      0.00
    6    7   15    -22.22      0.00
    6    9   15     59.56      0.00
    6   11   15     81.15      0.00
    6   13   15    -12.02      0.00
    0    7   15      5.49      0.00
    7    8   15     97.79      0.00
    7   10   15     48.36      0.00
    7   12   15     11.47      0.00
    7   14   15    -22.43      0.00
    8    9   15     62.50      0.00
    8   11   15     44.48      0.00
    8   13   15    -13.31      0.00
    0    9   15     17.62      0.00
    9   10   15      9.86      0.00
    9   12   15     -4.66      0.00
    9   14   15     16.00      0.00
   10   11   15      8.33      0.00
   10   13   15    -10.82      0.00
    0   11   15    -19.79      0.00
   11   12   15     -0.31      0.00
   11   14   15     17.52      0.00
   12   13   15      0.36      0.00
    0   13   15    -49.32      0.00
   13   14   15      3.78      0.00
    0   15   15    -29.43      0.00
    2   15   15     15.67      0.00
    4   15   15    -22.10      0.00
    6   15   15     -3.61      0.00
    8   15   15      0.60      0.00
   10   15   15    -16.29      0.00
   12   15   15      7.82      0.00
   14   15   15     12.27      0.00
    0    0   16     10.55      0.00
    1    1   16    -41.28      0.00
    1    3   16    -32.15      0.00
    1    5   16     -8.56      0.00
    1    7   16      7.35      0.00
    1    9   16    -24.96      0.00
    1   11   16      5.79      0.00
    1   13   16     13.82      0.00
    1   15   16     -4.94      0.00
    0    2   16     42.60      0.00
    2    2   16      1.21      0.00
    2    4   16     39.36      0.00
    2    6   16     15.41      0.00
    2    8   16      7.71      0.00
    2   10   16     25.82      0.00
    2   12   16     -8.52      0.00
    2   14   16      1.70      0.00
    3    3   16     28.75      0.00
    3    5   16     21.72      0.00
    3    7   16     13.78      0.00
    3    9   16     30.90      0.00
    3   11   16     37.92      0.00
    3   13   16      1.16      0.00
    3   15   16     10.12      0.00
    0    4   16     22.81      0.00
    4    4   16    -42.65      0.00
    4    6   16      0.48      0.00
    4    8   16      3.95      0.00
    4   10   16    -43.15      0.00
    4   12   16     18.31      0.00
    4   14   16    -14.81      0.00
    5    5   16     49.85      0.00
    5    7   16     44.42      0.00
    5    9   16   -118.59      0.00
    5   11   16    -21.10      0.00
    5   13   16     -4.12      0.00
    5   15   16    -14.77      0.00
    0    6   16     19.34      0.00
    6    6   16      4.43      0.00
    6    8   16     39.09      0.00
    6   10   16    -17.07      0.00
    6   12   16     13.94      0.00
    6   14   16      3.39      0.00
    7    7   16    -23.40      0.00
    7    9   16    -33.42      0.00
    7   11   16    -10.18      0.00
    7   13   16    -12.98      0.00
    7   15   16     22.20      0.00
    0    8   16    -25.09      0.00
    8    8   16     86.67      0.00
    8   10   16      5.57      0.00
    8   12   16      2.89      0.00
    8   14   16      8.45      0.00
    9    9   16     22.02      0.00
    9   11   16     14.56      0.00
    9   13   16     -8.77      0.00
    9   15   16     11.30      0.00
    0   10   16     21.69      0.00
   10   10   16      8.53      0.00
   10   12   16     24.71      0.00
   10   14   16     -0.57      0.00
   11   11   16     20.41      0.00
   11   13   16     -0.24      0.00
   11   15   16      0.73      0.00
    0   12   16     -9.64      0.00
   12   12   16     17.57      0.00
   12   14   16    -16.64      0.00
   13   13   16     13.53      0.00
   13   15   16     21.83      0.00
    0   14   16    -54.50      0.00
   14   14   16    -31.48      0.00
   15   15   16    -12.88      0.00
    0   16   16    -73.58      0.00
    2   16   16     -4.03      0.00
    4   16   16    -44.56      0.00
    6   16   16    -50.99      0.00
    8   16   16     -7.79      0.00
   10   16   16     14.76      0.00
   12   16   16      2.00      0.00
   14   16   16     31.96      0.00
   16   16   16      1.22      0.00
    0    1   17    -16.17      0.00
    1    2   17     19.31      0.00
    1    4   17    -13.01      0.00
    1    6   17      9.03      0.00
    1    8   17    -24.13      0.00
    1   10   17    -18.14      0.00
    1   12   17    -24.91      0.00
    1   14   17     13.41      0.00
    1   16   17    -17.45      0.00
    2    3   17    -29.71      0.00
    2    5   17    -30.96      0.00
    2    7   17     39.34      0.00
    2    9   17      7.77      0.00
    2   11   17     -0.16      0.00
    2   13   17     -0.98      0.00
    2   15   17     -9.14      0.00
    0    3   17     13.63      0.00
    3    4   17     19.79      0.00
    3    6   17      9.63      0.00
    3    8   17    123.61      0.00
    3   10   17    -10.62      0.00
    3   12   17    -14.03      0.00
    3   14   17     16.17      0.00
    3   16   17    -13.53      0.00
    4    5   17     15.10      0.00
    4    7   17     69.69      0.00
    4    9   17    -31.76      0.00
    4   11   17     -5.18      0.00
    4   13   17     -1.24      0.00
    4   15   17     16.29      0.00
    0    5   17     46.38      0.00
    5    6   17    -18.97      0.00
    5    8   17      4.85      0.00
    5   10   17    -15.73      0.00
    5   12   17    -31.56      0.00
    5   14   17     17.66      0.00
    5   16   17     -7.30      0.00
    6    7   17    -32.96      0.00
    6    9   17     -6.01      0.00
    6   11   17     -0.73      0.00
    6   13   17     -1.44      0.00
    6   15   17     11.48      0.00
    0    7   17    -31.51      0.00
    7    8   17    -26.43      0.00
    7   10   17     24.18      0.00
    7   12   17     10.36      0.00
    7   14   17    -18.45      0.00
    7   16   17      0.71      0.00
    8    9   17     -2.08      0.00
    8   11   17    -10.73      0.00
    8   13   17      7.67      0.00
    8   15   17     10.73      0.00
    0    9   17     10.56      0.00
    9   10   17     12.03      0.00
    9   12   17     -3.55      0.00
    9   14   17     -3.59      0.00
    9   16   17     -0.10      0.00
   10   11   17     -7.16      0.00
   10   13   17     -0.82      0.00
   10   15   17     -9.89      0.00
    0   11   17     10.43      0.00
   11   12   17      2.88      0.00
   11   14   17     19.07      0.00
   11   16   17      8.02      0.00
   12   13   17     -9.28      0.00
   12   15   17     -3.03      0.00
    0   13   17     26.89      0.00
   13   14   17      4.66      0.00
   13   16   17     -5.50      0.00
   14   15   17      6.06      0.00
    0   15   17      5.06      0.00
   15   16   17      6.18      0.00
    0   17   17    -12.65      0.00
    2   17   17    -10.25      0.00
    4   17   17      8.59      0.00
    6   17   17    -21.54      0.00
    8   17   17     23.43      0.00
   10   17   17    -19.03      0.00
   12   17   17     16.35      0.00
   14   17   17    -23.25      0.00
   16   17   17      7.76      0.00
    0    0   18     56.66      0.00
    1    1   18     -2.54      0.00
    1    3   18    -37.93      0.00
    1    5   18     23.64      0.00
    1    7   18    -66.06      0.00
    1    9   18     -8.39      0.00
    1   11   18      9.27      0.00
    1   13   18    -16.56      0.00
    1   15   18     20.37      0.00
    1   17   18      2.93      0.00
    0    2   18    -48.33      0.00
    2    2   18    -23.03      0.00
    2    4   18    -14.70      0.00
    2    6   18    -62.54      0.00
    2    8   18    -26.39      0.00
    2   10   18      3.70      0.00
    2   12   18     13.76      0.00
    2   14   18     12.50      0.00
    2   16   18      7.44      0.00
    3    3   18     46.59      0.00
    3    5   18     69.30      0.00
    3    7   18    -28.89      0.00
    3    9   18     10.48      0.00
    3   11   18     -9.41      0.00
    3   13   18    -26.36      0.00
    3   15   18     27.58      0.00
    3   17   18     10.21      0.00
    0    4   18     29.58      0.00
    4    4   18    105.32      0.00
    4    6   18     -6.71      0.00
    4    8   18      0.08      0.00
    4   10   18     -2.52      0.00
    4   12   18     -6.67      0.00
    4   14   18      8.87      0.00
    4   16   18     12.91      0.00
    5    5   18    -87.75      0.00
    5    7   18    -15.80      0.00
    5    9   18     -3.31      0.00
    5   11   18     -6.58      0.00
    5   13   18     -9.77      0.00
    5   15   18     12.99      0.00
    5   17   18     -4.59      0.00
    0    6   18     51.11      0.00
    6    6   18     53.63      0.00
    6    8   18     26.42      0.00
    6   10   18     -9.84      0.00
    6   12   18     10.68      0.00
    6   14   18    -13.69      0.00
    6   16   18    -12.57      0.00
    7    7   18      5.02      0.00
    7    9   18      8.45      0.00
    7   11   18     10.35      0.00
    7   13   18      4.76      0.00
    7   15   18      5.49      0.00
    7   17   18      3.28      0.00
    0    8   18     71.10      0.00
    8    8   18    -18.72      0.00
    8   10   18    -13.98      0.00
    8   12   18     11.28      0.00
    8   14   18     -1.96      0.00
    8   16   18     18.55      0.00
    9    9   18     -7.59      0.00
    9   11   18      7.16      0.00
    9   13   18      8.41      0.00
    9   15   18     -5.73      0.00
    9   17   18    -11.14      0.00
    0   10   18    -26.71      0.00
   10   10   18      1.96      0.00
   10   12   18     -2.95      0.00
   10   14   18     -7.27      0.00
   10   16   18     -2.69      0.00
   11   11   18     -0.43      0.00
   11   13   18    -25.37      0.00
   11   15   18     12.31      0.00
   11   17   18     -9.01      0.00
    0   12   18     34.72      0.00
   12   12   18    -43.39      0.00
   12   14   18     13.29      0.00
   12   16   18     14.96      0.00
   13   13   18      8.25      0.00
   13   15   18     -0.65      0.00
   13   17   18      2.43      0.00
    0   14   18     21.65      0.00
   14   14   18     23.33      0.00
   14   16   18     22.51      0.00
   15   15   18    -15.53      0.00
   15   17   18      0.78      0.00
    0   16   18     27.70      0.00
   16   16   18     11.50      0.00
   17   17   18    -20.39      0.00
    0   18   18     -2.59      0.00
    2   18   18    -23.19      0.00
    4   18   18      4.68      0.00
    6   18   18     -6.70      0.00
    8   18   18      9.32      0.00
   10   18   18    -32.40      0.00
   12   18   18     14.86      0.00
   14   18   18     13.25      0.00
   16   18   18     -5.75      0.00
   18   18   18     -1.84      0.00
    0    1   19    111.70      0.00
    1    2   19   -100.17      0.00
    1    4   19    -51.62      0.00
    1    6   19     25.91      0.00
    1    8   19    -20.56      0.00
    1   10   19      0.74      0.00
    1   12   19      0.52      0.00
    1   14   19      2.68      0.00
    1   16   19     -1.95      0.00
    1   18   19     17.61      0.00
    2    3   19      7.70      0.00
    2    5   19      0.28      0.00
    2    7   19      5.22      0.00
    2    9   19    -16.22      0.00
    2   11   19      7.22      0.00
    2   13   19      8.96      0.00
    2   15   19    -16.38      0.00
    2   17   19    -17.85      0.00
    0    3   19    -55.00      0.00
    3    4   19      2.48      0.00
    3    6   19     -8.52      0.00
    3    8   19      4.14      0.00
    3   10   19     -1.50      0.00
    3   12   19      7.22      0.00
    3   14   19     15.22      0.00
    3   16   19    -16.72      0.00
    3   18   19     17.54      0.00
    4    5   19     15.92      0.00
    4    7   19     11.30      0.00
    4    9   19     11.51      0.00
    4   11   19    -18.08      0.00
    4   13   19    -17.86      0.00
    4   15   19     -1.53      0.00
    4   17   19      0.50      0.00
    0    5   19    -14.33      0.00
    5    6   19      3.27      0.00
    5    8   19    -13.45      0.00
    5   10   19     31.98      0.00
    5   12   19    -12.05      0.00
    5   14   19     -1.73      0.00
    5   16   19     32.55      0.00
    5   18   19     -2.98      0.00
    6    7   19      1.08      0.00
    6    9   19    -15.72      0.00
    6   11   19      2.98      0.00
    6   13   19      0.87      0.00
    6   15   19    -12.63      0.00
    6   17   19     -1.45      0.00
    0    7   19     16.65      0.00
    7    8   19      5.51      0.00
    7   10   19    -13.34      0.00
    7   12   19     -6.83      0.00
    7   14   19     15.99      0.00
    7   16   19    -10.52      0.00
    7   18   19    -16.77      0.00
    8    9   19     24.28      0.00
    8   11   19     15.88      0.00
    8   13   19    -10.90      0.00
    8   15   19      7.59      0.00
    8   17   19      0.93      0.00
    0    9   19     16.41      0.00
    9   10   19    -17.38      0.00
    9   12   19     -9.48      0.00
    9   14   19     -6.81      0.00
    9   16   19      1.22      0.00
    9   18   19     -4.13      0.00
   10   11   19      7.00      0.00
   10   13   19     -1.87      0.00
   10   15   19     17.16      0.00
   10   17   19     -2.92      0.00
    0   11   19     -9.60      0.00
   11   12   19     -7.77      0.00
   11   14   19     -6.21      0.00
   11   16   19      8.45      0.00
   11   18   19     -3.31      0.00
   12   13   19      8.64      0.00
   12   15   19      0.95      0.00
   12   17   19      4.41      0.00
    0   13   19      2.81      0.00
   13   14   19     -3.12      0.00
   13   16   19    -13.05      0.00
   13   18   19     -2.55      0.00
   14   15   19      0.35      0.00
   14   17   19     -3.19      0.00
    0   15   19     -8.07      0.00
   15   16   19      4.15      0.00
   15   18   19     -2.56      0.00
   16   17   19      5.06      0.00
    0   17   19    -11.10      0.00
   17   18   19      1.39      0.00
    0   19   19     41.24      0.00
    2   19   19      4.32      0.00
    4   19   19     23.56      0.00
    6   19   19     -1.64      0.00
    8   19   19     12.01      0.00
   10   19   19     11.13      0.00
   12   19   19      2.59      0.00
   14   19   19    -17.64      0.00
   16   19   19     -1.12      0.00
   18   19   19      5.26      0.00
    0    0   20    125.77      0.00
    1    1   20    -10.64      0.00
    1    3   20      9.50      0.00
    1    5   20     -7.47      0.00
    1    7   20      6.31      0.00
    1    9   20     -0.18      0.00
    1   11   20      2.10      0.00
    1   13   20    -10.89      0.00
    1   15   20     11.23      0.00
    1   17   20     10.66      0.00
    1   19   20     -1.59      0.00
    0    2   20     -6.22      0.00
    2    2   20    -22.11      0.00
    2    4   20    -17.53      0.00
    2    6   20    -10.77      0.00
    2    8   20     -6.92      0.00
    2   10   20      3.75      0.00
    2   12   20    -41.16      0.00
    2   14   20      2.93      0.00
    2   16   20     -4.95      0.00
    2   18   20      7.23      0.00
    3    3   20     -0.18      0.00
    3    5   20     25.97      0.00
    3    7   20     19.16      0.00
    3    9   20    -15.51      0.00
    3   11   20      1.02      0.00
    3   13   20     14.61      0.00
    3   15   20    -33.22      0.00
    3   17   20    -11.01      0.00
    3   19   20    -10.35      0.00
    0    4   20     52.86      0.00
    4    4   20    -25.25      0.00
    4    6   20     -6.72      0.00
    4    8   20    -11.52      0.00
    4   10   20     -5.38      0.00
    4   12   20      4.20      0.00
    4   14   20     25.18      0.00
    4   16   20     19.17      0.00
    4   18   20     10.55      0.00
    5    5   20      6.19      0.00
    5    7   20     28.97      0.00
    5    9   20     -3.98      0.00
    5   11   20     -0.28      0.00
    5   13   20     -8.26      0.00
    5   15   20    -24.51      0.00
    5   17   20     -3.36      0.00
    5   19   20    -11.15      0.00
    0    6   20     21.65      0.00
    6    6   20     23.20      0.00
    6    8   20    -14.90      0.00
    6   10   20     -9.81      0.00
    6   12   20     -0.41      0.00
    6   14   20    -13.40      0.00
    6   16   20      5.14      0.00
    6   18   20    -10.91      0.00
    7    7   20    -14.61      0.00
    7    9   20      8.47      0.00
    7   11   20      1.36      0.00
    7   13   20    -10.26      0.00
    7   15   20    -10.19      0.00
    7   17   20     -4.22      0.00
    7   19   20     -1.45      0.00
    0    8   20    -13.31      0.00
    8    8   20      4.56      0.00
    8   10   20     -4.86      0.00
    8   12   20      5.37      0.00
    8   14   20      3.15      0.00
    8   16   20      8.00      0.00
    8   18   20      4.58      0.00
    9    9   20      7.36      0.00
    9   11   20      0.62      0.00
    9   13   20     -3.13      0.00
    9   15   20      6.18      0.00
    9   17   20      5.30      0.00
    9   19   20      2.70      0.00
    0   10   20     -0.65      0.00
   10   10   20     -9.77      0.00
   10   12   20      8.78      0.00
   10   14   20    -23.56      0.00
   10   16   20     -6.89      0.00
   10   18   20     -3.04      0.00
   11   11   20     10.64      0.00
   11   13   20      0.84      0.00
   11   15   20     10.47      0.00
   11   17   20     -7.14      0.00
   11   19   20     -1.54      0.00
    0   12   20      4.08      0.00
   12   12   20     19.45      0.00
   12   14   20     -9.29      0.00
   12   16   20     -4.48      0.00
   12   18   20      5.72      0.00
   13   13   20    -12.23      0.00
   13   15   20      1.86      0.00
   13   17   20      4.21      0.00
   13   19   20     -4.27      0.00
    0   14   20      9.81      0.00
   14   14   20    -13.24      0.00
   14   16   20     -1.70      0.00
   14   18   20      2.67      0.00
   15   15   20     14.01      0.00
   15   17   20    -11.38      0.00
   15   19   20      0.48      0.00
    0   16   20    -20.86      0.00
   16   16   20      3.88      0.00
   16   18   20      4.19      0.00
   17   17   20     -5.02      0.00
   17   19   20      4.09      0.00
    0   18   20     14.08      0.00
   18   18   20      5.11      0.00
   19   19   20      0.83      0.00
    0   20   20     27.80      0.00
    2   20   20    -10.44      0.00
    4   20   20     10.69      0.00
    6   20   20    -20.97      0.00
    8   20   20      6.96      0.00
   10   20   20    -23.77      0.00
   12   20   20      5.33      0.00
   14   20   20     -4.69      0.00
   16   20   20     -1.60      0.00
   18   20   20     -4.09      0.00
   20   20   20     14.07      0.00
    0    1   21     -9.77      0.00
    1    2   21      2.99      0.00
    1    4   21      0.24      0.00
    1    6   21     -3.56      0.00
    1    8   21      8.92      0.00
    1   10   21     -7.94      0.00
    1   12   21     14.23      0.00
    1   14   21    -15.67      0.00
    1   16   21     -1.98      0.00
    1   18   21    -12.08      0.00
    1   20   21     -7.87      0.00
    2    3   21     -5.85      0.00
    2    5   21    -12.90      0.00
    2    7   21     -6.69      0.00
    2    9   21      1.17      0.00
    2   11   21     -6.52      0.00
    2   13   21     -1.56      0.00
    2   15   21    -21.85      0.00
    2   17   21     -9.90      0.00
    2   19   21     -0.37      0.00
    0    3   21    -17.03      0.00
    3    4   21     31.53      0.00
    3    6   21      1.42      0.00
    3    8   21     12.51      0.00
    3   10   21    -12.23      0.00
    3   12   21      1.46      0.00
    3   14   21     -0.21      0.00
    3   16   21     12.25      0.00
    3   18   21      7.29      0.00
    3   20   21     -8.03      0.00
    4    5   21     -7.85      0.00
    4    7   21      9.71      0.00
    4    9   21      5.35      0.00
    4   11   21     13.41      0.00
    4   13   21     12.59      0.00
    4   15   21     13.10      0.00
    4   17   21     -5.61      0.00
    4   19   21     22.17      0.00
    0    5   21     34.19      0.00
    5    6   21    -20.22      0.00
    5    8   21     14.79      0.00
    5   10   21    -12.19      0.00
    5   12   21     16.58      0.00
    5   14   21     17.66      0.00
    5   16   21     -2.85      0.00
    5   18   21     -3.61      0.00
    5   20   21    -11.11      0.00
    6    7   21     -5.58      0.00
    6    9   21      0.07      0.00
    6   11   21      0.10      0.00
    6   13   21     -4.19      0.00
    6   15   21     -2.98      0.00
    6   17   21      9.45      0.00
    6   19   21     -6.66      0.00
    0    7   21     -9.27      0.00
    7    8   21     13.64      0.00
    7   10   21      0.61      0.00
    7   12   21    -17.41      0.00
    7   14   21     -4.88      0.00
    7   16   21     10.51      0.00
    7   18   21     -2.84      0.00
    7   20   21     -3.47      0.00
    8    9   21    -11.19      0.00
    8   11   21      2.51      0.00
    8   13   21      9.95      0.00
    8   15   21     16.60      0.00
    8   17   21     -5.11      0.00
    8   19   21      3.87      0.00
    0    9   21    -18.26      0.00
    9   10   21      3.31      0.00
    9   12   21     -1.00      0.00
    9   14   21     -2.51      0.00
    9   16   21      1.10      0.00
    9   18   21     -3.17      0.00
    9   20   21     -5.85      0.00
   10   11   21     -8.20      0.00
   10   13   21     -4.05      0.00
   10   15   21     -4.75      0.00
   10   17   21      4.49      0.00
   10   19   21     -1.88      0.00
    0   11   21     10.77      0.00
   11   12   21      6.82      0.00
   11   14   21      2.18      0.00
   11   16   21     -6.36      0.00
   11   18   21      8.46      0.00
   11   20   21     -1.92      0.00
   12   13   21    -11.70      0.00
   12   15   21      8.54      0.00
   12   17   21     -6.33      0.00
   12   19   21      2.18      0.00
    0   13   21      7.21      0.00
   13   14   21     -2.55      0.00
   13   16   21      2.37      0.00
   13   18   21      1.31      0.00
   13   20   21     -0.89      0.00
   14   15   21    -10.78      0.00
   14   17   21      4.37      0.00
   14   19   21      6.62      0.00
    0   15   21    -23.23      0.00
   15   16   21     11.63      0.00
   15   18   21     -2.78      0.00
   15   20   21      2.64      0.00
   16   17   21      3.23      0.00
   16   19   21     -2.73      0.00
    0   17   21      6.31      0.00
   17   18   21      5.41      0.00
   17   20   21    -13.25      0.00
   18   19   21      4.40      0.00
    0   19   21     -2.83      0.00
   19   20   21     -3.90      0.00
    0   21   21    -27.18      0.00
    2   21   21     16.35      0.00
    4   21   21      7.39      0.00
    6   21   21    -16.47      0.00
    8   21   21     13.03      0.00
   10   21   21      6.67      0.00
   12   21   21     35.77      0.00
   14   21   21     -6.18      0.00
   16   21   21      3.17      0.00
   18   21   21     -0.20      0.00
   20   21   21      3.12      0.00
    0    0   22    -27.19      0.00
    1    1   22     21.36      0.00
    1    3   22      0.30      0.00
    1    5   22    -11.88      0.00
    1    7   22     10.34      0.00
    1    9   22      2.55      0.00
    1   11   22      2.63      0.00
    1   13   22     -1.67      0.00
    1   15   22     -3.95      0.00
    1   17   22      6.69      0.00
    1   19   22     -7.63      0.00
    1   21   22      5.11      0.00
    0    2   22     -5.53      0.00
    2    2   22     -4.79      0.00
    2    4   22     16.64      0.00
    2    6   22     13.86      0.00
    2    8   22    -23.20      0.00
    2   10   22    -12.05      0.00
    2   12   22      1.00      0.00
    2   14   22      5.05      0.00
    2   16   22    -16.20      0.00
    2   18   22      8.57      0.00
    2   20   22      1.33      0.00
    3    3   22     11.52      0.00
    3    5   22     -6.41      0.00
    3    7   22      1.11      0.00
    3    9   22     10.72      0.00
    3   11   22      6.38      0.00
    3   13   22     -0.04      0.00
    3   15   22      7.70      0.00
    3   17   22     -0.54      0.00
    3   19   22    -10.12      0.00
    3   21   22      9.32      0.00
    0    4   22     10.69      0.00
    4    4   22    -14.77      0.00
    4    6   22     30.74      0.00
    4    8   22     -5.64      0.00
    4   10   22    -14.31      0.00
    4   12   22      1.56      0.00
    4   14   22     -1.85      0.00
    4   16   22     -3.35      0.00
    4   18   22      3.09      0.00
    4   20   22      6.24      0.00
    5    5   22    -10.75      0.00
    5    7   22     10.56      0.00
    5    9   22     -5.73      0.00
    5   11   22      8.38      0.00
    5   13   22     -2.73      0.00
    5   15   22     15.40      0.00
    5   17   22      3.06      0.00
    5   19   22     -3.31      0.00
    5   21   22      4.93      0.00
    0    6   22     15.35      0.00
    6    6   22     -0.39      0.00
    6    8   22    -12.06      0.00
    6   10   22      7.34      0.00
    6   12   22     11.79      0.00
    6   14   22     -6.87      0.00
    6   16   22    -11.11      0.00
    6   18   22      2.06      0.00
    6   20   22     -1.66      0.00
    7    7   22      4.85      0.00
    7    9   22      6.81      0.00
    7   11   22      7.15      0.00
    7   13   22     26.91      0.00
    7   15   22     12.96      0.00
    7   17   22      2.42      0.00
    7   19   22    -10.06      0.00
    7   21   22     -8.00      0.00
    0    8   22      0.40      0.00
    8    8   22     -5.03      0.00
    8   10   22     -5.19      0.00
    8   12   22     24.40      0.00
    8   14   22     -9.02      0.00
    8   16   22     -3.27      0.00
    8   18   22     18.57      0.00
    8   20   22     14.01      0.00
    9    9   22      3.00      0.00
    9   11   22      7.37      0.00
    9   13   22     -6.37      0.00
    9   15   22      4.18      0.00
    9   17   22     -5.27      0.00
    9   19   22      3.36      0.00
    9   21   22      7.69      0.00
    0   10   22     -1.07      0.00
   10   10   22    -11.74      0.00
   10   12   22    -25.99      0.00
   10   14   22     -2.29      0.00
   10   16   22      4.68      0.00
   10   18   22      0.32      0.00
   10   20   22     -8.88      0.00
   11   11   22    -26.25      0.00
   11   13   22      4.15      0.00
   11   15   22     -7.99      0.00
   11   17   22      5.86      0.00
   11   19   22      4.04      0.00
   11   21   22     -4.71      0.00
    0   12   22    -14.33      0.00
   12   12   22    -22.58      0.00
   12   14   22      3.31      0.00
   12   16   22     -3.77      0.00
   12   18   22     -3.71      0.00
   12   20   22      1.33      0.00
   13   13   22      5.26      0.00
   13   15   22      5.12      0.00
   13   17   22     -6.28      0.00
   13   19   22     -1.16      0.00
   13   21   22     -5.02      0.00
    0   14   22      4.65      0.00
   14   14   22     -5.99      0.00
   14   16   22      1.63      0.00
   14   18   22     -0.95      0.00
   14   20   22      2.51      0.00
   15   15   22    -12.67      0.00
   15   17   22     10.73      0.00
   15   19   22      5.10      0.00
   15   21   22     -2.01      0.00
    0   16   22     -3.52      0.00
   16   16   22    -10.86      0.00
   16   18   22    -12.38      0.00
   16   20   22      0.72      0.00
   17   17   22      3.58      0.00
   17   19   22     -7.01      0.00
   17   21   22      4.89      0.00
    0   18   22     14.01      0.00
   18   18   22      0.41      0.00
   18   20   22     14.08      0.00
   19   19   22     -8.39      0.00
   19   21   22     -6.69      0.00
    0   20   22     -4.19      0.00
   20   20   22     -9.61      0.00
   21   21   22     -2.66      0.00
    0   22   22    -18.33      0.00
    2   22   22     12.58      0.00
    4   22   22     -3.22      0.00
    6   22   22      8.06      0.00
    8   22   22     11.91      0.00
   10   22   22     -4.23      0.00
   12   22   22      3.47      0.00
   14   22   22     -5.12      0.00
   16   22   22     -3.05      0.00
   18   22   22      0.24      0.00
   20   22   22    -11.37      0.00
   22   22   22      9.49      0.00
    0    1   23    -10.03      0.00
    1    2   23     -2.76      0.00
    1    4   23      4.24      0.00
    1    6   23     -8.50      0.00
    1    8   23      9.27      0.00
    1   10   23     -4.32      0.00
    1   12   23      6.22      0.00
    1   14   23     10.59      0.00
    1   16   23    -12.10      0.00
    1   18   23    -10.98      0.00
    1   20   23    -20.16      0.00
    1   22   23     20.77      0.00
    2    3   23     -4.99      0.00
    2    5   23      7.58      0.00
    2    7   23     -5.99      0.00
    2    9   23    -20.43      0.00
    2   11   23     -4.25      0.00
    2   13   23      8.18      0.00
    2   15   23    -10.36      0.00
    2   17   23      2.93      0.00
    2   19   23      1.08      0.00
    2   21   23    -12.39      0.00
    0    3   23     43.03      0.00
    3    4   23     -2.85      0.00
    3    6   23      0.47      0.00
    3    8   23     -8.16      0.00
    3   10   23     10.53      0.00
    3   12   23     -5.16      0.00
    3   14   23    -15.00      0.00
    3   16   23     -0.74      0.00
    3   18   23     -8.38      0.00
    3   20   23     13.09      0.00
    3   22   23      8.85      0.00
    4    5   23     -0.78      0.00
    4    7   23     14.48      0.00
    4    9   23      6.54      0.00
    4   11   23      9.74      0.00
    4   13   23     -7.20      0.00
    4   15   23      4.64      0.00
    4   17   23     21.10      0.00
    4   19   23      5.91      0.00
    4   21   23      0.57      0.00
    0    5   23     -9.67      0.00
    5    6   23     -2.47      0.00
    5    8   23      7.53      0.00
    5   10   23      1.73      0.00
    5   12   23    -10.81      0.00
    5   14   23     -3.96      0.00
    5   16   23     -4.17      0.00
    5   18   23      6.26      0.00
    5   20   23     -9.06      0.00
    5   22   23     -4.92      0.00
    6    7   23    -17.59      0.00
    6    9   23     -0.58      0.00
    6   11   23     -6.60      0.00
    6   13   23     -5.95      0.00
    6   15   23     -7.57      0.00
    6   17   23     -6.60      0.00
    6   19   23     -2.03      0.00
    6   21   23     -0.88      0.00
    0    7   23     -3.22      0.00
    7    8   23      8.32      0.00
    7   10   23      9.02      0.00
    7   12   23     16.29      0.00
    7   14   23     -1.70      0.00
    7   16   23     -1.74      0.00
    7   18   23      5.43      0.00
    7   20   23     -0.30      0.00
    7   22   23     12.19      0.00
    8    9   23     -2.36      0.00
    8   11   23      5.40      0.00
    8   13   23     -0.01      0.00
    8   15   23      0.41      0.00
    8   17   23     -3.86      0.00
    8   19   23    -11.01      0.00
    8   21   23      1.88      0.00
    0    9   23     -5.78      0.00
    9   10   23     11.17      0.00
    9   12   23     -8.43      0.00
    9   14   23     -4.79      0.00
    9   16   23     -1.55      0.00
    9   18   23     -0.12      0.00
    9   20   23     -6.21      0.00
    9   22   23    -21.45      0.00
   10   11   23     -6.36      0.00
   10   13   23     -8.27      0.00
   10   15   23     -2.39      0.00
   10   17   23     -5.11      0.00
   10   19   23     -3.72      0.00
   10   21   23     -3.42      0.00
    0   11   23     -4.07      0.00
   11   12   23      8.94      0.00
   11   14   23     -0.42      0.00
   11   16   23     -0.22      0.00
   11   18   23    -14.14      0.00
   11   20   23     -8.02      0.00
   11   22   23     -0.56      0.00
   12   13   23     -6.65      0.00
   12   15   23     -3.05      0.00
   12   17   23      6.91      0.00
   12   19   23      8.94      0.00
   12   21   23      4.32      0.00
    0   13   23     -5.16      0.00
   13   14   23     -3.61      0.00
   13   16   23     14.02      0.00
   13   18   23      8.66      0.00
   13   20   23    -13.34      0.00
   13   22   23     -0.61      0.00
   14   15   23     -7.07      0.00
   14   17   23      0.39      0.00
   14   19   23     -3.93      0.00
   14   21   23    -11.64      0.00
    0   15   23      5.76      0.00
   15   16   23     -6.18      0.00
   15   18   23     11.35      0.00
   15   20   23      8.63      0.00
   15   22   23     -4.75      0.00
   16   17   23     -3.77      0.00
   16   19   23      1.65      0.00
   16   21   23      2.95      0.00
    0   17   23     16.29      0.00
   17   18   23      6.64      0.00
   17   20   23      6.19      0.00
   17   22   23     -0.76      0.00
   18   19   23      2.96      0.00
   18   21   23     -6.08      0.00
    0   19   23      3.59      0.00
   19   20   23     -1.68      0.00
   19   22   23     -9.51      0.00
   20   21   23     -0.45      0.00
    0   21   23     15.07      0.00
   21   22   23      4.82      0.00
    0   23   23     -2.90      0.00
    2   23   23     -9.50      0.00
    4   23   23      7.13      0.00
    6   23   23    -11.42      0.00
    8   23   23      4.01      0.00
   10   23   23      9.17      0.00
   12   23   23      1.87      0.00
   14   23   23      0.80      0.00
   16   23   23    -11.57      0.00
   18   23   23     11.73      0.00
   20   23   23      2.54      0.00
   22   23   23      1.71      0.00
    0    0   24      4.70      0.00
    1    1   24      5.39      0.00
    1    3   24     -4.73      0.00
    1    5   24      5.89      0.00
    1    7   24    -14.79      0.00
    1    9   24    -12.93      0.00
    1   11   24      5.61      0.00
    1   13   24      3.76      0.00
    1   15   24    -19.99      0.00
    1   17   24      3.04      0.00
    1   19   24      8.66      0.00
    1   21   24      1.00      0.00
    1   23   24     -3.21      0.00
    0    2   24     36.90      0.00
    2    2   24    -13.05      0.00
    2    4   24    -10.94      0.00
    2    6   24    -27.83      0.00
    2    8   24     13.26      0.00
    2   10   24     -6.46      0.00
    2   12   24     19.14      0.00
    2   14   24    -11.98      0.00
    2   16   24      0.24      0.00
    2   18   24     -8.73      0.00
    2   20   24     -9.28      0.00
    2   22   24    -17.89      0.00
    3    3   24      5.16      0.00
    3    5   24      8.32      0.00
    3    7   24     -9.17      0.00
    3    9   24     -7.08      0.00
    3   11   24      5.81      0.00
    3   13   24     -9.44      0.00
    3   15   24      0.28      0.00
    3   17   24      5.00      0.00
    3   19   24      2.17      0.00
    3   21   24      3.57      0.00
    3   23   24     -6.47      0.00
    0    4   24     -4.77      0.00
    4    4   24      7.24      0.00
    4    6   24      5.14      0.00
    4    8   24      9.20      0.00
    4   10   24     -2.94      0.00
    4   12   24     -1.96      0.00
    4   14   24     -7.63      0.00
    4   16   24     10.68      0.00
    4   18   24     -7.52      0.00
    4   20   24      2.66      0.00
    4   22   24      0.25      0.00
    5    5   24    -18.21      0.00
    5    7   24      0.69      0.00
    5    9   24      6.82      0.00
    5   11   24      2.86      0.00
    5   13   24     -1.98      0.00
    5   15   24      0.92      0.00
    5   17   24     -5.04      0.00
    5   19   24     -7.23      0.00
    5   21   24      1.99      0.00
    5   23   24      5.90      0.00
    0    6   24     38.09      0.00
    6    6   24      2.13      0.00
    6    8   24      5.83      0.00
    6   10   24      0.04      0.00
    6   12   24     -4.18      0.00
    6   14   24      3.12      0.00
    6   16   24      5.34      0.00
    6   18   24      2.19      0.00
    6   20   24     -0.61      0.00
    6   22   24      0.62      0.00
    7    7   24     -9.75      0.00
    7    9   24      9.60      0.00
    7   11   24      1.99      0.00
    7   13   24      5.55      0.00
    7   15   24    -13.24      0.00
    7   17   24      4.29      0.00
    7   19   24      5.18      0.00
    7   21   24     -3.61      0.00
    7   23   24      1.59      0.00
    0    8   24     36.79      0.00
    8    8   24    -13.82      0.00
    8   10   24      8.90      0.00
    8   12   24     12.67      0.00
    8   14   24    -10.16      0.00
    8   16   24    -10.62      0.00
    8   18   24      2.46      0.00
    8   20   24     -4.36      0.00
    8   22   24     13.91      0.00
    9    9   24     -9.53      0.00
    9   11   24      9.46      0.00
    9   13   24     -9.91      0.00
    9   15   24     12.82      0.00
    9   17   24     -8.43      0.00
    9   19   24      4.82      0.00
    9   21   24     -0.50      0.00
    9   23   24      4.06      0.00
    0   10   24    -13.39      0.00
   10   10   24    -11.51      0.00
   10   12   24     -6.00      0.00
   10   14   24      4.31      0.00
   10   16   24      3.11      0.00
   10   18   24     -7.51      0.00
   10   20   24     -4.45      0.00
   10   22   24     -8.56      0.00
   11   11   24     -6.05      0.00
   11   13   24      3.71      0.00
   11   15   24     -9.52      0.00
   11   17   24      8.88      0.00
   11   19   24      5.10      0.00
   11   21   24      0.75      0.00
   11   23   24      4.59      0.00
    0   12   24      3.76      0.00
   12   12   24     18.41      0.00
   12   14   24     -0.85      0.00
   12   16   24    -12.87      0.00
   12   18   24     -0.62      0.00
   12   20   24      6.51      0.00
   12   22   24     -6.71      0.00
   13   13   24     -9.91      0.00
   13   15   24      5.32      0.00
   13   17   24     -4.64      0.00
   13   19   24      3.34      0.00
   13   21   24     -2.40      0.00
   13   23   24     -1.46      0.00
    0   14   24     16.96      0.00
   14   14   24      9.65      0.00
   14   16   24      3.22      0.00
   14   18   24     -4.71      0.00
   14   20   24     -4.86      0.00
   14   22   24     -0.21      0.00
   15   15   24     -1.70      0.00
   15   17   24      9.78      0.00
   15   19   24     -8.89      0.00
   15   21   24      8.85      0.00
   15   23   24      5.48      0.00
    0   16   24      5.17      0.00
   16   16   24     -9.74      0.00
   16   18   24     10.90      0.00
   16   20   24     -3.51      0.00
   16   22   24     -8.95      0.00
   17   17   24     -6.46      0.00
   17   19   24     -3.55      0.00
   17   21   24     -1.42      0.00
   17   23   24     -0.44      0.00
    0   18   24      0.42      0.00
   18   18   24    -11.10      0.00
   18   20   24      2.13      0.00
   18   22   24     -0.66      0.00
   19   19   24    -11.53      0.00
   19   21   24      8.31      0.00
   19   23   24      5.90      0.00
    0   20   24     -2.82      0.00
   20   20   24      1.77      0.00
   20   22   24     -0.53      0.00
   21   21   24     -6.02      0.00
   21   23   24      3.10      0.00
    0   22   24     -4.58      0.00
   22   22   24    -43.77      0.00
   23   23   24     -1.30      0.00
    0   24   24    -13.57      0.00
    2   24   24     -0.23      0.00
    4   24   24     -8.60      0.00
    6   24   24    -28.57      0.00
    8   24   24      5.53      0.00
   10   24   24      3.63      0.00
   12   24   24      2.28      0.00
   14   24   24      4.30      0.00
   16   24   24    -13.74      0.00
   18   24   24     -1.07      0.00
   20   24   24     -6.93      0.00
   22   24   24     -3.24      0.00
   24   24   24    -11.05      0.00
    0    1   25      6.40      0.00
    1    2   25     -7.11      0.00
    1    4   25      0.42      0.00
    1    6   25     13.27      0.00
    1    8   25      1.97      0.00
    1   10   25     10.81      0.00
    1   12   25    -18.35      0.00
    1   14   25     -9.43      0.00
    1   16   25      8.31      0.00
    1   18   25      0.05      0.00
    1   20   25      2.32      0.00
    1   22   25      6.53      0.00
    1   24   25    -14.43      0.00
    2    3   25     12.33      0.00
    2    5   25      5.13      0.00
    2    7   25      7.13      0.00
    2    9   25     -5.47      0.00
    2   11   25     15.19      0.00
    2   13   25      1.78      0.00
    2   15   25      4.96      0.00
    2   17   25     -8.16      0.00
    2   19   25      1.49      0.00
    2   21   25    -11.46      0.00
    2   23   25     -8.25      0.00
    0    3   25     16.26      0.00
    3    4   25     -0.43      0.00
    3    6   25    -12.12      0.00
    3    8   25     -9.96      0.00
    3   10   25      7.07      0.00
    3   12   25      5.30      0.00
    3   14   25      5.71      0.00
    3   16   25     -4.57      0.00
    3   18   25      9.28      0.00
    3   20   25     -9.99      0.00
    3   22   25      2.41      0.00
    3   24   25     10.64      0.00
    4    5   25     21.94      0.00
    4    7   25      5.47      0.00
    4    9   25      5.63      0.00
    4   11   25      0.29      0.00
    4   13   25      1.93      0.00
    4   15   25     -3.45      0.00
    4   17   25      1.37      0.00
    4   19   25     -1.37      0.00
    4   21   25      7.34      0.00
    4   23   25     -3.69      0.00
    0    5   25    -10.41      0.00
    5    6   25     -5.03      0.00
    5    8   25     -2.69      0.00
    5   10   25      5.79      0.00
    5   12   25     -0.36      0.00
    5   14   25     -4.04      0.00
    5   16   25     -3.72      0.00
    5   18   25      1.80      0.00
    5   20   25      2.20      0.00
    5   22   25      0.55      0.00
    5   24   25      1.89      0.00
    6    7   25      1.10      0.00
    6    9   25     -3.79      0.00
    6   11   25     -4.69      0.00
    6   13   25     -7.25      0.00
    6   15   25      3.19      0.00
    6   17   25     -6.92      0.00
    6   19   25     10.26      0.00
    6   21   25     -3.33      0.00
    6   23   25     -3.35      0.00
    0    7   25     -4.07      0.00
    7    8   25     -2.89      0.00
    7   10   25     -6.90      0.00
    7   12   25      0.43      0.00
    7   14   25      6.38      0.00
    7   16   25     -0.01      0.00
    7   18   25     -6.72      0.00
    7   20   25     -1.04      0.00
    7   22   25      1.44      0.00
    7   24   25     -0.49      0.00
    8    9   25     -1.56      0.00
    8   11   25     -7.69      0.00
    8   13   25     -3.29      0.00
    8   15   25     -4.41      0.00
    8   17   25      0.33      0.00
    8   19   25      2.76      0.00
    8   21   25     -1.39      0.00
    8   23   25    -20.84      0.00
    0    9   25      4.84      0.00
    9   10   25     -3.91      0.00
    9   12   25     -3.37      0.00
    9   14   25     -1.45      0.00
    9   16   25      6.53      0.00
    9   18   25     -1.30      0.00
    9   20   25      1.53      0.00
    9   22   25     -8.69      0.00
    9   24   25     -7.55      0.00
   10   11   25      3.02      0.00
   10   13   25     -0.23      0.00
   10   15   25     -4.51      0.00
   10   17   25    -13.73      0.00
   10   19   25     -5.68      0.00
   10   21   25      5.02      0.00
   10   23   25      6.22      0.00
    0   11   25     10.96      0.00
   11   12   25     -5.51      0.00
   11   14   25     -1.80      0.00
   11   16   25     -2.16      0.00
   11   18   25     -2.63      0.00
   11   20   25     -9.10      0.00
   11   22   25     -0.16      0.00
   11   24   25     -7.76      0.00
   12   13   25     -0.81      0.00
   12   15   25     -7.78      0.00
   12   17   25      0.55      0.00
   12   19   25     -0.46      0.00
   12   21   25     -2.21      0.00
   12   23   25     -9.89      0.00
    0   13   25      4.17      0.00
   13   14   25     -6.12      0.00
   13   16   25     -5.52      0.00
   13   18   25     -0.37      0.00
   13   20   25      8.82      0.00
   13   22   25     14.07      0.00
   13   24   25    -16.19      0.00
   14   15   25      4.64      0.00
   14   17   25      0.93      0.00
   14   19   25     -6.71      0.00
   14   21   25      5.58      0.00
   14   23   25     -4.47      0.00
    0   15   25     -4.05      0.00
   15   16   25    -16.67      0.00
   15   18   25     -0.42      0.00
   15   20   25     -1.87      0.00
   15   22   25      2.88      0.00
   15   24   25      1.37      0.00
   16   17   25     16.74      0.00
   16   19   25     -0.73      0.00
   16   21   25     -9.01      0.00
   16   23   25     -5.89      0.00
    0   17   25     -0.91      0.00
   17   18   25     -7.86      0.00
   17   20   25     -3.07      0.00
   17   22   25      3.46      0.00
   17   24   25      0.51      0.00
   18   19   25      7.62      0.00
   18   21   25     -1.12      0.00
   18   23   25     -2.42      0.00
    0   19   25    -12.64      0.00
   19   20   25    -12.61      0.00
   19   22   25      3.83      0.00
   19   24   25     -1.69      0.00
   20   21   25      5.20      0.00
   20   23   25      6.25      0.00
    0   21   25     17.53      0.00
   21   22   25     -4.51      0.00
   21   24   25      1.34      0.00
   22   23   25      0.81      0.00
    0   23   25      3.98      0.00
   23   24   25     -3.99      0.00
    0   25   25     21.84      0.00
    2   25   25     -2.43      0.00
    4   25   25     -9.06      0.00
    6   25   25      9.57      0.00
    8   25   25     -9.08      0.00
   10   25   25    -22.83      0.00
   12   25   25     16.03      0.00
   14   25   25      3.67      0.00
   16   25   25     -3.65      0.00
   18   25   25     -1.07      0.00
   20   25   25     12.52      0.00
   22   25   25      6.63      0.00
   24   25   25     -2.85      0.00
    0    0   26    -12.83      0.00
    1    1   26    -11.08      0.00
    1    3   26     -3.53      0.00
    1    5   26     -5.15      0.00
    1    7   26      5.84      0.00
    1    9   26     -4.10      0.00
    1   11   26     -1.40      0.00
    1   13   26     -8.44      0.00
    1   15   26      6.78      0.00
    1   17   26      6.99      0.00
    1   19   26    -14.10      0.00
    1   21   26      3.06      0.00
    1   23   26     -0.02      0.00
    1   25   26     -4.77      0.00
    0    2   26      5.48      0.00
    2    2   26    -17.57      0.00
    2    4   26     16.42      0.00
    2    6   26    -11.47      0.00
    2    8   26      0.79      0.00
    2   10   26     -7.15      0.00
    2   12   26      7.05      0.00
    2   14   26    -13.05      0.00
    2   16   26     -0.05      0.00
    2   18   26      2.71      0.00
    2   20   26     -7.73      0.00
    2   22   26     -8.54      0.00
    2   24   26     -5.07      0.00
    3    3   26     -5.87      0.00
    3    5   26     25.96      0.00
    3    7   26      6.24      0.00
    3    9   26    -10.30      0.00
    3   11   26     14.74      0.00
    3   13   26     -0.25      0.00
    3   15   26     -1.17      0.00
    3   17   26    -11.97      0.00
    3   19   26    -18.70      0.00
    3   21   26     -5.30      0.00
    3   23   26     11.01      0.00
    3   25   26     -5.70      0.00
    0    4   26     20.98      0.00
    4    4   26    -21.50      0.00
    4    6   26     -0.04      0.00
    4    8   26      9.64      0.00
    4   10   26     -1.54      0.00
    4   12   26      0.57      0.00
    4   14   26     -0.72      0.00
    4   16   26      6.92      0.00
    4   18   26     18.73      0.00
    4   20   26     -2.79      0.00
    4   22   26      6.48      0.00
    4   24   26     -6.57      0.00
    5    5   26      2.05      0.00
    5    7   26    -12.00      0.00
    5    9   26      0.89      0.00
    5   11   26     -3.90      0.00
    5   13   26      5.04      0.00
    5   15   26     -5.96      0.00
    5   17   26     -5.59      0.00
    5   19   26     -0.90      0.00
    5   21   26     -8.64      0.00
    5   23   26     -1.84      0.00
    5   25   26      0.08      0.00
    0    6   26     -2.43      0.00
    6    6   26    -14.93      0.00
    6    8   26      0.20      0.00
    6   10   26    -16.25      0.00
    6   12   26      5.38      0.00
    6   14   26      0.36      0.00
    6   16   26      4.21      0.00
    6   18   26     -3.19      0.00
    6   20   26     -3.96      0.00
    6   22   26     -4.56      0.00
    6   24   26      3.14      0.00
    7    7   26     -7.10      0.00
    7    9   26     -2.43      0.00
    7   11   26     -6.28      0.00
    7   13   26    -14.21      0.00
    7   15   26      4.30      0.00
    7   17   26    -11.75      0.00
    7   19   26     -3.65      0.00
    7   21   26      4.72      0.00
    7   23   26     -6.81      0.00
    7   25   26     -1.53      0.00
    0    8   26      0.43      0.00
    8    8   26     16.68      0.00
    8   10   26     -0.49      0.00
    8   12   26      2.68      0.00
    8   14   26     21.43      0.00
    8   16   26      8.41      0.00
    8   18   26     -3.31      0.00
    8   20   26     15.49      0.00
    8   22   26      1.77      0.00
    8   24   26     -0.65      0.00
    9    9   26      3.61      0.00
    9   11   26     -4.44      0.00
    9   13   26    -11.72      0.00
    9   15   26     -3.25      0.00
    9   17   26      8.64      0.00
    9   19   26     -2.32      0.00
    9   21   26     -3.42      0.00
    9   23   26     -0.12      0.00
    9   25   26     -2.84      0.00
    0   10   26      2.94      0.00
   10   10   26    -21.05      0.00
   10   12   26     10.00      0.00
   10   14   26     -2.98      0.00
   10   16   26     -4.56      0.00
   10   18   26      2.08      0.00
   10   20   26     -1.95      0.00
   10   22   26      1.84      0.00
   10   24   26      4.55      0.00
   11   11   26      4.70      0.00
   11   13   26     -2.10      0.00
   11   15   26    -14.97      0.00
   11   17   26      0.73      0.00
   11   19   26      1.07      0.00
   11   21   26      4.25      0.00
   11   23   26     -2.02      0.00
   11   25   26      5.31      0.00
    0   12   26     21.95      0.00
   12   12   26     -1.82      0.00
   12   14   26      7.61      0.00
   12   16   26     -6.89      0.00
   12   18   26     16.98      0.00
   12   20   26    -11.77      0.00
   12   22   26     -0.62      0.00
   12   24   26    -10.33      0.00
   13   13   26      2.91      0.00
   13   15   26      1.95      0.00
   13   17   26     14.10      0.00
   13   19   26      6.51      0.00
   13   21   26     -6.73      0.00
   13   23   26     -1.88      0.00
   13   25   26     -1.08      0.00
    0   14   26      6.44      0.00
   14   14   26     12.75      0.00
   14   16   26     -8.80      0.00
   14   18   26      4.93      0.00
   14   20   26      2.02      0.00
   14   22   26      6.09      0.00
   14   24   26     -5.81      0.00
   15   15   26     -2.30      0.00
   15   17   26     -7.39      0.00
   15   19   26      6.51      0.00
   15   21   26      5.25      0.00
   15   23   26     -4.79      0.00
   15   25   26      5.61      0.00
    0   16   26     -7.41      0.00
   16   16   26     21.73      0.00
   16   18   26     -1.56      0.00
   16   20   26     -1.41      0.00
   16   22   26     -1.36      0.00
   16   24   26     15.65      0.00
   17   17   26     -0.56      0.00
   17   19   26      3.53      0.00
   17   21   26      4.50      0.00
   17   23   26      2.37      0.00
   17   25   26     -6.73      0.00
    0   18   26    -14.22      0.00
   18   18   26    -23.67      0.00
   18   20   26      9.10      0.00
   18   22   26     -2.34      0.00
   18   24   26      8.15      0.00
   19   19   26     -8.32      0.00
   19   21   26     -1.55      0.00
   19   23   26      4.50      0.00
   19   25   26     -2.38      0.00
    0   20   26    -31.64      0.00
   20   20   26    -20.69      0.00
   20   22   26      1.32      0.00
   20   24   26      0.09      0.00
   21   21   26      2.44      0.00
   21   23   26     -5.19      0.00
   21   25   26     -5.27      0.00
    0   22   26     18.95      0.00
   22   22   26      0.76      0.00
   22   24   26      5.13      0.00
   23   23   26     -7.83      0.00
   23   25   26      1.44      0.00
    0   24   26    -17.26      0.00
   24   24   26     -0.86      0.00
    0   26   26    -13.41      0.00
    2   26   26     20.36      0.00
    4   26   26      0.53      0.00
    6   26   26     -0.51      0.00
    8   26   26    -12.53      0.00
   10   26   26    -14.20      0.00
   12   26   26     -7.01      0.00
   14   26   26      1.78      0.00
   16   26   26     14.49      0.00
   18   26   26    -10.56      0.00
   20   26   26      2.37      0.00
   22   26   26     -0.05      0.00
    0    1   27     -0.51      0.00
    1    2   27      7.28      0.00
    1    4   27      4.76      0.00
    1    6   27    -10.83      0.00
    1    8   27      8.91      0.00
    1   10   27     -9.51      0.00
    1   12   27      7.81      0.00
    1   14   27    -25.00      0.00
    1   16   27     -6.08      0.00
    1   18   27     -2.36      0.00
    1   20   27     -7.28      0.00
    1   22   27     -3.38      0.00
    1   24   27     10.61      0.00
    1   26   27     -0.54      0.00
    2    3   27     -7.94      0.00
    2    5   27    -22.22      0.00
    2    7   27     -4.40      0.00
    2    9   27     -2.84      0.00
    2   11   27     -0.61      0.00
    2   13   27     -9.14      0.00
    2   15   27      4.57      0.00
    2   17   27      1.05      0.00
    2   19   27     15.72      0.00
    2   21   27      7.78      0.00
    2   23   27     -2.48      0.00
    2   25   27      1.68      0.00
    0    3   27      4.80      0.00
    3    4   27      9.46      0.00
    3    6   27      2.27      0.00
    3    8   27      8.99      0.00
    3   10   27      6.13      0.00
    3   12   27      1.48      0.00
    3   14   27     -3.54      0.00
    3   16   27     -0.25      0.00
    3   18   27      7.77      0.00
    3   20   27     -5.44      0.00
    3   22   27      4.79      0.00
    3   24   27     11.49      0.00
    3   26   27      1.24      0.00
    4    5   27      7.95      0.00
    4    7   27     -7.12      0.00
    4    9   27      3.19      0.00
    4   11   27     -1.15      0.00
    4   13   27      1.64      0.00
    4   15   27     -2.31      0.00
    4   17   27     -1.16      0.00
    4   19   27      3.66      0.00
    4   21   27     -3.51      0.00
    4   23   27     -5.56      0.00
    4   25   27     -4.01      0.00
    0    5   27     12.32      0.00
    5    6   27     -3.69      0.00
    5    8   27      5.76      0.00
    5   10   27     -4.77      0.00
    5   12   27      4.54      0.00
    5   14   27     -2.11      0.00
    5   16   27      4.03      0.00
    5   18   27    -16.66      0.00
    5   20   27      4.78      0.00
    5   22   27     10.57      0.00
    5   24   27     -1.47      0.00
    5   26   27     -6.10      0.00
    6    7   27     -2.19      0.00
    6    9   27    -14.52      0.00
    6   11   27      6.28      0.00
    6   13   27      4.09      0.00
    6   15   27      5.31      0.00
    6   17   27     11.93      0.00
    6   19   27     -3.54      0.00
    6   21   27     -3.54      0.00
    6   23   27      4.10      0.00
    6   25   27     -7.22      0.00
    0    7   27      1.97      0.00
    7    8   27      5.01      0.00
    7   10   27     -3.15      0.00
    7   12   27    -19.85      0.00
    7   14   27     -8.02      0.00
    7   16   27      2.84      0.00
    7   18   27     -1.09      0.00
    7   20   27     -2.63      0.00
    7   22   27      2.52      0.00
    7   24   27     12.49      0.00
    7   26   27      5.36      0.00
    8    9   27      0.83      0.00
    8   11   27     -4.98      0.00
    8   13   27     -3.19      0.00
    8   15   27      2.11      0.00
    8   17   27     -5.38      0.00
    8   19   27      2.97      0.00
    8   21   27      6.83      0.00
    8   23   27     -9.64      0.00
    8   25   27      6.82      0.00
    0    9   27     -1.20      0.00
    9   10   27      2.53      0.00
    9   12   27      8.31      0.00
    9   14   27     -1.68      0.00
    9   16   27      4.37      0.00
    9   18   27     -4.32      0.00
    9   20   27     -5.87      0.00
    9   22   27      6.00      0.00
    9   24   27     -0.28      0.00
    9   26   27      4.36      0.00
   10   11   27     -0.98      0.00
   10   13   27     -2.70      0.00
   10   15   27     -4.37      0.00
   10   17   27      1.84      0.00
   10   19   27     -8.83      0.00
   10   21   27      0.81      0.00
   10   23   27     13.29      0.00
   10   25   27     -3.38      0.00
    0   11   27     -5.33      0.00
   11   12   27      1.23      0.00
   11   14   27      5.77      0.00
   11   16   27      3.87      0.00
   11   18   27      1.97      0.00
   11   20   27    -11.30      0.00
   11   22   27      1.65      0.00
   11   24   27      0.85      0.00
   11   26   27     13.53      0.00
   12   13   27     -3.10      0.00
   12   15   27     -2.55      0.00
   12   17   27      2.28      0.00
   12   19   27     11.12      0.00
   12   21   27      3.28      0.00
   12   23   27      1.50      0.00
   12   25   27      5.44      0.00
    0   13   27      8.63      0.00
   13   14   27      2.83      0.00
   13   16   27      1.07      0.00
   13   18   27      6.70      0.00
   13   20   27      6.66      0.00
   13   22   27      2.74      0.00
   13   24   27     -3.43      0.00
   13   26   27    -10.80      0.00
   14   15   27     -0.92      0.00
   14   17   27     -1.78      0.00
   14   19   27      1.32      0.00
   14   21   27     -0.62      0.00
   14   23   27     -8.58      0.00
   14   25   27      7.88      0.00
    0   15   27    -16.43      0.00
   15   16   27     -4.10      0.00
   15   18   27      2.06      0.00
   15   20   27      3.34      0.00
   15   22   27      0.83      0.00
   15   24   27     -8.97      0.00
   15   26   27      3.33      0.00
   16   17   27     14.77      0.00
   16   19   27     -6.69      0.00
   16   21   27      7.53      0.00
   16   23   27     -3.44      0.00
   16   25   27     -6.10      0.00
    0   17   27    -17.29      0.00
   17   18   27     -8.72      0.00
   17   20   27    -10.83      0.00
   17   22   27      0.25      0.00
   17   24   27      0.84      0.00
   17   26   27     -1.70      0.00
   18   19   27     11.19      0.00
   18   21   27      1.77      0.00
   18   23   27     -0.19      0.00
   18   25   27      6.23      0.00
    0   19   27    -16.66      0.00
   19   20   27     -5.35      0.00
   19   22   27     -3.91      0.00
   19   24   27     -0.46      0.00
   19   26   27      5.20      0.00
   20   21   27     -4.00      0.00
   20   23   27     11.30      0.00
   20   25   27      1.39      0.00
    0   21   27     -1.32      0.00
   21   22   27     -1.02      0.00
   21   24   27     -4.57      0.00
   21   26   27     -1.14      0.00
   22   23   27      3.06      0.00
   22   25   27      3.34      0.00
    0   23   27     28.48      0.00
   23   24   27     -2.05      0.00
    0   25   27     14.70      0.00
    0   27   27    -10.32      0.00
    2   27   27     10.56      0.00
    4   27   27     -3.67      0.00
    6   27   27      2.04      0.00
    8   27   27     -2.59      0.00
   10   27   27      9.15      0.00
   12   27   27    -18.53      0.00
   14   27   27     -4.43      0.00
   16   27   27      6.34      0.00
   18   27   27     -8.28      0.00
   20   27   27      6.44      0.00
    0    0   28    -65.69      0.00
    1    1   28     28.96      0.00
    1    3   28      1.64      0.00
    1    5   28     -5.22      0.00
    1    7   28     -5.33      0.00
    1    9   28      3.30      0.00
    1   11   28     -1.61      0.00
    1   13   28     -3.70      0.00
    1   15   28      1.06      0.00
    1   17   28     -0.86      0.00
    1   19   28      2.92      0.00
    1   21   28     -4.25      0.00
    1   23   28     -6.34      0.00
    1   25   28      2.50      0.00
    1   27   28     -7.05      0.00
    0    2   28    -22.49      0.00
    2    2   28    -34.71      0.00
    2    4   28     -5.59      0.00
    2    6   28      8.65      0.00
    2    8   28      5.41      0.00
    2   10   28      0.59      0.00
    2   12   28      5.19      0.00
    2   14   28      2.10      0.00
    2   16   28     -6.26      0.00
    2   18   28      7.11      0.00
    2   20   28    -20.29      0.00
    2   22   28      3.96      0.00
    2   24   28      3.23      0.00
    2   26   28     -5.33      0.00
    3    3   28      5.89      0.00
    3    5   28    -13.08      0.00
    3    7   28      0.27      0.00
    3    9   28     -2.15      0.00
    3   11   28     12.73      0.00
    3   13   28     -4.82      0.00
    3   15   28      0.30      0.00
    3   17   28      8.10      0.00
    3   19   28      7.84      0.00
    3   21   28    -10.36      0.00
    3   23   28     -0.78      0.00
    3   25   28      2.65      0.00
    3   27   28      5.01      0.00
    0    4   28    -17.21      0.00
    4    4   28     22.00      0.00
    4    6   28      2.14      0.00
    4    8   28     19.02      0.00
    4   10   28    -17.23      0.00
    4   12   28     -3.31      0.00
    4   14   28     -2.01      0.00
    4   16   28      1.27      0.00
    4   18   28      2.76      0.00
    4   20   28      4.53      0.00
    4   22   28      5.15      0.00
    4   24   28      7.47      0.00
    4   26   28     -0.25      0.00
    5    5   28     -4.69      0.00
    5    7   28     -4.95      0.00
    5    9   28      4.42      0.00
    5   11   28     -2.59      0.00
    5   13   28      0.61      0.00
    5   15   28      1.06      0.00
    5   17   28     23.03      0.00
    5   19   28     -2.75      0.00
    5   21   28      4.22      0.00
    5   23   28     -6.28      0.00
    5   25   28      3.95      0.00
    5   27   28     -6.42      0.00
    0    6   28     14.19      0.00
    6    6   28      9.52      0.00
    6    8   28      5.61      0.00
    6   10   28     -9.94      0.00
    6   12   28     -9.40      0.00
    6   14   28      4.76      0.00
    6   16   28     -3.99      0.00
    6   18   28      3.73      0.00
    6   20   28     -0.47      0.00
    6   22   28     17.71      0.00
    6   24   28      0.70      0.00
    6   26   28    -13.28      0.00
    7    7   28     11.03      0.00
    7    9   28     -9.96      0.00
    7   11   28     10.75      0.00
    7   13   28      1.99      0.00
    7   15   28     -5.18      0.00
    7   17   28      4.20      0.00
    7   19   28      4.10      0.00
    7   21   28     -5.14      0.00
    7   23   28     -3.68      0.00
    7   25   28      0.43      0.00
    7   27   28     -4.01      0.00
    0    8   28      5.08      0.00
    8    8   28     -9.76      0.00
    8   10   28      0.68      0.00
    8   12   28     -1.79      0.00
    8   14   28      3.32      0.00
    8   16   28     -8.18      0.00
    8   18   28     11.87      0.00
    8   20   28     -8.88      0.00
    8   22   28      8.78      0.00
    8   24   28      1.50      0.00
    8   26   28      4.12      0.00
    9    9   28     15.94      0.00
    9   11   28     -7.61      0.00
    9   13   28      2.19      0.00
    9   15   28     -6.81      0.00
    9   17   28      2.88      0.00
    9   19   28      1.89      0.00
    9   21   28      5.57      0.00
    9   23   28      0.08      0.00
    9   25   28      2.36      0.00
    9   27   28      3.00      0.00
    0   10   28     -0.63      0.00
   10   10   28     -1.10      0.00
   10   12   28     -2.56      0.00
   10   14   28      6.76      0.00
   10   16   28      1.86      0.00
   10   18   28      5.74      0.00
   10   20   28      3.47      0.00
   10   22   28     10.92      0.00
   10   24   28      4.01      0.00
   10   26   28      0.35      0.00
   11   11   28     14.76      0.00
   11   13   28     -6.79      0.00
   11   15   28      5.21      0.00
   11   17   28     -5.49      0.00
   11   19   28     -2.12      0.00
   11   21   28     -1.67      0.00
   11   23   28     -0.83      0.00
   11   25   28     -7.24      0.00
   11   27   28      1.54      0.00
    0   12   28     -0.73      0.00
   12   12   28     -3.78      0.00
   12   14   28      7.34      0.00
   12   16   28     -0.07      0.00
   12   18   28      2.43      0.00
   12   20   28     -8.33      0.00
   12   22   28      1.97      0.00
   12   24   28     -2.89      0.00
   12   26   28     -3.46      0.00
   13   13   28      8.64      0.00
   13   15   28    -11.03      0.00
   13   17   28      7.43      0.00
   13   19   28     -6.82      0.00
   13   21   28     17.10      0.00
   13   23   28      1.41      0.00
   13   25   28     -2.24      0.00
   13   27   28     -0.44      0.00
    0   14   28     -2.09      0.00
   14   14   28    -11.20      0.00
   14   16   28     -9.69      0.00
   14   18   28      4.06      0.00
   14   20   28     -2.43      0.00
   14   22   28     -1.31      0.00
   14   24   28      4.23      0.00
   14   26   28      5.90      0.00
   15   15   28      6.84      0.00
   15   17   28     -9.79      0.00
   15   19   28      9.56      0.00
   15   21   28     -4.46      0.00
   15   23   28     -5.02      0.00
   15   25   28      5.83      0.00
   15   27   28     -4.86      0.00
    0   16   28      1.39      0.00
   16   16   28      0.28      0.00
   16   18   28     -0.01      0.00
   16   20   28     -2.67      0.00
   16   22   28      4.77      0.00
   16   24   28      7.17      0.00
   16   26   28      5.81      0.00
   17   17   28      3.90      0.00
   17   19   28    -12.78      0.00
   17   21   28      2.29      0.00
   17   23   28     -8.35      0.00
   17   25   28      0.87      0.00
   17   27   28     -0.93      0.00
    0   18   28    -20.10      0.00
   18   18   28      8.59      0.00
   18   20   28      3.57      0.00
   18   22   28      6.00      0.00
   18   24   28     -3.07      0.00
   18   26   28      4.99      0.00
   19   19   28      6.98      0.00
   19   21   28     -9.84      0.00
   19   23   28     -5.57      0.00
   19   25   28      2.52      0.00
   19   27   28     -3.92      0.00
    0   20   28    -53.18      0.00
   20   20   28      7.12      0.00
   20   22   28     -2.20      0.00
   20   24   28      4.97      0.00
   20   26   28     -8.83      0.00
   21   21   28      2.37      0.00
   21   23   28     -2.87      0.00
   21   25   28     -3.40      0.00
    0   22   28     10.16      0.00
   22   22   28      5.26      0.00
   22   24   28      8.58      0.00
   23   23   28     -1.28      0.00
    0   24   28     -0.36      0.00
    0   26   28     -6.04      0.00
    0   28   28      9.91      0.00
    2   28   28    -10.31      0.00
    4   28   28     14.95      0.00
    6   28   28     13.36      0.00
    8   28   28     -4.53      0.00
   10   28   28     -4.77      0.00
   12   28   28    -13.48      0.00
   14   28   28     18.88      0.00
   16   28   28     -9.69      0.00
   18   28   28     -6.73      0.00
    0    1   29     19.63      0.00
    1    2   29     -8.94      0.00
    1    4   29      0.05      0.00
    1    6   29    -12.58      0.00
    1    8   29      5.16      0.00
    1   10   29     -4.37      0.00
    1   12   29      4.47      0.00
    1   14   29      0.81      0.00
    1   16   29      6.82      0.00
    1   18   29     -1.09      0.00
    1   20   29     -7.14      0.00
    1   22   29      8.99      0.00
    1   24   29      5.19      0.00
    1   26   29     11.95      0.00
    1   28   29      3.02      0.00
    2    3   29     -9.36      0.00
    2    5   29    -12.52      0.00
    2    7   29    -10.96      0.00
    2    9   29     -2.80      0.00
    2   11   29     -1.90      0.00
    2   13   29    -12.71      0.00
    2   15   29    -11.96      0.00
    2   17   29     17.56      0.00
    2   19   29      0.79      0.00
    2   21   29      4.93      0.00
    2   23   29      2.32      0.00
    2   25   29      7.54      0.00
    2   27   29     -6.24      0.00
    0    3   29     12.66      0.00
    3    4   29     11.64      0.00
    3    6   29    -16.28      0.00
    3    8   29     -2.51      0.00
    3   10   29     -5.52      0.00
    3   12   29     12.26      0.00
    3   14   29     -3.88      0.00
    3   16   29      4.42      0.00
    3   18   29     -1.83      0.00
    3   20   29      8.06      0.00
    3   22   29      2.39      0.00
    3   24   29     -8.77      0.00
    3   26   29      6.74      0.00
    3   28   29     -2.80      0.00
    4    5   29      1.09      0.00
    4    7   29      7.30      0.00
    4    9   29     -8.35      0.00
    4   11   29     10.89      0.00
    4   13   29      0.02      0.00
    4   15   29      8.47      0.00
    4   17   29      8.18      0.00
    4   19   29     14.43      0.00
    4   21   29     -1.26      0.00
    4   23   29      0.45      0.00
    4   25   29     -0.63      0.00
    4   27   29     -3.22      0.00
    0    5   29     15.06      0.00
    5    6   29    -15.54      0.00
    5    8   29      4.50      0.00
    5   10   29     -7.05      0.00
    5   12   29      2.90      0.00
    5   14   29    -11.52      0.00
    5   16   29      2.16      0.00
    5   18   29     -1.46      0.00
    5   20   29     -5.36      0.00
    5   22   29     -1.92      0.00
    5   24   29      7.35      0.00
    5   26   29      9.94      0.00
    5   28   29     -0.43      0.00
    6    7   29      1.01      0.00
    6    9   29      0.41      0.00
    6   11   29      2.11      0.00
    6   13   29     -7.61      0.00
    6   15   29     -7.84      0.00
    6   17   29      2.12      0.00
    6   19   29     -2.64      0.00
    6   21   29      8.07      0.00
    6   23   29      1.29      0.00
    6   25   29      7.74      0.00
    6   27   29      3.83      0.00
    0    7   29     15.91      0.00
    7    8   29     -0.21      0.00
    7   10   29     -0.93      0.00
    7   12   29      2.62      0.00
    7   14   29     -4.82      0.00
    7   16   29     -1.13      0.00
    7   18   29      0.53      0.00
    7   20   29     -2.73      0.00
    7   22   29     -4.42      0.00
    7   24   29     -5.45      0.00
    7   26   29      3.74      0.00
    7   28   29     -5.15      0.00
    8    9   29     -1.81      0.00
    8   11   29      0.51      0.00
    8   13   29     -7.23      0.00
    8   15   29      9.40      0.00
    8   17   29      3.54      0.00
    8   19   29      0.15      0.00
    8   21   29     -3.06      0.00
    8   23   29     -4.49      0.00
    8   25   29     -4.83      0.00
    8   27   29     -8.57      0.00
    0    9   29      7.20      0.00
    9   10   29      6.98      0.00
    9   12   29     -6.41      0.00
    9   14   29      8.74      0.00
    9   16   29     -5.94      0.00
    9   18   29      4.76      0.00
    9   20   29     -1.73      0.00
    9   22   29     -2.12      0.00
    9   24   29     -2.33      0.00
    9   26   29      8.22      0.00
    9   28   29     -5.40      0.00
   10   11   29      3.87      0.00
   10   13   29     -2.82      0.00
   10   15   29     -5.42      0.00
   10   17   29      2.86      0.00
   10   19   29     -0.77      0.00
   10   21   29      0.99      0.00
   10   23   29      0.06      0.00
   10   25   29     -7.98      0.00
   10   27   29      7.21      0.00
    0   11   29     -8.24      0.00
   11   12   29      6.59      0.00
   11   14   29     -6.04      0.00
   11   16   29    -13.60      0.00
   11   18   29     -8.86      0.00
   11   20   29      0.77      0.00
   11   22   29      0.60      0.00
   11   24   29      4.36      0.00
   11   26   29      4.35      0.00
   11   28   29      2.14      0.00
   12   13   29     -6.80      0.00
   12   15   29     -0.48      0.00
   12   17   29      7.03      0.00
   12   19   29      2.76      0.00
   12   21   29      0.77      0.00
   12   23   29      4.78      0.00
   12   25   29     -4.67      0.00
   12   27   29     11.17      0.00
    0   13   29      9.29      0.00
   13   14   29      7.63      0.00
   13   16   29     -3.04      0.00
   13   18   29      8.67      0.00
   13   20   29      0.07      0.00
   13   22   29      6.22      0.00
   13   24   29     10.39      0.00
   13   26   29      0.34      0.00
   13   28   29     -8.63      0.00
   14   15   29     -2.71      0.00
   14   17   29     -6.20      0.00
   14   19   29      1.51      0.00
   14   21   29     -1.42      0.00
   14   23   29     -2.27      0.00
   14   25   29     -4.12      0.00
   14   27   29     -5.85      0.00
    0   15   29      9.48      0.00
   15   16   29      0.56      0.00
   15   18   29      1.02      0.00
   15   20   29      6.58      0.00
   15   22   29     -6.32      0.00
   15   24   29     -1.98      0.00
   15   26   29      3.11      0.00
   15   28   29      0.92      0.00
   16   17   29      1.04      0.00
   16   19   29     -2.83      0.00
   16   21   29    -10.23      0.00
   16   23   29     -1.13      0.00
   16   25   29     -1.44      0.00
   16   27   29     -0.28      0.00
    0   17   29     11.46      0.00
   17   18   29     11.53      0.00
   17   20   29     -8.89      0.00
   17   22   29     -0.59      0.00
   17   24   29      1.72      0.00
   17   26   29      4.90      0.00
   18   19   29    -12.15      0.00
   18   21   29      4.38      0.00
   18   23   29      4.85      0.00
   18   25   29      0.21      0.00
   18   27   29     20.63      0.00
    0   19   29     11.58      0.00
   19   20   29      3.58      0.00
   19   22   29     14.63      0.00
   19   24   29     -3.79      0.00
   19   26   29      6.85      0.00
   20   21   29     -0.71      0.00
   20   23   29     -2.95      0.00
   20   25   29      9.91      0.00
    0   21   29      4.58      0.00
   21   22   29      1.73      0.00
   21   24   29      5.02      0.00
   22   23   29      3.43      0.00
    0   23   29    -13.01      0.00
    0   25   29     -4.91      0.00
    0   27   29      6.58      0.00
    0   29   29     11.76      0.00
    2   29   29     -5.47      0.00
    4   29   29      2.54      0.00
    6   29   29     -5.13      0.00
    8   29   29     22.03      0.00
   10   29   29     -0.72      0.00
   12   29   29     10.98      0.00
   14   29   29    -15.43      0.00
    0    0   30     27.95      0.00
    1    1   30    -25.25      0.00
    1    3   30     -8.32      0.00
    1    5   30     11.91      0.00
    1    7   30     -4.75      0.00
    1    9   30     -2.73      0.00
    1   11   30      3.46      0.00
    1   13   30     -2.98      0.00
    1   15   30     -0.59      0.00
    1   17   30      7.29      0.00
    1   19   30      0.34      0.00
    1   21   30      8.22      0.00
    1   23   30     -3.91      0.00
    1   25   30     -8.76      0.00
    1   27   30     -2.70      0.00
    1   29   30      5.84      0.00
    0    2   30     48.72      0.00
    2    2   30      1.99      0.00
    2    4   30      6.13      0.00
    2    6   30     -7.98      0.00
    2    8   30     17.65      0.00
    2   10   30     -7.09      0.00
    2   12   30    -14.21      0.00
    2   14   30    -10.72      0.00
    2   16   30    -12.36      0.00
    2   18   30      9.79      0.00
    2   20   30     -1.56      0.00
    2   22   30      8.96      0.00
    2   24   30     14.82      0.00
    2   26   30      3.58      0.00
    2   28   30     -3.10      0.00
    3    3   30      2.40      0.00
    3    5   30      6.03      0.00
    3    7   30     27.23      0.00
    3    9   30      2.28      0.00
    3   11   30     -1.77      0.00
    3   13   30      5.64      0.00
    3   15   30     -0.77      0.00
    3   17   30     -9.75      0.00
    3   19   30      1.47      0.00
    3   21   30     -1.61      0.00
    3   23   30      2.92      0.00
    3   25   30     -3.42      0.00
    3   27   30      1.13      0.00
    3   29   30     -9.70      0.00
    0    4   30     18.60      0.00
    4    4   30     15.47      0.00
    4    6   30    -13.22      0.00
    4    8   30      1.42      0.00
    4   10   30    -19.18      0.00
    4   12   30      0.65      0.00
    4   14   30     -2.12      0.00
    4   16   30      6.79      0.00
    4   18   30     -9.12      0.00
    4   20   30     15.17      0.00
    4   22   30     -3.48      0.00
    4   24   30     -3.82      0.00
    4   26   30      7.77      0.00
    4   28   30     -4.22      0.00
    5    5   30     15.16      0.00
    5    7   30      4.04      0.00
    5    9   30      1.80      0.00
    5   11   30     -0.78      0.00
    5   13   30     -4.50      0.00
    5   15   30     -3.68      0.00
    5   17   30    -19.31      0.00
    5   19   30      9.76      0.00
    5   21   30      5.32      0.00
    5   23   30      3.75      0.00
    5   25   30     -1.46      0.00
    5   27   30     -9.58      0.00
    5   29   30     -6.10      0.00
    0    6   30    -14.05      0.00
    6    6   30    -10.22      0.00
    6    8   30     -3.15      0.00
    6   10   30      2.36      0.00
    6   12   30     -0.72      0.00
    6   14   30     10.47      0.00
    6   16   30     -1.51      0.00
    6   18   30      2.42      0.00
    6   20   30      3.16      0.00
    6   22   30    -10.13      0.00
    6   24   30     -3.16      0.00
    6   26   30      6.59      0.00
    6   28   30    -10.77      0.00
    7    7   30      9.25      0.00
    7    9   30     -7.98      0.00
    7   11   30     -5.29      0.00
    7   13   30      3.38      0.00
    7   15   30      5.82      0.00
    7   17   30      1.36      0.00
    7   19   30      6.74      0.00
    7   21   30      1.89      0.00
    7   23   30      1.27      0.00
    7   25   30     -0.19      0.00
    7   27   30      2.62      0.00
    7   29   30      5.99      0.00
    0    8   30     23.41      0.00
    8    8   30     22.00      0.00
    8   10   30     -6.84      0.00
    8   12   30      0.89      0.00
    8   14   30     -0.83      0.00
    8   16   30      5.15      0.00
    8   18   30    -10.92      0.00
    8   20   30     -5.54      0.00
    8   22   30      0.84      0.00
    8   24   30      2.39      0.00
    8   26   30      0.63      0.00
    8   28   30     -3.06      0.00
    9    9   30     -5.62      0.00
    9   11   30      3.31      0.00
    9   13   30      9.82      0.00
    9   15   30      1.07      0.00
    9   17   30      2.58      0.00
    9   19   30     -4.69      0.00
    9   21   30      9.17      0.00
    9   23   30      1.83      0.00
    9   25   30     -5.59      0.00
    9   27   30     10.03      0.00
    9   29   30      4.15      0.00
    0   10   30     -4.44      0.00
   10   10   30     23.85      0.00
   10   12   30      3.73      0.00
   10   14   30      6.51      0.00
   10   16   30     -7.02      0.00
   10   18   30      6.92      0.00
   10   20   30      0.02      0.00
   10   22   30    -10.65      0.00
   10   24   30     10.66      0.00
   10   26   30      0.58      0.00
   10   28   30     -9.07      0.00
   11   11   30      9.36      0.00
   11   13   30      0.70      0.00
   11   15   30     -4.39      0.00
   11   17   30      5.82      0.00
   11   19   30      4.17      0.00
   11   21   30      3.69      0.00
   11   23   30     -0.06      0.00
   11   25   30      0.69      0.00
   11   27   30      2.94      0.00
   11   29   30     -3.49      0.00
    0   12   30     -5.75      0.00
   12   12   30      1.50      0.00
   12   14   30     -8.98      0.00
   12   16   30     -4.20      0.00
   12   18   30     -2.78      0.00
   12   20   30     -9.74      0.00
   12   22   30      1.94      0.00
   12   24   30     -9.76      0.00
   12   26   30     -8.93      0.00
   12   28   30      2.29      0.00
   13   13   30     -4.25      0.00
   13   15   30      1.80      0.00
   13   17   30      2.47      0.00
   13   19   30      0.52      0.00
   13   21   30      9.21      0.00
   13   23   30     -9.76      0.00
   13   25   30     -3.55      0.00
   13   27   30     -2.35      0.00
    0   14   30     -1.30      0.00
   14   14   30    -10.68      0.00
   14   16   30     -0.71      0.00
   14   18   30      4.84      0.00
   14   20   30      0.80      0.00
   14   22   30      7.17      0.00
   14   24   30      1.17      0.00
   14   26   30      9.84      0.00
   14   28   30     -0.98      0.00
   15   15   30      4.75      0.00
   15   17   30    -14.55      0.00
   15   19   30      6.77      0.00
   15   21   30      1.19      0.00
   15   23   30      1.45      0.00
   15   25   30     -1.60      0.00
   15   27   30      3.37      0.00
    0   16   30     -5.67      0.00
   16   16   30     -9.30      0.00
   16   18   30      3.85      0.00
   16   20   30      2.59      0.00
   16   22   30    -11.47      0.00
   16   24   30      5.68      0.00
   16   26   30    -10.97      0.00
   17   17   30     12.65      0.00
   17   19   30     -4.37      0.00
   17   21   30     -1.80      0.00
   17   23   30      6.67      0.00
   17   25   30      7.41      0.00
    0   18   30     -2.64      0.00
   18   18   30      5.22      0.00
   18   20   30     -8.91      0.00
   18   22   30     -2.99      0.00
   18   24   30     -2.58      0.00
   18   26   30     -7.43      0.00
   19   19   30      0.44      0.00
   19   21   30      0.88      0.00
   19   23   30     -1.07      0.00
   19   25   30     -7.84      0.00
    0   20   30     15.15      0.00
   20   20   30      7.39      0.00
   20   22   30     -0.72      0.00
   20   24   30      4.68      0.00
   21   21   30     -0.88      0.00
   21   23   30     -6.75      0.00
    0   22   30    -12.46      0.00
   22   22   30     -4.24      0.00
    0   24   30      5.20      0.00
    0   26   30    -28.08      0.00
    0   28   30     -2.18      0.00
    0   30   30      9.23      0.00
    2   30   30    -12.63      0.00
    4   30   30     -5.24      0.00
    6   30   30     -4.98      0.00
    8   30   30     -2.86      0.00
   10   30   30    -41.99      0.00
    0    1   31      6.76      0.00
    1    2   31     -4.82      0.00
    1    4   31      8.25      0.00
    1    6   31      1.30      0.00
    1    8   31      1.18      0.00
    1   10   31      3.00      0.00
    1   12   31      5.23      0.00
    1   14   31      3.39      0.00
    1   16   31    -16.78      0.00
    1   18   31     11.40      0.00
    1   20   31      2.62      0.00
    1   22   31      0.80      0.00
    1   24   31      5.80      0.00
    1   26   31      3.09      0.00
    1   28   31     -2.60      0.00
    1   30   31     -4.57      0.00
    2    3   31      2.44      0.00
    2    5   31     -4.41      0.00
    2    7   31      2.92      0.00
    2    9   31      1.52      0.00
    2   11   31     -0.91      0.00
    2   13   31      3.14      0.00
    2   15   31      9.05      0.00
    2   17   31     -1.74      0.00
    2   19   31     -9.01      0.00
    2   21   31     -5.32      0.00
    2   23   31      0.42      0.00
    2   25   31     -5.91      0.00
    2   27   31    -16.74      0.00
    2   29   31     18.57      0.00
    0    3   31      1.15      0.00
    3    4   31     -1.04      0.00
    3    6   31      5.38      0.00
    3    8   31     -1.71      0.00
    3   10   31     -4.90      0.00
    3   12   31     -0.29      0.00
    3   14   31      5.74      0.00
    3   16   31     -1.01      0.00
    3   18   31     -2.96      0.00
    3   20   31     -3.05      0.00
    3   22   31     -2.36      0.00
    3   24   31    -10.28      0.00
    3   26   31     -2.78      0.00
    3   28   31     -5.06      0.00
    3   30   31      6.72      0.00
    4    5   31      7.12      0.00
    4    7   31     -6.15      0.00
    4    9   31     -5.90      0.00
    4   11   31     -3.25      0.00
    4   13   31      1.83      0.00
    4   15   31      2.21      0.00
    4   17   31     -1.74      0.00
    4   19   31     -1.28      0.00
    4   21   31     -5.00      0.00
    4   23   31     -0.67      0.00
    4   25   31     -0.40      0.00
    4   27   31     -0.20      0.00
    4   29   31     -0.22      0.00
    0    5   31      1.22      0.00
    5    6   31     16.08      0.00
    5    8   31    -20.95      0.00
    5   10   31      0.80      0.00
    5   12   31     -0.35      0.00
    5   14   31      8.95      0.00
    5   16   31     -6.47      0.00
    5   18   31     -3.47      0.00
    5   20   31     -3.50      0.00
    5   22   31      3.11      0.00
    5   24   31      1.82      0.00
    5   26   31      5.41      0.00
    5   28   31     -5.00      0.00
    5   30   31     -0.95      0.00
    6    7   31     10.97      0.00
    6    9   31     10.48      0.00
    6   11   31      1.01      0.00
    6   13   31      2.16      0.00
    6   15   31     -4.76      0.00
    6   17   31     -8.04      0.00
    6   19   31     -3.18      0.00
    6   21   31      2.41      0.00
    6   23   31     -7.29      0.00
    6   25   31     -0.49      0.00
    6   27   31     -5.75      0.00
    6   29   31    -23.59      0.00
    0    7   31      6.11      0.00
    7    8   31     -8.04      0.00
    7   10   31     -3.12      0.00
    7   12   31      3.19      0.00
    7   14   31     -7.69      0.00
    7   16   31      4.31      0.00
    7   18   31    -12.73      0.00
    7   20   31     -3.34      0.00
    7   22   31      2.20      0.00
    7   24   31      0.00      0.00
    7   26   31      1.55      0.00
    7   28   31    -13.49      0.00
    8    9   31     -3.43      0.00
    8   11   31      6.78      0.00
    8   13   31     -2.03      0.00
    8   15   31     -4.02      0.00
    8   17   31     13.48      0.00
    8   19   31     -7.32      0.00
    8   21   31      5.20      0.00
    8   23   31     -0.34      0.00
    8   25   31      2.85      0.00
    8   27   31      9.14      0.00
    8   29   31    -12.24      0.00
    0    9   31      5.52      0.00
    9   10   31     -6.20      0.00
    9   12   31     -8.84      0.00
    9   14   31      7.25      0.00
    9   16   31    -11.09      0.00
    9   18   31      8.17      0.00
    9   20   31      8.27      0.00
    9   22   31     -4.03      0.00
    9   24   31     -3.21      0.00
    9   26   31     10.27      0.00
    9   28   31     -1.89      0.00
   10   11   31      2.04      0.00
   10   13   31     -2.56      0.00
   10   15   31      0.14      0.00
   10   17   31     -8.49      0.00
   10   19   31     -0.60      0.00
   10   21   31     -2.27      0.00
   10   23   31     -5.73      0.00
   10   25   31      3.80      0.00
   10   27   31     -0.35      0.00
    0   11   31     17.64      0.00
   11   12   31     -3.34      0.00
   11   14   31      3.20      0.00
   11   16   31     -3.71      0.00
   11   18   31      1.53      0.00
   11   20   31     -3.69      0.00
   11   22   31     -5.16      0.00
   11   24   31      9.15      0.00
   11   26   31      2.25      0.00
   11   28   31      8.63      0.00
   12   13   31      5.77      0.00
   12   15   31     -1.74      0.00
   12   17   31     -8.93      0.00
   12   19   31     -3.98      0.00
   12   21   31      3.70      0.00
   12   23   31     10.48      0.00
   12   25   31      0.55      0.00
   12   27   31     -5.73      0.00
    0   13   31     -0.42      0.00
   13   14   31     -0.09      0.00
   13   16   31     -9.39      0.00
   13   18   31      0.24      0.00
   13   20   31     -0.59      0.00
   13   22   31      0.91      0.00
   13   24   31     -1.56      0.00
   13   26   31     -1.87      0.00
   14   15   31     -1.83      0.00
   14   17   31      2.52      0.00
   14   19   31     -6.05      0.00
   14   21   31     -2.97      0.00
   14   23   31      6.90      0.00
   14   25   31      7.78      0.00
   14   27   31     -8.25      0.00
    0   15   31     -4.54      0.00
   15   16   31     11.11      0.00
   15   18   31     -0.66      0.00
   15   20   31      0.93      0.00
   15   22   31     -4.27      0.00
   15   24   31      1.06      0.00
   15   26   31     -4.00      0.00
   16   17   31     -8.74      0.00
   16   19   31      6.21      0.00
   16   21   31      4.07      0.00
   16   23   31     -8.85      0.00
   16   25   31    -10.25      0.00
    0   17   31      7.25      0.00
   17   18   31      0.94      0.00
   17   20   31     -0.26      0.00
   17   22   31     10.84      0.00
   17   24   31     -1.55      0.00
   18   19   31      0.25      0.00
   18   21   31      0.76      0.00
   18   23   31      1.51      0.00
    0   19   31     11.02      0.00
   19   20   31     -2.57      0.00
   19   22   31     -1.38      0.00
   19   24   31      7.87      0.00
   20   21   31     -2.20      0.00
   20   23   31      6.21      0.00
    0   21   31     -5.47      0.00
   21   22   31     -1.61      0.00
    0   23   31     10.28      0.00
    0   25   31      3.94      0.00
    0   27   31      0.94      0.00
    0   29   31     -5.10      0.00
    0    0   32     -1.29      0.00
    1    1   32     28.55      0.00
    1    3   32     -2.24      0.00
    1    5   32    -14.29      0.00
    1    7   32     12.85      0.00
    1    9   32      7.30      0.00
    1   11   32     -2.19      0.00
    1   13   32     -0.70      0.00
    1   15   32      5.75      0.00
    1   17   32      4.67      0.00
    1   19   32     -7.62      0.00
    1   21   32     -1.68      0.00
    1   23   32     -8.32      0.00
    1   25   32     -7.92      0.00
    1   27   32     -0.41      0.00
    1   29   32     -8.29      0.00
    0    2   32     10.23      0.00
    2    2   32    -18.26      0.00
    2    4   32      7.66      0.00
    2    6   32      6.48      0.00
    2    8   32     11.54      0.00
    2   10   32     -7.90      0.00
    2   12   32     -6.64      0.00
    2   14   32     -3.51      0.00
    2   16   32      2.11      0.00
    2   18   32    -15.89      0.00
    2   20   32      3.11      0.00
    2   22   32      0.77      0.00
    2   24   32    -11.08      0.00
    2   26   32      2.02      0.00
    2   28   32    -13.17      0.00
    3    3   32     -2.19      0.00
    3    5   32     -2.26      0.00
    3    7   32     -5.88      0.00
    3    9   32      2.78      0.00
    3   11   32      2.13      0.00
    3   13   32      2.37      0.00
    3   15   32     -5.85      0.00
    3   17   32      5.66      0.00
    3   19   32     -6.09      0.00
    3   21   32      4.88      0.00
    3   23   32    -10.60      0.00
    3   25   32      5.62      0.00
    3   27   32      3.51      0.00
    3   29   32     -6.75      0.00
    0    4   32     19.33      0.00
    4    4   32      9.16      0.00
    4    6   32     15.76      0.00
    4    8   32     14.50      0.00
    4   10   32      4.25      0.00
    4   12   32      0.29      0.00
    4   14   32     10.41      0.00
    4   16   32     13.66      0.00
    4   18   32      4.52      0.00
    4   20   32      9.06      0.00
    4   22   32     -5.67      0.00
    4   24   32     -1.81      0.00
    4   26   32     13.79      0.00
    4   28   32     -6.98      0.00
    5    5   32     -9.94      0.00
    5    7   32      2.70      0.00
    5    9   32     -2.16      0.00
    5   11   32      2.85      0.00
    5   13   32     12.82      0.00
    5   15   32     -2.19      0.00
    5   17   32      4.34      0.00
    5   19   32      4.22      0.00
    5   21   32      1.39      0.00
    5   23   32     18.36      0.00
    5   25   32      0.42      0.00
    5   27   32     -2.89      0.00
    5   29   32     -8.82      0.00
    0    6   32      3.33      0.00
    6    6   32     -3.21      0.00
    6    8   32      2.46      0.00
    6   10   32     -1.83      0.00
    6   12   32     -9.69      0.00
    6   14   32      0.70      0.00
    6   16   32      1.30      0.00
    6   18   32      1.44      0.00
    6   20   32     -2.18      0.00
    6   22   32      5.82      0.00
    6   24   32     -4.02      0.00
    6   26   32     -1.31      0.00
    6   28   32     27.43      0.00
    7    7   32      3.99      0.00
    7    9   32      3.23      0.00
    7   11   32     -5.11      0.00
    7   13   32      6.87      0.00
    7   15   32    -10.38      0.00
    7   17   32      0.78      0.00
    7   19   32     -6.44      0.00
    7   21   32      3.58      0.00
    7   23   32     -3.24      0.00
    7   25   32     -6.57      0.00
    7   27   32      2.29      0.00
    0    8   32     -5.16      0.00
    8    8   32     13.96      0.00
    8   10   32      2.42      0.00
    8   12   32      9.11      0.00
    8   14   32      2.60      0.00
    8   16   32      4.82      0.00
    8   18   32     -0.75      0.00
    8   20   32      5.44      0.00
    8   22   32     10.42      0.00
    8   24   32      5.00      0.00
    8   26   32      5.08      0.00
    8   28   32      0.02      0.00
    9    9   32     -6.40      0.00
    9   11   32     12.22      0.00
    9   13   32     -7.89      0.00
    9   15   32      0.98      0.00
    9   17   32      2.98      0.00
    9   19   32      1.84      0.00
    9   21   32     -8.00      0.00
    9   23   32     15.64      0.00
    9   25   32      0.02      0.00
    9   27   32     -6.06      0.00
    0   10   32     -9.56      0.00
   10   10   32      8.32      0.00
   10   12   32      0.67      0.00
   10   14   32      4.76      0.00
   10   16   32     -6.99      0.00
   10   18   32     -4.20      0.00
   10   20   32     -2.40      0.00
   10   22   32     -0.70      0.00
   10   24   32     -0.83      0.00
   10   26   32    -16.40      0.00
   10   28   32    -27.97      0.00
   11   11   32     -9.79      0.00
   11   13   32      4.28      0.00
   11   15   32      2.86      0.00
   11   17   32     -8.61      0.00
   11   19   32     -3.73      0.00
   11   21   32      9.93      0.00
   11   23   32     -1.42      0.00
   11   25   32      4.96      0.00
   11   27   32    -17.31      0.00
    0   12   32     -1.33      0.00
   12   12   32     -5.82      0.00
   12   14   32     -1.64      0.00
   12   16   32      8.53      0.00
   12   18   32     -1.38      0.00
   12   20   32      1.15      0.00
   12   22   32     -8.78      0.00
   12   24   32     -5.17      0.00
   12   26   32     -3.46      0.00
   13   13   32     -4.74      0.00
   13   15   32     13.67      0.00
   13   17   32     -5.56      0.00
   13   19   32     -4.68      0.00
   13   21   32      0.60      0.00
   13   23   32      5.69      0.00
   13   25   32      1.26      0.00
    0   14   32      5.52      0.00
   14   14   32     -5.84      0.00
   14   16   32     -3.24      0.00
   14   18   32      7.63      0.00
   14   20   32     -4.37      0.00
   14   22   32     -7.29      0.00
   14   24   32     -6.08      0.00
   14   26   32     26.25      0.00
   15   15   32    -15.51      0.00
   15   17   32     10.07      0.00
   15   19   32     -1.33      0.00
   15   21   32      0.65      0.00
   15   23   32     -7.42      0.00
   15   25   32      3.85      0.00
    0   16   32     17.22      0.00
   16   16   32      4.78      0.00
   16   18   32     -5.00      0.00
   16   20   32     -1.25      0.00
   16   22   32     -1.74      0.00
   16   24   32     12.13      0.00
   17   17   32    -13.78      0.00
   17   19   32      5.38      0.00
   17   21   32      3.33      0.00
   17   23   32      9.61      0.00
    0   18   32      9.09      0.00
   18   18   32      1.68      0.00
   18   20   32      2.90      0.00
   18   22   32    -11.06      0.00
   19   19   32      2.12      0.00
   19   21   32     -0.08      0.00
   19   23   32     18.90      0.00
    0   20   32     14.38      0.00
   20   20   32     -6.94      0.00
   21   21   32      3.74      0.00
    0   22   32     20.62      0.00
   20   22   32      6.98      0.00
    0   24   32     11.28      0.00
    0   26   32    -10.28      0.00
    0   28   32     62.24      0.00
    0    1   33      4.03      0.00
    1    2   33     -3.88      0.00
    1    4   33      5.59      0.00
    1    6   33      3.34      0.00
    1    8   33      2.71      0.00
    1   10   33     -2.72      0.00
    1   12   33     13.23      0.00
    1   14   33     -3.20      0.00
    1   16   33      8.30      0.00
    1   18   33      8.16      0.00
    1   20   33     -6.96      0.00
    1   22   33     -6.16      0.00
    1   24   33     -1.80      0.00
    1   26   33     -0.33      0.00
    1   28   33     -0.45      0.00
    2    3   33      3.12      0.00
    2    5   33    -14.57      0.00
    2    7   33     -2.65      0.00
    2    9   33      4.39      0.00
    2   11   33    -10.95      0.00
    2   13   33    -13.85      0.00
    2   15   33     -2.25      0.00
    2   17   33      3.95      0.00
    2   19   33      9.33      0.00
    2   21   33      5.67      0.00
    2   23   33     -5.94      0.00
    2   25   33      8.29      0.00
    2   27   33     -0.47      0.00
    0    3   33     -4.65      0.00
    3    4   33     -3.95      0.00
    3    6   33      1.20      0.00
    3    8   33      7.08      0.00
    3   10   33      1.31      0.00
    3   12   33      1.50      0.00
    3   14   33     -2.20      0.00
    3   16   33      4.87      0.00
    3   18   33      3.28      0.00
    3   20   33      5.07      0.00
    3   22   33      7.58      0.00
    3   24   33      4.44      0.00
    3   26   33     -3.52      0.00
    3   28   33     13.84      0.00
    4    5   33      2.18      0.00
    4    7   33    -14.12      0.00
    4    9   33     -5.09      0.00
    4   11   33     -1.59      0.00
    4   13   33      8.74      0.00
    4   15   33      3.85      0.00
    4   17   33      7.65      0.00
    4   19   33     -2.72      0.00
    4   21   33      3.96      0.00
    4   23   33      9.18      0.00
    4   25   33      1.94      0.00
    4   27   33     12.61      0.00
    0    5   33     21.34      0.00
    5    6   33      4.58      0.00
    5    8   33      6.87      0.00
    5   10   33     -3.02      0.00
    5   12   33      3.95      0.00
    5   14   33      2.25      0.00
    5   16   33     -0.35      0.00
    5   18   33      7.53      0.00
    5   20   33      4.69      0.00
    5   22   33     -5.84      0.00
    5   24   33     -3.04      0.00
    5   26   33      9.30      0.00
    5   28   33     -5.80      0.00
    6    7   33      2.00      0.00
    6    9   33      3.76      0.00
    6   11   33     12.80      0.00
    6   13   33    -10.10      0.00
    6   15   33     -8.70      0.00
    6   17   33     -2.79      0.00
    6   19   33      2.78      0.00
    6   21   33     -3.40      0.00
    6   23   33     -0.95      0.00
    6   25   33     -6.72      0.00
    6   27   33      3.87      0.00
    0    7   33      0.18      0.00
    7    8   33     -6.88      0.00
    7   10   33    -10.08      0.00
    7   12   33      3.95      0.00
    7   14   33     -6.96      0.00
    7   16   33      1.94      0.00
    7   18   33      9.42      0.00
    7   20   33     -3.23      0.00
    7   22   33     -2.30      0.00
    7   24   33     -1.70      0.00
    7   26   33      7.37      0.00
    8    9   33     -2.21      0.00
    8   11   33    -10.04      0.00
    8   13   33     11.16      0.00
    8   15   33      3.87      0.00
    8   17   33      4.49      0.00
    8   19   33     -3.03      0.00
    8   21   33      9.06      0.00
    8   23   33     -8.01      0.00
    8   25   33      1.72      0.00
    8   27   33      7.42      0.00
    0    9   33     -5.98      0.00
    9   10   33      2.91      0.00
    9   12   33      3.21      0.00
    9   14   33     -5.74      0.00
    9   16   33      3.19      0.00
    9   18   33      5.99      0.00
    9   20   33      4.92      0.00
    9   22   33     -7.63      0.00
    9   24   33     -1.85      0.00
    9   26   33    -10.31      0.00
   10   11   33      5.22      0.00
   10   13   33      1.55      0.00
   10   15   33     -1.03      0.00
   10   17   33     -6.26      0.00
   10   19   33     -8.05      0.00
   10   21   33     -2.79      0.00
   10   23   33      1.81      0.00
   10   25   33      3.18      0.00
    0   11   33      0.40      0.00
   11   12   33      1.75      0.00
   11   14   33     -2.49      0.00
   11   16   33      0.16      0.00
   11   18   33      1.86      0.00
   11   20   33      2.73      0.00
   11   22   33     10.17      0.00
   11   24   33     -0.87      0.00
   11   26   33     10.16      0.00
   12   13   33     -2.06      0.00
   12   15   33     -4.72      0.00
   12   17   33     -1.39      0.00
   12   19   33      1.80      0.00
   12   21   33      8.00      0.00
   12   23   33     -4.27      0.00
   12   25   33      6.59      0.00
    0   13   33      9.63      0.00
   13   14   33      4.25      0.00
   13   16   33      7.80      0.00
   13   18   33      0.73      0.00
   13   20   33     -1.97      0.00
   13   22   33      4.16      0.00
   13   24   33      6.64      0.00
   14   15   33     10.26      0.00
   14   17   33     -0.78      0.00
   14   19   33      4.23      0.00
   14   21   33      9.38      0.00
   14   23   33      7.51      0.00
    0   15   33     12.95      0.00
   15   16   33     -7.26      0.00
   15   18   33      3.30      0.00
   15   20   33     -1.78      0.00
   15   22   33     -3.06      0.00
   15   24   33    -17.61      0.00
   16   17   33     -2.98      0.00
   16   19   33     -5.27      0.00
   16   21   33     -8.18      0.00
   16   23   33     -6.27      0.00
    0   17   33      7.66      0.00
   17   18   33      1.91      0.00
   17   20   33      0.83      0.00
   17   22   33     -2.11      0.00
   18   19   33     -0.60      0.00
   18   21   33      0.26      0.00
    0   19   33    -13.33      0.00
   19   20   33      6.86      0.00
    0   21   33     -1.66      0.00
    0   23   33      3.33      0.00
    0   25   33     -8.24      0.00
    0   27   33      9.61      0.00
    0    0   34     -1.01      0.00
    1    1   34      2.26      0.00
    1    3   34     14.56      0.00
    1    5   34    -12.48      0.00
    1    7   34    -19.11      0.00
    1    9   34      0.39      0.00
    1   11   34    -14.30      0.00
    1   13   34      8.11      0.00
    1   15   34      5.08      0.00
    1   17   34    -11.12      0.00
    1   19   34     13.88      0.00
    1   21   34     -0.10      0.00
    1   23   34      6.17      0.00
    1   25   34     -3.16      0.00
    1   27   34      8.36      0.00
    0    2   34    -24.57      0.00
    2    2   34    -14.99      0.00
    2    4   34     -2.09      0.00
    2    6   34      2.39      0.00
    2    8   34     -2.14      0.00
    2   10   34      5.63      0.00
    2   12   34    -11.45      0.00
    2   14   34     -6.15      0.00
    2   16   34     -1.25      0.00
    2   18   34    -12.79      0.00
    2   20   34      0.32      0.00
    2   22   34     -9.52      0.00
    2   24   34      0.49      0.00
    2   26   34     -5.62      0.00
    3    3   34      8.33      0.00
    3    5   34      3.89      0.00
    3    7   34    -12.88      0.00
    3    9   34     -1.64      0.00
    3   11   34    -11.88      0.00
    3   13   34     -4.96      0.00
    3   15   34     -5.18      0.00
    3   17   34     -2.69      0.00
    3   19   34     -0.63      0.00
    3   21   34      1.16      0.00
    3   23   34      7.99      0.00
    3   25   34      2.41      0.00
    3   27   34    -11.48      0.00
    0    4   34     15.54      0.00
    4    4   34      2.14      0.00
    4    6   34      5.81      0.00
    4    8   34    -22.16      0.00
    4   10   34     -3.00      0.00
    4   12   34      0.63      0.00
    4   14   34     13.02      0.00
    4   16   34      3.32      0.00
    4   18   34      2.23      0.00
    4   20   34      2.68      0.00
    4   22   34      8.08      0.00
    4   24   34     -7.47      0.00
    4   26   34     -6.11      0.00
    5    5   34      7.01      0.00
    5    7   34      6.80      0.00
    5    9   34    -10.97      0.00
    5   11   34     -3.20      0.00
    5   13   34      0.28      0.00
    5   15   34      1.33      0.00
    5   17   34     -1.06      0.00
    5   19   34     -8.35      0.00
    5   21   34     -1.17      0.00
    5   23   34      4.16      0.00
    5   25   34    -15.89      0.00
    0    6   34      1.25      0.00
    6    6   34     15.35      0.00
    6    8   34      8.67      0.00
    6   10   34      6.91      0.00
    6   12   34      5.53      0.00
    6   14   34     -1.25      0.00
    6   16   34     -5.95      0.00
    6   18   34     -7.88      0.00
    6   20   34      2.20      0.00
    6   22   34     -1.96      0.00
    6   24   34     -8.65      0.00
    6   26   34      6.47      0.00
    7    7   34      5.32      0.00
    7    9   34      6.65      0.00
    7   11   34     -6.18      0.00
    7   13   34     -5.59      0.00
    7   15   34     -0.99      0.00
    7   17   34     -1.33      0.00
    7   19   34      4.38      0.00
    7   21   34      5.33      0.00
    7   23   34     -5.83      0.00
    7   25   34      3.47      0.00
    0    8   34     -4.34      0.00
    8    8   34     11.56      0.00
    8   10   34     13.29      0.00
    8   12   34     -8.01      0.00
    8   14   34     12.11      0.00
    8   16   34      0.59      0.00
    8   18   34      0.15      0.00
    8   20   34     -9.56      0.00
    8   22   34      4.27      0.00
    8   24   34      9.65      0.00
    8   26   34      9.02      0.00
    9    9   34      4.05      0.00
    9   11   34     -4.62      0.00
    9   13   34     -1.51      0.00
    9   15   34      4.60      0.00
    9   17   34      9.36      0.00
    9   19   34     -0.86      0.00
    9   21   34     -6.41      0.00
    9   23   34     -2.93      0.00
    9   25   34      0.89      0.00
    0   10   34     13.25      0.00
   10   10   34      9.51      0.00
   10   12   34      6.23      0.00
   10   14   34     -3.20      0.00
   10   16   34      8.22      0.00
   10   18   34      9.24      0.00
   10   20   34      4.17      0.00
   10   22   34      2.44      0.00
   10   24   34     -8.68      0.00
   11   11   34     15.10      0.00
   11   13   34      3.67      0.00
   11   15   34     -4.19      0.00
   11   17   34     12.89      0.00
   11   19   34    -10.76      0.00
   11   21   34     -6.51      0.00
   11   23   34    -12.53      0.00
   11   25   34     -5.45      0.00
    0   12   34    -11.41      0.00
   12   12   34      2.04      0.00
   12   14   34     -3.43      0.00
   12   16   34      6.24      0.00
   12   18   34     -1.78      0.00
   12   20   34     -6.05      0.00
   12   22   34     -0.06      0.00
   12   24   34      7.82      0.00
   13   13   34     -2.11      0.00
   13   15   34      4.18      0.00
   13   17   34      2.29      0.00
   13   19   34      0.24      0.00
   13   21   34     -3.59      0.00
   13   23   34     -0.80      0.00
    0   14   34     11.83      0.00
   14   14   34     -0.98      0.00
   14   16   34     -3.81      0.00
   14   18   34     -9.75      0.00
   14   20   34      1.62      0.00
   14   22   34      3.68      0.00
   15   15   34     -5.36      0.00
   15   17   34     -6.79      0.00
   15   19   34     -1.54      0.00
   15   21   34      8.30      0.00
   15   23   34     10.63      0.00
    0   16   34      6.60      0.00
   16   16   34      5.22      0.00
   16   18   34      0.60      0.00
   16   20   34      6.34      0.00
   16   22   34     -3.98      0.00
   17   17   34      4.22      0.00
   17   19   34      0.49      0.00
   17   21   34     -8.17      0.00
    0   18   34      9.84      0.00
   18   18   34     13.01      0.00
   18   20   34     -7.09      0.00
   19   19   34    -21.25      0.00
    0   20   34     -1.79      0.00
    0   22   34     -0.78      0.00
    0   24   34     10.79      0.00
    0   26   34      3.70      0.00
    0    1   35      1.00      0.00
    1    2   35    -15.24      0.00
    1    4   35     12.74      0.00
    1    6   35     -5.77      0.00
    1    8   35      4.51      0.00
    1   10   35      0.88      0.00
    1   12   35      9.81      0.00
    1   14   35     -0.02      0.00
    1   16   35     17.84      0.00
    1   18   35     -1.05      0.00
    1   20   35     -1.85      0.00
    1   22   35     -4.78      0.00
    1   24   35      1.66      0.00
    1   26   35     -9.20      0.00
    2    3   35    -12.10      0.00
    2    5   35     -9.13      0.00
    2    7   35    -20.05      0.00
    2    9   35     -5.36      0.00
    2   11   35      2.36      0.00
    2   13   35      2.62      0.00
    2   15   35    -10.37      0.00
    2   17   35     -6.29      0.00
    2   19   35    -16.61      0.00
    2   21   35      3.81      0.00
    2   23   35     -0.76      0.00
    2   25   35    -14.81      0.00
    0    3   35     -2.76      0.00
    3    4   35      1.77      0.00
    3    6   35     -1.01      0.00
    3    8   35      0.36      0.00
    3   10   35      0.12      0.00
    3   12   35      4.41      0.00
    3   14   35      1.33      0.00
    3   16   35      4.92      0.00
    3   18   35      4.68      0.00
    3   20   35     -0.14      0.00
    3   22   35      1.64      0.00
    3   24   35     -6.21      0.00
    4    5   35    -11.36      0.00
    4    7   35      0.36      0.00
    4    9   35     10.53      0.00
    4   11   35      2.30      0.00
    4   13   35     11.29      0.00
    4   15   35      5.70      0.00
    4   17   35     -1.06      0.00
    4   19   35      5.87      0.00
    4   21   35     -5.02      0.00
    4   23   35      2.77      0.00
    4   25   35     10.65      0.00
    0    5   35     16.39      0.00
    5    6   35    -12.25      0.00
    5    8   35     -5.51      0.00
    5   10   35     -6.72      0.00
    5   12   35      8.76      0.00
    5   14   35     -2.59      0.00
    5   16   35      4.31      0.00
    5   18   35     -5.35      0.00
    5   20   35     -0.78      0.00
    5   22   35     -4.33      0.00
    5   24   35      0.66      0.00
    6    7   35     13.02      0.00
    6    9   35     -5.36      0.00
    6   11   35    -10.59      0.00
    6   13   35     -2.56      0.00
    6   15   35     -2.66      0.00
    6   17   35      3.62      0.00
    6   19   35     -6.52      0.00
    6   21   35     -9.65      0.00
    6   23   35      2.68      0.00
    6   25   35     10.49      0.00
    0    7   35     -1.15      0.00
    7    8   35     -2.97      0.00
    7   10   35     -2.91      0.00
    7   12   35     -1.02      0.00
    7   14   35     -3.37      0.00
    7   16   35     -4.71      0.00
    7   18   35     -5.35      0.00
    7   20   35      0.58      0.00
    7   22   35      2.33      0.00
    7   24   35    -12.51      0.00
    8    9   35     -4.21      0.00
    8   11   35     -0.12      0.00
    8   13   35     -3.35      0.00
    8   15   35      2.07      0.00
    8   17   35      4.93      0.00
    8   19   35      0.30      0.00
    8   21   35     -4.46      0.00
    8   23   35      4.05      0.00
    0    9   35      6.73      0.00
    9   10   35     -5.77      0.00
    9   12   35     -2.99      0.00
    9   14   35      4.14      0.00
    9   16   35      5.65      0.00
    9   18   35     -2.67      0.00
    9   20   35      3.77      0.00
    9   22   35     -1.14      0.00
    9   24   35      4.46      0.00
   10   11   35     -5.57      0.00
   10   13   35      1.07      0.00
   10   15   35     -1.84      0.00
   10   17   35     -1.89      0.00
   10   19   35     -7.18      0.00
   10   21   35     -5.44      0.00
   10   23   35     -1.49      0.00
    0   11   35      5.71      0.00
   11   12   35      3.47      0.00
   11   14   35     -8.20      0.00
   11   16   35     -4.97      0.00
   11   18   35      3.91      0.00
   11   20   35     -1.06      0.00
   11   22   35      8.51      0.00
   12   13   35      9.77      0.00
   12   15   35      0.39      0.00
   12   17   35      0.78      0.00
   12   19   35     -2.57      0.00
   12   21   35     11.67      0.00
   12   23   35     18.65      0.00
    0   13   35    -19.08      0.00
   13   14   35     -3.64      0.00
   13   16   35     -1.60      0.00
   13   18   35      1.99      0.00
   13   20   35     -0.38      0.00
   13   22   35     -0.10      0.00
   14   15   35      5.80      0.00
   14   17   35     10.33      0.00
   14   19   35      3.62      0.00
   14   21   35     -0.44      0.00
    0   15   35     10.44      0.00
   15   16   35     -4.27      0.00
   15   18   35     -0.93      0.00
   15   20   35     -0.56      0.00
   16   17   35     -2.74      0.00
   16   19   35    -13.42      0.00
    0   17   35      1.35      0.00
   17   18   35     -1.68      0.00
    0   19   35      2.61      0.00
    0   21   35     -1.96      0.00
    0   23   35      3.70      0.00
    0   25   35      8.94      0.00
    0    0   36     52.63      0.00
    1    1   36     16.24      0.00
    1    3   36      0.83      0.00
    1    5   36      5.84      0.00
    1    7   36      8.82      0.00
    1    9   36    -10.80      0.00
    1   11   36      3.60      0.00
    1   13   36     -2.44      0.00
    1   15   36     -7.45      0.00
    1   17   36      4.55      0.00
    1   19   36     -5.92      0.00
    1   21   36      4.41      0.00
    1   23   36      3.09      0.00
    0    2   36     -5.46      0.00
    2    2   36     -7.37      0.00
    2    4   36     -9.06      0.00
    2    6   36    -12.07      0.00
    2    8   36      6.72      0.00
    2   10   36      0.31      0.00
    2   12   36     -0.69      0.00
    2   14   36    -10.07      0.00
    2   16   36     -3.42      0.00
    2   18   36      6.24      0.00
    2   20   36      0.84      0.00
    2   22   36      3.42      0.00
    2   24   36     12.96      0.00
    3    3   36     -6.05      0.00
    3    5   36     -4.30      0.00
    3    7   36      7.26      0.00
    3    9   36      7.11      0.00
    3   11   36     -8.83      0.00
    3   13   36      8.26      0.00
    3   15   36      2.23      0.00
    3   17   36      3.72      0.00
    3   19   36     12.53      0.00
    3   21   36      1.63      0.00
    3   23   36      5.95      0.00
    0    4   36     15.61      0.00
    4    4   36     31.62      0.00
    4    6   36     -0.04      0.00
    4    8   36     -5.34      0.00
    4   10   36      8.29      0.00
    4   12   36      9.10      0.00
    4   14   36     -4.72      0.00
    4   16   36     -4.22      0.00
    4   18   36     -7.01      0.00
    4   20   36      3.20      0.00
    4   22   36      7.99      0.00
    4   24   36     10.46      0.00
    5    5   36     -9.28      0.00
    5    7   36     -4.91      0.00
    5    9   36     16.93      0.00
    5   11   36     10.64      0.00
    5   13   36      1.88      0.00
    5   15   36      0.19      0.00
    5   17   36      1.55      0.00
    5   19   36      2.33      0.00
    5   21   36      2.90      0.00
    5   23   36      2.57      0.00
    0    6   36      1.50      0.00
    6    6   36     -5.59      0.00
    6    8   36     -9.93      0.00
    6   10   36      1.44      0.00
    6   12   36     -2.34      0.00
    6   14   36     -5.49      0.00
    6   16   36     -0.53      0.00
    6   18   36      4.36      0.00
    6   20   36      5.26      0.00
    6   22   36     -2.53      0.00
    6   24   36     15.61      0.00
    7    7   36     -3.54      0.00
    7    9   36      3.21      0.00
    7   11   36      9.97      0.00
    7   13   36     -2.79      0.00
    7   15   36     -1.86      0.00
    7   17   36      4.85      0.00
    7   19   36     -3.08      0.00
    7   21   36      0.58      0.00
    7   23   36     -4.06      0.00
    0    8   36     33.97      0.00
    8    8   36     -0.38      0.00
    8   10   36     10.55      0.00
    8   12   36     -1.73      0.00
    8   14   36      0.67      0.00
    8   16   36      1.08      0.00
    8   18   36      2.19      0.00
    8   20   36      2.75      0.00
    8   22   36     -3.58      0.00
    9    9   36      1.98      0.00
    9   11   36     -3.95      0.00
    9   13   36      7.11      0.00
    9   15   36     -1.18      0.00
    9   17   36      3.64      0.00
    9   19   36     -3.79      0.00
    9   21   36     -8.16      0.00
    9   23   36    -13.38      0.00
    0   10   36     -5.37      0.00
   10   10   36     -7.23      0.00
   10   12   36     -0.68      0.00
   10   14   36      0.90      0.00
   10   16   36      7.06      0.00
   10   18   36    -10.11      0.00
   10   20   36      3.31      0.00
   10   22   36      7.99      0.00
   11   11   36      8.45      0.00
   11   13   36      2.92      0.00
   11   15   36      3.68      0.00
   11   17   36     -1.54      0.00
   11   19   36      3.14      0.00
   11   21   36     -3.65      0.00
    0   12   36     15.96      0.00
   12   12   36     -5.10      0.00
   12   14   36      1.02      0.00
   12   16   36     -0.42      0.00
   12   18   36      5.44      0.00
   12   20   36     -2.46      0.00
   13   13   36      2.79      0.00
   13   15   36    -14.98      0.00
   13   17   36     -0.72      0.00
   13   19   36     -4.66      0.00
   13   21   36      9.37      0.00
    0   14   36      9.98      0.00
   14   14   36     11.65      0.00
   14   16   36      0.87      0.00
   14   18   36     -4.13      0.00
   14   20   36      2.04      0.00
   15   15   36     -0.85      0.00
   15   17   36      1.46      0.00
   15   19   36     12.82      0.00
    0   16   36     -7.12      0.00
   16   16   36    -10.35      0.00
   16   18   36      3.57      0.00
   17   17   36      6.34      0.00
    0   18   36    -19.41      0.00
    0   20   36      6.11      0.00
    0   22   36      0.75      0.00
    0   24   36     -6.79      0.00
    0    1   37     -1.76      0.00
    1    2   37    -14.79      0.00
    1    4   37      5.47      0.00
    1    6   37     -3.69      0.00
    1    8   37     10.21      0.00
    1   10   37     -9.75      0.00
    1   12   37      9.38      0.00
    1   14   37      2.70      0.00
    1   16   37     -0.48      0.00
    1   18   37     -3.07      0.00
    1   20   37      0.17      0.00
    1   22   37      2.42      0.00
    2    3   37    -15.20      0.00
    2    5   37     -6.09      0.00
    2    7   37     -2.01      0.00
    2    9   37      1.76      0.00
    2   11   37     -5.07      0.00
    2   13   37      2.92      0.00
    2   15   37     -7.39      0.00
    2   17   37      5.49      0.00
    2   19   37    -10.37      0.00
    2   21   37     -2.43      0.00
    2   23   37    -15.05      0.00
    0    3   37     12.17      0.00
    3    4   37     17.27      0.00
    3    6   37     -8.73      0.00
    3    8   37      3.07      0.00
    3   10   37     16.69      0.00
    3   12   37     -5.78      0.00
    3   14   37      1.23      0.00
    3   16   37    -10.16      0.00
    3   18   37     -0.45      0.00
    3   20   37      1.56      0.00
    3   22   37     -4.51      0.00
    4    5   37     10.66      0.00
    4    7   37     -1.58      0.00
    4    9   37      3.79      0.00
    4   11   37     -7.89      0.00
    4   13   37      5.55      0.00
    4   15   37      3.87      0.00
    4   17   37     -7.31      0.00
    4   19   37      5.43      0.00
    4   21   37      6.54      0.00
    0    5   37     -1.32      0.00
    5    6   37     -5.95      0.00
    5    8   37     -9.80      0.00
    5   10   37      5.74      0.00
    5   12   37     -5.98      0.00
    5   14   37      4.78      0.00
    5   16   37      0.04      0.00
    5   18   37      2.44      0.00
    5   20   37      1.04      0.00
    5   22   37      9.09      0.00
    6    7   37     -2.61      0.00
    6    9   37      3.80      0.00
    6   11   37     -8.54      0.00
    6   13   37     -3.12      0.00
    6   15   37     -6.24      0.00
    6   17   37      6.11      0.00
    6   19   37     -5.01      0.00
    6   21   37     -0.92      0.00
    0    7   37      9.05      0.00
    7    8   37     -1.72      0.00
    7   10   37     -6.78      0.00
    7   12   37     -7.40      0.00
    7   14   37      4.90      0.00
    7   16   37      1.30      0.00
    7   18   37     -2.17      0.00
    7   20   37      0.44      0.00
    7   22   37     -7.47      0.00
    8    9   37     -6.88      0.00
    8   11   37      7.53      0.00
    8   13   37      2.53      0.00
    8   15   37      8.53      0.00
    8   17   37      4.94      0.00
    8   19   37      5.50      0.00
    8   21   37     -0.65      0.00
    0    9   37      2.88      0.00
    9   10   37      5.48      0.00
    9   12   37      1.49      0.00
    9   14   37     -1.41      0.00
    9   16   37     -2.61      0.00
    9   18   37      6.81      0.00
    9   20   37    -11.18      0.00
   10   11   37     -1.40      0.00
   10   13   37      0.36      0.00
   10   15   37     -0.96      0.00
   10   17   37      0.85      0.00
   10   19   37     -5.27      0.00
    0   11   37     12.11      0.00
   11   12   37     -0.25      0.00
   11   14   37      3.89      0.00
   11   16   37      3.20      0.00
   11   18   37     -6.41      0.00
   11   20   37     13.95      0.00
   12   13   37      0.69      0.00
   12   15   37      6.37      0.00
   12   17   37     -4.41      0.00
   12   19   37      5.84      0.00
    0   13   37      6.17      0.00
   13   14   37     -3.67      0.00
   13   16   37     -0.31      0.00
   13   18   37      6.71      0.00
   14   15   37      4.47      0.00
   14   17   37      3.59      0.00
    0   15   37      7.68      0.00
   15   16   37      1.67      0.00
    0   17   37     -4.42      0.00
    0   19   37      6.94      0.00
    0   21   37     11.49      0.00
   10   21   37     -2.79      0.00
    0   23   37     11.79      0.00
    0    0   38    -12.78      0.00
    1    1   38      6.87      0.00
    1    3   38     -0.10      0.00
    1    5   38      1.13      0.00
    1    7   38      6.12      0.00
    1    9   38     -6.04      0.00
    1   11   38     -0.16      0.00
    1   13   38     -0.58      0.00
    1   15   38      7.53      0.00
    1   17   38      0.78      0.00
    1   19   38      4.89      0.00
    1   21   38     -5.16      0.00
    0    2   38      3.18      0.00
    2    2   38    -18.23      0.00
    2    4   38      6.50      0.00
    2    6   38    -10.18      0.00
    2    8   38     -2.79      0.00
    2   10   38      1.05      0.00
    2   12   38      5.45      0.00
    2   14   38      6.13      0.00
    2   16   38     -1.58      0.00
    2   18   38    -12.23      0.00
    2   20   38     -0.93      0.00
    3    3   38      3.21      0.00
    3    5   38      3.40      0.00
    3    7   38     -2.47      0.00
    3    9   38      3.52      0.00
    3   11   38     -1.92      0.00
    3   13   38     -0.32      0.00
    3   15   38     -0.97      0.00
    3   17   38      5.69      0.00
    3   19   38      2.86      0.00
    3   21   38     21.37      0.00
    0    4   38     10.04      0.00
    4    4   38     31.15      0.00
    4    6   38     10.68      0.00
    4    8   38     10.93      0.00
    4   10   38      0.79      0.00
    4   12   38      2.53      0.00
    4   14   38     -2.29      0.00
    4   16   38      3.87      0.00
    4   18   38     -2.21      0.00
    4   20   38      6.39      0.00
    5    5   38     -0.04      0.00
    5    7   38     -2.07      0.00
    5    9   38     -0.17      0.00
    5   11   38     -0.54      0.00
    5   13   38      2.78      0.00
    5   15   38      6.44      0.00
    5   17   38     -7.31      0.00
    5   19   38      0.47      0.00
    5   21   38    -32.93      0.00
    0    6   38      2.83      0.00
    6    6   38    -12.01      0.00
    6    8   38     -7.26      0.00
    6   10   38     -6.81      0.00
    6   12   38     -9.72      0.00
    6   14   38      4.93      0.00
    6   16   38     -0.59      0.00
    6   18   38     -2.91      0.00
    6   20   38    -12.00      0.00
    7    7   38    -23.06      0.00
    7    9   38      7.46      0.00
    7   11   38      5.06      0.00
    7   13   38      1.45      0.00
    7   15   38     -5.00      0.00
    7   17   38      1.47      0.00
    7   19   38     -4.84      0.00
    0    8   38     -4.26      0.00
    8    8   38     16.72      0.00
    8   10   38     -0.14      0.00
    8   12   38      0.67      0.00
    8   14   38      2.64      0.00
    8   16   38     -3.02      0.00
    8   18   38      3.44      0.00
    8   20   38      9.81      0.00
    9    9   38      1.16      0.00
    9   11   38      0.26      0.00
    9   13   38      5.31      0.00
    9   15   38     -0.62      0.00
    9   17   38      0.25      0.00
    9   19   38     19.00      0.00
    0   10   38    -12.58      0.00
   10   10   38     -0.62      0.00
   10   12   38     -0.06      0.00
   10   14   38      1.73      0.00
   10   16   38     -9.86      0.00
   10   18   38      5.32      0.00
   11   11   38     -1.09      0.00
   11   13   38      5.45      0.00
   11   15   38      3.28      0.00
   11   17   38      1.59      0.00
    0   12   38      9.51      0.00
   12   12   38     -2.16      0.00
   12   14   38     -5.02      0.00
   12   16   38      3.90      0.00
   13   13   38      1.46      0.00
   13   15   38      6.88      0.00
   13   17   38      0.14      0.00
    0   14   38     -0.68      0.00
   14   14   38      7.90      0.00
   14   16   38     -2.49      0.00
   15   15   38     -6.36      0.00
    0   16   38     13.15      0.00
    0   18   38      0.16      0.00
    0   20   38      5.46      0.00
    0    1   39     -0.95      0.00
    1    2   39      1.79      0.00
    1    4   39      3.02      0.00
    1    6   39      2.69      0.00
    1    8   39      5.56      0.00
    1   10   39     -0.84      0.00
    1   12   39     -7.49      0.00
    1   14   39     -6.23      0.00
    1   16   39     -5.35      0.00
    1   18   39     -1.11      0.00
    2    3   39     -8.14      0.00
    2    5   39    -16.00      0.00
    2    7   39      2.44      0.00
    2    9   39     -7.73      0.00
    2   11   39      1.20      0.00
    2   13   39     -5.40      0.00
    2   15   39     -4.52      0.00
    2   17   39      1.06      0.00
    2   19   39     10.72      0.00
    0    3   39     14.71      0.00
    3    4   39     -2.23      0.00
    3    6   39     -7.43      0.00
    3    8   39      4.17      0.00
    3   10   39     -2.56      0.00
    3   12   39     -7.51      0.00
    3   14   39     -5.03      0.00
    3   16   39     13.52      0.00
    3   18   39      2.35      0.00
    4    5   39     -2.24      0.00
    4    7   39     16.07      0.00
    4    9   39      3.43      0.00
    4   11   39      0.55      0.00
    4   13   39     -1.23      0.00
    4   15   39    -11.56      0.00
    4   17   39     -1.03      0.00
    4   19   39    -16.76      0.00
    0    5   39     10.11      0.00
    5    6   39     -3.08      0.00
    5    8   39     -1.43      0.00
    5   10   39     -0.57      0.00
    5   12   39     -5.35      0.00
    5   14   39     -6.74      0.00
    5   16   39      3.08      0.00
    5   18   39     -6.38      0.00
    6    7   39     -3.35      0.00
    6    9   39      3.88      0.00
    6   11   39     -5.21      0.00
    6   13   39      6.34      0.00
    6   15   39      4.40      0.00
    6   17   39     -8.22      0.00
    0    7   39     11.59      0.00
    7    8   39     -3.18      0.00
    7   10   39     -0.88      0.00
    7   12   39     -1.30      0.00
    7   14   39     -0.44      0.00
    7   16   39      1.90      0.00
    7   18   39     17.39      0.00
    8    9   39      2.63      0.00
    8   11   39     -1.58      0.00
    8   13   39      4.77      0.00
    8   15   39      3.92      0.00
    8   17   39     10.01      0.00
    0    9   39      7.01      0.00
    9   10   39      9.77      0.00
    9   12   39     -1.42      0.00
    9   14   39     -8.89      0.00
    9   16   39      8.21      0.00
   10   11   39      2.25      0.00
   10   13   39     -2.54      0.00
   10   15   39      3.15      0.00
   10   17   39      7.55      0.00
    0   11   39     -1.33      0.00
   11   12   39     -0.82      0.00
   11   14   39      2.45      0.00
   11   16   39     -6.11      0.00
   12   13   39      5.33      0.00
   12   15   39     -0.97      0.00
    0   13   39      1.33      0.00
   13   14   39      8.11      0.00
    0   15   39      2.83      0.00
    0   17   39      7.31      0.00
    0   19   39    -11.20      0.00
    6   19   39     13.76      0.00
    0    0   40     27.42      0.00
    1    1   40    -15.06      0.00
    1    3   40      3.82      0.00
    1    5   40     -6.14      0.00
    1    7   40      4.75      0.00
    1    9   40     13.47      0.00
    1   11   40      1.19      0.00
    1   13   40      6.26      0.00
    1   15   40      5.70      0.00
    1   17   40     -1.56      0.00
    0    2   40     42.09      0.00
    2    2   40    -11.48      0.00
    2    4   40     14.22      0.00
    2    6   40    -15.25      0.00
    2    8   40     -3.48      0.00
    2   10   40      4.86      0.00
    2   12   40      8.61      0.00
    2   14   40    -12.06      0.00
    2   16   40     13.40      0.00
    3    3   40     -3.93      0.00
    3    5   40      7.54      0.00
    3    7   40      0.06      0.00
    3    9   40      4.94      0.00
    3   11   40      0.14      0.00
    3   13   40      5.90      0.00
    3   15   40     -4.02      0.00
    3   17   40     -5.47      0.00
    0    4   40     -0.08      0.00
    4    4   40     15.13      0.00
    4    6   40      2.42      0.00
    4    8   40     -9.22      0.00
    4   10   40      6.57      0.00
    4   12   40      5.44      0.00
    4   14   40      4.15      0.00
    4   16   40      5.30      0.00
    5    5   40     -1.21      0.00
    5    7   40     10.90      0.00
    5    9   40     -4.94      0.00
    5   11   40      4.51      0.00
    5   13   40      1.37      0.00
    5   15   40      2.32      0.00
    0    6   40      0.29      0.00
    6    6   40    -18.55      0.00
    6    8   40    -15.03      0.00
    6   10   40      4.91      0.00
    6   12   40     -8.55      0.00
    6   14   40     -4.43      0.00
    6   16   40      9.16      0.00
    7    7   40    -16.11      0.00
    7    9   40      0.66      0.00
    7   11   40    -13.68      0.00
    7   13   40      1.26      0.00
    7   15   40      7.74      0.00
    0    8   40    -10.33      0.00
    8    8   40     17.56      0.00
    8   10   40      5.36      0.00
    8   12   40     -2.00      0.00
    8   14   40     -0.92      0.00
    9    9   40    -13.99      0.00
    9   11   40      1.80      0.00
    9   13   40     -8.28      0.00
    9   15   40     19.21      0.00
    0   10   40      4.63      0.00
   10   10   40      9.60      0.00
   10   12   40     -1.32      0.00
   10   14   40      6.56      0.00
   11   11   40      4.60      0.00
   11   13   40     -3.87      0.00
    0   12   40      5.50      0.00
   12   12   40      9.04      0.00
    0   14   40      0.92      0.00
    0   16   40      2.60      0.00
    0    1   41     -2.51      0.00
    1    2   41      0.35      0.00
    1    4   41      5.41      0.00
    1    6   41      0.11      0.00
    1    8   41      4.81      0.00
    1   10   41      5.64      0.00
    1   12   41     -1.85      0.00
    1   14   41      1.89      0.00
    2    3   41     -0.58      0.00
    2    5   41     -1.31      0.00
    2    7   41     -4.86      0.00
    2    9   41     -4.65      0.00
    2   11   41      4.79      0.00
    2   13   41     -1.52      0.00
    0    3   41      4.30      0.00
    3    4   41     -0.37      0.00
    3    6   41      7.53      0.00
    3    8   41      5.97      0.00
    3   10   41     -5.01      0.00
    3   12   41     -3.12      0.00
    3   14   41      7.50      0.00
    4    5   41      9.29      0.00
    4    7   41     -5.30      0.00
    4    9   41      3.19      0.00
    4   11   41     -8.74      0.00
    4   13   41     -1.17      0.00
    0    5   41     -0.21      0.00
    5    6   41     -3.21      0.00
    5    8   41     -3.42      0.00
    5   10   41    -10.29      0.00
    5   12   41     -7.24      0.00
    5   14   41     13.41      0.00
    6    7   41     -5.66      0.00
    6    9   41      2.43      0.00
    6   11   41     -5.99      0.00
    6   13   41      6.35      0.00
    0    7   41      0.16      0.00
    7    8   41     -3.01      0.00
    7   10   41     -3.23      0.00
    7   12   41      0.97      0.00
    8    9   41      7.30      0.00
    8   11   41      1.80      0.00
    0    9   41      4.64      0.00
    9   10   41     -7.59      0.00
   10   11   41     -1.26      0.00
    0   11   41      2.47      0.00
    0   13   41      3.40      0.00
    0   15   41     13.98      0.00
    0    0   42    -31.75      0.00
    1    1   42      3.56      0.00
    1    3   42      1.36      0.00
    1    5   42     -4.84      0.00
    1    7   42      5.16      0.00
    1    9   42      0.14      0.00
    1   11   42     -2.62      0.00
    0    2   42    -10.56      0.00
    2    2   42    -17.47      0.00
    2    4   42      7.33      0.00
    2    6   42     11.62      0.00
    2    8   42      1.28      0.00
    2   10   42      3.23      0.00
    3    3   42      2.51      0.00
    3    5   42      3.71      0.00
    3    7   42     -4.10      0.00
    3    9   42      1.64      0.00
    3   11   42     -2.43      0.00
    0    4   42     -4.28      0.00
    4    4   42     -1.52      0.00
    4    6   42      2.29      0.00
    4    8   42     -3.23      0.00
    4   10   42     -5.24      0.00
    5    5   42     -0.65      0.00
    5    7   42     -3.88      0.00
    5    9   42      6.02      0.00
    0    6   42     21.01      0.00
    6    6   42     15.02      0.00
    6    8   42      0.66      0.00
    6   10   42     -6.69      0.00
    7    7   42      1.22      0.00
    7    9   42     -1.40      0.00
    0    8   42      1.39      0.00
    8    8   42    -19.79      0.00
    0   10   42      8.55      0.00
    2   12   42     -0.24      0.00
    0    1   43     15.42      0.00
    1    2   43    -13.85      0.00
    1    4   43     10.81      0.00
    1    6   43    -10.01      0.00
    2    3   43     -4.12      0.00
    2    5   43      6.97      0.00
    0    3   43      4.73      0.00
    3    4   43      0.78      0.00
    3    6   43     -3.16      0.00
    4    5   43     -0.87      0.00
    0    5   43      9.93      0.00
   25   25   26     12.88      0.00
   24   26   26     28.41      0.00
   26   26   26    -12.34      0.00
   24   25   27     22.53      0.00
   23   26   27     10.19      0.00
   25   26   27      2.21      0.00
   22   27   27     44.84      0.00
   24   27   27      1.21      0.00
   26   27   27    -11.79      0.00
   24   24   28     -3.49      0.00
   23   25   28    -11.32      0.00
   25   25   28     17.79      0.00
   22   26   28      0.42      0.00
   24   26   28     -1.30      0.00
   26   26   28     -4.48      0.00
   21   27   28     11.02      0.00
   23   27   28      2.62      0.00
   25   27   28     -6.07      0.00
   27   27   28     13.04      0.00
   20   28   28      4.32      0.00
   22   28   28      2.66      0.00
   24   28   28      8.57      0.00
   26   28   28      3.12      0.00
   28   28   28    -17.32      0.00
   23   24   29     12.62      0.00
   22   25   29      9.19      0.00
   24   25   29      8.32      0.00
   21   26   29      8.13      0.00
   23   26   29      5.95      0.00
   25   26   29    -16.95      0.00
   20   27   29      9.56      0.00
   22   27   29    -22.26      0.00
   24   27   29     -4.78      0.00
   26   27   29      5.99      0.00
   17   28   29     23.00      0.00
   19   28   29      7.30      0.00
   21   28   29      5.10      0.00
   23   28   29     -6.48      0.00
   25   28   29     -6.71      0.00
   27   28   29      0.36      0.00
   16   29   29    -26.30      0.00
   18   29   29     27.13      0.00
   20   29   29    -25.35      0.00
   22   29   29      2.83      0.00
   24   29   29      6.82      0.00
   26   29   29     -7.83      0.00
   28   29   29      2.64      0.00
   23   23   30     19.44      0.00
   22   24   30     -9.59      0.00
   24   24   30     11.63      0.00
   21   25   30      7.66      0.00
   23   25   30     -3.64      0.00
   25   25   30    -14.12      0.00
   20   26   30    -12.98      0.00
   22   26   30     16.52      0.00
   24   26   30     -1.36      0.00
   26   26   30     -9.41      0.00
   17   27   30     -9.45      0.00
   19   27   30    -20.11      0.00
   21   27   30      3.83      0.00
   23   27   30      1.22      0.00
   25   27   30     -1.27      0.00
   27   27   30     13.80      0.00
   16   28   30     -6.03      0.00
   18   28   30      8.71      0.00
   20   28   30     12.22      0.00
   22   28   30     -8.02      0.00
   24   28   30      0.48      0.00
   26   28   30      1.34      0.00
   28   28   30      4.28      0.00
   13   29   30    -25.20      0.00
   15   29   30     13.92      0.00
   17   29   30    -26.75      0.00
   19   29   30     -8.26      0.00
   21   29   30     -9.75      0.00
   23   29   30      0.62      0.00
   25   29   30      7.91      0.00
   27   29   30     -4.33      0.00
   29   29   30      0.27      0.00
   12   30   30      7.94      0.00
   14   30   30    -35.87      0.00
   16   30   30     28.12      0.00
   18   30   30      8.91      0.00
   20   30   30     15.37      0.00
   22   30   30      7.24      0.00
   24   30   30     -7.72      0.00
   26   30   30     10.62      0.00
   22   23   31    -14.68      0.00
   21   24   31     14.71      0.00
   23   24   31     -5.97      0.00
   18   25   31     11.96      0.00
   20   25   31     -9.19      0.00
   22   25   31     -4.55      0.00
   24   25   31      1.17      0.00
   17   26   31    -17.56      0.00
   19   26   31     18.98      0.00
   21   26   31     -1.91      0.00
   23   26   31     -1.60      0.00
   25   26   31      5.13      0.00
   16   27   31    -10.06      0.00
   18   27   31      2.55      0.00
   20   27   31      5.81      0.00
   22   27   31    -10.77      0.00
   24   27   31      6.22      0.00
   26   27   31      2.04      0.00
   13   28   31     11.42      0.00
   15   28   31     -3.52      0.00
   17   28   31      8.07      0.00
   19   28   31      6.56      0.00
   21   28   31     -2.98      0.00
   23   28   31      1.84      0.00
   25   28   31      7.68      0.00
   27   28   31    -12.89      0.00
   10   29   31      2.58      0.00
   12   29   31     12.83      0.00
   14   29   31      1.58      0.00
   16   29   31     -3.35      0.00
   18   29   31     -7.66      0.00
   20   29   31     -2.78      0.00
   22   29   31     17.67      0.00
   24   29   31     -6.98      0.00
   26   29   31     -7.62      0.00
    7   30   31    -18.38      0.00
    9   30   31      2.41      0.00
   11   30   31      0.09      0.00
   13   30   31     29.44      0.00
   15   30   31     -7.36      0.00
   17   30   31      6.72      0.00
   19   30   31      4.60      0.00
   21   30   31     -2.77      0.00
   23   30   31     -4.48      0.00
   25   30   31     -5.65      0.00
    0   31   31      6.49      0.00
    2   31   31     11.78      0.00
    4   31   31     17.53      0.00
    6   31   31     -7.99      0.00
    8   31   31      9.14      0.00
   10   31   31    -12.53      0.00
   12   31   31    -17.78      0.00
   14   31   31     13.90      0.00
   16   31   31     -1.64      0.00
   18   31   31    -19.06      0.00
   20   31   31     10.66      0.00
   22   31   31     -7.57      0.00
   24   31   31     13.62      0.00
   22   22   32     16.41      0.00
   21   23   32     -2.14      0.00
   23   23   32      6.91      0.00
   18   24   32      2.40      0.00
   20   24   32     14.00      0.00
   22   24   32      0.51      0.00
   24   24   32     -4.20      0.00
   17   25   32      0.51      0.00
   19   25   32     18.17      0.00
   21   25   32     -3.97      0.00
   23   25   32      3.22      0.00
   25   25   32      3.48      0.00
   16   26   32      7.08      0.00
   18   26   32    -15.07      0.00
   20   26   32     -6.40      0.00
   22   26   32      4.07      0.00
   24   26   32     -9.25      0.00
   26   26   32      9.53      0.00
   13   27   32      2.72      0.00
   15   27   32      5.61      0.00
   17   27   32     11.06      0.00
   19   27   32      6.45      0.00
   21   27   32     -5.51      0.00
   23   27   32      5.18      0.00
   25   27   32      0.88      0.00
   27   27   32     -7.38      0.00
   12   28   32     -1.44      0.00
   14   28   32      7.75      0.00
   16   28   32     -8.07      0.00
   18   28   32     -3.86      0.00
   20   28   32    -13.16      0.00
   22   28   32      1.30      0.00
   24   28   32      7.18      0.00
   26   28   32      0.86      0.00
    7   29   32     18.29      0.00
    9   29   32     18.30      0.00
   11   29   32     -3.38      0.00
   13   29   32    -14.70      0.00
   15   29   32      6.04      0.00
   17   29   32     -2.39      0.00
   19   29   32      8.02      0.00
   21   29   32     -0.80      0.00
   23   29   32      2.65      0.00
   25   29   32      2.27      0.00
    0   30   32     48.85      0.00
    2   30   32     -8.30      0.00
    4   30   32     -2.19      0.00
    6   30   32     15.35      0.00
    8   30   32    -26.03      0.00
   10   30   32     13.22      0.00
   12   30   32      8.17      0.00
   14   30   32    -11.41      0.00
   16   30   32     -5.00      0.00
   18   30   32     17.65      0.00
   20   30   32     -0.87      0.00
   22   30   32      2.14      0.00
   24   30   32    -11.07      0.00
    1   31   32      9.36      0.00
    3   31   32      6.26      0.00
    5   31   32      3.72      0.00
    7   31   32      0.33      0.00
    9   31   32     10.06      0.00
   11   31   32      4.58      0.00
   13   31   32    -12.21      0.00
   15   31   32    -12.34      0.00
   17   31   32      8.56      0.00
   19   31   32    -11.13      0.00
   21   31   32      4.19      0.00
   23   31   32     -6.44      0.00
    0   32   32    -33.80      0.00
    2   32   32    -36.98      0.00
    4   32   32      8.33      0.00
    6   32   32      8.20      0.00
    8   32   32    -11.91      0.00
   10   32   32    -10.89      0.00
   12   32   32      6.14      0.00
   14   32   32     34.76      0.00
   16   32   32     -8.67      0.00
   18   32   32      2.20      0.00
   20   32   32    -11.61      0.00
   22   32   32      9.89      0.00
   20   21   33     -1.78      0.00
   19   22   33     25.19      0.00
   21   22   33     -1.01      0.00
   18   23   33      7.97      0.00
   20   23   33     10.69      0.00
   22   23   33     -0.21      0.00
   17   24   33     -5.63      0.00
   19   24   33     -4.28      0.00
   21   24   33    -11.80      0.00
   23   24   33      4.88      0.00
   14   25   33     12.44      0.00
   16   25   33     -8.72      0.00
   18   25   33      6.82      0.00
   20   25   33     -0.89      0.00
   22   25   33     -0.53      0.00
   24   25   33      7.84      0.00
   13   26   33     15.15      0.00
   15   26   33     -9.15      0.00
   17   26   33      3.43      0.00
   19   26   33      7.33      0.00
   21   26   33      7.36      0.00
   23   26   33      0.26      0.00
   25   26   33     -8.95      0.00
   10   27   33    -18.12      0.00
   12   27   33      5.08      0.00
   14   27   33     -5.00      0.00
   16   27   33     -0.52      0.00
   18   27   33     -9.11      0.00
   20   27   33     -1.73      0.00
   22   27   33     -0.24      0.00
   24   27   33     -2.25      0.00
   26   27   33     -2.21      0.00
    7   28   33     23.70      0.00
    9   28   33    -21.11      0.00
   11   28   33     15.87      0.00
   13   28   33      0.26      0.00
   15   28   33     -3.83      0.00
   17   28   33     -6.58      0.00
   19   28   33     -3.17      0.00
   21   28   33     12.92      0.00
   23   28   33     -5.79      0.00
   25   28   33     -4.71      0.00
    0   29   33     -6.33      0.00
    2   29   33    -12.61      0.00
    4   29   33      2.04      0.00
    6   29   33    -10.65      0.00
    8   29   33      4.34      0.00
   10   29   33      0.46      0.00
   12   29   33     -7.38      0.00
   14   29   33     -5.93      0.00
   16   29   33     13.14      0.00
   18   29   33     -1.08      0.00
   20   29   33      0.17      0.00
   22   29   33     12.30      0.00
   24   29   33    -16.99      0.00
    1   30   33    -15.81      0.00
    3   30   33      2.99      0.00
    5   30   33     -6.29      0.00
    7   30   33     -7.04      0.00
    9   30   33      3.37      0.00
   11   30   33     -3.56      0.00
   13   30   33      3.51      0.00
   15   30   33      0.99      0.00
   17   30   33     -8.53      0.00
   19   30   33     -8.29      0.00
   21   30   33     -3.26      0.00
   23   30   33      4.32      0.00
    0   31   33     25.07      0.00
    2   31   33    -20.92      0.00
    4   31   33      7.18      0.00
    6   31   33    -17.30      0.00
    8   31   33     13.97      0.00
   10   31   33      3.14      0.00
   12   31   33    -12.10      0.00
   14   31   33      5.41      0.00
   16   31   33      8.26      0.00
   18   31   33      5.90      0.00
   20   31   33     -2.70      0.00
   22   31   33     -3.99      0.00
    1   32   33      7.63      0.00
    3   32   33     -2.29      0.00
    5   32   33     20.75      0.00
    7   32   33    -11.01      0.00
    9   32   33      4.15      0.00
   11   32   33     -4.62      0.00
   13   32   33     -1.10      0.00
   15   32   33      3.37      0.00
   17   32   33     -8.34      0.00
   19   32   33     10.66      0.00
   21   32   33     -2.84      0.00
    0   33   33      6.45      0.00
    2   33   33      7.86      0.00
    4   33   33     -7.65      0.00
    6   33   33      6.08      0.00
    8   33   33    -15.54      0.00
   10   33   33     10.93      0.00
   12   33   33     -6.28      0.00
   14   33   33     -6.29      0.00
   16   33   33      7.73      0.00
   18   33   33     -6.30      0.00
   20   33   33     -5.99      0.00
   20   20   34    -10.03      0.00
   19   21   34     -1.18      0.00
   21   21   34      7.12      0.00
   18   22   34     -1.18      0.00
   20   22   34     12.25      0.00
   22   22   34     -6.91      0.00
   17   23   34     -4.18      0.00
   19   23   34      6.43      0.00
   21   23   34      5.44      0.00
   23   23   34     -8.29      0.00
   14   24   34    -13.78      0.00
   16   24   34     -8.44      0.00
   18   24   34     11.06      0.00
   20   24   34    -19.33      0.00
   22   24   34      6.87      0.00
   24   24   34     -9.52      0.00
   13   25   34    -20.61      0.00
   15   25   34     10.90      0.00
   17   25   34      0.17      0.00
   19   25   34     -4.89      0.00
   21   25   34     10.47      0.00
   23   25   34     -0.18      0.00
   25   25   34     21.50      0.00
   10   26   34      6.27      0.00
   12   26   34      5.54      0.00
   14   26   34     11.10      0.00
   16   26   34      7.81      0.00
   18   26   34      3.64      0.00
   20   26   34     -8.92      0.00
   22   26   34      1.43      0.00
   24   26   34     -3.31      0.00
   26   26   34     -8.01      0.00
    5   27   34      4.47      0.00
    7   27   34     -9.64      0.00
    9   27   34     12.36      0.00
   11   27   34    -26.48      0.00
   13   27   34     -0.89      0.00
   15   27   34     -0.61      0.00
   17   27   34     -0.53      0.00
   19   27   34      2.01      0.00
   21   27   34      6.35      0.00
   23   27   34     -0.13      0.00
   25   27   34      1.02      0.00
    0   28   34     11.44      0.00
    2   28   34    -32.95      0.00
    4   28   34      1.15      0.00
    6   28   34     -3.66      0.00
    8   28   34     -0.36      0.00
   10   28   34     -3.03      0.00
   12   28   34     11.38      0.00
   14   28   34    -11.90      0.00
   16   28   34     -3.32      0.00
   18   28   34     -2.46      0.00
   20   28   34     -4.43      0.00
   22   28   34    -11.15      0.00
   24   28   34      5.97      0.00
    1   29   34     -6.98      0.00
    3   29   34      4.61      0.00
    5   29   34      8.99      0.00
    7   29   34    -18.55      0.00
    9   29   34     12.98      0.00
   11   29   34     -9.27      0.00
   13   29   34      6.11      0.00
   15   29   34     -3.65      0.00
   17   29   34      5.30      0.00
   19   29   34     13.02      0.00
   21   29   34     -2.18      0.00
   23   29   34      0.78      0.00
    0   30   34     16.71      0.00
    2   30   34      5.04      0.00
    4   30   34     17.52      0.00
    6   30   34      5.38      0.00
    8   30   34      0.42      0.00
   10   30   34      6.45      0.00
   12   30   34     -3.13      0.00
   14   30   34     10.40      0.00
   16   30   34     -2.65      0.00
   18   30   34     -4.05      0.00
   20   30   34      5.40      0.00
   22   30   34    -17.79      0.00
    1   31   34     -6.76      0.00
    3   31   34     -5.72      0.00
    5   31   34    -11.25      0.00
    7   31   34      7.10      0.00
    9   31   34    -18.21      0.00
   11   31   34     14.31      0.00
   13   31   34     -1.06      0.00
   15   31   34     -4.19      0.00
   17   31   34      8.62      0.00
   19   31   34     -2.16      0.00
   21   31   34      7.14      0.00
    0   32   34     -1.01      0.00
    2   32   34     16.36      0.00
    4   32   34      1.18      0.00
    6   32   34    -16.47      0.00
    8   32   34     21.02      0.00
   10   32   34     -8.58      0.00
   12   32   34      6.40      0.00
   14   32   34     -2.33      0.00
   16   32   34    -11.28      0.00
   18   32   34     -4.26      0.00
[truncated: 55,313 more chars]
