# Supplementary material for: Dynamic three-dimensional structures of a metal–organic framework captured with femtosecond serial crystallography
Source: Nat Chem. 2024 Mar 25;16(5):693–9. doi: 10.1038/s41557-024-01460-w (PMC11087265; doi:10.1038/s41557-024-01460-w)
Supplement: Supplementary file 6 — Crystallographic structure factors for PCN–224(Fe)–CO at −0.2 ps; CCDC reference number 2308184. [file 41557_2024_1460_MOESM6_ESM.cif]

 
data_time-0d20
# start Validation Reply Form
_vrf_THETM01_time-0d20
;
PROBLEM: The value of sine(theta_max)/wavelength is less than 0.575
RESPONSE: To prevent the intensities of the Bragg spots in the 
low-resolution region from exceeding the detector's saturation limit, 
the X-ray flux had to be limited. Consequently, the intensity of the 
Bragg spots in the high-resolution region was insufficient for detection, 
resulting in the limited resolution.
;
_vrf_PLAT084_time-0d20
;
PROBLEM: High wR2 Value (i.e. > 0.25) ...................       0.38 Report
RESPONSE: In serial femtosecond crystallography, diffraction images 
are acquired from a large number of different crystals with different 
sizes and crystallinity. Consequently, errors are introduced while 
merging data obtained from different crystals. Such errors result in 
a high wR2 value for this crystal structure. Moreover, the crystallographic 
analysis of PCN-224 reveals the presence of MOF-525 structural motifs, 
which manifest as defects within the crystal matrix. These defects are 
presumed to be a contributing factor to the elevated wR2 values noted 
in the analysis.
;
# end Validation Reply Form

 
_audit_creation_method            'SHELXL-2018/3'
_shelx_SHELXL_version_number      '2018/3'
_chemical_name_systematic         ?
_chemical_name_common             ?
_chemical_melting_point           ?
_chemical_formula_moiety           'C147 H72 Fe3 N12 O67 Zr12' 
_chemical_formula_sum
 'C147 H72 Fe3 N12 O67 Zr12' 
_chemical_formula_weight          4340.35

loop_
 _atom_type_symbol
 _atom_type_description
 _atom_type_scat_dispersion_real
 _atom_type_scat_dispersion_imag
 _atom_type_scat_source
 'C'  'C'   0.0051   0.0024
 'International Tables Vol C Tables 4.2.6.8 and 6.1.1.4'
 'H'  'H'   0.0000   0.0000
 'International Tables Vol C Tables 4.2.6.8 and 6.1.1.4'
 'N'  'N'   0.0096   0.0048
 'International Tables Vol C Tables 4.2.6.8 and 6.1.1.4'
 'O'  'O'   0.0160   0.0088
 'International Tables Vol C Tables 4.2.6.8 and 6.1.1.4'
 'Fe'  'Fe'   0.3561   1.1184
 'International Tables Vol C Tables 4.2.6.8 and 6.1.1.4'
 'Zr'  'Zr'  -1.4549   0.7529
 'International Tables Vol C Tables 4.2.6.8 and 6.1.1.4'
 
_space_group_crystal_system       cubic
_space_group_IT_number            229
_space_group_name_H-M_alt         'I m -3 m'
_space_group_name_Hall            '-I 4 2 3'
 
_shelx_space_group_comment
;
The symmetry employed for this shelxl refinement is uniquely defined
by the following loop, which should always be used as a source of
symmetry information in preference to the above space-group names.
They are only intended as comments.
;
 
loop_
 _space_group_symop_operation_xyz
 'x, y, z'
 '-x, -y, z'
 '-x, y, -z'
 'x, -y, -z'
 'z, x, y'
 'z, -x, -y'
 '-z, -x, y'
 '-z, x, -y'
 'y, z, x'
 '-y, z, -x'
 'y, -z, -x'
 '-y, -z, x'
 'y, x, -z'
 '-y, -x, -z'
 'y, -x, z'
 '-y, x, z'
 'x, z, -y'
 '-x, z, y'
 '-x, -z, -y'
 'x, -z, y'
 'z, y, -x'
 'z, -y, x'
 '-z, y, x'
 '-z, -y, -x'
 'x+1/2, y+1/2, z+1/2'
 '-x+1/2, -y+1/2, z+1/2'
 '-x+1/2, y+1/2, -z+1/2'
 'x+1/2, -y+1/2, -z+1/2'
 'z+1/2, x+1/2, y+1/2'
 'z+1/2, -x+1/2, -y+1/2'
 '-z+1/2, -x+1/2, y+1/2'
 '-z+1/2, x+1/2, -y+1/2'
 'y+1/2, z+1/2, x+1/2'
 '-y+1/2, z+1/2, -x+1/2'
 'y+1/2, -z+1/2, -x+1/2'
 '-y+1/2, -z+1/2, x+1/2'
 'y+1/2, x+1/2, -z+1/2'
 '-y+1/2, -x+1/2, -z+1/2'
 'y+1/2, -x+1/2, z+1/2'
 '-y+1/2, x+1/2, z+1/2'
 'x+1/2, z+1/2, -y+1/2'
 '-x+1/2, z+1/2, y+1/2'
 '-x+1/2, -z+1/2, -y+1/2'
 'x+1/2, -z+1/2, y+1/2'
 'z+1/2, y+1/2, -x+1/2'
 'z+1/2, -y+1/2, x+1/2'
 '-z+1/2, y+1/2, x+1/2'
 '-z+1/2, -y+1/2, -x+1/2'
 '-x, -y, -z'
 'x, y, -z'
 'x, -y, z'
 '-x, y, z'
 '-z, -x, -y'
 '-z, x, y'
 'z, x, -y'
 'z, -x, y'
 '-y, -z, -x'
 'y, -z, x'
 '-y, z, x'
 'y, z, -x'
 '-y, -x, z'
 'y, x, z'
 '-y, x, -z'
 'y, -x, -z'
 '-x, -z, y'
 'x, -z, -y'
 'x, z, y'
 '-x, z, -y'
 '-z, -y, x'
 '-z, y, -x'
 'z, -y, -x'
 'z, y, x'
 '-x+1/2, -y+1/2, -z+1/2'
 'x+1/2, y+1/2, -z+1/2'
 'x+1/2, -y+1/2, z+1/2'
 '-x+1/2, y+1/2, z+1/2'
 '-z+1/2, -x+1/2, -y+1/2'
 '-z+1/2, x+1/2, y+1/2'
 'z+1/2, x+1/2, -y+1/2'
 'z+1/2, -x+1/2, y+1/2'
 '-y+1/2, -z+1/2, -x+1/2'
 'y+1/2, -z+1/2, x+1/2'
 '-y+1/2, z+1/2, x+1/2'
 'y+1/2, z+1/2, -x+1/2'
 '-y+1/2, -x+1/2, z+1/2'
 'y+1/2, x+1/2, z+1/2'
 '-y+1/2, x+1/2, -z+1/2'
 'y+1/2, -x+1/2, -z+1/2'
 '-x+1/2, -z+1/2, y+1/2'
 'x+1/2, -z+1/2, -y+1/2'
 'x+1/2, z+1/2, y+1/2'
 '-x+1/2, z+1/2, -y+1/2'
 '-z+1/2, -y+1/2, x+1/2'
 '-z+1/2, y+1/2, -x+1/2'
 'z+1/2, -y+1/2, -x+1/2'
 'z+1/2, y+1/2, x+1/2'
 
_cell_length_a                    38.843(5)
_cell_length_b                    38.843(5)
_cell_length_c                    38.843(5)
_cell_angle_alpha                 90
_cell_angle_beta                  90
_cell_angle_gamma                 90
_cell_volume                      58607(20)
_cell_formula_units_Z             4
_cell_measurement_temperature     293(2)
_cell_measurement_reflns_used     3174695
_cell_measurement_theta_min       0.87
_cell_measurement_theta_max       28.64
 
_exptl_crystal_description        cubic
_exptl_crystal_colour             black
_exptl_crystal_density_meas       ?
_exptl_crystal_density_method     ?
_exptl_crystal_density_diffrn     0.492          
_exptl_crystal_F_000              8528
_exptl_transmission_factor_min    ?
_exptl_transmission_factor_max    ?
_exptl_crystal_size_max           ?
_exptl_crystal_size_mid           ?
_exptl_crystal_size_min           ?
_exptl_absorpt_coefficient_mu     0.449
_shelx_estimated_absorpt_T_min    ?
_shelx_estimated_absorpt_T_max    ?
_exptl_absorpt_correction_type    ?
_exptl_absorpt_correction_T_min   ?
_exptl_absorpt_correction_T_max   ?
_exptl_absorpt_process_details    ?
_exptl_absorpt_special_details    ?
_diffrn_ambient_temperature       293(2)
_diffrn_radiation_wavelength      0.82656
_diffrn_radiation_type            'synchrotron'
_diffrn_source                    'PAL-XFEL'
_diffrn_measurement_device_type   'SFX measurement MX-225HS'
_diffrn_measurement_method        'Fixed-target system'
_diffrn_detector_area_resol_mean  ?
_diffrn_reflns_number             7295
_diffrn_reflns_av_unetI/netI      0.1092
_diffrn_reflns_av_R_equivalents   0.0872
_diffrn_reflns_limit_h_min        1
_diffrn_reflns_limit_h_max        43
_diffrn_reflns_limit_k_min        0
_diffrn_reflns_limit_k_max        30
_diffrn_reflns_limit_l_min        0
_diffrn_reflns_limit_l_max        30
_diffrn_reflns_theta_min          0.862
_diffrn_reflns_theta_max          27.741
_diffrn_reflns_theta_full         27.741
_diffrn_measured_fraction_theta_max   0.993
_diffrn_measured_fraction_theta_full  0.993
_diffrn_reflns_Laue_measured_fraction_max    0.993
_diffrn_reflns_Laue_measured_fraction_full   0.993
_diffrn_reflns_point_group_measured_fraction_max   0.993
_diffrn_reflns_point_group_measured_fraction_full  0.993
_reflns_number_total              4104
_reflns_number_gt                 2625
_reflns_threshold_expression      'I > 2\s(I)'
_reflns_Friedel_coverage          0.000
_reflns_Friedel_fraction_max      .
_reflns_Friedel_fraction_full     .
 
_reflns_special_details
;
 Reflections were merged by SHELXL according to the crystal
 class for the calculation of statistics and refinement.
 
 Structure factors included contributions from the .fab file.
 
 _reflns_Friedel_fraction is defined as the number of unique
 Friedel pairs measured divided by the number that would be
 possible theoretically, ignoring centric projections and
 systematic absences.
;
 
_computing_data_collection        ?
_computing_cell_refinement        ?
_computing_data_reduction         'CrystFEL (J. Appl. Cryst. 2012) and XPREP (Bruker, 2004)'
_computing_structure_solution     'SHELXT 2018/2 (Sheldrick, 2018)'
_computing_structure_refinement 'SHELXL-2018/3 (Sheldrick, 2018)'
_computing_molecular_graphics     ?
_computing_publication_material   ?
_refine_special_details           ?
_refine_ls_structure_factor_coef  Fsqd
_refine_ls_matrix_type            full
_refine_ls_weighting_scheme       calc
_refine_ls_weighting_details
'w=1/[\s^2^(Fo^2^)+(0.2000P)^2^] where P=(Fo^2^+2Fc^2^)/3'
_atom_sites_solution_primary      ?
_atom_sites_solution_secondary    ?
_atom_sites_solution_hydrogens    geom
_refine_ls_hydrogen_treatment     constr
_refine_ls_extinction_method      'SHELXL-2018/3 (Sheldrick 2018)'
_refine_ls_extinction_coef        0.0014(2)
_refine_ls_extinction_expression
 'Fc^*^=kFc[1+0.001xFc^2^\l^3^/sin(2\q)]^-1/4^'
_refine_ls_number_reflns          4104
_refine_ls_number_parameters      131
_refine_ls_number_restraints      137
_refine_ls_R_factor_all           0.1545
_refine_ls_R_factor_gt            0.1308
_refine_ls_wR_factor_ref          0.3751
_refine_ls_wR_factor_gt           0.3332
_refine_ls_goodness_of_fit_ref    1.299
_refine_ls_restrained_S_all       1.284
_refine_ls_shift/su_max           0.005
_refine_ls_shift/su_mean          0.000
 
loop_
 _atom_site_label
 _atom_site_type_symbol
 _atom_site_fract_x
 _atom_site_fract_y
 _atom_site_fract_z
 _atom_site_U_iso_or_equiv
 _atom_site_adp_type
 _atom_site_occupancy
 _atom_site_site_symmetry_order  
 _atom_site_calc_flag
 _atom_site_refinement_flags_posn
 _atom_site_refinement_flags_adp
 _atom_site_refinement_flags_occupancy
 _atom_site_disorder_assembly
 _atom_site_disorder_group
O3 O 0.28261(18) 0.28261(18) 0.71739(18) 0.093(3) Uani 1 6 d S TU P . .
O5 O 0.32713(17) 0.27865(19) 0.81530(18) 0.166(3) Uani 1 1 d . U . . .
C6 C 0.33078(19) 0.250000 0.83078(19) 0.158(6) Uani 1 2 d S TU P . .
C7 C 0.35893(15) 0.250000 0.85893(15) 0.125(4) Uani 1 2 d S TU P . .
C9 C 0.4027(3) 0.2809(4) 0.8921(3) 0.179(4) Uani 1 1 d . U . . .
H9 H 0.414394 0.301351 0.896723 0.215 Uiso 1 1 calc R U . . .
C8 C 0.3758(2) 0.2787(4) 0.8661(2) 0.174(4) Uani 1 1 d . U . . .
H8 H 0.370166 0.298469 0.853799 0.208 Uiso 1 1 calc R U . . .
C10 C 0.40997(19) 0.250000 0.90997(19) 0.152(5) Uani 1 2 d S TU P . .
C11 C 0.43684(15) 0.250000 0.93684(15) 0.165(6) Uani 1 2 d S TU P . .
C12 C 0.47172(15) 0.2497(3) 0.92655(16) 0.175(5) Uani 1 1 d . U . . .
C13 C 0.48212(19) 0.2480(4) 0.89133(16) 0.204(6) Uani 1 1 d . U . . .
H13 H 0.467784 0.247016 0.872183 0.245 Uiso 1 1 calc R U . . .
N14 N 0.500000 0.2491(4) 0.9485(2) 0.180(6) Uani 1 2 d S TU P . .
Fe15 Fe 0.500000 0.23474(17) 1.000000 0.141(3) Uani 0.5 4 d DS TU P . .
C16 C 0.500000 0.1912(5) 1.000000 0.150(11) Uani 0.5 4 d DS TU P . .
O17 O 0.500000 0.1647(7) 1.000000 0.179(11) Uani 0.5 4 d DS TU P . .
Zr1 Zr 0.2980(2) 0.2980(2) 0.7664(3) 0.118(2) Uani 0.54(2) 2 d S TU P . 1
O7 O 0.3098(8) 0.3507(7) 0.7465(8) 0.213(11) Uani 0.54(2) 1 d . U P . 1
O1 O 0.3181(3) 0.2466(3) 0.7534(3) 0.101(5) Uani 0.54(2) 2 d S TU P . 1
Zr2 Zr 0.2866(2) 0.2866(2) 0.7783(3) 0.111(3) Uani 0.46(2) 2 d S TU P . 2
O8 O 0.2908(6) 0.3409(5) 0.7550(6) 0.153(8) Uani 0.46(2) 1 d . U P . 2
O2 O 0.2919(5) 0.2363(3) 0.7637(3) 0.096(6) Uani 0.46(2) 2 d S TU P . 2
 
loop_
 _atom_site_aniso_label
 _atom_site_aniso_U_11
 _atom_site_aniso_U_22
 _atom_site_aniso_U_33
 _atom_site_aniso_U_23
 _atom_site_aniso_U_13
 _atom_site_aniso_U_12
O3 0.093(3) 0.093(3) 0.093(3) -0.028(3) -0.028(3) 0.028(3)
O5 0.155(5) 0.182(6) 0.162(5) -0.086(4) -0.093(4) 0.092(4)
C6 0.127(5) 0.219(13) 0.127(5) -0.097(8) -0.060(7) 0.097(8)
C7 0.082(3) 0.211(11) 0.082(3) -0.047(5) -0.040(5) 0.047(5)
C9 0.121(6) 0.279(14) 0.137(7) -0.039(8) -0.045(6) 0.002(7)
C8 0.114(5) 0.290(13) 0.117(6) -0.040(7) -0.074(5) 0.025(7)
C10 0.070(3) 0.316(18) 0.070(3) -0.003(5) -0.005(4) 0.003(5)
C11 0.057(3) 0.382(18) 0.057(3) 0.003(5) -0.006(4) -0.003(5)
C12 0.055(3) 0.412(15) 0.059(3) -0.007(5) -0.014(3) -0.003(5)
C13 0.074(3) 0.49(2) 0.047(3) 0.012(5) -0.005(3) 0.008(6)
N14 0.065(4) 0.409(18) 0.066(4) -0.004(6) 0.000 0.000
Fe15 0.0541(17) 0.310(11) 0.0582(18) 0.000 0.000 0.000
C16 0.067(14) 0.31(3) 0.073(14) 0.000 0.000 0.000
O17 0.085(12) 0.34(3) 0.115(15) 0.000 0.000 0.000
Zr1 0.120(2) 0.120(2) 0.115(3) -0.059(2) -0.059(2) 0.054(2)
O7 0.22(2) 0.148(13) 0.27(2) -0.071(12) 0.010(17) 0.029(15)
O1 0.072(8) 0.116(6) 0.116(6) -0.025(6) -0.028(5) 0.028(5)
Zr2 0.114(3) 0.114(3) 0.104(3) -0.057(2) -0.057(2) 0.055(3)
O8 0.185(17) 0.110(10) 0.165(13) -0.066(10) -0.077(13) 0.072(11)
O2 0.108(14) 0.090(6) 0.090(6) 0.012(8) -0.018(6) 0.018(6)
 
_geom_special_details
;
 All esds (except the esd in the dihedral angle between two l.s. planes)
 are estimated using the full covariance matrix.  The cell esds are taken
 into account individually in the estimation of esds in distances, angles
 and torsion angles; correlations between esds in cell parameters are only
 used when they are defined by crystal symmetry.  An approximate (isotropic)
 treatment of cell esds is used for estimating esds involving l.s. planes.
;
 
loop_
 _geom_bond_atom_site_label_1
 _geom_bond_atom_site_label_2
 _geom_bond_distance
 _geom_bond_site_symmetry_2
 _geom_bond_publ_flag
O3 Zr1 2.082(6) 11_566 ?
O3 Zr1 2.082(6) 8_656 ?
O3 Zr1 2.082(6) . ?
O3 Zr2 2.377(11) . ?
O3 Zr2 2.377(11) 11_566 ?
O3 Zr2 2.377(11) 8_656 ?
O5 C6 1.273(8) . ?
O5 Zr2 2.152(6) . ?
O5 Zr1 2.336(9) . ?
C6 C7 1.547(14) . ?
C7 C8 1.321(13) 46_455 ?
C7 C8 1.321(13) . ?
C9 C10 1.415(14) . ?
C9 C8 1.460(12) . ?
C9 H9 0.9300 . ?
C8 H8 0.9300 . ?
C10 C11 1.476(14) . ?
C11 C12 1.413(8) . ?
C11 C12 1.413(8) 46_455 ?
C12 N14 1.390(8) . ?
C12 C13 1.428(10) . ?
C13 C13 1.389(15) 52_655 ?
C13 H13 0.9300 . ?
N14 Fe15 2.078(9) . ?
N14 Fe15 2.098(9) 93_655 ?
Fe15 Fe15 1.185(13) 93_655 ?
Fe15 C16 1.69(2) . ?
C16 O17 1.031(19) . ?
Zr1 O1 2.202(7) 8_656 ?
Zr1 O1 2.202(7) . ?
Zr1 O7 2.24(3) . ?
Zr1 O7 2.24(3) 62 ?
Zr1 Zr1 3.536(8) 11_566 ?
Zr1 Zr1 3.536(8) 8_656 ?
Zr2 O2 1.37(3) 83_545 ?
Zr2 O2 2.046(9) 8_656 ?
Zr2 O2 2.046(9) . ?
Zr2 O8 2.30(2) . ?
Zr2 O8 2.30(2) 62 ?
Zr2 Zr2 2.88(2) 80_455 ?
Zr2 Zr2 2.88(2) 83_545 ?
Zr2 Zr2 3.569(8) 11_566 ?
Zr2 Zr2 3.569(8) 8_656 ?
 
loop_
 _geom_angle_atom_site_label_1
 _geom_angle_atom_site_label_2
 _geom_angle_atom_site_label_3
 _geom_angle
 _geom_angle_site_symmetry_1
 _geom_angle_site_symmetry_3
 _geom_angle_publ_flag
Zr1 O3 Zr1 116.2(3) 11_566 8_656 ?
Zr1 O3 Zr1 116.2(3) 11_566 . ?
Zr1 O3 Zr1 116.2(3) 8_656 . ?
Zr1 O3 Zr2 18.6(2) 11_566 11_566 ?
Zr1 O3 Zr2 109.1(5) 8_656 11_566 ?
Zr1 O3 Zr2 109.1(5) . 11_566 ?
Zr2 O3 Zr2 97.3(6) . 11_566 ?
Zr1 O3 Zr2 109.1(5) 11_566 8_656 ?
Zr1 O3 Zr2 18.6(2) 8_656 8_656 ?
Zr1 O3 Zr2 109.1(5) . 8_656 ?
Zr2 O3 Zr2 97.3(6) . 8_656 ?
Zr2 O3 Zr2 97.3(6) 11_566 8_656 ?
C6 O5 Zr2 121.5(8) . . ?
C6 O5 Zr1 136.0(7) . . ?
O5 C6 O5 131.2(10) . 46_455 ?
O5 C6 C7 114.4(5) . . ?
O5 C6 C7 114.4(5) 46_455 . ?
C8 C7 C8 120.2(11) 46_455 . ?
C8 C7 C6 119.9(5) 46_455 . ?
C8 C7 C6 119.9(5) . . ?
C10 C9 C8 115.5(13) . . ?
C10 C9 H9 122.2 . . ?
C8 C9 H9 122.2 . . ?
C7 C8 C9 123.5(12) . . ?
C7 C8 H8 118.3 . . ?
C9 C8 H8 118.3 . . ?
C9 C10 C9 121.8(12) 46_455 . ?
C9 C10 C11 119.1(6) 46_455 . ?
C9 C10 C11 119.1(6) . . ?
C12 C11 C12 122.9(8) . 46_455 ?
C12 C11 C10 118.6(4) . . ?
C12 C11 C10 118.6(4) 46_455 . ?
N14 C12 C11 125.8(6) . . ?
N14 C12 C13 111.2(6) . . ?
C11 C12 C13 122.9(6) . . ?
C13 C13 C12 106.4(4) 52_655 . ?
C13 C13 H13 126.8 52_655 . ?
C12 C13 H13 126.8 . . ?
C12 N14 C12 104.4(7) 52_655 . ?
C12 N14 Fe15 126.5(5) 52_655 . ?
C12 N14 Fe15 126.4(5) . . ?
C12 N14 Fe15 125.4(5) 52_655 93_655 ?
C12 N14 Fe15 125.4(5) . 93_655 ?
Fe15 N14 Fe15 33.0(4) . 93_655 ?
Fe15 Fe15 C16 180.0 93_655 . ?
Fe15 Fe15 N14 74.4(5) 93_655 50_557 ?
C16 Fe15 N14 105.6(5) . 50_557 ?
Fe15 Fe15 N14 74.4(5) 93_655 . ?
C16 Fe15 N14 105.6(5) . . ?
N14 Fe15 N14 148.8(9) 50_557 . ?
Fe15 Fe15 N14 72.6(5) 93_655 93_655 ?
C16 Fe15 N14 107.4(5) . 93_655 ?
N14 Fe15 N14 85.39(10) 50_557 93_655 ?
N14 Fe15 N14 85.39(10) . 93_655 ?
Fe15 Fe15 N14 72.6(5) 93_655 46_455 ?
C16 Fe15 N14 107.4(5) . 46_455 ?
N14 Fe15 N14 85.39(10) 50_557 46_455 ?
N14 Fe15 N14 85.39(10) . 46_455 ?
N14 Fe15 N14 145.2(9) 93_655 46_455 ?
O17 C16 Fe15 180.0 . . ?
O3 Zr1 O1 68.4(3) . 8_656 ?
O3 Zr1 O1 68.4(3) . . ?
O1 Zr1 O1 126.2(6) 8_656 . ?
O3 Zr1 O7 90.3(10) . . ?
O1 Zr1 O7 77.4(9) 8_656 . ?
O1 Zr1 O7 132.7(8) . . ?
O3 Zr1 O7 90.3(10) . 62 ?
O1 Zr1 O7 132.7(8) 8_656 62 ?
O1 Zr1 O7 77.4(9) . 62 ?
O7 Zr1 O7 60.4(14) . 62 ?
O3 Zr1 O5 142.2(3) . 62 ?
O1 Zr1 O5 73.9(3) 8_656 62 ?
O1 Zr1 O5 137.7(6) . 62 ?
O7 Zr1 O5 84.5(7) . 62 ?
O7 Zr1 O5 118.5(8) 62 62 ?
O3 Zr1 O5 142.2(3) . . ?
O1 Zr1 O5 137.7(6) 8_656 . ?
O1 Zr1 O5 73.9(3) . . ?
O7 Zr1 O5 118.5(8) . . ?
O7 Zr1 O5 84.5(7) 62 . ?
O5 Zr1 O5 69.5(4) 62 . ?
O3 Zr1 Zr1 31.88(17) . 11_566 ?
O1 Zr1 Zr1 95.1(2) 8_656 11_566 ?
O1 Zr1 Zr1 36.6(3) . 11_566 ?
O7 Zr1 Zr1 113.8(7) . 11_566 ?
O7 Zr1 Zr1 84.3(8) 62 11_566 ?
O5 Zr1 Zr1 156.6(4) 62 11_566 ?
O5 Zr1 Zr1 110.35(16) . 11_566 ?
O3 Zr1 Zr1 31.88(17) . 8_656 ?
O1 Zr1 Zr1 36.6(3) 8_656 8_656 ?
O1 Zr1 Zr1 95.1(2) . 8_656 ?
O7 Zr1 Zr1 84.3(8) . 8_656 ?
O7 Zr1 Zr1 113.8(7) 62 8_656 ?
O5 Zr1 Zr1 110.36(16) 62 8_656 ?
O5 Zr1 Zr1 156.6(4) . 8_656 ?
Zr1 Zr1 Zr1 59.999(1) 11_566 8_656 ?
Zr1 O1 Zr1 106.8(5) 11_566 . ?
O2 Zr2 O2 63.2(8) 83_545 8_656 ?
O2 Zr2 O2 63.2(8) 83_545 . ?
O2 Zr2 O2 96.5(9) 8_656 . ?
O2 Zr2 O5 97.2(9) 83_545 . ?
O2 Zr2 O5 153.9(8) 8_656 . ?
O2 Zr2 O5 88.6(5) . . ?
O5 Zr2 O5 76.4(3) 62 . ?
O2 Zr2 O8 142.7(6) 83_545 . ?
O2 Zr2 O8 82.3(8) 8_656 . ?
O2 Zr2 O8 139.3(7) . . ?
O5 Zr2 O8 66.7(7) 62 . ?
O5 Zr2 O8 110.1(6) . . ?
O2 Zr2 O8 142.7(6) 83_545 62 ?
O2 Zr2 O8 139.3(7) 8_656 62 ?
O2 Zr2 O8 82.3(8) . 62 ?
O5 Zr2 O8 110.1(6) 62 62 ?
O5 Zr2 O8 66.7(7) . 62 ?
O8 Zr2 O8 73.5(11) . 62 ?
O2 Zr2 O3 107.3(7) 83_545 . ?
O2 Zr2 O3 70.5(4) 8_656 . ?
O2 Zr2 O3 70.5(4) . . ?
O5 Zr2 O3 134.7(5) 62 . ?
O5 Zr2 O3 134.7(5) . . ?
O8 Zr2 O3 70.9(6) . . ?
O8 Zr2 O3 70.9(6) 62 . ?
O2 Zr2 Zr2 40.5(4) 83_545 80_455 ?
O2 Zr2 Zr2 91.3(6) 8_656 80_455 ?
O2 Zr2 Zr2 25.8(5) . 80_455 ?
O5 Zr2 Zr2 129.1(8) 62 80_455 ?
O5 Zr2 Zr2 82.2(3) . 80_455 ?
O8 Zr2 Zr2 163.1(5) . 80_455 ?
O8 Zr2 Zr2 102.5(7) 62 80_455 ?
O3 Zr2 Zr2 92.2(2) . 80_455 ?
O2 Zr2 Zr2 40.5(4) 83_545 83_545 ?
O2 Zr2 Zr2 25.8(5) 8_656 83_545 ?
O2 Zr2 Zr2 91.3(6) . 83_545 ?
O5 Zr2 Zr2 82.2(4) 62 83_545 ?
O5 Zr2 Zr2 129.1(8) . 83_545 ?
O8 Zr2 Zr2 102.5(7) . 83_545 ?
O8 Zr2 Zr2 163.1(5) 62 83_545 ?
O3 Zr2 Zr2 92.2(2) . 83_545 ?
Zr2 Zr2 Zr2 76.5(7) 80_455 83_545 ?
O2 Zr2 Zr2 79.1(6) 83_545 11_566 ?
O2 Zr2 Zr2 82.8(4) 8_656 11_566 ?
O2 Zr2 Zr2 29.3(4) . 11_566 ?
O5 Zr2 Zr2 171.3(2) 62 11_566 ?
O5 Zr2 Zr2 111.70(16) . 11_566 ?
O8 Zr2 Zr2 111.6(5) . 11_566 ?
O8 Zr2 Zr2 76.7(4) 62 11_566 ?
O3 Zr2 Zr2 41.3(3) . 11_566 ?
Zr2 Zr2 Zr2 51.8(4) 80_455 11_566 ?
Zr2 Zr2 Zr2 90.006(2) 83_545 11_566 ?
O2 Zr2 Zr2 79.1(6) 83_545 8_656 ?
O2 Zr2 Zr2 29.3(4) 8_656 8_656 ?
O2 Zr2 Zr2 82.8(4) . 8_656 ?
O5 Zr2 Zr2 111.71(16) 62 8_656 ?
O5 Zr2 Zr2 171.3(2) . 8_656 ?
O8 Zr2 Zr2 76.7(4) . 8_656 ?
O8 Zr2 Zr2 111.6(5) 62 8_656 ?
O3 Zr2 Zr2 41.3(3) . 8_656 ?
Zr2 Zr2 Zr2 90.006(2) 80_455 8_656 ?
Zr2 Zr2 Zr2 51.8(4) 83_545 8_656 ?
Zr2 Zr2 Zr2 60.004(1) 11_566 8_656 ?
Zr2 O2 Zr2 113.8(6) 80_455 . ?
Zr2 O2 Zr2 113.8(6) 80_455 11_566 ?
Zr2 O2 Zr2 121.5(9) . 11_566 ?
 
loop_
 _geom_torsion_atom_site_label_1
 _geom_torsion_atom_site_label_2
 _geom_torsion_atom_site_label_3
 _geom_torsion_atom_site_label_4
 _geom_torsion
 _geom_torsion_site_symmetry_1
 _geom_torsion_site_symmetry_2
 _geom_torsion_site_symmetry_3
 _geom_torsion_site_symmetry_4
 _geom_torsion_publ_flag
Zr2 O5 C6 O5 5.6(4) . . . 46_455 ?
Zr1 O5 C6 O5 -11.0(6) . . . 46_455 ?
Zr2 O5 C6 C7 -174.4(4) . . . . ?
Zr1 O5 C6 C7 169.0(6) . . . . ?
O5 C6 C7 C8 -177.2(6) . . . 46_455 ?
O5 C6 C7 C8 2.8(6) 46_455 . . 46_455 ?
O5 C6 C7 C8 2.8(6) . . . . ?
O5 C6 C7 C8 -177.2(6) 46_455 . . . ?
C8 C7 C8 C9 0.1(7) 46_455 . . . ?
C6 C7 C8 C9 -179.9(7) . . . . ?
C10 C9 C8 C7 -0.3(14) . . . . ?
C8 C9 C10 C9 0.1(6) . . . 46_455 ?
C8 C9 C10 C11 -179.9(6) . . . . ?
C9 C10 C11 C12 103.1(8) 46_455 . . . ?
C9 C10 C11 C12 -76.9(8) . . . . ?
C9 C10 C11 C12 -76.9(8) 46_455 . . 46_455 ?
C9 C10 C11 C12 103.1(8) . . . 46_455 ?
C12 C11 C12 N14 1.0(11) 46_455 . . . ?
C10 C11 C12 N14 -179.0(11) . . . . ?
C12 C11 C12 C13 177.4(15) 46_455 . . . ?
C10 C11 C12 C13 -2.6(15) . . . . ?
N14 C12 C13 C13 -2.8(12) . . . 52_655 ?
C11 C12 C13 C13 -179.6(9) . . . 52_655 ?
C11 C12 N14 C12 -178.9(5) . . . 52_655 ?
C13 C12 N14 C12 4.4(19) . . . 52_655 ?
C11 C12 N14 Fe15 19(2) . . . . ?
C13 C12 N14 Fe15 -157.9(11) . . . . ?
C11 C12 N14 Fe15 -22(2) . . . 93_655 ?
C13 C12 N14 Fe15 161.0(11) . . . 93_655 ?
 
_refine_diff_density_max    1.008
_refine_diff_density_min   -0.846
_refine_diff_density_rms    0.113

_shelx_res_file
;
TITL dcut_shelx_time-0d30v2_a.res in Im-3m
    dcut_shelx_time-0d30v2_a_sq.res
    created by SHELXL-2018/3 at 22:20:40 on 19-Dec-2022
REM Old TITL dcut_shelx_time-0d30v2 in Im-3m
REM SHELXT solution in Im-3m: R1 0.519, Rweak 0.270, Alpha 0.169
REM <I/s>   0.000 for    0 systematic absences,  Orientation as input
REM Formula found by SHELXT:  C156 N54 O28 Fe3 Zr12
CELL  0.82656  38.8433  38.8433  38.8433   90.000   90.000   90.000
ZERR    4.000   0.0045   0.0045   0.0045    0.000    0.000    0.000
LATT  2
SYMM -X, -Y, Z
SYMM -X, Y, -Z
SYMM X, -Y, -Z
SYMM Z, X, Y
SYMM Z, -X, -Y
SYMM -Z, -X, Y
SYMM -Z, X, -Y
SYMM Y, Z, X
SYMM -Y, Z, -X
SYMM Y, -Z, -X
SYMM -Y, -Z, X
SYMM Y, X, -Z
SYMM -Y, -X, -Z
SYMM Y, -X, Z
SYMM -Y, X, Z
SYMM X, Z, -Y
SYMM -X, Z, Y
SYMM -X, -Z, -Y
SYMM X, -Z, Y
SYMM Z, Y, -X
SYMM Z, -Y, X
SYMM -Z, Y, X
SYMM -Z, -Y, -X
SFAC C H N O FE ZR
DISP $C  0.00511  0.00239 15.74444!source kissel
DISP $H -0.00002  0.00000  0.66615!source kissel
DISP $N  0.00955  0.00480 28.17579!source kissel
DISP $O  0.01604  0.00875 47.81841!source kissel
DISP $Fe  0.35610  1.11842 5271.23871!source kissel
DISP $Zr -1.45491  0.75288 3671.72661!source kissel
UNIT 588 288 48 268 12 48
ACTA
L.S. 5 0  241
BOND $H
FMAP 2
DFIX 1.71 0.02 Fe15 C16
DFIX 1.1 0.02 C16 O17
SIMU 0.05
DELU 0.05
PLAN 20
ABIN
LIST 4
WGHT    0.200000
EXTI    0.001436
FVAR       0.10624   0.54206
O3    4    0.282608    0.282608    0.717392    10.16667    0.09289    0.09289 =
         0.09289   -0.02833   -0.02833    0.02833
O5    4    0.327126    0.278646    0.815302    11.00000    0.15463    0.18197 =
         0.16223   -0.08606   -0.09302    0.09164
C6    1    0.330779    0.250000    0.830779    10.50000    0.12699    0.21897 =
         0.12699   -0.09739   -0.06011    0.09739
C7    1    0.358932    0.250000    0.858932    10.50000    0.08206    0.21092 =
         0.08206   -0.04722   -0.03972    0.04722
C9    1    0.402744    0.280944    0.892133    11.00000    0.12051    0.27905 =
         0.13726   -0.03880   -0.04468    0.00193
AFIX  43
H9    2    0.414394    0.301351    0.896723    11.00000   -1.20000
AFIX   0
C8    1    0.375780    0.278681    0.866051    11.00000    0.11407    0.29049 =
         0.11666   -0.03956   -0.07412    0.02505
AFIX  43
H8    2    0.370166    0.298469    0.853799    11.00000   -1.20000
AFIX   0
C10   1    0.409970    0.250000    0.909970    10.50000    0.06996    0.31598 =
         0.06996   -0.00333   -0.00482    0.00333
C11   1    0.436843    0.250000    0.936843    10.50000    0.05706    0.38162 =
         0.05706    0.00316   -0.00598   -0.00316
C12   1    0.471722    0.249695    0.926552    11.00000    0.05458    0.41218 =
         0.05919   -0.00740   -0.01428   -0.00295
C13   1    0.482121    0.247961    0.891335    11.00000    0.07405    0.49232 =
         0.04678    0.01241   -0.00464    0.00804
AFIX  43
H13   2    0.467784    0.247016    0.872183    11.00000   -1.20000
AFIX   0
N14   3    0.500000    0.249126    0.948460    10.50000    0.06538    0.40947 =
         0.06608   -0.00366    0.00000    0.00000
FE15  5    0.500000    0.234743    1.000000    10.12500    0.05411    0.30970 =
         0.05819    0.00000    0.00000    0.00000
C16   1    0.500000    0.191236    1.000000    10.12500    0.06696    0.30987 =
         0.07309    0.00000    0.00000    0.00000
O17   4    0.500000    0.164699    1.000000    10.12500    0.08515    0.33577 =
         0.11521    0.00000    0.00000    0.00000
CONF
MERG 2
PART 1
ZR1   6    0.297980    0.297980    0.766392    20.50000    0.11986    0.11986 =
         0.11502   -0.05866   -0.05866    0.05363
O7    4    0.309772    0.350735    0.746459    21.00000    0.22212    0.14766 =
         0.26961   -0.07114    0.00962    0.02926
O1    4    0.318062    0.246587    0.753413    20.50000    0.07172    0.11637 =
         0.11637   -0.02497   -0.02812    0.02812
PART 0
PART 2
ZR2   6    0.286647    0.286647    0.778318   -20.50000    0.11408    0.11408 =
         0.10372   -0.05684   -0.05684    0.05494
O8    4    0.290791    0.340859    0.754974   -21.00000    0.18523    0.11025 =
         0.16496   -0.06617   -0.07651    0.07208
O2    4    0.291915    0.236343    0.763657   -20.50000    0.10848    0.08986 =
         0.08986    0.01177   -0.01828    0.01828
PART 0
HKLF 4


REM  dcut_shelx_time-0d30v2_a.res in Im-3m
REM wR2 = 0.3751, GooF = S = 1.299, Restrained GooF = 1.284 for all data
REM R1 = 0.1308 for 2625 Fo > 4sig(Fo) and 0.1545 for all 4104 data
REM 131 parameters refined using 137 restraints

END

WGHT      0.2000      0.0000

REM Highest difference peak  1.008,  deepest hole -0.846,  1-sigma level  0.113
Q1    1   0.5000  0.1784  1.0000  10.25000  0.05    1.01
Q2    1   0.2697  0.3529  0.7381  11.00000  0.05    0.82
Q3    1   0.5000  0.2500  1.0000  10.12500  0.05    0.59
Q4    1   0.2990  0.2990  0.7294  10.50000  0.05    0.59
Q5    1   0.2917  0.2917  0.6759  10.50000  0.05    0.46
Q6    1   0.4819  0.2707  0.8745  11.00000  0.05    0.43
Q7    1   0.3241  0.2289  0.7711  10.50000  0.05    0.43
Q8    1   0.3141  0.3141  0.7244  10.50000  0.05    0.41
Q9    1   0.2951  0.3292  0.7149  11.00000  0.05    0.40
Q10   1   0.4816  0.2442  0.8890  11.00000  0.05    0.40
Q11   1   0.4758  0.2170  0.9418  11.00000  0.05    0.39
Q12   1   0.2938  0.3129  0.6964  11.00000  0.05    0.39
Q13   1   0.4693  0.2306  0.8726  11.00000  0.05    0.39
Q14   1   0.3287  0.3199  0.8180  11.00000  0.05    0.38
Q15   1   0.2674  0.2940  0.7977  11.00000  0.05    0.37
Q16   1   0.4785  0.2846  0.9471  11.00000  0.05    0.36
Q17   1   0.3328  0.2394  0.7606  10.50000  0.05    0.36
Q18   1   0.5000  0.2601  0.8597  10.50000  0.05    0.35
Q19   1   0.2938  0.2489  0.7663  11.00000  0.05    0.35
Q20   1   0.2935  0.2935  0.8214  10.50000  0.05    0.34
;
_shelx_res_checksum    8517

_shelx_hkl_file
;
   1   1   0 -284.15   86.58
   2   0   0 5865.57  274.92
   2   1   1 4430.56  140.36
   2   2   0 5348.96  209.84
   3   1   0  957.26   59.80
   2   2   2 9999.00  994.29
   3   1   2  411.80   56.42
   3   2   1  492.76   55.68
   4   0   0 7349.84  360.69
   3   3   0  107.04   66.97
   4   1   1 1685.99  106.25
   4   2   0 1553.17  107.63
   3   3   2  479.17   34.98
   4   2   2 2166.31  233.37
   4   1   3  262.55   46.34
   4   3   1  170.20   14.02
   5   1   0   97.60   27.95
   5   1   2  -74.75   29.35
   5   2   1  -28.07   47.40
   4   4   0 1517.53  219.97
   4   3   3 -251.51   38.45
   5   3   0 -266.52   38.62
   4   4   2  556.01  129.56
   6   0   0 5262.17  447.63
   5   2   3  457.57   24.48
   5   3   2  440.81   20.33
   6   1   1 2376.33  109.95
   6   2   0 1088.06   33.28
   5   1   4  980.10   25.14
   5   4   1 1052.52   35.37
   6   2   2  932.78   88.73
   6   1   3 -172.12   16.42
   6   3   1 -175.75   16.84
   4   4   4  592.59  207.74
   5   3   4 -102.49   39.79
   5   4   3  -54.17   47.23
   5   5   0  928.74  102.49
   7   1   0  -71.84   27.97
   6   4   0    5.23   15.70
   5   5   2 1311.39  118.63
   6   3   3   17.74    6.42
   7   1   2   60.74    5.78
   7   2   1   69.37    8.74
   6   2   4  594.40   98.91
   6   4   2  548.70   58.14
   7   3   0  191.66    6.89
   6   1   5  540.13   28.94
   6   5   1  624.03   46.85
   7   2   3  138.32   14.44
   7   3   2  124.67    7.21
   8   0   0 3644.62  391.66
   5   5   4   40.05    9.74
   7   1   4    9.25    5.93
   7   4   1    9.70    9.25
   8   1   1 1702.11   83.37
   6   4   4  403.67   92.62
   8   2   0 2245.96  179.82
   6   3   5  407.69   27.07
   6   5   3  595.34   79.11
   6   6   0 1186.33  141.77
   8   2   2 1054.56  118.63
   7   3   4  300.57   26.14
   7   4   3  282.86   17.76
   7   5   0  880.17   91.41
   8   1   3  390.96   25.03
   8   3   1  388.13   25.73
   6   6   2  215.12   33.07
   7   2   5  673.79   71.80
   7   5   2  568.73   70.27
   8   4   0  887.97  152.06
   8   3   3 -298.53   19.67
   9   1   0  681.83   60.59
   8   2   4 1775.25  228.35
   8   4   2 1475.23  204.76
   6   5   5  670.66   88.64
   7   1   6 -117.08    8.46
   7   6   1 -118.35    8.23
   9   1   2  450.06   46.17
   9   2   1  445.51   53.30
   6   6   4 2011.85  211.67
   7   4   5  688.08   26.95
   7   5   4  608.22   21.99
   8   1   5  982.87   44.87
   8   5   1  926.17   28.88
   9   3   0  592.25   14.27
   7   3   6 2202.74  146.83
   7   6   3 1998.40  114.99
   9   2   3  889.02   16.84
   9   3   2  895.59   18.14
   8   4   4 2330.30  222.43
   7   7   0 3795.13  276.16
   8   3   5  553.40   31.69
   8   5   3  595.00   38.75
   9   1   4  549.53   25.27
   9   4   1  542.98   20.65
   8   6   0  198.93   61.82
  10   0   0 1574.10  251.34
   7   7   2 4011.72  248.04
  10   1   1  256.80   44.02
   8   2   6  474.50  111.87
   8   6   2  657.16  137.75
  10   2   0 2754.97  234.15
   9   3   4 -256.53   20.10
   9   4   3 -277.13   27.16
   9   5   0   19.33   33.67
   6   6   6  628.68  172.27
  10   2   2  224.69   59.46
   7   5   6  347.64   46.83
   7   6   5  429.09   81.54
   9   2   5 -143.36   10.95
   9   5   2 -146.17   11.82
  10   1   3  502.04   51.21
  10   3   1  468.94   56.29
   7   7   4 1559.43  149.83
   8   1   7  134.75   20.12
   8   5   5 1325.38  153.68
   8   7   1   90.85   13.67
   8   4   6   22.20   13.50
   8   6   4   34.03   15.87
  10   4   0 2581.98  229.11
   9   1   6   53.61    7.34
   9   6   1   62.97    9.32
  10   3   3  533.68   45.02
  10   2   4 1224.91  137.17
  10   4   2 1389.56  138.32
   8   3   7 1261.19   85.75
   8   7   3 1470.17  126.01
   9   4   5   59.65   13.16
   9   5   4   59.63   11.10
  11   1   0  116.57   16.74
   9   3   6  172.56   12.29
   9   6   3  230.60   24.05
  10   1   5  173.69   10.65
  10   5   1  178.18   12.65
  11   1   2  175.09   10.78
  11   2   1  171.93   13.99
   8   8   0  756.52  109.55
   9   7   0  614.75   57.15
  11   3   0  927.70   52.04
   8   8   2  552.74   61.14
  10   4   4 1782.95  186.81
   7   7   6  176.63   20.84
   9   2   7  575.54   43.98
   9   7   2  599.65   48.81
  10   3   5  533.85   45.36
  10   5   3  592.59   65.57
  11   2   3  622.45   45.13
  11   3   2  481.73   35.75
   8   6   6  784.62   98.32
  10   6   0 1826.52  193.23
   8   5   7 1027.62  100.89
   8   7   5  902.31   91.11
  11   1   4   18.99    7.04
  11   4   1   16.52    4.32
  10   2   6  783.28  109.04
  10   6   2  829.79   93.02
   9   5   6  497.27   86.11
   9   6   5  410.27   41.96
   8   8   4  621.45  110.78
  12   0   0   67.72   29.54
   9   1   8   65.69   23.67
   9   4   7  264.52   26.88
   9   7   4  345.32   46.17
   9   8   1   22.65    5.64
  11   3   4   41.81    5.87
  11   4   3   82.22   12.78
  11   5   0  432.45   54.23
  12   1   1  234.94   14.74
  12   2   0 3441.61  215.20
  10   1   7  122.95    9.97
  10   5   5  941.82   73.05
  10   7   1  166.42   20.99
  11   2   5   68.91    8.42
  11   5   2   85.11   11.95
  10   4   6   23.20   15.70
  10   6   4   29.26   13.23
  12   2   2 2472.62  163.25
   9   3   8  662.07   56.04
   9   8   3  630.11   50.17
  12   1   3  430.92   29.94
  12   3   1  491.96   41.92
  10   3   7  708.14   49.13
  10   7   3  871.85   78.73
  11   1   6  -15.40    5.49
  11   6   1   17.69   25.82
  12   4   0  131.35   23.80
   8   7   7 1021.94  103.72
   9   9   0 2620.64  213.42
  11   4   5  -15.53    5.23
  11   5   4  -14.02    3.76
  12   3   3  358.76   33.39
   8   8   6  980.06  126.80
  10   8   0 1025.85  123.52
  12   2   4 1434.80  125.95
  12   4   2 1717.91  149.32
   9   6   7  104.87   13.97
   9   7   6  120.78   19.74
   9   9   2 3139.01  159.76
  11   3   6   57.51    5.32
  11   6   3   93.45   30.26
  10   2   8  518.41   52.98
  10   8   2  552.33   44.83
   9   5   8 1025.19   90.92
   9   8   5 1156.18  121.90
  11   7   0  792.82   50.38
  12   1   5  126.71    3.85
  12   5   1  132.26    4.83
  13   1   0  571.79   37.90
  10   6   6  131.90    6.66
  10   5   7  677.53   47.11
  10   7   5  647.27   45.98
  11   2   7  702.88   59.70
  11   7   2  583.23   31.35
  13   1   2  469.03   18.59
  13   2   1  425.05   14.27
  12   4   4  751.63   93.21
   9   9   4 1915.48  166.84
  12   3   5  668.09   70.65
  12   5   3  599.16   52.34
  13   3   0  208.21   17.25
  10   4   8   60.95   15.76
  10   8   4   51.25   10.10
  12   6   0 1413.09  153.15
  10   1   9   89.98   11.42
  10   9   1   84.26   11.74
  11   5   6  -11.68    6.68
  11   6   5   -3.76    6.72
  13   2   3  182.15   18.72
  13   3   2  166.35   12.82
  12   2   6 1099.97  109.82
  12   6   2 1421.10  140.17
  11   1   8  -76.50    4.66
  11   4   7   -1.62    9.49
  11   7   4   15.46   12.53
  11   8   1  -72.46    4.74
  13   1   4   90.60   14.25
  13   4   1  107.59   22.48
  10   3   9  731.87   87.43
  10   9   3  567.94   63.65
   8   8   8  964.96  157.97
   9   7   8  674.34   62.46
   9   8   7  935.23  103.23
  11   3   8   17.63    7.87
  11   8   3   33.13    9.76
  12   1   7   14.29    5.93
  12   5   5 1393.24  128.37
  12   7   1   12.68    5.34
  13   3   4  143.75   11.68
  13   4   3  134.32   10.78
  13   5   0 1463.81  115.86
  12   4   6   98.02   21.46
  12   6   4   54.74   10.48
  14   0   0 1512.32  193.17
   9   9   6  341.57   35.39
  10   7   7  261.50   27.24
  13   2   5 1170.70   58.83
  13   5   2 1355.43   88.34
  14   1   1   93.60   13.10
  10   6   8   31.14    6.78
  10   8   6   32.35    9.27
  10  10   0  853.24  128.11
  14   2   0 2441.15  164.40
  11   9   0  106.66   17.40
  12   3   7  284.03   25.41
  12   7   3  348.38   31.56
  10  10   2 1203.26  126.07
  14   2   2  158.36   18.46
  10   5   9  623.62   73.39
  10   9   5  730.34   84.45
  11   2   9  123.90   16.74
  11   6   7   23.59   12.44
  11   7   6    6.25   12.95
  11   9   2  120.76   10.44
  13   1   6   89.62   10.59
  13   6   1   89.94   11.55
  14   1   3  354.55   26.88
  14   3   1  334.71   34.73
  12   8   0   18.42    6.44
  11   5   8  107.70   11.78
  11   8   5  106.89   11.99
  13   4   5  545.29   51.74
  13   5   4  529.00   46.21
  12   2   8  114.27   16.46
  12   8   2  118.23   18.74
  14   4   0 2243.96  210.46
  13   3   6   42.11    8.91
  13   6   3   26.14    3.53
  14   3   3  282.39   17.80
  10  10   4  174.77   30.05
  12   6   6    5.78    5.42
  14   2   4 2419.63  192.77
  14   4   2 2613.99  195.26
  11   4   9  143.51   19.37
  11   9   4  135.88   14.91
  12   5   7  602.57   64.65
  12   7   5  499.89   45.47
  13   7   0  225.03   18.95
  11   1  10  107.10   13.61
  11  10   1   91.43    7.68
  13   2   7  291.85   18.48
  13   7   2  331.83   32.41
  14   1   5   31.82    5.53
  14   5   1   33.05    4.53
  12   4   8   21.12    4.76
  12   8   4   31.07    7.17
   9   9   8  156.06   14.95
  12   1   9   38.83    3.36
  12   9   1   46.17    7.83
  15   1   0   36.52    3.28
  10   8   8  241.60   47.62
  14   4   4 2640.85  250.64
  10   7   9  732.47   87.26
  10   9   7  807.37  118.42
  11   3  10  162.67   12.31
  11  10   3  194.06   30.18
  13   5   6   54.44    6.66
  13   6   5   41.02    3.57
  14   3   5  346.23   24.29
  14   5   3  404.93   38.83
  15   1   2   36.47    2.21
  15   2   1   49.66    7.70
  14   6   0  592.02   97.17
  11   7   8  212.35   22.76
  11   8   7  271.14   39.41
  12   3   9  248.23   22.18
  12   9   3  237.87   19.46
  13   1   8   72.03    6.89
  13   4   7  325.11   48.72
  13   7   4  266.99   25.86
  13   8   1   67.33    7.36
  15   3   0 2372.82  139.64
  10  10   6  253.70   43.15
  14   2   6  155.15   43.83
  14   6   2  126.31   17.52
  11   6   9   70.18    8.25
  11   9   6   61.33    7.49
  15   2   3 2039.92   93.51
  15   3   2 2236.66  111.82
  11  11   0  503.33   73.24
  12   7   7  190.39   39.15
  13   3   8   34.39   33.22
  13   8   3   20.91   11.27
  15   1   4   35.13    5.34
  15   4   1   30.84    3.85
  12   6   8    3.06    3.93
  12   8   6   13.33   11.44
  12  10   0  188.41   26.01
  11   5  10  413.56   45.36
  11  10   5  320.48   27.29
  11  11   2  554.46   49.79
  14   1   7   21.50    3.98
  14   5   5  941.38  104.25
  14   7   1   26.07    7.89
  12   2  10   19.65    4.47
  12  10   2   48.13   13.72
  14   4   6  242.49   71.50
  14   6   4  109.23   12.31
  12   5   9  117.82   12.76
  12   9   5  127.20   13.57
  13   9   0   19.93    5.53
  15   3   4 1641.05   89.54
  15   4   3 1709.96   93.30
  15   5   0  435.34   62.21
  13   2   9   82.30   46.70
  13   6   7   26.54    3.96
  13   7   6   34.64    9.95
  13   9   2   45.49    7.63
  14   3   7  223.50   15.42
  14   7   3  228.79   18.48
  15   2   5  459.25   31.99
  15   5   2  544.44   52.74
  16   0   0   10.25    5.64
  11  11   4  430.77   39.83
  13   5   8   -3.55    2.23
  13   8   5    1.98    3.96
  16   1   1   11.76    2.36
  12   4  10   -0.30    2.25
  12  10   4    8.04    6.91
  14   8   0  267.88   35.79
  16   2   0 2268.01  203.02
  10   9   9  405.46   48.17
  15   1   6   41.51    5.89
  15   6   1   38.22    4.62
  10  10   8  135.71   24.44
  14   2   8    3.32    2.74
  14   8   2   31.45   17.35
  16   2   2 3527.46  244.40
  11   8   9   56.83   10.51
  11   9   8   69.44   13.53
  12   1  11   50.49    6.81
  12  11   1   59.36   10.27
  13   4   9   81.88   16.31
  13   9   4   63.21    7.27
  15   4   5  464.35   32.22
  15   5   4  463.48   45.43
  16   1   3  243.57   13.78
  16   3   1  221.78   12.42
  14   6   6   14.76    3.45
  11   7  10  328.20   27.29
  11  10   7  345.25   40.90
  13   1  10   46.07    3.57
  13  10   1   59.02    6.49
  14   5   7  341.34   23.95
  14   7   5  359.69   35.75
  15   3   6  959.13   64.27
  15   6   3  973.62   65.78
  12   8   8   16.33    3.25
  16   4   0   85.26   49.68
  12   3  11   70.99    4.79
  12   7   9  247.17   27.29
  12   9   7  371.86   66.25
  12  11   3   84.45    6.70
  15   7   0  946.18   71.80
  16   3   3  453.42   31.31
  14   4   8   10.44    2.38
  14   8   4   13.93    3.47
  16   2   4 1189.74  125.86
  16   4   2 1264.68  108.04
  11  11   6  368.78   31.86
  13   3  10   22.31    2.15
  13  10   3   18.01    2.11
  14   1   9   18.48    2.57
  14   9   1   19.88    4.04
  15   2   7 1103.52   93.81
  15   7   2 1207.62   90.17
  12   6  10   89.22   13.31
  12  10   6   99.81   14.70
  13   7   8    2.93    5.13
  13   8   7   11.19    7.76
  16   1   5   25.86    4.66
  16   5   1   21.88    2.79
  13   6   9   42.30   37.62
  13   9   6   -0.38    3.04
  14   3   9   79.16    8.15
  14   9   3   62.80    5.13
  15   5   6  240.04   20.69
  15   6   5  287.45   30.84
  12  12   0 1627.76  196.25
  16   4   4  186.90   17.48
  12   5  11  446.27   48.23
  12  11   5  419.26   40.96
  13  11   0  700.59   54.93
  15   1   8   14.74    6.85
  15   4   7  839.14   65.29
  15   7   4  937.38   74.73
  15   8   1    1.36    2.47
  16   3   5  161.31    9.46
  16   5   3  176.77   11.87
  17   1   0  851.76   57.61
  12  12   2 1441.05  161.25
  16   6   0 1693.09  194.45
  13   2  11  360.84   32.88
  13   5  10   54.72    5.51
  13  10   5   66.23   16.59
  13  11   2  426.62   38.66
  14   7   7  215.25   27.73
  17   1   2  713.75   60.25
  17   2   1  665.03   41.09
  14   6   8    3.79    4.91
  14   8   6    0.32    2.68
  14  10   0  402.46   64.61
  16   2   6 2340.57  221.56
  16   6   2 2411.59  220.41
  15   3   8  248.57   21.03
  15   8   3  246.91   18.01
  17   3   0  549.74   36.96
  10  10  10  354.06   74.10
  14   2  10  763.33  103.61
  14  10   2 1045.95  130.90
  11   9  10  373.31   46.55
  11  10   9  384.24   52.68
  14   5   9    5.57    2.70
  14   9   5    6.12    2.25
  17   2   3  582.45   31.31
  17   3   2  649.21   43.51
  12  12   4 1129.68  128.67
  11  11   8  151.30   14.93
  12   9   9   69.35   10.93
  13   4  11   18.72    4.36
  13  11   4   11.48    2.38
  15   9   0   83.98    8.32
  16   1   7    8.85    2.36
  16   5   5  264.93   24.97
  16   7   1   14.72    3.13
  17   1   4  478.11   31.11
  17   4   1  550.42   54.49
  12   8  10   47.36   11.00
  12  10   8   34.67    6.21
  16   4   6  578.30   71.39
  16   6   4  626.51   64.67
  15   2   9   14.99    2.55
  15   6   7  362.84   31.52
  15   7   6  352.68   36.56
  15   9   2   54.87   25.03
  14   4  10   85.90   14.61
  14  10   4   78.90   12.14
  12   7  11  458.06   63.61
  12  11   7  320.48   42.77
  13   1  12   45.32    6.98
  13   8   9   10.89    2.72
  13   9   8    4.32    2.96
  13  12   1   31.14    3.70
  15   5   8   55.06   13.02
  15   8   5   43.28   10.10
  16   3   7   91.77    5.17
  16   7   3   93.30    5.89
  17   3   4  542.53   35.79
  17   4   3  551.01   28.84
  17   5   0 4129.69  277.54
  13   7  10   28.56    5.13
  13  10   7   42.22    7.76
  14   1  11   12.63    2.62
  14  11   1   11.42    3.28
  17   2   5 3409.75  196.60
  17   5   2 3261.94  192.81
  16   8   0  271.09   37.88
  13   3  12   57.23    7.06
  13  12   3   63.82    6.51
  15   4   9   31.90    4.87
  15   9   4   51.42   14.25
  12  12   6  712.77   93.13
  14   8   8  -13.55    2.87
  16   2   8   45.49    8.95
  16   8   2   61.85   11.29
  18   0   0  659.03  127.82
  13   6  11   26.33    8.78
  13  11   6   32.09    7.46
  14   3  11   -9.38    5.21
  14   7   9  116.97   28.41
  14   9   7   82.41   12.99
  14  11   3  -20.46    1.77
  15   1  10  -15.12    2.91
  15  10   1  -15.93    2.28
  17   1   6  177.39   13.97
  17   6   1  237.90   24.69
  18   1   1  -11.57    2.02
  16   6   6 1045.37  124.24
  18   2   0  264.88   48.21
  16   5   7   16.21   22.42
  16   7   5  -26.52    3.51
  17   4   5 2551.99  165.01
  17   5   4 2580.51  152.57
  14   6  10   -0.09    7.21
  14  10   6   28.43   12.38
  18   2   2   87.66   16.86
  15   3  10   19.91   17.42
  15  10   3   23.44   13.08
  17   3   6  178.71   16.23
  17   6   3  203.46   24.24
  18   1   3   69.27   44.68
  18   3   1    2.55    5.53
  16   4   8  129.35   26.67
  16   8   4  182.88   49.13
  13   5  12  151.25   24.33
  13  12   5  251.51   83.09
  13  13   0 1895.45  191.38
  15   7   8  -58.17   16.33
  15   8   7  -53.02   12.38
  16   1   9 -111.42    7.81
  16   9   1 -100.21   14.08
  17   7   0   28.69   21.67
  14  12   0 2023.86  232.77
  18   4   0 2152.78  170.54
  11  11  10 -123.22   30.39
  13  13   2 1499.35  130.05
  14   5  11  -88.81   11.00
  14  11   5  -67.59   13.14
  15   6   9  -35.22   19.20
  15   9   6  -59.76   15.72
  17   2   7  -60.68   12.48
  17   7   2  -51.79   15.12
  18   3   3   -5.55   12.91
  12  10  10 -135.75   15.93
  14   2  12 2386.43  258.78
  14  12   2 1995.24  222.58
  18   2   4 1104.62  112.89
  18   4   2 1094.57  112.16
  12   9  11  157.82   38.88
  12  11   9   58.93   31.09
  15  11   0 2202.12  188.60
  16   3   9 -157.31    9.95
  16   9   3 -140.47    7.95
  13   9  10  -40.56   29.97
  13  10   9  -27.46   19.86
  15   2  11 1895.70  163.55
  15   5  10  -66.42   12.04
  15  10   5  -79.16   10.87
  15  11   2 1717.21  176.88
  17   5   6 1289.76   98.32
  17   6   5 1297.92  125.24
  18   1   5  -68.93   11.04
  18   5   1  -48.11   13.46
  12  12   8  280.73   58.70
  13   8  11  286.34   27.29
  13  11   8  268.67   27.82
  13  13   4  592.27   45.68
  16   7   7   96.49   18.10
  17   1   8  117.80   12.31
  17   4   7  262.40   37.18
  17   7   4  285.79   46.32
  17   8   1  124.63   14.10
  14   4  12 2638.72  212.86
  14  12   4 2760.46  222.50
  16   6   8  475.09   37.77
  16   8   6  366.58   30.45
  16  10   0 1546.71  166.84
  18   4   4 3898.96  217.73
  14   9   9  338.68   23.12
  18   3   5  318.44   11.10
  18   5   3  334.00   15.76
  14   8  10  369.22   23.65
  14  10   8  337.79   21.14
  16   2  10 1506.66  146.45
  16  10   2 1514.76  143.79
  18   6   0  364.54   17.52
  13   7  12  672.81   34.28
  13  12   7  683.89   45.60
  15   4  11 1194.16   58.19
  15  11   4 1171.17   64.10
  16   5   9  439.43   17.44
  16   9   5  420.90   16.50
  17   3   8  394.42   15.40
  17   8   3  379.20   13.93
  19   1   0  457.82   21.29
  18   2   6  476.47   20.44
  18   6   2  530.47   41.96
  14   1  13  361.91   19.10
  14   7  11  482.66   25.44
  14  11   7  544.23   34.77
  14  13   1  358.38   20.44
  19   1   2  422.69   15.95
  19   2   1  424.88   17.91
  15   1  12  256.99   18.48
  15   8   9  297.08   26.95
  15   9   8  289.81   20.71
  15  12   1  250.59   16.76
  17   9   0  317.41   20.88
  19   3   0 2045.94  113.14
  16   4  10  981.25   88.90
  16  10   4  997.48   74.86
  13  13   6  102.49   15.33
  14   3  13  140.90   12.31
  14  13   3  119.22   11.00
  15   7  10  113.57   14.72
  15  10   7   93.66   13.46
  17   2   9  102.70   12.89
  17   6   7  203.68   17.38
  17   7   6  194.49   17.91
  17   9   2   89.49   13.04
  18   1   7   55.91   12.72
  18   5   5  127.31   10.61
  18   7   1   77.86   15.63
  19   2   3 1916.46  126.94
  19   3   2 1706.38  103.44
  14   6  12 1005.35  128.09
  14  12   6 1276.17  181.01
  18   4   6  190.09   18.93
  18   6   4  234.09   22.22
  15   3  12  -27.33    9.49
  15  12   3  -38.30   10.38
  16   1  11  -51.91   11.89
  16  11   1  -57.27   13.27
  17   5   8  307.57   30.75
  17   8   5  348.59   35.28
  19   1   4  -63.84   11.42
  19   4   1  -82.86    8.02
  15   6  11  -49.57   12.40
  15  11   6  -30.03   16.52
  18   3   7 -141.24    8.51
  18   7   3  -89.77   22.65
  16   8   8  -34.16   16.04
  12  11  11  -88.62   10.93
  16   3  11 -110.38    8.51
  16   7   9 -117.99    9.08
  16   9   7 -120.71    8.53
  16  11   3 -119.95    7.78
  17   4   9 -122.24    9.29
  17   9   4 -131.96    6.19
  19   3   4  926.04   63.99
  19   4   3  817.41   59.89
  19   5   0   29.84   16.93
  12  12  10  -94.30   17.31
  18   8   0 -100.21    8.08
  13  10  11   54.42   20.46
  13  11  10   42.73   14.80
  14   5  13  115.84   17.08
  14  13   5  120.08   23.48
  17   1  10  -75.07    6.00
  17  10   1  -78.14    7.10
  19   2   5   93.53   17.55
  19   5   2   79.58   17.27
  14  14   0 1545.96  198.85
  16   6  10  -32.13    8.46
  16  10   6  -38.56    8.17
  18   2   8   17.91   11.91
  18   8   2   84.88   24.88
  13   9  12   32.26   11.17
  13  12   9   54.66   20.08
  15   5  12  -19.40    4.34
  15  12   5   -8.59    7.04
  15  13   0 3126.96  278.05
  14  10  10   30.99   11.65
  14  14   2 3445.03  334.64
  18   6   6  -20.93    6.47
  14   9  11   47.98   10.27
  14  11   9   67.44   13.10
  15   2  13 1795.98  119.71
  15  13   2 2005.83  142.58
  17   3  10   10.83    6.04
  17  10   3   35.39    8.25
  18   5   7  180.58   22.05
  18   7   5  155.21   14.14
  19   1   6  -30.22    4.79
  19   6   1  -39.94    3.21
  16  12   0 2000.83  210.95
  20   0   0  421.62   93.94
  13  13   8  103.27   14.80
  16   5  11  -18.18    5.08
  16  11   5  -10.44    7.29
  17   7   8   -4.19    5.00
  17   8   7   -9.83    4.51
  19   4   5   27.50    5.10
  19   5   4   30.24    5.13
  20   1   1  -31.52    2.76
  14   8  12  311.46   52.36
  14  12   8  282.05   54.76
  16   2  12 1040.10  113.95
  16  12   2 1045.84  106.02
  18   4   8  364.33   39.43
  18   8   4  311.99   41.88
  20   2   0   10.29   26.92
  15   9  10   92.56   46.53
  15  10   9   32.65    6.36
  17   6   9    7.59    5.87
  17   9   6    1.57    3.28
  18   1   9  -28.80    2.81
  18   9   1   12.59   35.81
  19   3   6  251.63   21.86
  19   6   3  257.14   19.01
  14  14   4 2308.55  199.23
  20   2   2  134.39   16.46
  15   4  13  677.49   44.19
  15   8  11  -14.19    3.32
  15  11   8   -1.42    7.57
  15  13   4  685.47   56.61
  17  11   0 1219.60   90.41
  19   7   0  385.19   40.41
  20   1   3  -12.78    2.11
  20   3   1  -14.48    2.19
  14   7  13  440.62   53.98
  14  13   7  278.28   21.95
  17   2  11 1006.14   90.28
  17   5  10   68.80    5.81
  17  10   5   66.69    5.85
  17  11   2 1022.64   89.45
  18   3   9   54.19    9.21
  18   9   3   41.92    5.15
  19   2   7  385.64   51.15
  19   7   2  456.31   50.53
  16   4  12 1103.26  115.67
  16  12   4 1006.11  102.72
  20   4   0  528.73   60.46
  15   7  12    1.04    3.32
  15  12   7   -0.06    2.66
  16   9   9   12.53    5.21
  20   3   3    2.96    1.94
  16   8  10   13.89    4.21
  16  10   8   11.65    3.34
  20   2   4   79.65   21.50
  20   4   2   73.05    7.87
  15   1  14   17.84    3.11
  15  14   1   20.52    4.42
  18   7   7  630.83   55.93
  19   5   6   17.06    3.13
  19   6   5   14.55    1.62
  18   6   8   72.95    8.38
  18   8   6   84.73   11.23
  18  10   0 1349.69  164.16
  16   1  13   18.61    2.89
  16   7  11    8.27    2.51
  16  11   7   10.10    2.19
  16  13   1   12.68    2.87
  17   4  11  373.14   25.31
  17  11   4  353.65   27.63
  19   1   8   17.33    5.06
  19   4   7  158.80   10.59
  19   7   4  144.68    8.83
  19   8   1   19.27    7.78
  20   1   5    6.93    2.04
  20   5   1    7.23    1.30
  14  14   6  875.58  105.27
  18   2  10 1005.54  124.56
  18  10   2  986.40  121.33
  15   3  14    7.53    2.00
  15   6  13   26.67    2.72
  15  13   6   22.29    2.47
  15  14   3    5.89    2.02
  18   5   9  278.22   25.29
  18   9   5  256.63   17.82
  12  12  12  188.15   55.61
  20   4   4  195.30   19.84
  13  11  12    0.02    2.55
  13  12  11    2.34    3.02
  16   3  13   13.14    4.96
  16  13   3    5.32    2.04
  17   1  12    5.15    2.23
  17   8   9   58.63    5.66
  17   9   8   63.33   11.93
  17  12   1    5.81    2.30
  19   3   8   57.42    6.40
  19   8   3   54.87    5.23
  20   3   5  131.37    8.19
  20   5   3  142.15   11.04
  16   6  12   74.39   13.82
  16  12   6   59.38    7.74
  20   6   0   14.08    3.59
  13  13  10  336.68   27.73
  14  11  11   13.14    2.76
  17   7  10    0.94    2.06
  17  10   7    3.15    2.23
  14  10  12   31.37    7.27
  14  12  10   51.28   13.89
  18   4  10   18.03   10.36
  18  10   4    5.06    2.15
  20   2   6  108.57   12.55
  20   6   2  128.77   17.10
  17   3  12   51.89    7.49
  17  12   3   60.70    9.59
  19   9   0  200.34   19.91
  21   1   0   85.26   10.17
  14   9  13   95.58   10.40
  14  13   9  157.00   21.65
  15   5  14  132.96   10.31
  15  10  11  170.31   22.12
  15  11  10  154.95   17.08
  15  14   5  126.24    8.95
  17   6  11    4.62    2.02
  17  11   6   22.73   16.86
  18   1  11   -1.55    1.98
  18  11   1    3.74    6.89
  19   2   9  144.04   14.80
  19   6   7   52.25    5.23
  19   7   6   50.28    5.32
  19   9   2  156.87   19.06
  21   1   2   51.08    5.72
  21   2   1   81.77   19.46
  15   9  12   21.97   13.33
  15  12   9   33.86   16.01
  15  15   0 1221.55  122.82
  16   5  13   15.76    2.11
  16  13   5   25.52    3.57
  19   5   8   59.21    4.21
  19   8   5   58.44    3.91
  20   1   7   42.49    4.72
  20   5   5  279.90   18.23
  20   7   1   45.70    9.10
  21   3   0    7.57    3.13
  16  14   0  882.15  117.88
  18   8   8  484.21   45.75
  20   4   6    9.21    3.38
  20   6   4    9.85    3.06
  15  15   2  994.84  107.91
  18   3  11   30.28    4.47
  18   7   9  346.27   29.82
  18   9   7  366.67   31.77
  18  11   3   27.95    4.62
  21   2   3   11.25    3.98
  21   3   2    7.36    2.87
  14  14   8  117.54   17.69
  16   2  14  801.61   93.62
  16  10  10  328.18   45.66
  16  14   2  666.05   75.99
  15   8  13  181.07   18.93
  15  13   8  212.14   22.20
  16   9  11   22.84    4.44
  16  11   9   22.08    4.02
  17   5  12   87.03    5.85
  17  12   5  116.86    8.29
  17  13   0 1282.36  110.70
  19   4   9   70.14    5.38
  19   9   4   73.90    5.74
  20   3   7  194.72   19.88
  20   7   3  207.25   25.63
  21   1   4    5.23    1.49
  21   4   1   24.80   19.01
  18   6  10   -0.23    1.91
  18  10   6   16.46    7.63
  17   2  13 1099.44   88.88
  17  13   2 1175.13  109.04
  19   1  10    6.25    2.55
  19  10   1    6.17    2.23
  16   8  12   22.86    4.87
  16  12   8   14.89    3.68
  20   8   0  266.27   30.56
  15  15   4  354.82   28.29
  21   3   4    3.81    2.64
  21   4   3    0.36    2.62
  21   5   0  164.42   10.63
  16   4  14 1127.47  107.14
  16  14   4  736.23   81.52
  18  12   0  342.49   43.05
  20   2   8  302.17   45.79
  20   8   2  289.75   40.32
  15   7  14  105.76   14.59
  15  14   7   94.07    9.57
  17   9  10   67.37    6.21
  17  10   9   55.76    6.34
  18   5  11   57.44    4.57
  18  11   5   49.19    4.62
  19   3  10   13.95    2.25
  19  10   3   13.78    4.59
  21   2   5  144.66   13.12
  21   5   2  137.85   10.65
  18   2  12  413.27   46.07
  18  12   2  531.00   62.06
  20   6   6  374.24   33.67
  16   7  13   82.90   10.80
  16  13   7  100.68   11.70
  17   4  13  405.31   36.41
  17   8  11   70.82    6.44
  17  11   8   93.04   12.70
  17  13   4  522.16   57.38
  19   7   8   65.50    8.08
  19   8   7   66.86    6.42
  20   5   7  823.17   49.15
  20   7   5  927.91   66.38
  19   6   9    8.36    2.17
  19   9   6   15.57    5.87
  21   1   6    1.49    1.38
  21   6   1    3.06    1.96
  20   4   8   99.38   12.04
  20   8   4   98.51   10.80
  13  13  12  127.24   13.38
  16   1  15    5.00    2.23
  16  15   1   14.42   12.87
  17   7  12   21.14    2.83
  17  12   7   18.35    3.02
  19  11   0  139.51   41.43
  20   1   9   12.93    2.30
  20   9   1   10.38    2.13
  21   4   5   14.29    1.77
  21   5   4   17.48    2.55
  14  12  12  337.62   52.89
  18   4  12   11.61    2.06
  18  12   4   18.57    3.64
  22   0   0   22.59    8.40
  14  11  13   15.53    2.91
  14  13  11   18.52    2.83
  15  15   6    4.21    2.34
  17   1  14    2.47    2.15
  17  14   1    4.66    2.21
  18   9   9   57.72    7.17
  19   2  11   84.39   10.89
  19   5  10   89.56    6.98
  19  10   5   91.94    7.51
  19  11   2   72.18    8.12
  21   3   6   77.97    5.21
  21   6   3   75.01    5.38
  22   1   1    1.70    2.08
  16   6  14  244.30   29.05
  16  14   6  205.42   25.80
  18   8  10  446.44   56.74
  18  10   8  361.37   48.70
  22   2   0   69.82   12.06
  15  11  12  104.72   12.21
  15  12  11  108.23   13.10
  16   3  15    8.02    2.17
  16  15   3   11.70    2.45
  20   3   9  275.28   20.78
  20   9   3  289.17   23.29
  21   7   0   20.40    4.30
  14  14  10  192.83   30.69
  22   2   2  260.78   27.95
  15  10  13  662.67   76.60
  15  13  10  546.91   51.36
  17   3  14   46.98    5.02
  17   6  13   27.41    2.28
  17  13   6   22.63    2.36
  17  14   3   50.89    7.32
  18   1  13    9.72    2.66
  18   7  11   12.40    1.89
  18  11   7   13.80    2.59
  18  13   1   14.55    3.57
  21   2   7   24.50    3.81
  21   7   2   24.16    2.64
  22   1   3   11.34    2.04
  22   3   1   10.89    2.11
  16  11  11   18.82    3.15
  19   4  11    9.36    2.11
  19  11   4   10.70    1.81
  20   7   7 1123.00  102.17
  16  10  12  483.38   65.06
  16  12  10  544.87   71.95
  20   6   8  149.79   14.31
  20   8   6  147.02   17.16
  20  10   0   45.70    8.32
  22   4   0   59.93    9.95
  15   9  14   38.24    4.91
  15  14   9   29.86    3.38
  18   3  13   38.54    5.68
  18  13   3   45.77    5.81
  21   5   6   52.59    3.21
  21   6   5   64.61    4.87
  22   3   3  197.06   21.88
  18   6  12   16.42    3.19
  18  12   6   17.82    3.87
  20   2  10    9.70    4.32
  20  10   2   40.26   26.78
  22   2   4  142.09   18.27
  22   4   2   95.21   12.02
  16   5  15   95.75    8.42
  16   9  13   63.27    9.72
  16  13   9   78.46   10.10
  16  15   5   76.09    6.95
  19   1  12   20.63    3.51
  19   8   9   24.63    3.42
  19   9   8   29.77    3.89
  19  12   1   16.76    3.59
  20   5   9  715.79   66.27
  20   9   5  654.99   45.94
  21   1   8    8.95    2.17
  21   4   7   71.42    6.21
  21   7   4   64.31    4.81
  21   8   1   12.51    2.59
  17   5  14   60.17   12.87
  17  10  11  232.22   25.24
  17  11  10  225.99   23.39
  17  14   5   46.58    4.04
  19   7  10   92.75   13.40
  19  10   7  123.05   17.63
  22   1   5   38.24    7.04
  22   5   1   40.15    3.04
  16  16   0 1491.80  189.22
  15  15   8  259.18   25.78
  17   9  12  170.01   41.36
  17  12   9  131.86   15.59
  17  15   0 2500.08  190.77
  19   3  12    9.85    4.85
  19  12   3   17.16    8.42
  21   3   8   96.15    9.49
  21   8   3   98.55   10.14
  16   8  14   29.71   24.71
  16  14   8    4.10    3.47
  16  16   2 1715.76  182.22
  20   4  10   69.52   48.15
  20  10   4   37.56   15.63
  22   4   4   43.96    4.81
  17   2  15 2129.11  152.64
  17  15   2 2123.33  175.56
  18   5  13   10.40    5.32
  18  13   5   11.61    5.47
  19   6  11   10.38    2.85
  19  11   6   10.29    2.38
  22   3   5  573.52   39.17
  22   5   3  636.72   49.19
  18  14   0 1603.62  184.32
  22   6   0  455.42   48.89
  17   8  13  168.05   17.89
  17  13   8  119.54   12.53
  20   1  11   37.90    5.23
  20  11   1   31.71    3.57
  21   9   0  108.12   22.46
  18   2  14 1097.31  112.65
  18  10  10  734.19   89.83
  18  14   2 1523.95  190.32
  22   2   6  230.90   21.67
  22   6   2  201.70   18.61
  18   9  11    8.61    4.44
  18  11   9   16.78    6.32
  21   2   9   82.24    9.02
  21   6   7  162.57   11.25
  21   7   6  138.51    8.27
  21   9   2   73.80    8.12
  16  16   4 1766.87  189.43
  20   8   8  301.85   34.75
  16   7  15  140.22   18.91
  16  15   7  119.95   10.36
  17   4  15 1224.27  109.91
  17  15   4 1103.35  106.36
  19   5  12   64.99    5.32
  19  12   5   50.85    4.76
  19  13   0 1445.37  131.18
  20   3  11  139.05   16.89
  20   7   9  643.61   53.08
  20   9   7  734.68   66.55
  20  11   3  137.07   12.63
  21   5   8   76.82    6.27
  21   8   5   80.39    5.49
  23   1   0   22.39    8.93
  18   8  12  364.82   44.90
  18  12   8  437.00   51.30
  14  13  13    7.66    3.70
  17   7  14   12.63    1.83
  17  14   7   12.87    1.94
  19   2  13 1304.26  126.35
  19  13   2 1094.76   90.60
  22   1   7   92.49   11.17
  22   5   5 1069.64   64.78
  22   7   1  101.62   11.21
  23   1   2    8.61    3.47
  23   2   1   40.54   36.71
  14  14  12  549.89   69.18
  18   4  14  499.36   53.79
  18  14   4  638.59   95.32
  20   6  10  716.41   82.71
  20  10   6  975.81   90.73
  22   4   6  168.42   17.33
  22   6   4  174.31   17.38
  15  12  13  374.45   38.26
  15  13  12  652.55   76.65
  21   4   9   35.03    5.61
  21   9   4   27.58    3.34
  23   3   0   29.65   12.87
  15  11  14   13.02    6.30
  15  14  11    5.23    2.19
  18   7  13   10.80    1.89
  18  13   7    9.68    1.79
  19   9  10  105.98   12.89
  19  10   9  122.16   17.52
  21   1  10   25.90    9.55
  21  10   1   22.73    5.98
  22   3   7  473.47   42.24
  22   7   3  456.23   34.56
  23   2   3   11.76    3.68
  23   3   2    6.47    1.94
  16  12  12  692.72   83.86
  20  12   0  736.72   96.79
  16  11  13   18.31    2.76
  16  13  11   39.43   10.46
  17   1  16    1.02    2.06
  17  16   1   11.17    7.46
  19   4  13  441.96   31.28
  19   8  11  155.36   21.54
  19  11   8  118.76   10.25
  19  13   4  503.57   39.79
  20   5  11  294.45   34.45
  20  11   5  279.81   31.48
  23   1   4   15.74    3.83
  23   4   1   14.61    2.91
  16  16   6  683.57   61.63
  20   2  12  428.58   47.19
  20  12   2  491.17   62.50
  22   8   0   36.83    4.59
  15  15  10  798.61   71.29
  17   6  15  203.68   13.82
  17  15   6  196.60   15.10
  18   1  15    1.79    2.19
  18  15   1    3.70    2.08
  21   3  10   91.05    9.68
  21  10   3   96.11    8.83
  16  10  14  559.63   98.21
  16  14  10  347.89   41.36
  22   2   8   57.23   16.48
  22   8   2   24.18    4.13
  17   3  16   56.55   11.08
  17  11  12  256.33   27.14
  17  12  11  250.47   24.29
  17  16   3   53.47    7.12
  19   7  12   99.30    9.27
  19  12   7  142.32   16.44
  21   7   8   57.59    4.83
  21   8   7   62.06    7.49
  23   3   4   71.35    6.70
  23   4   3   63.91    5.21
  23   5   0   42.32    5.36
  18   6  14  220.88   24.95
  18  14   6  260.33   27.88
  22   6   6    6.61    2.25
  17  10  13  493.51   43.56
  17  13  10  354.21   33.28
  18   3  15   18.65    9.55
  18  15   3    6.34    2.02
  19   1  14   12.72    6.47
  19  14   1   19.16    8.55
  21   6   9    8.97    2.13
  21   9   6   10.10    2.13
  22   5   7 1346.90   93.83
  22   7   5 1190.91   89.98
  23   2   5   74.24    5.93
  23   5   2   87.92   14.10
  20   4  12  179.52   39.77
  20  12   4  206.00   33.20
  16   9  15   79.99    8.17
  16  15   9   64.06    5.17
  20   9   9  196.57   22.27
  21  11   0  254.63   23.48
  20   8  10  419.50   46.49
  20  10   8  598.80   64.63
  22   4   8   87.56   13.19
  22   8   4   75.95    9.00
  17   9  14   46.30    7.49
  17  14   9   42.94    5.40
  18  11  11   80.37   17.89
  19   3  14   -2.13    1.79
  19   6  13   66.55    5.04
  19  13   6   63.76    5.17
  19  14   3   -0.91    3.23
  21   2  11  157.74   13.29
  21   5  10   34.22    3.36
  21  10   5   36.26    4.21
  21  11   2  192.19   19.93
  22   1   9   33.22    3.38
  22   9   1   34.20    4.04
  23   1   6   15.78    4.89
  23   6   1    8.87    1.66
  18  10  12  941.82  107.66
  18  12  10  775.90   88.34
  17   5  16   21.12   16.59
  17  16   5    6.42    3.49
  20   1  13   18.48    3.15
  20   7  11   62.21    5.19
  20  11   7   60.63    6.59
  20  13   1   35.43   18.31
  23   4   5  201.89   14.84
  23   5   4  213.52   13.57
  18   5  15   46.32   40.60
  18   9  13   62.38    9.25
  18  13   9   56.98    6.15
  18  15   5   14.44    4.47
  22   3   9  568.09   64.23
  22   9   3  490.55   35.47
  23   3   6  147.62    8.72
  23   6   3  149.96    9.74
  16  16   8   57.08   12.02
  24   0   0  152.27   48.57
  17   8  15   63.46    8.70
  17  15   8   55.08    8.23
  17  17   0  941.23  119.74
  20   3  13   60.61    7.40
  20  13   3   64.16    7.21
  21   4  11   74.20    6.85
  21  11   4   65.78    7.53
  23   7   0  115.06   10.21
  24   1   1   11.23    2.13
  18  16   0  555.61   74.01
  20   6  12   48.94    8.17
  20  12   6   57.17    8.04
  24   2   0   58.74   10.36
  17  17   2  556.84   62.76
  19   5  14    7.29    5.57
  19  10  11  333.30   30.20
  19  11  10  304.02   29.22
  19  14   5    1.32    2.32
  22   7   7  844.89   46.21
  23   2   7   35.35    3.36
  23   7   2   57.36   19.57
  18   2  16  477.60   55.27
  18   8  14   47.81    7.15
  18  14   8   62.84    9.14
  18  16   2  379.60   42.45
  22   6   8  199.32   15.25
  22   8   6  153.12   14.40
  22  10   0  207.31   30.71
  24   2   2   70.18    9.06
  19   9  12  128.03   12.25
  19  12   9  102.08    9.51
  19  15   0  738.10   80.28
  21   1  12   13.36    2.79
  21   8   9   55.10    7.34
  21   9   8   47.66    4.68
  21  12   1   29.80   17.12
  24   1   3   44.98    5.91
  24   3   1   42.68    4.96
  14  14  14  544.91  104.47
  22   2  10   76.41   11.27
  22  10   2   67.91   12.87
  15  13  14   87.81    9.27
  15  14  13  109.36   15.31
  19   2  15  441.04   43.85
  19  15   2  429.13   41.15
  21   7  10   15.82    3.13
  21  10   7   12.38    1.51
  22   5   9  728.94   46.09
  22   9   5  842.99   62.06
  23   5   6  209.38   13.12
  23   6   5  203.97   12.55
  24   4   0  311.10   40.32
  15  15  12  695.65   65.55
  16  13  13   18.97    3.74
  17   7  16   30.56    3.45
  17  16   7   40.47    5.15
  17  17   4  225.58   22.20
  19   8  13   36.11    3.83
  19  13   8   46.13    5.13
  20   5  13    4.38    1.87
  20  13   5    1.62    1.57
  21   3  12   67.52    7.72
  21  12   3   99.91   16.99
  23   1   8   16.97    3.21
  23   4   7    9.38    2.45
  23   7   4    7.04    1.40
  23   8   1   18.44    2.55
  24   3   3  289.92   27.39
  16  12  14  788.93  120.80
  16  14  12  914.71  109.65
  18   4  16  140.05   24.31
  18  16   4  154.29   15.99
  20  14   0  101.93   16.67
  24   2   4  289.92   39.51
  24   4   2  340.64   48.28
  18   7  15   46.28    4.19
  18  15   7   50.08    4.70
  21   6  11   18.18    2.28
  21  11   6   16.40    3.36
  20   2  14   53.96    8.06
  20  10  10 1189.99  131.33
  20  14   2   63.40   13.72
  22   4  10    1.53    1.68
  22  10   4    7.36    5.23
  16  11  15   31.48    3.49
  16  15  11   46.87   10.04
  17  12  13  539.13   52.30
  17  13  12  492.32   46.87
  19   4  15  223.67   25.78
  19  15   4  140.96   13.21
  20   9  11   13.02    2.66
  20  11   9   15.16    3.25
  23   3   8  207.34   15.87
  23   8   3  236.39   18.16
  24   1   5   75.84    8.10
  24   5   1   72.31    6.51
  17  11  14   58.02    7.46
  17  14  11   73.44    9.68
  19   7  14  152.53   14.19
  19  14   7  149.06   12.06
  22   1  11   56.53   10.21
  22  11   1   47.85    7.29
  20   8  12  168.08   18.99
  20  12   8  223.12   24.95
  24   4   4  353.85   40.00
  21   5  12   12.68    4.64
  21  12   5    9.68    1.89
  21  13   0   24.05    4.91
  23   9   0   11.00    2.30
  24   3   5  613.56   53.44
  24   5   3  610.56   47.40
  16  16  10  119.63   21.35
  18  12  12 1035.51  120.22
  20   4  14   26.05    3.85
  20  14   4   30.48    5.57
  22   8   8  880.17  112.95
  24   6   0   24.76    3.13
  17  10  15  443.06   47.53
  17  15  10  418.82   39.24
  17  17   6    0.00    1.17
  18   1  17   18.59    8.72
  18  11  13   43.26    4.47
  18  13  11   51.96    6.87
  18  17   1    4.91    2.15
  21   2  13   23.48    3.91
  21  13   2   43.26   24.05
  22   3  11  267.07   23.65
  22   7   9  628.09   50.77
  22   9   7  632.28   50.00
  22  11   3  309.06   34.30
  23   2   9   29.46   10.87
  23   6   7   32.31    2.57
  23   7   6   27.69    1.85
  23   9   2   24.37    3.36
  18   6  16   58.14    6.23
  18  16   6   61.21    6.93
  24   2   6   10.59    2.25
  24   6   2   10.25    2.55
  19   1  16   -1.45    2.11
  19  16   1    4.19    2.79
  20   7  13    1.25    2.23
  20  13   7    1.55    1.25
  23   5   8  309.31   21.18
  23   8   5  292.60   25.03
  18  10  14  543.57   76.82
  18  14  10  455.91   59.25
  22   6  10  104.15   12.10
  22  10   6   98.87   11.65
  18   3  17   28.54    6.70
  18  17   3   21.74    6.93
  19   6  15   11.42   11.97
  19  15   6    9.21    4.83
  21   9  10  137.43   11.93
  21  10   9  129.05   12.25
  17   9  16   10.29    2.06
  17  16   9   14.12    2.76
  19   3  16   12.19    5.91
  19  11  12  339.68   45.85
  19  12  11  317.69   27.26
  19  16   3    6.10    1.98
  20   1  15    3.72    2.30
  20  15   1    7.08    4.64
  21   4  13   18.25   13.40
  21   8  11   30.90    3.17
  21  11   8   39.00    5.38
  21  13   4    0.70    1.77
  23   4   9   62.38    7.08
  23   9   4   52.81    8.00
  24   1   7  108.57    7.25
  24   5   5  694.06   44.09
  24   7   1  139.19   17.04
  25   1   0    3.19    2.81
  22  12   0   13.95   12.95
  24   4   6    3.06    1.77
  24   6   4   12.46    7.38
  18   9  15   47.94    6.76
  18  15   9   50.87    5.70
  19  10  13  326.01   31.22
  19  13  10  276.05   29.65
  22   5  11  433.75   37.24
  22  11   5  363.46   32.37
  23   1  10   23.01    2.98
  23  10   1   25.82    2.91
  25   1   2   11.23    4.15
  25   2   1    4.70    1.83
  20   6  14  173.18   18.27
  20  14   6  144.28   14.55
  22   2  12    9.17    5.42
  22  12   2    2.42    1.98
  20   3  15   40.32   24.29
  20  15   3   11.68    8.89
  21   7  12    1.30    1.11
  21  12   7    5.06    1.42
  24   3   7  646.21   52.23
  24   7   3  608.71   47.57
  25   3   0  233.56   30.03
  18   5  17   17.04    2.08
  18  17   5   17.48    2.68
  19   9  14   92.58    8.25
  19  14   9   93.68    9.25
  21   1  14    6.30    2.08
  21  14   1    4.57    1.87
  23   3  10  194.38   15.57
  23  10   3  164.31   16.42
  25   2   3  233.07   23.18
  25   3   2  155.95   13.14
  24   8   0   66.59    9.02
  17  17   8  246.00   19.14
  19   5  16   14.89    5.21
  19  16   5    5.36    1.70
  20  11  11   78.80   13.53
  23   7   8   67.65    5.32
  23   8   7   58.29    3.11
  25   1   4   13.04    3.00
  25   4   1   14.84    1.89
  18   8  16  100.23   11.19
  18  16   8  108.29   13.67
  20  10  12  825.30   99.21
  20  12  10  736.87   87.60
  22   4  12   73.99   11.42
  22  12   4  104.36   49.00
  24   2   8   98.13   10.42
  24   8   2   91.79    9.38
  15  15  14  264.95   38.79
  21   3  14   28.33   10.02
  21   6  13   22.80    2.47
  21  13   6   19.82    1.74
  21  14   3   20.78    4.00
  22   9   9  178.88   14.25
  23   6   9   20.65    1.98
  23   9   6   20.37    1.62
  16  14  14  863.37  106.12
  18  18   0 1229.76  170.78
  22   8  10  417.73   43.05
  22  10   8  532.96   58.14
  24   6   6  108.59   10.23
  16  13  15   23.61    8.06
  16  15  13    4.38    3.38
  19   8  15  123.67    8.21
  19  15   8  163.80   22.69
  19  17   0 1585.20  136.00
  20   5  15   14.93    3.00
  20   9  13   70.50    8.55
  20  13   9   59.72    5.53
  20  15   5   10.31    2.34
  23  11   0   21.78    3.53
  24   5   7 1027.66   67.52
  24   7   5 1027.76   58.53
  25   3   4  156.19   13.87
  25   4   3  213.50   21.16
  25   5   0   21.33    4.32
  18  18   2 1426.99  161.36
  17  13  14  172.41   20.37
  17  14  13  207.82   27.80
  19   2  17 1296.37  141.32
  19  17   2  923.94   66.50
  22   1  13   22.69    5.66
  22   7  11  147.30    8.80
  22  11   7  154.85   10.63
  22  13   1   11.95    2.32
  23   2  11    9.17    3.28
  23   5  10  223.16   16.31
  23  10   5  267.14   28.65
  23  11   2   32.71   14.19
  25   2   5   11.38    1.77
  25   5   2   16.74    4.70
  16  16  12  729.43   91.90
  20  16   0  595.46   75.78
  24   4   8   28.90    3.42
  24   8   4   24.71    3.30
  17  12  15  483.49   45.11
  17  15  12  457.31   45.94
  24   1   9   69.63    7.17
  24   9   1   62.50    6.55
  20   2  16  619.67   87.66
  20   8  14  176.94   18.95
  20  14   8  233.77   30.62
  20  16   2  471.82   65.16
  18   7  17   59.42    7.42
  18  13  13   68.10    8.19
  18  17   7   52.68    5.81
  21   5  14   18.29   13.50
  21  10  11  143.62   15.65
  21  11  10  148.13   14.76
  21  14   5    5.55    2.83
  22   3  13   80.94   14.53
  22  13   3   63.65    9.04
  25   1   6   21.61    3.15
  25   6   1   20.01    7.38
  18  12  14  649.53  105.32
  18  14  12  838.08   90.81
  18  18   4  764.41   87.43
  22   6  12  121.42   16.14
  22  12   6  101.81   13.31
  17  11  16   -1.85    1.98
  17  16  11   18.18   11.76
  19   4  17  551.14   42.58
  19   7  16   74.69    8.59
  19  16   7   50.00    3.89
  19  17   4  534.21   48.32
  21   9  12  116.82   11.63
  21  12   9  168.76   30.18
  21  15   0  340.02   41.64
  23   4  11    0.49    3.30
  23  11   4    8.93   13.16
  24   3   9  458.33   47.72
  24   9   3  419.80   36.03
  25   4   5    6.83    3.72
  25   5   4    3.53    1.83
  18  11  15   80.45    8.04
  18  15  11   76.09    8.23
  21   2  15  259.65   27.78
  21  15   2  252.36   28.29
  25   3   6  228.62   17.46
  25   6   3  203.55   14.97
  20   4  16  396.15   51.93
  20  16   4  278.18   42.22
  19  12  13  372.69   34.50
  19  13  12  297.44   28.33
  20   7  15   55.91    5.98
  20  15   7   69.42    6.06
  21   8  13  145.21   12.27
  21  13   8  184.83   21.39
  23   1  12    4.81    2.02
  23   8   9    4.85    1.40
  23   9   8    4.72    1.83
  23  12   1   12.89    4.08
  24   7   7 1007.11   62.84
  25   7   0  134.13    9.95
  24   6   8   57.23    7.34
  24   8   6   53.40    7.57
  24  10   0    0.60    5.02
  26   0   0  158.80   56.00
  17  17  10  836.06   82.37
  19  11  14  187.37   25.92
  19  14  11  148.13   16.59
  22   5  13   33.47   11.34
  22  13   5   20.57    3.38
  23   7  10   34.54    2.59
  23  10   7   42.15    5.10
  25   2   7  136.64   12.74
  25   7   2  152.89   10.85
  26   1   1    6.36    2.57
  18  10  16  388.38   53.70
  18  16  10  383.11   46.24
  22  14   0   45.81    6.74
  24   2  10    7.36    5.25
  24  10   2    2.06    1.77
  26   2   0  261.44   40.47
  21   4  15   87.71    9.61
  21  15   4   90.92   12.57
  23   3  12   42.90    6.72
  23  12   3   52.62    6.04
  24   5   9  656.59   47.85
  24   9   5  500.02   51.66
  18  18   6  762.33   97.30
  22   2  14   40.32    8.95
  22  10  10  487.11   53.91
  22  14   2   43.90    9.23
  26   2   2  454.82   53.79
  19   1  18    6.06    3.64
  19   6  17  159.14   19.33
  19  10  15  562.84   56.19
  19  15  10  612.63   62.99
  19  17   6  166.33   17.31
  19  18   1    3.85    2.36
  21   7  14   30.82   13.12
  21  14   7   22.03    6.64
  22   9  11   37.13    4.76
  22  11   9   28.99    3.28
  23   6  11   15.57    3.28
  23  11   6   14.65    1.53
  25   5   6   35.37    3.55
  25   6   5   34.96    2.96
  26   1   3   15.87    2.64
  26   3   1    9.68    1.83
  20  12  12  623.56   60.68
  20   1  17    8.29    3.00
  20  11  13  111.44   13.95
  20  13  11   90.68    8.63
  20  17   1    9.91    2.17
  25   1   8   35.37    2.79
  25   4   7  109.21    9.04
  25   7   4   99.74    7.36
  25   8   1   33.69    4.00
  20   6  16   66.16    6.72
  20  16   6   73.14    9.21
  22   8  12  551.33   56.44
  22  12   8  603.65   70.33
  24   4  10   11.95    3.23
  24  10   4   22.63    9.21
  26   4   0   39.73    9.76
  18   9  17   90.62    9.66
  18  17   9  104.44   10.53
  19   3  18    5.78    2.23
  19  18   3    6.36    2.40
  26   3   3  109.27   12.08
  20  10  14  586.34   83.52
  20  14  10  633.62   73.97
  22   4  14   10.70    2.00
  22  14   4   19.42    4.13
  26   2   4   10.23    2.68
  26   4   2    8.08    3.08
  19   9  16   38.39    3.59
  19  16   9   39.79    3.53
  20   3  17   15.16    2.76
  20  17   3   22.99    5.61
  21   1  16    9.17    2.15
  21  16   1    9.10    2.02
  23   5  12   45.38    4.10
  23  12   5   52.34    5.15
  23  13   0    9.27    1.91
  24   1  11   41.88    3.96
  24  11   1   41.96    4.00
  25   3   8  273.14   19.91
  25   8   3  274.41   19.03
  21   6  15   19.06    2.70
  21  15   6   25.48    2.66
  22   7  13   32.56   16.57
  22  13   7   11.29    3.87
  23   2  13   17.04    8.04
  23  13   2    6.44    2.04
  26   1   5   26.58    2.57
  26   5   1   29.65    3.38
  24   8   8  164.67   13.91
  16  15  15   10.31    2.36
  20   9  15   83.75    9.74
  20  15   9   75.63    7.70
  21   3  16   11.59    2.17
  21  11  12  128.26   12.36
  21  12  11  174.97   15.29
  21  16   3   12.85    2.42
  24   3  11  156.68   13.36
  24   7   9  644.57   51.81
  24   9   7  602.14   40.07
  24  11   3  197.25   22.33
  25   9   0    8.27    1.66
  16  16  14  565.56   99.04
  26   4   4  232.86   26.14
  17  14  15  246.45   26.50
  17  15  14  222.67   20.18
  19   5  18    9.42    2.87
  19  18   5   16.06    2.19
  21  10  13  333.60   29.80
  21  13  10  313.63   32.28
  22   1  15    2.36    5.61
  22  15   1    3.62    2.42
  23   9  10    7.06    2.74
  23  10   9    4.59    1.49
  25   2   9    5.21    2.02
  25   6   7  136.60   10.36
  25   7   6  121.46    8.06
  25   9   2    8.32    3.17
  26   3   5  236.47   22.90
  26   5   3  263.44   25.31
  18  18   8  154.34   14.65
  24   6  10  219.90   37.41
  24  10   6  169.33   20.25
  26   6   0  334.32   67.93
  17  13  16    0.53    2.47
  17  16  13    2.87    5.98
  19   8  17    1.32    1.47
  19  17   8    1.57    1.79
  20   5  17    6.95    2.47
  20  17   5   14.78    2.87
  23   4  13   -0.34    2.04
  23   8  11   31.84    2.85
  23  11   8   23.65    2.00
  23  13   4   -0.70    1.68
  25   5   8  120.44    9.68
  25   8   5   91.75    5.93
  18  14  14  593.53   81.56
  22   6  14    9.46    3.06
  22  14   6   20.31    6.57
  26   2   6  319.26   33.73
  26   6   2  462.22   46.96
  18  13  15   20.69    3.13
  18  15  13   16.10    2.62
  21   9  14   81.77    7.89
  21  14   9   78.31    7.95
  22   3  15    3.57    2.23
  22  15   3    4.13    2.91
  20   8  16    3.72    1.36
  20  16   8    6.81    3.49
  24  12   0    5.83    3.66
  17  17  12  848.59   84.86
  19  19   0  137.09   19.42
  21   5  16   34.94    5.25
  21  16   5   28.86    4.36
  23   7  12   27.60   15.46
  23  12   7    9.04    7.51
  24   5  11  223.88   23.08
  24  11   5  176.39   13.99
  25   4   9    6.21    2.00
  25   9   4    6.47    1.64
  18  12  16  790.46   95.00
  18  16  12  702.59   87.00
  20  18   0   90.62   12.53
  24   2  12    6.30    4.17
  24  12   2   10.42    6.04
  19  13  14  138.47   11.61
  19  14  13  165.78   16.08
  19  19   2  100.83   14.33
  22  11  11    7.12    1.96
  23   1  14    3.42    1.96
  23  14   1    6.34    2.59
  25   1  10   18.50    2.62
  25  10   1   21.22    4.70
  26   1   7   37.90    4.30
  26   5   5  529.68   63.84
  26   7   1   44.92    4.83
  20   2  18   78.05   36.47
  20  18   2   37.11    6.64
  22  10  12  495.17   49.47
  22  12  10  439.81   44.62
  26   4   6   17.59    2.32
  26   6   4   24.44    5.87
  19  12  15  453.06   41.43
  19  15  12  610.78   55.21
  21   8  15   18.95    1.74
  21  15   8   21.12    2.81
  21  17   0   61.02    7.78
  27   1   0   44.70    5.55
  18  11  17   58.63    8.38
  18  17  11   61.91    7.68
  19   7  18   21.01    8.63
  19  18   7   11.68    1.77
  21   2  17   39.58    8.21
  21  17   2   35.43    4.23
  22   5  15   20.93    2.76
  22   9  13   44.62    3.59
  22  13   9   51.66    5.19
  22  15   5   21.01    3.28
  23   3  14   11.34    3.98
  23   6  13   11.21    1.72
  23  13   6   14.87    2.83
  23  14   3    6.81    3.76
  25   3  10  161.72   13.27
  25  10   3  193.30   19.52
  26   3   7  269.90   22.12
  26   7   3  269.67   37.88
  27   1   2   41.28    4.87
  27   2   1   41.79    5.91
  24   4  12    5.27    2.00
  24  12   4    9.61    1.94
  19  11  16   20.14    4.96
  19  16  11   18.84    2.51
  19  19   4   13.36    2.91
  20   7  17   56.32    5.49
  20  13  13  140.60   15.50
  20  17   7   53.23    5.68
  24   9   9  243.77   20.80
  25   7   8  160.33    9.83
  25   8   7  156.38    9.29
  27   3   0   31.92    6.34
  20   4  18    6.98    2.30
  20  12  14  601.18   93.17
  20  14  12  351.42   50.00
  20  18   4   13.02    3.17
  22  16   0   42.13    7.27
  24   8  10  191.30   22.95
  24  10   8  178.84   16.38
  26   8   0   10.89    1.42
  25   6   9   19.16    2.25
  25   9   6   17.97    2.17
  27   2   3   30.65    3.68
  27   3   2   50.55   10.85
  22   2  16   50.70    9.66
  22   8  14   50.49    5.15
  22  14   8   40.09    3.49
  22  16   2   38.37    7.19
  26   2   8   30.75    2.89
  26   8   2   33.73    4.30
  20  11  15  161.80   17.74
  20  15  11  163.52   19.31
  21   4  17    8.15    1.94
  21   7  16   97.30   33.64
  21  16   7   41.79    3.85
  21  17   4    4.13    2.04
  24   1  13    7.78    2.28
  24   7  11  108.65    8.53
  24  11   7  102.91    7.74
  24  13   1   10.06    7.04
  25  11   0   -1.00    1.94
  27   1   4   24.67    2.87
  27   4   1   23.27    2.87
  18  18  10   15.27    4.62
  26   6   6  197.13   18.93
  19  10  17   55.66    6.95
  19  17  10   48.13    6.12
  23   5  14    6.53    3.89
  23  10  11   52.06    5.00
  23  11  10   57.93    5.53
  23  14   5    2.25    1.89
  25   2  11    1.36    2.21
  25   5  10   64.04    5.81
  25  10   5   71.86    6.87
  25  11   2   -1.19    1.70
  26   5   7  696.38   66.50
  26   7   5  552.97   41.81
  21  12  13  326.79   43.79
  21  13  12  403.89   39.68
  23   9  12   11.68    1.74
  23  12   9    9.66    1.45
  23  15   0   70.76    8.00
  24   3  13   39.98    5.85
  24  13   3   29.90    5.13
  27   3   4   11.17    2.08
  27   4   3    8.02    1.98
  27   5   0  264.23   28.24
  20  10  16    0.72    1.81
  20  16  10    1.96    2.62
  22   4  16   25.90    4.93
  22  16   4   15.91    3.47
  24   6  12   38.62    5.17
  24  12   6   44.32    7.49
  26   4   8   57.68    6.98
  26   8   4   38.90    4.62
  19  19   6    2.17    1.62
  21  11  14   76.75   12.68
  21  14  11   81.71    9.63
  22   7  15   79.39    8.46
  22  15   7  104.12   10.61
  23   2  15   72.84    9.29
  23  15   2   52.79    6.64
  26   1   9   11.87    2.11
  26   9   1   12.61    2.81
  27   2   5  216.76   24.61
  27   5   2  295.47   42.09
  20   6  18    0.72    4.59
  20  18   6    0.96    2.76
  20   1  19   -0.32    2.11
  20  19   1    6.21    9.70
  23   8  13    8.25    1.74
  23  13   8    9.74    1.77
  25   4  11    3.23    3.72
  25  11   4   -1.98    2.19
  19   9  18    9.66    4.53
  19  18   9    6.21    1.49
  21   1  18   -2.47    2.19
  21   6  17    2.02    1.94
  21  10  15   53.87    6.49
  21  15  10   49.91    6.68
  21  17   6   -1.02    1.72
  21  18   1   -3.96    1.98
  26   3   9  136.32   11.99
  26   9   3  128.88    9.49
  27   1   6   14.21    2.38
  27   6   1   17.76    3.72
  16  16  16  160.76   28.82
  17  15  16   14.50    3.51
  17  16  15   19.27    3.59
  20   3  19    6.74    4.32
  20   9  17  128.05   12.82
  20  17   9   98.66   12.51
  20  19   3    6.93    6.44
  23   4  15   23.10    4.42
  23  15   4   20.65    4.23
  24   5  13    5.10    1.94
  24  13   5    2.45    1.94
  25   1  12    3.96    1.66
  25   8   9   19.61    3.51
  25   9   8   17.42    2.74
  25  12   1    3.17    3.04
  27   4   5  173.84   18.69
  27   5   4  167.59   18.27
  22  12  12  446.42   44.75
  24  14   0  177.54   21.50
  17  17  14  312.35   37.81
  18  15  15   27.86    6.19
  21   3  18   16.16    3.04
  21  18   3   12.06    3.66
  22   1  17   -1.96    2.08
  22  11  13   57.80   10.31
  22  13  11   45.11    5.08
  22  17   1    1.32    1.94
  23   7  14   30.75    3.59
  23  14   7   29.58    3.91
  25   7  10   73.56    6.59
  25  10   7   87.05    8.59
  26   7   7  612.22   44.15
  27   3   6    0.87    1.36
  27   6   3   -0.85    4.21
  18  14  16  377.35   53.04
  18  16  14  391.30   52.74
  22   6  16   20.01    5.13
  22  16   6   17.52    3.32
  24   2  14  203.78   37.83
  24  10  10  321.22   44.70
  24  14   2  229.96   33.73
  26   6   8    6.83    2.08
  26   8   6    5.55    2.40
  26  10   0    9.55    2.28
  21   9  16   78.43    7.32
  21  16   9   80.11    6.66
  24   9  11   43.11    4.38
  24  11   9   30.22    2.85
  25   3  12   54.42    5.64
  25  12   3   37.56    4.89
  27   7   0    5.93    1.94
  22  10  14   56.70   10.31
  22  14  10   69.78    7.95
  26   2  10   16.93    4.02
  26  10   2   20.78    3.51
  18  13  17   39.98    8.85
  18  17  13   45.94    5.59
  19  14  15  276.09   27.75
  19  15  14  321.82   30.54
  22   3  17   21.31    3.62
  22  17   3   42.94   26.22
  25   6  11   -1.02    1.38
  25  11   6    6.21    5.30
  26   5   9  216.88   15.27
  26   9   5  239.81   20.23
  27   2   7    5.21    2.72
  27   7   2    4.62    1.94
  24   8  12   48.00    5.23
  24  12   8   67.23    7.23
  28   0   0  350.78   53.19
  19  13  16   22.03    5.08
  19  16  13   33.09   14.80
  19  19   8   31.86    3.93
  20   5  19   15.44    3.59
  20  19   5   19.91    3.98
  23   1  16    9.12    6.66
  23  16   1    2.53    1.83
  28   1   1   -2.32    1.89
  20   8  18    8.72    2.53
  20  18   8    3.36    1.42
  24   4  14   67.33    9.78
  24  14   4   67.37   10.93
  28   2   0    8.04    2.08
  21   5  18   25.01    2.70
  21  18   5   19.40    3.36
  22   9  15   98.04    7.02
  22  15   9  134.01   13.59
  23   6  15   33.60    3.23
  23  15   6   28.39    3.21
  27   5   6  237.15   22.78
  27   6   5  240.55   23.25
  18  18  12   11.21    6.36
  20  14  14  660.03   84.37
  26   4  10   19.93    3.13
  26  10   4   26.80    4.17
  28   2   2  108.17   14.99
  19  12  17   90.47   12.25
  19  17  12  123.41   13.33
  20  13  15  110.97   12.74
  20  15  13   80.90    8.78
  21   8  17   11.29    1.57
  21  17   8   14.29    1.57
  23   3  16   11.95    1.94
  23  11  12   81.84    8.87
  23  12  11   78.41    7.40
  23  16   3   11.76    2.17
  24   7  13    1.51    1.47
  24  13   7    0.70    1.19
  25   5  12    5.61    1.53
  25  12   5    8.23    3.51
  25  13   0   99.36   11.12
  27   1   8   27.88   11.38
  27   4   7    2.70    1.51
  27   7   4    5.42    2.38
  27   8   1   10.40    1.60
  28   1   3    0.83    1.74
  28   3   1   -2.93    1.79
  22   5  17   30.39    3.49
  22  17   5   37.11    6.72
  23  10  13   14.48    2.34
  23  13  10   13.65    1.91
  25   2  13   71.20    7.61
  25  13   2  124.54   14.55
  26   1  11    4.83    1.53
  26  11   1   19.06   15.97
  20  12  16   42.68    6.00
  20  16  12   56.91    7.53
  20  20   0  592.27  118.69
  28   4   0  333.94   45.87
  21  19   0  821.77   91.73
  24   1  15    6.61    2.89
  24  15   1    3.25    3.98
  27   3   8    4.98    1.19
  27   8   3    5.49    1.19
  28   3   3    9.91    2.25
  20  20   2  795.16   91.15
  22   8  16   18.67    2.08
  22  16   8   23.54    3.21
  26   8   8   52.02    4.91
  28   2   4   32.84    5.10
  28   4   2   34.45    5.64
  19  11  18   16.84    2.45
  19  18  11   16.23    2.32
  21   2  19  512.71   55.15
  21  13  14  157.12   15.08
  21  14  13  180.52   18.01
  21  19   2  531.24   59.06
  23   9  14   34.07    3.13
  23  14   9   32.77    3.57
  25   9  10   10.97    1.81
  25  10   9    8.38    1.00
  26   3  11   28.03    4.57
  26   7   9  297.06   20.84
  26   9   7  304.55   19.54
  26  11   3   29.39    4.30
  22  18   0  292.19   43.62
  24   6  14   56.81   11.44
  24  14   6  105.59   16.01
  20   7  19   25.65    3.08
  20  11  17   78.31    7.98
  20  17  11   83.79    9.87
  20  19   7   23.99    5.32
  21  12  15   63.42    6.34
  21  15  12   56.87    6.27
  23   5  16   14.74    2.83
  23  16   5   23.84    3.32
  24   3  15    4.53    1.72
  24  15   3    5.57    1.72
  25   4  13   59.31    6.04
  25   8  11    3.74    1.02
  25  11   8    5.17    1.04
  25  13   4   44.17    5.57
  27   9   0   36.92    2.79
  28   1   5    3.62    2.98
  28   5   1    1.72    1.64
  22   2  18  151.04   22.35
  22  18   2   72.25   12.23
  26   6  10    3.72    1.64
  26  10   6    4.64    1.85
  21   7  18   25.14    7.74
  21  18   7   19.78    2.98
  27   2   9   16.46    1.72
  27   6   7   16.93    1.94
  27   7   6   16.01    1.87
  27   9   2   18.10    2.76
  20  20   4  291.64   46.07
  28   4   4  559.97   95.30
  21   4  19  147.38   16.52
  21  11  16   57.00    6.38
  21  16  11   49.26    5.89
  21  19   4  252.55   32.41
  23   8  15   30.77    3.15
  23  15   8   21.12    2.04
  23  17   0   17.35    3.25
  24  11  11    0.17    1.23
  25   7  12    7.98    1.57
  25  12   7   11.10    2.49
  27   5   8  161.46   13.38
  27   8   5  175.58   13.31
  28   3   5   33.37    4.98
  28   5   3   38.30    5.66
  24  10  12   38.43    4.72
  24  12  10   51.21    6.93
  26  12   0   69.82   11.63
  28   6   0   28.14   19.20
  19  19  10   86.15    9.21
  22   7  17   61.44    7.66
  22  13  13  125.07   13.97
  22  17   7   69.03    7.85
  23   2  17    5.23    1.94
  23  17   2   16.21   10.42
  25   1  14    0.83    1.68
  25  14   1   -0.89    1.53
  26   5  11   36.11    4.51
  26  11   5   42.60    5.91
  20  10  18    9.74   10.46
  20  18  10    0.89    1.49
  22   4  18   39.15    6.72
  22  12  14   59.08    8.78
  22  14  12   38.26    7.10
  22  18   4   55.51    9.80
  26   2  12   19.29    3.40
  26  12   2   14.33    3.00
  28   2   6   34.58    8.27
  28   6   2   51.38    9.46
  24   5  15   20.69    3.08
  24   9  13    5.27    1.77
  24  13   9    2.79    1.34
  24  15   5   17.86    4.27
  27   4   9    5.74    1.70
  27   9   4   12.87    7.98
  21  10  17   43.75    4.38
  21  17  10   40.66    4.04
  22  11  15  192.28   19.97
  22  15  11  144.75   14.23
  25   3  14    0.45    1.74
  25   6  13   16.78    2.38
  25  13   6   14.50    2.08
  25  14   3    0.79    1.55
  27   1  10    8.21    1.62
  27  10   1    6.27    1.38
  24  16   0   56.76   11.23
  17  17  16  120.10   22.67
  23   4  17   -2.13    1.77
  23   7  16   26.01    3.19
  23  16   7   32.88    4.53
  23  17   4   -0.17    1.74
  28   1   7   -1.64    1.45
  28   5   5  143.11   15.76
  28   7   1    1.60    2.51
  18  16  16  265.01   43.75
  20  20   6  188.05   23.29
  24   2  16   20.52    4.23
  24   8  14   15.99    2.68
  24  14   8   14.06    2.19
  24  16   2   23.12    4.98
  26   4  12   64.23   10.72
  26  12   4   87.26   11.38
  28   4   6   19.80    3.15
  28   6   4   21.65    4.98
  18  15  17    6.51    3.08
  18  17  15    9.72    3.00
  21   6  19   81.43   12.23
  21  19   6   48.36    6.70
  26   9   9  117.08    8.21
  27   3  10   -0.15    1.40
  27  10   3    2.19    1.72
  22  10  16    5.19    2.08
  22  16  10    5.10    2.59
  26   8  10   35.30    4.08
  26  10   8   32.22    4.59
  19  15  16   52.83    7.38
  19  16  15   60.55    7.15
  20   9  19   51.38    5.38
  20  19   9   54.42    5.34
  21   1  20   -1.96    1.98
  21  20   1   -1.45    1.91
  23  12  13    9.85    1.62
  23  13  12    8.83    1.87
  27   7   8   16.06    1.55
  27   8   7   14.14    1.60
  28   3   7   15.74    2.30
  28   7   3   16.06    2.30
  29   1   0   33.39    6.57
  18  18  14   13.67    8.02
  22   6  18   13.06    3.57
  22  18   6   20.91    3.62
  19  14  17   59.57    9.61
  19  17  14   54.55    7.40
  21   9  18    8.59    1.62
  21  18   9   12.93    1.55
  22   1  19   -1.45    1.91
  22  19   1   -0.79    1.96
  23  11  14   54.76    6.27
  23  14  11   53.44    6.21
  25   5  14    5.44    1.96
  25  10  11    3.57    1.02
  25  11  10    3.38    1.15
  25  14   5    6.61    1.98
  26   1  13    3.62    1.98
  26   7  11   23.39    2.66
  26  11   7   31.79    3.25
  26  13   1    4.79    2.72
  27   6   9   10.72    1.34
  27   9   6   11.65    1.49
  29   1   2   26.71    4.40
  29   2   1   28.03    4.32
  24   4  16   14.08    3.47
  24  16   4   22.44    4.85
  28   8   0  120.35   13.85
  20  15  15   84.20    8.02
  21   3  20    5.36    2.13
  21  20   3    6.12    1.87
  24   7  15   46.87    6.49
  24  15   7   44.36    7.59
  25   9  12    1.21    1.02
  25  12   9    0.45    1.83
  25  15   0   56.59    7.08
  27  11   0    1.47    1.42
  29   3   0   63.04   10.36
  20  14  16   10.72    3.00
  20  16  14   13.33    2.47
  28   2   8   16.14    3.15
  28   8   2   10.51    2.13
  19  13  18   33.52   23.71
  19  18  13    6.93    1.83
  22   3  19   26.78    6.25
  22   9  17  140.79   21.18
  22  17   9   98.06    7.51
  22  19   3   20.67    5.08
  23   1  18    5.81    2.21
  23   6  17    1.49    1.66
  23  10  15   20.61    2.83
  23  15  10   19.63    1.94
  23  17   6    3.00    1.64
  23  18   1    6.06    2.51
  25   2  15   42.19    6.49
  25  15   2   46.47    6.36
  26   3  13    0.83    1.68
  26  13   3   -3.59    1.53
  27   2  11   -2.19    4.83
  27   5  10   77.12    6.81
  27  10   5   71.20    7.19
  27  11   2    9.17    7.61
  29   2   3   53.85    8.57
  29   3   2   53.25    7.12
  26   6  12    0.43    1.19
  26  12   6    0.13    1.47
  28   6   6   20.63    3.76
  20  13  17  114.12   18.06
  20  17  13   83.30   11.42
  25   8  13    2.89    1.19
  25  13   8    5.51    2.45
  28   5   7  104.36   10.97
  28   7   5   99.79   12.42
  29   1   4   13.89    2.74
  29   4   1   14.91    2.72
  21  14  15   38.11    4.62
  21  15  14   31.41    5.32
  23   3  18   32.94    5.34
  23  18   3   24.16    3.21
  20  20   8  224.56   27.39
  24  12  12    2.79    2.06
  28   4   8  101.85   10.57
  28   8   4  121.31   12.82
  19  19  12   97.53   12.21
  21   5  20    0.17    1.83
  21   8  19   36.60    4.17
  21  13  16   38.96    6.12
  21  16  13   44.60    5.74
  21  19   8   28.80    3.59
  21  20   5   -1.49    1.66
  23   9  16   21.16    2.28
  23  16   9   24.61    2.40
  24   1  17    3.32    1.98
  24  11  13    5.10    1.49
  24  13  11    4.89    1.34
  24  17   1    4.40    1.94
  25   4  15   44.70    8.59
  25  15   4   27.33    3.66
  27   4  11    1.91    1.28
  27  11   4    1.42    1.34
  28   1   9   -1.66    0.98
  28   9   1   -0.83    0.98
  29   3   4   37.54    5.66
  29   4   3   53.96    8.19
  29   5   0    5.64    1.77
  20  12  18   -2.66    1.60
  20  18  12    1.21    2.13
  24   6  16    5.44    2.34
  24  16   6    7.27    2.51
  22   5  19   19.88    4.85
  22  19   5   25.65    3.72
  25   7  14   -2.96    7.49
  25  14   7    4.64    1.47
  26   5  13    1.83    2.19
  26  13   5   -1.49    1.32
  29   2   5    2.53    1.62
  29   5   2    1.25    1.72
  22   8  18   42.87    5.89
  22  18   8   31.69    4.32
  24  10  14    9.40    1.72
  24  14  10   10.27    1.77
  26  14   0   38.60    6.98
  21  12  17   53.38    7.89
  21  17  12   53.59    8.12
  24   3  17   33.01    5.10
  24  17   3   33.86    5.23
  27   1  12    2.64    1.62
  27   8   9   18.37    2.59
  27   9   8    9.93    1.42
  27  12   1    4.59    2.30
  28   3   9    2.89    1.00
  28   9   3    3.23    1.02
  22  14  14    0.89    1.57
  26   2  14   19.08    2.76
  26  10  10    3.34    0.89
  26  14   2   15.72    3.08
  22  13  15   77.97    7.72
  22  15  13   91.09   11.12
  23   5  18   84.67   16.59
  23  18   5   57.29    6.70
  26   9  11   13.59    1.57
  26  11   9   15.63    1.77
  27   7  10    1.42    1.04
  27  10   7    2.34    1.13
  29   1   6   17.31    3.06
  29   6   1    9.25    1.89
  20  11  19   75.27    8.76
  20  19  11   67.50    9.17
  21  21   0    3.21    2.76
  23   8  17    2.36    1.32
  23  17   8   -0.02    1.38
  24   9  15   38.11    3.66
  24  15   9   28.75    2.83
  25   1  16    1.38    2.15
  25  16   1    0.04    1.91
  27   3  12    5.51    2.23
  27  12   3   -0.45    1.42
  28   7   7  119.97   17.46
  29   4   5    1.00    1.77
  29   5   4   -0.68    1.53
  22  12  16   11.91    2.32
  22  16  12    8.19    1.96
  22  20   0    3.55    2.13
  26   8  12    6.34    1.81
  26  12   8    8.83    1.53
  28   6   8    0.28    1.15
  28   8   6    0.83    1.17
  28  10   0   44.15    4.91
  21  11  18    7.63    1.81
  21  18  11    8.49    1.57
  21  21   2    3.47    2.55
  25   6  15   29.90    4.04
  25  15   6   23.12    3.81
  27   6  11    1.85    1.19
  27  11   6    5.36    1.21
  29   3   6   19.61    3.70
  29   6   3   16.35    2.36
  22   2  20   26.31    5.66
  22  20   2   21.93    5.32
  26   4  14   33.01    6.59
  26  14   4   35.84    6.04
  28   2  10    0.21    1.15
  28  10   2   -0.36    0.98
  21   7  20    7.51    1.68
  21  20   7    9.14    1.53
  23  19   0    4.85    2.21
  24   5  17   70.74    9.42
  24  17   5   82.86   10.00
  25   3  16   13.29    2.87
  25  11  12    5.32    1.60
  25  12  11    8.78    1.36
  25  16   3   17.01    2.57
  28   5   9   26.29    3.06
  28   9   5   28.75    2.62
  29   7   0   42.90    6.30
  22   7  19   36.77    4.44
  22  11  17   70.10    8.23
  22  17  11   69.84    8.46
  22  19   7   43.41    5.83
  23   2  19   14.06    3.34
  23  13  14    6.49    1.68
  23  14  13   10.97    2.04
  23  19   2   12.53    2.79
  25  10  13    4.40    0.98
  25  13  10    4.17    1.06
  26   7  13   -0.32    1.32
  26  13   7    3.47    1.55
  29   2   7   60.80   11.14
  29   7   2   55.32    7.08
  24   8  16    2.66    1.53
  24  16   8    5.98    3.25
  21  21   4   18.23    3.87
  23  12  15    8.12    1.74
  23  15  12    8.08    1.70
  27   5  12   22.73    2.47
  27  12   5   22.39    2.98
  27  13   0    9.40    1.85
  20  20  10  314.74   27.90
  22   4  20   21.69    4.44
  22  20   4   22.90    4.62
  24  18   0  243.72   40.09
  28   4  10   68.12    7.36
  28  10   4   79.92    7.63
  30   0   0  160.36   37.13
  18  17  17    3.76    2.55
  21  10  19   13.21    1.40
  21  19  10   12.93    1.32
  23   7  18   42.96   15.21
  23  18   7   40.75    4.79
  25   9  14    6.36    1.30
  25  14   9    7.68    1.15
  26   1  15    7.85    1.81
  26  15   1    6.36    1.83
  27   2  13   12.74    2.51
  27  13   2   10.68    1.94
  29   5   6    4.70    1.38
  29   6   5    4.55    1.55
  30   1   1    2.25    1.85
  18  18  16    2.38    1.77
  24   2  18  137.94   26.61
  24  18   2  156.70   24.90
  30   2   0    7.83    2.66
  19  16  17   10.17    1.74
  19  17  16    5.44    1.85
  23   4  19   24.24    3.23
  23  11  16   21.48    2.53
  23  16  11   14.38    1.91
  23  19   4   14.31    2.74
  25   5  16   60.82    8.87
  25  16   5   45.04    5.78
  28   1  11    2.66    1.21
  28  11   1    3.47    1.19
  29   1   8   15.21    2.13
  29   4   7   95.04   12.63
  29   7   4   62.12    9.27
  29   8   1   13.93    1.98
  22  10  18   25.86    2.98
  22  18  10   22.33    2.74
  26   6  14    2.34    1.66
  26  14   6    3.19    1.45
  30   2   2  143.34   23.63
  19  15  18    2.51    1.83
  19  18  15    3.51    1.77
  26   3  15   13.61    2.13
  26  15   3   14.87    2.38
  27   9  10   10.93    1.08
  27  10   9   12.61    1.13
  30   1   3    1.72    1.83
  30   3   1    2.11    1.87
  20  16  16    2.83    2.08
  28   8   8    8.76    1.42
  20  15  17   54.85    9.10
  20  17  15   53.02    8.29
  24   7  17   92.17   10.68
  24  13  13   18.52    2.62
  24  17   7   79.88   11.40
  25   8  15    6.40    1.47
  25  15   8    9.14    1.42
  25  17   0  214.42   31.79
  27   4  13   13.40    2.45
  27   8  11   15.70    1.47
  27  11   8   13.76    1.53
  27  13   4   13.46    1.98
  28   3  11    3.93    1.11
  28   7   9   21.84    1.94
  28   9   7   22.88    2.76
  28  11   3    2.04    1.13
  29   3   8    8.25    1.62
  29   8   3    9.12    1.45
  24   4  18   85.92   14.42
  24  12  14   36.09    6.02
  24  14  12   31.67    5.15
  24  18   4   83.22   14.72
  30   4   0   86.47   16.52
  19  19  14   99.36   12.04
  21  21   6   20.74    3.72
  23  10  17    3.93    1.02
  23  17  10    4.23    1.02
  25   2  17  171.18   18.97
  25  17   2  191.11   24.41
  26  11  11    5.68    1.13
  30   3   3    3.81    1.89
  20  14  18    5.51    1.68
  20  18  14    5.13    2.17
  22   6  20   13.12    2.76
  22  20   6   11.46    2.40
  26  10  12   21.59    2.34
  26  12  10   23.71    2.32
  28   6  10    3.23    1.02
  28  10   6    2.53    0.96
  30   2   4    3.08    2.15
  30   4   2    6.06    2.19
  21   9  20   11.42    1.55
  21  15  16    8.25    1.83
  21  16  15    8.23    4.49
  21  20   9   15.01    2.08
  24  11  15   36.30    3.25
  24  15  11   42.43    4.57
  27   7  12    0.30    1.25
  27  12   7    3.32    1.36
  29   9   0   11.87    1.51
  21  14  17   38.15    4.70
  21  17  14   21.25    3.28
  22   1  21    1.11    1.79
  22   9  19   39.37    4.32
  22  19   9   32.35    4.66
  22  21   1    1.45    2.19
  23   6  19    9.02    2.98
  23  19   6    9.44    1.94
  26   5  15   16.57    2.83
  26   9  13    3.04    1.36
  26  13   9    2.30    1.19
  26  15   5   26.75    3.68
  27   1  14    2.34    1.83
  27  14   1    1.79    2.45
  29   2   9   16.16    2.70
  29   6   7   31.75    4.19
  29   7   6   21.44    3.13
  29   9   2   17.99    2.38
  30   1   5   -1.55    1.62
  30   5   1    1.66    1.77
  28  12   0   12.19    2.93
  20  13  19   32.26    4.96
  20  19  13   39.26    5.15
  23   1  20    3.17    2.13
  23  20   1    6.30    2.23
  25   4  17   79.58    9.21
  25   7  16   25.27    4.00
  25  16   7   21.05    2.93
  25  17   4   93.73   12.85
  28   5  11    1.47    1.15
  28  11   5   -0.13    1.72
  29   5   8    2.70    1.47
  29   8   5    5.19    2.45
  24  10  16    2.53    1.04
  24  16  10    1.45    1.11
  26  16   0  348.21   51.00
  28   2  12    4.21    2.96
  28  12   2   13.67    8.68
  30   4   4    2.85    1.89
  21  13  18    0.19    1.57
  21  18  13   -0.21    1.38
  22   3  21    3.42    2.02
  22  15  15   87.92    9.34
  22  21   3   -1.04    2.17
  23   9  18   20.86    2.51
  23  18   9   16.78    2.23
  27   3  14   15.63    3.25
  27   6  13    4.25    1.40
  27  13   6    0.68    1.45
  27  14   3   13.50    2.81
  30   3   5   -0.11    1.83
  30   5   3    0.94    1.55
  22  14  16    9.49    3.13
  22  16  14   12.55    4.02
  24   6  18    8.42    2.28
  24  18   6    3.74    1.81
  26   2  16  239.87   31.75
  26   8  14    1.49    2.83
  26  14   8    3.25    3.93
  26  16   2  341.40   48.30
  30   6   0    0.85    1.55
  23   3  20   24.12    4.30
  23  20   3   27.63    7.00
  24   1  19   27.41   20.82
  24  19   1    4.06    1.91
  25  12  13    4.49    2.08
  25  13  12    3.96    1.45
  29   4   9   29.39    4.23
  29   9   4   25.24    3.79
  30   2   6   64.76    9.93
  30   6   2   34.30    6.02
  22  13  17   62.12    8.10
  22  17  13   81.43    9.85
  25  11  14    5.57    1.40
  25  14  11    6.70    1.36
  29   1  10    4.70    1.28
  29  10   1    7.08    1.34
  20  20  12   60.12    9.80
  28   4  12    4.66    1.66
  28  12   4    5.23    1.47
  21  12  19    1.32    1.42
  21  19  12   -0.77    1.42
  21  21   8   14.46    7.46
  24   3  19   44.90    6.59
  24   9  17   56.55    5.19
  24  17   9   76.20    9.91
  24  19   3   40.17   10.02
  28   9   9    9.53    1.91
  22   8  20    5.02    1.47
  22  20   8    0.11    1.47
  26   4  16  180.77   24.59
  26  16   4  170.20   25.31
  28   8  10   30.41    4.06
  28  10   8   18.35    2.40
  22   5  21    8.80    2.38
  22  21   5   18.01    3.85
  23  14  15    3.11    1.57
  23  15  14    5.64    2.51
  25   1  18    8.89    4.27
  25   6  17   22.59    4.72
  25  10  15    0.87    0.98
  25  15  10   -1.08    1.00
  25  17   6   15.59    2.55
  25  18   1    1.19    1.98
  26   7  15   17.50    2.57
  26  15   7   17.27    2.89
  27   5  14   -0.77    1.40
  27  10  11   28.56    2.62
  27  11  10   23.65    3.21
  27  14   5    0.36    1.45
  29   3  10    2.42    1.08
  29  10   3    1.55    1.15
  30   1   7   -2.11    1.47
  30   5   5   -1.89    1.62
  30   7   1    0.85    1.96
  22  12  18   21.12    4.15
  22  18  12   26.80    4.85
  30   4   6    2.00    2.79
  30   6   4    7.19    2.28
  23   5  20   51.70    7.42
  23   8  19    3.64    2.34
  23  13  16    4.66    3.55
  23  16  13    0.11    1.49
  23  19   8    0.87    1.57
  23  20   5   56.51    9.49
  27   9  12   15.14    2.17
  27  12   9   17.67    2.47
  27  15   0  239.13   26.86
  28   1  13    7.63    3.59
  28   7  11    1.04    1.47
  28  11   7    4.19    2.11
  28  13   1    1.02    1.49
  29   7   8    6.55    1.74
  29   8   7    5.36    1.47
  25   3  18   73.31   10.51
  25  18   3   73.20   11.02
  27   2  15  202.74   25.80
  27  15   2  203.36   29.11
  29   6   9   22.59    2.93
  29   9   6   16.52    2.34
  30   3   7    1.98    2.45
  30   7   3    1.17    1.47
  21  11  20    8.80    1.83
  21  20  11   10.48    1.57
  23  12  17    1.51    1.17
  23  17  12    1.19    1.34
  24   5  19   90.68   12.38
  24  19   5  115.55   19.06
  25   9  16    5.57    1.38
  25  16   9    6.12    1.40
  27   8  13   -1.21    1.25
  27  13   8   -0.47    1.28
  28   3  13   12.51    1.96
  28  13   3   17.61    4.08
  29  11   0    3.53    1.13
  31   1   0   14.84    3.06
  24   8  18    0.40    1.53
  24  18   8    1.15    1.40
  26  12  12  116.06   13.50
  28   6  12    8.68    1.70
  28  12   6   11.89    2.30
  30   8   0    0.60    1.51
  22  11  19   65.50    8.08
  22  19  11   65.48    8.02
  26   1  17    7.27    3.76
  26  11  13    5.34    1.19
  26  13  11    4.68    1.08
  26  17   1    7.63    2.11
  29   2  11    3.17    1.66
  29   5  10    4.25    1.11
  29  10   5    3.87    1.08
  29  11   2    2.68    1.19
  31   1   2   15.74    5.23
  31   2   1   18.42    4.13
  22  22   0  110.57   24.31
  24  14  14   34.86    5.76
  26   6  16   10.87    2.70
  26  16   6   15.12    2.70
  30   2   8   68.82   11.68
  30   8   2   65.59   11.87
  23  21   0   42.43    6.78
  24  13  15   12.55    3.11
  24  15  13   11.55    2.74
  27   4  15  127.88   19.82
  27  15   4  130.84   18.18
  31   3   0    4.81    2.19
  18  18  18   47.77   15.36
  22  22   2   28.31    6.64
  26  10  14   28.48    3.30
  26  14  10   22.82    3.17
  30   6   6   28.46    5.57
  19  17  18    6.34    2.72
  19  18  17   -0.09    1.91
  22   7  21   12.85    2.74
  22  21   7   11.87    3.04
  23   2  21   26.22    4.53
  23  11  18    8.68    3.11
  23  18  11    3.04    1.51
  23  21   2   19.50    4.66
  25   5  18  116.99   18.03
  25  18   5  106.93   14.48
  26   3  17   53.53   10.72
  26  17   3   85.62   12.34
  27   7  14    8.38    3.19
  27  14   7    6.78    2.00
  30   5   7   -0.96    1.49
  30   7   5   -0.87    1.60
  31   2   3    5.06    1.85
  31   3   2    1.15    2.04
  24  12  16   23.59    4.19
  24  16  12   31.75    6.64
  24  20   0   26.61    5.04
  19  19  16   16.42    2.66
  20  17  17   15.25    2.91
  23   7  20   10.78    2.28
  23  20   7   18.59    6.59
  25   8  17   -0.77    1.45
  25  17   8    0.45    1.49
  28   5  13    6.64    1.96
  28  13   5    4.62    1.53
  29   4  11    0.23    1.02
  29  11   4    2.36    2.13
  31   1   4    6.93    3.55
  31   4   1    8.59    2.83
  20  16  18    4.02    1.72
  20  18  16    1.94    1.79
  24   2  20    8.57    3.11
  24  20   2    6.34    2.64
  28  14   0  122.37   15.84
  30   4   8    9.80    2.25
  30   8   4    5.83    1.85
  21  21  10    3.15    1.19
  26   9  15    4.10    1.40
  26  15   9    1.85    1.38
  30   1   9   -0.96    1.21
  30   9   1   -1.36    1.30
  22  10  20   20.84    3.17
  22  20  10   26.29    3.42
  22  22   4   79.33   14.25
  28   2  14  192.24   29.35
  28  10  10   92.07    7.63
  28  14   2  152.93   21.95
  20  15  19   27.41    4.36
  20  19  15   30.54    7.59
  21  16  17   10.89    2.38
  21  17  16   18.16    3.76
  23   4  21   14.50    2.98
  23  21   4   15.08    3.66
  24   7  19   74.33   15.74
  24  11  17   26.67    2.68
  24  17  11   25.46    2.93
  24  19   7   90.13   11.65
  25  19   0   82.54   13.59
  27   1  16    2.79    1.91
  27  16   1    3.06    1.85
  28   9  11    7.12    1.06
  28  11   9    8.66    1.17
  29   1  12    6.27    1.70
  29   8   9    7.25    1.98
  29   9   8   13.16    1.72
  29  12   1    7.89    1.79
  31   3   4   -0.87    2.81
  31   4   3    9.29    6.12
  31   5   0    7.49    2.36
  21  15  18    2.08    1.49
  21  18  15    0.11    1.74
  23  10  19    2.89    1.06
  23  19  10    3.70    1.08
  25   2  19  102.83   16.52
  25  13  14   12.42    1.94
  25  14  13    5.89    1.64
  25  19   2  110.55   16.89
  26   5  17  109.36   12.63
  26  17   5  119.48   15.29
  27   6  15   37.20    5.91
  27  15   6   22.59    4.10
  29   7  10    4.32    1.17
  29  10   7    5.85    1.15
  30   3   9    1.81    1.23
  30   9   3   -0.11    1.23
  31   2   5   28.82   14.67
  31   5   2    9.83    2.70
  24   4  20   10.76    2.70
  24  20   4    4.96    2.19
  28   8  12    1.77    1.13
  28  12   8    3.06    1.23
  25  12  15    3.64    1.23
  25  15  12    0.57    1.17
  27   3  16   53.23    7.40
  27  11  12   53.49    5.13
  27  12  11   49.96    4.04
  27  16   3   59.68    6.89
  29   3  12    2.83    1.66
  29  12   3   -0.02    1.19
  20  20  14   36.07    5.44
  22  16  16    5.78    2.93
  26   8  16   13.36   11.82
  26  16   8   11.27    9.74
  28   4  14   31.54    5.81
  28  14   4   26.41    5.15
  21  14  19    6.78    1.81
  21  19  14   12.55    4.47
  22  15  17   39.39    5.30
  22  17  15   47.72    7.27
  25   7  18   62.25    8.36
  25  18   7   74.16    8.76
  27  10  13    6.42    1.21
  27  13  10    8.68    1.64
  29   6  11    2.53    1.06
  29  11   6    0.70    1.00
  30   7   7    3.89    4.04
  31   1   6    3.51    2.34
  31   6   1    1.89    1.98
  24  10  18   20.37    2.93
  24  18  10   21.71    3.53
  26  18   0  442.64   54.83
  30   6   8   25.86    5.64
  30   8   6   38.60    6.72
  30  10   0    1.19    1.13
  25   4  19   63.19    9.87
  25  11  16    6.40    1.32
  25  16  11    3.38    1.17
  25  19   4   51.53    8.36
  28   7  13    0.70    1.25
  28  13   7    1.74    1.28
  31   4   5   10.02    3.34
  31   5   4    5.49    2.19
  22  14  18   10.02    2.19
  22  18  14   10.87    2.70
  22  22   6  161.04   32.24
  26   2  18  272.01   41.07
  26  18   2  481.00   76.58
  30   2  10   31.22    4.42
  30  10   2   30.22    4.27
  22   9  21   24.82    3.36
  22  21   9   24.90    3.23
  23   6  21   40.79    5.81
  23  21   6   33.90    7.00
  27   9  14    4.64    1.34
  27  14   9    7.98    2.74
  30   5   9    1.19    2.32
  30   9   5    2.79    1.32
  31   3   6    5.34    3.89
  31   6   3    9.59    2.02
  21  13  20   12.57    2.23
  21  20  13   10.80    2.11
  23   9  20    8.76    1.81
  23  15  16    2.74    1.62
  23  16  15    1.64    1.57
  23  20   9    9.10    1.96
  27   5  16   58.34    8.10
  27  16   5   36.03    5.51
  28   1  15    2.96    1.70
  28  15   1    8.57    2.00
  29   5  12   20.08    3.32
  29  12   5   10.31    1.98
  29  13   0   45.98    5.72
  31   7   0   13.67    3.21
  24   6  20    5.93    2.28
  24  20   6    8.59    2.30
  22  13  19   24.97    4.62
  22  19  13   27.43    3.89
  23   1  22    6.08    3.49
  23  14  17   10.72    2.36
  23  17  14   11.21    3.42
  23  22   1    1.28    1.81
  25  10  17    4.47    1.38
  25  17  10    6.57    2.45
  26   7  17  103.61   11.91
  26  13  13    6.51    1.36
  26  17   7  106.21   12.61
  29   2  13   35.69    5.49
  29  13   2   30.48    4.79
  31   2   7   15.01    3.72
  31   7   2   26.99    6.49
  26   4  18  155.97   21.35
  26  12  14   97.13   11.44
  26  14  12   97.89   10.74
  26  18   4  163.82   24.97
  28   6  14   36.56    6.89
  28  14   6   46.17    6.78
  30   4  10    3.17    1.72
  30  10   4    4.44    1.66
  24   1  21    6.12    2.34
  24   9  19   34.39    4.57
  24  19   9   42.22    6.76
  24  21   1    2.85    1.94
  27   8  15    7.15    4.06
  27  15   8    6.00    4.30
  27  17   0  414.12   46.66
  28   3  15   46.32    6.85
  28  15   3   61.59   10.21
  23   3  22    3.81    2.13
  23  13  18    1.13    1.53
  23  18  13    1.51    1.28
  23  22   3    1.34    5.15
  25   6  19    5.91    1.98
  25  19   6    8.25    1.94
  26  11  15    3.08    1.02
  26  15  11    1.79    0.98
  27   2  17  273.71   36.90
  27  17   2  266.08   31.73
  29   9  10   16.31    1.89
  29  10   9   15.87    2.02
  30   1  11    1.91    1.00
  30  11   1    1.66    1.25
  31   5   6    6.42    3.70
  31   6   5    0.47    1.62
  32   0   0    3.76    5.00
  21  21  12    9.02    1.74
  24   3  21   15.95    3.30
  24  15  15    8.93    2.25
  24  21   3   15.53    4.10
  25   1  20    5.55    1.83
  25  20   1    2.34    2.08
  28  11  11   16.69    1.85
  29   4  13   16.31    2.30
  29   8  11    4.91    1.66
  29  11   8    1.55    0.96
  29  13   4   23.67    3.40
  31   1   8    0.55    1.53
  31   4   7   15.21    2.76
  31   7   4   40.90   11.91
  31   8   1    0.79    1.62
  32   1   1    0.11    1.96
  22  12  20   29.24    3.98
  22  20  12   27.95    3.93
  24  14  16   21.84    3.79
  24  16  14   34.84    7.19
  28  10  12   46.38    4.42
  28  12  10   53.27    6.40
  30   8   8   54.17    8.40
  32   2   0   39.73    9.63
  25   9  18   13.93    3.04
  25  18   9   18.29    3.25
  30   3  11    7.89    1.30
  30   7   9   -0.26    1.30
  30   9   7   -1.66    1.34
  30  11   3    5.49    1.17
  22  22   8  346.89   51.23
  26  10  16   52.76    6.70
  26  16  10   53.25    5.98
  32   2   2  121.05   25.92
  23   8  21  123.69   17.10
  23  12  19    1.74    1.11
  23  19  12    1.38    1.51
  23  21   8  139.30   16.38
  24  13  17   18.61    3.11
  24  17  13   20.27    3.17
  25   3  20   56.12    9.04
  25  20   3   43.73    6.49
  27   4  17  179.60   19.69
  27   7  16   47.43    6.27
  27  16   7   64.87   10.25
  27  17   4  133.71   19.20
  28   5  15   72.42    9.00
  28   9  13    1.28    1.13
  28  13   9    1.15    1.15
  28  15   5   51.53    6.83
  29   7  12    2.34    1.25
  29  12   7    1.00    1.04
  31   3   8   10.25    2.02
  31   8   3    7.81    2.11
  32   1   3    0.30    1.85
  32   3   1    0.21    2.51
  26   6  18   15.93    3.11
  26  18   6   24.97    4.93
  30   6  10   -0.96    1.13
  30  10   6   -3.02    1.04
  23   5  22    9.85    4.38
  23  22   5    3.70    1.91
  26   1  19    9.12    2.96
  26  19   1   11.12    2.32
  29   1  14    3.93    1.91
  29  14   1    8.80    2.13
  24   8  20   77.52   13.31
  24  20   8  103.53   18.89
  28  16   0  171.27   27.69
  32   4   0    1.53    2.13
  24   5  21   44.49    8.87
  24  21   5   52.72   12.51
  27  12  13   23.18    3.98
  27  13  12   18.29    2.64
  31   9   0    8.49    7.19
  32   3   3    2.64    2.23
  24  12  18   64.44    7.68
  24  18  12   47.94    6.10
  28   2  16  227.79   36.09
  28   8  14    6.76    3.59
  28  14   8    4.96    2.57
  28  16   2  187.22   27.09
  30  12   0    6.19    1.42
  32   2   4    7.42    2.49
  32   4   2    7.68    3.36
  19  19  18    4.32    1.85
  22  11  21   19.08    2.76
  22  21  11   24.03    3.49
  25  14  15    1.38    1.32
  25  15  14    0.13    1.36
  26   3  19   77.97   12.19
  26   9  17   46.79    6.98
  26  17   9   36.03    5.06
  26  19   3   93.13   11.82
  27  11  14   46.85    5.10
  27  14  11   38.81    3.96
  29   3  14   14.65    2.45
  29   6  13    9.00    2.04
  29  13   6   10.00    2.04
  29  14   3    9.68    2.21
  30   5  11    4.96    1.28
  30  11   5    4.53    1.11
  31   2   9    5.91    2.28
  31   6   7    9.19    4.83
  31   7   6   17.59   11.14
  31   9   2    9.29    1.72
  20  18  18   -0.43    1.66
  30   2  12    1.19    1.45
  30  12   2    0.77    1.15
  20  17  19   11.25    2.98
  20  19  17    6.27    1.96
  23  11  20   -0.06    1.00
  23  20  11    0.60    1.04
  25   5  20  139.90   22.59
  25   8  19   12.25    2.68
  25  13  16    7.12    1.64
  25  16  13   11.25    1.83
  25  19   8    8.12    1.83
  25  20   5  125.99   17.48
  31   5   8    4.89    4.13
  31   8   5   -1.06    2.11
  32   1   5    0.70    2.00
  32   5   1    1.81    1.94
  21  17  18    2.98    1.66
  21  18  17    4.04    1.68
  27   1  18    7.27    2.66
  27   6  17   14.36    3.04
  27  10  15    4.91    1.19
  27  15  10    4.06    1.42
  27  17   6   33.77    5.61
  27  18   1   15.67    3.66
  20  20  16    7.81    3.28
  28   4  16  100.40   14.95
  28  16   4   66.57   12.42
  32   4   4    1.02    1.79
  21  16  19   14.38    2.91
  21  19  16   18.35    4.74
  23  23   0  178.84   36.79
  24  11  19   29.24    3.79
  24  19  11   21.18    2.51
  25  12  17    5.66    1.15
  25  17  12    5.19    1.34
  28   7  15   33.58    4.68
  28  15   7   39.79    6.00
  31   4   9    8.91    3.81
  31   9   4    4.25    1.42
  32   3   5    0.23    1.72
  32   5   3    0.57    1.91
  24  22   0  312.48   44.68
  30   4  12    5.02    1.91
  30  12   4    0.89    1.13
  32   6   0   11.51    3.87
  22  17  17   26.01    4.27
  23   7  22    2.45    1.77
  23  22   7    4.83    2.32
  23  23   2  117.03   15.95
  26   5  19  242.32   30.48
  26  19   5  148.02   17.93
  27   3  18  120.39   15.78
  27  18   3  161.38   22.80
  29   5  14   59.55    6.87
  29  10  11    1.40    0.85
  29  11  10    0.66    0.96
  29  14   5   73.46    9.36
  30   9   9    0.19    1.72
  31   1  10    0.62    1.21
  31  10   1    0.36    1.25
  22  16  18    2.64    3.17
  22  18  16    6.08    3.66
  24   2  22  251.21   38.94
  24  22   2  230.37   37.81
  26   8  18    8.80    2.38
  26  18   8   13.02    4.34
  30   8  10   -0.17    1.17
  30  10   8    4.23    1.23
  32   2   6    0.51    1.85
  32   6   2    3.59    1.70
  21  15  20    3.08    1.66
  21  20  15    5.70    1.77
  24   7  21   37.32    8.04
  24  21   7   30.28    4.49
  25  21   0  194.30   24.50
  27   9  16    3.42    1.42
  27  16   9    5.61    1.36
  29   9  12   18.08    2.19
  29  12   9   19.82    2.40
  29  15   0   75.27    8.78
  22  22  10  486.34   65.69
  26  14  14   47.96    7.17
  22  15  19   16.52    3.66
  22  19  15   11.99    2.70
  23  10  21  221.12   21.18
  23  21  10  228.54   20.78
  25   2  21  150.08   18.33
  25  11  18    1.72    0.96
  25  18  11    2.40    1.40
  25  21   2  195.57   26.54
  26  13  15    8.12    1.57
  26  15  13    6.15    1.53
  29   2  15   62.02    8.27
  29  15   2   42.02    7.78
  30   1  13    4.02    1.60
  30   7  11    3.23    2.45
  30  11   7    1.87    1.11
  30  13   1    6.93    1.74
  31   3  10   10.93    2.23
  31  10   3    9.10    1.77
  28  12  12   23.44    2.83
  23  16  17   14.53    2.51
  23  17  16   13.33    3.64
  23  23   4   53.79    8.72
  25   7  20  109.02   14.99
  25  20   7   70.69   11.72
  28   1  17    5.66    2.17
  28  11  13   25.63    2.96
  28  13  11   21.59    2.06
  28  17   1    6.89    2.13
  29   8  13    6.12    3.08
  29  13   8    4.02    1.02
  31   7   8    4.47    1.57
  31   8   7    2.87    1.74
  32   1   7   -0.91    1.72
  32   5   5    9.32    2.89
  32   7   1   -2.19    1.74
  24   4  22  136.71   22.18
  24  10  20  211.21   25.67
  24  20  10  287.96   43.45
  24  22   4   97.72   16.33
  26  12  16  139.75   11.68
  26  16  12   93.00    9.72
  26  20   0  501.84   80.05
  28   6  16   20.93    4.23
  28  16   6   18.61    4.02
  32   4   6   24.05    5.64
  32   6   4   16.10    5.04
  21  21  14   22.52    5.85
  23  15  18    2.76    1.72
  23  18  15   -0.45    2.15
  27   5  18  163.78   19.20
  27  18   5  142.17   19.40
  30   3  13   22.16    3.53
  30  13   3   27.41    3.40
  31   6   9    7.72    3.68
  31   9   6   -1.00    4.00
  22  14  20    3.96    1.72
  22  20  14   12.57    3.06
  26   2  20  325.99   47.21
  26  20   2  428.07   55.93
  28  10  14   44.13    6.19
  28  14  10   56.66    6.42
  30   6  12    3.30    1.89
  30  12   6    1.74    0.96
  25   4  21   43.92    7.53
  25  21   4   73.71   11.59
  27   8  17    0.26    1.45
  27  17   8    6.61    3.85
  28   3  17  113.23   14.12
  28  17   3   85.66   19.76
  29   4  15   27.31    4.00
  29  15   4   22.33    3.91
  31  11   0    1.32    0.96
  32   3   7    0.45    1.79
  32   7   3    3.04    2.04
  23  14  19    5.13    2.81
  23  19  14    3.87    1.53
  25  10  19   64.35    6.89
  25  19  10   84.15    9.91
  26   7  19  138.11   17.89
  26  11  17    3.72    1.57
  26  17  11    4.44    1.23
  26  19   7  131.30   17.25
  29   7  14    3.02    1.42
  29  14   7    1.66    1.45
  31   2  11    2.76    1.36
  31   5  10    3.28    1.36
  31  10   5    3.79    1.34
  31  11   2    6.25    1.45
  24  16  16    5.98    1.57
  32   8   0    6.21    3.64
  24  15  17    7.32    1.89
  24  17  15    4.74    1.70
  27  19   0  458.88   57.06
  28   9  15    2.02    1.49
  28  15   9    2.17    1.28
  33   1   0   10.02    6.30
  26   4  20  151.13   23.52
  26  20   4  143.79   25.14
  32   2   8    8.95    6.95
  32   8   2    1.49    1.57
  22  13  21   26.84    4.10
  22  21  13   13.59    2.53
  23   9  22    3.85    1.87
  23  22   9    1.85    1.51
  23  23   6    0.81    2.04
  27   2  19  301.23   37.20
  27  13  14   19.63    3.42
  27  14  13   23.16    2.74
  27  19   2  326.13   42.90
  30   5  13   33.60    3.81
  30  13   5   34.11    4.98
  33   1   2   31.58   20.63
  33   2   1    4.83    2.34
  24   6  22    3.00    2.45
  24  14  18   27.07    4.79
  24  18  14   31.67    4.79
  24  22   6    8.95    2.62
  30  14   0   16.69    3.23
  32   6   6   76.80   15.63
  23  13  20    3.21    1.28
  23  20  13    2.81    1.25
  24   9  21   22.78    4.87
  24  21   9   20.86    5.53
  27  12  15   22.08    3.42
  27  15  12   16.74    1.98
  28   5  17  129.86   15.65
  28  17   5  121.46   14.91
  29   1  16    5.44    1.89
  29  16   1   10.21    1.87
  31   4  11    2.17    1.34
  31  11   4    4.57    1.47
  32   5   7    8.12    2.66
  32   7   5   14.46    3.42
  33   3   0   17.01    7.23
  26  10  18  132.45   16.48
  26  18  10  128.16   16.95
  30   2  14    2.68    1.72
  30  10  10   11.76    2.04
  30  14   2    4.64    2.64
  25   6  21    5.40    2.42
  25  21   6    7.49    5.30
  27   7  18  103.70   14.46
  27  18   7  105.66   13.93
  29   6  15    2.40    1.49
  29  15   6    2.55    1.42
  30   9  11    4.32    1.13
  30  11   9    5.49    1.08
  33   2   3   85.03   68.65
  33   3   2   11.40    4.98
  28   8  16   18.59    4.00
  28  16   8   10.36    2.83
  32   4   8    4.30    2.49
  32   8   4    3.53    2.02
  24   1  23    1.55    2.08
  24  13  19    6.40    1.47
  24  19  13   12.57    2.13
  24  23   1   -0.19    1.85
  25   9  20   15.06    3.28
  25  15  16    4.34    1.98
  25  16  15    1.28    1.30
  25  20   9   19.93    3.11
  27   4  19   88.30   15.06
  27  11  16    8.80    1.36
  27  16  11    9.85    1.64
  27  19   4  142.58   17.55
  29   3  16   80.56   11.10
  29  11  12    4.36    0.91
  29  12  11    7.00    1.25
  29  16   3   69.54   14.63
  31   1  12    0.06    1.08
  31   8   9   29.73   22.25
  31   9   8    1.55    1.53
  31  12   1    0.94    0.96
  32   1   9    1.55    1.49
  32   9   1    0.77    1.83
  33   1   4    1.36    2.42
  33   4   1    2.89    2.40
  28  18   0  498.36   68.48
  30   8  12    9.61    3.91
  30  12   8    5.38    1.23
  25   1  22    1.04    1.55
  25  14  17    5.70    2.17
  25  17  14    0.43    1.23
  25  22   1    1.91    1.98
  29  10  13    5.27    1.25
  29  13  10    3.25    1.02
  31   7  10    2.83    1.30
  31  10   7    2.98    2.74
  22  22  12  563.16   51.72
  26   6  20   11.12    2.93
  26  20   6   20.20    8.61
  28   2  18  448.21   56.81
  28  18   2  519.79   68.23
  30   4  14    1.72    1.34
  30  14   4    3.98    1.55
  23  12  21  177.75   14.23
  23  21  12  201.30   15.59
  24   3  23    0.62    1.83
  24  23   3   12.46   10.89
  31   3  12   32.16    5.49
  31  12   3   25.01    3.25
  32   3   9    1.66    1.70
  32   9   3    6.51    3.13
  33   3   4    4.15    2.70
  33   4   3    0.17    2.17
  33   5   0    3.62    2.00
  25   3  22   30.77    7.51
  25  13  18    2.62    1.19
  25  18  13    2.55    1.53
  25  22   3   23.05    4.49
  26   1  21    4.59    2.32
  26   9  19   43.17    7.04
  26  19   9   48.32    8.61
  26  21   1   15.65    7.23
  27  10  17   23.80    3.49
  27  17  10   40.64    7.25
  29   9  14    2.57    1.25
  29  14   9    2.62    1.34
  30   7  13    6.59    1.53
  30  13   7    7.83    1.68
  31   6  11    1.89    1.30
  31  11   6    2.15    1.53
  33   2   5    4.81    2.00
  33   5   2    0.64    1.89
  24  12  20  333.13   31.56
  24  20  12  283.88   25.99
  20  19  19   -0.17    1.94
  23  23   8    7.68    4.93
  28   7  17   68.29   11.51
  28  13  13   55.32    6.51
  28  17   7   92.39   18.69
  29   5  16  108.27   13.21
  29  16   5  111.46   17.97
  32   7   7    1.55    1.74
  20  20  18    7.02    2.25
  24   8  22   23.88    4.64
  24  22   8   17.25    3.89
  28   4  18  130.56   18.82
  28  12  14   43.87    4.70
  28  14  12   51.00    7.83
  28  18   4  152.55   20.65
  32   6   8    4.00    1.74
  32   8   6    3.74    1.64
  32  10   0   27.24    5.25
  21  18  19   21.12    5.21
  21  19  18   19.59    3.74
  26   3  21   28.07    7.19
  26  15  15    5.76    1.72
  26  21   3   43.66    6.85
  27   6  19   13.36    3.00
  27  19   6    7.78    2.23
  30   1  15    5.83    2.04
  30  15   1    7.36    1.79
  33   1   6    9.49    5.32
  33   6   1    3.83    1.96
  26  14  16   43.66    6.74
  26  16  14   47.34    7.00
  32   2  10    2.45    1.60
  32  10   2    2.81    1.49
  21  17  20   -0.30    1.45
  21  20  17   15.48   14.82
  24   5  23    5.98    2.02
  24  23   5    3.89    2.30
  25   8  21   16.91    3.30
  25  12  19  101.91    9.46
  25  19  12   98.43   10.08
  25  21   8   10.91    3.00
  27   1  20    8.85    2.34
  27  20   1   10.14    3.00
  28  11  15    6.38    1.72
  28  15  11    5.59    1.17
  29   8  15    3.13    1.32
  29  15   8    3.81    1.49
  29  17   0  450.12   62.82
  31   5  12   18.67    2.40
  31  12   5   19.50    2.68
  31  13   0    2.93    1.21
  32   5   9   23.25    7.57
  32   9   5   15.87    3.91
  33   4   5    3.89    2.00
  33   5   4    0.70    1.81
  22  18  18   35.03    6.57
  30   6  14    2.91    2.13
  30  14   6    4.30    1.87
  22  17  19    7.25    2.06
  22  19  17   13.44    3.83
  23  11  22    6.55    2.17
  23  22  11    3.49    1.70
  25   5  22   46.00    8.32
  25  22   5   38.43    6.95
  26  13  17    0.13    1.02
  26  17  13    0.36    1.11
  27   9  18   23.99    3.81
  27  18   9   19.48    3.06
  29   2  17  292.19   35.73
  29  17   2  273.05   32.84
  30   3  15   69.78    8.53
  30  15   3   64.06    9.14
  31   2  13    2.06    1.11
  31  13   2    2.47    1.98
  33   3   6    0.23    1.70
  33   6   3    0.85    1.74
  21  21  16   42.07    5.42
  24  11  21   18.69   10.55
  24  21  11    4.32    1.55
  27   3  20   70.25   11.00
  27  20   3   73.24   10.48
  33   7   0    2.93    1.79
  22  16  20    3.59    1.42
  22  20  16    2.36    1.40
  26   8  20   38.60    8.15
  26  20   8   33.39    6.40
  28  10  16  237.00   26.71
  28  16  10  159.97   17.57
  32   4  10    9.74    3.30
  32  10   4    8.42    2.49
  23  17  18   19.86    3.57
  23  18  17   17.29    3.81
  26   5  21   87.54   15.48
  26  21   5   92.17   14.36
  30  11  11   23.31    2.81
  31   9  10    3.40    1.98
  31  10   9    3.06    1.25
  33   2   7   11.08    6.85
  33   7   2    1.13    1.74
  26  12  18  209.76   19.50
  26  18  12  234.51   23.31
  28   6  18   21.05    6.34
  28  18   6   32.71    5.93
  30  10  12    2.47    1.11
  30  12  10    3.96    1.70
  23  16  19    6.27    2.38
  23  19  16   13.36    3.91
  25  11  20    3.79    2.98
  25  20  11   -0.38    1.15
  28   1  19    9.59    2.87
  28  19   1   15.50    6.87
  29   4  17  122.48   15.95
  29   7  16   32.54    5.36
  29  16   7   37.71    6.38
  29  17   4  160.82   21.37
  31   4  13    1.64    1.15
  31   8  11    0.79    1.06
  31  11   8   -0.66    1.04
  31  13   4    2.02    1.15
  32   1  11    0.13    1.11
  32  11   1    2.40    1.06
  22  15  21    9.25    2.51
  22  21  15    8.00    1.91
  27  14  15   23.16    2.72
  27  15  14   18.35    2.79
  30   5  15   82.35    9.91
  30   9  13    2.08    1.11
  30  13   9    2.79    1.30
  30  15   5   92.73   11.70
  33   5   6    3.47    1.85
  33   6   5   -0.96    1.79
  24  24   0    4.57    7.08
  32   8   8   16.16    3.87
  23  15  20    3.53    1.91
  23  20  15    4.17    2.74
  24   7  23   13.06    3.00
  24  17  17    5.21    1.57
  24  23   7   21.35    5.89
  25  23   0    1.30    1.94
  27   5  20  142.51   17.69
  27   8  19    9.61    2.19
  27  13  16    8.93    2.00
  27  16  13    7.51    1.55
  27  19   8   37.30   19.33
  27  20   5  164.06   20.76
  28   3  19  109.76   17.91
  28   9  17   14.10    3.66
  28  17   9   22.27    5.49
  28  19   3   94.55   12.91
  29  12  13   22.63    2.59
  29  13  12   22.76    2.47
  31   7  12    2.21    1.30
  31  12   7    1.74    1.25
  32   3  11   15.59    3.04
  32   7   9    4.06    1.45
  32   9   7    0.81    1.53
  32  11   3   12.53    2.70
  33   1   8    4.53    1.68
  33   4   7    0.49    1.81
  33   7   4   11.12    6.59
  33   8   1    5.66    2.32
  24  16  18   11.10    4.51
  24  18  16    8.12    3.64
  24  24   2    7.83    4.74
  30  16   0  430.88   56.59
  34   0   0  269.24   69.67
  23  23  10   57.27    7.66
  25   2  23    3.45    2.53
  25   7  22   45.81    7.85
  25  22   7   37.26    5.87
  25  23   2    8.38    2.89
  26  11  19    7.06    1.62
  26  19  11    6.42    2.81
  29  11  14    2.25    1.74
  29  14  11    1.06    1.13
  31   1  14    0.47    1.38
  31  14   1    1.68    1.42
  34   1   1   -1.68    1.91
  24  10  22  156.68   21.74
  24  22  10  125.67   16.59
  26  22   0   35.39    9.38
  30   2  16  372.43   46.60
  30   8  14   27.69    5.23
  30  14   8   26.44    5.21
  30  16   2  285.02   41.66
  32   6  10   21.01    4.40
  32  10   6   11.91    2.98
  34   2   0   44.43   11.91
  24  15  19    7.04    1.81
  24  19  15    3.62    1.74
  27  12  17   82.30   11.40
  27  17  12   62.57    5.78
  33   3   8   -0.98    1.57
  33   8   3   -1.38    1.66
  22  22  14  316.99   38.37
  26   2  22   47.43    9.38
  26  22   2   32.75    7.36
  34   2   2    6.21    3.96
  23  14  21   56.85    6.44
  23  21  14   57.42    7.72
  25  10  21   94.77   12.85
  25  21  10   85.88   11.17
  26   7  21  102.23   15.27
  26  21   7   70.78   14.53
  29   1  18    5.95    2.76
  29   6  17   14.95    3.49
  29  10  15   40.30    5.93
  29  15  10   32.79    4.10
  29  17   6   26.46    4.72
  29  18   1    6.61    2.08
  31   3  14   34.07    5.47
  31   6  13    0.74    1.13
  31  13   6    2.68    1.13
  31  14   3   47.66    6.25
  34   1   3    2.30    2.13
  34   3   1   -0.06    2.25
  24  24   4   20.52    4.21
  32  12   0   17.67    3.19
  25   4  23   14.65    4.44
  25  16  17    8.49    6.76
  25  17  16    6.89    5.25
  25  23   4    8.19    4.40
  27  21   0  128.50   38.77
  28   5  19  176.63   25.97
  28  19   5  173.69   19.50
  32   5  11   52.74    7.38
  32  11   5   46.94    5.98
  33   9   0    6.83    2.21
  24  14  20  155.49   17.78
  24  20  14  129.50   17.21
  28   8  18    6.19    2.38
  28  18   8   11.21    2.53
  30   4  16  231.66   35.69
  30  16   4  252.25   35.81
  32   2  12    6.21    1.34
  32  12   2    8.46    2.06
  34   4   0   99.19   17.25
  25  15  18    2.17    1.42
  25  18  15    2.55    1.49
  27   2  21   72.56   13.70
  27  11  18    3.89    2.62
  27  18  11    4.04    2.04
  27  21   2   63.46   11.29
  29   3  18  121.46   17.16
  29  18   3   65.91   12.08
  30   7  15   25.69    4.30
  30  15   7   39.43    6.78
  33   2   9    6.51    2.30
  33   6   7    6.23    2.45
  33   7   6    0.79    1.66
  33   9   2    3.59    1.77
  34   3   3   -1.19    2.08
  26   4  22    6.34    2.62
  26  10  20  141.30   18.95
  26  20  10  127.31   21.12
  26  22   4    5.87    2.57
  28  14  14   92.04   11.00
  34   2   4    4.15    3.13
  34   4   2    3.38    2.62
  27   7  20  130.11   19.06
  27  20   7   64.65   10.42
  28  13  15   49.66    5.02
  28  15  13   47.51    4.04
  29   9  16   -0.55    1.38
  29  16   9    5.42    2.34
  33   5   8    1.38    1.62
  33   8   5    1.53    1.42
  23  13  22    6.23    1.11
  23  22  13    5.00    1.19
  25  14  19   36.83    4.81
  25  19  14   34.16    5.25
  31   5  14   56.85    7.40
  31  10  11    1.70    1.85
  31  11  10   -0.06    1.04
  31  14   5   40.24    5.49
  34   1   5    3.34    1.94
  34   5   1   -0.21    1.96
  28  12  16  114.38   11.44
  28  16  12  154.78   15.91
  28  20   0  388.15   60.36
  32   4  12   12.21    2.59
  32  12   4   17.25    3.91
  24   9  23    2.64    1.83
  24  13  21    7.44    1.38
  24  21  13    5.66    1.36
  24  23   9   10.87    3.87
  27   4  21   41.71    8.74
  27  21   4   25.67    5.13
  31   9  12    4.87    1.77
  31  12   9    5.51    1.25
  31  15   0  140.47   13.99
  32   9   9    0.72    1.21
  33   4   9    1.42    2.57
  33   9   4    3.06    1.74
  24  24   6  113.12   21.44
  26  16  16   17.61    3.57
  28   2  20  325.35   57.08
  28  20   2  318.69   45.26
  30  12  12   16.63    2.59
  32   8  10    1.47    1.34
  32  10   8    2.81    1.38
  34   4   4    5.87    2.93
  25   6  23   35.18    6.00
  25   9  22    2.57    1.72
  25  22   9    5.89    2.00
  25  23   6   40.07    8.72
  26  15  17   -0.43    1.79
  26  17  15    0.55    1.15
  27  10  19   79.82   10.06
  27  19  10   95.64   11.31
  29   5  18   93.17   13.82
  29  18   5  138.13   25.67
  30   1  17   10.34    4.62
  30  11  13   32.73    3.98
  30  13  11   33.33    3.53
  30  17   1    5.38    1.87
  31   2  15  153.17   18.23
  31  15   2  151.81   18.37
  33   1  10    4.72    2.08
  33  10   1    2.28    1.66
  34   3   5    3.59    2.11
  34   5   3    3.28    3.45
  30   6  16   23.78    5.42
  30  16   6   32.54    6.93
  34   6   0    1.66    2.51
  25  13  20   -0.51    1.00
  25  20  13    2.98    2.00
  28   7  19  101.83   16.93
  28  11  17    0.40    1.51
  28  17  11    2.98    1.79
  28  19   7  118.50   17.31
  29   8  17    3.28    1.98
  29  17   8   -0.87    1.72
  31   8  13    0.15    1.08
  31  13   8    1.72    1.13
  32   1  13    7.85    7.25
  32   7  11    9.59    2.51
  32  11   7   14.97    3.06
  32  13   1    1.00    1.08
  26   6  22    3.87    2.72
  26  14  18   62.27    8.02
  26  18  14   57.72    8.08
  26  22   6    0.02    1.72
  30  10  14   22.97    3.98
  30  14  10   16.95    2.70
  34   2   6    2.17    1.85
  34   6   2    0.66    2.17
  26   9  21   23.54    4.08
  26  21   9   32.96    6.30
  30   3  17   54.85    8.36
  30  17   3   46.49    6.23
  33   3  10    5.00    1.70
  33  10   3    4.42    2.15
  20  20  20  356.78   58.02
  28   4  20  148.34   24.67
  28  20   4  141.30   24.16
  21  19  20    2.62    1.89
  21  20  19    6.85    2.13
  23  23  12   83.47    8.66
  25   1  24   -2.74    1.74
  25  24   1   -0.70    1.85
  29  19   0  267.22   38.64
  31   4  15   59.53    7.74
  31  15   4  107.12   12.87
  32   3  13   20.44    2.68
  32  13   3   28.90    6.51
  33   7   8    5.15    2.51
  33   8   7    7.00    3.06
  24  12  22  210.76   21.63
  24  22  12  207.97   23.01
  32   6  12   25.20    5.57
  32  12   6   23.18    4.06
  21  21  18   66.63   12.31
  22  19  19    0.34    1.55
  26   1  23    0.62    1.91
  26  13  19    0.98    1.15
  26  19  13    1.45    1.38
  26  23   1    2.79    3.08
  27   6  21    0.19    1.74
  27  21   6    0.06    1.94
  29   2  19  194.72   29.73
  29  13  14   36.96    4.10
  29  14  13   32.31    3.21
  29  19   2  192.62   24.41
  30   9  15    0.51    1.25
  30  15   9    2.45    1.25
  31   7  14    9.04    2.17
  31  14   7    6.61    2.13
  33   6   9    1.15    1.62
  33   9   6    5.36    3.83
  34   1   7    0.45    1.70
  34   5   5    6.36    2.11
  34   7   1    2.13    1.77
  22  18  20  108.38   16.91
  22  20  18   56.87    9.80
  28  10  18  179.58   24.05
  28  18  10  201.59   23.93
  34   4   6    0.21    1.79
  34   6   4   -0.38    1.91
  25   3  24    6.51    2.96
  25  12  21  159.89   13.42
  25  21  12  144.09   15.57
  25  24   3    5.36    1.85
  27   9  20   23.27    5.87
  27  15  16    8.93    1.68
  27  16  15   11.29    2.04
  27  20   9   32.94    9.40
  29  12  15  100.98    9.14
  29  15  12   79.54    7.74
  33  11   0   17.18    2.87
  22  17  21    1.87    1.49
  22  21  17    4.27    3.62
  23  18  19   26.39    5.76
  23  19  18   15.93    3.34
  26   3  23    7.49    2.68
  26  23   3    7.21    2.38
  27   1  22    3.28    2.02
  27  14  17   41.68    5.51
  27  17  14   50.49    5.91
  27  22   1    5.81    3.74
  29   7  18   61.57   12.10
  29  18   7   35.90    6.70
  30   5  17   82.09   13.08
  30  17   5   79.77   12.91
  33   2  11    8.89    2.74
  33   5  10    6.85    3.68
  33  10   5    5.36    1.68
  33  11   2   11.29    2.57
  34   3   7    5.98    2.68
  34   7   3    3.49    2.40
  24  24   8  226.54   32.88
  23  17  20    9.68    3.32
  23  20  17    8.21    2.28
  25   8  23  104.47   14.87
  25  23   8  153.12   27.67
  29   4  19  105.46   14.33
  29  11  16    1.40    1.23
  29  16  11    2.96    1.60
  29  19   4   93.15   20.33
  31   1  16    1.42    1.45
  31  16   1    2.79    3.74
  32   5  13   84.81    8.66
  32  13   5   73.33    7.17
  26  12  20  257.27   23.12
  26  20  12  245.38   24.88
  28   6  20   27.50    6.64
  28  20   6   12.65    4.53
  30   8  16    2.93    1.38
  30  16   8    2.96    1.96
  32  14   0  120.82   13.89
  34   8   0    6.59    4.06
  27   3  22   37.81    7.76
  27  13  18    0.85    1.23
  27  18  13    4.74    2.76
  27  22   3   34.64    6.76
  31   6  15   24.82    4.23
  31  15   6   21.27    4.02
  22  22  16   30.67    6.08
  24  18  18   24.61    5.15
  26   8  22   76.69   12.89
  26  22   8   44.11    9.95
  30  18   0  254.51   35.75
  32   2  14   89.64   10.31
  32  10  10   13.40    7.89
  32  14   2  127.75   16.01
  34   2   8    7.44    3.45
  34   8   2   10.14    2.70
  23  16  21    1.47    1.36
  23  21  16    5.66    3.02
  24  11  23   12.70    5.64
  24  17  19    2.30    1.45
  24  19  17    5.04    2.83
  24  23  11    3.91    1.68
  25   5  24    2.62    1.79
  25  24   5    2.00    1.89
  28   1  21   11.04    4.55
  28   9  19   13.76    3.96
  28  19   9   18.55    3.53
  28  21   1    8.57    1.96
  31   3  16   38.58    6.12
  31  11  12    3.53    1.38
  31  12  11   10.04    4.38
  31  16   3   38.34    6.06
  32   9  11    2.30    1.23
  32  11   9    1.25    1.40
  33   4  11    2.64    1.94
  33  11   4    6.78    3.11
  35   1   0   20.97   13.27
  30   2  18  135.64   19.03
  30  18   2  219.18   28.09
  34   6   6    1.32    1.74
  25  11  22    1.85    2.21
  25  22  11    0.68    1.28
  26   5  23   12.02    3.96
  26  23   5   35.39    8.72
  29  10  17   16.82    3.25
  29  17  10   31.24    4.38
  31  10  13   18.25    2.76
  31  13  10   11.80    1.85
  34   5   7   10.48    5.27
  34   7   5    5.42    2.19
  35   1   2   10.00    3.76
  35   2   1    9.97    3.13
  24  16  20    4.17    2.87
  24  20  16    2.79    3.57
  32   8  12    3.96    4.30
  32  12   8    5.93    4.32
  27   8  21    6.85    3.49
  27  12  19  114.16   12.19
  27  19  12   84.67    8.78
  27  21   8   16.44    4.00
  28   3  21   45.75    8.61
  28  15  15   55.19    6.55
  28  21   3   29.84    7.63
  33   1  12    8.51    2.13
  33   8   9    0.68    1.51
  33   9   8   -1.04    1.45
  33  12   1    6.87    2.06
  35   3   0    1.13    2.15
  28  14  16  153.78   13.95
  28  16  14  129.28   12.91
  32   4  14   67.74    9.38
  32  14   4   57.32    8.46
  34   4   8    2.81    1.89
  34   8   4    5.49    2.00
  23  15  22    6.61    3.42
  23  22  15   -0.13    1.40
  25  17  18    5.93    5.02
  25  18  17    0.00    1.45
  26  11  21    5.76    1.60
  26  21  11    4.91    1.85
  27   5  22   86.18   14.78
  27  22   5   61.36   12.21
  29   6  19   11.46    3.02
  29  19   6   10.10    2.91
  30   7  17   38.09    6.47
  30  13  13   87.45    8.36
  30  17   7   55.38   10.31
  31   9  14   18.29    6.95
  31  14   9   13.82    2.30
  33   7  10   35.07    6.83
  33  10   7   55.61    8.38
  34   1   9    1.60    2.30
  34   9   1    5.76    3.87
  35   2   3    4.51    2.51
  35   3   2   31.33   21.67
  30   4  18   58.19   11.99
  30  12  14  109.04    9.10
  30  14  12  115.50   10.12
  30  18   4   86.11   16.18
  24  15  21   11.63    9.34
  24  21  15    4.38    1.42
  25  16  19    2.32    1.40
  25  19  16    1.94    1.47
  28  13  17   13.93    2.49
  28  17  13   10.55    2.06
  29   1  20    3.81    2.76
  29  20   1    3.23    2.02
  31   5  16   33.99    5.89
  31  16   5   39.51    5.85
  32   7  13   20.23    3.34
  32  13   7   29.56    4.98
  33   3  12   12.06    2.13
  33  12   3   16.61    3.19
  35   1   4   10.34    3.25
  35   4   1   -1.68    2.51
  29   9  18    0.13    1.68
  29  18   9    3.87    1.40
  30  11  15    8.76    1.70
  30  15  11   12.61    1.98
  33   6  11    5.98    1.87
  33  11   6    2.53    1.51
  34   3   9   11.42    3.55
  34   9   3   13.21    3.25
  28   8  20    4.27    2.66
  28  20   8   16.84    9.02
  25   7  24    0.68    1.77
  25  15  20   -0.06    1.23
  25  20  15    2.42    1.57
  25  24   7    3.85    3.32
  25  25   0   30.07   10.08
  27  11  20    0.26    2.25
  27  20  11   -0.74    1.21
  28   5  21  106.68   18.48
  28  21   5  110.38   16.10
  29   3  20   59.12   12.38
  29  20   3   64.80   11.12
  31   8  15    3.11    1.32
  31  15   8    5.21    1.51
  31  17   0   19.01    4.32
  32   1  15    3.83    1.38
  32  15   1    4.08    2.30
  35   3   4    5.98    5.15
  35   4   3    4.38    2.49
  35   5   0    1.40    3.15
  24  24  10  341.89   44.53
  26  24   0   35.20    8.23
  28  12  18  102.81   12.46
  28  18  12  128.99   14.74
  23  23  14   21.05    2.98
  25  10  23  202.78   23.42
  25  23  10  275.14   29.29
  25  25   2   16.80    4.44
  26   7  23   25.90    5.40
  26  17  17    2.25    1.89
  26  23   7   28.46    7.15
  31   2  17   56.04    7.76
  31  17   2   17.50    5.15
  34   7   7    9.38    2.93
  35   2   5    1.66    1.77
  35   5   2    2.85    2.04
  24  14  22  122.20   13.82
  24  22  14  136.58   13.33
  26   2  24   37.22    7.78
  26  16  18   24.88    7.02
  26  18  16    8.93    2.34
  26  24   2   48.89   11.59
  30  10  16    6.34    1.64
  30  16  10   10.44    3.93
  32   6  14    6.36    3.02
  32  14   6    9.21    3.23
  34   6   8    1.60    2.25
  34   8   6    9.25    8.97
  34  10   0    0.83    1.62
  27  23   0  134.56   24.63
  32   3  15   19.08    3.96
  32  15   3   35.33   10.89
  33   5  12   21.78    4.68
  33  12   5   20.29    3.06
  33  13   0   24.44    3.45
  26  10  22  171.16   26.61
  26  22  10  194.13   26.16
  30   6  18    3.02    1.96
  30  18   6    5.30    2.45
  34   2  10   25.03    8.49
  34  10   2   26.52    6.74
  25  14  21   57.93    7.34
  25  21  14   42.30    4.62
  26  15  19    3.85    1.62
  26  19  15    1.38    1.25
  27   2  23   51.76    9.02
  27   7  22   61.42   11.34
  27  22   7   49.79    9.34
  27  23   2   52.89   10.21
  29  14  15  123.37    9.63
  29  15  14  117.61   10.19
  30   1  19   -0.30    1.60
  30  19   1    5.44    2.02
  33   2  13   22.95    3.51
  33  13   2   18.37    2.64
  34   5   9   24.76    5.51
  34   9   5   33.16    6.85
  35   1   6    2.51    1.87
  35   6   1    3.30    1.77
  25  25   4    6.42    1.83
  28  11  19   13.25   14.80
  28  19  11   -0.64    1.36
  29   5  20  128.28   17.82
  29   8  19    0.43    1.55
  29  13  16   25.63    3.42
  29  16  13   24.52    3.06
  29  19   8    5.30    4.25
  29  20   5  115.10   17.80
  31   4  17   11.00    5.06
  31   7  16    7.42    2.11
  31  16   7    5.00    2.53
  31  17   4    7.40    3.72
  32  11  11    3.68    1.55
  35   4   5    0.49    1.85
  35   5   4   -0.70    1.77
  26   4  24    7.23    2.68
  26  24   4    6.59    2.62
  28  22   0  183.88   40.51
  32  10  12    7.59    1.96
  32  12  10    2.68    1.36
  27  10  21   54.66    9.04
  27  21  10  100.00   14.93
  30   3  19   23.73    4.87
  30   9  17    1.38    1.49
  30  17   9    8.34    3.40
  30  19   3   41.32    6.57
  33   9  10    4.53    1.74
  33  10   9    5.61    5.21
  35   3   6    1.53    1.79
  35   6   3    6.40    2.30
  26  14  20   87.15    8.49
  26  20  14   74.78    7.59
  28   2  22  155.12   36.07
  28  22   2  155.61   26.84
  34   4  10    0.36    1.77
  34  10   4    7.95    2.51
  24  13  23    6.00    1.94
  24  23  13    1.53    1.11
  27   4  23   14.53    4.38
  27  16  17   23.63    3.72
  27  17  16   24.59    3.62
  27  23   4    7.81    2.81
  28   7  21   75.56   13.48
  28  21   7   74.14   13.29
  29  12  17   68.50    9.08
  29  17  12   79.16    9.68
  31  12  13   44.43    4.85
  31  13  12   52.15    5.68
  32   5  15   35.45    4.72
  32   9  13    0.68    0.87
  32  13   9   -0.45    1.02
  32  15   5   34.67    5.68
  33   4  13   40.22    8.76
  33   8  11    2.11    1.28
  33  11   8    0.13    1.28
  33  13   4   23.10    3.64
  35   7   0    5.49    3.40
  25  13  22    1.49    1.08
  25  22  13   -0.32    1.00
  27  15  18    2.42    1.38
  27  18  15    5.57    2.32
  31  11  14    4.32    1.89
  31  14  11    4.06    2.21
  34   1  11    2.28    1.42
  34  11   1    5.34    1.68
  35   2   7   -1.45    1.70
  35   7   2    0.40    2.13
  32  16   0    4.81    1.85
  21  21  20   61.23   13.85
  25   9  24    0.57    1.74
  25  24   9    3.55    2.38
  29  21   0  141.26   19.63
  33   7  12   82.60   12.93
  33  12   7   58.31    7.98
  22  20  20  223.77   31.71
  28   4  22   76.58   14.27
  28  10  20  112.82   17.63
  28  20  10   79.58   11.82
  28  22   4   75.33   15.06
  32   2  16   12.80    7.63
  32   8  14   17.38    3.36
  32  14   8   21.05    6.76
  32  16   2    5.74    1.98
  34   8   8    1.06    1.89
  22  19  21    3.93    1.66
  22  21  19    1.25    1.66
  25  25   6    7.87    4.89
  26   9  23   19.57    3.85
  26  13  21   -0.72    1.02
  26  21  13    0.21    1.02
  26  23   9   12.40    2.85
  27  14  19   71.59    7.02
  27  19  14   81.05    8.59
  29   2  21  123.46   20.95
  29  11  18    0.53    1.38
  29  18  11    7.93    3.34
  29  21   2  159.91   23.25
  30   5  19   49.53    9.42
  30  19   5   67.50   11.93
  31   1  18    1.28    1.62
  31   6  17    2.81    3.06
  31  10  15    3.89    2.42
  31  15  10    1.17    1.17
  31  17   6    3.19    1.34
  31  18   1    3.76    1.68
  33   1  14    2.11    1.02
  33  14   1   -1.21    0.96
  34   3  11   17.16    4.66
  34   7   9   11.85    4.23
  34   9   7   24.20    6.02
  34  11   3   23.44    4.08
  35   5   6    1.83    3.32
  35   6   5    1.49    1.77
  26   6  24    4.79    4.19
  26  24   6   -0.81    1.72
  30   8  18    8.89    2.51
  30  18   8   11.27    2.57
  23  19  20   19.67    4.21
  23  20  19   20.06    4.06
  29   7  20   51.62    8.34
  29  20   7   53.55   11.34
  35   1   8    0.77    1.49
  35   4   7    5.13    3.40
  35   7   4   -1.87    1.74
  35   8   1    5.76    4.59
  22  22  18   59.55   10.19
  30  14  14  244.96   17.57
  34   6  10   -0.36    2.55
  34  10   6    4.19    1.55
  23  18  21   14.04    3.32
  23  21  18    3.04    1.64
  27   6  23    3.23    2.02
  27   9  22   28.22    5.72
  27  22   9   18.31    3.96
  27  23   6    0.28    1.49
  30  13  15   92.85    8.55
  30  15  13   87.62    8.08
  31   3  18   10.70    3.04
  31  18   3   16.40    3.47
  33   3  14   10.23    2.04
  33   6  13    7.02    1.47
  33  13   6    6.85    1.62
  33  14   3    5.27    2.55
  24  24  12  248.83   30.88
  28  16  16   93.07   12.19
  32   4  16    4.02    2.32
  32  16   4    3.02    1.77
  36   0   0   81.20   28.99
  24  19  19    0.00    2.55
  25  12  23  132.47   15.93
  25  23  12  197.59   20.23
  27  13  20    4.25    2.34
  27  20  13    0.57    1.02
  28  15  17   39.47    4.83
  28  17  15   28.37    3.59
  29   4  21   69.18   11.99
  29  21   4   59.00   10.36
  31   9  16   10.93    3.93
  31  16   9    4.25    2.30
  32   7  15   17.50    3.21
  32  15   7   15.89    2.85
  35   3   8    2.36    2.45
  35   8   3    0.06    2.51
  36   1   1    4.98    8.68
  24  18  20   35.47    9.42
  24  20  18   33.05    7.04
  30  12  16   75.03   10.02
  30  16  12   75.46    9.44
  30  20   0  314.08   40.90
  34  12   0   39.41   10.74
  36   2   0    2.00    2.19
  23  17  22    5.95    1.77
  23  22  17    0.91    1.38
  26   1  25    2.02    1.77
  26  25   1    4.62    4.38
  29  10  19   19.33    4.93
  29  19  10   10.57    3.17
  34   5  11   47.09    9.63
  34  11   5   34.81    6.25
  26  12  22  260.63   51.11
  26  22  12  256.80   29.33
  28   6  22    2.15    2.08
  28  14  18  133.64   13.02
  28  18  14  130.84   13.10
  28  22   6    5.13    2.42
  30   2  20  325.35   53.08
  30  20   2  243.40   37.05
  34   2  12   13.27    4.53
  34  12   2    0.91    2.00
  36   2   2  182.24   42.49
  24  17  21    0.89    1.23
  24  21  17    0.74    1.23
  27   1  24    3.17    1.87
  27  24   1    2.38    1.64
  28   9  21   32.03    6.44
  28  21   9   29.50    5.15
  35   9   0    7.02    3.25
  36   1   3    1.64    2.00
  36   3   1    1.91    2.40
  25  18  19    2.93    1.55
  25  19  18    1.87    1.36
  26   3  25    0.94    1.81
  26  25   3    0.40    1.68
  30   7  19   29.05    5.89
  30  11  17    4.76    2.57
  30  17  11    5.15    1.83
  30  19   7   40.37    6.78
  31   5  18   39.28    6.42
  31  18   5   28.33    5.78
  33   5  14    8.83    1.83
  33  10  11   -0.49    1.23
  33  11  10    1.74    1.30
  33  14   5    7.70    1.70
  35   2   9    1.17    1.98
  35   6   7    1.60    1.64
  35   7   6    0.32    1.68
  35   9   2   10.80    6.59
  32  12  12   46.85    6.36
  36   4   0   24.18    6.49
  23  23  16    0.64    1.21
  25  17  20    6.30    2.38
  25  20  17    2.66    1.28
  25  25   8   58.74   10.68
  27   3  24    7.08    2.70
  27  12  21   64.31    8.42
  27  21  12   84.13   11.27
  27  24   3    7.27    4.21
  28   1  23    4.17    4.10
  28  13  19    3.32    1.32
  28  19  13    4.81    1.51
  28  23   1    2.25    1.83
  31   8  17    0.30    1.53
  31  17   8    0.98    1.25
  32   1  17    1.38    2.21
  32  11  13    9.61    1.74
  32  13  11    7.74    1.85
  32  17   1    1.94    1.85
  33   9  12    5.68    1.57
  33  12   9    6.57    2.17
  33  15   0    4.93    1.83
  35   5   8   -0.47    1.81
  35   8   5    6.12    3.00
  36   3   3    2.36    1.96
  24  16  22   -0.43    1.49
  24  22  16    0.23    2.72
  26   8  24   25.86    6.08
  26  24   8   22.71    5.36
  30   4  20  101.38   18.25
  30  20   4  105.34   22.76
  32   6  16    9.78    2.93
  32  16   6   14.25    3.49
  34   4  12    8.91    3.98
  34  12   4    8.19    4.98
  36   2   4    2.19    2.06
  36   4   2   -0.47    2.25
  29   6  21    2.85    1.83
  29  21   6    5.38    1.87
  33   2  15    9.04    3.64
  33  15   2    6.21    1.47
  34   9   9    7.85    3.38
  32  10  14   -0.11    0.87
  32  14  10    2.49    1.55
  34   8  10    0.96    1.60
  34  10   8   -1.47    1.38
  25  11  24    8.53    5.21
  25  16  21    6.98    3.98
  25  21  16    0.38    1.42
  25  24  11   -0.32    1.34
  27   8  23   19.69    4.02
  27  23   8   14.78    4.19
  28   3  23   17.06    4.51
  28  23   3   14.87    4.13
  29   9  20    6.08    2.38
  29  15  16   86.86    7.93
  29  16  15  109.04   10.72
  29  20   9   12.14    2.98
  31  19   0  295.15   36.56
  32   3  17    3.89    2.30
  32  17   3   13.12    4.38
  33   8  13    2.34    1.30
  33  13   8    4.66    1.17
  35   4   9    2.11    1.74
  35   9   4    9.21    3.87
  36   1   5    1.38    1.66
  36   5   1   18.61   11.68
  26  18  18   -3.04    1.32
  30  10  18   10.31    2.49
  30  18  10    9.40    3.45
  26   5  25    0.83    2.00
  26  11  23    3.04    1.79
  26  17  19    1.02    1.28
  26  19  17    3.64    2.23
  26  23  11    8.76    2.23
  26  25   5    4.06    1.81
  29   1  22    6.57    5.21
  29  14  17  128.73   10.89
  29  17  14  137.49   13.36
  29  22   1    6.72    4.40
  31   2  19  265.25   38.47
  31  13  14   64.55    5.81
  31  14  13   68.27    6.10
  31  19   2  159.57   20.80
  34   1  13   -0.06    1.04
  34   7  11   23.88    6.15
  34  11   7   30.35    5.42
  34  13   1    2.00    1.40
  35   1  10   -1.83    1.51
  35  10   1    1.83    1.85
  28  12  20   49.64    8.78
  28  20  12   85.75   27.90
  36   4   4   12.70    5.06
  24  15  23    3.04    2.17
  24  23  15    0.87    0.96
  27   5  24   15.48    2.89
  27  24   5    7.49    2.72
  31  12  15   46.64    5.53
  31  15  12   33.09    4.21
  32   9  15    5.19    2.96
  32  15   9    4.02    3.42
  33   4  15    4.55    1.85
  33  15   4    4.98    2.83
  36   3   5    5.10    2.02
  36   5   3    4.87    2.06
  26  16  20    8.40    2.38
  26  20  16   14.95    3.02
  28   8  22    3.66    2.02
  28  22   8    3.11    2.59
  36   6   0    0.77    2.23
  25  15  22    0.77    1.34
  25  22  15    1.57    1.11
  27  11  22    1.62    2.42
  27  22  11    5.38    3.74
  29   3  22   14.67    5.08
  29  13  18    8.49    1.79
  29  18  13    5.89    2.02
  29  22   3   10.91    3.08
  31   7  18    8.00    2.00
  31  18   7    5.10    2.42
  33   7  14   27.41    3.89
  33  14   7   43.00    6.06
  34   3  13   16.42    3.28
  34  13   3   11.95    2.55
  35   3  10   20.46    5.49
  35  10   3   18.82    4.66
  30   6  20   11.63    3.66
  30  20   6   27.31    6.00
  34   6  12   14.16    4.13
  34  12   6   18.63    5.44
  36   2   6   37.41   12.06
  36   6   2   71.25   15.33
  28   5  23   23.25    5.40
  28  23   5   23.03    5.89
  31   4  19   89.13   14.38
  31  11  16    5.13    2.87
  31  16  11    3.74    1.28
  31  19   4   81.11   13.14
  32   5  17   23.25    4.13
  32  17   5   26.84    5.47
  35   7   8    1.57    2.13
  35   8   7   10.27    2.79
  26  15  21    0.87    0.94
  26  21  15    1.00    1.25
  27  17  18    3.32    1.23
  27  18  17    7.36    3.23
  30   1  21    2.98    1.66
  30   9  19    4.87    1.81
  30  19   9    8.17    2.76
  30  21   1    0.94    1.81
  35   6   9   -0.55    1.70
  35   9   6   -1.68    1.70
  32   8  16    2.53    1.15
  32  16   8   -0.64    1.17
  27  16  19   13.12    3.15
  27  19  16   29.90    4.49
  28  11  21    4.27    1.70
  28  21  11    3.83    1.62
  29   8  21    0.26    1.55
  29  12  19   35.96    5.72
  29  19  12   37.90    6.57
  29  21   8    1.55    1.57
  33   1  16    0.30    1.34
  33  16   1    1.70    1.21
  35  11   0    0.55    1.62
  36   1   7    1.87    1.81
  36   5   5    2.93    2.06
  36   7   1    1.91    2.08
  24  24  14  157.95   15.12
  32  18   0  383.53   50.77
  36   4   6    2.32    1.89
  36   6   4   -1.96    1.77
  25  14  23   58.80    6.10
  25  23  14   51.51    5.47
  25  25  10   41.96    7.91
  26   7  25    1.98    2.08
  26  25   7    1.51    1.68
  29   5  22   64.70   17.78
  29  22   5   36.77    6.85
  30   3  21   23.80    5.74
  30  15  15  179.33   11.31
  30  21   3   18.82    4.70
  31  10  17   24.12    4.49
  31  17  10   16.08    3.49
  33   6  15    6.76    3.13
  33  15   6   11.57    3.89
  34   5  13   29.56    4.38
  34  13   5   16.69    3.59
  35   2  11    3.00    1.91
  35   5  10   36.01   10.97
  35  10   5   20.31    4.64
  35  11   2    0.96    1.40
  26  10  24   79.69   12.87
  26  24  10   85.90   13.46
  26  26   0    5.13    2.76
  30  14  16  169.01   14.14
  30  16  14  162.65   13.27
  32   2  18  273.56   33.47
  32  18   2  251.76   34.75
  34  14   0   20.10    3.04
  27   7  24    8.12    3.38
  27  15  20    4.42    2.49
  27  20  15    1.21    0.91
  27  24   7    5.57    2.19
  27  25   0   -0.96    1.66
  33   3  16    4.17    1.70
  33  11  12    1.06    1.38
  33  12  11    4.70    1.98
  33  16   3    0.70    1.21
  36   3   7   10.93    6.30
  36   7   3    3.64    2.04
  26  14  22   35.39    4.51
  26  22  14   33.96    4.32
  26  26   2    0.51    2.72
  34   2  14   55.17    6.44
  34  10  10    1.57    1.74
  34  14   2   37.98    5.55
  27   2  25   -0.13    2.21
  27  10  23   72.44   12.97
  27  23  10   60.38    9.49
  27  25   2   -0.13    1.98
  30  13  17   45.68    6.72
  30  17  13   73.44    8.23
  31   6  19    6.70    2.53
  31  19   6   16.33    3.68
  33  10  13    0.45    1.13
  33  13  10   -0.13    1.15
  34   9  11   13.93    3.38
  34  11   9   17.21    4.57
  28  24   0   12.91    3.11
  36   8   0   42.09   10.57
  28   7  23   40.37    8.91
  28  17  17   35.33    5.04
  28  23   7   32.73    8.19
  29  11  20    7.10    2.47
  29  20  11    2.25    1.91
  31   1  20    8.06    7.46
  31  20   1    0.87    1.64
  32   7  17    7.93    2.21
  32  13  13   45.55    4.93
  32  17   7    7.98    2.17
  35   4  11    2.30    2.93
  35  11   4    0.51    1.47
  28   2  24   13.25   12.89
  28  16  18   91.49   11.38
  28  18  16  105.83   14.21
  28  24   2    1.23    2.81
  30   8  20    6.44    4.21
  30  20   8    2.04    3.11
  32   4  18  113.70   17.25
  32  12  14   36.88    4.25
  32  14  12   34.45    4.44
  32  18   4   89.83   14.38
  34   8  12    4.40    1.77
  34  12   8    2.17    1.91
  36   2   8   -0.49    1.72
  36   8   2    8.78   11.63
  22  21  21   12.48    4.51
  27  14  21   28.97    3.59
  27  21  14   34.20    5.38
  30   5  21   41.92    7.02
  30  21   5   48.83    9.89
  31   9  18    6.32    2.21
  31  18   9   18.65   10.57
  33   9  14    2.04    2.36
  33  14   9    1.60    1.02
  22  22  20  333.51   53.21
  26  26   4    3.85    2.17
  28  10  22   58.42   11.40
  28  22  10   52.51   10.61
  30  12  18   62.63    8.93
  30  18  12   61.74    9.29
  34   4  14   48.32    5.81
  34  14   4   35.28    5.40
  36   6   6   48.28   14.57
  23  20  21   16.12    3.40
  23  21  20   11.61    2.51
  25  13  24   -0.38    1.17
  25  24  13    1.89    1.55
  27   4  25    0.21    1.57
  27  25   4    2.28    1.96
  28  15  19   12.27    2.19
  28  19  15    9.42    1.42
  29  23   0   27.48    7.06
  31   3  20    8.34    3.32
  31  20   3    6.25    2.49
  32  11  15   23.50    3.40
  32  15  11   16.78    2.64
  33   5  16    1.02    1.25
  33  16   5    1.91    1.57
  35   1  12    8.57    5.32
  35   8   9    0.40    1.62
  35   9   8    0.19    1.53
  35  12   1    5.76    2.51
  36   5   7    5.44    3.51
  36   7   5   13.55    3.85
  37   1   0   13.16    5.25
  23  19  22    8.27    3.17
  23  22  19    7.02    2.00
  26  13  23    2.21    1.55
  26  23  13    2.19    1.17
  29   2  23   15.21    4.13
  29   7  22   24.78    6.89
  29  22   7   24.22    6.38
  29  23   2   21.84    7.49
  34   7  13   19.99    3.06
  34  13   7   14.61    2.96
  35   7  10   40.30    8.04
  35  10   7   19.48    4.81
  37   1   2   12.08    5.04
  37   2   1    4.76    3.08
  24  20  20   73.78   12.51
  28   4  24    1.94    1.83
  28  24   4    4.55    2.40
  36   4   8    1.98    1.89
  36   8   4    1.28    1.85
  24  19  21    5.17    1.83
  24  21  19    1.21    1.40
  33   8  15    2.11    1.25
  33  15   8    5.91    1.94
  33  17   0  108.57   16.86
  35   3  12   18.48    4.96
  35  12   3   14.19    4.47
  36   1   9    3.23    1.81
  36   9   1    3.70    1.87
  37   3   0    3.96    2.76
  28  14  20   36.26    5.40
  28  20  14   47.09    5.95
  32  10  16   35.50    5.32
  32  16  10   33.18    5.59
  23  23  18   18.12    3.66
  26   9  25    6.23    2.11
  26  25   9    3.11    1.98
  27  13  22    3.83    1.60
  27  22  13    1.51    1.19
  29  10  21   10.36    2.81
  29  21  10    9.14    2.76
  30  11  19   -1.23    1.21
  30  19  11   -1.81    1.32
  31  14  15   75.16    6.66
  31  15  14   93.85    7.63
  33   2  17   65.84    9.21
  33  17   2   82.16   12.10
  34   1  15    2.62    2.19
  34  15   1   -0.51    1.02
  35   6  11    0.91    1.68
  35  11   6    3.19    1.74
  37   2   3    6.08    3.59
  37   3   2    2.93    3.06
  24  18  22   41.66    6.78
  24  22  18   64.35   10.17
  30  22   0   82.50   14.33
  32   6  18    9.46    2.62
  32  18   6   15.21    4.47
  25  19  20    0.66    1.60
  25  20  19    6.76    1.91
  27   9  24    9.00    3.04
  27  24   9    6.57    2.45
  29   4  23    6.64    3.40
  29  16  17  101.13    9.78
  29  17  16   86.60    9.85
  29  23   4   12.59    3.98
  31   5  20   21.57    5.04
  31   8  19    3.53    2.08
  31  13  16   58.38    6.85
  31  16  13   56.25    6.57
  31  19   8    1.70    1.42
  31  20   5   29.09    6.93
  32   1  19    0.49    1.45
  32  19   1    3.85    1.70
  36   3   9   19.08    5.25
  36   9   3   10.85    4.15
  37   1   4    7.57    3.87
  37   4   1    3.93    3.89
  26  26   6    7.08    2.79
  30   2  22   62.93   13.46
  30  22   2  111.67   17.10
  34   6  14    6.91    1.79
  34  14   6    6.00    2.11
  25  18  21    1.89    1.21
  25  21  18    4.93    3.66
  27   6  25    2.85    2.30
  27  25   6    8.83    2.55
  29  15  18   30.62    3.64
  29  18  15   47.79    5.85
  30   7  21   36.15    7.32
  30  21   7   37.90    7.87
  34   3  15    4.70    1.94
  34  15   3    6.08    2.32
  24  17  23    0.09    1.13
  24  23  17    6.34    3.45
  25  25  12   61.80    9.04
  28   9  23   20.80    5.34
  28  13  21    0.17    1.19
  28  21  13    4.93    3.42
  28  23   9    8.00    2.55
  31  12  17   55.44    7.74
  31  17  12   53.55    7.63
  32   3  19    2.79    2.15
  32   9  17   -1.13    1.15
  32  17   9   -0.89    1.21
  32  19   3    1.57    2.02
  33   4  17   44.73    8.95
  33   7  16   15.78    3.57
  33  16   7   19.06    3.00
  33  17   4   37.13    5.98
  35   5  12   25.73    5.57
  35  12   5   17.38    5.00
  35  13   0   82.22    9.59
  36   7   7   25.44    7.87
  37   3   4    1.70    2.28
  37   4   3    6.34    2.91
  37   5   0   17.76    6.53
  26  12  24   73.41   11.04
  26  24  12   66.48   14.91
  28   6  24    2.40    1.98
  28  24   6   -2.17    1.72
  36   6   8    5.68    2.64
  36   8   6    3.57    2.25
  36  10   0    3.49    2.55
  25  17  22    1.98    1.87
  25  22  17    1.55    1.45
  26  19  19    0.28    1.19
  29  14  19   50.89    5.42
  29  19  14   48.57    5.15
  34  11  11    0.81    1.25
  35   2  13   39.30    6.68
  35  13   2   54.27   13.08
  37   2   5    3.79    2.59
  37   5   2    8.74    3.76
  26  18  20   -1.23    1.28
  26  20  18    1.55    1.34
  30   4  22   21.16    5.72
  30  10  20    0.23    1.40
  30  20  10    1.96    1.34
  30  22   4   27.78    5.61
  34  10  12    1.42    1.28
  34  12  10    0.83    1.45
  36   2  10    4.93    2.02
  36  10   2    6.61    1.98
  27  12  23   45.81    8.40
  27  23  12   60.89    9.34
  31  21   0   47.53    9.02
  33  12  13    2.53    1.00
  33  13  12    6.66    2.47
  36   5   9   16.99    5.93
  36   9   5   25.58    8.59
  26  17  21    8.19    4.70
  26  21  17    1.89    1.85
  27   1  26    1.04    1.96
  27  26   1    2.68    1.87
  29   6  23   -1.28    1.57
  29   9  22   23.08    4.15
  29  22   9   12.12    3.19
  29  23   6   -2.17    1.70
  31   2  21   35.90    7.06
  31  11  18    0.43    1.23
  31  18  11    4.98    3.55
  31  21   2   57.02   12.53
  33  11  14    4.44    1.45
  33  14  11    4.62    1.51
  34   5  15   11.85    3.04
  34   9  13    6.34    2.62
  34  13   9   -1.23    1.11
  34  15   5   12.06    2.51
  35   9  10    4.81    2.64
  35  10   9    8.63    3.70
  37   1   6    2.23    2.42
  37   6   1    2.59    2.25
  24  24  16    0.06    0.87
  25  16  23    5.00    4.02
  25  23  16    2.83    1.30
  28   1  25   -0.89    2.23
  28  25   1    2.08    1.74
  29  13  20    2.23    1.08
  29  20  13    2.45    1.30
  31   7  20    8.12    2.45
  31  20   7    4.02    2.45
  32   5  19    7.25    2.62
  32  19   5    8.87    2.68
  35   4  13   30.37    4.76
  35   8  11    2.76    2.15
  35  11   8    3.04    1.81
  35  13   4   24.76    5.23
  37   4   5    6.87    6.55
  37   5   4    4.06    2.45
  28  12  22   25.82    4.62
  28  22  12   27.71    5.42
  30  16  16  157.04   13.19
  32   8  18    2.53    1.77
  32  18   8   16.21    3.15
  34  16   0  114.06   13.99
  36   4  10   -0.60    1.53
  36  10   4    2.42    2.47
  27   3  26   -0.70    1.83
  27  18  19    2.19    1.36
  27  19  18    6.89    1.60
  27  26   3   -0.60    1.49
  30  15  17  112.48    9.14
  30  17  15  131.92   10.97
  33   1  18   -0.62    1.25
  33   6  17   10.78    2.79
  33  10  15   15.99    3.49
  33  15  10   14.65    2.38
  33  17   6   19.80    4.42
  33  18   1   -1.15    1.32
  37   3   6    0.47    1.77
  37   6   3    2.02    1.79
  26  16  22    1.53    0.89
  26  22  16    1.60    0.96
  26  26   8   34.09    6.72
  32  14  14   53.87    5.81
  34   2  16   66.44    9.10
  34   8  14   16.18    2.96
  34  14   8   18.44    3.47
  34  16   2   93.94   12.76
  27   8  25   19.01    5.49
  27  17  20   -1.21    1.13
  27  20  17    0.98    1.02
  27  25   8   19.12    4.89
  28   3  25    2.40    2.28
  28  25   3    1.21    1.66
  29   1  24   -1.19    1.77
  29  24   1   -1.32    1.74
  31   4  21   14.93    4.27
  31  21   4   19.71    5.57
  32  13  15   98.89   10.04
  32  15  13  112.21    9.29
  35   7  12   26.65    6.17
  35  12   7   21.88    4.49
  36   1  11    3.00    1.66
  36  11   1    1.49    1.81
  37   7   0    6.95    2.53
  30   6  22    6.85    3.42
  30  14  18   75.48    8.36
  30  18  14  100.76   11.25
  30  22   6    2.47    1.68
  26  11  25   -1.02    1.47
  26  25  11    1.57    1.53
  30   9  21   11.59    3.57
  30  21   9   23.46    6.02
  31  10  19    0.51    1.32
  31  19  10    0.57    1.77
  33   3  18   -0.98    1.34
  33  18   3    2.40    1.77
  35   1  14    3.59    1.47
  35  14   1    3.45    2.06
  37   2   7    5.40    3.06
  37   7   2    0.26    1.94
  28   8  24    6.25    4.19
  28  24   8   13.02    7.08
  32  12  16   94.15    9.66
  32  16  12  102.68   10.93
  32  20   0   85.71   13.48
  36   8   8   -0.02    1.77
  25  15  24    1.96    1.45
  25  24  15    3.40    3.40
  27  11  24    2.23    2.45
  27  16  21    4.91    1.96
  27  21  16    5.57    1.85
  27  24  11    3.06    2.28
  29   3  24    3.70    1.85
  29  12  21   15.80    3.76
  29  21  12   18.08    3.62
  29  24   3    6.25    2.87
  33   9  16    3.55    2.70
  33  16   9    1.04    1.83
  36   3  11   12.14    5.15
  36   7   9   49.96   10.97
  36   9   7   38.83    9.59
  36  11   3   12.55    3.96
  32   2  20   34.45    7.17
  32  20   2   30.99    7.15
  34   4  16   31.41    5.25
  34  16   4   32.65    4.47
  26  15  23    1.25    0.94
  26  23  15    3.23    1.32
  27   5  26   -3.28    1.74
  27  26   5   -3.04    1.62
  30   1  23    1.19    1.66
  30  13  19   30.58    6.42
  30  19  13   23.35    4.02
  30  23   1    1.45    1.89
  34   7  15   10.48    2.34
  34  15   7    6.08    1.89
  35   3  14    4.81    2.70
  35   6  13    5.25    2.21
  35  13   6   10.59    3.02
  35  14   3    3.66    1.51
  37   5   6   12.12    5.27
  37   6   5    7.85    3.68
  28  18  18   27.24    4.96
  36   6  10    4.93    2.96
  36  10   6   14.87    5.02
  28   5  25    2.72    2.02
  28  11  23    2.91    2.02
  28  17  19    8.53    2.70
  28  19  17   10.74    2.28
  28  23  11    0.15    1.72
  28  25   5    8.06    3.51
  29   8  23    0.68    1.68
  29  23   8   -0.51    1.66
  32   7  19    7.02    3.08
  32  11  17   15.44    2.87
  32  17  11    7.66    2.59
  32  19   7    2.89    1.66
  37   1   8    3.13    2.23
  37   4   7    1.55    1.85
  37   7   4    0.26    1.62
  37   8   1   11.40    3.93
  27  15  22    3.64    1.55
  27  22  15    3.25    1.77
  30   3  23    5.72    2.93
  30  23   3    4.27    1.81
  31   6  21    1.06    1.60
  31  21   6    4.98    1.49
  33   5  18    1.81    1.30
  33  18   5    1.64    1.38
  28  16  20    6.72    1.51
  28  20  16   10.38    2.13
  32   4  20   28.05    5.68
  32  20   4    9.83    3.45
  36  12   0   73.86   12.68
  29   5  24    3.96    1.91
  29  24   5    9.97    4.10
  31   9  20   17.93    4.19
  31  15  16  102.17    8.57
  31  16  15  115.91    8.83
  31  20   9   23.95    5.57
  33   8  17    1.53    1.13
  33  17   8    7.36    4.57
  36   5  11   10.38    3.96
  36  11   5    8.70    3.70
  37   3   8    1.45    1.91
  37   8   3   -0.11    1.77
  30  12  20   32.31    6.59
  30  20  12   19.63    3.74
  34  12  12    5.36    4.51
  36   2  12   34.52    7.91
  36  12   2   23.61    7.06
  38   0   0  132.35   45.58
  25  25  14   11.17    2.85
  29  11  22   23.03    5.87
  29  22  11    6.81    3.00
  31   1  22    1.17    1.77
  31  14  17  105.78    9.68
  31  17  14   96.19    9.36
  31  22   1   -0.91    1.55
  34   1  17   -0.45    1.17
  34  11  13    0.66    1.30
  34  13  11    1.47    1.15
  34  17   1   -1.40    1.13
  35   5  14   15.99    2.96
  35  10  11    6.15    2.19
  35  11  10    1.13    1.36
  35  14   5    9.76    2.30
  38   1   1    1.28    1.85
  26  14  24   16.16    3.40
  26  24  14   14.08    2.72
  30   8  22    0.40    1.51
  30  22   8    1.42    1.47
  32  10  18    1.51    2.66
  32  18  10   -0.68    1.34
  34   6  16   34.01    4.62
  34  16   6   35.75    4.51
  38   2   0   -2.13    1.64
  28  15  21    0.19    0.89
  28  21  15    1.89    1.11
  33  19   0   16.89    3.76
  35   9  12   12.14    3.74
  35  12   9    6.55    2.53
  35  15   0   14.38    2.51
  37   9   0   -0.91    1.66
  22  22  22  129.82   51.81
  26  26  10   18.55    5.57
  34  10  14   16.69    3.25
  34  14  10   26.29    4.10
  38   2   2   67.55   14.31
  23  21  22   10.04    2.47
  23  22  21   17.35    5.85
  27   7  26    0.72    1.83
  27  10  25   33.88    9.27
  27  14  23   17.21    3.30
  27  23  14   11.08    2.64
  27  25  10   18.72    4.57
  27  26   7    2.15    1.66
  29  17  18   38.26    5.64
  29  18  17   52.49    6.64
  30   5  23    4.02    1.79
  30  23   5    4.00    2.72
  31   3  22    0.98    1.81
  31  13  18   28.18    4.70
  31  18  13   26.27    4.59
  31  22   3    4.23    2.30
  33   2  19    4.08    2.55
  33  13  14   26.35    3.89
  33  14  13   20.69    3.42
  33  19   2   12.89    3.38
  34   3  17    1.89    0.98
  34  17   3    1.74    1.45
  35   2  15    8.66    2.17
  35  15   2   13.82    2.19
  37   2   9    0.98    1.66
  37   6   7    2.00    1.98
  37   7   6    1.11    1.60
  37   9   2    1.79    1.51
  38   1   3    0.38    2.08
  38   3   1    2.74    1.91
  36   4  12   13.42    3.72
  36  12   4   36.79    8.40
  23  23  20   19.74    4.68
  24  21  21    1.77    1.55
  27  27   0   21.71    8.76
  28   7  25    5.95    1.98
  28  25   7    1.49    2.19
  29  16  19   32.41    3.83
  29  19  16   27.33    3.49
  33  12  15   34.22    4.53
  33  15  12   47.47    5.72
  35   8  13    3.13    3.15
  35  13   8    1.13    1.42
  36   9   9   51.30    9.95
  37   5   8   29.56    7.78
  37   8   5   41.49   10.23
  24  20  22  136.73   23.56
  24  22  20  173.39   26.20
  28  10  24    8.00    3.45
  28  24  10    7.04    2.08
  28  26   0   29.71    8.02
  32   6  20    1.45    1.57
  32  20   6   -0.62    2.98
  36   8  10    6.42    2.38
  36  10   8    3.34    2.15
  38   4   0   55.49   15.97
  27  27   2   32.48    6.23
  30  11  21   -0.55    1.36
  30  21  11   -0.02    1.49
  33   7  18    7.15    2.19
  33  18   7    7.81    3.11
  34   9  15    1.98    1.40
  34  15   9    0.21    0.91
  38   3   3    2.13    2.32
  28   2  26   24.99    7.25
  28  14  22   21.99    4.27
  28  22  14   30.86    5.91
  28  26   2   30.60    9.02
  38   2   4    8.87    3.59
  38   4   2    3.89    2.23
  24  19  23    2.25    1.21
  24  23  19    4.47    2.19
  25  20  21    3.32    3.13
  25  21  20   10.04    2.40
  29   7  24   16.23    3.74
  29  15  20    5.76    2.74
  29  20  15    2.68    1.36
  29  24   7   17.59    3.89
  29  25   0    1.17    2.00
  31   8  21   -0.51    1.55
  31  12  19   24.80    5.17
  31  19  12   20.57    3.91
  31  21   8   -1.25    1.49
  32   1  21    0.13    1.53
  32   9  19   -0.32    1.32
  32  19   9   -0.45    1.34
  32  21   1    0.49    1.40
  33   4  19    1.21    1.66
  33  11  16    5.02    1.64
  33  16  11   20.91    6.59
  33  19   4    0.55    1.55
  35   4  15   12.63    2.51
  35  15   4   10.31    2.25
  36   1  13    0.83    1.34
  36   7  11   27.39    6.34
  36  11   7   25.46    6.85
  36  13   1   -1.02    1.49
  37   4   9    2.32    1.81
  37   9   4    1.83    1.79
  25  19  22    4.51    2.00
  25  22  19    3.30    1.57
  26  13  25    8.25    2.64
  26  25  13    0.43    1.15
  29   2  25    2.47    1.74
  29  10  23    4.02    2.42
  29  23  10    3.28    1.66
  29  25   2    6.91    5.44
  31   5  22    1.40    1.79
  31  22   5   10.59    3.21
  34   5  17    2.76    1.38
  34  17   5   -0.17    1.21
  35   7  14   23.14    5.17
  35  14   7   16.80    3.21
  37   1  10    2.13    1.85
  37  10   1    2.32    2.13
  38   1   5    0.85    1.94
  38   5   1   -1.30    2.11
  27  13  24    2.15    1.42
  27  24  13    1.53    1.77
  27  27   4   10.08    4.06
  32   3  21    0.40    1.64
  32  15  15  184.94   14.10
  32  21   3    0.43    1.40
  36   3  13    4.02    2.17
  36  13   3    9.76    2.57
  24  24  18   21.37    5.59
  26  20  20   19.54    4.06
  28   4  26   21.82   10.85
  28  26   4   26.67    6.40
  30  24   0    0.66    1.68
  32  14  16   77.77    7.68
  32  16  14   96.85    8.68
  34   8  16   -0.53    1.45
  34  16   8    1.72    0.98
  36   6  12    1.55    1.51
  36  12   6    1.11    1.32
  38   4   4  168.56   37.69
  25  18  23   12.29    6.44
  25  23  18    1.87    1.74
  26  19  21   -0.43    1.13
  26  21  19    2.08    1.38
  29  14  21   25.69    4.32
  29  21  14   20.61    3.38
  30   7  23   16.06    3.53
  30  17  17  125.14   11.97
  30  23   7   16.84    4.59
  33  10  17    1.81    1.28
  33  17  10    0.17    1.00
  37   3  10    0.70    1.57
  37  10   3    0.51    1.68
  38   3   5    0.06    1.60
  38   5   3    5.40    3.85
  30   2  24    0.15    1.94
  30  16  18   85.83    9.80
  30  18  16   79.45    9.74
  30  24   2   -0.19    1.55
  34  18   0    5.61    2.13
  38   6   0    0.38    1.81
  28  13  23    2.13    1.42
  28  23  13    3.96    3.83
  29   4  25   26.73   18.08
  29  25   4    2.15    1.74
  31  11  20    2.08    1.19
  31  20  11    5.27    3.38
  32  13  17   82.35    8.46
  32  17  13   75.88    8.59
  35   1  16    2.00    1.79
  35  16   1    1.51    0.91
  37   7   8    2.00    2.11
  37   8   7    3.81    2.79
  26  18  22   26.97    5.89
  26  22  18   24.29    4.08
  30  10  22   -0.51    1.74
  30  22  10    1.40    1.55
  34   2  18    3.08    1.45
  34  18   2    2.49    1.77
  38   2   6   14.40    5.53
  38   6   2   17.99    5.70
  27   9  26   -0.66    1.57
  27  26   9   -0.70    1.38
  30  15  19   48.26    5.34
  30  19  15   36.03    4.57
  33   6  19    0.02    1.23
  33  19   6    0.43    1.34
  35   6  15    8.08    2.06
  35  15   6    5.42    1.91
  37   6   9    1.81    1.87
  37   9   6   11.76    5.38
  32   8  20    0.85    1.47
  32  20   8    0.94    1.40
  25  17  24    2.79    3.49
  25  24  17    1.04    1.64
  27  19  20    1.83    1.87
  27  20  19   -2.11    1.11
  28   9  25    4.96    2.11
  28  25   9   13.63    3.19
  31  23   0    5.66    3.04
  32   5  21    2.96    1.60
  32  21   5    1.02    1.60
  33   1  20   -0.06    2.93
  33  20   1    2.91    2.23
  35   3  16   -1.08    0.91
  35  11  12   -0.21    1.38
  35  12  11    3.02    1.45
  35  16   3   -0.40    1.02
  36   5  13   17.48    3.62
  36  13   5   13.50    3.45
  37  11   0   22.67    6.25
  30   4  24    2.15    1.70
  30  24   4    4.79    5.81
  32  12  18   16.16    3.62
  32  18  12   14.53    3.06
  36  14   0    6.49    2.36
  26  17  23    4.02    2.66
  26  23  17    0.28    0.91
  27  18  21   -0.13    1.15
  27  21  18    0.32    1.06
  27  27   6   14.97    3.66
  29  13  22    1.55    2.51
  29  22  13    4.06    1.77
  31   2  23   16.59    4.85
  31   7  22    1.34    1.62
  31  22   7   12.57    4.21
  31  23   2    8.46    3.19
  33   9  18    0.94    1.13
  33  18   9    1.66    1.85
  34   7  17    3.38    2.32
  34  13  13   17.89    3.42
  34  17   7    6.04    2.68
  35  10  13    7.49    2.06
  35  13  10    4.96    2.06
  37   2  11   15.01    4.72
  37   5  10   43.98   10.06
  37  10   5   35.18    8.17
  37  11   2    9.83    4.68
  38   1   7    3.79    5.13
  38   5   5    2.23    2.53
  38   7   1   -0.62    1.87
  26  26  12   13.04    3.68
  28   6  26   26.22    7.32
  28  26   6   18.61    4.93
  30  14  20   43.32    6.51
  30  20  14   47.57    6.95
  34   4  18    1.42    1.55
  34  12  14   33.16    5.83
  34  14  12   17.40    3.45
  34  18   4    3.47    2.89
  36   2  14   12.10    2.96
  36  10  10    5.95    3.06
  36  14   2   14.78    3.93
  38   4   6    4.19    3.15
  38   6   4    4.89    2.38
  27  12  25    6.04    2.23
  27  25  12    5.89    2.19
  29   9  24   15.01    4.72
  29  24   9    4.96    2.68
  33   3  20    0.28    1.70
  33  20   3    2.02    1.38
  36   9  11   18.37    5.13
  36  11   9   25.75    7.53
  27  17  22    4.72    1.89
  27  22  17   -0.15    0.87
  29   6  25    3.89    1.94
  29  25   6    4.19    1.81
  31  10  21    0.30    1.25
  31  21  10    0.15    1.25
  34  11  15   11.23    4.44
  34  15  11    4.59    1.68
  35   9  14    0.89    1.49
  35  14   9    0.62    1.08
  38   3   7    2.04    2.32
  38   7   3   -2.23    2.00
  28  12  24    1.70    2.15
  28  24  12   -0.21    1.53
  36   8  12    1.94    1.38
  36  12   8    2.11    1.66
  25  25  16    1.38    0.94
  28  19  19    4.96    1.47
  31   4  23    5.85    2.40
  31  16  17   97.81    7.66
  31  17  16   97.06   12.10
  31  23   4   10.42    3.87
  32  11  19    4.93    4.10
  32  19  11    3.91    1.60
  35   5  16    3.76    1.36
  35  16   5    2.91    1.23
  37   4  11    3.02    2.89
  37  11   4    5.27    2.28
  26  16  24   -0.06    0.81
  26  24  16    0.13    1.06
  28  18  20   -0.26    1.34
  28  20  18    0.66    1.04
  32  22   0   86.49   15.91
  36   4  14   22.93    6.15
  36  14   4    9.72    2.59
  38   8   0   11.61    5.59
  30   9  23   15.50    4.36
  30  13  21    2.74    3.17
  30  21  13   -1.30    1.17
  30  23   9   15.48    3.11
  31  15  18   57.57    7.17
  31  18  15   58.34    6.49
  33  14  15   91.60    8.80
  33  15  14  103.59    9.57
  30   6  24    0.83    1.79
  30  24   6    1.60    1.64
  32   2  22   48.11   12.48
  32  22   2   74.22   12.72
  34  10  16    0.06    1.30
  34  16  10   -1.47    0.83
  38   2   8    1.28    1.74
  38   8   2   10.55   10.55
  27  16  23    0.60    0.87
  27  23  16    2.72    1.98
  28   1  27    2.72    1.72
  28  17  21    2.19    1.36
  28  21  17    1.21    0.94
  28  27   1   -0.45    1.83
  29  12  23    3.08    1.68
  29  23  12    1.11    1.53
  32   7  21   -0.77    1.51
  32  21   7    4.08    1.51
  33   5  20    6.81    5.06
  33   8  19    0.49    1.25
  33  13  16   28.71    4.42
  33  16  13   23.78    3.28
  33  19   8    2.53    1.98
  33  20   5    7.36    5.23
  35   8  15    3.79    1.30
  35  15   8    0.64    1.04
  35  17   0    0.30    0.91
  36   7  13   12.74    4.44
  36  13   7   12.57    3.00
  37   1  12   -0.66    1.66
  37   8   9    9.00    3.98
  37   9   8   24.24    6.61
  37  12   1    0.26    1.42
  34   6  18   -1.34    1.15
  34  18   6    3.62    3.15
  38   6   6    4.40    2.76
  29   1  26    0.89    1.66
  29  26   1    7.21    5.27
  31  14  19   40.47    5.89
  31  19  14   43.60    6.15
  34   1  19    0.98    1.51
  34  19   1    0.68    1.28
  35   2  17    0.32    1.00
  35  17   2   -1.11    0.87
  37   7  10   13.12    4.00
  37  10   7    5.49    3.28
  38   5   7    8.80    4.00
  38   7   5    2.53    2.40
  27  27   8    8.46    2.64
  28   3  27    1.30    1.66
  28  27   3    1.25    2.06
  33  12  17    8.89    2.00
  33  17  12   10.44    1.77
  36   1  15    1.06    1.00
  36  15   1   -0.02    1.04
  37   3  12    2.25    1.55
  37  12   3    5.51    2.02
  39   1   0    3.00    1.83
  28   8  26    1.36    2.74
  28  16  22    2.47    1.17
  28  22  16    3.38    1.11
  28  26   8    4.51    2.25
  32   4  22   23.08    6.68
  32  10  20   -0.51    1.42
  32  20  10    4.66    1.32
  32  22   4   29.73    6.27
  38   4   8   27.92    7.36
  38   8   4   48.02   12.97
  26  15  25   -0.72    1.23
  26  25  15    3.66    3.00
  27  11  26   -0.09    1.08
  27  26  11    0.26    1.47
  29   3  26    0.79    1.55
  29  18  19   10.93    2.42
  29  19  18    6.91    1.83
  29  26   3    6.17    2.15
  30   1  25   -1.34    1.74
  30  25   1    0.51    1.60
  31   6  23    5.59    2.00
  31   9  22   20.88    5.72
  31  22   9    6.44    4.36
  31  23   6   -0.53    1.85
  34   3  19    2.42    1.70
  34   9  17   -0.87    0.87
  34  17   9   -0.85    0.87
  34  19   3    0.74    1.25
  37   6  11    0.79    1.89
  37  11   6    2.47    2.06
  38   1   9   -2.51    2.13
  38   9   1    2.11    1.70
  39   1   2    4.66    3.83
  39   2   1   -0.55    2.06
  30  12  22    2.25    1.72
  30  22  12    3.21    2.70
  36   6  14   27.48    4.98
  36  14   6   23.20    5.47
  27  15  24    0.09    1.00
  27  24  15    2.79    1.34
  28  11  25    4.91    2.02
  28  25  11   11.10    3.64
  29   8  25   -0.26    2.02
  29  17  20    2.74    1.06
  29  20  17    3.96    1.53
  29  25   8    0.85    1.45
  31  13  20   -0.15    1.17
  31  20  13    0.02    1.40
  33  21   0   76.58   13.97
  35   4  17    5.23    4.17
  35   7  16   -0.11    0.96
  35  16   7    1.11    0.94
  35  17   4    1.19    1.23
  36   3  15   -0.15    1.08
  36  15   3    1.28    1.30
  39   3   0    7.42    4.02
  30   3  25    7.04    3.45
  30  25   3    2.08    1.72
  33   2  21   32.73    7.00
  33  11  18    2.32    1.30
  33  18  11    2.66    1.57
  33  21   2   51.98   11.19
  38   3   9    6.12    2.85
  38   9   3    7.08    3.51
  39   2   3    6.17    3.68
  39   3   2   11.46    5.34
  32  16  16  107.36   11.23
  28   5  27   -2.13    1.51
  28  15  23   -0.87    0.98
  28  23  15    1.42    2.76
  28  27   5   -1.30    1.79
  29  11  24   17.97    4.59
  29  16  21   14.91    2.28
  29  21  16   10.21    2.06
  29  24  11   29.67    6.04
  31   1  24    0.55    1.70
  31  24   1   -0.30    1.72
  32  15  17  152.40   12.93
  32  17  15  151.66   13.78
  33   7  20    1.87    1.40
  33  20   7    4.64    4.59
  35  12  13    7.57    2.53
  35  13  12    7.02    2.06
  36  11  11    2.98    1.85
  37   5  12   38.32    9.02
  37  12   5   28.18    7.00
  37  13   0    0.98    1.62
  39   1   4   -0.28    2.04
  39   4   1   -3.72    1.77
  30   8  24   -0.02    1.70
  30  24   8    2.49    1.57
  36  10  12    2.72    1.25
  36  12  10    0.53    1.19
  23  23  22   21.57    4.30
  29   5  26    0.47    1.53
  29  26   5    0.21    1.70
  34   5  19   -0.53    1.30
  34  19   5    1.45    1.21
  35  11  14    1.68    1.17
  35  14  11   -1.87    1.19
  37   2  13    2.11    1.72
  37  13   2    2.62    3.25
  38   7   7   11.40    4.81
  24  22  22  162.46   22.90
  32   6  22   16.59    9.55
  32  14  18   29.73    5.59
  32  18  14   38.43    5.59
  32  22   6   13.50    2.85
  34   8  18    2.66    1.30
  34  18   8    0.26    1.13
  38   6   8   -0.36    1.81
  38   8   6    0.77    2.15
  38  10   0    1.91    2.64
  24  21  23    5.08    2.02
  24  23  21    3.32    1.30
  31   3  24    3.59    1.60
  31  12  21    3.81    1.81
  31  21  12    4.25    1.68
  31  24   3   -0.13    1.79
  32   9  21    2.68    1.64
  32  21   9   -0.17    1.47
  33   4  21   28.35    7.02
  33  21   4   27.99    6.74
  36   5  15    3.47    1.66
  36   9  13    1.28    1.60
  36  13   9    5.87    1.72
  36  15   5    2.38    1.40
  39   3   4    8.02    4.23
  39   4   3    2.83    2.11
  39   5   0    9.32    4.17
  26  26  14    2.28    1.45
  30  18  18   19.86    4.17
  34  14  14   76.07   10.27
  38   2  10   10.27    4.89
  38  10   2   18.16    7.02
  25  21  22    6.32    2.30
  25  22  21    7.23    1.96
  27  14  25    0.60    1.13
  27  25  14   -2.98    1.23
  29  15  22    3.70    2.17
  29  22  15    1.98    1.02
  30   5  25    0.81    1.34
  30  11  23    7.57    2.40
  30  17  19   53.10    6.38
  30  19  17   40.05    4.89
  30  23  11    1.38    2.11
  30  25   5    0.60    1.72
  33  10  19    0.09    1.25
  33  19  10    0.57    1.21
  34  13  15   62.42    7.27
  34  15  13   51.68    7.15
  35   1  18   -0.15    0.96
  35   6  17    1.51    1.23
  35  10  15    1.60    1.85
  35  15  10    0.30    0.94
  35  17   6   -0.38    0.91
  35  18   1    0.45    1.15
  37   9  10   12.14    3.81
  37  10   9    5.08    2.55
  38   5   9   17.91    6.00
  38   9   5   -3.15    1.94
  39   2   5    3.98    3.00
  39   5   2    0.91    3.81
  24  24  20  100.62   15.38
  36  16   0   18.14    4.15
  25  20  23    8.85    2.83
  25  23  20   15.33    4.68
  31   8  23    4.06    2.23
  31  23   8    2.64    1.72
  32   1  23   -0.77    1.64
  32  13  19   34.35    5.15
  32  19  13   20.63    4.19
  32  23   1    2.30    2.38
  37   4  13   -0.47    1.38
  37   8  11    0.89    1.64
  37  11   8    4.57    3.51
  37  13   4    2.79    1.34
  28  14  24    3.66    2.72
  28  24  14   -0.32    1.13
  30  16  20   25.52    3.66
  30  20  16   31.79    4.17
  34  12  16    5.06    1.23
  34  16  12    4.57    2.15
  34  20   0   70.03   12.87
  36   2  16    0.19    0.96
  36   8  14    7.38    2.19
  36  14   8    6.32    2.30
  36  16   2    1.47    1.19
  26  21  21    4.04    2.89
  27  27  10    5.40    2.40
  35   3  18    0.06    0.91
  35  18   3    0.94    1.85
  39   1   6    3.79    1.87
  39   6   1    1.74    2.06
  26  20  22   59.87    9.38
  26  22  20   53.30    9.04
  28  10  26    4.66    4.64
  28  26  10    1.57    1.94
  34   2  20   62.59   10.76
  34  20   2   53.02   10.80
  38   4  10    3.64    2.49
  38  10   4    2.08    1.47
  25  19  24   -0.49    1.45
  25  24  19   -0.51    1.32
  28   7  27    4.44    3.30
  28  27   7   -2.23    1.64
  31   5  24   -2.42    1.62
  31  24   5   -2.36    1.62
  32   3  23    4.13    1.57
  32  23   3   -2.32    1.47
  35   9  16    1.02    0.87
  35  16   9    1.34    1.19
  37   7  12    6.59    2.40
  37  12   7    4.62    2.30
  39   4   5    2.38    1.98
  39   5   4    3.13    4.98
  26  19  23    0.94    1.08
  26  23  19   -0.17    1.02
  29   7  26    2.68    1.81
  29  10  25    0.36    1.47
  29  14  23    3.15    1.70
  29  23  14   -0.51    1.23
  29  25  10   -0.70    1.64
  29  26   7   -0.21    1.70
  30  15  21    0.43    1.11
  30  21  15    3.40    1.23
  31  11  22    3.21    1.74
  31  22  11    0.51    1.38
  33   6  21   20.16    4.72
  33  21   6   12.59    3.74
  34   7  19    3.17    1.47
  34  11  17    6.10    1.74
  34  17  11    8.83    2.15
  34  19   7    0.13    1.36
  37   1  14    2.51    1.42
  37  14   1    3.23    1.36
  38   1  11    1.15    1.36
  38  11   1   -0.77    2.51
  39   3   6    4.36    4.17
  39   6   3    6.38    4.25
  28  28   0  165.23   39.64
  32  12  20    4.51    1.77
  32  20  12    4.08    1.77
  36   4  16    2.28    1.04
  36  16   4    2.85    1.42
  27  20  21    6.12    1.68
  27  21  20    0.40    1.19
  29  27   0   70.48   15.67
  33   9  20    6.12    4.51
  33  15  16   77.73    8.19
  33  16  15   67.89    6.34
  33  20   9    0.89    1.23
  36   7  15    8.95    4.81
  36  15   7    2.36    1.55
  39   7   0    0.38    1.89
  28  28   2  162.97   31.62
  32   8  22   48.04   10.29
  32  22   8   20.12    6.44
  34   4  20   16.08    5.36
  34  20   4   38.22    9.06
  38   8   8   17.97    5.49
  25  25  18   10.02    1.96
  27  13  26    0.00    1.34
  27  19  22   -0.38    1.11
  27  22  19    1.98    2.11
  27  26  13   -0.43    1.11
  29   2  27   49.51   11.04
  29  27   2   92.17   17.46
  30   7  25    6.02    3.59
  30  25   7    2.04    1.94
  31  17  18   41.05    4.15
  31  18  17   46.72    4.64
  33   1  22    1.72    2.11
  33  14  17   35.88    4.47
  33  17  14   37.90    4.55
  33  22   1    3.25    1.51
  35   5  18    1.64    0.98
  35  18   5   -0.21    1.02
  37   3  14    0.79    1.19
  37   6  13    0.43    2.08
  37  13   6    1.30    2.02
  37  14   3   -1.13    1.36
  38   3  11    4.51    2.68
  38   7   9   23.80    6.64
  38   9   7   43.92    9.12
  38  11   3    4.74    1.68
  39   2   7    2.00    2.08
  39   7   2    1.40    2.23
  26  18  24    9.59    2.45
  26  24  18    8.78    2.15
  30  10  24    1.77    1.66
  30  24  10    5.19    1.85
  30  26   0  121.61   24.61
  28  13  25    4.87    1.96
  28  25  13    3.68    2.23
  31  16  19   42.32    5.42
  31  19  16   51.23    5.72
  32   5  23   -1.06    1.70
  32  23   5    1.83    1.57
  35   8  17    0.51    1.38
  35  17   8    2.62    0.91
  30   2  26   76.01   17.63
  30  14  22    3.74    1.81
  30  22  14    3.25    2.59
  30  26   2   85.07   21.52
  34  10  18    3.19    1.23
  34  18  10    5.59    1.45
  38   6  10    1.40    1.49
  38  10   6   -2.13    1.66
  27  18  23    0.70    0.85
  27  23  18    0.55    1.13
  33   3  22   -0.45    1.38
  33  13  18    7.25    2.23
  33  18  13   16.50    2.87
  33  22   3    1.85    1.32
  39   5   6   -0.40    1.57
  39   6   5    4.76    1.85
  28  20  20   11.78    6.17
  28  28   4   86.22   16.33
  36  12  12    2.62    1.47
  28  19  21    3.17    2.83
  28  21  19   -0.34    0.94
  29   4  27   58.29   15.31
  29  13  24    2.34    2.36
  29  24  13    3.76    2.00
  29  27   4   32.54   10.55
  31   7  24    4.87    2.47
  31  15  20    9.74    1.87
  31  20  15    8.34    2.02
  31  24   7    2.11    1.94
  31  25   0   35.45    8.68
  32  11  21    0.17    1.45
  32  21  11   -0.13    1.23
  35  19   0    8.59    3.21
  36   1  17    1.77    0.83
  36  11  13   -0.11    1.55
  36  13  11    3.76    3.28
  36  17   1   -0.91    0.85
  39   1   8    1.13    1.89
  39   4   7    2.36    2.02
  39   7   4    3.04    2.49
  39   8   1   -0.57    2.23
  36   6  16    7.68    6.23
  36  16   6    1.85    0.94
  38  12   0    5.13    1.47
  26  17  25    0.21    0.77
  26  25  17    0.34    0.77
  31   2  25   21.93    5.32
  31  10  23    1.66    1.62
  31  23  10    3.55    2.08
  31  25   2   31.77    6.72
  35   2  19    6.40    2.55
  35  13  14   20.93    4.21
  35  14  13   12.21    2.96
  35  19   2    8.21    2.53
  37   5  14   28.73    6.00
  37  10  11   -0.72    1.42
  37  11  10    1.30    1.40
  37  14   5   26.48    5.02
  38   5  11   31.31    6.12
  38  11   5    1.34    2.89
  28  18  22   -1.40    0.79
  28  22  18    1.23    0.91
  30   4  26   22.37    8.70
  30  26   4   55.57   13.02
  34   6  20   23.46    5.36
  34  20   6   24.01    5.85
  36  10  14    4.91    1.25
  36  14  10   -0.11    1.15
  38   2  12    0.21    1.81
  38  12   2   -0.53    1.47
  27  17  24    2.25    1.04
  27  24  17    2.66    1.15
  28   9  27    1.32    1.72
  28  27   9   -1.25    1.45
  33   8  21   11.53    3.98
  33  12  19   18.29    3.81
  33  19  12    5.81    1.64
  33  21   8   16.89    4.83
  35  12  15    1.08    0.98
  35  15  12    0.70    1.28
  36   3  17    0.89    0.85
  36  17   3    1.08    1.08
  37   9  12    3.40    3.19
  37  12   9    8.12    2.57
  37  15   0   22.01    4.47
  39   3   8   19.23    7.66
  39   8   3   12.53    4.87
  29   9  26    1.32    2.06
  29  26   9    0.28    1.72
  30  13  23    0.60    1.34
  30  23  13    1.74    1.21
  31  14  21    6.00    2.62
  31  21  14    9.97    2.93
  33   5  22    2.30    1.45
  33  22   5    2.89    1.66
  34   1  21   -1.11    1.45
  34   9  19    0.36    1.08
  34  19   9    1.98    1.32
  34  21   1    1.45    1.28
  35   7  18    0.00    1.02
  35  18   7    0.55    0.91
  37   2  15   19.99    5.78
  37  15   2   11.42    2.81
  32  24   0   44.90   10.68
  40   0   0   15.01   10.46
  27  27  12    1.70    1.42
  28  17  23    1.85    1.08
  28  23  17   -0.68    0.98
  29  19  20    1.51    0.89
  29  20  19    0.36    0.94
  31   4  25    9.89    3.51
  31  25   4    9.04    5.02
  32   7  23    1.68    1.66
  32  17  17   92.77    8.42
  32  23   7   -0.62    1.47
  35   4  19    4.04    2.06
  35  11  16    2.70    1.55
  35  16  11    1.19    1.45
  35  19   4    5.70    2.34
  36   9  15   -0.85    1.04
  36  15   9   -0.30    1.11
  37   8  13    3.59    2.08
  37  13   8    5.34    2.13
  39   9   0   12.82    6.02
  40   1   1    0.79    1.98
  28  12  26   13.67    9.27
  28  26  12    0.30    1.68
  28  28   6   15.42    6.15
  32   2  24   17.10    6.38
  32  16  18   41.09    4.53
  32  18  16   40.41    4.51
  32  24   2   36.39    9.93
  38   4  12    7.49    4.06
  38  12   4   16.08    4.40
  40   2   0    2.36    2.00
  29   6  27   12.44    4.27
  29  18  21    4.13    1.13
  29  21  18    2.47    1.13
  29  27   6    6.10    3.66
  30   9  25    5.21    3.02
  30  25   9    5.10    2.08
  34   3  21    4.96    2.00
  34  15  15   79.48    9.83
  34  21   3    2.98    1.55
  38   9   9   18.12    6.38
  39   2   9    1.51    2.62
  39   6   7    0.91    1.83
  39   7   6    0.83    2.81
  39   9   2    4.10    2.32
  26  26  16    0.38    0.91
  32  10  22    8.15    2.72
  32  22  10    4.55    1.62
  34  14  16   23.82    4.17
  34  16  14   20.35    3.25
  38   8  10    8.80    3.79
  38  10   8    4.47    2.96
  40   2   2    7.76    5.55
  27  16  25   -0.51    0.91
  27  25  16    1.49    1.55
  29  12  25   -0.60    1.23
  29  25  12   -0.45    1.25
  32  15  19   43.30    6.17
  32  19  15   34.30    5.19
  33  11  20   -1.38    1.13
  33  20  11    0.13    1.32
  36   5  17   -1.15    0.87
  36  17   5    0.23    0.89
  37   4  15    9.78    3.21
  37  15   4    5.32    1.87
  39   5   8    1.81    1.70
  39   8   5   -4.49    2.70
  40   1   3    4.42    4.04
  40   3   1    1.28    1.83
  30   6  26    9.17    3.38
  30  26   6    4.47    2.64
  29  17  22    0.96    1.28
  29  22  17    0.87    0.79
  31  13  22    1.60    1.17
  31  22  13    1.02    1.11
  34  13  17   34.56    4.47
  34  17  13   43.92    6.40
  35  10  17    3.36    1.25
  35  17  10    2.83    2.57
  37   7  14    4.85    2.49
  37  14   7    1.64    1.42
  38   1  13    1.32    1.45
  38   7  11   15.91    5.72
  38  11   7   13.57    5.02
  38  13   1   -0.72    1.36
  28  16  24    0.17    0.94
  28  24  16    0.45    1.30
  32   4  24    3.51    2.32
  32  24   4    6.00    3.81
  36   8  16    3.42    1.70
  36  16   8    3.42    1.34
  40   4   0   12.95    6.00
  31   9  24    3.11    2.25
  31  24   9    6.08    2.15
  33  23   0    0.98    2.00
  39   4   9   -1.23    1.89
  39   9   4    0.51    1.62
  40   3   3   -2.28    1.68
  30  12  24    0.45    1.40
  30  24  12   -0.53    1.47
  32  14  20   13.87    3.32
  32  20  14   15.91    3.34
  34   8  20    4.36    1.70
  34  20   8    2.21    1.83
  36  18   0    1.91    1.04
  40   2   4    0.87    1.72
  40   4   2    2.06    1.98
  30  19  19   11.51    2.51
  31   6  25   -1.70    1.53
  31  25   6    4.64    1.72
  33   2  23    0.94    1.79
  33   7  22    1.53    1.34
  33  22   7   -0.06    1.42
  33  23   2    4.42    2.19
  34   5  21    1.06    1.21
  34  21   5    1.85    1.77
  35   6  19    4.70    1.74
  35  19   6    0.47    1.40
  38   3  13    2.38    2.28
  38  13   3    2.45    1.57
  39   1  10   -0.43    1.89
  39  10   1   -0.11    1.53
  30  18  20    5.53    1.38
  30  20  18   10.38    2.08
  34  12  18   12.82    3.57
  34  18  12   14.29    2.66
  36   2  18    3.66    1.17
  36  18   2    6.57    1.91
  38   6  12   -1.74    1.34
  38  12   6    3.04    2.02
  29   1  28    0.96    1.55
  29  16  23   -0.72    0.87
  29  23  16   -0.11    0.91
  29  28   1    2.25    1.96
  35   1  20    1.77    1.30
  35  20   1    0.74    1.21
  37   1  16    0.30    0.89
  37  16   1   -0.26    0.98
  40   1   5   -3.47    2.17
  40   5   1   -3.64    2.19
  27  15  26    1.02    1.04
  27  26  15    0.98    1.19
  30   1  27    0.06    1.83
  30  17  21    4.34    1.60
  30  21  17    2.68    1.17
  30  27   1    1.08    1.91
  33  10  21    0.28    1.34
  33  21  10   -0.06    1.36
  35   9  18    0.83    1.04
  35  18   9    1.45    0.91
  37   6  15    3.25    1.55
  37  15   6    2.72    1.42
  39   3  10   13.65    5.40
  39  10   3   20.57    6.42
  28  28   8    1.17    1.49
  40   4   4   23.33    8.08
  24  23  23    6.27    2.30
  28  11  27    2.98    1.81
  28  15  25    0.74    1.19
  28  25  15    3.08    1.42
  28  27  11    3.79    1.62
  29   3  28    1.36    1.64
  29   8  27   -1.11    1.47
  29  27   8    0.94    1.79
  29  28   3    2.96    2.19
  31  12  23    1.38    1.30
  31  23  12    1.83    1.25
  32   9  23    1.64    1.49
  32  13  21   -0.17    1.25
  32  21  13    1.49    1.32
  32  23   9    0.06    1.36
  33   4  23    6.76    2.89
  33  16  17   49.32    4.76
  33  17  16   48.19    5.19
  33  23   4    1.45    1.51
  35   3  20    4.21    1.42
  35  20   3    1.34    1.25
  36   7  17   -0.51    0.83
  36  13  13    3.74    1.42
  36  17   7    0.89    0.87
  37   3  16    1.32    1.02
  37  11  12   -0.40    1.36
  37  12  11    0.57    1.32
  37  16   3    1.89    0.98
  39   7   8   20.31    6.70
  39   8   7    8.40    3.62
  40   3   5    1.74    2.36
  40   5   3    4.40    2.25
  24  24  22  127.24   18.16
  32   6  24   -1.81    1.57
  32  24   6    0.89    1.68
  36   4  18    1.34    0.98
  36  12  14   -0.62    1.21
  36  14  12    0.36    1.25
  36  18   4    0.70    0.96
  40   6   0    2.57    1.85
  25  22  23   11.97    3.19
  25  23  22   16.23    3.40
  29  11  26    2.70    1.83
  29  26  11    4.06    1.57
  30   3  27   -1.49    1.72
  30  27   3   -0.62    1.98
  31   1  26    0.38    1.57
  31  26   1   -1.02    1.79
  33  15  18   35.73    4.93
  33  18  15   36.24    5.02
  34  11  19   10.29    2.53
  34  19  11    5.47    1.62
  37  10  13    0.60    1.79
  37  13  10   -1.13    1.17
  38   5  13    4.32    2.32
  38  13   5    5.68    1.83
  39   6   9   -1.08    1.38
  39   9   6   -0.79    1.72
  30   8  26   -1.17    1.57
  30  16  22   -0.85    0.98
  30  22  16    1.45    0.96
  30  26   8    2.15    1.53
  34  22   0    0.40    2.04
  38  14   0   13.80    7.15
  40   2   6   14.93    6.25
  40   6   2    8.23    5.49
  25  21  24    1.42    1.28
  25  24  21    0.81    1.64
  29  15  24    0.94    1.08
  29  24  15    1.11    1.25
  36  11  15   -0.43    2.21
  36  15  11    3.57    2.74
  39  11   0    0.70    1.55
  26  22  22   55.55    9.32
  34   2  22    3.55    2.96
  34  22   2    1.02    1.91
  38   2  14   28.48    7.06
  38  10  10   -0.43    1.70
  38  14   2   35.11    8.63
  26  21  23   -1.62    1.13
  26  23  21    1.19    1.04
  30  11  25    8.36    2.51
  30  25  11   14.10    3.91
  31   3  26    0.45    1.72
  31  18  19   27.58    3.66
  31  19  18   24.97    3.45
  31  26   3    2.00    1.60
  33  14  19   25.99    3.93
  33  19  14   28.90    5.38
  34   7  21   -1.11    1.28
  34  21   7   -1.72    1.36
  35  14  15    4.49    1.87
  35  15  14    4.38    1.66
  37   9  14    2.17    1.40
  37  14   9    3.40    1.89
  38   9  11    6.47    3.11
  38  11   9   10.46    4.15
  39   2  11    1.11    2.00
  39   5  10    5.64    2.87
  39  10   5    1.23    2.19
  39  11   2   -1.28    1.83
  25  25  20   12.14    2.68
  29   5  28    1.28    1.55
  29  28   5    1.47    1.77
  31   8  25    0.30    1.62
  31  17  20    3.91    1.40
  31  20  17    4.32    1.30
  31  25   8   -0.91    1.53
  32   1  25    0.40    1.77
  32  25   1    2.30    1.85
  35   5  20    3.72    2.19
  35   8  19    2.42    1.00
  35  13  16   13.33    3.06
  35  16  13   20.29    4.00
  35  19   8    1.72    0.94
  35  20   5    0.19    1.17
  37   5  16   -0.28    1.04
  37  16   5    1.98    1.02
  40   1   7    2.17    2.36
  40   5   5    4.04    2.32
  40   7   1    2.21    2.06
  26  20  24   27.48    6.36
  26  24  20   22.61    6.53
  32  12  22    2.91    1.55
  32  22  12    2.96    1.45
  36  10  16   11.06    2.17
  36  16  10    5.44    1.74
  38   8  12    8.93    3.02
  38  12   8    3.64    2.51
  40   4   6    3.98    2.19
  40   6   4    1.74    1.57
  27  21  22    5.93    1.96
  27  22  21    1.79    1.60
  27  27  14    3.66    1.85
  30   5  27   -1.70    2.91
  30  15  23    2.02    1.19
  30  23  15    0.45    1.11
  30  27   5    1.49    1.74
  33   6  23    0.02    1.42
  33   9  22   -0.17    1.79
  33  22   9   -0.91    1.28
  33  23   6   -1.40    1.47
  28  14  26    3.45    1.79
  28  26  14    1.98    1.30
  34   4  22    1.00    2.70
  34  10  20    1.79    2.23
  34  20  10    0.98    1.17
  34  22   4    1.66    1.60
  36   6  18    1.85    1.45
  36  18   6    0.77    0.91
  38   4  14   -1.02    1.45
  38  14   4   -1.38    1.38
  27  20  23    2.53    1.21
  27  23  20   -0.30    1.08
  31  11  24    4.40    2.36
  31  16  21    9.44    2.23
  31  21  16    4.25    1.49
  31  24  11    8.91    2.96
  32   3  25   -0.94    1.74
  32  25   3    0.81    1.47
  33  13  20    2.89    1.72
  33  20  13    2.51    1.17
  35  12  17   10.97    2.23
  35  17  12    6.74    2.04
  36   1  19    1.47    1.30
  36  19   1   -0.21    1.02
  37   8  15    1.11    1.70
  37  15   8   -2.38    1.23
  37  17   0    0.40    1.00
  39   4  11    1.45    1.60
  39  11   4   -1.32    1.66
  40   3   7   -1.83    2.19
  40   7   3   -0.40    1.79
  26  19  25    0.74    0.91
  26  25  19    0.47    1.02
  29  14  25   -0.30    1.23
  29  25  14    0.64    1.23
  31   5  26    1.36    1.85
  31  26   5    0.36    1.42
  37   2  17    0.45    1.02
  37  17   2    0.62    0.85
  38   7  13    3.36    2.21
  38  13   7    6.51    3.68
  32   8  24    3.11    1.51
  32  24   8   -0.30    1.79
  40   8   0   -2.11    2.85
  27  19  24    1.06    1.13
  27  24  19    0.38    1.13
  28  21  21    2.51    2.21
  33   1  24   -0.77    1.70
  33  24   1    2.19    1.42
  35  21   0    1.04    1.32
  36   3  19    4.91    2.64
  36   9  17   -1.66    0.85
  36  17   9    2.08    0.91
  36  19   3    3.19    1.17
  39   1  12    0.26    1.62
  39   8   9    0.34    1.79
  39   9   8    0.55    1.85
  39  12   1    1.19    1.47
  28  20  22    5.51    2.36
  28  22  20    4.87    1.64
  28  28  10    4.55    1.36
  34  16  16    5.40    1.70
  40   2   8   -1.49    2.11
  40   8   2   -1.68    1.72
  29  10  27    1.96    1.94
  29  27  10   -0.66    1.79
  31  15  22    2.28    2.02
  31  22  15   -0.21    1.74
  34  15  17   54.81    7.04
  34  17  15   50.49    5.98
  35   2  21   -0.94    1.13
  35  11  18    3.06    1.00
  35  18  11    1.21    1.08
  35  21   2    1.79    2.74
  38   1  15    0.68    2.28
  38  15   1    3.15    1.89
  39   7  10    6.21    4.10
  39  10   7    6.19    3.32
  30  14  24    2.25    1.55
  30  24  14   -0.32    1.23
  32  18  18   21.80    2.89
  40   6   6   19.67    8.15
  28  19  23    0.79    0.85
  28  23  19    0.15    0.94
  29   7  28   -1.08    1.60
  29  28   7   -0.57    1.87
  32   5  25    0.19    1.81
  32  11  23   -0.68    1.38
  32  17  19   38.43    4.32
  32  19  17   33.69    4.59
  32  23  11   -0.36    1.34
  32  25   5   -1.30    1.64
  33   3  24    0.00    1.60
  33  12  21    1.57    1.13
  33  21  12   -1.15    1.11
  33  24   3   -0.36    1.83
  35   7  20    3.81    1.38
  35  20   7    2.62    1.53
  37   4  17   -0.64    1.51
  37   7  16    0.72    1.00
  37  16   7   -0.60    1.11
  37  17   4   -0.43    0.87
  39   3  12   11.00    4.49
  39  12   3    6.47    3.38
  40   5   7    5.47    4.38
  40   7   5   -0.62    2.15
  26  26  18    6.81    1.70
  30  10  26   10.14    3.34
  30  26  10    9.55    3.93
  34   6  22   -1.89    1.38
  34  14  18   17.91    3.81
  34  18  14   24.69    5.64
  34  22   6    1.87    1.57
  38   6  14    1.49    1.62
  38  14   6    1.72    1.74
  27  18  25    2.76    1.04
  27  25  18    0.11    0.85
  30   7  27    2.06    1.60
  30  27   7   -2.98    1.49
  34   9  21    2.51    1.40
  34  21   9   -0.36    1.15
  38   3  15   -0.21    1.32
  38  15   3    1.06    1.32
  39   6  11   -0.06    1.81
  39  11   6    1.79    1.94
  32  16  20   10.74    2.45
  32  20  16    7.44    2.00
  40   4   8    0.06    1.98
  40   8   4   -1.06    1.91
  28  13  27    2.91    1.30
  28  27  13   -0.28    1.32
  29  20  21   -0.89    0.89
  29  21  20   -0.02    0.91
  29  29   0   94.55   25.03
  33   8  23    0.85    2.13
  33  23   8    2.36    1.79
  35   4  21    1.77    1.28
  35  21   4   -1.17    1.19
  36   5  19    0.40    1.36
  36  19   5    2.62    1.53
  37  12  13   -0.13    1.28
  37  13  12   -0.32    1.17
  40   1   9    1.89    1.57
  40   9   1    3.02    5.10
  41   1   0   -1.57    2.04
  28  18  24    0.06    0.91
  28  24  18    4.02    3.06
  30  28   0  175.05   34.88
  36   8  18    0.85    0.89
  36  18   8    0.62    0.81
  29  13  26    0.98    1.28
  29  19  22    0.79    1.02
  29  22  19    0.28    0.81
  29  26  13   -1.11    1.30
  29  29   2  123.33   22.80
  31   7  26    0.32    1.85
  31  10  25    6.44    2.23
  31  14  23   -1.89    1.06
  31  23  14    2.36    1.91
  31  25  10    3.87    1.96
  31  26   7   -1.38    1.70
  34   1  23   -2.42    1.55
  34  13  19   18.06    3.36
  34  19  13   16.57    3.85
  34  23   1    0.47    1.49
  35  10  19    4.40    5.64
  35  19  10   -0.81    0.89
  37  11  14   -0.38    1.34
  37  14  11    0.70    1.11
  38  11  11    2.59    2.45
  41   1   2   -1.08    1.94
  41   2   1   -0.11    2.47
  30   2  28  202.83   41.73
  30  28   2  210.31   43.49
  36  14  14    1.62    1.25
  38  10  12    5.15    1.77
  38  12  10   -0.09    1.42
  31  27   0   71.69   14.23
  32  15  21    1.49    1.23
  32  21  15    1.28    1.30
  33   5  24    0.21    1.57
  33  24   5    0.89    1.53
  36  13  15   12.93    3.40
  36  15  13    5.13    2.04
  39   5  12    1.72    1.77
  39  12   5    3.25    2.96
  39  13   0    6.72    3.47
  40   3   9   -4.98    2.36
  40   9   3   -1.49    1.83
  41   3   0   10.29    3.81
  27  17  26    0.49    1.19
  27  26  17   -0.21    0.83
  29  18  23    0.17    0.81
  29  23  18    0.96    0.85
  30  13  25    3.23    1.91
  30  25  13    8.00    2.28
  31   2  27   66.61   15.12
  31  27   2   57.74   15.06
  33  11  22    0.98    1.19
  33  22  11   -1.21    1.25
  34   3  23    3.45    2.06
  34  23   3    5.59    2.06
  37   1  18    1.32    1.15
  37   6  17    1.62    0.98
  37  10  15    4.66    2.30
  37  15  10    4.59    1.47
  37  17   6    0.00    0.94
  37  18   1   -0.66    1.06
  38   5  15   -1.06    1.25
  38   9  13    4.87    2.21
  38  13   9    3.74    1.72
  38  15   5   -0.81    1.21
  39   2  13    0.74    2.34
  39  13   2    3.40    2.00
  41   2   3    2.06    1.79
  41   3   2    4.27    5.25
  36  12  16    5.72    2.04
  36  16  12   12.06    2.68
  36  20   0    1.83    1.34
  28  17  25   -1.15    0.85
  28  25  17    0.89    0.85
  29  29   4   19.76    6.87
  32   7  25    6.21    7.85
  32  25   7   -1.30    1.57
  40   7   7    5.83    4.27
  41   1   4   -2.23    2.06
  41   4   1   -2.45    1.87
  30   4  28   49.00   13.31
  30  20  20    0.55    1.02
  30  28   4   26.31    9.25
  32  10  24   11.57    7.63
  32  24  10    4.51    2.64
  32  26   0   53.17   13.25
  34  12  20    1.04    0.96
  34  20  12    0.57    1.08
  36   2  20   -0.19    1.28
  36  20   2    0.28    1.19
  38  16   0    0.26    1.21
  40   6   8    1.91    2.96
  40   8   6    2.89    2.04
  40  10   0    2.11    2.08
  30  19  21    1.64    1.06
  30  21  19    2.53    1.62
  33  17  18   23.27    3.19
  33  18  17   14.82    2.42
  35   6  21   -0.81    1.30
  35  21   6   -1.13    1.21
  37   3  18   -0.51    0.83
  37  18   3   -0.21    0.98
  39   9  10    0.00    1.70
  39  10   9    1.66    1.85
  32   2  26   60.46   14.06
  32  14  22    0.74    1.06
  32  22  14    2.11    1.38
  32  26   2   38.64    9.61
  34   8  22    0.23    1.28
  34  22   8    0.55    1.36
  38   2  16    0.34    1.11
  38   8  14    3.98    2.25
  38  14   8   -3.02    1.21
  38  16   2   -1.11    1.13
  40   2  10   13.50   11.57
  40  10   2    3.91    2.51
  29   9  28    0.55    1.68
  29  17  24    1.83    0.87
  29  24  17    0.47    0.85
  29  28   9    1.08    1.45
  31   4  27    8.32    2.79
  31  13  24    6.30    5.78
  31  24  13    7.04    2.53
  31  27   4   14.76    4.30
  33  16  19   19.25    3.25
  33  19  16   17.40    2.87
  35   9  20    3.68    1.40
  35  15  16    9.74    2.64
  35  16  15    8.72    2.21
  35  20   9    0.94    1.34
  36   7  19    5.51    1.87
  36  11  17    3.96    1.42
  36  17  11    1.49    1.28
  36  19   7   10.44    2.11
  37   9  16    0.19    1.23
  37  16   9   -0.96    1.00
  39   4  13    2.11    1.36
  39   8  11    2.36    1.98
  39  11   8    1.45    2.19
  39  13   4    2.66    1.49
  40   5   9    4.19    2.53
  40   9   5   11.14    7.70
  41   3   4    1.83    1.81
  41   4   3    0.83    1.77
  41   5   0   -1.83    2.00
  30  18  22    1.06    0.70
  30  22  18    0.13    0.79
  30   9  27    3.68    2.11
  30  27   9    2.62    1.77
  34   5  23    0.66    1.57
  34  23   5    4.59    2.15
  35   1  22   -1.11    1.32
  35  14  17    9.12    2.51
  35  17  14   19.27    3.51
  35  22   1   -0.15    1.53
  41   2   5   -3.25    2.04
  41   5   2    0.81    2.00
  28  28  12   23.03    7.08
  36   4  20   -1.34    0.98
  36  20   4   -1.49    1.04
  27  27  16    2.53    1.60
  29  12  27   39.68    7.95
  29  27  12   38.00    7.59
  33   7  24    2.87    2.04
  33  15  20    5.27    1.49
  33  20  15    5.55    1.81
  33  24   7   -2.85    1.45
  33  25   0    1.77    1.72
  39   7  12    8.49    3.98
  39  12   7    8.57    3.91
  28  16  26    1.83    1.57
  28  26  16    1.04    1.51
  32   4  26    3.51    2.70
  32  26   4   -2.21    1.70
  38   4  16    2.21    2.11
  38  16   4   -0.47    1.17
  40   4  10    1.15    3.85
  40  10   4    0.60    2.02
  29  29   6    3.53    1.91
  30  17  23    2.00    1.23
  30  23  17   -0.62    0.85
  31   9  26    2.53    1.70
  31  26   9    3.79    1.81
  33   2  25    2.79    1.53
  33  10  23   -0.60    1.40
  33  23  10    1.25    1.45
  33  25   2    1.11    1.49
  34  11  21    4.02    2.08
  34  21  11    1.51    1.25
  35   3  22    4.04    2.13
  35  13  18    8.83    2.49
  35  18  13   12.97    2.51
  35  22   3    5.53    1.87
  37   5  18    0.62    0.94
  37  18   5    3.23    1.28
  38   7  15   -1.57    1.21
  38  15   7    0.17    1.25
  39   1  14   -0.15    1.38
  39  14   1    0.38    1.34
  41   1   6   -1.19    2.17
  41   6   1   -0.72    1.87
  30   6  28    0.87    1.70
  30  12  26    8.00    4.06
  30  26  12   15.72    4.66
  30  28   6    4.59    3.96
  36  10  18    0.51    0.81
  36  18  10   -1.15    0.87
  29  16  25    0.32    1.08
  29  25  16    5.70    4.08
  31  19  20    3.85    1.11
  31  20  19    1.89    0.94
  32  13  23    3.08    1.19
  32  23  13    1.00    1.60
  37   8  17    1.23    1.19
  37  17   8    2.08    1.02
  40   1  11   -3.00    1.66
  40  11   1    0.79    2.17
  41   4   5    2.47    1.89
  41   5   4   -0.64    2.13
  31   6  27    1.89    1.45
  31  18  21    2.15    1.08
  31  21  18    3.74    1.30
  31  27   6    0.68    1.40
  33  14  21   -2.17    0.91
  33  21  14    0.40    1.15
  39   3  14   -0.89    1.62
  39   6  13    2.47    1.30
  39  13   6    0.72    1.55
  39  14   3    3.79    1.94
  41   3   6   -3.85    2.62
  41   6   3    1.68    2.11
  24  24  24   43.62   14.91
  40   8   8    1.28    1.79
  25  23  24    1.74    1.45
  25  24  23    2.32    1.40
  31  12  25    3.66    2.08
  31  25  12    5.61    2.11
  32   9  25   -2.38    1.53
  32  25   9    5.02    2.49
  33   4  25    2.13    2.57
  33  25   4    0.45    1.68
  35   8  21   -0.26    1.08
  35  12  19    0.30    0.77
  35  19  12   -0.79    0.83
  35  21   8    1.36    1.28
  37  19   0    0.02    0.98
  40   3  11    1.89    2.00
  40   7   9    3.89    2.85
  40   9   7    7.55    3.32
  40  11   3   -2.76    1.96
  41   7   0    1.77    2.28
  30  16  24   -1.08    1.11
  30  24  16   -0.64    1.28
  34  24   0   -0.04    1.57
  36   6  20   -0.32    1.02
  36  20   6   -0.53    0.94
  38  12  12    0.70    1.72
  25  25  22    3.51    2.11
  26  23  23   -0.34    1.04
  31  17  22    0.47    0.85
  31  22  17   -0.79    0.94
  34   7  23    0.81    1.60
  34  17  17   44.34    5.44
  34  23   7   -0.94    1.30
  35   5  22    4.25    2.28
  35  22   5    5.64    2.36
  37   2  19    0.53    0.83
  37  13  14    0.13    1.15
  37  14  13    0.89    1.23
  37  19   2    1.17    0.96
  38   1  17   -2.06    0.91
  38  11  13   -0.09    1.51
  38  13  11    0.13    1.53
  38  17   1    4.02    2.62
  41   2   7   13.80   11.02
  41   7   2    0.47    2.06
  26  22  24   61.29   12.12
  26  24  22   47.77   10.04
  32   6  26    2.89    2.40
  32  26   6    0.06    1.53
  34   2  24   -0.30    1.40
  34  16  18    8.32    1.94
  34  18  16    8.66    1.83
  34  24   2   -0.68    1.30
  38   6  16   -0.66    1.15
  38  16   6   -0.43    1.34
  40   6  10   10.27    4.87
  40  10   6   36.86    9.51
  28  15  27    0.02    1.42
  28  27  15    1.49    1.68
  36   1  21    0.62    1.25
  36   9  19   14.29    2.57
  36  19   9    5.32    1.49
  36  21   1   -1.53    1.17
  37  12  15    6.76    3.06
  37  15  12    2.00    1.77
  34  10  22   -0.32    1.30
  34  22  10    0.06    1.36
  38  10  14    1.34    1.45
  38  14  10    0.55    1.38
  26  21  25    0.62    0.98
  26  25  21    0.09    1.02
  27  22  23    3.30    1.38
  27  23  22    1.28    1.34
  29  15  26    2.25    1.28
  29  26  15    1.70    4.19
  30   1  29   -1.53    1.62
  30  29   1   -0.21    1.62
  33  13  22   -1.17    1.15
  33  22  13    0.32    1.15
  34  15  19   13.97    2.59
  34  19  15   14.48    2.83
  37   7  18    5.30    1.55
  37  18   7    4.02    1.53
  38   3  17    0.30    1.02
  38  17   3    0.06    1.04
  39   5  14   -1.15    1.25
  39  10  11    1.42    1.62
  39  11  10    0.13    1.55
  39  14   5   -0.13    1.45
  41   5   6   -0.81    2.17
  41   6   5   -0.43    4.36
  32  12  24    5.06    2.85
  32  24  12    5.34    2.30
  40  12   0   -1.36    1.83
  27  21  24    1.77    1.47
  27  24  21    2.49    1.87
  29  11  28   -0.51    1.34
  29  28  11    1.94    1.49
  29  29   8    1.55    1.85
  31   1  28   -0.11    1.68
  31  16  23   -0.04    1.04
  31  23  16    0.02    0.96
  31  28   1    1.62    1.55
  32  19  19    4.34    1.15
  33   9  24   -0.21    1.66
  33  24   9    1.17    1.34
  35  11  20    4.87    1.77
  35  20  11    1.49    1.08
  36   3  21   18.18    4.08
  36  15  15   24.35    5.25
  36  21   3    9.89    3.15
  37   4  19    1.23    1.36
  37  11  16    0.21    1.08
  37  16  11    0.49    1.15
  37  19   4   -0.15    0.81
  39   9  12    1.49    2.15
  39  12   9   -0.98    1.79
  39  15   0   -0.02    1.47
  40   5  11    8.25    4.15
  40  11   5    2.32    2.30
  41   1   8   -1.04    2.25
  41   4   7    4.85    6.49
  41   7   4   -0.47    2.81
  41   8   1    0.04    1.89
  30   8  28    0.30    1.55
  30  28   8   -1.00    1.57
  32  18  20    3.91    1.19
  32  20  18    6.83    1.47
  34   4  24   -0.43    1.64
  34  24   4   -1.25    1.51
  36  14  16    1.13    1.13
  36  16  14    5.83    2.28
  40   2  12    3.30    2.21
  40  12   2   -0.09    1.96
  30   3  29    2.23    1.68
  30  11  27    3.68    2.49
  30  15  25    2.32    1.45
  30  25  15    0.62    1.53
  30  27  11    5.87    1.91
  30  29   3    1.83    1.66
  33   6  25   -1.04    1.55
  33  25   6    5.66    3.08
  38   9  15   -0.34    1.17
  38  15   9   -0.89    1.13
  39   2  15    0.15    1.21
  39  15   2    7.78    8.19
  26  26  20   13.46    2.89
  28  22  22    3.55    1.70
  34  14  20   -0.21    0.91
  34  20  14   -0.09    0.94
  27  20  25    2.30    1.60
  27  25  20    5.06    1.57
  28  21  23   -0.13    1.06
  28  23  21   -0.13    0.87
  31   3  28    0.70    1.62
  31   8  27    3.74    1.94
  31  27   8   -0.62    1.66
  31  28   3    0.30    1.45
  32   1  27    3.30    1.60
  32  17  21   -0.57    1.04
  32  21  17    3.06    1.17
  32  27   1    1.83    1.89
  35  23   0    3.08    1.38
  36  13  17   12.82    3.11
  36  17  13    7.81    1.98
  39   8  13   -0.11    1.57
  39  13   8   -0.94    1.21
  41   3   8   -0.26    1.51
  41   8   3    1.28    2.30
  31  11  26    5.44    3.08
  31  26  11    3.70    1.66
  35   2  23    1.62    2.25
  35   7  22    3.47    2.38
  35  22   7    3.42    2.13
  35  23   2    1.06    1.81
  37  10  17    1.38    0.96
  37  17  10   -1.72    1.11
  38   5  17    0.85    1.21
  38  17   5    0.51    1.77
  28  20  24    9.59    2.40
  28  24  20   14.82    2.87
  36   8  20    0.83    0.87
  36  20   8    0.96    0.98
  40   4  12    0.45    1.83
  40  12   4    0.94    1.85
  31  15  24    2.04    1.47
  31  24  15    1.57    1.49
  32   3  27    1.45    1.66
  32  27   3   -0.32    1.96
  33  12  23    2.15    1.45
  33  23  12    2.13    1.17
  36   5  21    8.21    3.49
  36  21   5   11.91    3.74
  39   4  15    0.55    1.42
  39  15   4    4.23    3.91
  40   9   9   11.61    4.30
  41   9   0   -2.30    1.98
  28  28  14   39.49    9.40
  32   8  26   36.47    9.02
  32  16  22   -1.32    1.08
  32  22  16    0.32    1.00
  32  26   8   10.74    4.08
  36  12  18    0.74    0.87
  36  18  12    0.34    1.17
  38   8  16   -0.85    1.55
  38  16   8   -0.89    1.21
  40   8  10    4.00    2.59
  40  10   8    2.06    2.15
  42   0   0   -2.23    5.78
  27  19  26   -0.34    0.68
  27  26  19   -0.57    0.72
  29  14  27   28.01    6.61
  29  21  22   -1.00    0.96
  29  22  21   -1.62    0.89
  29  27  14   26.35    6.57
  30   5  29    1.51    1.53
  30  29   5    2.04    2.15
  33   1  26   -2.53    1.45
  33  26   1   -0.70    1.60
  34   9  23    0.81    1.40
  34  13  21    0.53    1.36
  34  21  13   -0.89    1.08
  34  23   9   -0.53    1.34
  35  10  21    3.19    2.68
  35  21  10    2.45    1.32
  37   6  19    1.34    1.00
  37  19   6    1.60    0.85
  39   7  14    3.57    1.36
  39  14   7    1.04    1.40
  41   2   9   -1.32    2.04
  41   6   7    5.17    2.02
  41   7   6   -2.68    2.08
  41   9   2    0.62    1.70
  42   1   1   -1.34    2.40
  34   6  24   13.48    5.15
  34  24   6   19.78    9.06
  38  18   0   17.25    4.02
  42   2   0    5.00    1.98
  28  19  25   -0.19    0.94
  28  25  19    0.66    0.72
  29  20  23    0.04    0.77
  29  23  20    0.23    1.08
  31   5  28   -1.04    1.36
  31  28   5   -2.91    2.02
  32  11  25    7.57    3.64
  32  25  11    5.36    3.11
  35   4  23    2.38    1.91
  35  16  17   16.44    3.51
  35  17  16   15.42    3.23
  35  23   4    3.89    1.79
  37   1  20   -0.23    0.94
  37  20   1   -0.43    0.91
  40   1  13   -0.87    1.66
  40   7  11    2.47    2.04
  40  11   7    0.66    2.74
  40  13   1    3.79    3.87
  41   5   8    2.15    2.79
  41   8   5    0.28    1.98
  30  14  26   32.18    7.55
  30  26  14   44.21   10.31
  38   2  18   10.31    2.70
  38  18   2   11.12    2.89
  42   2   2    7.59    8.00
  33   3  26    3.57    1.94
  33  18  19   12.44    2.08
  33  19  18    9.95    1.64
  33  26   3   10.78    8.57
  35  15  18    4.79    1.42
  35  18  15    2.45    1.17
  37   9  18    9.78    2.70
  37  18   9    7.21    2.36
  42   1   3   -0.19    2.32
  42   3   1   -2.66    3.23
  29  19  24    0.49    1.28
  29  24  19    1.11    0.79
  32   5  27   -0.43    1.74
  32  15  23   -0.26    1.13
  32  23  15    0.94    1.21
  32  27   5    1.77    2.02
  33   8  25   53.32   16.48
  33  17  20    1.81    1.00
  33  20  17    3.13    1.21
  33  25   8   29.60    7.70
  36  11  19    6.61    1.94
  36  19  11    0.19    1.06
  37   3  20    1.11    1.49
  37  20   3    4.42    1.55
  39   1  16    1.11    1.23
  39  16   1   -0.45    1.34
  40   3  13    2.38    2.15
  40  13   3   -2.57    1.91
  41   4   9    5.98    3.62
  41   9   4   23.54   19.27
  36  22   0    2.06    1.17
  40   6  12   -0.79    1.72
  40  12   6   -0.74    1.68
  42   4   0   17.46    6.23
  27  27  18    1.66    1.11
  29  29  10   27.43    8.89
  30  21  21    0.28    0.87
  31  14  25    1.42    1.74
  31  25  14    5.51    2.15
  34   1  25    0.91    1.45
  34  25   1    3.59    1.66
  35  14  19   -0.87    0.81
  35  19  14    1.15    0.81
  38   7  17    5.06    2.28
  38  13  13    0.94    1.19
  38  17   7    4.51    1.87
  39   6  15    1.25    1.25
  39  15   6   -1.28    1.66
  41   1  10    3.91    1.55
  41  10   1    3.11    2.89
  42   3   3   -2.79    1.96
  28  18  26    0.43    0.91
  28  26  18    0.26    0.89
  30  10  28   11.74    5.17
  30  20  22   -0.02    0.83
  30  22  20    0.49    0.79
  30  28  10   24.93    8.08
  34  12  22    1.60    1.21
  34  22  12    0.06    1.30
  36   2  22    3.64    2.11
  36  22   2    1.53    2.00
  38   4  18    6.83    2.85
  38  12  14    0.23    1.21
  38  14  12    0.43    1.47
  38  18   4    2.47    1.47
  42   2   4    1.17    2.11
  42   4   2   -0.62    2.57
  33  11  24    2.57    1.83
  33  16  21    1.30    0.94
  33  21  16    0.98    0.85
  33  24  11    3.21    2.00
  36   7  21   18.52    4.34
  36  21   7   10.70    3.13
  39   3  16    0.81    1.34
  39  11  12    4.27    1.81
  39  12  11    0.53    1.38
  39  16   3    1.19    1.21
  29  18  25    0.23    0.85
  29  25  18    0.83    0.81
  30   7  29   -0.47    1.66
  30  19  23    0.89    0.70
  30  23  19    1.55    1.53
  30  29   7    1.36    1.53
  31  10  27   14.46    4.66
  31  27  10   16.35    5.89
  33   5  26    1.89    1.72
  33  26   5    1.11    1.38
  34   3  25   19.20   16.97
  34  25   3    0.38    1.94
  35   6  23    8.12    4.38
  35   9  22    2.93    1.89
  35  22   9    1.51    2.38
  35  23   6    7.51    4.40
  37  14  15    4.70    2.40
  37  15  14    4.19    1.89
  38  11  15   -2.55    1.34
  38  15  11   -0.11    1.28
  39  10  13    0.43    1.57
  39  13  10   -1.47    1.21
  41   3  10    0.70    2.36
  41  10   3   -1.91    1.62
  42   1   5   -4.62    1.96
  42   5   1    0.23    1.79
  29  13  28    1.96    1.36
  29  28  13    0.00    1.68
  31   7  28    0.55    1.55
  31  28   7    1.79    1.70
  35  13  20    7.91    4.76
  35  20  13    2.30    1.04
  37   5  20    8.57    2.47
  37   8  19    0.49    0.89
  37  13  16    2.17    1.32
  37  16  13    0.30    1.34
  37  19   8   -0.11    0.85
  37  20   5    9.80    2.68
  40   5  13    1.85    1.66
  40  13   5    2.81    3.08
  41   7   8    1.62    3.00
  41   8   7    1.30    1.94
  32  14  24    0.79    1.49
  32  24  14    2.08    1.85
  34   8  24   30.35    9.87
  34  24   8   33.47    8.36
  36   4  22   -0.74    1.60
  36  10  20    0.87    0.91
  36  20  10    1.19    1.25
  36  22   4    3.25    2.06
  40  14   0   -0.96    1.53
  42   4   4    0.51    2.11
  30  13  27    5.02    1.47
  30  27  13    6.08    2.55
  33  15  22   -0.21    1.02
  33  22  15    0.51    1.11
  39   9  14    7.55    5.47
  39  14   9    0.68    1.40
  41   6   9    0.43    2.06
  41   9   6    0.94    2.21
  42   3   5   -1.40    2.36
  42   5   3    1.87    1.91
  30  18  24   -0.68    0.83
  30  24  18    0.70    0.83
  30  30   0  248.64   65.59
  32  10  26   30.48    8.87
  32  26  10   64.33   21.25
  38  10  16    0.89    1.23
  38  16  10   -0.45    1.17
  40   2  14    0.83    1.74
  40  10  10   11.72    3.96
  40  14   2    2.51    1.45
  42   6   0    1.06    2.32
  28  17  27    2.81    2.17
  28  27  17    1.74    1.38
  31  20  21    1.11    0.74
  31  21  20    0.91    0.74
  31  29   0  131.64   27.14
  32   7  27    5.23    3.76
  32  27   7    0.98    3.11
  35   1  24   -1.30    1.53
  35  24   1    0.51    1.42
  37  12  17   -0.04    1.00
  37  17  12    1.42    0.96
  39   5  16    4.02    2.40
  39  16   5    0.87    1.72
  40   9  11    4.74    2.83
  40  11   9    2.23    2.62
  41  11   0   -1.77    1.55
  30  30   2  239.09   48.72
  34  18  18    0.60    0.87
  38   6  18    3.21    1.64
  38  18   6    4.64    2.13
  42   2   6    4.30    3.06
  42   6   2    6.08    4.38
  29  17  26    0.11    1.28
  29  26  17    0.81    1.15
  31   2  29  148.68   30.71
  31  13  26    5.98    2.02
  31  19  22   -0.81    0.74
  31  22  19    1.25    0.81
  31  26  13    8.17    2.93
  31  29   2  169.25   35.20
  34   5  25    3.59    1.87
  34  11  23    1.83    2.74
  34  17  19    7.44    1.85
  34  19  17   12.21    2.06
  34  23  11   -1.98    1.25
  34  25   5   -0.98    1.62
  38   1  19    0.68    0.77
  38  19   1    1.87    0.89
  41   2  11   -1.42    1.94
  41   5  10   -0.53    2.06
  41  10   5    3.91    4.04
  41  11   2    0.06    1.94
  32  28   0  257.38   60.23
  36  16  16   10.17    2.66
  40   8  12    1.34    1.77
  40  12   8    0.26    1.64
  35   3  24    7.81    3.28
  35  12  21   -1.17    1.02
  35  21  12   -0.53    1.11
  35  24   3    6.27    2.04
  36  15  17    1.49    1.51
  36  17  15   20.12    4.91
  37  21   0   -0.49    0.96
  39   8  15    1.40    1.47
  39  15   8    1.23    1.23
  39  17   0   13.93    4.81
  32   2  28  148.62   34.84
  32  28   2  112.31   29.54
  34  16  20    0.94    0.83
  34  20  16   -0.98    0.72
  40   4  14    0.49    1.53
  40  14   4   -0.19    1.23
  30  17  25   -0.40    1.17
  30  25  17    7.93    4.64
  31  18  23    0.04    1.21
  31  23  18    0.36    0.85
  33   7  26    0.38    2.70
  33  10  25   51.19   11.12
  33  14  23    0.66    1.21
  33  23  14    1.00    1.08
  33  25  10   44.28   12.29
  33  26   7    0.68    1.79
  37   2  21    1.96    1.13
  37  11  18    1.66    1.62
  37  18  11    3.28    1.53
  37  21   2   -0.21    1.08
  38   3  19    1.30    1.21
  38   9  17    1.38    1.49
  38  17   9   -0.36    1.40
  38  19   3    4.87    1.64
  39   2  17    7.04    3.28
  39  17   2   10.36    3.36
  42   1   7    1.96    2.17
  42   5   5   -1.53    1.45
  42   7   1   -1.70    2.30
  30  30   4  121.95   36.45
  36   6  22    7.87    3.08
  36  14  18    0.13    0.96
  36  18  14    1.30    1.32
  36  22   6    1.87    2.08
  42   4   6    1.47    2.02
  42   6   4    0.68    2.23
  31   4  29   68.76   16.50
  31  29   4   39.60   12.44
  32  13  25   11.53    4.08
  32  25  13    7.85    3.19
  33  27   0  102.40   26.71
  35   8  23   14.87    4.57
  35  23   8   30.82    7.17
  36   9  21   13.33    3.06
  36  21   9   14.76    3.83
  37   7  20   11.87    4.02
  37  20   7   13.93    2.96
  40   7  13   -1.25    1.74
  40  13   7   -1.40    1.74
  41   4  11   -0.89    1.53
  41  11   4    1.40    1.62
  30   9  29   -1.79    1.77
  30  29   9   -0.02    1.74
  33   2  27   47.66   14.93
  33  27   2   62.70   18.99
  34  15  21    2.11    1.02
  34  21  15    1.74    1.04
  42   3   7    2.19    2.25
  42   7   3    0.21    2.45
  28  28  16   17.86    6.00
  32   4  28   82.16   21.35
  32  20  20    0.15    0.70
  32  28   4   40.22   14.48
  25  25  24    8.02    2.53
  29  16  27    3.32    2.72
  29  27  16   13.02    3.81
  29  29  12   56.91   13.53
  31   9  28    4.17    1.62
  31  17  24    3.32    1.72
  31  24  17    0.68    1.02
  31  28   9    4.47    1.60
  32  19  21   -0.47    0.96
  32  21  19   -0.87    0.74
  35   5  24    5.49    2.42
  35  24   5    1.47    1.85
  36   1  23    0.30    1.17
  36  13  19    3.76    1.68
  36  19  13    0.91    1.13
  36  23   1    3.19    1.70
  37   4  21    0.45    0.98
  37  21   4    0.06    1.04
  39   4  17    5.72    2.13
  39   7  16   -1.77    1.28
  39  16   7    0.57    1.06
  39  17   4    3.81    2.11
  40   1  15   -1.55    1.62
  40  15   1   -0.11    1.49
  41   1  12   -0.51    1.89
  41   8   9    2.19    1.87
  41   9   8    5.25    3.34
  41  12   1   -0.72    1.64
  26  24  24   49.55   10.08
  30  12  28   61.95   13.93
  30  28  12  122.16   27.97
  42   8   0    6.23    5.36
  26  23  25   -0.60    1.08
  26  25  23    0.87    1.13
  34   7  25   -2.68    1.57
  34  25   7    0.43    1.60
  35  11  22    2.81    2.34
  35  22  11   -1.57    1.15
  37  10  19   -0.06    0.81
  37  19  10   -0.57    0.83
  38   5  19    9.53    2.66
  38  19   5    5.02    2.04
  41   7  10   -4.74    1.83
  41  10   7   -1.00    2.42
  30  16  26    4.15    2.21
  30  26  16   13.40    3.91
  32  18  22   -0.51    0.79
  32  22  18   -0.47    0.87
  34  10  24   16.46    7.74
  34  24  10   17.61    6.83
  34  26   0   65.06   15.63
  38   8  18    5.00    1.72
  38  18   8    1.15    1.55
  40   6  14    0.72    1.60
  40  14   6   -3.11    1.68
  42   2   8   -1.89    1.83
  42   8   2    2.25    1.64
  27  23  24   -0.57    1.04
  27  24  23   -0.02    1.21
  31  12  27   16.33    6.53
  31  27  12   24.67    7.15
  32   9  27    2.34    2.13
  32  27   9   -0.09    1.98
  33   4  27   10.53    4.83
  33  13  24    5.70    2.30
  33  24  13    1.74    2.04
  33  27   4    2.93    2.45
  36   3  23    8.02    3.06
  36  23   3    9.49    3.13
  39  12  13    2.79    3.04
  39  13  12    1.74    1.28
  40   3  15    1.34    1.53
  40  15   3   -0.66    1.47
  41   3  12    0.36    1.70
  41  12   3    1.47    1.87
  26  26  22   20.61    5.61
  30  30   6    6.23    4.13
  34   2  26   18.16    8.12
  34  14  22   -0.23    1.06
  34  22  14    0.98    0.94
  34  26   2   26.75    9.34
  38  14  14    0.70    1.49
  42   6   6    1.83    1.89
  27  22  25    2.11    2.17
  27  25  22   13.70    7.25
  31   6  29    2.81    1.81
  31  29   6    4.81    2.00
  35  17  18    1.87    1.49
  35  18  17    3.89    1.68
  38  13  15   -0.28    1.21
  38  15  13   -0.30    1.17
  39  11  14    1.60    1.47
  39  14  11   -0.81    1.53
  41   6  11    0.36    2.02
  41  11   6   -0.45    1.32
  42   5   7    2.02    1.91
  42   7   5   -1.53    2.38
  36  12  20   -0.23    0.85
  36  20  12    0.62    0.77
  28  23  23    0.34    1.13
  31  16  25   -0.55    1.28
  31  25  16    0.34    1.15
  32  17  23   -1.81    1.00
  32  23  17   -0.53    0.96
  35  16  19   -0.53    0.81
  35  19  16    0.28    0.94
  40  11  11    1.45    1.91
  28  22  24    7.59    2.45
  28  24  22    4.49    2.45
  32   6  28    0.55    1.74
  32  12  26   33.07   11.76
  32  26  12   34.07    8.19
  32  28   6   -3.72    1.94
  36   8  22    0.87    1.64
  36  22   8    5.51    2.98
  38  12  16   -1.08    1.36
  38  16  12    0.28    1.32
  38  20   0    0.40    0.96
  40  10  12    0.13    1.70
  40  12  10    2.74    2.62
  42   4   8    3.45    3.21
  42   8   4    0.47    3.23
  27  21  26    0.00    0.89
  27  26  21    0.55    1.25
  33   9  26   -2.11    1.60
  33  26   9    1.94    1.60
  37   6  21   -1.15    1.02
  37  21   6   -0.43    1.11
  39   1  18    0.49    1.04
  39   6  17   -0.26    1.81
  39  10  15    0.64    1.53
  39  15  10   -1.15    1.51
  39  17   6    6.47    2.53
  39  18   1   -0.26    1.17
  42   1   9    2.47    3.59
  42   9   1    0.38    1.77
  34   4  26    4.13    4.06
  34  26   4    5.49    2.42
  38   2  20   -0.19    0.77
  38  20   2   -0.38    0.83
  28  21  25    0.85    1.00
  28  25  21    0.68    0.96
  29  15  28   -1.04    1.38
  29  28  15    1.36    1.36
  33  19  20    2.19    0.77
  33  20  19    1.00    0.66
  35   7  24    4.02    3.23
  35  15  20    0.17    0.89
  35  20  15    1.53    1.91
  35  24   7   -0.06    1.45
  35  25   0    5.76    3.00
  36   5  23   10.74    4.38
  36  23   5   26.10    7.76
  37   9  20    7.12    2.32
  37  15  16   -1.96    1.17
  37  16  15    1.34    1.85
  37  20   9    3.04    1.83
  40   5  15    2.25    1.32
  40   9  13    1.87    1.98
  40  13   9    5.64    5.23
  40  15   5    0.49    1.51
  41   5  12   -2.74    1.94
  41  12   5   -3.08    2.23
  41  13   0   -4.93    1.83
  43   1   0    7.98    4.91
  29  22  23    1.34    1.25
  29  23  22   -1.40    1.00
  30  15  27    2.11    1.96
  30  27  15    4.64    3.55
  33   6  27   -5.19    1.70
  33  18  21   -0.77    0.72
  33  21  18    0.17    0.85
  33  27   6   -1.25    1.66
  34  13  23    0.51    1.15
  34  23  13   -1.83    1.70
  35   2  25    3.15    3.02
  35  10  23   11.19    5.89
  35  23  10   14.82    5.81
  35  25   2    0.85    1.98
  37   1  22    1.74    1.23
  37  14  17   -0.57    2.32
  37  17  14    1.28    2.25
  37  22   1   -2.11    1.42
  38   7  19   16.38    4.68
  38  11  17    1.38    1.45
  38  17  11    5.17    2.38
  38  19   7   13.95    4.70
  39   3  18   -0.28    1.11
  39  18   3   -0.38    0.96
  41   2  13   -1.77    2.02
  41  13   2   -2.11    2.17
  42   3   9   -3.66    2.13
  42   9   3   -2.79    2.28
  43   1   2    4.25    2.96
  43   2   1    0.06    2.87
  32  16  24    0.89    1.21
  32  24  16    2.36    1.28
  40  16   0    6.17    5.00
  27  27  20    0.43    0.98
  29  21  24    0.38    0.94
  29  24  21   -1.30    0.91
  33  12  25    5.25    5.02
  33  25  12   41.77   11.00
  36  11  21    2.74    1.72
  36  21  11    3.47    2.30
  39   9  16   -0.47    1.62
  39  16   9   -1.06    1.34
  43   3   0   -1.64    2.25
  28  20  26   -1.08    0.87
  28  26  20    2.34    1.36
  38   4  20   -1.53    0.96
  38  20   4   -0.04    0.94
  40   2  16    3.62    2.89
  40   8  14    0.45    1.57
  40  14   8   -0.98    1.49
  40  16   2    2.62    3.45
  30  11  29   -2.02    1.55
  30  29  11    0.47    1.91
  31   1  30   -0.66    2.23
  31  15  26   -2.85    1.85
  31  26  15    6.19    2.89
  31  30   1   -2.30    1.91
  33  17  22   -1.13    1.11
  33  22  17   -1.21    1.00
  34   9  25    1.23    1.62
  34  25   9    0.51    1.30
  35  14  21   -0.74    0.94
  35  21  14   -1.06    0.85
  37   3  22    1.87    1.47
  37  13  18    1.70    1.72
  37  18  13    0.00    1.51
  37  22   3    5.66    3.02
  41   9  10    8.12    5.02
  41  10   9    0.43    3.93
  42   7   7   -1.62    2.85
  43   2   3    1.02    3.49
  43   3   2    1.87    2.59
  30  30   8   -1.34    2.23
  42   6   8   -2.04    2.89
  42   8   6   -1.83    2.25
  42  10   0   -4.25    2.87
  29  20  25    0.09    0.94
  29  25  20   -0.06    0.91
  31   8  29    1.15    1.94
  31  11  28    3.11    2.04
  31  28  11   -4.04    2.70
  31  29   8   -0.34    3.96
  32   1  29    0.26    1.96
  32  29   1    0.64    1.57
  35   4  25   -0.32    1.28
  35  25   4   -2.19    1.81
  41   4  13   -0.70    2.74
  41   8  11    0.36    1.85
  41  11   8    1.28    2.30
  41  13   4    0.11    2.19
  43   1   4    1.55    3.51
  43   4   1   -1.17    2.62
  30  22  22   -0.81    0.91
  34   6  26   -2.06    1.83
  34  26   6   -0.51    1.85
  38  10  18    1.94    1.66
  38  18  10   -0.15    1.40
  42   2  10   -2.06    3.00
  42  10   2   13.59   16.38
  30  21  23   -0.26    0.98
  30  23  21    2.59    1.47
  31   3  30   -2.62    1.85
  31  30   3   -3.70    2.62
  39   5  18    4.02    3.72
  39  18   5   16.29    8.61
  42   5   9    0.68    1.32
  42   9   5   -4.59    2.96
  32   8  28   10.95    5.81
  32  28   8    7.25    5.42
  36  24   0   -2.08    2.28
  40   4  16    8.87    6.36
  40  16   4    1.47    1.53
  28  19  27   -1.38    1.30
  28  27  19   -0.55    1.21
  32   3  29   -2.45    1.72
  32  11  27   -1.68    2.38
  32  15  25    2.28    3.28
  32  25  15   -1.72    2.06
  32  27  11   15.99    8.95
  32  29   3   -1.04    2.53
  33   1  28    1.21    2.76
  33  16  23   -0.51    1.77
  33  23  16   -2.19    1.47
  33  28   1   -2.68    2.55
  36   7  23    7.40    6.87
  36  17  17    7.23    9.25
  36  23   7    1.81    2.74
  37   8  21   -1.77    1.23
  37  12  19   -2.25    1.21
  37  19  12    0.19    2.53
  37  21   8   -1.34    1.21
  39   8  17    0.81    4.40
  39  17   8    1.87    1.60
  40   7  15   -1.42    1.64
  40  15   7   -0.51    1.77
  41   7  12   -2.96    2.66
  41  12   7   -1.02    2.74
  43   3   4   -1.51    3.11
  43   4   3   -1.06    3.85
  43   5   0    0.30    1.64
  30  20  24    0.38    1.11
  30  24  20   -3.00    1.13
  34  12  24   15.70    7.25
  34  24  12   49.04   18.89
  36   2  24    1.30    1.87
  36  16  18   -2.74    1.23
  36  18  16    0.28    1.49
  36  24   2   -1.30    2.91
  29  19  26   -0.53    1.34
  29  26  19   -0.87    1.38
  29  29  14   17.97   11.61
  34  19  19    0.85    1.94
  35  13  22   -0.87    1.66
  35  22  13   -1.62    1.62
  37   5  22   12.08   10.97
  37  22   5    8.08    9.85
  41   1  14    0.53    2.76
  41  14   1   -2.91    3.19
  43   2   5  -12.97    4.55
  43   5   2   -6.53    3.98
  30  14  28   40.77   32.58
  30  28  14   23.18   12.78
  34  18  20   -0.04    1.04
  34  20  18   -0.83    1.11
  36  10  22   10.83    6.66
  36  22  10   -1.02    2.25
  38   6  20   -0.45    1.47
  38  20   6   -0.77    1.30
  42   4  10    0.34    2.21
  42  10   4    3.74    4.79
  33   3  28    0.83    2.11
  33   8  27   -3.62    3.55
  33  27   8   -6.66    2.38
  33  28   3    2.21    3.72
  35   9  24   -0.04    2.32
  35  24   9    1.81    1.98
  36  15  19    7.85    4.83
  36  19  15   -2.04    1.17
  39  19   0   -1.55    1.72
  30  19  25   -4.53    2.17
  30  25  19   -1.91    1.85
  31   5  30   -0.21    2.47
  31  14  27   56.55   28.12
  31  21  22    0.40    1.36
  31  22  21   -2.38    1.11
  31  27  14   37.94   20.57
  31  30   5   -2.57    2.42
  33  11  26    3.93    2.17
  33  26  11   -2.21    2.42
  34   1  27    0.13    3.42
  34  17  21   -1.62    1.02
  34  21  17   -0.89    1.30
  34  27   1    1.08    3.28
  35   6  25   -0.19    1.72
  35  25   6   -3.04    2.00
  38   1  21   -3.04    1.70
  38   9  19   -0.81    2.11
  38  19   9   10.06    9.68
  38  21   1   -2.30    2.53
  39   2  19   -2.19    1.79
  39  13  14   -4.38    5.10
  39  14  13    0.85    2.64
  39  19   2   -0.47    1.45
  41   3  14    2.21    2.85
  41   6  13   -0.98    1.79
  41  13   6   -0.77    3.89
  41  14   3   -3.42    2.08
  42   1  11    0.74    1.51
  42  11   1   -0.45    2.51
  43   1   6    6.21    6.68
  43   6   1   -0.11    1.47
  36   4  24   -6.34    2.47
  36  24   4    1.47    3.62
  40  12  12    1.28    4.93
  31  20  23   -0.98    1.62
  31  23  20    2.66    1.89
  32   5  29   -2.30    4.53
  32  29   5   -1.68    3.32
  33  15  24   -0.81    1.64
  33  24  15   -3.36    2.15
  37  11  20   -1.87    1.42
  37  20  11    2.64    1.83
  39  12  15    1.89    2.08
  39  15  12    0.36    1.68
  40   1  17   -0.62    2.36
  40  11  13    0.26    2.06
  40  13  11   -3.70    5.76
  40  17   1    0.15    4.25
  43   4   5    1.49    3.00
  43   5   4    9.21    7.78
  28  28  18    2.64    2.47
  36  14  20   -1.62    1.55
  36  20  14   -2.17    1.70
  40   6  16   -1.66    4.08
  42   8   8   -0.47    2.30
  29  18  27    7.87    6.66
  29  27  18   -1.98    2.21
  34   3  27    0.26    4.32
  34  27   3   -1.11    2.17
  38   3  21    1.28    2.91
  38  15  15    4.53    3.51
  38  21   3    1.25    2.06
  39   7  18   20.80   20.40
  39  18   7    4.13    2.93
  42   3  11   -3.57    2.62
  42   7   9   -8.19   10.93
  42   9   7    0.15    0.49
  42  11   3    1.55    2.42
  43   3   6   12.46   11.72
  43   6   3   -2.91    3.08
  32  14  26   -4.76    3.23
  32  26  14   -5.00    4.40
  34   8  26   11.36    3.28
  34  16  22    1.15    3.34
  34  22  16   -4.06    2.55
  34  26   8   -7.83    1.45
  38  14  16   -6.27    2.96
  38  16  14   -1.89    4.91
  40  10  14   -1.51    2.00
  40  14  10   -2.34    1.36
  31  19  24    4.38    2.02
  31  24  19   -7.32    5.53
  33   5  28   -3.06    7.44
  33  28   5  -10.61   12.25
  35  12  23    2.19    6.19
  35  23  12   -1.11    1.85
  37  23   0    3.08    4.64
  39   4  19   -2.47    1.32
  39  11  16    0.55    4.70
  39  16  11    2.62    3.25
  39  19   4   -1.19    4.00
  40   3  17  -20.14    0.45
  40  17   3   -1.68    0.64
  30  18  26   -1.19    1.64
  30  26  18   16.44   12.89
  30  30  10   -5.38    3.55
  42   6  10   -6.17    4.89
  42  10   6    1.02    2.02
  31  10  29   13.57    4.76
  34  11  25   14.06    6.44
  34  25  11    4.13    6.93
  35   1  26  -11.68    4.15
  37   2  23    9.76   11.10
  37   7  22    1.83    3.15
  37  22   7    1.89    1.89
  38  13  17    0.34    1.74
  38  17  13    2.98    0.21
  43   2   7   15.53    5.34
  32  21  21   -1.49    2.85
  36   9  23   -2.45    1.62
  36  13  21   -4.68    2.34
  36  21  13    0.87    0.83
  41   9  12    3.57    5.32
  32  20  22   22.56   12.27
  32  22  20   19.74   21.16
  35  18  19   -2.51    2.38
  37  21  10    3.55    1.30
  35  17  20    2.91    2.21
  37   4  23   -1.66    0.68
  37  16  17    1.45    1.62
  37  23   4    4.49    0.23
  40  17   5   -2.00    0.79
  43   4   7   -3.51    1.36
   0   0   0    0.00    0.00

_computing_structure_solution     'SHELXT 2018/2 (Sheldrick, 2018)'
;
_shelx_hkl_checksum    3053

_shelx_fab_file
;
    0    1    1   1205.08      0.00
    0    0    2   1811.80      0.00
    1    1    2   -535.46      0.00
    0    2    2   -389.52      0.00
    0    1    3   -101.61      0.00
    2    2    2   1947.79      0.00
    1    2    3     15.59      0.00
    0    0    4   -774.66      0.00
    0    3    3    342.66      0.00
    1    1    4    466.82      0.00
    0    2    4   -545.74      0.00
    2    3    3    -80.06      0.00
    2    2    4   -323.94      0.00
    1    3    4     18.70      0.00
    0    1    5   -140.64      0.00
    1    2    5    259.39      0.00
    0    4    4    285.58      0.00
    3    3    4     -1.86      0.00
    0    3    5     47.00      0.00
    2    4    4    277.90      0.00
    0    0    6    126.03      0.00
    2    3    5     70.00      0.00
    1    1    6   -140.57      0.00
    0    2    6    227.07      0.00
    1    4    5    -19.49      0.00
    2    2    6   -316.09      0.00
    1    3    6   -100.36      0.00
    4    4    4   -279.12      0.00
    3    4    5    142.41      0.00
    0    5    5    277.51      0.00
    0    1    7    221.79      0.00
    0    4    6   -320.43      0.00
    2    5    5    -24.92      0.00
    3    3    6    123.99      0.00
    1    2    7   -106.04      0.00
    2    4    6     14.18      0.00
    0    3    7     34.18      0.00
    1    5    6     -7.61      0.00
    2    3    7     -3.84      0.00
    0    0    8   -432.13      0.00
    4    5    5    -21.37      0.00
    1    4    7     70.12      0.00
    1    1    8    -55.57      0.00
    4    4    6     28.73      0.00
    0    2    8     49.89      0.00
    3    5    6     46.99      0.00
    0    6    6   -278.68      0.00
    2    2    8      8.05      0.00
    3    4    7    -54.99      0.00
    0    5    7    -29.93      0.00
    1    3    8     59.51      0.00
    2    6    6   -352.05      0.00
    2    5    7     60.12      0.00
    0    4    8    -15.01      0.00
    3    3    8   -229.35      0.00
    0    1    9     67.50      0.00
    2    4    8    -24.30      0.00
    5    5    6    137.21      0.00
    1    6    7    -43.66      0.00
    1    2    9    -52.19      0.00
    4    6    6    -41.42      0.00
    4    5    7     66.94      0.00
    1    5    8    109.02      0.00
    0    3    9    181.16      0.00
    3    6    7    -82.25      0.00
    2    3    9   -218.77      0.00
    4    4    8     20.65      0.00
    0    7    7     37.53      0.00
    3    5    8    -76.14      0.00
    1    4    9    -86.26      0.00
    0    6    8   -141.70      0.00
    0    0   10    -79.10      0.00
    2    7    7    -36.12      0.00
    1    1   10    -25.67      0.00
    2    6    8     35.79      0.00
    0    2   10     17.18      0.00
    3    4    9    -25.10      0.00
    0    5    9    127.28      0.00
    6    6    6    -44.10      0.00
    2    2   10     27.65      0.00
    5    6    7     36.46      0.00
    2    5    9    -71.27      0.00
    1    3   10    -74.16      0.00
    4    7    7    -10.73      0.00
    1    7    8     27.27      0.00
    5    5    8     -7.27      0.00
    4    6    8    130.91      0.00
    0    4   10    116.51      0.00
    1    6    9     16.18      0.00
    3    3   10     90.68      0.00
    2    4   10    -81.18      0.00
    3    7    8      3.47      0.00
    4    5    9     38.59      0.00
    0    1   11     -9.09      0.00
    3    6    9     83.63      0.00
    1    5   10    -37.84      0.00
    1    2   11     44.70      0.00
    0    8    8    117.05      0.00
    0    7    9     45.88      0.00
    0    3   11    -13.47      0.00
    2    8    8    -31.32      0.00
    4    4   10    161.51      0.00
    6    7    7     -9.21      0.00
    2    7    9    -23.09      0.00
    3    5   10     -2.72      0.00
    2    3   11      3.62      0.00
    6    6    8     43.57      0.00
    0    6   10    -18.19      0.00
    5    7    8    -60.43      0.00
    1    4   11      8.44      0.00
    2    6   10     45.00      0.00
    5    6    9    -36.50      0.00
    4    8    8     32.79      0.00
    0    0   12    -20.08      0.00
    1    8    9    -24.75      0.00
    4    7    9     15.38      0.00
    3    4   11      4.10      0.00
    0    5   11     -6.99      0.00
    1    1   12    -34.07      0.00
    0    2   12    -15.29      0.00
    1    7   10    -17.83      0.00
    5    5   10     36.19      0.00
    2    5   11     24.58      0.00
    4    6   10    -50.67      0.00
    2    2   12     -9.20      0.00
    3    8    9    -31.62      0.00
    1    3   12     -0.09      0.00
    3    7   10    -10.90      0.00
    1    6   11     31.28      0.00
    0    4   12     31.79      0.00
    7    7    8     12.44      0.00
    0    9    9     65.31      0.00
    4    5   11    -43.26      0.00
    3    3   12    -32.81      0.00
    6    8    8    -28.66      0.00
    0    8   10     21.90      0.00
    2    4   12     38.39      0.00
    6    7    9     19.37      0.00
    2    9    9      0.70      0.00
    3    6   11     39.84      0.00
    2    8   10    -25.67      0.00
    5    8    9     51.78      0.00
    0    7   11    -16.48      0.00
    1    5   12     63.66      0.00
    0    1   13    -43.40      0.00
    6    6   10    -92.23      0.00
    5    7   10     41.26      0.00
    2    7   11     45.98      0.00
    1    2   13     29.44      0.00
    4    4   12    -19.02      0.00
    4    9    9    -32.27      0.00
    3    5   12    -11.94      0.00
    0    3   13     43.53      0.00
    4    8   10     57.50      0.00
    0    6   12    -35.58      0.00
    1    9   10     19.71      0.00
    5    6   11     -5.81      0.00
    2    3   13      5.17      0.00
    2    6   12    -45.12      0.00
    1    8   11      6.76      0.00
    4    7   11     10.91      0.00
    1    4   13      1.36      0.00
    3    9   10    -32.17      0.00
    8    8    8     13.22      0.00
    7    8    9     20.73      0.00
    3    8   11     10.36      0.00
    1    7   12     31.74      0.00
    5    5   12    -22.35      0.00
    3    4   13    -26.38      0.00
    0    5   13     11.21      0.00
    4    6   12      6.30      0.00
    0    0   14   -145.23      0.00
    6    9    9     48.48      0.00
    7    7   10     11.36      0.00
    2    5   13     14.56      0.00
    1    1   14     46.73      0.00
    6    8   10     28.37      0.00
    0   10   10     21.45      0.00
    0    2   14     17.29      0.00
    0    9   11     16.18      0.00
    3    7   12     12.50      0.00
    2   10   10    -35.96      0.00
    2    2   14    -74.14      0.00
    5    9   10    -38.68      0.00
    2    9   11    -20.39      0.00
    6    7   11     -7.26      0.00
    1    6   13     10.24      0.00
    1    3   14     28.97      0.00
    0    8   12     45.64      0.00
    5    8   11     24.73      0.00
    4    5   13     14.10      0.00
    2    8   12      2.63      0.00
    0    4   14    -96.84      0.00
    3    6   13      1.26      0.00
    3    3   14     21.61      0.00
    4   10   10     -1.78      0.00
    6    6   12     12.45      0.00
    2    4   14     14.74      0.00
    4    9   11     38.38      0.00
    5    7   12      6.24      0.00
    0    7   13    -16.58      0.00
    1   10   11      6.94      0.00
    2    7   13     -5.90      0.00
    1    5   14    -13.07      0.00
    4    8   12     11.49      0.00
    8    9    9     -5.62      0.00
    1    9   12      4.26      0.00
    0    1   15     25.05      0.00
    8    8   10    -83.83      0.00
    4    4   14    -19.88      0.00
    7    9   10    -23.30      0.00
    3   10   11      2.13      0.00
    5    6   13    -13.20      0.00
    3    5   14      9.85      0.00
    1    2   15    -10.28      0.00
    0    6   14     45.61      0.00
    7    8   11     12.79      0.00
    3    9   12      4.46      0.00
    1    8   13      2.32      0.00
    4    7   13     15.69      0.00
    0    3   15      2.30      0.00
    6   10   10     55.47      0.00
    2    6   14    -26.96      0.00
    6    9   11    -34.70      0.00
    2    3   15    -33.63      0.00
    0   11   11     43.67      0.00
    7    7   12     24.10      0.00
    3    8   13     15.46      0.00
    1    4   15     10.12      0.00
    6    8   12    -11.42      0.00
    0   10   12    -31.05      0.00
    5   10   11    -41.42      0.00
    2   11   11     -2.04      0.00
    1    7   14    -14.38      0.00
    5    5   14    -79.06      0.00
    2   10   12      3.30      0.00
    4    6   14     70.93      0.00
    5    9   12     -8.18      0.00
    0    9   13     16.43      0.00
    3    4   15     11.44      0.00
    0    5   15    -21.47      0.00
    2    9   13     -2.19      0.00
    6    7   13      6.30      0.00
    3    7   14      4.92      0.00
    2    5   15     17.11      0.00
    0    0   16     19.33      0.00
    4   11   11    -34.45      0.00
    5    8   13     -8.97      0.00
    1    1   16    -29.89      0.00
    4   10   12     48.85      0.00
    0    8   14    -13.78      0.00
    0    2   16     41.31      0.00
    9    9   10     14.70      0.00
    1    6   15    -16.42      0.00
    8   10   10     34.83      0.00
    2    8   14     -2.99      0.00
    2    2   16      0.21      0.00
    8    9   11    -11.57      0.00
    1   11   12     -5.76      0.00
    4    9   13     -4.37      0.00
    4    5   15    -33.55      0.00
    1    3   16    -30.43      0.00
    6    6   14    -18.02      0.00
    7   10   11     39.53      0.00
    1   10   13      4.89      0.00
    5    7   14      8.21      0.00
    3    6   15      9.14      0.00
    8    8   12      3.85      0.00
    0    4   16     -1.32      0.00
    3   11   12      2.33      0.00
    7    9   12      7.63      0.00
    0    7   15     31.78      0.00
    3    3   16     41.18      0.00
    4    8   14      9.27      0.00
    2    4   16     35.07      0.00
    6   11   11      0.89      0.00
    3   10   13     -3.30      0.00
    1    9   14     -6.77      0.00
    2    7   15     -5.49      0.00
    6   10   12     -4.89      0.00
    7    8   13    -13.57      0.00
    1    5   16    -19.23      0.00
    6    9   13    -19.77      0.00
    3    9   14    -13.58      0.00
    5    6   15     19.93      0.00
    0   12   12   -120.74      0.00
    4    4   16    -37.78      0.00
    5   11   12     10.48      0.00
    0   11   13    -56.32      0.00
    1    8   15     19.87      0.00
    4    7   15    -10.80      0.00
    3    5   16     24.37      0.00
    0    1   17    -24.53      0.00
    2   12   12    -32.02      0.00
    0    6   16     29.73      0.00
    2   11   13     21.35      0.00
    5   10   13    -17.83      0.00
    7    7   14    -54.39      0.00
    1    2   17     15.16      0.00
    6    8   14     45.99      0.00
    0   10   14     15.23      0.00
    2    6   16    -12.63      0.00
    3    8   15     10.37      0.00
    0    3   17      5.91      0.00
   10   10   10     15.74      0.00
    2   10   14     -0.71      0.00
    9   10   11      5.75      0.00
    5    9   14      8.10      0.00
    2    3   17    -19.71      0.00
    4   12   12    -13.84      0.00
    8   11   11      8.72      0.00
    9    9   12    -51.54      0.00
    4   11   13     16.54      0.00
    0    9   15     22.44      0.00
    1    7   16     16.92      0.00
    5    5   16     49.07      0.00
    1    4   17    -32.52      0.00
    8   10   12     -2.60      0.00
    4    6   16    -13.73      0.00
    2    9   15     -6.13      0.00
    6    7   15    -19.42      0.00
    4   10   14     -4.86      0.00
    7   11   12    -20.40      0.00
    1   12   13    -11.50      0.00
    8    9   13      7.07      0.00
    5    8   15     26.09      0.00
    3    7   16     10.86      0.00
    3    4   17     20.48      0.00
    0    5   17     16.59      0.00
    7   10   13    -35.24      0.00
    1   11   14     24.13      0.00
    2    5   17    -16.25      0.00
    0    8   16    -19.66      0.00
    3   12   13      1.83      0.00
    4    9   15     12.99      0.00
    6   12   12    -19.88      0.00
    8    8   14    -27.67      0.00
    2    8   16     -3.05      0.00
    0    0   18     58.91      0.00
    6   11   13     17.28      0.00
    3   11   14     -4.68      0.00
    7    9   14      7.92      0.00
    1   10   15    -41.99      0.00
    1    6   17     -3.38      0.00
    1    1   18     -2.82      0.00
    6    6   16     22.78      0.00
    0    2   18    -60.88      0.00
    5    7   16     45.37      0.00
    4    5   17      1.99      0.00
    6   10   14     42.14      0.00
    2    2   18    -33.55      0.00
    3   10   15    -20.35      0.00
    3    6   17      5.99      0.00
    1    3   18    -25.50      0.00
    4    8   16     -0.43      0.00
    5   12   13    -19.28      0.00
    0   13   13     15.30      0.00
    7    8   15     90.82      0.00
    1    9   16    -32.39      0.00
    0    7   17     -7.41      0.00
    0   12   14     40.13      0.00
    0    4   18     59.77      0.00
   10   11   11    -26.22      0.00
    2   13   13     24.33      0.00
    5   11   14    -52.22      0.00
    6    9   15     59.05      0.00
    2    7   17     43.07      0.00
    3    3   18     77.00      0.00
   10   10   12    -42.09      0.00
    2   12   14    -48.16      0.00
    2    4   18     -5.62      0.00
    9   11   12     66.63      0.00
    0   11   15    -16.20      0.00
    3    9   16     23.98      0.00
    9   10   13      3.26      0.00
    2   11   15    -14.00      0.00
    5   10   15    -15.54      0.00
    5    6   17    -23.01      0.00
    1    5   18     20.25      0.00
    8   12   12     16.35      0.00
    8   11   13     13.78      0.00
    4   13   13     -8.05      0.00
    7    7   16    -20.97      0.00
    1    8   17    -20.66      0.00
    4    7   17     74.88      0.00
    4   12   14    -59.96      0.00
    6    8   16     28.20      0.00
    0   10   16     58.82      0.00
    4    4   18     93.71      0.00
    9    9   14    -77.61      0.00
    3    5   18     67.12      0.00
    8   10   14   -132.68      0.00
    2   10   16     52.01      0.00
    0    6   18     58.64      0.00
    7   12   13    -70.32      0.00
    4   11   15     40.34      0.00
    5    9   16   -125.53      0.00
    3    8   17    126.87      0.00
    0    1   19    119.79      0.00
    2    6   18    -58.37      0.00
    1   13   14     97.26      0.00
    7   11   14    -84.65      0.00
    1    2   19   -109.09      0.00
    1   12   15    -81.87      0.00
    8    9   15     68.01      0.00
    0    9   17     33.71      0.00
    0    3   19    -24.70      0.00
    4   10   16    -16.15      0.00
    6   13   13    -33.08      0.00
    3   13   14     49.25      0.00
    7   10   15     45.34      0.00
    2    9   17     10.52      0.00
    6    7   17    -40.80      0.00
    1    7   18    -58.87      0.00
    5    5   18    -87.37      0.00
    2    3   19     11.81      0.00
    6   12   14    -11.06      0.00
    4    6   18     -2.75      0.00
    3   12   15     22.78      0.00
    1   11   16      4.62      0.00
    5    8   17     23.55      0.00
    1    4   19    -50.02      0.00
    6   11   15     85.74      0.00
    3    7   18    -22.93      0.00
    8    8   16     82.98      0.00
   11   11   12    -30.56      0.00
    3   11   16     43.34      0.00
    7    9   16    -31.71      0.00
    4    9   17    -29.82      0.00
    3    4   19      7.77      0.00
    0    5   19    -34.93      0.00
   10   12   12    -25.75      0.00
    0    8   18     67.82      0.00
   10   11   13     44.43      0.00
    5   13   14      7.26      0.00
    1   10   17    -16.44      0.00
    2    5   19     -0.83      0.00
    0   14   14     34.34      0.00
    6   10   16    -19.84      0.00
    2    8   18    -23.10      0.00
    9   12   13     -9.61      0.00
    5   12   15     50.88      0.00
    0   13   15    -46.33      0.00
   10   10   14     -0.14      0.00
    2   14   14    -28.11      0.00
    6    6   18     51.07      0.00
    9   11   14    -38.08      0.00
    2   13   15    -12.83      0.00
    3   10   17    -10.86      0.00
    5    7   18    -19.17      0.00
    1    6   19     24.80      0.00
    0   12   16    -13.48      0.00
    0    0   20    102.86      0.00
    8   13   13     17.92      0.00
    5   11   16    -17.73      0.00
    7    8   17    -37.95      0.00
    4    5   19      7.38      0.00
    1    1   20     -7.33      0.00
    8   12   14    -39.07      0.00
    2   12   16     -8.96      0.00
    4    8   18     27.58      0.00
    0    2   20     -7.76      0.00
    9   10   15     10.88      0.00
    6    9   17    -12.58      0.00
    1    9   18    -13.09      0.00
    3    6   19     -9.41      0.00
    4   14   14     32.62      0.00
    2    2   20      8.34      0.00
    4   13   15     15.08      0.00
    8   11   15     32.96      0.00
    0   11   17     19.28      0.00
    0    7   19     16.33      0.00
    1    3   20     13.82      0.00
    7   13   14     16.00      0.00
    2   11   17     -0.80      0.00
    5   10   17    -22.24      0.00
    3    9   18     10.46      0.00
    2    7   19      2.24      0.00
    4   12   16      5.73      0.00
    0    4   20     57.32      0.00
    7   12   15      5.91      0.00
    9    9   16     19.46      0.00
    3    3   20      9.79      0.00
    8   10   16      0.51      0.00
    2    4   20    -16.45      0.00
    1   14   15      3.70      0.00
    7    7   18      1.21      0.00
    5    6   19      1.65      0.00
    6    8   18     20.68      0.00
    0   10   18     11.91      0.00
    1   13   16     17.93      0.00
    7   11   16     -9.41      0.00
    4   11   17      4.12      0.00
    1    8   19    -39.98      0.00
    4    7   19     16.05      0.00
    1    5   20     -6.46      0.00
    6   14   14     14.26      0.00
    2   10   18     -5.02      0.00
    3   14   15      0.27      0.00
    6   13   15    -10.27      0.00
    5    9   18      0.49      0.00
   12   12   12    -51.40      0.00
    4    4   20    -26.86      0.00
   11   12   13    -37.75      0.00
    3   13   16      4.13      0.00
    1   12   17    -28.94      0.00
    8    9   17     -8.60      0.00
    3    8   19     11.04      0.00
    3    5   20     23.77      0.00
    6   12   16     16.49      0.00
    0    6   20      8.99      0.00
   10   13   13    -12.28      0.00
   11   11   14     -0.18      0.00
    7   10   17     24.48      0.00
   10   12   14     19.51      0.00
    4   10   18      1.00      0.00
    2    6   20    -14.32      0.00
    3   12   17    -14.24      0.00
    0    9   19     26.61      0.00
    0    1   21     -4.22      0.00
    9   13   14     -6.01      0.00
    5   14   15     25.84      0.00
   10   11   15     13.51      0.00
    6   11   17     -3.71      0.00
    1   11   18     14.00      0.00
    2    9   19    -20.38      0.00
    6    7   19     -9.11      0.00
    1    2   21      3.52      0.00
    9   12   15      9.29      0.00
    0   15   15    -16.17      0.00
    5   13   16     -4.48      0.00
    5    8   19     -8.29      0.00
    1    7   20      7.04      0.00
    5    5   20     21.87      0.00
    0    3   21    -17.03      0.00
    0   14   16    -57.96      0.00
    8    8   18    -37.68      0.00
    4    6   20      1.01      0.00
    2   15   15      0.43      0.00
    3   11   18    -15.00      0.00
    7    9   18      5.40      0.00
    2    3   21     -5.67      0.00
    8   14   14     45.80      0.00
    2   14   16    -10.31      0.00
   10   10   16    -52.15      0.00
    8   13   15     -0.71      0.00
    9   11   16     10.28      0.00
    5   12   17    -21.45      0.00
    0   13   17      9.83      0.00
    4    9   19      8.46      0.00
    3    7   20      8.39      0.00
    1    4   21      0.61      0.00
    6   10   18    -14.20      0.00
    2   13   17     -7.47      0.00
    1   10   19      4.72      0.00
    8   12   16      8.18      0.00
    0    8   20    -31.47      0.00
    4   15   15    -32.59      0.00
    3    4   21     31.85      0.00
    0    5   21     42.60      0.00
    4   14   16     12.08      0.00
    0   12   18     48.80      0.00
    2    8   20     -2.05      0.00
    7   14   15    -26.37      0.00
    9   10   17     -9.31      0.00
    5   11   18     -1.62      0.00
    3   10   19      7.57      0.00
    2    5   21    -12.69      0.00
    2   12   18     25.20      0.00
    6    6   20     25.17      0.00
    7   13   16    -10.96      0.00
    4   13   17      5.53      0.00
    8   11   17     -4.26      0.00
    7    8   19     -2.34      0.00
    5    7   20     24.73      0.00
    6    9   19    -18.84      0.00
    1    6   21     -0.15      0.00
    4    8   20     -4.73      0.00
   12   13   13      9.12      0.00
    1   15   16      4.61      0.00
    7   12   17      7.15      0.00
    0   11   19      1.24      0.00
    1    9   20     -1.02      0.00
    4    5   21      3.51      0.00
   12   12   14     28.88      0.00
    4   12   18    -10.31      0.00
    0    0   22    -35.63      0.00
   11   13   14     10.24      0.00
    6   15   15     -6.74      0.00
    1   14   17     26.89      0.00
    9    9   18    -11.29      0.00
    2   11   19     -2.03      0.00
    5   10   19     30.07      0.00
    3    6   21     -5.62      0.00
    1    1   22      7.43      0.00
    6   14   16     10.49      0.00
    8   10   18     -6.56      0.00
    0    2   22    -16.54      0.00
   11   12   15    -14.65      0.00
    3   15   16     12.47      0.00
    3    9   20     -8.23      0.00
    0    7   21    -12.53      0.00
   10   14   14     -2.85      0.00
    2    2   22     -6.19      0.00
   10   13   15      5.96      0.00
    3   14   17      5.69      0.00
    6   13   17     -1.65      0.00
    1   13   18    -18.95      0.00
    7   11   18      6.36      0.00
    2    7   21     -8.73      0.00
    1    3   22      6.99      0.00
   11   11   16      6.13      0.00
    4   11   19     -6.56      0.00
    7    7   20    -24.10      0.00
   10   12   16      6.42      0.00
    6    8   20    -17.71      0.00
    0   10   20     -6.35      0.00
    0    4   22     -0.78      0.00
    9   14   15     11.69      0.00
    3   13   18    -21.47      0.00
    5    6   21    -18.81      0.00
    3    3   22      6.93      0.00
    6   12   18      6.59      0.00
    2   10   20      1.48      0.00
    2    4   22      9.70      0.00
    5   15   16     -9.19      0.00
    9   13   16     -1.50      0.00
    1   12   19     -5.58      0.00
    8    9   19     21.10      0.00
    5    9   20     -6.94      0.00
    1    8   21      7.23      0.00
    4    7   21     12.96      0.00
    5   14   17     12.60      0.00
   10   11   17     -7.50      0.00
    7   10   19     -3.30      0.00
    1    5   22    -11.60      0.00
    0   16   16    -60.01      0.00
    8   15   15      6.85      0.00
    9   12   17      4.39      0.00
    0   15   17     18.67      0.00
    3   12   19     16.28      0.00
    3    8   21      5.35      0.00
    8   14   16      1.12      0.00
    2   16   16     23.51      0.00
    4   10   20      8.00      0.00
    4    4   22    -17.26      0.00
    2   15   17    -14.37      0.00
    5   13   18     -9.99      0.00
    6   11   19     -1.61      0.00
    3    5   22     -5.30      0.00
    0   14   18     44.37      0.00
    0    6   22     27.20      0.00
    8   13   17     -6.46      0.00
    1   11   20      2.10      0.00
    0    9   21     -6.03      0.00
    2   14   18     13.92      0.00
   10   10   18     21.18      0.00
    2    6   22      0.03      0.00
    9   11   18     16.77      0.00
    2    9   21      0.02      0.00
    6    7   21     -8.53      0.00
    4   16   16    -23.40      0.00
    8    8   20     -8.74      0.00
    7   15   16     13.76      0.00
    4   15   17     -0.37      0.00
    5   12   19     -9.52      0.00
    0   13   19     -9.46      0.00
    3   11   20     14.17      0.00
    7    9   20      6.98      0.00
    5    8   21     13.48      0.00
    0    1   23    -14.89      0.00
    8   12   18     -1.83      0.00
   13   13   14      0.37      0.00
    7   14   17    -18.55      0.00
    2   13   19     11.13      0.00
    1    7   22      6.25      0.00
    5    5   22     -4.93      0.00
    1    2   23     -2.71      0.00
   12   14   14      5.43      0.00
    4   14   18      2.01      0.00
    6   10   20    -24.78      0.00
    4    6   22     27.01      0.00
   12   13   15      3.34      0.00
    4    9   21      1.88      0.00
    0    3   23     44.76      0.00
   11   14   15     13.05      0.00
    7   13   18      0.91      0.00
    9   10   19    -17.73      0.00
    1   10   21    -14.28      0.00
    3    7   22     -8.12      0.00
    2    3   23     -2.27      0.00
   12   12   16     43.47      0.00
    0   12   20      5.58      0.00
   11   13   16      4.59      0.00
    1   16   17     -4.71      0.00
    4   13   19     -3.94      0.00
    8   11   19     20.63      0.00
    5   11   20      2.05      0.00
    1    4   23      4.56      0.00
    6   16   16     -8.57      0.00
    2   12   20    -21.88      0.00
    0    8   22     -2.42      0.00
   10   15   15    -14.43      0.00
    6   15   17     14.83      0.00
    1   15   18     13.20      0.00
    3   10   21     -5.71      0.00
   10   14   16      6.02      0.00
    2    8   22    -20.89      0.00
    3   16   17    -16.54      0.00
   11   12   17      0.31      0.00
    7   12   19     -7.92      0.00
    7    8   21     13.77      0.00
    3    4   23     -9.86      0.00
    0    5   23    -10.53      0.00
    6   14   18     -9.70      0.00
    6    6   22     -0.09      0.00
   10   13   17     -3.94      0.00
    3   15   18     24.27      0.00
    1   14   19     13.70      0.00
    6    9   21      0.66      0.00
    5    7   22      0.53      0.00
    2    5   23     -0.64      0.00
    4   12   20     25.24      0.00
    9   15   16     12.90      0.00
    9    9   20     -5.02      0.00
    0   11   21      3.72      0.00
    8   10   20    -10.81      0.00
    4    8   22    -10.49      0.00
    9   14   17     -5.92      0.00
   11   11   18     -6.90      0.00
    3   14   19     11.73      0.00
    6   13   19      2.78      0.00
    2   11   21    -12.59      0.00
    5   10   21     -8.91      0.00
    1    9   22      5.22      0.00
    1    6   23    -10.65      0.00
   10   12   18     -8.71      0.00
    5   16   17      0.53      0.00
    1   13   20     -5.90      0.00
    7   11   20      8.42      0.00
    4    5   23     -0.47      0.00
    5   15   18      9.82      0.00
    9   13   18      4.56      0.00
    3    9   22      5.92      0.00
    3    6   23      1.50      0.00
    8   16   16      1.19      0.00
    0    0   24    -12.86      0.00
    8   15   17      3.00      0.00
    0   17   17     20.51      0.00
    3   13   20      8.10      0.00
    4   11   21      7.41      0.00
    0    7   23     -0.04      0.00
    1    1   24     -6.32      0.00
    0   16   18    -11.39      0.00
    6   12   20      6.55      0.00
    0    2   24     28.99      0.00
    2   17   17      3.61      0.00
    5   14   19    -37.55      0.00
   10   11   19      3.74      0.00
    7    7   22     -5.29      0.00
    2    7   23      1.49      0.00
    2   16   18     -2.45      0.00
    8   14   18     -0.64      0.00
    6    8   22     -1.36      0.00
    0   10   22      1.63      0.00
    2    2   24    -15.75      0.00
    9   12   19     -7.15      0.00
    0   15   19     22.00      0.00
    1   12   21      6.63      0.00
    8    9   21     -8.57      0.00
    1    3   24      2.10      0.00
   14   14   14    -68.71      0.00
    2   10   22     -8.76      0.00
   13   14   15     -4.93      0.00
    2   15   19     -0.86      0.00
    7   10   21      4.84      0.00
    5    9   22    -11.94      0.00
    5    6   23     -6.48      0.00
    0    4   24     -6.07      0.00
   12   15   15     10.56      0.00
   13   13   16     12.89      0.00
    7   16   17     -3.63      0.00
    4   17   17     18.39      0.00
    8   13   19    -10.19      0.00
    5   13   20     -2.47      0.00
    3   12   21     -4.07      0.00
    1    8   23      1.36      0.00
    4    7   23      4.22      0.00
    3    3   24      9.77      0.00
   12   14   16    -10.22      0.00
    4   16   18     11.68      0.00
    0   14   20      3.43      0.00
    2    4   24     -4.45      0.00
    7   15   18      3.85      0.00
    6   11   21      8.35      0.00
    2   14   20     -2.69      0.00
   10   10   20      8.83      0.00
    4   10   22    -15.44      0.00
   11   15   16     -1.74      0.00
   12   13   17    -15.32      0.00
    4   15   19     -6.85      0.00
    9   11   20     -3.72      0.00
    3    8   23     -6.18      0.00
    1    5   24      5.71      0.00
   11   14   17     21.84      0.00
    7   14   19     20.16      0.00
    1   11   22      4.03      0.00
    8   12   20     18.92      0.00
    4    4   24     20.47      0.00
    5   12   21      7.81      0.00
    0   13   21      0.35      0.00
    0    9   23     17.49      0.00
    3    5   24     -1.47      0.00
   10   16   16     -2.94      0.00
   12   12   18    -10.24      0.00
    4   14   20     20.08      0.00
    8    8   22     11.33      0.00
    0    6   24     41.55      0.00
   10   15   17     -3.44      0.00
    6   17   17    -14.90      0.00
    1   17   18     -4.01      0.00
   11   13   18    -19.97      0.00
    2   13   21      0.77      0.00
    3   11   22      5.07      0.00
    7    9   22     -1.67      0.00
    2    9   23    -11.14      0.00
    6    7   23    -15.22      0.00
    6   16   18    -14.99      0.00
    2    6   24    -22.74      0.00
    1   16   19      7.28      0.00
    7   13   20     -5.30      0.00
    5    8   23      5.88      0.00
   10   14   18      9.55      0.00
    6   10   22     -0.89      0.00
    3   17   18      8.01      0.00
    6   15   19    -19.71      0.00
    9   10   21      7.64      0.00
    9   16   17     -0.57      0.00
    3   16   19    -11.31      0.00
   11   12   19    -12.64      0.00
    1   15   20     20.38      0.00
    4   13   21      8.89      0.00
    8   11   21     -6.75      0.00
    4    9   23      0.54      0.00
    1    7   24    -12.76      0.00
    5    5   24      4.94      0.00
    0    1   25      0.03      0.00
    0   12   22     15.21      0.00
    4    6   24      9.67      0.00
    9   15   18     -9.48      0.00
   10   13   19     -5.62      0.00
    5   11   22     14.29      0.00
    1   10   23     -2.53      0.00
    1    2   25     -4.33      0.00
    6   14   20    -10.35      0.00
    2   12   22      2.93      0.00
    3   15   20    -40.78      0.00
    7   12   21    -14.46      0.00
    3    7   24     -3.65      0.00
    0    3   25     -9.79      0.00
    5   17   18      8.74      0.00
    9   14   19      1.80      0.00
    1   14   21    -10.36      0.00
    3   10   23      7.31      0.00
    2    3   25      1.14      0.00
    0    8   24     18.36      0.00
    8   17   17     18.05      0.00
    5   16   19     -4.14      0.00
   11   11   20     12.15      0.00
    7    8   23      3.12      0.00
    1    4   25     -2.62      0.00
    8   16   18     15.60      0.00
   10   12   20     24.46      0.00
    4   12   22     -3.88      0.00
    2    8   24     12.90      0.00
   14   15   15     15.64      0.00
    3   14   21     -4.35      0.00
    6   13   21    -11.96      0.00
    9    9   22      7.58      0.00
    6    9   23      3.52      0.00
   14   14   16     14.59      0.00
    0   18   18    -48.46      0.00
    8   10   22     -4.13      0.00
    6    6   24      9.08      0.00
   13   15   16     28.98      0.00
    8   15   19     10.58      0.00
    0   17   19     -8.13      0.00
    5   15   20    -24.44      0.00
    9   13   20     -2.86      0.00
    0   11   23     -4.97      0.00
    5    7   24      1.79      0.00
    3    4   25     -3.59      0.00
    0    5   25     -5.19      0.00
    2   18   18    -22.22      0.00
   13   14   17      5.08      0.00
    2   17   19    -11.55      0.00
    1   13   22     -0.94      0.00
    7   11   22      0.71      0.00
    2   11   23      1.84      0.00
    5   10   23     -2.94      0.00
    2    5   25      4.84      0.00
   12   16   16    -23.18      0.00
    0   16   20      4.70      0.00
    4    8   24      5.36      0.00
   12   15   17    -13.41      0.00
    1    9   24     -8.94      0.00
    2   16   20     -4.73      0.00
    8   14   20     11.60      0.00
    7   17   18     -5.23      0.00
   13   13   18      4.22      0.00
    5   14   21     13.02      0.00
   10   11   21      1.10      0.00
    3   13   22      3.83      0.00
    1    6   25     11.74      0.00
   12   14   18    -12.16      0.00
    4   18   18      8.10      0.00
    6   12   22      9.81      0.00
   11   16   17     -7.62      0.00
    4   17   19     -1.19      0.00
    7   16   19     -5.54      0.00
    9   12   21      1.84      0.00
    0   15   21    -12.76      0.00
    4   11   23      8.34      0.00
    3    9   24    -13.05      0.00
    4    5   25     21.28      0.00
   11   15   18      7.55      0.00
    2   15   21    -10.39      0.00
    3    6   25     -8.53      0.00
    4   16   20     10.00      0.00
   12   13   19     12.89      0.00
    7   15   20     -6.82      0.00
    8   13   21      2.35      0.00
    1   12   23      7.48      0.00
    8    9   23      5.06      0.00
    7    7   24    -16.38      0.00
    0    7   25     -4.44      0.00
    6    8   24      7.10      0.00
    0   10   24    -12.64      0.00
    0    0   26     -7.26      0.00
   10   17   17     12.49      0.00
   11   14   19     -2.05      0.00
    5   13   22     -4.32      0.00
    7   10   23      4.43      0.00
    2    7   25      6.49      0.00
    1    1   26     -5.66      0.00
   10   16   18     -6.80      0.00
    0   14   22      1.77      0.00
    2   10   24      2.89      0.00
    0    2   26     12.94      0.00
    4   15   21     23.88      0.00
    3   12   23     -8.46      0.00
    5    9   24      0.81      0.00
    6   18   18    -28.17      0.00
    2   14   22     -0.88      0.00
   10   10   22    -12.89      0.00
    2    2   26     12.10      0.00
    1   18   19    -16.31      0.00
    6   17   19     -1.24      0.00
   10   15   19     17.92      0.00
    7   14   21    -16.69      0.00
    9   11   22     10.65      0.00
    6   11   23     -6.53      0.00
    5    6   25     -3.77      0.00
    1    3   26     -4.99      0.00
   12   12   20      9.72      0.00
    1   17   20      0.33      0.00
   11   13   20      0.97      0.00
    1    8   25     -4.35      0.00
    4    7   25      3.94      0.00
    6   16   20     -4.54      0.00
    8   12   22      7.00      0.00
    4   10   24      4.96      0.00
    0    4   26     28.86      0.00
    9   17   18     -7.86      0.00
    3   18   19    -16.24      0.00
    3    3   26     -7.46      0.00
   10   14   20      1.07      0.00
    4   14   22     -5.76      0.00
    2    4   26     17.75      0.00
    9   16   19      7.88      0.00
    3   17   20    -16.38      0.00
    1   16   21     -7.81      0.00
    5   12   23     -7.00      0.00
    0   13   23    -11.05      0.00
    1   11   24      0.66      0.00
    3    8   25     -3.19      0.00
    6   15   21      1.10      0.00
    7   13   22    -12.98      0.00
    2   13   23      0.11      0.00
    1    5   26     -3.26      0.00
    8    8   24    -13.47      0.00
   15   15   16    -14.65      0.00
    9   15   20     -1.66      0.00
    3   16   21     10.73      0.00
   11   12   21     -1.57      0.00
    3   11   24     -0.54      0.00
    7    9   24      7.14      0.00
    0    9   25      5.08      0.00
   14   16   16     23.71      0.00
    4    4   26      2.48      0.00
   14   15   17     -1.07      0.00
    5   18   19     -1.32      0.00
   10   13   21     -1.48      0.00
    1   15   22    -10.23      0.00
    9   10   23     12.58      0.00
    2    9   25    -11.97      0.00
    6    7   25     -2.26      0.00
    3    5   26      4.22      0.00
    8   18   18      8.75      0.00
    6   10   24    -13.20      0.00
    0    6   26     -1.36      0.00
   13   16   17      0.22      0.00
    8   17   19     -1.88      0.00
    5   17   20     -8.25      0.00
    4   13   23     12.31      0.00
    8   11   23      6.52      0.00
    5    8   25     -3.44      0.00
   14   14   18     -1.23      0.00
    6   14   22      0.99      0.00
    2    6   26    -14.94      0.00
   13   15   18     -4.13      0.00
    9   14   21     -4.81      0.00
    3   15   22      9.31      0.00
    8   16   20      1.68      0.00
    0   12   24     24.28      0.00
   12   17   17     12.84      0.00
    0   19   19    -11.71      0.00
    5   16   21     -4.78      0.00
    7   12   23     26.32      0.00
    5   11   24      0.51      0.00
    4    9   25      2.50      0.00
   12   16   18     21.46      0.00
    0   18   20     -2.70      0.00
    2   12   24     21.35      0.00
   13   14   19      5.91      0.00
    2   19   19     -4.86      0.00
   11   11   22     -0.19      0.00
    1   14   23     12.40      0.00
    1   10   25     10.58      0.00
    1    7   26      7.17      0.00
    5    5   26     22.82      0.00
    2   18   20      3.83      0.00
   10   12   22    -11.99      0.00
    4    6   26     -0.84      0.00
   12   15   19     -2.15      0.00
    8   15   21     19.16      0.00
    0   17   21     11.82      0.00
    0    1   27     -2.10      0.00
   11   17   18      3.65      0.00
    7   18   19    -16.46      0.00
    2   17   21     -5.48      0.00
    5   15   22     13.91      0.00
    9   13   22     -4.69      0.00
    3   14   23    -14.52      0.00
    6   13   23     -2.76      0.00
    3   10   25      3.32      0.00
    3    7   26      9.94      0.00
    1    2   27      4.52      0.00
    4   12   24      4.57      0.00
   11   16   19      8.80      0.00
    4   19   19     12.20      0.00
    7   17   20     -2.07      0.00
   13   13   20    -16.59      0.00
    9    9   24     -5.34      0.00
    7    8   25     -2.14      0.00
    0    3   27      2.25      0.00
    4   18   20      6.63      0.00
   12   14   20    -21.54      0.00
    0   16   22      4.51      0.00
    8   10   24      7.29      0.00
    0    8   26      0.42      0.00
    6    9   25     -1.85      0.00
    2    3   27     -6.14      0.00
    2   16   22    -23.28      0.00
    8   14   22     -4.88      0.00
    2    8   26     -0.67      0.00
   11   15   20     10.76      0.00
    4   17   21     -1.12      0.00
    7   16   21      3.87      0.00
    1   13   24      1.59      0.00
    7   11   24      1.78      0.00
    0   11   25     14.91      0.00
    1    4   27      5.02      0.00
   10   18   18    -13.82      0.00
    6    6   26    -17.85      0.00
   10   17   19     -3.30      0.00
    5   14   23     -1.51      0.00
   10   11   23     -0.80      0.00
    2   11   25     -2.89      0.00
    5   10   25      6.24      0.00
    5    7   26    -11.46      0.00
   12   13   21    -15.96      0.00
    9   12   23     -3.80      0.00
    0   15   23     13.82      0.00
    3   13   24      2.00      0.00
    3    4   27     11.91      0.00
    0    5   27     18.40      0.00
   10   16   20    -13.14      0.00
    4   16   22     -4.52      0.00
    6   12   24     -5.11      0.00
    4    8   26      7.51      0.00
    6   19   19     -2.05      0.00
   11   14   21      1.80      0.00
    7   15   22     11.22      0.00
    2   15   23     -7.35      0.00
    1    9   26     -0.63      0.00
    2    5   27    -15.63      0.00
    6   18   20    -14.27      0.00
    1   19   20      0.18      0.00
    8   13   23     -1.20      0.00
    4   11   25     -6.04      0.00
    9   18   19     -3.92      0.00
    1   18   21    -11.56      0.00
    6   17   21      6.61      0.00
   10   15   21     -8.28      0.00
    3    9   26      3.38      0.00
    1    6   27    -10.57      0.00
   16   16   16      3.45      0.00
   15   16   17      6.52      0.00
    3   19   20     -1.00      0.00
    9   17   20      8.87      0.00
    4   15   23      6.09      0.00
    5   13   24     -6.14      0.00
    1   12   25    -10.84      0.00
    8    9   25     -3.01      0.00
    4    5   27     14.15      0.00
   12   12   22    -14.94      0.00
    0   14   24     -4.02      0.00
   14   17   17    -41.94      0.00
   15   15   18     -5.69      0.00
    3   18   21     10.82      0.00
    1   17   22      9.16      0.00
   11   13   22      3.32      0.00
    7   14   23     -0.57      0.00
    7   10   25     -8.78      0.00
    7    7   26     12.94      0.00
    3    6   27     -0.18      0.00
   14   16   18     -0.18      0.00
    6   16   22    -11.73      0.00
    2   14   24    -17.18      0.00
   10   10   24    -15.31      0.00
    6    8   26     -1.21      0.00
    0   10   26     -6.36      0.00
    9   16   21      0.77      0.00
    9   11   24     -2.69      0.00
    3   12   25     -1.29      0.00
    0    7   27      6.22      0.00
   10   14   22      1.58      0.00
    2   10   26     -3.71      0.00
   13   17   18      2.79      0.00
   14   15   19     -5.76      0.00
    3   17   22      7.30      0.00
    6   11   25     -6.13      0.00
    5    9   26     -1.71      0.00
    2    7   27     -8.28      0.00
    8   12   24     10.74      0.00
    0    0   28    -33.97      0.00
   13   16   19     -7.22      0.00
    8   19   19      6.95      0.00
    5   19   20      0.66      0.00
    1   16   23     -0.24      0.00
    1    1   28     29.31      0.00
    8   18   20     -2.63      0.00
    4   14   24     -0.59      0.00
    0    2   28    -16.61      0.00
    5   18   21     -2.63      0.00
    9   15   22     -3.05      0.00
    6   15   23     -5.65      0.00
    5    6   27      0.10      0.00
   12   18   18     14.12      0.00
   14   14   20     -9.65      0.00
    4   10   26      5.13      0.00
    2    2   28    -12.35      0.00
   12   17   19      5.62      0.00
   13   15   20     -5.85      0.00
    8   17   21     -8.41      0.00
    3   16   23     -3.43      0.00
   11   12   23      5.16      0.00
    7   13   24      0.21      0.00
    5   12   25      3.43      0.00
    0   13   25     11.35      0.00
    1    8   27      6.39      0.00
    4    7   27      2.30      0.00
    1    3   28      5.01      0.00
    5   17   22      6.66      0.00
   10   13   23     -3.23      0.00
    2   13   25    -11.57      0.00
    1   11   26     -7.83      0.00
   12   16   20      4.37      0.00
    0   20   20    -21.78      0.00
    0    4   28     -8.74      0.00
    0   19   21    -22.55      0.00
    1   15   24    -23.43      0.00
    3    8   27      8.71      0.00
    3    3   28     12.89      0.00
    2   20   20    -19.50      0.00
    8   16   22     -2.55      0.00
    8    8   26     17.12      0.00
    2    4   28      8.44      0.00
   11   18   19      5.30      0.00
    2   19   21     -7.11      0.00
   13   14   21      3.98      0.00
    9   14   23     -2.36      0.00
    9   10   25     -1.77      0.00
    3   11   26      3.23      0.00
    7    9   26     -3.98      0.00
    0   18   22     30.05      0.00
    6   14   24     -4.53      0.00
    7   19   20    -10.14      0.00
   11   17   20    -10.70      0.00
   12   15   21      9.70      0.00
    5   16   23     -2.31      0.00
    3   15   24      2.50      0.00
    4   13   25     11.81      0.00
    8   11   25     -7.28      0.00
    0    9   27     -2.36      0.00
    1    5   28     -3.49      0.00
    2   18   22     -4.10      0.00
    6   10   26    -17.57      0.00
    7   18   21     -8.14      0.00
    2    9   27      0.08      0.00
    6    7   27     -0.03      0.00
    4   20   20     -3.70      0.00
    4    4   28     34.88      0.00
    4   19   21     13.38      0.00
   11   16   21     -4.64      0.00
    8   15   23      1.70      0.00
    0   17   23     11.67      0.00
   11   11   24     -6.10      0.00
    7   12   25      7.15      0.00
    5    8   27      3.25      0.00
    3    5   28     -8.16      0.00
   10   12   24     -5.93      0.00
    0   12   26     11.86      0.00
    0    6   28    -23.10      0.00
   10   19   19     -2.80      0.00
    7   17   22      3.72      0.00
   13   13   22     -6.54      0.00
    2   17   23     -5.96      0.00
    1   14   25     -6.33      0.00
    5   11   26     -5.91      0.00
   10   18   20      9.73      0.00
    4   18   22     -2.79      0.00
   12   14   22      2.43      0.00
    2   12   26      9.62      0.00
    2    6   28     14.80      0.00
    5   15   24      1.66      0.00
    9   13   24     -9.11      0.00
    4    9   27      3.50      0.00
   10   17   21      7.72      0.00
   11   15   22     -3.57      0.00
    3   14   25     -1.10      0.00
    6   13   25    -10.03      0.00
    1   10   27     -6.49      0.00
    0   16   24     -5.41      0.00
   16   17   17    -11.51      0.00
    4   17   23     18.11      0.00
    7   16   23     -2.00      0.00
    1    7   28     -7.45      0.00
    5    5   28     -3.04      0.00
   16   16   18     10.93      0.00
    6   20   20     -4.83      0.00
    2   16   24     -5.36      0.00
    8   14   24      0.31      0.00
    4   12   26      1.21      0.00
    4    6   28      4.51      0.00
   15   17   18     -4.17      0.00
    6   19   21     -7.33      0.00
    9    9   26     -6.87      0.00
    3   10   27      3.44      0.00
   10   16   22     -2.80      0.00
    8   10   26     -4.49      0.00
   15   16   19      8.15      0.00
    9   19   20     -1.62      0.00
    1   20   21      1.82      0.00
   12   13   23     -8.35      0.00
    7    8   27      6.14      0.00
    3    7   28      1.31      0.00
    0    1   29     12.50      0.00
   14   18   18     14.54      0.00
    6   18   22     -0.82      0.00
   14   17   19      1.72      0.00
    9   18   21      3.71      0.00
    1   19   22     -2.43      0.00
   11   14   23     -0.41      0.00
    5   14   25     -8.43      0.00
   10   11   25      2.22      0.00
    1   13   26    -15.22      0.00
    7   11   26     -5.96      0.00
    6    9   27    -11.22      0.00
    1    2   29    -12.83      0.00
    4   16   24      6.56      0.00
    0    8   28     -4.69      0.00
   15   15   20      6.53      0.00
    3   20   21      1.55      0.00
    7   15   24     -4.23      0.00
    9   12   25     -7.43      0.00
    0   15   25      3.37      0.00
    0   11   27      0.44      0.00
    0    3   29      3.38      0.00
   14   16   20    -13.42      0.00
    2    8   28     -0.23      0.00
   13   18   19      2.98      0.00
    3   19   22    -12.20      0.00
    9   17   22     -3.86      0.00
    1   18   23      4.21      0.00
    6   17   23    -16.67      0.00
   10   15   23      4.75      0.00
    2   15   25      7.93      0.00
    3   13   26     -1.31      0.00
    2   11   27     -1.14      0.00
    5   10   27     -6.05      0.00
    2    3   29     -5.54      0.00
    6   12   26     11.47      0.00
    6    6   28     13.75      0.00
   13   17   20      2.41      0.00
    8   13   25     -8.52      0.00
    5    7   28    -11.58      0.00
    1    4   29      7.89      0.00
   14   15   21    -10.75      0.00
    3   18   23     -9.50      0.00
    8   20   20      9.89      0.00
   12   12   24      9.48      0.00
    4    8   28     12.71      0.00
   12   19   19     13.86      0.00
    5   20   21      0.79      0.00
    8   19   21     -0.03      0.00
   13   16   21      4.86      0.00
    9   16   23     -3.15      0.00
    1   17   24     -0.96      0.00
   11   13   24      6.85      0.00
    4   15   25     -6.39      0.00
    4   11   27     -0.26      0.00
    1    9   28      1.80      0.00
    3    4   29      7.74      0.00
    0    5   29      2.65      0.00
   12   18   20     -8.05      0.00
    6   16   24      0.60      0.00
    5   19   22      0.24      0.00
    7   14   25      5.51      0.00
    5   13   26      7.32      0.00
    2    5   29      3.62      0.00
    8   18   22      6.86      0.00
   10   14   24      2.76      0.00
    0   14   26      8.91      0.00
   12   17   21     -4.38      0.00
    3   17   24      3.52      0.00
    1   12   27      5.74      0.00
    8    9   27     -1.99      0.00
    3    9   28      1.87      0.00
   14   14   22      3.93      0.00
    2   14   26     -6.66      0.00
   10   10   26    -20.33      0.00
   13   15   22      0.94      0.00
    5   18   23      4.88      0.00
    9   11   26      0.69      0.00
    7   10   27     -3.48      0.00
    1    6   29     -9.00      0.00
   11   19   20     -3.98      0.00
    0   21   21    -21.71      0.00
    8   17   23      6.01      0.00
    9   15   24     11.03      0.00
    1   16   25     14.06      0.00
    3   12   27      3.02      0.00
    7    7   28     -5.57      0.00
    4    5   29     -1.26      0.00
   12   16   22     -3.15      0.00
    0   20   22     -0.32      0.00
    8   12   26      4.37      0.00
    6    8   28      3.68      0.00
    0   10   28     -2.38      0.00
   11   18   21      5.22      0.00
    2   21   21     11.45      0.00
    6   15   25     -1.36      0.00
    6   11   27     10.70      0.00
    3    6   29    -12.35      0.00
    2   20   22     -0.62      0.00
    4   14   26     10.43      0.00
    2   10   28    -10.73      0.00
    7   20   21     -3.82      0.00
    0   19   23     10.15      0.00
    5   17   24     -0.90      0.00
    3   16   25     -4.81      0.00
   11   12   25     -9.14      0.00
    5    9   28      3.67      0.00
    0    7   29     12.69      0.00
    7   19   22     -9.77      0.00
   11   17   22      0.70      0.00
    2   19   23     -2.47      0.00
   13   14   23     -3.45      0.00
   10   13   25     -2.45      0.00
    7   13   26      3.85      0.00
    2    7   29     -7.42      0.00
    8   16   24     -6.22      0.00
    4   21   21      2.32      0.00
   12   15   23     -5.21      0.00
    5   12   27      4.07      0.00
    0   13   27      5.10      0.00
   10   20   20    -19.92      0.00
    4   20   22      1.87      0.00
    0   18   24     11.85      0.00
    4   10   28    -10.84      0.00
    0    0   30     27.05      0.00
   17   17   18    -14.63      0.00
   10   19   21      2.97      0.00
    7   18   23      8.74      0.00
    9   14   25     -1.55      0.00
    1   15   26      9.98      0.00
    2   13   27    -10.50      0.00
    5    6   29    -13.59      0.00
    1    1   30    -36.96      0.00
   16   18   18     -0.62      0.00
    2   18   24     -9.37      0.00
    0    2   30     46.06      0.00
   16   17   19      1.30      0.00
    4   19   23      3.75      0.00
   11   16   23      2.88      0.00
    5   16   25     -7.90      0.00
    1   11   28     -1.27      0.00
    1    8   29      1.54      0.00
    4    7   29     -5.87      0.00
   10   18   22     -1.78      0.00
    6   14   26      1.69      0.00
    2    2   30     -4.00      0.00
   15   18   19     -5.20      0.00
    3   15   26     -1.91      0.00
    9   10   27      2.93      0.00
    1    3   30     -8.66      0.00
   16   16   20      0.54      0.00
    8    8   28     -9.02      0.00
   15   17   20    -16.24      0.00
    7   17   24      0.97      0.00
   13   13   24     -0.62      0.00
    8   15   25     -7.01      0.00
    0   17   25    -11.55      0.00
    4   13   27     -1.60      0.00
    8   11   27     -3.72      0.00
    3   11   28      7.32      0.00
    7    9   28     -8.53      0.00
    3    8   29      1.74      0.00
    4   18   24     -6.55      0.00
   12   14   24      0.74      0.00
    0    4   30      3.50      0.00
   14   19   19     -0.13      0.00
    6   21   21    -19.93      0.00
   10   17   23     -5.82      0.00
    2   17   25     -2.12      0.00
   11   11   26      1.29      0.00
    3    3   30     -1.23      0.00
   14   18   20     -0.34      0.00
    6   20   22      0.90      0.00
   10   12   26      4.13      0.00
    6   10   28    -10.67      0.00
    2    4   30     -1.93      0.00
    9   20   21     -4.06      0.00
   15   16   21      1.84      0.00
   11   15   24     -3.81      0.00
    7   12   27    -10.70      0.00
    0    9   29      2.88      0.00
   14   17   21      2.09      0.00
    1   21   22     -3.73      0.00
    9   19   22     -0.32      0.00
    6   19   23     -1.37      0.00
    5   15   26     -7.01      0.00
    9   13   26     -9.34      0.00
    1   14   27    -16.41      0.00
    2    9   29     -1.57      0.00
    6    7   29      2.61      0.00
    1    5   30     13.68      0.00
    0   12   28     -2.25      0.00
   13   19   20     -1.62      0.00
    1   20   23    -17.89      0.00
    4   17   25      4.14      0.00
    7   16   25     -2.49      0.00
    5   11   28     -8.76      0.00
    5    8   29      2.73      0.00
   10   16   24      0.99      0.00
    0   16   26     -3.82      0.00
    2   12   28      3.76      0.00
    4    4   30      0.95      0.00
   13   18   21     -7.22      0.00
    3   21   22     -0.11      0.00
   15   15   22     -2.95      0.00
    9   18   23      0.18      0.00
    3   14   27     -3.06      0.00
    6   13   27      0.16      0.00
    3    5   30      8.76      0.00
   14   16   22      4.13      0.00
    6   18   24      3.03      0.00
    2   16   26     -8.75      0.00
    8   14   26     25.15      0.00
    0    6   30     -5.69      0.00
    3   20   23      3.59      0.00
    1   19   24      8.31      0.00
   12   13   25      0.37      0.00
    4    9   29     -6.21      0.00
    2    6   30     -1.30      0.00
   13   17   22     -6.77      0.00
   11   14   25     -0.75      0.00
    1   10   29     -8.66      0.00
   12   20   20     -1.75      0.00
    4   12   28     -4.74      0.00
   12   19   21     -6.42      0.00
    8   21   21     -2.95      0.00
    3   19   24      1.17      0.00
    9   17   24     -5.93      0.00
    9    9   28     18.40      0.00
    8   20   22      8.37      0.00
    4   16   26     12.79      0.00
    8   10   28      6.06      0.00
    5   21   22      4.42      0.00
   14   15   23     -5.70      0.00
    1   18   25     -3.24      0.00
    6   17   25     -7.31      0.00
   10   15   25      1.83      0.00
    7   15   26      5.09      0.00
    5   14   27     -3.05      0.00
   10   11   27     -0.15      0.00
    3   10   29     -1.72      0.00
    1    7   30      2.88      0.00
    5    5   30     -6.33      0.00
   12   18   22     -4.48      0.00
    4    6   30    -12.55      0.00
    5   20   23     -7.37      0.00
    8   19   23     -4.93      0.00
   13   16   23     10.94      0.00
    9   12   27      3.83      0.00
    0   15   27      1.54      0.00
    1   13   28      0.12      0.00
    7   11   28      1.61      0.00
    7    8   29     -2.43      0.00
    3   18   25      0.52      0.00
    2   15   27      1.82      0.00
    6    9   29     -1.95      0.00
    3    7   30     21.65      0.00
   11   20   21     -1.37      0.00
   12   17   23      4.25      0.00
    5   19   24     -6.87      0.00
    9   16   25      7.68      0.00
    8   13   27     -3.22      0.00
    3   13   28     -0.62      0.00
    0   11   29     -5.21      0.00
    0    1   31      2.49      0.00
    8   18   24     -0.57      0.00
   12   12   26    -11.91      0.00
    6   12   28     -7.62      0.00
    0    8   30     22.02      0.00
   11   19   22     -5.74      0.00
    1   17   26      3.61      0.00
   11   13   26     -4.21      0.00
    2   11   29      1.57      0.00
    5   10   29     -5.17      0.00
    1    2   31      0.84      0.00
    0   22   22     -4.94      0.00
   14   14   24     -9.58      0.00
    6   16   26      1.63      0.00
    2    8   30      8.35      0.00
    0   21   23     11.68      0.00
   13   15   24      8.11      0.00
    4   15   27     -7.67      0.00
    0    3   31      1.90      0.00
   18   18   18     -4.35      0.00
    2   22   22      6.27      0.00
   10   14   26     -2.73      0.00
    6    6   30    -13.48      0.00
   17   18   19     -0.92      0.00
    7   21   22    -10.05      0.00
    2   21   23    -10.81      0.00
   11   18   23    -10.67      0.00
    5   18   25      8.47      0.00
    3   17   26     -1.77      0.00
    7   14   27     -6.57      0.00
    5    7   30     12.12      0.00
    2    3   31      2.47      0.00
   12   16   24     -6.58      0.00
    0   20   24      4.24      0.00
   16   19   19     10.31      0.00
   17   17   20     -1.41      0.00
    7   20   23      6.26      0.00
    8   17   25     15.51      0.00
    5   13   28     -2.85      0.00
    4   11   29     12.35      0.00
    1    4   31      5.28      0.00
   16   18   20     -3.61      0.00
    2   20   24     -7.74      0.00
    0   14   28      0.10      0.00
    4    8   30      0.24      0.00
   10   21   21     -1.16      0.00
    9   15   26     -4.02      0.00
    1    9   30      3.92      0.00
   10   20   22     -8.75      0.00
    4   22   22     -2.47      0.00
    2   14   28      7.27      0.00
   10   10   28     -2.85      0.00
   15   19   20      1.33      0.00
   16   17   21      1.27      0.00
    4   21   23      7.79      0.00
    7   19   24      7.68      0.00
   11   17   24      8.91      0.00
    0   19   25    -17.51      0.00
    1   16   27     -2.23      0.00
    9   11   28     -2.11      0.00
    1   12   29      2.97      0.00
    8    9   29     -1.36      0.00
    3    4   31     -5.46      0.00
    0    5   31     -6.83      0.00
   15   18   21    -17.46      0.00
   10   19   23     -5.01      0.00
    2   19   25     -1.29      0.00
   13   14   25     -7.82      0.00
    5   17   26     -2.45      0.00
    6   15   27     -4.52      0.00
    7   10   29      0.86      0.00
    3    9   30     -0.97      0.00
    2    5   31      0.80      0.00
    4   20   24      5.81      0.00
    8   12   28     -1.47      0.00
   12   15   25     -3.61      0.00
    3   16   27     10.72      0.00
   11   12   27      2.64      0.00
    3   12   29      8.11      0.00
   14   20   20      1.33      0.00
   16   16   22     -4.94      0.00
    8   16   26    -17.59      0.00
    4   14   28      0.58      0.00
   14   19   21      3.19      0.00
   15   17   22      7.80      0.00
    7   18   25      0.77      0.00
   10   13   27     -0.78      0.00
    6   11   29      0.17      0.00
    7    7   30     16.35      0.00
    1    6   31      0.84      0.00
   10   18   24     -7.35      0.00
    0   18   26      5.93      0.00
    6    8   30     -3.44      0.00
    0   10   30     -5.26      0.00
    4   19   25     -1.79      0.00
   11   16   25      0.34      0.00
    7   13   28      6.38      0.00
    4    5   31     -5.25      0.00
   14   18   22     -0.55      0.00
    6   22   22    -12.51      0.00
    2   18   26      2.02      0.00
    2   10   30      3.83      0.00
    9   21   22      7.25      0.00
    6   21   23     -4.36      0.00
    9   14   27     -3.54      0.00
    5    9   30     -0.47      0.00
    3    6   31     10.26      0.00
   13   20   21     -2.35      0.00
    9   20   23     -1.17      0.00
   15   16   23     -0.28      0.00
    5   16   27     -2.54      0.00
    1   15   28     -1.52      0.00
    5   12   29      2.11      0.00
    0   13   29      6.80      0.00
    0    7   31     -3.45      0.00
    6   20   24      1.33      0.00
   13   19   22      4.87      0.00
    1   22   23      5.71      0.00
   14   17   23     -8.28      0.00
   10   17   25    -15.72      0.00
    7   17   26     -3.03      0.00
   13   13   26      1.70      0.00
    2   13   29     -2.32      0.00
    2    7   31      5.27      0.00
    4   18   26     16.52      0.00
   12   14   26      0.55      0.00
    6   14   28     -1.57      0.00
    4   10   30      7.52      0.00
    1   21   24     -0.36      0.00
    9   19   24      6.49      0.00
    8   15   27     -5.13      0.00
    0   17   27     15.78      0.00
    3   15   28      1.67      0.00
    3   22   23      7.46      0.00
   13   18   23     -6.56      0.00
    6   19   25      0.83      0.00
   11   15   26    -14.50      0.00
    2   17   27      0.88      0.00
    9   10   29      2.06      0.00
    1   11   30      1.73      0.00
    5    6   31     -4.16      0.00
    0    0   32    -19.09      0.00
   12   21   21      6.49      0.00
    3   21   24      3.50      0.00
   15   15   24     -5.73      0.00
    1   20   25      6.12      0.00
   11   11   28     12.78      0.00
    4   13   29      0.22      0.00
    8   11   29      3.51      0.00
    1    8   31      2.75      0.00
    4    7   31    -11.03      0.00
    1    1   32     20.66      0.00
   12   20   22      4.70      0.00
   14   16   24      1.12      0.00
   10   12   28     -3.89      0.00
    8    8   30      9.05      0.00
    0    2   32     13.09      0.00
    9   18   25      2.00      0.00
    3   11   30     -0.94      0.00
    7    9   30     -1.72      0.00
    8   22   22      1.62      0.00
   10   16   26     -3.93      0.00
    2    2   32    -27.91      0.00
    8   21   23     -1.25      0.00
   12   19   23      6.21      0.00
   13   17   24     -2.99      0.00
    3   20   25    -16.69      0.00
    4   17   27     -0.32      0.00
    7   16   27      7.01      0.00
    5   15   28      2.50      0.00
    9   13   28      1.22      0.00
    7   12   29      2.12      0.00
    3    8   31     -7.06      0.00
    1    3   32     -2.71      0.00
    6   18   26     -2.86      0.00
    6   10   30      4.64      0.00
    5   22   23     -5.56      0.00
    1   19   26    -12.28      0.00
    1   14   29     -8.35      0.00
    8   20   24     -2.81      0.00
    0   16   28     17.97      0.00
    0    4   32      7.37      0.00
    5   21   24      7.27      0.00
   12   13   27     -1.49      0.00
    0    9   31     -3.51      0.00
    3    3   32    -10.85      0.00
   12   18   24      3.46      0.00
    2   16   28    -10.34      0.00
    8   14   28     -1.57      0.00
    0   12   30     -9.08      0.00
    2    4   32     11.62      0.00
   18   19   19     -0.29      0.00
   11   21   22     -4.02      0.00
   14   15   25      9.97      0.00
    3   19   26     -1.78      0.00
    9   17   26      3.34      0.00
   11   14   27      4.69      0.00
    3   14   29     -4.06      0.00
    6   13   29      2.96      0.00
    5   11   30      0.65      0.00
    2    9   31      0.97      0.00
    6    7   31      1.49      0.00
   18   18   20     -1.21      0.00
    2   12   30      2.32      0.00
   17   19   20      6.70      0.00
   11   20   23     -1.98      0.00
    5   20   25     -8.10      0.00
    8   19   25      2.69      0.00
   13   16   25     -3.25      0.00
    5    8   31    -25.01      0.00
    1    5   32    -15.15      0.00
   17   18   21      5.82      0.00
    1   18   27     -2.55      0.00
    6   17   27     16.65      0.00
   10   15   27      0.49      0.00
   16   20   20      5.93      0.00
    4   16   28    -10.95      0.00
    4    4   32     -1.69      0.00
   16   19   21      0.72      0.00
    0   23   23     -9.08      0.00
   11   19   24      3.38      0.00
   12   17   25     -1.22      0.00
    7   15   28      0.61      0.00
    4    9   31     -6.29      0.00
    3    5   32      4.49      0.00
    0   22   24     12.44      0.00
    4   12   30      0.35      0.00
    0    6   32      4.53      0.00
   17   17   22     -1.00      0.00
    7   22   23     14.88      0.00
    2   23   23    -14.21      0.00
    5   19   26      1.99      0.00
    3   18   27      9.81      0.00
    5   14   29      2.65      0.00
   10   11   29      2.87      0.00
    9    9   30    -21.92      0.00
    1   10   31      0.95      0.00
   16   18   22    -15.44      0.00
    2   22   24    -12.63      0.00
    8   18   26     -6.70      0.00
    8   10   30     -2.76      0.00
    2    6   32      4.96      0.00
   15   20   21     10.12      0.00
    7   21   24      9.34      0.00
    0   21   25     15.31      0.00
    9   16   27     -2.36      0.00
    9   12   29     -4.50      0.00
    0   15   29     10.20      0.00
   10   22   22      4.90      0.00
   14   14   26      7.87      0.00
   15   19   22      5.12      0.00
   10   21   23     -1.68      0.00
    2   21   25     -9.72      0.00
   11   18   25     -5.95      0.00
   13   15   26     -2.92      0.00
    2   15   29     -7.07      0.00
    1   13   30      0.91      0.00
    7   11   30     -0.62      0.00
    3   10   31     -2.12      0.00
   12   12   28     -7.85      0.00
   16   17   23    -11.00      0.00
    4   23   23     14.98      0.00
    7   20   25     -3.41      0.00
    1   17   28     -2.64      0.00
   11   13   28     -7.30      0.00
    8   13   29     -9.73      0.00
    7    8   31     -9.49      0.00
    1    7   32     -0.69      0.00
    5    5   32    -15.17      0.00
    4   22   24      8.59      0.00
   10   20   24      8.52      0.00
   12   16   26     -2.07      0.00
    0   20   26     10.58      0.00
    6   16   28     -5.77      0.00
    4    6   32      6.32      0.00
   14   21   21    -10.97      0.00
   15   18   23      9.92      0.00
    5   18   27    -11.51      0.00
    3   13   30      0.13      0.00
    6    9   31      6.60      0.00
   14   20   22     -4.14      0.00
    2   20   26      0.96      0.00
   10   14   28      0.21      0.00
    6   12   30      0.71      0.00
    4   21   25     11.57      0.00
    8   17   27     -9.29      0.00
    3   17   28     -6.97      0.00
    4   15   29      7.66      0.00
    0   11   31      5.44      0.00
    3    7   32    -11.05      0.00
   14   19   23      2.99      0.00
   10   19   25     -0.81      0.00
    7   19   26     -3.35      0.00
   11   17   26     -0.47      0.00
    7   14   29     -2.98      0.00
    2   11   31     -9.08      0.00
    5   10   31      4.73      0.00
   16   16   24    -13.17      0.00
    0    8   32     -2.98      0.00
   15   17   24      9.13      0.00
    0   19   27     -7.75      0.00
    9   15   28     -2.44      0.00
    0    1   33     -3.86      0.00
    4   20   26     -3.81      0.00
    2    8   32     13.61      0.00
   13   21   22     -1.67      0.00
    9   22   23      3.02      0.00
    6   23   23    -27.63      0.00
    2   19   27      5.68      0.00
   13   14   27      1.97      0.00
    5   13   30      0.34      0.00
    1    2   33     -2.34      0.00
    6   22   24     -7.08      0.00
   14   18   24     -2.55      0.00
    0   14   30     -2.40      0.00
    6    6   32      4.42      0.00
   13   20   23    -10.71      0.00
    9   21   24      2.49      0.00
   12   15   27     -1.75      0.00
    5   17   28      2.75      0.00
    1   16   29      7.19      0.00
    4   11   31      3.83      0.00
    5    7   32     -0.80      0.00
    0    3   33     -2.14      0.00
   10   18   26      1.08      0.00
    2   14   30     -2.72      0.00
   10   10   30     17.44      0.00
    6   21   25     -1.24      0.00
    7   18   27      1.49      0.00
    6   15   29     -1.62      0.00
    9   11   30     -2.44      0.00
    2    3   33      9.67      0.00
    8   16   28    -12.28      0.00
    4    8   32     -5.09      0.00
    1   23   24     -4.41      0.00
   13   19   24      4.00      0.00
    9   20   25      5.32      0.00
   15   16   25     -2.14      0.00
    4   19   27      5.56      0.00
   11   16   27     -6.60      0.00
    3   16   29     12.03      0.00
   11   12   29      2.16      0.00
    1   12   31     -0.33      0.00
    8    9   31     -7.64      0.00
    1    9   32     10.79      0.00
    1    4   33      1.51      0.00
    0   18   28    -13.76      0.00
    8   12   30      0.30      0.00
    1   22   25     -1.95      0.00
   14   17   25      2.16      0.00
   10   13   29      1.14      0.00
    7   10   31     -0.15      0.00
   12   22   22      3.00      0.00
    6   20   26      3.52      0.00
    2   18   28     -5.29      0.00
    4   14   30      1.66      0.00
   12   21   23      6.84      0.00
    3   23   24    -11.30      0.00
    3   12   31     -0.05      0.00
    3    9   32     -0.65      0.00
    3    4   33     -2.20      0.00
    0    5   33      7.53      0.00
    3   22   25      2.94      0.00
   13   18   25      1.33      0.00
    1   21   26      3.38      0.00
    9   19   26     -5.83      0.00
   10   17   27      0.50      0.00
    9   14   29      7.81      0.00
    7   13   30     -5.86      0.00
    6   11   31      4.26      0.00
    2    5   33     -7.23      0.00
   12   20   24      3.45      0.00
   19   19   20     -0.31      0.00
    8   23   23      2.83      0.00
    7   17   28      6.06      0.00
   13   13   28     -1.47      0.00
    5   16   29      0.85      0.00
    7    7   32     -8.79      0.00
   18   20   20    -10.47      0.00
    8   22   24     10.09      0.00
    4   18   28    -14.59      0.00
   12   14   28      8.15      0.00
    6    8   32      4.25      0.00
    0   10   32    -10.65      0.00
   18   19   21      1.63      0.00
    3   21   26     -3.00      0.00
   15   15   26      2.79      0.00
    6   19   27     -2.72      0.00
    1   15   30      2.80      0.00
    1    6   33      2.02      0.00
   14   16   26     -0.08      0.00
    2   10   32     -4.75      0.00
   17   20   21     -5.61      0.00
    5   23   24      5.40      0.00
    8   21   25    -11.52      0.00
   12   19   25     -6.12      0.00
    1   20   27      0.50      0.00
   11   15   28      4.35      0.00
    8   15   29      7.21      0.00
    0   17   29    -11.05      0.00
    5   12   31      0.49      0.00
    0   13   31     20.19      0.00
    5    9   32     -4.10      0.00
    4    5   33      7.27      0.00
   18   18   22     -7.55      0.00
    6   14   30     -0.12      0.00
   17   19   22     -8.00      0.00
   11   22   23      5.29      0.00
    5   22   25     -5.40      0.00
   13   17   26      2.41      0.00
    9   18   27     -4.98      0.00
    2   17   29     -5.97      0.00
    3   15   30     -3.62      0.00
    2   13   31      1.66      0.00
    3    6   33      1.32      0.00
   16   21   21     -5.21      0.00
   11   21   24      6.19      0.00
    3   20   27      0.57      0.00
    0    7   33     -0.52      0.00
   16   20   22      0.36      0.00
    8   20   26      5.72      0.00
   10   16   28     -5.00      0.00
    4   10   32      1.93      0.00
   17   18   23      7.88      0.00
    5   21   26      1.17      0.00
   11   11   30     -2.31      0.00
    9   10   31     -0.41      0.00
    2    7   33     -9.95      0.00
   12   18   26      3.81      0.00
    6   18   28     -5.94      0.00
   10   12   30      7.94      0.00
   16   19   23      8.32      0.00
   11   20   25     -6.51      0.00
    1   19   28     -1.65      0.00
    4   17   29      2.94      0.00
    7   16   29      2.92      0.00
    4   13   31     -1.83      0.00
    8   11   31     -1.38      0.00
    1   11   32     -2.76      0.00
   15   21   22      1.30      0.00
   14   15   27     -1.93      0.00
    5   15   30      7.30      0.00
    9   13   30     12.95      0.00
    5    6   33      4.46      0.00
    0   24   24     -3.87      0.00
    8    8   32      1.58      0.00
   15   20   23      5.59      0.00
    7   23   24      4.08      0.00
   17   17   24     -5.40      0.00
    0   23   25      0.74      0.00
    5   20   27      8.87      0.00
    8   19   27      2.21      0.00
   13   16   27      0.84      0.00
    3   19   28      9.90      0.00
    9   17   28      1.73      0.00
   12   13   29     -1.30      0.00
    7   12   31     -0.03      0.00
    3   11   32      1.67      0.00
    7    9   32      5.29      0.00
    1    8   33     -3.79      0.00
    4    7   33     -9.62      0.00
   16   18   24      6.96      0.00
    2   24   24     -5.05      0.00
    0   16   30      3.54      0.00
    0    0   34     24.40      0.00
   10   23   23      2.92      0.00
    2   23   25    -13.92      0.00
    7   22   25      0.95      0.00
   11   19   26     -2.27      0.00
   11   14   29     -7.31      0.00
    1   14   31      5.55      0.00
    1    1   34     -0.29      0.00
   10   22   24    -10.81      0.00
    0   22   26      9.18      0.00
    2   16   30     -3.79      0.00
    8   14   30     -4.52      0.00
    6   10   32     -8.12      0.00
    0    2   34    -11.40      0.00
   15   19   24      0.31      0.00
   12   17   27     -3.65      0.00
    3    8   33     -3.54      0.00
   14   22   22    -11.80      0.00
    2   22   26     -9.12      0.00
    2    2   34     -5.36      0.00
   14   21   23     -6.00      0.00
   10   21   25      2.99      0.00
    7   21   26      9.98      0.00
    1   18   29     -7.87      0.00
    6   17   29     -6.30      0.00
   10   15   29     -7.12      0.00
    3   14   31      2.01      0.00
    6   13   31      4.07      0.00
    1    3   34      5.89      0.00
    4   24   24      4.95      0.00
    0   12   32      0.04      0.00
    4   23   25     -0.19      0.00
   16   17   25    -11.28      0.00
    0   21   27     -5.36      0.00
    5   19   28     -6.82      0.00
    5   11   32     -7.66      0.00
    0    9   33    -15.69      0.00
   14   20   24      0.78      0.00
    8   18   28     17.61      0.00
    4   16   30     25.32      0.00
    2   12   32      0.56      0.00
    0    4   34      8.80      0.00
   15   18   25      4.06      0.00
    2   21   27     12.78      0.00
   11   18   27     -1.28      0.00
    3   18   29     -7.86      0.00
    7   15   30      7.26      0.00
    2    9   33      7.29      0.00
    6    7   33     -0.17      0.00
    3    3   34     10.27      0.00
    4   22   26      8.09      0.00
   10   20   26     -5.30      0.00
   14   14   28      4.50      0.00
    2    4   34      0.29      0.00
    7   20   27      0.21      0.00
   13   15   28     -3.64      0.00
    9   16   29     -5.51      0.00
    5    8   33      7.88      0.00
   13   22   23      2.67      0.00
   14   19   25     -6.81      0.00
    5   14   31     -1.27      0.00
   10   11   31      5.85      0.00
    1    5   34     -0.20      0.00
   12   16   28      3.44      0.00
    0   20   28     -9.42      0.00
    4   12   32      4.80      0.00
    9   23   24      3.86      0.00
   13   21   24      0.52      0.00
    4   21   27     -4.91      0.00
    9   12   31     -3.52      0.00
    0   15   31     10.27      0.00
    9    9   32      5.84      0.00
    4    9   33     -2.83      0.00
    6   24   24    -23.69      0.00
   16   16   26     11.20      0.00
    2   20   28      9.48      0.00
   12   12   30      6.87      0.00
    8   10   32     -3.67      0.00
    4    4   34    -10.56      0.00
    6   23   25     -3.76      0.00
    9   22   25     -6.21      0.00
   15   17   26      1.10      0.00
   10   19   27     -8.37      0.00
    5   18   29     -1.19      0.00
    1   17   30     -2.58      0.00
   11   13   30     -0.76      0.00
    2   15   31     -0.24      0.00
    1   10   33     -5.15      0.00
    3    5   34      3.30      0.00
    6   16   30     -4.60      0.00
    0    6   34      9.75      0.00
   13   20   25      3.76      0.00
    7   19   28      1.33      0.00
   11   17   28     -4.33      0.00
    8   17   29     -1.02      0.00
    8   13   31      2.04      0.00
    1   13   32     -8.10      0.00
    7   11   32     -4.66      0.00
    6   22   26      3.17      0.00
   14   18   26      4.22      0.00
   10   14   30      3.62      0.00
    2    6   34      0.79      0.00
    9   21   26     -4.09      0.00
    3   17   30     -1.93      0.00
    3   10   33      0.94      0.00
   20   20   20    -56.60      0.00
    4   20   28      3.37      0.00
   19   20   21    -14.50      0.00
   12   23   23     -0.94      0.00
    1   24   25     -1.03      0.00
    0   19   29     18.11      0.00
    4   15   31     -5.20      0.00
    3   13   32      3.15      0.00
    7    8   33     -4.99      0.00
   12   22   24     -2.63      0.00
    6   12   32     -5.43      0.00
   18   21   21     12.30      0.00
   19   19   22     20.65      0.00
    1   23   26      4.69      0.00
   13   19   26      3.10      0.00
    6   21   27      0.86      0.00
    2   19   29     -4.98      0.00
   13   14   29      4.60      0.00
    9   15   30      0.54      0.00
    7   14   31     -0.88      0.00
    6    9   33      3.30      0.00
    1    7   34     -0.73      0.00
    5    5   34     -0.28      0.00
   18   20   22     11.74      0.00
   10   18   28     11.99      0.00
    4    6   34      2.48      0.00
    3   24   25     10.60      0.00
   12   21   25     12.49      0.00
    9   20   27     -2.03      0.00
   15   16   27     -5.46      0.00
   12   15   29      1.20      0.00
    0   11   33      9.37      0.00
   17   21   22      0.72      0.00
   18   19   23     -7.42      0.00
    3   23   26      9.79      0.00
    1   22   27     -2.24      0.00
   14   17   27     -4.69      0.00
    7   18   29     11.37      0.00
    5   17   30     -7.88      0.00
    2   11   33     -6.24      0.00
    5   10   33      0.26      0.00
    3    7   34      3.86      0.00
    8   24   24      6.91      0.00
   17   20   23     -0.36      0.00
    8   23   25      3.98      0.00
    4   19   29      2.53      0.00
   11   16   29    -12.69      0.00
    1   16   31     -6.57      0.00
    5   13   32     12.95      0.00
   12   20   26     -6.93      0.00
    6   20   28     -1.90      0.00
    8   16   30      3.54      0.00
    0   14   32      9.42      0.00
    0    8   34    -17.11      0.00
    3   22   27      0.83      0.00
   13   18   27      5.63      0.00
    6   15   31     -2.87      0.00
   16   22   22      0.46      0.00
   18   18   24      0.89      0.00
    8   22   26     -0.89      0.00
    0   18   30    -15.69      0.00
    2   14   32      0.22      0.00
   10   10   32     24.73      0.00
    2    8   34     -3.33      0.00
   16   21   23      4.51      0.00
   11   23   24      0.12      0.00
   17   19   24      0.06      0.00
    5   24   25      1.09      0.00
    1   21   28      4.01      0.00
    9   19   28      7.60      0.00
    3   16   31     -4.87      0.00
   11   12   31      0.71      0.00
    9   11   32     -1.02      0.00
    4   11   33     -4.58      0.00
    0    1   35      3.39      0.00
    2   18   30     -0.90      0.00
    6    6   34     -7.91      0.00
   11   22   25     -4.37      0.00
    5   23   26     -8.13      0.00
   10   17   29      0.05      0.00
   10   13   31     -3.15      0.00
    5    7   34      2.46      0.00
    1    2   35    -10.44      0.00
   16   20   24      7.77      0.00
    8   12   32     -8.42      0.00
    8   21   27      7.00      0.00
   12   19   27      3.34      0.00
    3   21   28      1.39      0.00
   15   15   28      9.50      0.00
    1   12   33      2.45      0.00
    8    9   33     -4.50      0.00
    0    3   35     13.04      0.00
   14   16   28      1.50      0.00
    4   14   32     11.55      0.00
    4    8   34     -2.22      0.00
   15   22   23     -3.59      0.00
   17   18   25    -22.45      0.00
   11   21   26      7.20      0.00
    5   22   27      4.89      0.00
    6   19   29     -1.10      0.00
    7   17   30     -2.28      0.00
   13   13   30      3.71      0.00
    9   14   31      1.91      0.00
    7   10   33     -8.86      0.00
    1    9   34     -5.89      0.00
    2    3   35     -5.62      0.00
    4   18   30      0.74      0.00
   12   14   30     -4.56      0.00
   15   21   24     -0.04      0.00
   16   19   25     -2.32      0.00
   13   17   28     10.05      0.00
    1   20   29      1.66      0.00
    5   16   31     -2.51      0.00
    7   13   32      1.94      0.00
    3   12   33      0.63      0.00
    1    4   35     11.65      0.00
    9   18   29     -1.82      0.00
   11   15   30     -2.01      0.00
    6   11   33     12.75      0.00
    3    9   34     -0.08      0.00
    8   20   28     -0.63      0.00
    7   24   25      5.14      0.00
   15   20   25    -10.68      0.00
    0   25   25     13.80      0.00
   11   20   27     -1.92      0.00
    5   21   28      3.06      0.00
    3   20   29      6.45      0.00
    8   15   31     -2.86      0.00
    0   17   31    -12.22      0.00
    1   15   32      2.80      0.00
    3    4   35      3.18      0.00
    0    5   35      8.68      0.00
   10   24   24     -5.69      0.00
    0   24   26    -25.22      0.00
   12   18   28      1.12      0.00
   14   23   23      1.78      0.00
   10   23   25     10.55      0.00
    2   25   25     -7.98      0.00
    7   23   26     -9.53      0.00
   17   17   26     -0.76      0.00
    2   17   31     -6.61      0.00
    7    7   34      2.27      0.00
    2    5   35     -3.90      0.00
   14   22   24      8.47      0.00
    2   24   26     -0.94      0.00
   16   18   26     -4.34      0.00
   10   16   30     -6.65      0.00
    6   14   32     -3.45      0.00
    6    8   34      7.73      0.00
    0   10   34     -2.59      0.00
    0   23   27     -7.73      0.00
    3   15   32      0.78      0.00
    5   12   33     -4.49      0.00
    0   13   33      5.33      0.00
   10   22   26     -8.29      0.00
    6   18   30     -0.18      0.00
    2   10   34     -2.59      0.00
   14   21   25      3.57      0.00
   15   19   26     14.35      0.00
    2   23   27     -5.90      0.00
    7   22   27     -1.99      0.00
   14   15   29     -3.52      0.00
    1   19   30     -0.41      0.00
    2   13   33     -8.93      0.00
    5    9   34     -8.74      0.00
    1    6   35     -5.85      0.00
    4   25   25    -12.08      0.00
   11   19   28     -4.48      0.00
    5   20   29    -20.51      0.00
    8   19   29     -0.88      0.00
   13   16   29     -3.05      0.00
    4   17   31      4.59      0.00
    7   16   31      2.95      0.00
   11   11   32     -5.39      0.00
    4    5   35      8.99      0.00
    4   24   26     -5.84      0.00
    0   22   28      4.13      0.00
   10   12   32     -0.42      0.00
   10   21   27     -0.73      0.00
    3   19   30      2.70      0.00
    9   17   30      2.13      0.00
    9   10   33      6.97      0.00
    3    6   35      0.58      0.00
   14   20   26      4.48      0.00
    2   22   28      4.87      0.00
    4   10   34      4.18      0.00
   13   23   24      0.30      0.00
    4   23   27     -3.83      0.00
   16   17   27      3.02      0.00
    7   21   28     -3.62      0.00
   12   17   29      7.51      0.00
   12   13   31      3.56      0.00
    5   15   32      0.65      0.00
    9   13   32    -19.35      0.00
    4   13   33      0.15      0.00
    8   11   33     -5.76      0.00
    0    7   35     21.00      0.00
   13   22   25     13.86      0.00
   15   18   27      2.41      0.00
   11   14   31     -2.00      0.00
    1   11   34      2.37      0.00
    2    7   35     -9.31      0.00
    0   16   32      8.62      0.00
   20   21   21     -8.07      0.00
    9   24   25     -6.65      0.00
    0   21   29     12.73      0.00
    7   12   33      3.20      0.00
   20   20   22     -6.55      0.00
    4   22   28      8.04      0.00
   10   20   28      1.81      0.00
    2   16   32     -6.86      0.00
    8   14   32      0.56      0.00
    8    8   34      8.72      0.00
   19   21   22      1.89      0.00
    6   25   25     -3.56      0.00
    9   23   26      2.21      0.00
   13   21   26     -0.31      0.00
   14   19   27     -2.33      0.00
    2   21   29      0.43      0.00
   11   18   29     -2.60      0.00
    5   19   30      3.11      0.00
    1   18   31      8.35      0.00
    6   17   31    -11.01      0.00
   10   15   31     -2.26      0.00
    1   14   33    -12.50      0.00
    3   11   34     -0.18      0.00
    7    9   34     -5.68      0.00
    5    6   35    -13.14      0.00
    6   24   26     -3.93      0.00
    8   18   30     -9.39      0.00
   19   20   23      0.05      0.00
    7   20   29     -0.44      0.00
    1    8   35      3.06      0.00
    4    7   35     -1.73      0.00
   18   22   22      3.87      0.00
   14   14   30     -7.24      0.00
    6   10   34     10.33      0.00
   18   21   23     -7.75      0.00
    6   23   27      4.94      0.00
    9   22   27      4.09      0.00
   13   15   30      6.12      0.00
    3   18   31     -4.94      0.00
    3   14   33      0.63      0.00
    6   13   33     -7.05      0.00
   12   24   24    -10.57      0.00
   16   16   28    -12.93      0.00
    4   16   32     -6.52      0.00
    0    0   36     33.25      0.00
   19   19   24     -7.54      0.00
   12   23   25      2.26      0.00
   13   20   27      3.55      0.00
   15   17   28     -9.80      0.00
    4   21   29     -3.81      0.00
    9   16   31     -7.05      0.00
    7   15   32     -1.58      0.00
    3    8   35     17.19      0.00
    1    1   36      8.90      0.00
   18   20   24     -0.05      0.00
   12   16   30     -3.86      0.00
    0   20   30     -4.08      0.00
    0   12   34      0.74      0.00
    0    2   36    -12.14      0.00
   17   22   23     -4.45      0.00
    1   25   26     -7.83      0.00
   10   19   29     -6.31      0.00
    5   11   34      0.15      0.00
   12   22   26     23.16      0.00
    6   22   28      3.46      0.00
   14   18   28      6.72      0.00
    2   20   30     -1.87      0.00
    2   12   34     -3.89      0.00
    2    2   36    -11.25      0.00
   17   21   24     -0.09      0.00
    1   24   27      5.51      0.00
    9   21   28      6.89      0.00
    0    9   35      4.43      0.00
    1    3   36     -7.56      0.00
   18   19   25      5.32      0.00
    3   25   26     -1.97      0.00
    7   19   30      7.55      0.00
   11   17   30     11.90      0.00
    5   18   31     -3.67      0.00
    5   14   33     -4.92      0.00
   10   11   33      0.23      0.00
    2    9   35     -1.12      0.00
    6    7   35      4.53      0.00
   12   12   32      0.99      0.00
    0    4   36      5.02      0.00
   16   23   23      1.64      0.00
   17   20   25     -0.09      0.00
    8   25   25      6.37      0.00
    3   24   27      5.07      0.00
   12   21   27      1.02      0.00
    1   23   28    -10.45      0.00
   13   19   28     -2.02      0.00
    8   17   31     31.02      0.00
    1   17   32      0.13      0.00
   11   13   32      0.65      0.00
    9   12   33      2.79      0.00
    0   15   33      2.24      0.00
    5    8   35     -4.79      0.00
    3    3   36      2.36      0.00
   16   22   24      6.31      0.00
    8   24   26      7.27      0.00
    4   20   30     -3.97      0.00
    6   16   32     -6.92      0.00
    4   12   34      3.53      0.00
    2    4   36    -30.43      0.00
    6   21   29      7.49      0.00
    2   15   33     -1.48      0.00
    9    9   34      9.31      0.00
   10   14   32      5.52      0.00
    8   10   34      9.22      0.00
   11   24   25     -2.34      0.00
   16   21   25     -8.32      0.00
    8   23   27     -7.23      0.00
    3   23   28     -2.28      0.00
    9   20   29     -3.96      0.00
   15   16   29      0.70      0.00
    0   19   31    -19.66      0.00
    3   17   32      4.17      0.00
    8   13   33     13.94      0.00
    4    9   35    -12.21      0.00
    1    5   36      9.54      0.00
   18   18   26    -11.21      0.00
   10   18   30      6.93      0.00
    5   25   26     -0.18      0.00
   11   23   26     -7.37      0.00
   17   19   26      2.55      0.00
    1   22   29     11.32      0.00
   14   17   29    -10.53      0.00
    2   19   31     -1.17      0.00
   13   14   31     -1.91      0.00
    1   13   34      7.96      0.00
    7   11   34      2.72      0.00
    1   10   35    -13.50      0.00
   12   20   28     -2.98      0.00
    4    4   36     12.87      0.00
   15   23   24      3.46      0.00
    5   24   27     -1.59      0.00
   12   15   31      5.84      0.00
    9   15   32     -9.97      0.00
    4   15   33      2.89      0.00
    3    5   36    -11.12      0.00
   16   20   26      4.51      0.00
    8   22   28      4.18      0.00
    0    6   36     -2.66      0.00
   15   22   25      2.79      0.00
   11   22   27      2.28      0.00
    3   22   29      8.66      0.00
   13   18   29      4.04      0.00
    7   18   31     -7.49      0.00
    7   14   33      0.90      0.00
    3   13   34     -3.59      0.00
    3   10   35     -1.46      0.00
    6   20   30      1.38      0.00
    6   12   34      0.43      0.00
    2    6   36    -11.28      0.00
    5   23   28     -0.47      0.00
    4   19   31     -2.67      0.00
   11   16   31     -3.42      0.00
    5   17   32      8.14      0.00
    7    8   35     -4.07      0.00
   15   21   26      1.49      0.00
   17   18   27     -0.39      0.00
    1   21   30      6.60      0.00
    9   19   30      0.09      0.00
    6    9   35      0.96      0.00
    8   16   32     -3.47      0.00
   16   19   27    -15.33      0.00
   11   21   28     -3.33      0.00
    8   21   29     -5.93      0.00
   12   19   29      3.76      0.00
    1   16   33      1.78      0.00
    0   11   35      9.74      0.00
    1    7   36      2.33      0.00
    5    5   36      7.65      0.00
   14   24   24     -5.05      0.00
    0   18   32     18.92      0.00
    4    6   36     -9.09      0.00
   14   23   25     -5.36      0.00
   10   25   25      1.27      0.00
    7   25   26     -1.50      0.00
    5   22   29      1.11      0.00
    3   21   30      5.66      0.00
   15   15   30     11.57      0.00
   10   17   31     -0.67      0.00
    6   15   33      3.16      0.00
    5   13   34      2.14      0.00
    2   11   35      1.68      0.00
    5   10   35     -3.71      0.00
   10   24   26     11.69      0.00
    0   26   26      4.34      0.00
   14   16   30      3.78      0.00
    2   18   32    -15.97      0.00
    0   14   34     11.86      0.00
    7   24   27      7.95      0.00
   15   20   27      8.19      0.00
    0   25   27      0.32      0.00
    3   16   33     -2.93      0.00
   11   12   33     -0.23      0.00
    3    7   36      4.61      0.00
   14   22   26     10.68      0.00
    2   26   26     15.50      0.00
    2   14   34     -6.31      0.00
   10   10   34     10.33      0.00
    2   25   27     -2.01      0.00
   10   23   27     -3.33      0.00
   13   17   30     -2.38      0.00
    6   19   31     -5.87      0.00
   10   13   33    -13.13      0.00
    9   11   34     -1.29      0.00
    0   24   28    -10.47      0.00
    0    8   36     10.77      0.00
    7   23   28     11.01      0.00
   17   17   28     -1.02      0.00
   11   20   29     -1.84      0.00
    1   20   31     -5.16      0.00
    7   17   32      8.04      0.00
   13   13   32      2.68      0.00
    4   11   35      5.01      0.00
    2   24   28      1.29      0.00
   16   18   28     -6.02      0.00
    8   20   30     -7.38      0.00
    4   18   32     -2.48      0.00
   12   14   32     -0.93      0.00
    8   12   34     -8.34      0.00
    2    8   36     -1.67      0.00
   21   21   22    -12.10      0.00
   14   21   27     -0.92      0.00
    5   21   30     -5.34      0.00
    9   18   31      4.23      0.00
    9   14   33     -8.36      0.00
   20   22   22    -27.98      0.00
    4   26   26      3.35      0.00
   10   22   28      5.82      0.00
   12   18   30     -7.62      0.00
    4   14   34     17.77      0.00
    6    6   36    -15.44      0.00
   20   21   23      1.00      0.00
   13   24   25     -4.06      0.00
    4   25   27     -1.95      0.00
   15   19   28      6.32      0.00
    0   23   29      0.00      0.00
    3   20   31      1.52      0.00
   11   15   32     -0.38      0.00
    5   16   33      6.21      0.00
    1   12   35    -13.20      0.00
    8    9   35     -5.71      0.00
    5    7   36     -7.50      0.00
    0    1   37      3.25      0.00
   19   22   23     -5.63      0.00
   13   23   26      3.07      0.00
    2   23   29      1.51      0.00
    7   22   29      7.98      0.00
    7   13   34     -2.80      0.00
    7   10   35      0.90      0.00
    1    2   37     -6.99      0.00
   20   20   24     15.50      0.00
    4   24   28      0.11      0.00
    4    8   36     -5.86      0.00
   19   21   24      9.81      0.00
    8   15   33      5.53      0.00
    0   17   33     10.14      0.00
    3   12   35     -1.92      0.00
    1    9   36      4.04      0.00
    0    3   37     18.14      0.00
   14   20   28      0.35      0.00
   10   16   32     -3.48      0.00
   18   23   23      8.34      0.00
    9   25   26     -3.05      0.00
   13   22   27     -1.06      0.00
   10   21   29      2.98      0.00
   11   19   30     -7.24      0.00
   14   15   31      1.71      0.00
    2   17   33     -6.32      0.00
    1   15   34     -5.57      0.00
    6   11   35     -2.75      0.00
    2    3   37    -13.11      0.00
   18   22   24      2.41      0.00
    0   22   30    -16.49      0.00
    6   18   32     -1.02      0.00
   19   20   25     -6.10      0.00
    9   24   27     -4.80      0.00
    4   23   29     10.63      0.00
   16   17   29     -3.77      0.00
    5   20   31      3.60      0.00
    8   19   31     -4.07      0.00
   13   16   31     -4.81      0.00
    1   19   32     -6.03      0.00
    3    9   36     -2.43      0.00
    1    4   37      0.40      0.00
    6   26   26      7.10      0.00
    2   22   30      3.42      0.00
    6   14   34     -6.86      0.00
   18   21   25      0.38      0.00
    6   25   27     -4.11      0.00
   15   18   29     -0.83      0.00
    7   21   30      2.31      0.00
    3   15   34      0.37      0.00
   17   23   24      1.56      0.00
   12   25   25     15.70      0.00
    9   23   28     -0.77      0.00
   13   21   28      9.73      0.00
   12   17   31      0.16      0.00
    3   19   32     -1.44      0.00
    9   17   32     -5.79      0.00
    4   17   33      0.25      0.00
    7   16   33     -0.51      0.00
    5   12   35      2.58      0.00
    0   13   35    -10.40      0.00
    7    7   36      5.16      0.00
    3    4   37      6.18      0.00
    0    5   37      1.93      0.00
   12   24   26     -4.93      0.00
    6   24   28     -4.38      0.00
    6    8   36     -0.95      0.00
    0   10   36     -4.34      0.00
   17   22   25      3.19      0.00
   19   19   26     -6.70      0.00
   14   19   29      0.53      0.00
   11   11   34      3.07      0.00
    2   13   35     -2.12      0.00
    2    5   37     -5.47      0.00
   18   20   26     20.34      0.00
    4   22   30     -0.76      0.00
   10   20   30     -7.67      0.00
   10   12   34      2.47      0.00
    2   10   36      1.56      0.00
   12   23   27      6.75      0.00
    0   21   31      0.06      0.00
   12   13   33     -2.70      0.00
    5    9   36      3.55      0.00
   17   21   26     11.49      0.00
    1   26   27     -6.99      0.00
    6   23   29      3.16      0.00
    9   22   29      6.75      0.00
    2   21   31     -1.70      0.00
   11   18   31      5.97      0.00
   11   14   33     -2.26      0.00
    5   15   34      0.33      0.00
    9   13   34      7.12      0.00
    9   10   35      2.91      0.00
    1    6   37     -9.51      0.00
   16   24   24    -16.07      0.00
   16   23   25     -3.98      0.00
    1   25   28     -2.71      0.00
   13   20   29      3.00      0.00
    7   20   31      3.01      0.00
    5   19   32      2.42      0.00
    4   13   35     -1.88      0.00
    8   11   35      0.74      0.00
    4    5   37      6.20      0.00
   12   22   28      2.93      0.00
   16   16   30     -8.78      0.00
    8   18   32      1.18      0.00
    0   16   34      9.39      0.00
    4   10   36      2.61      0.00
    3   26   27     -5.19      0.00
   18   19   27      7.28      0.00
   15   17   30     -2.48      0.00
    1   18   33     -4.18      0.00
    6   17   33     -4.24      0.00
   10   15   33     -0.31      0.00
    3    6   37      1.14      0.00
   16   22   26     -1.26      0.00
    8   26   26      6.64      0.00
   14   14   32     -4.77      0.00
    2   16   34     -6.21      0.00
    8   14   34     10.92      0.00
    8   25   27      2.60      0.00
   17   20   27     -7.72      0.00
    3   25   28      3.71      0.00
    1   24   29     10.83      0.00
    4   21   31     -0.54      0.00
   13   15   32      6.82      0.00
    7   12   35      5.47      0.00
    1   11   36     -1.05      0.00
    0    7   37     -8.11      0.00
    6   22   30    -15.51      0.00
   14   18   30     -3.61      0.00
   11   25   26     -3.92      0.00
    9   21   30      0.78      0.00
   10   19   31      2.15      0.00
    3   18   33      1.60      0.00
    1   14   35      7.19      0.00
    2    7   37     -7.46      0.00
    8   24   28     12.75      0.00
   12   16   32     15.32      0.00
    0   20   32      2.15      0.00
    8    8   36      0.54      0.00
   15   24   25      6.33      0.00
   11   24   27     -7.88      0.00
   16   21   27      4.69      0.00
    3   24   29    -10.13      0.00
   12   21   29     -3.81      0.00
    9   16   33     -4.28      0.00
    3   11   36      1.57      0.00
    7    9   36     -3.01      0.00
    2   20   32     -5.03      0.00
    4   16   34      1.48      0.00
   15   23   26      0.37      0.00
    5   26   27      3.25      0.00
    1   23   30      4.44      0.00
   13   19   30     -1.12      0.00
    7   15   34      0.34      0.00
    3   14   35     -4.07      0.00
    6   13   35     -5.77      0.00
    5    6   37     -8.57      0.00
   18   18   28     -8.74      0.00
    6   10   36      0.05      0.00
    5   25   28      2.22      0.00
   11   23   28     -8.46      0.00
   17   19   28    -11.70      0.00
    8   23   29      4.57      0.00
    7   19   32     -6.17      0.00
   11   17   32     -8.94      0.00
    1    8   37      1.16      0.00
    4    7   37      6.47      0.00
   15   22   27      6.32      0.00
    3   23   30      8.41      0.00
    6   21   31      0.53      0.00
    5   18   33      7.84      0.00
   16   20   28     -1.98      0.00
    4   20   32      5.55      0.00
    0   12   36      3.56      0.00
    5   24   29      2.01      0.00
    9   20   31      4.22      0.00
   15   16   31      3.43      0.00
    8   17   33      1.98      0.00
    5   11   36     10.85      0.00
    3    8   37     -0.78      0.00
   12   20   30      1.11      0.00
   12   12   34     16.06      0.00
    2   12   36     -7.81      0.00
    0    0   38     28.52      0.00
   14   25   25     -1.65      0.00
   11   22   29      0.57      0.00
    1   22   31      6.29      0.00
   14   17   31      6.17      0.00
    1   17   34     -6.59      0.00
   11   13   34      2.97      0.00
    5   14   35     -0.43      0.00
   10   11   35     -2.94      0.00
    1    1   38     21.46      0.00
   14   24   26     -5.31      0.00
    8   22   30      5.46      0.00
   10   18   32     -5.89      0.00
    6   16   34     -2.46      0.00
    0    2   38     -9.97      0.00
   15   21   28     -2.09      0.00
    0   19   33     -5.21      0.00
    9   12   35      4.45      0.00
    0   15   35      8.91      0.00
    0    9   37     13.31      0.00
   22   22   22    -10.69      0.00
   10   26   26      3.13      0.00
   10   14   34     -1.54      0.00
    2    2   38    -33.36      0.00
   21   22   23     -1.06      0.00
    7   26   27      4.23      0.00
   10   25   27      4.15      0.00
   14   23   27      2.91      0.00
   17   18   29      6.16      0.00
    5   23   30     -5.32      0.00
    3   22   31      3.62      0.00
   13   18   31      7.93      0.00
    2   19   33      2.02      0.00
   13   14   33      4.51      0.00
    3   17   34      4.74      0.00
    2   15   35    -11.00      0.00
    2    9   37      1.87      0.00
    6    7   37     -6.33      0.00
    1    3   38     -5.93      0.00
    4   12   36      0.78      0.00
   20   23   23      0.49      0.00
   21   21   24      6.49      0.00
    0   27   27    -16.94      0.00
    7   25   28      1.59      0.00
   16   19   29      1.81      0.00
   12   15   33     -3.65      0.00
    8   13   35      6.16      0.00
    9    9   36      6.90      0.00
    5    8   37     -3.31      0.00
   20   22   24      2.51      0.00
   10   24   28      2.66      0.00
    0   26   28     10.38      0.00
    6   20   32     -4.73      0.00
    8   10   36      5.28      0.00
    0    4   38      5.67      0.00
    2   27   27     -2.95      0.00
   11   21   30    -11.64      0.00
    7   18   33      7.11      0.00
    9   15   34      0.67      0.00
    3    3   38     16.83      0.00
    2   26   28     -6.01      0.00
   14   22   28      4.57      0.00
    2    4   38      1.66      0.00
   19   23   24      2.02      0.00
   20   21   25     -1.17      0.00
    7   24   29     -0.02      0.00
   15   20   29      3.28      0.00
    0   25   29     -3.17      0.00
    8   21   31     -3.19      0.00
   12   19   31      2.04      0.00
    1   21   32    -14.92      0.00
    9   19   32     11.72      0.00
    4   19   33     -7.44      0.00
   11   16   33     -0.65      0.00
    4   15   35      4.74      0.00
    1   13   36     -5.21      0.00
    7   11   36      4.24      0.00
    4    9   37     -5.54      0.00
   19   22   25      0.65      0.00
   13   25   26     -4.96      0.00
    2   25   29     -1.62      0.00
   10   23   29     -2.98      0.00
    5   22   31      5.42      0.00
    5   17   34      0.23      0.00
    7   14   35      5.75      0.00
    1   10   37     -8.06      0.00
    1    5   38      1.77      0.00
   13   24   27      2.94      0.00
    4   27   27     -5.53      0.00
    3   21   32     -0.07      0.00
   15   15   32    -10.96      0.00
    3   13   36      0.79      0.00
   18   24   24     -8.09      0.00
   20   20   26     -4.30      0.00
    4   26   28      0.71      0.00
    0   24   30     -0.26      0.00
   14   16   32      1.98      0.00
    8   16   34     -4.61      0.00
    6   12   36     -7.39      0.00
    4    4   38     40.00      0.00
   18   23   25      0.07      0.00
   19   21   26      5.65      0.00
   14   21   29      2.17      0.00
    7   23   30      1.13      0.00
   17   17   30     16.23      0.00
   10   17   33     -7.58      0.00
    3   10   37      4.15      0.00
    3    5   38      1.76      0.00
    2   24   30      9.04      0.00
   16   18   30      6.50      0.00
    0   18   34     17.90      0.00
    0    6   38     -0.05      0.00
   13   23   28     -3.51      0.00
    4   25   29      1.42      0.00
   11   20   31     -9.05      0.00
   13   17   32     -5.66      0.00
    1   16   35     -0.67      0.00
    7    8   37     -3.39      0.00
   18   22   26      2.37      0.00
   10   22   30     -3.74      0.00
    2   18   34     -7.60      0.00
    2    6   38     -4.01      0.00
    9   26   27      3.09      0.00
   15   19   30      3.59      0.00
    6   19   33      2.93      0.00
    6   15   35     -3.30      0.00
    6    9   37      3.93      0.00
    8   20   32      6.05      0.00
   17   24   25     -1.38      0.00
   19   20   27    -10.41      0.00
    9   25   28      2.51      0.00
    0   23   31     22.05      0.00
    5   21   32     -2.96      0.00
    1   20   33    -10.48      0.00
    3   16   35      2.54      0.00
   11   12   35     -2.11      0.00
    5   13   36      1.71      0.00
    0   11   37      3.64      0.00
    4   24   30      7.69      0.00
   12   18   32      0.46      0.00
    0   14   36      2.54      0.00
   17   23   26      7.58      0.00
   18   21   27     10.33      0.00
    6   27   27      6.71      0.00
   13   22   29      4.20      0.00
    2   23   31     -5.43      0.00
    7   22   31      3.63      0.00
    9   18   33     -9.63      0.00
    7   17   34      3.65      0.00
   13   13   34    -10.41      0.00
   10   13   35     -1.01      0.00
    2   11   37    -10.25      0.00
    5   10   37      5.36      0.00
    1    7   38     -6.50      0.00
    5    5   38      1.21      0.00
   12   26   26     -7.72      0.00
    6   26   28     -0.47      0.00
   14   20   30      7.50      0.00
    4   18   34      1.13      0.00
   12   14   34     -0.97      0.00
    2   14   36      2.53      0.00
   10   10   36      0.53      0.00
    4    6   38      4.20      0.00
   12   25   27      3.47      0.00
    9   24   29      4.17      0.00
    3   20   33      6.98      0.00
    9   11   36     -4.26      0.00
   17   22   27     -1.20      0.00
    6   25   29      2.42      0.00
   10   21   31     -1.33      0.00
   11   15   34     -6.44      0.00
    9   14   35      9.37      0.00
    3    7   38      1.55      0.00
   12   24   28     -7.67      0.00
    8   12   36      0.38      0.00
   16   25   25     -4.26      0.00
   19   19   28      8.05      0.00
    4   23   31     -6.47      0.00
   16   17   31     -1.87      0.00
   11   19   32     -1.74      0.00
    5   16   35     -1.91      0.00
    4   11   37      6.28      0.00
   16   24   26      1.95      0.00
   18   20   28      7.24      0.00
    0   22   32      8.37      0.00
    4   14   36      2.93      0.00
    0    8   38      6.11      0.00
    9   23   30      3.85      0.00
   13   21   30     -1.89      0.00
   15   18   31     -7.13      0.00
   14   15   33      9.06      0.00
    6   24   30     -3.54      0.00
    2   22   32     -6.83      0.00
   10   16   34     -0.56      0.00
    2    8   38     -3.32      0.00
   16   23   27     -1.81      0.00
    1   27   28     -7.39      0.00
   17   21   28     -0.93      0.00
   12   23   29      2.21      0.00
    7   21   32      4.03      0.00
    5   20   33     16.04      0.00
    8   19   33      6.49      0.00
   13   16   33     -1.38      0.00
    8   15   35      7.03      0.00
    0   17   35      9.01      0.00
    7   13   36     -1.29      0.00
    1   12   37     11.98      0.00
    8    9   37     -6.77      0.00
    6   18   34     -6.86      0.00
    6    6   38     -9.44      0.00
    1   26   29     10.53      0.00
   14   19   31     -3.82      0.00
    1   19   34      2.44      0.00
    2   17   35     -6.39      0.00
    7   10   37     -9.80      0.00
    5    7   38     -5.76      0.00
    8   27   27     -1.29      0.00
    3   27   28      0.70      0.00
   12   17   33      3.55      0.00
    1   15   36      3.09      0.00
    3   12   37      5.95      0.00
    0    1   39      1.45      0.00
    8   26   28      8.30      0.00
   16   22   28      5.12      0.00
    4   22   32     -2.08      0.00
   10   20   32     -1.26      0.00
    4    8   38     10.39      0.00
   15   25   26      4.04      0.00
   11   26   27      2.31      0.00
    3   26   29     -9.33      0.00
   18   19   29     -8.37      0.00
    1   25   30      2.81      0.00
    6   23   31     -9.15      0.00
    9   22   31     -1.37      0.00
    3   19   34     -0.02      0.00
    9   17   34     -4.33      0.00
    6   11   37      2.39      0.00
    1    9   38     -5.10      0.00
    1    2   39     -4.82      0.00
   12   22   30     -4.56      0.00
    6   14   36     -5.26      0.00
   15   24   27     -4.99      0.00
   11   25   28     -1.85      0.00
    8   25   29    -10.96      0.00
   17   20   29     -5.59      0.00
   13   20   31     10.98      0.00
    0   21   33     -1.96      0.00
    4   17   35     -2.02      0.00
    7   16   35      4.50      0.00
    3   15   36     -2.54      0.00
    0    3   39     -1.11      0.00
    3   25   30      9.79      0.00
    2   21   33     -4.86      0.00
   11   18   33     -0.38      0.00
    3    9   38      5.86      0.00
    2    3   39     -0.82      0.00
   16   16   32     11.37      0.00
    5   27   28      0.99      0.00
   15   23   28     -4.97      0.00
   11   24   29     11.68      0.00
   16   21   29     -5.40      0.00
    1   24   31    -10.92      0.00
   15   17   32     14.66      0.00
    7   20   33      0.74      0.00
   12   13   35      9.77      0.00
   11   11   36      2.17      0.00
    5   12   37     -4.35      0.00
    0   13   37      1.20      0.00
    1    4   39      8.47      0.00
    8   24   30      2.95      0.00
   10   12   36     -4.33      0.00
   22   23   23      3.36      0.00
    5   26   29      2.51      0.00
    5   19   34     -3.05      0.00
   11   14   35     -2.88      0.00
    2   13   37      3.63      0.00
    7    7   38     11.56      0.00
   22   22   24     -1.93      0.00
    6   22   32      2.41      0.00
   14   18   32     -1.60      0.00
    8   18   34      1.46      0.00
    6    8   38      8.71      0.00
    0   10   38    -12.02      0.00
   21   23   24      3.58      0.00
    3   24   31     -6.07      0.00
   12   21   31      0.56      0.00
    9   21   32     -7.10      0.00
    4   21   33      1.92      0.00
    5   15   36      1.74      0.00
    9   13   36      2.02      0.00
    3    4   39      5.30      0.00
    0    5   39      4.07      0.00
   14   26   26     -7.80      0.00
   18   18   30     -0.10      0.00
   14   14   34     -6.10      0.00
    2   10   38     -2.12      0.00
   21   22   25      0.57      0.00
   14   25   27      0.91      0.00
   15   22   29     -8.75      0.00
    5   25   30      1.09      0.00
   11   23   30      3.52      0.00
   17   19   30     -7.38      0.00
   10   19   33     -7.70      0.00
   13   15   34     -5.80      0.00
    1   18   35    -13.61      0.00
    6   17   35     -1.00      0.00
   10   15   35    -12.45      0.00
    9   10   37     -2.01      0.00
    5    9   38      8.34      0.00
    2    5   39    -12.07      0.00
   20   24   24    -10.14      0.00
    0   16   36     -1.72      0.00
   20   23   25     -0.81      0.00
    8   23   31      4.45      0.00
    1   23   32      6.06      0.00
   13   19   32      5.00      0.00
    4   13   37      1.92      0.00
    8   11   37     13.42      0.00
   14   24   28      4.03      0.00
   16   20   30      1.82      0.00
   12   16   34      1.62      0.00
    0   20   34     -8.07      0.00
    2   16   36      5.89      0.00
    8   14   36      1.70      0.00
   21   21   26      5.76      0.00
   10   27   27     -5.16      0.00
    3   18   35     13.36      0.00
    1    6   39     11.68      0.00
   20   22   26     -1.86      0.00
   10   26   28      3.56      0.00
    2   20   34     -3.33      0.00
    4   10   38     -1.96      0.00
   19   24   25    -10.57      0.00
    7   27   28     -0.75      0.00
    5   24   31     -3.07      0.00
    3   23   32    -13.40      0.00
    9   16   35      3.02      0.00
    7   12   37     -3.41      0.00
    4    5   39      1.65      0.00
   19   23   26      2.23      0.00
    7   26   29      4.05      0.00
   10   25   29     -0.10      0.00
   14   23   29     -3.62      0.00
   15   21   30      1.73      0.00
   11   22   31     -5.32      0.00
    6   21   33     -1.46      0.00
    7   19   34      4.63      0.00
   11   17   34      4.80      0.00
    1   14   37      5.84      0.00
    1   11   38      2.55      0.00
    3    6   39     -7.54      0.00
    0   28   28      6.96      0.00
   12   20   32     -2.42      0.00
    4   16   36      1.74      0.00
   20   21   27      1.05      0.00
    0   27   29     13.88      0.00
    9   20   33     10.44      0.00
   15   16   33     -4.89      0.00
    7   15   36      3.18      0.00
    0    7   39      6.54      0.00
    2   28   28     -3.52      0.00
    8   22   32      8.34      0.00
    4   20   34      2.57      0.00
    8    8   38      0.74      0.00
   18   25   25      5.61      0.00
   13   26   27      5.24      0.00
   19   22   27     -4.12      0.00
    2   27   29     -2.29      0.00
    7   25   30      4.25      0.00
   17   18   31     -1.43      0.00
    1   22   33     -8.50      0.00
   14   17   33     -2.08      0.00
    5   18   35     -7.10      0.00
    3   14   37      3.06      0.00
    6   13   37     -5.41      0.00
    3   11   38      1.97      0.00
    7    9   38     10.43      0.00
    2    7   39     -1.63      0.00
   18   24   26      5.46      0.00
   10   24   30      2.30      0.00
    0   26   30     -6.13      0.00
   13   25   28     -4.79      0.00
   16   19   31      3.08      0.00
    5   23   32      9.04      0.00
    8   17   35      1.88      0.00
    2   26   30      0.94      0.00
   14   22   30      3.29      0.00
   10   18   34      1.22      0.00
    6   10   38     -2.48      0.00
   18   23   27     -2.55      0.00
    3   22   33     -0.46      0.00
   13   18   33     -0.27      0.00
    5    6   39     -9.18      0.00
   20   20   28      1.22      0.00
    4   28   28     11.42      0.00
   12   12   36    -12.77      0.00
   19   21   28    -20.11      0.00
    4   27   29     -9.82      0.00
   13   24   29      5.10      0.00
    7   24   31     -5.96      0.00
   15   20   31      1.09      0.00
    0   25   31      2.80      0.00
   11   21   32      3.82      0.00
    0   19   35     15.69      0.00
    1   17   36     -0.43      0.00
   11   13   36      0.64      0.00
    1    8   39     -7.90      0.00
    4    7   39     -2.31      0.00
    6   16   36     -6.13      0.00
    0   12   38     12.58      0.00
   17   25   26     -3.55      0.00
    2   25   31     -4.05      0.00
   10   23   31     -5.87      0.00
    2   19   35    -12.90      0.00
   13   14   35     -4.68      0.00
    5   14   37     16.45      0.00
   10   11   37     -2.51      0.00
    5   11   38     10.50      0.00
   18   22   28     -2.71      0.00
    4   26   30     -5.91      0.00
    6   20   34     -0.23      0.00
   10   14   36     -6.65      0.00
    2   12   38      0.76      0.00
   17   24   27      6.59      0.00
    9   27   28      1.41      0.00
    8   21   33     -0.87      0.00
   12   19   33      1.59      0.00
   12   15   35     -0.37      0.00
    3   17   36      1.81      0.00
    9   12   37     -0.97      0.00
    0   15   37      0.40      0.00
    3    8   39     -2.49      0.00
    9   26   29     -0.02      0.00
   13   23   30     -3.98      0.00
   14   21   31     -0.96      0.00
    5   22   33     -4.19      0.00
    1   21   34     -0.62      0.00
    9   19   34      0.44      0.00
    7   18   35      1.82      0.00
    2   15   37     -5.03      0.00
    0   24   32     16.93      0.00
    0    0   40     19.88      0.00
   12   27   27     -5.58      0.00
   17   23   28     -4.25      0.00
   19   20   29     -1.24      0.00
    4   25   31      3.20      0.00
    7   23   32     -3.38      0.00
   17   17   32     -4.74      0.00
    4   19   35      3.26      0.00
   11   16   35     -2.36      0.00
    9   15   36      4.07      0.00
    8   13   37     -2.33      0.00
    0    9   39     -8.20      0.00
    1    1   40    -18.82      0.00
   12   26   28      5.80      0.00
    6   28   28     11.27      0.00
    2   24   32     -5.18      0.00
   16   18   32     -2.74      0.00
    4   12   38     -0.28      0.00
    0    2   40     19.42      0.00
    6   27   29      4.04      0.00
   18   21   29      1.57      0.00
    9   25   30      0.39      0.00
    3   21   34     -3.69      0.00
   15   15   34      6.05      0.00
    9    9   38      2.03      0.00
    2    9   39     -0.34      0.00
    6    7   39    -15.52      0.00
   16   26   26      0.52      0.00
   10   22   32      1.18      0.00
   14   16   34     -0.51      0.00
    8   10   38     -4.14      0.00
    2    2   40      8.48      0.00
   16   25   27    -16.53      0.00
   12   25   29      3.12      0.00
   15   19   32     -1.50      0.00
   11   20   33      1.42      0.00
    5   17   36      0.81      0.00
    4   15   37      0.96      0.00
    5    8   39      2.31      0.00
    1    3   40      7.05      0.00
    6   26   30      0.53      0.00
   17   22   29     -6.49      0.00
   13   22   31     -0.11      0.00
   13   17   34     -0.81      0.00
   10   17   35     -2.94      0.00
    7   14   37      0.74      0.00
    1   13   38      0.68      0.00
    7   11   38      1.19      0.00
   16   24   28      3.72      0.00
    4   24   32     -2.03      0.00
    8   16   36     -2.30      0.00
    0    4   40      3.34      0.00
    9   24   31     -9.93      0.00
    0   23   33      9.99      0.00
    4    9   39      3.12      0.00
    3    3   40     -0.97      0.00
   12   24   30    -15.73      0.00
   14   20   32     -1.43      0.00
    8   20   34     -2.01      0.00
    0   18   36     -7.57      0.00
    2    4   40     18.29      0.00
   19   19   30     -0.48      0.00
    6   25   31      2.07      0.00
    2   23   33     -6.35      0.00
    7   22   33     -3.17      0.00
    5   21   34     -3.12      0.00
    6   19   35     -0.89      0.00
    3   13   38     -1.50      0.00
    1   10   39      5.48      0.00
   18   20   30     -3.30      0.00
   12   18   34      1.66      0.00
    2   18   36      4.36      0.00
    6   12   38      1.06      0.00
    1   28   29      1.41      0.00
   16   23   29      1.78      0.00
    1   20   35     -1.75      0.00
    1   16   37     -0.15      0.00
    1    5   40     -0.33      0.00
   15   26   27      6.88      0.00
    1   27   30     -1.58      0.00
   17   21   30     -0.28      0.00
   10   21   33    -21.38      0.00
    9   18   35     -1.64      0.00
    6   15   37     -8.34      0.00
    3   10   39      5.34      0.00
    8   28   28      3.71      0.00
    4    4   40     10.91      0.00
   23   23   24     -0.27      0.00
   11   27   28      1.17      0.00
   15   25   28     -4.06      0.00
    3   28   29     -8.51      0.00
    8   27   29     -2.85      0.00
   12   23   31      2.77      0.00
    9   23   32      9.96      0.00
   13   21   32      3.80      0.00
    4   23   33     -3.11      0.00
   16   17   33      3.96      0.00
    3   20   35      0.59      0.00
    7   17   36      1.08      0.00
   13   13   36      5.82      0.00
    3   16   37     -8.86      0.00
   11   12   37     -0.03      0.00
    7    8   39     -3.59      0.00
    3    5   40     -8.22      0.00
   22   24   24      5.42      0.00
    6   24   32      2.68      0.00
    4   18   36    -12.27      0.00
   12   14   36      7.72      0.00
    0    6   40     -3.80      0.00
   22   23   25     -7.05      0.00
   11   26   29      2.62      0.00
    3   27   30      4.46      0.00
    1   26   31      4.22      0.00
   15   18   33     11.44      0.00
   11   19   34     -0.17      0.00
   10   13   37     -3.70      0.00
    5   13   38      1.95      0.00
    6    9   39      7.78      0.00
    8   26   30    -10.36      0.00
   16   22   30     -9.60      0.00
    0   22   34     -2.00      0.00
    0   14   38     -6.37      0.00
    2    6   40     -4.41      0.00
   21   24   25      5.80      0.00
   15   24   29     -2.63      0.00
   11   15   36      5.81      0.00
    0   11   39      4.34      0.00
   22   22   26     -3.28      0.00
    2   22   34     -4.52      0.00
    2   14   38    -11.63      0.00
   10   10   38     -8.44      0.00
   21   23   26     -4.23      0.00
   11   25   30      2.74      0.00
    3   26   31     -1.27      0.00
   18   19   31      1.75      0.00
   14   19   33      7.36      0.00
    7   21   34      9.33      0.00
   14   15   35      7.52      0.00
    9   14   37     -1.32      0.00
    9   11   38     -0.02      0.00
    2   11   39      0.42      0.00
    5   10   39     -7.32      0.00
   20   25   25     -2.53      0.00
    5   28   29      6.25      0.00
    8   25   31     -1.79      0.00
   17   20   31      1.03      0.00
    1   25   32     -6.16      0.00
    5   20   35      0.29      0.00
    8   19   35      1.36      0.00
   13   16   35     -1.26      0.00
    5   16   37     -0.02      0.00
    1    7   40     -8.86      0.00
    5    5   40      3.60      0.00
   20   24   26     -4.60      0.00
   12   22   32      0.80      0.00
   10   16   36      2.77      0.00
    8   12   38     -3.71      0.00
    4    6   40      3.88      0.00
   21   22   27      0.44      0.00
   14   27   27     -1.13      0.00
    5   27   30     -8.47      0.00
   15   23   30      0.23      0.00
    6   23   33      4.49      0.00
    9   22   33     -1.69      0.00
   14   26   28     -1.03      0.00
    4   22   34      2.42      0.00
   10   20   34      2.95      0.00
    6   18   36     -1.76      0.00
    4   14   38     -9.87      0.00
   20   23   27      9.27      0.00
   11   24   31      1.27      0.00
   16   21   31      3.13      0.00
    3   25   32     -1.76      0.00
   13   20   33     -4.14      0.00
   12   17   35      2.05      0.00
    1   19   36     -3.78      0.00
    8   15   37     12.55      0.00
    0   17   37     -2.62      0.00
    4   11   39      0.85      0.00
    3    7   40      0.41      0.00
   19   25   26     -6.64      0.00
   14   25   29     -3.75      0.00
    5   26   31      4.20      0.00
    2   17   37      3.13      0.00
    7   13   38     -1.42      0.00
    8   24   32      4.38      0.00
    0    8   40    -10.24      0.00
   19   24   27     -1.30      0.00
   21   21   28    -10.44      0.00
    1   24   33      3.26      0.00
    0   21   35      2.82      0.00
    3   19   36      4.08      0.00
    9   17   36      2.96      0.00
    1   12   39      3.41      0.00
    8    9   39     -6.33      0.00
   20   22   28     -6.50      0.00
   10   28   28      9.24      0.00
   16   16   34     12.28      0.00
    2    8   40     -4.59      0.00
   10   27   29      8.40      0.00
   15   22   31      4.17      0.00
   15   17   34     -4.09      0.00
    2   21   35     -0.65      0.00
   11   18   35      5.35      0.00
    1   15   38      7.66      0.00
    7   10   39     -1.97      0.00
   14   24   30     -4.80      0.00
   18   18   32     -2.72      0.00
    6    6   40    -11.40      0.00
   19   23   28      2.61      0.00
    7   28   29     -1.95      0.00
    5   25   32      2.07      0.00
   11   23   32    -13.01      0.00
   17   19   32      9.14      0.00
    3   24   33      8.95      0.00
   12   21   33      0.74      0.00
    7   20   35     -3.66      0.00
    4   17   37      0.28      0.00
    7   16   37     -0.24      0.00
    3   12   39     -1.89      0.00
    5    7   40     11.59      0.00
   18   26   26     -3.39      0.00
   10   26   30     -2.20      0.00
    6   22   34     -2.14      0.00
   14   18   34     -5.32      0.00
    6   14   38     -0.64      0.00
   18   25   27      8.76      0.00
    7   27   30      0.36      0.00
    9   21   34     -1.26      0.00
    3   15   38      2.43      0.00
    6   11   39     -7.35      0.00
   16   20   32     -3.68      0.00
    4    8   40     -7.01      0.00
   13   27   28     -2.09      0.00
   20   21   29     -4.54      0.00
    0   29   29     -2.79      0.00
    8   23   33      0.36      0.00
    4   21   35     -4.17      0.00
    5   19   36     -6.93      0.00
   12   13   37      2.57      0.00
    1    9   40      9.32      0.00
    0    1   41     10.27      0.00
   18   24   28     -6.26      0.00
    0   28   30     -7.77      0.00
    8   18   36     -7.19      0.00
   13   26   29     -9.61      0.00
   19   22   29      4.27      0.00
    2   29   29    -11.04      0.00
    7   26   31      1.41      0.00
   10   25   31      2.59      0.00
   14   23   31      3.46      0.00
    1   23   34      3.48      0.00
   13   19   34      1.06      0.00
   10   19   35     -3.66      0.00
   11   14   37      3.81      0.00
   11   11   38      2.73      0.00
    1    2   41     -9.17      0.00
    2   28   30     24.70      0.00
   14   14   36      6.59      0.00
   10   12   38     -2.33      0.00
    0   27   31      5.24      0.00
   15   21   32     -3.20      0.00
    5   24   33    -10.70      0.00
   13   15   36     -4.36      0.00
    5   12   39      3.61      0.00
    0   13   39      4.09      0.00
    3    9   40      6.69      0.00
    0    3   41     -8.75      0.00
   17   26   27      1.40      0.00
   18   23   29     -0.69      0.00
   13   25   30      4.16      0.00
    2   27   31    -11.30      0.00
   11   22   33      1.37      0.00
    3   23   34      3.70      0.00
    1   18   37     -1.37      0.00
    6   17   37     11.34      0.00
   10   15   37     -1.62      0.00
    5   15   38     -0.90      0.00
    9   13   38     -4.21      0.00
    2   13   39     -8.35      0.00
    2    3   41     -0.63      0.00
   12   16   36     -5.40      0.00
    0   20   36      5.99      0.00
   17   25   28     -7.07      0.00
    4   29   29    -17.16      0.00
    7   25   32     -4.53      0.00
    7    7   40      0.16      0.00
    1    4   41      7.27      0.00
    4   28   30     14.67      0.00
   20   20   30      6.51      0.00
   10   24   32      0.63      0.00
    0   26   32     -3.95      0.00
   12   20   34     -5.64      0.00
    2   20   36      1.08      0.00
    0   16   38     17.67      0.00
    6    8   40     -3.61      0.00
    0   10   40      6.70      0.00
   19   21   30      1.93      0.00
   17   18   33      1.86      0.00
    6   21   35      1.97      0.00
    3   18   37     -9.81      0.00
    9   10   39      7.63      0.00
    2   26   32      8.24      0.00
   14   22   32      3.00      0.00
    8   22   34      1.84      0.00
    2   16   38     -2.98      0.00
    8   14   38      7.11      0.00
    2   10   40     -1.28      0.00
    9   28   29     -9.55      0.00
   17   24   29     -2.66      0.00
    4   27   31     -5.37      0.00
   13   24   31     -0.75      0.00
   16   19   33     -2.73      0.00
    9   20   35      0.10      0.00
   15   16   35     -3.35      0.00
    7   19   36     -1.88      0.00
   11   17   36     -4.00      0.00
    9   16   37     -0.89      0.00
    4   13   39      0.73      0.00
    8   11   39     -1.78      0.00
    5    9   40      1.14      0.00
    3    4   41     -4.27      0.00
    0    5   41      8.05      0.00
   18   22   30     -6.21      0.00
    9   27   30      5.97      0.00
    5   23   34      3.18      0.00
    1   22   35     -9.13      0.00
   14   17   35      2.07      0.00
    2    5   41     -2.26      0.00
   12   28   28     -1.96      0.00
    4   20   36      3.71      0.00
   16   27   27      0.99      0.00
   12   27   29     18.88      0.00
    7   24   33     -4.87      0.00
   15   20   33     -2.43      0.00
    0   25   33     -9.01      0.00
    7   12   39     -0.67      0.00
   16   26   28      3.49      0.00
    4   26   32     17.78      0.00
    4   16   38      2.06      0.00
    4   10   40      2.30      0.00
    6   29   29     -3.77      0.00
   17   23   30      2.63      0.00
    9   26   31      1.32      0.00
    2   25   33      4.20      0.00
   10   23   33      8.12      0.00
   11   21   34     -2.38      0.00
    3   22   35      1.84      0.00
   13   18   35      3.99      0.00
    5   18   37      2.34      0.00
    7   15   38      5.82      0.00
    1   14   39      0.34      0.00
    1    6   41     -6.31      0.00
    6   28   30    -13.12      0.00
   12   26   30      3.17      0.00
   10   18   36     -7.06      0.00
   16   25   29      0.06      0.00
   19   20   31     -5.92      0.00
   13   23   32     -0.12      0.00
    8   17   37      3.84      0.00
    1   11   40      0.39      0.00
    4    5   41      4.47      0.00
    6   27   31     -4.79      0.00
   18   21   31      0.19      0.00
   14   21   33      7.17      0.00
    3   14   39     -1.22      0.00
    6   13   39      8.36      0.00
    3    6   41      3.33      0.00
   24   24   24     15.41      0.00
    8    8   40      3.30      0.00
   23   24   25     -3.77      0.00
   12   25   31     -4.97      0.00
    9   25   32     -1.58      0.00
    4   25   33     -6.47      0.00
    8   21   35      1.17      0.00
   12   19   35     -5.15      0.00
    0   19   37     12.62      0.00
    3   11   40     -5.59      0.00
    7    9   40     -0.93      0.00
    0    7   41      5.88      0.00
   16   24   30     -0.90      0.00
    0   24   34      5.26      0.00
    6   20   36      1.94      0.00
   12   12   38     -4.81      0.00
   22   25   25     -6.60      0.00
   23   23   26     -3.98      0.00
   17   22   31      6.21      0.00
    7   23   34     -9.05      0.00
   17   17   34      6.72      0.00
    5   22   35      0.98      0.00
    2   19   37     -6.75      0.00
   13   14   37     -2.26      0.00
    1   17   38      2.47      0.00
   11   13   38     -1.23      0.00
    2    7   41     -5.58      0.00
   22   24   26     -6.04      0.00
    6   26   32     -6.56      0.00
    2   24   34      2.14      0.00
   16   18   34      1.18      0.00
    6   16   38     -7.13      0.00
    6   10   40    -11.66      0.00
   15   27   28     -1.06      0.00
    1   21   36      3.56      0.00
    9   19   36      0.51      0.00
   12   15   37      2.35      0.00
   10   22   34     -5.98      0.00
   10   14   38     -0.40      0.00
   21   25   26      1.83      0.00
   22   23   27     -3.47      0.00
   15   26   29     -3.06      0.00
    1   29   30      3.13      0.00
   13   22   33      1.60      0.00
   15   19   34     -3.04      0.00
    7   18   37     -2.36      0.00
    3   17   38      3.66      0.00
    5   14   39      0.34      0.00
   10   11   39     -8.74      0.00
    5    6   41    -10.20      0.00
   12   24   32     -0.46      0.00
    0   12   40    -13.90      0.00
   21   24   27     -1.62      0.00
   11   28   29      0.60      0.00
    8   29   29      9.27      0.00
    1   28   31      0.43      0.00
   16   23   31     -4.64      0.00
   19   19   32      8.32      0.00
    9   24   33      1.74      0.00
   11   20   35     -1.82      0.00
    3   21   36      6.20      0.00
   15   15   36     -5.67      0.00
    4   19   37      4.42      0.00
   11   16   37      4.50      0.00
    9   12   39     -3.87      0.00
    0   15   39     -7.56      0.00
    5   11   40     -2.41      0.00
    1    8   41     10.44      0.00
    4    7   41     -1.98      0.00
    8   28   30    -16.96      0.00
   18   20   32      2.07      0.00
    4   24   34     -7.49      0.00
   14   16   36      0.60      0.00
    2   12   40     -1.53      0.00
    3   29   30    -11.84      0.00
   11   27   30      5.01      0.00
   15   25   30     -3.89      0.00
    6   25   33     -6.70      0.00
    9   15   38      2.05      0.00
    2   15   39      1.69      0.00
   20   26   26      0.37      0.00
   22   22   28      8.02      0.00
   14   20   34     -7.55      0.00
   20   25   27     -2.29      0.00
   21   23   28      5.19      0.00
    3   28   31     -6.31      0.00
    8   27   31     10.81      0.00
    1   27   32      6.79      0.00
   17   21   32      3.81      0.00
    0   23   35     -6.03      0.00
   13   17   36      1.04      0.00
    8   13   39      1.28      0.00
    3    8   41      1.71      0.00
   11   26   31     -7.36      0.00
    2   23   35     -4.65      0.00
    7   22   35      6.57      0.00
   10   17   37     -3.15      0.00
    5   17   38     -8.84      0.00
   20   24   28     -4.45      0.00
    8   20   36      3.79      0.00
    4   12   40      3.52      0.00
   15   24   31      3.11      0.00
    3   27   32      1.58      0.00
   12   23   33      1.65      0.00
    5   21   36      1.83      0.00
    4   15   39     -0.05      0.00
    9    9   40      4.31      0.00
    0    9   41      7.16      0.00
   14   28   28     15.13      0.00
    8   26   32      6.48      0.00
   16   22   32      4.75      0.00
   12   18   36      4.29      0.00
    8   16   38      1.18      0.00
    8   10   40     -1.56      0.00
    0    0   42    -37.88      0.00
   19   26   27     -0.97      0.00
   14   27   29     -5.06      0.00
   21   22   29     -3.38      0.00
    5   29   30     -5.28      0.00
    1   26   33      5.44      0.00
    9   23   34     -1.31      0.00
   13   21   34    -17.14      0.00
   10   21   35     11.21      0.00
    6   19   37     -0.84      0.00
    7   14   39      2.52      0.00
    2    9   41     -1.15      0.00
    6    7   41    -12.09      0.00
    1    1   42      5.50      0.00
    6   24   34     -4.35      0.00
    0   18   38      7.51      0.00
    0    2   42    -22.95      0.00
   19   25   28     13.30      0.00
   20   23   29     -7.04      0.00
    5   28   31      4.79      0.00
   11   25   32      1.25      0.00
    4   23   35      3.86      0.00
   16   17   35     -4.33      0.00
    1   20   37     -3.28      0.00
    1   13   40      1.34      0.00
    7   11   40     -9.66      0.00
    5    8   41      4.29      0.00
   14   26   30     16.49      0.00
    2   18   38     -6.03      0.00
    2    2   42     -4.66      0.00
    3   26   33      2.59      0.00
   18   19   33      0.96      0.00
   15   18   35      1.93      0.00
    9   18   37      0.81      0.00
    1    3   42      3.45      0.00
   19   24   29     -4.44      0.00
    5   27   32      1.28      0.00
   15   23   32     -2.94      0.00
    8   25   33    -14.36      0.00
   17   20   33     -0.83      0.00
   11   19   36      7.02      0.00
    3   20   37     -1.54      0.00
    1   16   39     -5.06      0.00
    3   13   40     -0.77      0.00
    4    9   41    -11.74      0.00
    0   22   36    -19.92      0.00
    6   12   40    -12.56      0.00
    0    4   42     16.10      0.00
   18   27   27     -0.50      0.00
   10   29   29      5.73      0.00
   21   21   30      1.18      0.00
   14   25   31      5.58      0.00
    1   25   34      3.62      0.00
   14   19   35      4.77      0.00
    7   17   38     -1.74      0.00
   13   13   38     -7.10      0.00
    6   15   39      0.90      0.00
    1   10   41      5.83      0.00
    3    3   42      2.52      0.00
   18   26   28      3.08      0.00
   10   28   30      5.79      0.00
   20   22   30     -3.01      0.00
   12   22   34     -3.96      0.00
    2   22   36     -1.04      0.00
    4   18   38      2.37      0.00
   12   14   38     -3.95      0.00
    2    4   42      1.25      0.00
   11   24   33     -2.13      0.00
   16   21   33     -4.27      0.00
    7   21   36      1.70      0.00
    3   16   39      7.40      0.00
   11   12   39      0.81      0.00
   18   25   29     -2.37      0.00
    7   29   30      3.42      0.00
   19   23   30     -3.36      0.00
   10   27   31     -7.63      0.00
    5   26   33      3.66      0.00
    3   25   34      5.95      0.00
    6   23   35     -3.07      0.00
    9   22   35     -1.01      0.00
   14   15   37      0.95      0.00
   11   15   38     -5.06      0.00
   10   13   39     -4.57      0.00
    3   10   41      1.08      0.00
    1    5   42     -3.46      0.00
   13   28   29     -3.39      0.00
    7   28   31     -9.84      0.00
   13   20   35      0.84      0.00
    5   20   37     -0.14      0.00
    8   19   37      6.46      0.00
   13   16   37      1.20      0.00
    5   13   40     -0.63      0.00
    7    8   41      4.23      0.00
   14   24   32     -1.35      0.00
    8   24   34     11.01      0.00
    4   22   36    -10.60      0.00
   10   20   36      1.69      0.00
    0   14   40     11.04      0.00
    4    4   42      5.89      0.00
   13   27   30     -0.48      0.00
   15   22   33      0.76      0.00
    9   14   39     -7.07      0.00
    6    9   41     -2.28      0.00
    3    5   42    -12.59      0.00
   18   24   30     -0.89      0.00
    0   30   30      2.76      0.00
   10   26   32     -4.93      0.00
   10   16   38     -1.97      0.00
    2   14   40      2.84      0.00
   10   10   40     -2.19      0.00
    0    6   42      9.14      0.00
   17   27   28     -8.64      0.00
   20   21   31     -0.89      0.00
    0   29   31      5.54      0.00
    7   27   32     11.35      0.00
    1   24   35      6.15      0.00
   12   17   37     -2.64      0.00
    5   16   39     -1.24      0.00
    9   11   40      1.98      0.00
    0   11   41      6.68      0.00
    2   30   30    -18.59      0.00
   18   18   34     13.88      0.00
    6   18   38     -0.28      0.00
    2    6   42     -0.42      0.00
   17   26   29     -1.66      0.00
    2   29   31     10.31      0.00
   13   26   31      3.20      0.00
   19   22   31     -6.80      0.00
    5   25   34     -7.99      0.00
   11   23   34     -3.73      0.00
   17   19   34      0.20      0.00
    1   19   38     -3.21      0.00
    2   11   41     -2.39      0.00
    5   10   41     -7.47      0.00
    0   28   32     29.70      0.00
   16   16   36     10.07      0.00
    8   12   40      2.38      0.00
    3   24   35     -1.25      0.00
   12   21   35      0.09      0.00
   15   17   36     -2.44      0.00
    0   21   37     -0.32      0.00
    8   15   39      4.59      0.00
    0   17   39     -4.31      0.00
    2   28   32      0.68      0.00
   16   20   34      6.73      0.00
    4   14   40      8.41      0.00
   17   25   30      7.97      0.00
   18   23   31      0.32      0.00
    7   26   33      4.71      0.00
   10   25   33     11.70      0.00
   14   23   33     -3.69      0.00
    2   21   37      5.38      0.00
   11   18   37     -3.00      0.00
    3   19   38      1.81      0.00
    9   17   38     -8.75      0.00
    2   17   39     -0.58      0.00
    1    7   42      3.44      0.00
    5    5   42     -2.22      0.00
    4   30   30      8.52      0.00
    6   22   36     -2.96      0.00
   14   18   36      2.66      0.00
    4    6   42      6.82      0.00
    4   29   31      3.64      0.00
   13   25   32      1.61      0.00
    0   27   33    -10.02      0.00
    8   23   35     -6.78      0.00
    9   21   36     -1.95      0.00
    7   20   37      0.12      0.00
    7   13   40      7.99      0.00
    4   11   41      1.64      0.00
    9   29   30      5.84      0.00
    2   27   33      1.45      0.00
   15   21   34     -5.42      0.00
    3    7   42     -6.63      0.00
   16   28   28     -5.44      0.00
    4   28   32      4.75      0.00
   20   20   32     -9.27      0.00
   24   25   25    -10.80      0.00
   16   27   29     -4.70      0.00
   12   29   29    -10.79      0.00
    9   28   31      7.97      0.00
   17   24   31     -3.11      0.00
   19   21   32     -8.30      0.00
    5   24   35      3.89      0.00
    1   23   36      3.43      0.00
   13   19   36     -8.34      0.00
    4   21   37      3.11      0.00
    4   17   39      5.94      0.00
    7   16   39     -4.13      0.00
    1   15   40      2.15      0.00
    1   12   41      4.35      0.00
    8    9   41     -1.00      0.00
   24   24   26     16.81      0.00
   12   28   30     20.54      0.00
    0    8   42     -0.39      0.00
   23   25   26      2.30      0.00
    7   25   34      6.58      0.00
   11   22   35      6.51      0.00
   10   19   37     -8.16      0.00
    5   19   38      5.69      0.00
    7   10   41      5.04      0.00
   16   26   30     -4.71      0.00
   18   22   32    -10.87      0.00
   10   24   34      8.52      0.00
    0   26   34     10.66      0.00
    8   18   38     -1.05      0.00
    6   14   40     -0.45      0.00
    2    8   42      1.69      0.00
   23   24   27      9.34      0.00
   12   27   31      7.64      0.00
    9   27   32      5.22      0.00
    4   27   33     13.48      0.00
   13   24   33      0.39      0.00
    3   23   36     -0.20      0.00
   12   13   39      7.93      0.00
    3   15   40     -4.65      0.00
    3   12   41      4.99      0.00
   22   26   26      0.37      0.00
    6   30   30     11.36      0.00
    2   26   34      6.31      0.00
   14   22   34      3.95      0.00
   14   14   38     -0.21      0.00
    6    6   42     -1.02      0.00
   22   25   27     -1.37      0.00
    6   29   31     -6.22      0.00
   17   18   35     -3.56      0.00
   13   15   38      8.39      0.00
   11   14   39      2.00      0.00
    6   11   41      2.94      0.00
    5    7   42     -0.37      0.00
   12   20   36     -0.33      0.00
   23   23   28      3.75      0.00
   16   25   31    -13.12      0.00
   17   23   32      7.32      0.00
   16   19   35    -11.82      0.00
   11   11   40     -6.69      0.00
   22   24   28     -0.28      0.00
    6   28   32     16.94      0.00
   12   26   32      1.17      0.00
    8   22   36     -6.14      0.00
   12   16   38      6.50      0.00
    0   20   38     -0.42      0.00
   10   12   40     -6.01      0.00
    4    8   42     -0.08      0.00
   21   26   27      3.49      0.00
    9   26   33     -5.05      0.00
    6   21   37     -4.28      0.00
    1   18   39      1.64      0.00
    6   17   39     -4.62      0.00
   10   15   39      7.58      0.00
    1    9   42     -7.24      0.00
    4   26   34     -4.31      0.00
    2   20   38     -8.61      0.00
   21   25   28     -0.28      0.00
   15   28   29     -0.40      0.00
   19   20   33      2.57      0.00
    7   24   35    -12.63      0.00
   15   20   35     -0.01      0.00
    0   25   35     15.55      0.00
    5   23   36      6.57      0.00
    9   20   37    -10.22      0.00
   15   16   37      8.27      0.00
    5   15   40      7.66      0.00
    9   13   40      5.34      0.00
    5   12   41      8.27      0.00
    0   13   41      0.33      0.00
    0    1   43     -6.38      0.00
   22   23   29      2.12      0.00
   15   27   30      2.15      0.00
    6   27   33     -4.41      0.00
   18   21   33      9.11      0.00
   13   23   34     -4.05      0.00
    2   25   35    -15.28      0.00
   10   23   35      2.33      0.00
    1   22   37      0.31      0.00
   14   17   37      2.55      0.00
    7   19   38      4.86      0.00
   11   17   38     -1.02      0.00
    3   18   39      9.01      0.00
    2   13   41      2.47      0.00
    3    9   42     -6.27      0.00
    1    2   43     -3.80      0.00
   16   24   32     -1.08      0.00
    0   16   40     -7.51      0.00
   20   27   27      3.25      0.00
   21   24   29      5.48      0.00
   12   25   33     -2.21      0.00
   11   21   36     -3.56      0.00
    9   16   39      6.65      0.00
    0    3   43      3.73      0.00
   20   26   28     -5.67      0.00
    4   20   38      6.14      0.00
    2   16   40     11.53      0.00
    8   14   40      1.82      0.00
   11   29   30     -5.41      0.00
    1   30   31     -2.01      0.00
   15   26   31     -6.01      0.00
   17   22   33     -2.43      0.00
    9   25   34     -3.25      0.00
   14   21   35     -0.01      0.00
    3   22   37     -2.68      0.00
   13   18   37      5.79      0.00
    9   10   41     -0.19      0.00
    7    7   42      8.52      0.00
    2    3   43      5.25      0.00
    8   30   30      4.93      0.00
    6    8   42      8.12      0.00
    0   10   42      4.62      0.00
   20   25   29      6.07      0.00
    8   29   31     -6.98      0.00
   11   28   31      6.76      0.00
    1   29   32      7.95      0.00
    4   25   35      7.60      0.00
    4   13   41     -2.16      0.00
    8   11   41      1.31      0.00
    1    4   43      6.64      0.00
   22   22   30     -3.69      0.00
    6   26   34     -5.24      0.00
   10   18   38      6.17      0.00
    2   10   42     -0.35      0.00
   21   23   30      1.28      0.00
    3   30   31      7.10      0.00
    5   18   39      1.17      0.00
    5    9   42      2.38      0.00
    8   28   32     -6.67      0.00
    0   24   36    -26.92      0.00
    4   16   40    -10.96      0.00
   19   27   28     -6.38      0.00
    3   29   32     -6.92      0.00
   11   27   32    -14.71      0.00
   15   25   32     13.48      0.00
    1   28   33     -3.69      0.00
   16   23   33     -3.39      0.00
    7   23   36     12.09      0.00
   17   17   36     -2.87      0.00
    8   21   37      2.25      0.00
   12   19   37      8.38      0.00
    8   17   39      6.46      0.00
    7   15   40      4.63      0.00
    7   12   41     -3.52      0.00
    3    4   43      1.85      0.00
    0    5   43     13.70      0.00
   20   24   30      2.43      0.00
   12   24   34     10.41      0.00
    2   24   36      9.74      0.00
   16   18   36      3.56      0.00
   19   26   29      8.64      0.00
   14   29   29    -10.50      0.00
   19   19   34    -11.38      0.00
   13   22   35     -0.90      0.00
    5   22   37      3.48      0.00
    1   14   41      2.68      0.00
    2    5   43     -5.45      0.00
   14   28   30      1.55      0.00
   18   20   34     -8.49      0.00
   10   22   36      2.85      0.00
    6   20   38    -11.28      0.00
    4   10   42     -4.74      0.00
    3   28   33      4.65      0.00
    8   27   33    -20.35      0.00
    9   24   35     -1.23      0.00
   15   19   36     10.24      0.00
    0   19   39     -8.29      0.00
   19   25   30    -12.54      0.00
    5   30   31     -4.60      0.00
   14   27   31     17.08      0.00
   21   22   31     -1.76      0.00
   11   26   33     15.07      0.00
    1   27   34      2.30      0.00
   17   21   34     -8.39      0.00
    6   25   35     10.71      0.00
    1   21   38     -5.85      0.00
    9   19   38     19.77      0.00
    2   19   39     10.05      0.00
   13   14   39      7.47      0.00
    3   14   41      1.99      0.00
    6   13   41      0.18      0.00
    1   11   42      2.58      0.00
    1    6   43     -5.24      0.00
    4   24   36      3.58      0.00
   12   12   40     -0.38      0.00
   20   23   31      5.47      0.00
    5   29   32      1.22      0.00
   15   24   33    -18.73      0.00
   11   20   37      8.74      0.00
   12   15   39      6.42      0.00
    1   17   40      0.34      0.00
   11   13   40      4.01      0.00
    4    5   43     -9.68      0.00
   18   28   28     -2.60      0.00
   14   20   36     -4.73      0.00
    6   16   40     12.74      0.00
    8    8   42    -17.74      0.00
   18   27   29     11.49      0.00
    3   27   34    -13.07      0.00
    3   21   38     12.59      0.00
   15   15   38      8.89      0.00
    7   18   39      4.38      0.00
    3   11   42      0.98      0.00
    7    9   42     -6.71      0.00
    3    6   43      3.93      0.00
   14   26   32     32.99      0.00
    8   26   34      6.47      0.00
   16   22   34      6.25      0.00
   14   16   38     -0.78      0.00
   10   14   40      4.64      0.00
   19   24   31     -6.09      0.00
    5   28   33    -12.39      0.00
   12   23   35     19.76      0.00
    0   23   37      2.98      0.00
    4   19   39    -16.99      0.00
   11   16   39      4.81      0.00
    3   17   40     -9.00      0.00
   18   26   30     -8.22      0.00
   10   30   30    -34.87      0.00
    6   10   42      0.43      0.00
   10   29   31      4.11      0.00
   11   25   34     11.74      0.00
    1   26   35     -7.25      0.00
    2   23   37     13.19      0.00
    7   22   37    -17.14      0.00
   13   17   38      5.17      0.00
    2    7   43     25.13      0.00
   21   21   32      4.23      0.00
    9   23   36    -18.33      0.00
   13   21   36      2.93      0.00
    9   12   41     -7.92      0.00
   20   22   32    -30.41      0.00
   18   19   35     10.31      0.00
   10   21   37     11.86      0.00
   17   20   35    -10.09      0.00
    4   23   37    -18.13      0.00
   16   17   37      5.91      0.00
    5   17   40     15.60      0.00
    4    7   43      4.83      0.00
   25   25   26      9.26      0.00
   24   26   26     27.54      0.00
   26   26   26      6.60      0.00
   24   25   27     17.25      0.00
   23   26   27     12.62      0.00
   25   26   27      1.77      0.00
   22   27   27     33.44      0.00
   24   27   27      0.09      0.00
   26   27   27    -15.90      0.00
   24   24   28    -15.08      0.00
   23   25   28     -9.57      0.00
   25   25   28     11.44      0.00
   22   26   28      7.62      0.00
   24   26   28     -7.20      0.00
   26   26   28     -1.56      0.00
   21   27   28      0.97      0.00
   23   27   28     -2.50      0.00
   25   27   28     -3.31      0.00
   27   27   28     12.63      0.00
   20   28   28     24.18      0.00
   22   28   28      7.20      0.00
   24   28   28     17.21      0.00
   26   28   28      8.79      0.00
   28   28   28    -28.74      0.00
   23   24   29     10.03      0.00
   22   25   29      9.34      0.00
   24   25   29     10.84      0.00
   21   26   29     -0.50      0.00
   23   26   29     11.76      0.00
   25   26   29     -8.24      0.00
   20   27   29     14.78      0.00
   22   27   29    -15.79      0.00
   24   27   29     -6.55      0.00
   26   27   29      0.73      0.00
   17   28   29     18.66      0.00
   19   28   29     15.68      0.00
   21   28   29      3.65      0.00
   23   28   29    -10.45      0.00
   25   28   29     -5.83      0.00
   27   28   29      3.03      0.00
   16   29   29     -5.89      0.00
   18   29   29     18.00      0.00
   20   29   29    -25.44      0.00
   22   29   29     -2.75      0.00
   24   29   29      6.81      0.00
   26   29   29     -2.83      0.00
   28   29   29      6.79      0.00
   23   23   30     19.46      0.00
   22   24   30    -19.83      0.00
   24   24   30     11.59      0.00
   21   25   30      5.29      0.00
   23   25   30     -6.47      0.00
   25   25   30    -13.30      0.00
   20   26   30    -16.26      0.00
   22   26   30      9.57      0.00
   24   26   30     -0.10      0.00
   26   26   30     -9.00      0.00
   17   27   30      3.96      0.00
   19   27   30    -24.64      0.00
   21   27   30      1.63      0.00
   23   27   30      0.61      0.00
   25   27   30     -2.07      0.00
   27   27   30      7.54      0.00
   16   28   30     -9.16      0.00
   18   28   30      8.93      0.00
   20   28   30      9.17      0.00
   22   28   30     -6.09      0.00
   24   28   30     -0.35      0.00
   26   28   30     -0.24      0.00
   28   28   30      2.91      0.00
   13   29   30    -11.55      0.00
   15   29   30     10.15      0.00
   17   29   30    -18.26      0.00
   19   29   30    -12.56      0.00
   21   29   30     -5.12      0.00
   23   29   30      3.68      0.00
   25   29   30      3.87      0.00
   27   29   30     -5.33      0.00
   12   30   30      2.77      0.00
   14   30   30    -35.55      0.00
   16   30   30     25.44      0.00
   18   30   30     15.73      0.00
   20   30   30     16.11      0.00
   22   30   30      4.82      0.00
   24   30   30     -5.83      0.00
   26   30   30      9.08      0.00
   22   23   31     -0.64      0.00
   21   24   31     19.55      0.00
   23   24   31     -8.13      0.00
   18   25   31      3.53      0.00
   20   25   31     -8.75      0.00
   22   25   31     -5.03      0.00
   24   25   31      3.64      0.00
   17   26   31    -11.73      0.00
   19   26   31      8.40      0.00
   21   26   31      0.73      0.00
   23   26   31     -0.70      0.00
   25   26   31      6.59      0.00
   16   27   31     -1.89      0.00
   18   27   31      4.23      0.00
   20   27   31      9.64      0.00
   22   27   31     -9.18      0.00
   24   27   31     -0.61      0.00
   26   27   31      3.89      0.00
   13   28   31     17.37      0.00
   15   28   31    -14.80      0.00
   17   28   31      0.61      0.00
   19   28   31      3.08      0.00
   21   28   31     -0.77      0.00
   23   28   31      3.44      0.00
   25   28   31      9.45      0.00
   27   28   31    -11.91      0.00
   12   29   31     17.10      0.00
   14   29   31     -2.59      0.00
   16   29   31     -3.06      0.00
   18   29   31     -3.97      0.00
   20   29   31     -8.55      0.00
   22   29   31     16.76      0.00
   24   29   31     -5.28      0.00
   26   29   31     -0.64      0.00
    7   30   31     -7.25      0.00
    9   30   31      3.17      0.00
   11   30   31     -4.99      0.00
   13   30   31     22.70      0.00
   15   30   31      1.93      0.00
   17   30   31     -1.90      0.00
   19   30   31      6.40      0.00
   21   30   31     -2.58      0.00
   23   30   31     -4.18      0.00
   25   30   31     -5.19      0.00
    0   31   31     -5.40      0.00
    2   31   31     14.56      0.00
    4   31   31     11.98      0.00
    6   31   31     -2.99      0.00
    8   31   31     17.31      0.00
   10   31   31    -10.78      0.00
   12   31   31     -9.40      0.00
   14   31   31     -2.02      0.00
   16   31   31     -0.39      0.00
   18   31   31     -9.70      0.00
   20   31   31      4.05      0.00
   22   31   31     -6.56      0.00
   24   31   31     13.61      0.00
   22   22   32      3.59      0.00
   19   23   32     -5.50      0.00
   21   23   32     -2.93      0.00
   23   23   32      5.44      0.00
   18   24   32     -2.05      0.00
   20   24   32     -2.13      0.00
   22   24   32     -4.33      0.00
   24   24   32      9.83      0.00
   17   25   32      4.07      0.00
   19   25   32     11.40      0.00
   21   25   32      4.56      0.00
   23   25   32      2.37      0.00
   25   25   32     -0.51      0.00
   16   26   32     -5.77      0.00
   18   26   32    -16.71      0.00
   20   26   32      4.35      0.00
   22   26   32      2.80      0.00
   24   26   32     -8.39      0.00
   26   26   32     13.38      0.00
   13   27   32      8.30      0.00
   15   27   32      9.63      0.00
   17   27   32      8.21      0.00
   19   27   32      2.63      0.00
   21   27   32     -0.30      0.00
   23   27   32      3.98      0.00
   25   27   32     -1.93      0.00
   27   27   32    -10.32      0.00
   10   28   32     -3.22      0.00
   12   28   32      2.18      0.00
   14   28   32      6.99      0.00
   16   28   32     -3.32      0.00
   18   28   32      1.73      0.00
   20   28   32    -16.29      0.00
   22   28   32     -0.47      0.00
   24   28   32      6.65      0.00
   26   28   32      2.14      0.00
    7   29   32     24.68      0.00
    9   29   32     18.04      0.00
   11   29   32     -6.55      0.00
   13   29   32    -15.78      0.00
   15   29   32      3.25      0.00
   17   29   32      6.13      0.00
   19   29   32      8.50      0.00
   21   29   32     -3.66      0.00
   23   29   32     -0.12      0.00
   25   29   32      3.10      0.00
    0   30   32     63.58      0.00
    2   30   32    -19.20      0.00
    4   30   32     -3.08      0.00
    6   30   32     21.07      0.00
    8   30   32    -25.62      0.00
   10   30   32      7.44      0.00
   12   30   32     12.63      0.00
   14   30   32     -4.22      0.00
   16   30   32     -8.92      0.00
   18   30   32      7.13      0.00
   20   30   32      1.03      0.00
   22   30   32      0.63      0.00
   24   30   32     -6.18      0.00
    1   31   32      9.83      0.00
    3   31   32      8.71      0.00
    5   31   32     -0.65      0.00
    7   31   32      0.97      0.00
    9   31   32     -0.86      0.00
   11   31   32     12.91      0.00
   13   31   32    -12.99      0.00
   15   31   32     -6.84      0.00
   17   31   32      6.69      0.00
   19   31   32     -2.19      0.00
   21   31   32      2.66      0.00
   23   31   32     -7.83      0.00
    0   32   32    -46.29      0.00
    2   32   32    -43.32      0.00
    4   32   32    -17.24      0.00
    6   32   32     17.18      0.00
    8   32   32    -13.97      0.00
   10   32   32    -10.25      0.00
   12   32   32     -2.11      0.00
   14   32   32     28.73      0.00
   16   32   32     -5.20      0.00
   18   32   32      3.14      0.00
   20   32   32    -11.35      0.00
   22   32   32     17.57      0.00
   20   21   33      9.65      0.00
   19   22   33      6.42      0.00
   21   22   33     -5.68      0.00
   18   23   33      7.22      0.00
   20   23   33      2.21      0.00
   22   23   33     -2.22      0.00
   17   24   33     -1.70      0.00
   19   24   33    -11.75      0.00
   21   24   33    -12.74      0.00
   23   24   33     -0.62      0.00
   14   25   33      6.86      0.00
   16   25   33     -1.02      0.00
   18   25   33      8.36      0.00
   20   25   33     -6.49      0.00
   22   25   33      1.26      0.00
   24   25   33      5.67      0.00
   13   26   33      6.82      0.00
   15   26   33     -8.92      0.00
   17   26   33      5.02      0.00
   19   26   33      5.20      0.00
   21   26   33      3.75      0.00
   23   26   33      1.72      0.00
   25   26   33     -9.14      0.00
   10   27   33    -11.56      0.00
   12   27   33      3.03      0.00
   14   27   33      3.22      0.00
   16   27   33      0.10      0.00
   18   27   33     -5.22      0.00
   20   27   33      2.50      0.00
   22   27   33     -0.93      0.00
   24   27   33     -6.29      0.00
   26   27   33     -8.76      0.00
    7   28   33      5.69      0.00
    9   28   33    -11.01      0.00
   11   28   33     18.70      0.00
   13   28   33     -4.17      0.00
   15   28   33     -0.23      0.00
   17   28   33     -6.16      0.00
   19   28   33     -1.51      0.00
   21   28   33      5.60      0.00
   23   28   33     -0.21      0.00
   25   28   33      1.62      0.00
    0   29   33     12.43      0.00
    2   29   33     -9.20      0.00
    4   29   33     16.92      0.00
    6   29   33      9.21      0.00
    8   29   33     -4.45      0.00
   10   29   33      9.78      0.00
   12   29   33     -1.96      0.00
   14   29   33     -2.90      0.00
   16   29   33     11.60      0.00
   18   29   33      0.21      0.00
   20   29   33      0.49      0.00
   22   29   33     10.18      0.00
   24   29   33    -17.42      0.00
    1   30   33    -14.17      0.00
    3   30   33     -5.42      0.00
    5   30   33     -9.68      0.00
    7   30   33     -6.22      0.00
    9   30   33      7.95      0.00
   11   30   33    -12.94      0.00
   13   30   33     -2.79      0.00
   15   30   33     -2.64      0.00
   17   30   33    -10.77      0.00
   19   30   33    -12.73      0.00
   21   30   33     -0.84      0.00
   23   30   33      3.78      0.00
    0   31   33     16.35      0.00
    2   31   33     -3.60      0.00
    4   31   33      3.98      0.00
    6   31   33    -13.40      0.00
    8   31   33      9.33      0.00
   10   31   33      6.59      0.00
   12   31   33    -10.18      0.00
   14   31   33      9.38      0.00
   16   31   33      7.19      0.00
   18   31   33      1.86      0.00
   20   31   33      4.49      0.00
   22   31   33     -4.38      0.00
    1   32   33      6.64      0.00
    3   32   33      6.38      0.00
    5   32   33     14.30      0.00
    7   32   33     -6.62      0.00
    9   32   33      2.17      0.00
   11   32   33     -2.02      0.00
   13   32   33     -1.84      0.00
   15   32   33      0.71      0.00
   17   32   33     -1.00      0.00
   19   32   33      4.79      0.00
   21   32   33     -4.43      0.00
    0   33   33      7.23      0.00
    2   33   33     13.00      0.00
    4   33   33     -2.45      0.00
    6   33   33     -2.51      0.00
    8   33   33     -2.04      0.00
   10   33   33     16.58      0.00
   12   33   33     -5.73      0.00
   14   33   33      3.72      0.00
   16   33   33      1.45      0.00
   18   33   33     -2.35      0.00
   20   33   33      3.46      0.00
   20   20   34    -12.43      0.00
   19   21   34     -6.74      0.00
   21   21   34     -8.03      0.00
   18   22   34      4.54      0.00
   20   22   34      4.70      0.00
   22   22   34     -2.15      0.00
   15   23   34     -8.66      0.00
   17   23   34     -7.96      0.00
   19   23   34      8.10      0.00
   21   23   34      9.51      0.00
   23   23   34     -3.02      0.00
   14   24   34     -3.76      0.00
   16   24   34     -2.56      0.00
   18   24   34      1.81      0.00
   20   24   34     -7.04      0.00
   22   24   34      7.73      0.00
   24   24   34    -11.64      0.00
   13   25   34    -20.66      0.00
   15   25   34     -1.06      0.00
   17   25   34      2.13      0.00
   19   25   34     -3.75      0.00
   21   25   34      5.68      0.00
   23   25   34     -3.71      0.00
   25   25   34     17.22      0.00
   10   26   34     -2.55      0.00
   12   26   34     -5.18      0.00
   14   26   34      1.54      0.00
   16   26   34      2.10      0.00
   18   26   34     -3.06      0.00
   20   26   34     -7.33      0.00
   22   26   34     -1.01      0.00
   24   26   34     -5.49      0.00
   26   26   34      4.43      0.00
    5   27   34      0.14      0.00
    7   27   34    -16.00      0.00
    9   27   34     11.90      0.00
   11   27   34    -19.93      0.00
   13   27   34      5.57      0.00
   15   27   34      3.20      0.00
   17   27   34      4.47      0.00
   19   27   34      2.83      0.00
   21   27   34      3.78      0.00
   23   27   34     -3.85      0.00
   25   27   34      8.19      0.00
    0   28   34      3.22      0.00
    2   28   34    -10.83      0.00
    4   28   34    -15.92      0.00
    6   28   34      5.39      0.00
    8   28   34     -5.57      0.00
   10   28   34     -6.28      0.00
   12   28   34      2.91      0.00
   14   28   34    -11.23      0.00
   16   28   34     -0.25      0.00
   18   28   34     -3.95      0.00
   20   28   34     -1.03      0.00
   22   28   34     -2.85      0.00
   24   28   34      7.01      0.00
    1   29   34      9.41      0.00
    3   29   34      2.27      0.00
    5   29   34      0.66      0.00
    7   29   34    -19.80      0.00
    9   29   34      4.33      0.00
   11   29   34      0.46      0.00
   13   29   34      5.14      0.00
   15   29   34      5.59      0.00
   17   29   34     -2.68      0.00
   19   29   34     11.09      0.00
   21   29   34      5.37      0.00
   23   29   34     -0.93      0.00
    0   30   34      7.02      0.00
    2   30   34     -3.47      0.00
    4   30   34      8.62      0.00
    6   30   34     11.67      0.00
    8   30   34      4.76      0.00
[truncated: 56,076 more chars]
