# Supplementary material for: Dynamic three-dimensional structures of a metal–organic framework captured with femtosecond serial crystallography
Source: Nat Chem. 2024 Mar 25;16(5):693–9. doi: 10.1038/s41557-024-01460-w (PMC11087265; doi:10.1038/s41557-024-01460-w)
Supplement: Supplementary file 7 — Crystallographic structure factors for PCN–224(Fe)–CO at 0 ps; CCDC reference number 2308177. [file 41557_2024_1460_MOESM7_ESM.cif]

 
data_time0d00
# start Validation Reply Form
_vrf_THETM01_time0d00
;
PROBLEM: The value of sine(theta_max)/wavelength is less than 0.575
RESPONSE: To prevent the intensities of the Bragg spots in the 
low-resolution region from exceeding the detector's saturation limit, 
the X-ray flux had to be limited. Consequently, the intensity of the 
Bragg spots in the high-resolution region was insufficient for detection, 
resulting in the limited resolution.
;
_vrf_PLAT084_time0d00
;
PROBLEM: High wR2 Value (i.e. > 0.25) ...................       0.37 Report
RESPONSE: In serial femtosecond crystallography, diffraction images 
are acquired from a large number of different crystals with different 
sizes and crystallinity. Consequently, errors are introduced while 
merging data obtained from different crystals. Such errors result in 
a high wR2 value for this crystal structure. Moreover, the crystallographic 
analysis of PCN-224 reveals the presence of MOF-525 structural motifs, 
which manifest as defects within the crystal matrix. These defects are 
presumed to be a contributing factor to the elevated wR2 values noted 
in the analysis.
;
# end Validation Reply Form

 
_audit_creation_method            'SHELXL-2018/3'
_shelx_SHELXL_version_number      '2018/3'
_chemical_name_systematic         ?
_chemical_name_common             ?
_chemical_melting_point           ?
_chemical_formula_moiety          'C147 H72 Fe3 N12 O67 Zr12' 
_chemical_formula_sum
 'C147 H72 Fe3 N12 O67 Zr12' 
_chemical_formula_weight          4340.35

loop_
 _atom_type_symbol
 _atom_type_description
 _atom_type_scat_dispersion_real
 _atom_type_scat_dispersion_imag
 _atom_type_scat_source
 'C'  'C'   0.0051   0.0024
 'International Tables Vol C Tables 4.2.6.8 and 6.1.1.4'
 'H'  'H'   0.0000   0.0000
 'International Tables Vol C Tables 4.2.6.8 and 6.1.1.4'
 'N'  'N'   0.0096   0.0048
 'International Tables Vol C Tables 4.2.6.8 and 6.1.1.4'
 'O'  'O'   0.0160   0.0088
 'International Tables Vol C Tables 4.2.6.8 and 6.1.1.4'
 'Fe'  'Fe'   0.3561   1.1184
 'International Tables Vol C Tables 4.2.6.8 and 6.1.1.4'
 'Zr'  'Zr'  -1.4549   0.7529
 'International Tables Vol C Tables 4.2.6.8 and 6.1.1.4'
 
_space_group_crystal_system       cubic
_space_group_IT_number            229
_space_group_name_H-M_alt         'I m -3 m'
_space_group_name_Hall            '-I 4 2 3'
 
_shelx_space_group_comment
;
The symmetry employed for this shelxl refinement is uniquely defined
by the following loop, which should always be used as a source of
symmetry information in preference to the above space-group names.
They are only intended as comments.
;
 
loop_
 _space_group_symop_operation_xyz
 'x, y, z'
 '-x, -y, z'
 '-x, y, -z'
 'x, -y, -z'
 'z, x, y'
 'z, -x, -y'
 '-z, -x, y'
 '-z, x, -y'
 'y, z, x'
 '-y, z, -x'
 'y, -z, -x'
 '-y, -z, x'
 'y, x, -z'
 '-y, -x, -z'
 'y, -x, z'
 '-y, x, z'
 'x, z, -y'
 '-x, z, y'
 '-x, -z, -y'
 'x, -z, y'
 'z, y, -x'
 'z, -y, x'
 '-z, y, x'
 '-z, -y, -x'
 'x+1/2, y+1/2, z+1/2'
 '-x+1/2, -y+1/2, z+1/2'
 '-x+1/2, y+1/2, -z+1/2'
 'x+1/2, -y+1/2, -z+1/2'
 'z+1/2, x+1/2, y+1/2'
 'z+1/2, -x+1/2, -y+1/2'
 '-z+1/2, -x+1/2, y+1/2'
 '-z+1/2, x+1/2, -y+1/2'
 'y+1/2, z+1/2, x+1/2'
 '-y+1/2, z+1/2, -x+1/2'
 'y+1/2, -z+1/2, -x+1/2'
 '-y+1/2, -z+1/2, x+1/2'
 'y+1/2, x+1/2, -z+1/2'
 '-y+1/2, -x+1/2, -z+1/2'
 'y+1/2, -x+1/2, z+1/2'
 '-y+1/2, x+1/2, z+1/2'
 'x+1/2, z+1/2, -y+1/2'
 '-x+1/2, z+1/2, y+1/2'
 '-x+1/2, -z+1/2, -y+1/2'
 'x+1/2, -z+1/2, y+1/2'
 'z+1/2, y+1/2, -x+1/2'
 'z+1/2, -y+1/2, x+1/2'
 '-z+1/2, y+1/2, x+1/2'
 '-z+1/2, -y+1/2, -x+1/2'
 '-x, -y, -z'
 'x, y, -z'
 'x, -y, z'
 '-x, y, z'
 '-z, -x, -y'
 '-z, x, y'
 'z, x, -y'
 'z, -x, y'
 '-y, -z, -x'
 'y, -z, x'
 '-y, z, x'
 'y, z, -x'
 '-y, -x, z'
 'y, x, z'
 '-y, x, -z'
 'y, -x, -z'
 '-x, -z, y'
 'x, -z, -y'
 'x, z, y'
 '-x, z, -y'
 '-z, -y, x'
 '-z, y, -x'
 'z, -y, -x'
 'z, y, x'
 '-x+1/2, -y+1/2, -z+1/2'
 'x+1/2, y+1/2, -z+1/2'
 'x+1/2, -y+1/2, z+1/2'
 '-x+1/2, y+1/2, z+1/2'
 '-z+1/2, -x+1/2, -y+1/2'
 '-z+1/2, x+1/2, y+1/2'
 'z+1/2, x+1/2, -y+1/2'
 'z+1/2, -x+1/2, y+1/2'
 '-y+1/2, -z+1/2, -x+1/2'
 'y+1/2, -z+1/2, x+1/2'
 '-y+1/2, z+1/2, x+1/2'
 'y+1/2, z+1/2, -x+1/2'
 '-y+1/2, -x+1/2, z+1/2'
 'y+1/2, x+1/2, z+1/2'
 '-y+1/2, x+1/2, -z+1/2'
 'y+1/2, -x+1/2, -z+1/2'
 '-x+1/2, -z+1/2, y+1/2'
 'x+1/2, -z+1/2, -y+1/2'
 'x+1/2, z+1/2, y+1/2'
 '-x+1/2, z+1/2, -y+1/2'
 '-z+1/2, -y+1/2, x+1/2'
 '-z+1/2, y+1/2, -x+1/2'
 'z+1/2, -y+1/2, -x+1/2'
 'z+1/2, y+1/2, x+1/2'
 
_cell_length_a                    38.853(5)
_cell_length_b                    38.853(5)
_cell_length_c                    38.853(5)
_cell_angle_alpha                 90
_cell_angle_beta                  90
_cell_angle_gamma                 90
_cell_volume                      58652(20)
_cell_formula_units_Z             4
_cell_measurement_temperature     293(2)
_cell_measurement_reflns_used     3930687
_cell_measurement_theta_min       0.87
_cell_measurement_theta_max       27.90
 
_exptl_crystal_description        cubic
_exptl_crystal_colour             black
_exptl_crystal_density_meas       ?
_exptl_crystal_density_method     ?
_exptl_crystal_density_diffrn     0.492          
_exptl_crystal_F_000              8528
_exptl_transmission_factor_min    ?
_exptl_transmission_factor_max    ?
_exptl_crystal_size_max           ?
_exptl_crystal_size_mid           ?
_exptl_crystal_size_min           ?
_exptl_absorpt_coefficient_mu     0.449
_shelx_estimated_absorpt_T_min    ?
_shelx_estimated_absorpt_T_max    ?
_exptl_absorpt_correction_type    ?
_exptl_absorpt_correction_T_min   ?
_exptl_absorpt_correction_T_max   ?
_exptl_absorpt_process_details    ?
_exptl_absorpt_special_details    ?
_diffrn_ambient_temperature       293(2)
_diffrn_radiation_wavelength      0.82656
_diffrn_radiation_type            'synchrotron'
_diffrn_source                    'PAL-XFEL'
_diffrn_measurement_device_type   'SFX measurement MX-225HS'
_diffrn_measurement_method        'Fixed-target system'
_diffrn_detector_area_resol_mean  ?
_diffrn_reflns_number             7319
_diffrn_reflns_av_unetI/netI      0.1005
_diffrn_reflns_av_R_equivalents   0.0820
_diffrn_reflns_limit_h_min        1
_diffrn_reflns_limit_h_max        43
_diffrn_reflns_limit_k_min        0
_diffrn_reflns_limit_k_max        30
_diffrn_reflns_limit_l_min        0
_diffrn_reflns_limit_l_max        30
_diffrn_reflns_theta_min          0.862
_diffrn_reflns_theta_max          27.733
_diffrn_reflns_theta_full         27.733
_diffrn_measured_fraction_theta_max   0.996
_diffrn_measured_fraction_theta_full  0.996
_diffrn_reflns_Laue_measured_fraction_max    0.996
_diffrn_reflns_Laue_measured_fraction_full   0.996
_diffrn_reflns_point_group_measured_fraction_max   0.996
_diffrn_reflns_point_group_measured_fraction_full  0.996
_reflns_number_total              4118
_reflns_number_gt                 2739
_reflns_threshold_expression      'I > 2\s(I)'
_reflns_Friedel_coverage          0.000
_reflns_Friedel_fraction_max      .
_reflns_Friedel_fraction_full     .
 
_reflns_special_details
;
 Reflections were merged by SHELXL according to the crystal
 class for the calculation of statistics and refinement.
 
 Structure factors included contributions from the .fab file.
 
 _reflns_Friedel_fraction is defined as the number of unique
 Friedel pairs measured divided by the number that would be
 possible theoretically, ignoring centric projections and
 systematic absences.
;
 
_computing_data_collection        ?
_computing_cell_refinement        ?
_computing_data_reduction         'CrystFEL (J. Appl. Cryst. 2012) and XPREP (Bruker, 2004)'
_computing_structure_solution     'SHELXT 2018/2 (Sheldrick, 2018)'
_computing_structure_refinement 'SHELXL-2018/3 (Sheldrick, 2018)'
_computing_molecular_graphics     ?
_computing_publication_material   ?
_refine_special_details           ?
_refine_ls_structure_factor_coef  Fsqd
_refine_ls_matrix_type            full
_refine_ls_weighting_scheme       calc
_refine_ls_weighting_details
'w=1/[\s^2^(Fo^2^)+(0.2000P)^2^] where P=(Fo^2^+2Fc^2^)/3'
_atom_sites_solution_primary      ?
_atom_sites_solution_secondary    ?
_atom_sites_solution_hydrogens    geom
_refine_ls_hydrogen_treatment     constr
_refine_ls_extinction_method      'SHELXL-2018/3 (Sheldrick 2018)'
_refine_ls_extinction_coef        0.0019(2)
_refine_ls_extinction_expression
 'Fc^*^=kFc[1+0.001xFc^2^\l^3^/sin(2\q)]^-1/4^'
_refine_ls_number_reflns          4118
_refine_ls_number_parameters      131
_refine_ls_number_restraints      144
_refine_ls_R_factor_all           0.1550
_refine_ls_R_factor_gt            0.1323
_refine_ls_wR_factor_ref          0.3742
_refine_ls_wR_factor_gt           0.3331
_refine_ls_goodness_of_fit_ref    1.337
_refine_ls_restrained_S_all       1.321
_refine_ls_shift/su_max           0.004
_refine_ls_shift/su_mean          0.000
 
loop_
 _atom_site_label
 _atom_site_type_symbol
 _atom_site_fract_x
 _atom_site_fract_y
 _atom_site_fract_z
 _atom_site_U_iso_or_equiv
 _atom_site_adp_type
 _atom_site_occupancy
 _atom_site_site_symmetry_order  
 _atom_site_calc_flag
 _atom_site_refinement_flags_posn
 _atom_site_refinement_flags_adp
 _atom_site_refinement_flags_occupancy
 _atom_site_disorder_assembly
 _atom_site_disorder_group
C6 C 0.750000 0.66908(16) 0.16908(16) 0.162(6) Uani 1 2 d DS TU P . .
C7 C 0.750000 0.64085(14) 0.14085(14) 0.131(4) Uani 1 2 d DS TU P . .
O7 O 0.71686(17) 0.71686(17) 0.28314(17) 0.087(2) Uani 1 6 d S TU P . .
C9 C 0.7191(4) 0.5969(3) 0.1075(3) 0.175(4) Uani 1 1 d . U . . .
H9 H 0.698778 0.585179 0.102685 0.209 Uiso 1 1 calc R U . . .
O9 O 0.72154(19) 0.67304(17) 0.18490(17) 0.169(3) Uani 1 1 d . U . . .
C8 C 0.7210(4) 0.6238(2) 0.1340(2) 0.172(4) Uani 1 1 d . U . . .
H8 H 0.701265 0.629084 0.146389 0.207 Uiso 1 1 calc R U . . .
C10 C 0.750000 0.58987(18) 0.08987(18) 0.145(5) Uani 1 2 d S TU P . .
C11 C 0.750000 0.56300(14) 0.06300(14) 0.168(6) Uani 1 2 d S TU P . .
C12 C 0.7504(3) 0.52866(15) 0.07336(16) 0.179(5) Uani 1 1 d . U . . .
C13 C 0.7510(4) 0.51815(19) 0.10864(16) 0.205(6) Uani 1 1 d . U . . .
H13 H 0.751312 0.532451 0.127824 0.246 Uiso 1 1 calc R U . . .
N14 N 0.7506(4) 0.500000 0.0517(2) 0.182(6) Uani 1 2 d S TU P . .
Fe15 Fe 0.73515(17) 0.500000 0.000000 0.143(4) Uani 0.5 4 d DS TU P . .
C16 C 0.6910(5) 0.500000 0.000000 0.142(10) Uani 0.5 4 d DS TU P . .
O17 O 0.6638(7) 0.500000 0.000000 0.192(11) Uani 0.5 4 d DS TU P . .
Zr1 Zr 0.7138(2) 0.7138(2) 0.2212(2) 0.102(2) Uani 0.42(2) 2 d S TU P . 1
O1 O 0.7103(5) 0.7640(4) 0.2360(4) 0.093(5) Uani 0.42(2) 2 d S TU P . 1
O3 O 0.6600(5) 0.7119(7) 0.2445(6) 0.149(8) Uani 0.42(2) 1 d . U P . 1
Zr2 Zr 0.7021(2) 0.7021(2) 0.2335(2) 0.118(2) Uani 0.58(2) 2 d S TU P . 2
O4 O 0.6497(6) 0.6913(7) 0.2524(7) 0.211(9) Uani 0.58(2) 1 d . U P . 2
O2 O 0.6841(5) 0.7549(3) 0.2451(3) 0.126(7) Uani 0.58(2) 2 d S TU P . 2
 
loop_
 _atom_site_aniso_label
 _atom_site_aniso_U_11
 _atom_site_aniso_U_22
 _atom_site_aniso_U_33
 _atom_site_aniso_U_23
 _atom_site_aniso_U_13
 _atom_site_aniso_U_12
C6 0.227(13) 0.129(5) 0.129(5) -0.074(7) -0.105(8) 0.105(8)
C7 0.224(12) 0.085(4) 0.085(4) -0.045(5) -0.051(5) 0.051(5)
O7 0.087(2) 0.087(2) 0.087(2) -0.028(3) -0.028(3) 0.028(3)
C9 0.284(13) 0.116(6) 0.124(6) -0.038(5) -0.032(7) 0.002(7)
O9 0.185(6) 0.161(5) 0.161(5) -0.099(4) -0.086(4) 0.093(5)
C8 0.295(13) 0.107(5) 0.115(5) -0.067(5) -0.050(6) 0.024(7)
C10 0.287(16) 0.074(3) 0.074(3) -0.008(4) 0.002(5) -0.002(5)
C11 0.390(19) 0.056(3) 0.056(3) -0.009(4) -0.002(5) 0.002(5)
C12 0.425(15) 0.057(3) 0.056(3) -0.013(3) -0.009(5) 0.006(5)
C13 0.49(2) 0.076(3) 0.048(3) -0.003(3) -0.003(6) -0.001(7)
N14 0.417(19) 0.060(4) 0.071(4) 0.000 -0.014(6) 0.000
Fe15 0.318(11) 0.0583(18) 0.0539(17) 0.000 0.000 0.000
C16 0.32(3) 0.053(11) 0.053(11) 0.000 0.000 0.000
O17 0.35(3) 0.119(16) 0.103(14) 0.000 0.000 0.000
Zr1 0.105(3) 0.105(3) 0.097(3) -0.049(2) -0.049(2) 0.046(3)
O1 0.080(11) 0.099(7) 0.099(7) -0.023(9) -0.025(6) 0.025(6)
O3 0.108(10) 0.177(16) 0.162(13) -0.080(12) -0.061(9) 0.056(10)
Zr2 0.120(2) 0.120(2) 0.114(3) -0.059(2) -0.059(2) 0.055(2)
O4 0.147(12) 0.218(19) 0.267(19) -0.018(16) -0.087(11) 0.044(13)
O2 0.123(12) 0.127(6) 0.127(6) -0.060(7) -0.074(8) 0.074(8)
 
_geom_special_details
;
 All esds (except the esd in the dihedral angle between two l.s. planes)
 are estimated using the full covariance matrix.  The cell esds are taken
 into account individually in the estimation of esds in distances, angles
 and torsion angles; correlations between esds in cell parameters are only
 used when they are defined by crystal symmetry.  An approximate (isotropic)
 treatment of cell esds is used for estimating esds involving l.s. planes.
;
 
loop_
 _geom_bond_atom_site_label_1
 _geom_bond_atom_site_label_2
 _geom_bond_distance
 _geom_bond_site_symmetry_2
 _geom_bond_publ_flag
C6 O9 1.274(8) 42_654 ?
C6 O9 1.275(8) . ?
C6 C7 1.551(11) . ?
C7 C8 1.335(13) . ?
C7 C8 1.335(13) 42_654 ?
O7 Zr2 2.090(5) 11_566 ?
O7 Zr2 2.090(5) 8_656 ?
O7 Zr2 2.090(5) . ?
O7 Zr1 2.413(11) . ?
O7 Zr1 2.413(11) 11_566 ?
O7 Zr1 2.413(11) 8_656 ?
C9 C10 1.409(14) . ?
C9 C8 1.467(11) . ?
C9 H9 0.9300 . ?
O9 Zr1 2.141(6) . ?
O9 Zr2 2.327(9) . ?
C8 H8 0.9300 . ?
C10 C11 1.476(13) . ?
C11 C12 1.394(8) . ?
C11 C12 1.394(8) 42_654 ?
C12 N14 1.396(7) . ?
C12 C13 1.430(9) . ?
C13 C13 1.410(15) 51_565 ?
C13 H13 0.9300 . ?
N14 Fe15 2.083(9) 89_654 ?
N14 Fe15 2.096(9) . ?
Fe15 Fe15 1.154(13) 89_654 ?
Fe15 C16 1.71(2) . ?
C16 O17 1.056(19) . ?
Zr1 O1 1.29(3) 83_654 ?
Zr1 O1 2.039(11) . ?
Zr1 O1 2.039(11) 8_656 ?
Zr1 O3 2.28(2) 62 ?
Zr1 O3 2.28(2) . ?
Zr1 Zr1 2.84(2) 80_564 ?
Zr1 Zr1 2.84(2) 83_654 ?
Zr1 Zr1 3.574(7) 8_656 ?
Zr1 Zr1 3.574(7) 11_566 ?
O1 O1 1.78(2) 80_564 ?
O1 O1 1.78(2) 83_654 ?
Zr2 O4 2.21(2) . ?
Zr2 O4 2.21(2) 62 ?
Zr2 O2 2.214(7) 8_656 ?
Zr2 O2 2.214(7) . ?
Zr2 Zr2 3.535(6) 11_566 ?
Zr2 Zr2 3.535(6) 8_656 ?
 
loop_
 _geom_angle_atom_site_label_1
 _geom_angle_atom_site_label_2
 _geom_angle_atom_site_label_3
 _geom_angle
 _geom_angle_site_symmetry_1
 _geom_angle_site_symmetry_3
 _geom_angle_publ_flag
O9 C6 O9 129.5(9) 42_654 . ?
O9 C6 C7 115.2(4) 42_654 . ?
O9 C6 C7 115.2(4) . . ?
C8 C7 C8 120.8(10) . 42_654 ?
C8 C7 C6 119.6(5) . . ?
C8 C7 C6 119.6(5) 42_654 . ?
Zr2 O7 Zr2 115.5(4) 11_566 8_656 ?
Zr2 O7 Zr2 115.5(4) 11_566 . ?
Zr2 O7 Zr2 115.5(4) 8_656 . ?
Zr2 O7 Zr1 18.76(18) 11_566 11_566 ?
Zr2 O7 Zr1 107.8(5) 8_656 11_566 ?
Zr2 O7 Zr1 107.8(5) . 11_566 ?
Zr1 O7 Zr1 95.5(5) . 11_566 ?
Zr2 O7 Zr1 107.8(5) 11_566 8_656 ?
Zr2 O7 Zr1 18.76(18) 8_656 8_656 ?
Zr2 O7 Zr1 107.8(5) . 8_656 ?
Zr1 O7 Zr1 95.5(5) . 8_656 ?
Zr1 O7 Zr1 95.5(5) 11_566 8_656 ?
C10 C9 C8 115.8(13) . . ?
C10 C9 H9 122.1 . . ?
C8 C9 H9 122.1 . . ?
C6 O9 Zr1 121.9(7) . . ?
C6 O9 Zr2 137.0(6) . . ?
C7 C8 C9 122.5(12) . . ?
C7 C8 H8 118.7 . . ?
C9 C8 H8 118.7 . . ?
C9 C10 C9 122.6(12) . 42_654 ?
C9 C10 C11 118.7(6) . . ?
C9 C10 C11 118.7(6) 42_654 . ?
C12 C11 C12 123.6(8) . 42_654 ?
C12 C11 C10 118.2(4) . . ?
C12 C11 C10 118.2(4) 42_654 . ?
C11 C12 N14 126.1(6) . . ?
C11 C12 C13 123.4(6) . . ?
N14 C12 C13 110.5(6) . . ?
C13 C13 C12 106.6(4) 51_565 . ?
C13 C13 H13 126.7 51_565 . ?
C12 C13 H13 126.7 . . ?
C12 N14 C12 105.8(7) 51_565 . ?
C12 N14 Fe15 125.7(5) 51_565 89_654 ?
C12 N14 Fe15 125.7(5) . 89_654 ?
C12 N14 Fe15 125.2(5) 51_565 . ?
C12 N14 Fe15 125.2(5) . . ?
Fe15 N14 Fe15 32.1(4) 89_654 . ?
Fe15 Fe15 C16 180.0 89_654 . ?
Fe15 Fe15 N14 74.6(5) 89_654 42_654 ?
C16 Fe15 N14 105.4(5) . 42_654 ?
Fe15 Fe15 N14 74.6(5) 89_654 89_654 ?
C16 Fe15 N14 105.4(5) . 89_654 ?
N14 Fe15 N14 149.1(9) 42_654 89_654 ?
Fe15 Fe15 N14 73.4(5) 89_654 . ?
C16 Fe15 N14 106.6(5) . . ?
N14 Fe15 N14 85.63(10) 42_654 . ?
N14 Fe15 N14 85.63(10) 89_654 . ?
Fe15 Fe15 N14 73.4(5) 89_654 50 ?
C16 Fe15 N14 106.6(5) . 50 ?
N14 Fe15 N14 85.63(10) 42_654 50 ?
N14 Fe15 N14 85.63(10) 89_654 50 ?
N14 Fe15 N14 146.8(9) . 50 ?
O17 C16 Fe15 180.0 . . ?
O1 Zr1 O1 59.8(9) 83_654 . ?
O1 Zr1 O1 59.8(9) 83_654 8_656 ?
O1 Zr1 O1 92.7(9) . 8_656 ?
O1 Zr1 O9 100.7(10) 83_654 . ?
O1 Zr1 O9 154.6(9) . . ?
O1 Zr1 O9 90.1(5) 8_656 . ?
O1 Zr1 O9 100.7(10) 83_654 62 ?
O1 Zr1 O9 90.1(5) . 62 ?
O1 Zr1 O9 154.5(9) 8_656 62 ?
O9 Zr1 O9 77.0(3) . 62 ?
O1 Zr1 O3 139.8(6) 83_654 62 ?
O1 Zr1 O3 139.7(9) . 62 ?
O1 Zr1 O3 81.8(8) 8_656 62 ?
O9 Zr1 O3 65.7(7) . 62 ?
O9 Zr1 O3 111.5(6) 62 62 ?
O1 Zr1 O3 139.8(6) 83_654 . ?
O1 Zr1 O3 81.8(8) . . ?
O1 Zr1 O3 139.7(9) 8_656 . ?
O9 Zr1 O3 111.5(6) . . ?
O9 Zr1 O3 65.7(7) 62 . ?
O3 Zr1 O3 77.5(12) 62 . ?
O1 Zr1 O7 105.0(8) 83_654 . ?
O1 Zr1 O7 71.0(6) . . ?
O1 Zr1 O7 71.0(6) 8_656 . ?
O9 Zr1 O7 133.3(5) . . ?
O9 Zr1 O7 133.3(5) 62 . ?
O3 Zr1 O7 69.6(5) 62 . ?
O3 Zr1 O7 69.6(5) . . ?
O1 Zr1 Zr1 40.4(4) 83_654 80_564 ?
O1 Zr1 Zr1 24.2(6) . 80_564 ?
O1 Zr1 Zr1 89.8(6) 8_656 80_564 ?
O9 Zr1 Zr1 130.6(8) . 80_564 ?
O9 Zr1 Zr1 82.5(3) 62 80_564 ?
O3 Zr1 Zr1 162.0(5) 62 80_564 ?
O3 Zr1 Zr1 99.5(8) . 80_564 ?
O7 Zr1 Zr1 92.7(2) . 80_564 ?
O1 Zr1 Zr1 40.4(4) 83_654 83_654 ?
O1 Zr1 Zr1 89.8(6) . 83_654 ?
O1 Zr1 Zr1 24.2(6) 8_656 83_654 ?
O9 Zr1 Zr1 82.5(3) . 83_654 ?
O9 Zr1 Zr1 130.6(8) 62 83_654 ?
O3 Zr1 Zr1 99.5(8) 62 83_654 ?
O3 Zr1 Zr1 162.0(5) . 83_654 ?
O7 Zr1 Zr1 92.7(2) . 83_654 ?
Zr1 Zr1 Zr1 77.9(7) 80_564 83_654 ?
O1 Zr1 Zr1 76.0(7) 83_654 8_656 ?
O1 Zr1 Zr1 81.2(4) . 8_656 ?
O1 Zr1 Zr1 28.8(6) 8_656 8_656 ?
O9 Zr1 Zr1 111.47(15) . 8_656 ?
O9 Zr1 Zr1 171.25(18) 62 8_656 ?
O3 Zr1 Zr1 75.0(4) 62 8_656 ?
O3 Zr1 Zr1 111.6(5) . 8_656 ?
O7 Zr1 Zr1 42.2(3) . 8_656 ?
Zr1 Zr1 Zr1 89.998(2) 80_564 8_656 ?
Zr1 Zr1 Zr1 51.1(4) 83_654 8_656 ?
O1 Zr1 Zr1 76.0(7) 83_654 11_566 ?
O1 Zr1 Zr1 28.8(6) . 11_566 ?
O1 Zr1 Zr1 81.2(4) 8_656 11_566 ?
O9 Zr1 Zr1 171.25(18) . 11_566 ?
O9 Zr1 Zr1 111.47(15) 62 11_566 ?
O3 Zr1 Zr1 111.6(5) 62 11_566 ?
O3 Zr1 Zr1 75.0(4) . 11_566 ?
O7 Zr1 Zr1 42.2(3) . 11_566 ?
Zr1 Zr1 Zr1 51.1(4) 80_564 11_566 ?
Zr1 Zr1 Zr1 89.998(2) 83_654 11_566 ?
Zr1 Zr1 Zr1 60.000(1) 8_656 11_566 ?
Zr1 O1 O1 81.4(17) 80_564 80_564 ?
Zr1 O1 O1 81.4(17) 80_564 83_654 ?
O1 O1 O1 111.7(14) 80_564 83_654 ?
Zr1 O1 Zr1 115.4(7) 80_564 11_566 ?
O1 O1 Zr1 38.8(10) 80_564 11_566 ?
O1 O1 Zr1 132.2(5) 83_654 11_566 ?
Zr1 O1 Zr1 115.4(7) 80_564 . ?
O1 O1 Zr1 132.2(5) 80_564 . ?
O1 O1 Zr1 38.8(10) 83_654 . ?
Zr1 O1 Zr1 122.5(12) 11_566 . ?
O7 Zr2 O4 89.9(9) . . ?
O7 Zr2 O4 89.9(9) . 62 ?
O4 Zr2 O4 62.5(12) . 62 ?
O7 Zr2 O2 69.3(3) . 8_656 ?
O4 Zr2 O2 136.7(8) . 8_656 ?
O4 Zr2 O2 79.4(9) 62 8_656 ?
O7 Zr2 O2 69.3(3) . . ?
O4 Zr2 O2 79.4(9) . . ?
O4 Zr2 O2 136.7(8) 62 . ?
O2 Zr2 O2 123.1(8) 8_656 . ?
O7 Zr2 O9 142.5(3) . . ?
O4 Zr2 O9 118.5(7) . . ?
O4 Zr2 O9 83.3(7) 62 . ?
O2 Zr2 O9 73.2(3) 8_656 . ?
O2 Zr2 O9 135.8(7) . . ?
O7 Zr2 O9 142.5(3) . 62 ?
O4 Zr2 O9 83.3(7) . 62 ?
O4 Zr2 O9 118.5(7) 62 62 ?
O2 Zr2 O9 135.8(7) 8_656 62 ?
O2 Zr2 O9 73.2(3) . 62 ?
O9 Zr2 O9 69.9(4) . 62 ?
O7 Zr2 Zr2 32.27(18) . 11_566 ?
O4 Zr2 Zr2 84.2(7) . 11_566 ?
O4 Zr2 Zr2 114.7(6) 62 11_566 ?
O2 Zr2 Zr2 94.6(2) 8_656 11_566 ?
O2 Zr2 Zr2 37.0(3) . 11_566 ?
O9 Zr2 Zr2 156.6(4) . 11_566 ?
O9 Zr2 Zr2 110.18(15) 62 11_566 ?
O7 Zr2 Zr2 32.27(18) . 8_656 ?
O4 Zr2 Zr2 114.7(6) . 8_656 ?
O4 Zr2 Zr2 84.2(7) 62 8_656 ?
O2 Zr2 Zr2 37.0(3) 8_656 8_656 ?
O2 Zr2 Zr2 94.6(2) . 8_656 ?
O9 Zr2 Zr2 110.18(15) . 8_656 ?
O9 Zr2 Zr2 156.6(4) 62 8_656 ?
Zr2 Zr2 Zr2 60.000(1) 11_566 8_656 ?
Zr2 O2 Zr2 105.9(5) . 11_566 ?
 
loop_
 _geom_torsion_atom_site_label_1
 _geom_torsion_atom_site_label_2
 _geom_torsion_atom_site_label_3
 _geom_torsion_atom_site_label_4
 _geom_torsion
 _geom_torsion_site_symmetry_1
 _geom_torsion_site_symmetry_2
 _geom_torsion_site_symmetry_3
 _geom_torsion_site_symmetry_4
 _geom_torsion_publ_flag
O9 C6 C7 C8 -177.6(6) 42_654 . . . ?
O9 C6 C7 C8 2.4(6) . . . . ?
O9 C6 C7 C8 2.4(6) 42_654 . . 42_654 ?
O9 C6 C7 C8 -177.6(6) . . . 42_654 ?
O9 C6 O9 Zr1 6.4(4) 42_654 . . . ?
C7 C6 O9 Zr1 -173.6(4) . . . . ?
O9 C6 O9 Zr2 -11.0(6) 42_654 . . . ?
C7 C6 O9 Zr2 169.0(6) . . . . ?
C8 C7 C8 C9 -0.3(7) 42_654 . . . ?
C6 C7 C8 C9 179.7(7) . . . . ?
C10 C9 C8 C7 0.6(13) . . . . ?
C8 C9 C10 C9 -0.3(6) . . . 42_654 ?
C8 C9 C10 C11 179.7(6) . . . . ?
C9 C10 C11 C12 -77.0(8) . . . . ?
C9 C10 C11 C12 103.0(8) 42_654 . . . ?
C9 C10 C11 C12 103.0(8) . . . 42_654 ?
C9 C10 C11 C12 -77.0(8) 42_654 . . 42_654 ?
C12 C11 C12 N14 0.3(11) 42_654 . . . ?
C10 C11 C12 N14 -179.7(11) . . . . ?
C12 C11 C12 C13 179.6(15) 42_654 . . . ?
C10 C11 C12 C13 -0.4(15) . . . . ?
C11 C12 C13 C13 179.6(9) . . . 51_565 ?
N14 C12 C13 C13 -1.0(13) . . . 51_565 ?
C11 C12 N14 C12 -179.1(5) . . . 51_565 ?
C13 C12 N14 C12 2(2) . . . 51_565 ?
C11 C12 N14 Fe15 19(2) . . . 89_654 ?
C13 C12 N14 Fe15 -160.0(11) . . . 89_654 ?
C11 C12 N14 Fe15 -20(2) . . . . ?
C13 C12 N14 Fe15 160.4(11) . . . . ?
 
_refine_diff_density_max    1.034
_refine_diff_density_min   -0.718
_refine_diff_density_rms    0.121

_shelx_res_file
;
TITL shelx_time-0d10v3_a.res in Im-3m
    shelx_time-0d10v3_a_sq.res
    created by SHELXL-2018/3 at 22:23:57 on 19-Dec-2022
REM Old TITL shelx_time-0d10v3 in Im-3m
REM SHELXT solution in Im-3m: R1 0.521, Rweak 0.268, Alpha 0.185
REM <I/s>   0.000 for    0 systematic absences,  Orientation as input
REM Formula found by SHELXT:  C168 N54 O4 Fe3 Zr12
CELL  0.82656  38.8533  38.8533  38.8533   90.000   90.000   90.000
ZERR    4.000   0.0045   0.0045   0.0045    0.000    0.000    0.000
LATT  2
SYMM -X, -Y, Z
SYMM -X, Y, -Z
SYMM X, -Y, -Z
SYMM Z, X, Y
SYMM Z, -X, -Y
SYMM -Z, -X, Y
SYMM -Z, X, -Y
SYMM Y, Z, X
SYMM -Y, Z, -X
SYMM Y, -Z, -X
SYMM -Y, -Z, X
SYMM Y, X, -Z
SYMM -Y, -X, -Z
SYMM Y, -X, Z
SYMM -Y, X, Z
SYMM X, Z, -Y
SYMM -X, Z, Y
SYMM -X, -Z, -Y
SYMM X, -Z, Y
SYMM Z, Y, -X
SYMM Z, -Y, X
SYMM -Z, Y, X
SYMM -Z, -Y, -X
SFAC C H N O FE ZR
DISP $C  0.00511  0.00239 15.74444!source kissel
DISP $H -0.00002  0.00000  0.66615!source kissel
DISP $N  0.00955  0.00480 28.17579!source kissel
DISP $O  0.01604  0.00875 47.81841!source kissel
DISP $Fe  0.35610  1.11842 5271.23871!source kissel
DISP $Zr -1.45491  0.75288 3671.72661!source kissel
UNIT 588 288 48 268 12 48
ACTA
L.S. 5 0  236
BOND $H
FMAP 2
DFIX 1.71 0.02 Fe15 C16
DFIX 1.1 0.02 C16 O17
DFIX 1.513 0.02 C6 C7
SIMU 0.05
DELU 0.05
PLAN 20
ABIN
LIST 4
WGHT    0.200000
EXTI    0.001851
FVAR       0.11102   0.42437
C6    1    0.750000    0.669075    0.169075    10.50000    0.22673    0.12896 =
         0.12896   -0.07353   -0.10485    0.10485
C7    1    0.750000    0.640849    0.140849    10.50000    0.22392    0.08467 =
         0.08467   -0.04485   -0.05087    0.05087
O7    4    0.716861    0.716861    0.283139    10.16667    0.08695    0.08695 =
         0.08695   -0.02809   -0.02809    0.02809
C9    1    0.719104    0.596865    0.107503    11.00000    0.28420    0.11563 =
         0.12384   -0.03807   -0.03206    0.00210
AFIX  43
H9    2    0.698778    0.585179    0.102685    11.00000   -1.20000
AFIX   0
O9    4    0.721541    0.673037    0.184900    11.00000    0.18485    0.16074 =
         0.16093   -0.09899   -0.08612    0.09341
C8    1    0.721010    0.623751    0.133953    11.00000    0.29468    0.10748 =
         0.11474   -0.06654   -0.04956    0.02405
AFIX  43
H8    2    0.701265    0.629084    0.146389    11.00000   -1.20000
AFIX   0
C10   1    0.750000    0.589865    0.089865    10.50000    0.28684    0.07362 =
         0.07362   -0.00842    0.00200   -0.00200
C11   1    0.750000    0.563005    0.063005    10.50000    0.39015    0.05639 =
         0.05639   -0.00871   -0.00200    0.00200
C12   1    0.750381    0.528659    0.073363    11.00000    0.42537    0.05672 =
         0.05637   -0.01302   -0.00895    0.00587
C13   1    0.750984    0.518145    0.108636    11.00000    0.49219    0.07619 =
         0.04754   -0.00339   -0.00325   -0.00069
AFIX  43
H13   2    0.751312    0.532451    0.127824    11.00000   -1.20000
AFIX   0
N14   3    0.750570    0.500000    0.051687    10.50000    0.41670    0.05959 =
         0.07065    0.00000   -0.01406    0.00000
FE15  5    0.735147    0.500000    0.000000    10.12500    0.31773    0.05828 =
         0.05390    0.00000    0.00000    0.00000
C16   1    0.691015    0.500000    0.000000    10.12500    0.32013    0.05285 =
         0.05304    0.00000    0.00000    0.00000
O17   4    0.663837    0.500000    0.000000    10.12500    0.35470    0.11943 =
         0.10271    0.00000    0.00000    0.00000
CONF
MERG 2
PART 1
ZR1   6    0.713781    0.713781    0.221178    20.50000    0.10534    0.10534 =
         0.09656   -0.04921   -0.04921    0.04647
O1    4    0.710313    0.763990    0.236010    20.50000    0.08029    0.09864 =
         0.09864   -0.02332   -0.02477    0.02477
O3    4    0.660035    0.711884    0.244463    21.00000    0.10819    0.17733 =
         0.16248   -0.08045   -0.06126    0.05556
PART 0
PART 2
ZR2   6    0.702135    0.702135    0.233534   -20.50000    0.12010    0.12010 =
         0.11351   -0.05894   -0.05894    0.05543
O4    4    0.649698    0.691319    0.252415   -21.00000    0.14718    0.21787 =
         0.26682   -0.01781   -0.08700    0.04418
O2    4    0.684083    0.754937    0.245063   -20.50000    0.12291    0.12714 =
         0.12714   -0.05996   -0.07369    0.07369
PART 0
PART 7
PART 0
HKLF 4


REM  shelx_time-0d10v3_a.res in Im-3m
REM wR2 = 0.3742, GooF = S = 1.337, Restrained GooF = 1.321 for all data
REM R1 = 0.1323 for 2739 Fo > 4sig(Fo) and 0.1550 for all 4118 data
REM 131 parameters refined using 144 restraints

END

WGHT      0.2000      0.0000

REM Highest difference peak  1.034,  deepest hole -0.718,  1-sigma level  0.121
Q1    1   0.7082  0.7083  0.2268  10.50000  0.05    1.03
Q2    1   0.6779  0.5000  0.0000  10.25000  0.05    0.92
Q3    1   0.6469  0.7296  0.2613  11.00000  0.05    0.81
Q4    1   0.6410  0.7094  0.2906  10.50000  0.05    0.70
Q5    1   0.7016  0.7016  0.2704  10.50000  0.05    0.64
Q6    1   0.6458  0.7100  0.2470  11.00000  0.05    0.63
Q7    1   0.6544  0.7101  0.2497  11.00000  0.05    0.62
Q8    1   0.6690  0.7572  0.2428  10.50000  0.05    0.52
Q9    1   0.7326  0.7057  0.2034  11.00000  0.05    0.51
Q10   1   0.7564  0.5201  0.1114  11.00000  0.05    0.49
Q11   1   0.7369  0.5000  0.1318  10.50000  0.05    0.49
Q12   1   0.6786  0.7053  0.2947  10.50000  0.05    0.48
Q13   1   0.7417  0.5000  0.1374  10.50000  0.05    0.47
Q14   1   0.6759  0.7700  0.2300  10.50000  0.05    0.47
Q15   1   0.6787  0.6726  0.1798  11.00000  0.05    0.46
Q16   1   0.7079  0.7511  0.2313  11.00000  0.05    0.45
Q17   1   0.7777  0.5000  0.1109  10.50000  0.05    0.43
Q18   1   0.7500  0.5000  0.0000  10.12500  0.05    0.43
Q19   1   0.7703  0.5277  0.1259  11.00000  0.05    0.43
Q20   1   0.6985  0.7681  0.2462  11.00000  0.05    0.42
;
_shelx_res_checksum   83818

_shelx_hkl_file
;
   1   1   0 -304.82   89.17
   2   0   0 6807.91  296.41
   2   1   1 4984.27  140.13
   2   2   0 5609.05  204.48
   2   2   2 9999.00  794.26
   3   1   0  986.57   48.69
   3   1   2  595.23   66.56
   3   2   1  553.90   59.22
   3   3   0  112.47   59.48
   3   3   2  522.90   40.10
   4   0   0 7541.50  335.82
   4   1   1 1866.37  103.08
   4   1   3  151.17   43.53
   4   2   0 1940.16  126.84
   4   2   2 3242.94  264.14
   4   3   1  285.60   37.99
   4   3   3 -270.64   34.27
   4   4   0  800.60  144.47
   4   4   2  611.43  146.07
   4   4   4  806.59  196.49
   5   1   0   59.79   34.60
   5   1   2  -93.11   10.04
   5   1   4 1091.60   23.81
   5   2   1  -55.94   42.28
   5   2   3  492.73   19.94
   5   3   0 -385.31   32.87
   5   3   2  485.21   19.09
   5   3   4  -86.92   45.77
   5   4   1 1105.38   29.04
   5   4   3 -217.06   18.83
   5   5   0  944.22  121.72
   5   5   2 1134.08   70.50
   5   5   4   36.65    8.83
   6   0   0 5072.28  403.38
   6   1   1 2560.95  101.65
   6   1   3 -178.40   23.43
   6   1   5  647.39   39.05
   6   2   0 1153.27   34.69
   6   2   2 1389.91  138.93
   6   2   4  571.15   82.80
   6   3   1 -158.02   19.03
   6   3   3   15.67    5.43
   6   3   5  580.25   55.65
   6   4   0   76.95   28.26
   6   4   2  610.58   79.24
   6   4   4  301.04   45.93
   6   5   1  688.42   38.85
   6   5   3  458.15   25.79
   6   5   5  963.05   96.31
   6   6   0  852.83   83.00
   6   6   2  403.89   73.48
   6   6   4 1714.02  189.42
   6   6   6  587.15  138.86
   7   1   0  -87.70   22.99
   7   1   2   71.12    9.08
   7   1   4   -1.22    4.47
   7   1   6 -134.36   10.15
   7   2   1   75.13    9.68
   7   2   3  207.13   52.01
   7   2   5  726.79   73.21
   7   3   0  220.39   19.52
   7   3   2  136.32    7.23
   7   3   4  346.90   23.30
   7   3   6 2226.15   98.54
   7   4   1   -0.16    4.72
   7   4   3  402.85   30.04
   7   4   5  720.44   34.71
   7   5   0  863.71   66.38
   7   5   2  616.32   52.81
   7   5   4  703.84   46.35
   7   5   6  353.58   56.48
   7   6   1 -111.49   13.57
   7   6   3 2477.03  145.74
   7   6   5  293.47   39.39
   7   7   0 4419.80  282.48
   7   7   2 4397.56  251.99
   7   7   4 1687.34  127.49
   7   7   6  209.42   22.12
   8   0   0 4316.32  398.04
   8   1   1 1801.41   77.69
   8   1   3  506.68   32.89
   8   1   5 1005.10   36.96
   8   1   7  147.36   18.43
   8   2   0 2402.58  173.53
   8   2   2 1333.85  130.74
   8   2   4 1794.09  226.43
   8   2   6  548.49  104.75
   8   3   1  493.91   40.52
   8   3   3 -327.25   19.54
   8   3   5  598.83   30.95
   8   3   7 1525.36   97.62
   8   4   0  897.53  127.73
   8   4   2 1991.23  233.77
   8   4   4 2566.11  186.75
   8   4   6   85.10   36.72
   8   5   1  992.84   29.93
   8   5   3  557.11   29.40
   8   5   5  932.27  100.14
   8   5   7 1036.01   78.13
   8   6   0  335.55   55.81
   8   6   2  615.85  108.95
   8   6   4   -2.71   11.02
   8   6   6 1132.19  147.38
   8   7   1  101.96   15.24
   8   7   3 1676.93  127.07
   8   7   5 1166.71  112.00
   8   7   7  896.69   79.15
   8   8   0  979.25  126.51
   8   8   2  592.29   56.59
   8   8   4  547.31   74.08
   8   8   6 1205.83  133.54
   8   8   8  723.94  110.84
   9   1   0  707.60   56.50
   9   1   2  370.74   34.58
   9   1   4  645.38   36.98
   9   1   6   75.28   11.44
   9   1   8   47.69    8.34
   9   2   1  491.37   53.59
   9   2   3  988.66   18.76
   9   2   5 -152.21   32.71
   9   2   7  755.23   53.92
   9   3   0  630.05   15.64
   9   3   2  978.13   28.60
   9   3   4 -312.28   14.42
   9   3   6  187.84   15.71
   9   3   8  717.66   67.94
   9   4   1  781.77   50.83
   9   4   3 -353.20   14.02
   9   4   5   65.96   12.86
   9   4   7  373.32   52.58
   9   5   0   65.62   35.87
   9   5   2 -162.07   11.99
   9   5   4   58.61    9.44
   9   5   6  474.77   58.24
   9   5   8  943.13   57.37
   9   6   1   84.85    9.41
   9   6   3  189.53   13.69
   9   6   5  372.05   27.88
   9   6   7   98.98    7.19
   9   7   0  637.46   57.26
   9   7   2  666.86   44.28
   9   7   4  343.41   31.98
   9   7   6   86.76    7.05
   9   7   8  957.77   86.83
   9   8   1   41.08    7.23
   9   8   3  697.26   58.24
   9   8   5  953.52   81.29
   9   8   7  944.67   98.51
   9   9   0 3146.50  221.66
   9   9   2 3553.57  154.64
   9   9   4 1748.36  128.47
   9   9   6  507.66   57.46
   9   9   8  210.14   20.90
  10   0   0 1842.67  244.23
  10   1   1  246.25   40.57
  10   1   3  507.17   51.94
  10   1   5  174.15    8.01
  10   1   7  189.35   22.43
  10   1   9  106.90   11.35
  10   2   0 3400.74  235.86
  10   2   2  230.07   70.07
  10   2   4 1282.62  129.91
  10   2   6  965.61  108.66
  10   2   8  701.71   66.00
  10   3   1  444.04   38.79
  10   3   3  617.43   46.55
  10   3   5  538.55   44.68
  10   3   7  912.62   89.37
  10   3   9  727.54   69.92
  10   4   0 2292.74  187.79
  10   4   2 1263.44  127.78
  10   4   4 1275.86  123.22
  10   4   6   15.35    6.88
  10   4   8   41.52    6.97
  10   5   1  158.29    6.68
  10   5   3  694.96   49.22
  10   5   5 1222.18   81.31
  10   5   7  845.28   69.36
  10   5   9  525.48   45.82
  10   6   0 2453.18  209.96
  10   6   2 1080.54  112.40
  10   6   4   -0.49    5.39
  10   6   6  157.00    7.08
  10   6   8   36.12   14.09
  10   7   1  183.23   14.84
  10   7   3  717.46   55.03
  10   7   5  791.10   62.84
  10   7   7  330.46   32.42
  10   7   9  739.94   80.29
  10   8   0 1163.21  112.91
  10   8   2  558.91   49.02
  10   8   4   46.71   10.19
  10   8   6   41.06   14.53
  10   8   8  275.07   51.43
  10   9   1   98.78   12.11
  10   9   3  692.32   57.61
  10   9   5  622.00   65.47
  10   9   7  599.63   46.02
  10   9   9  335.47   26.10
  10  10   0  611.09   98.20
  10  10   2 1072.78   98.31
  10  10   4  187.46   33.80
  10  10   6  348.19   51.72
  10  10   8  136.03   17.96
  10  10  10  293.18   55.28
  11   1   0  127.04    8.41
  11   1   2  173.66    7.25
  11   1   4   19.38    4.58
  11   1   6  -21.45    2.83
  11   1   8  -80.24    4.36
  11   1  10   98.47    5.83
  11   2   1  197.10   13.51
  11   2   3  563.56   28.93
  11   2   5   86.14    7.61
  11   2   7  628.36   31.15
  11   2   9  131.76   12.64
  11   3   0 1109.61   75.42
  11   3   2  527.53   27.50
  11   3   4   76.08   10.97
  11   3   6   56.77    5.39
  11   3   8   13.44    7.23
  11   3  10  176.07   16.69
  11   4   1   22.21    5.43
  11   4   3   64.80    8.17
  11   4   5   -2.29    9.92
  11   4   7   45.60   15.84
  11   4   9  115.52    7.77
  11   5   0  390.45   34.23
  11   5   2  108.88   13.04
  11   5   4  -10.77    5.67
  11   5   6  -13.44    5.94
  11   5   8  143.07   19.98
  11   5  10  427.04   52.01
  11   6   1   -8.90   10.24
  11   6   3   65.31    7.17
  11   6   5   18.76   17.07
  11   6   7    2.83    5.70
  11   6   9   96.47   18.09
  11   7   0  961.78   70.90
  11   7   2  615.39   30.73
  11   7   4   17.67   13.40
  11   7   6   -4.76    4.67
  11   7   8  193.82   19.40
  11   7  10  392.79   41.59
  11   8   1  -63.82    8.66
  11   8   3   19.69    5.70
  11   8   5  117.83   11.35
  11   8   7  222.60   21.10
  11   8   9   63.51    6.92
  11   9   0   98.09   10.06
  11   9   2  124.82    9.37
  11   9   4  152.28   21.01
  11   9   6   86.23   10.41
  11   9   8   66.67    6.81
  11   9  10  370.11   37.43
  11  10   1  106.37    8.23
  11  10   3  205.31   17.31
  11  10   5  456.28   72.46
  11  10   7  414.24   40.14
  11  10   9  338.65   38.19
  11  11   0  519.21   57.46
  11  11   2  489.57   28.19
  11  11   4  440.28   28.84
  11  11   6  410.30   34.29
  11  11   8  136.30   12.48
  11  11  10 -175.53   11.71
  12   0   0   71.90   25.19
  12   1   1  315.10   25.52
  12   1   3  428.13   30.80
  12   1   5  142.62    6.32
  12   1   7   11.33    6.12
  12   1   9   40.92    3.89
  12   1  11   57.97    5.94
  12   2   0 3676.19  204.71
  12   2   2 2636.30  154.24
  12   2   4 1601.24  129.54
  12   2   6 1119.09   96.42
  12   2   8  130.85   16.20
  12   2  10   43.88    9.41
  12   3   1  426.95   31.02
  12   3   3  389.79   27.04
  12   3   5  657.58   48.27
  12   3   7  329.75   23.39
  12   3   9  308.32   22.85
  12   3  11   93.71    8.92
  12   4   0  180.90   31.82
  12   4   2 1646.46  123.37
  12   4   4  655.31   60.91
  12   4   6   80.89   14.66
  12   4   8   46.89   18.69
  12   4  10   10.35    3.49
  12   5   1  149.72    7.01
  12   5   3  718.89   58.35
  12   5   5 1322.39  107.91
  12   5   7  545.33   62.66
  12   5   9  129.67   16.18
  12   5  11  416.29   40.08
  12   6   0 1444.83  148.65
  12   6   2 1189.58  102.07
  12   6   4  122.01   22.81
  12   6   6   10.06    5.74
  12   6   8   11.46   10.06
  12   6  10  119.34   19.58
  12   7   1   11.06    5.63
  12   7   3  322.34   26.97
  12   7   5  541.75   44.19
  12   7   7  133.96   14.82
  12   7   9  195.40   17.62
  12   7  11  290.18   25.50
  12   8   0   18.43    5.99
  12   8   2  131.43   22.76
  12   8   4   29.35    5.87
  12   8   6    4.54    3.14
  12   8   8   14.89    2.80
  12   8  10   32.65    6.14
  12   9   1   48.93    3.94
  12   9   3  290.31   20.14
  12   9   5  117.94   11.30
  12   9   7  210.00   24.41
  12   9   9   66.20    6.85
  12   9  11   76.71   41.08
  12  10   0  238.29   36.34
  12  10   2   29.02    6.03
  12  10   4    8.92    6.70
  12  10   6  166.72   17.38
  12  10   8   50.56    9.06
  12  10  10 -121.88   27.68
  12  11   1   53.54    5.52
  12  11   3   96.78    6.74
  12  11   5  408.05   29.84
  12  11   7  348.77   40.72
  12  11   9  176.51   42.48
  12  11  11 -124.26   14.13
  12  12   0 1683.00  185.70
  12  12   2 2069.49  204.02
  12  12   4 1385.17  139.79
  12  12   6  544.93   66.54
  12  12   8  210.29   34.58
  12  12  10 -109.24   10.37
  12  12  12  176.76   47.58
  13   1   0  614.45   36.94
  13   1   2  509.75   20.72
  13   1   4   90.48   15.42
  13   1   6  102.63    8.70
  13   1   8   75.88    5.70
  13   1  10   66.76    8.68
  13   1  12   39.10    4.41
  13   2   1  476.42   17.87
  13   2   3  214.50   16.20
  13   2   5 1330.13   77.13
  13   2   7  422.16   37.87
  13   2   9   36.83    3.07
  13   2  11  399.11   33.27
  13   3   0  211.67   11.68
  13   3   2  232.88   17.76
  13   3   4  134.28    9.92
  13   3   6   31.42    3.98
  13   3   8   -0.56    3.83
  13   3  10   21.65    1.91
  13   3  12   69.90    7.63
  13   4   1  117.30   16.93
  13   4   3  153.72   16.27
  13   4   5  548.27   62.44
  13   4   7  304.78   32.58
  13   4   9   70.14   12.19
  13   4  11   46.33   18.74
  13   5   0 1771.48  120.72
  13   5   2 1521.98   91.53
  13   5   4  536.99   31.44
  13   5   6   87.01   21.01
  13   5   8    5.36    8.59
  13   5  10   61.55    6.85
  13   5  12  182.61   34.63
  13   6   1   98.91    8.14
  13   6   3   55.63    9.39
  13   6   5   46.18    4.29
  13   6   7   31.73    4.29
  13   6   9   10.08    5.21
  13   6  11   53.83   11.26
  13   7   0  252.84   18.20
  13   7   2  371.74   26.04
  13   7   4  293.03   31.07
  13   7   6   36.81    5.67
  13   7   8    6.52    3.23
  13   7  10   50.83   10.53
  13   7  12  729.70   35.45
  13   8   1   82.69    8.23
  13   8   3    9.21    6.32
  13   8   5   -0.22    3.23
  13   8   7   -3.20   14.42
  13   8   9   12.64    5.30
  13   8  11  258.43   28.04
  13   9   0    9.95    3.78
  13   9   2   95.98   20.45
  13   9   4   65.38    5.03
  13   9   6    5.23    3.65
  13   9   8   14.78    4.58
  13   9  10  -83.40   12.11
  13   9  12    8.46    8.57
  13  10   1   58.53    9.44
  13  10   3   23.34    4.47
  13  10   5   76.97   11.50
  13  10   7   52.81   22.25
  13  10   9  -93.20   13.40
  13  10  11   35.07   16.24
  13  11   0  664.03   53.67
  13  11   2  432.60   47.11
  13  11   4   36.05   11.28
  13  11   6   34.54    6.92
  13  11   8  274.29   28.86
  13  11  10   31.42   15.09
  13  11  12    7.03    2.43
  13  12   1   57.55    6.88
  13  12   3   76.53    7.92
  13  12   5  220.33   40.97
  13  12   7  733.24   37.70
  13  12   9   17.07   10.81
  13  12  11    3.29    2.25
  13  13   0 1834.08  176.18
  13  13   2 1424.91  106.66
  13  13   4  691.78   52.41
  13  13   6  133.61   15.51
  13  13   8  127.69   14.40
  13  13  10  363.10   32.42
  13  13  12  181.81   30.75
  14   0   0 1119.02  135.63
  14   1   1   59.77    9.55
  14   1   3  345.01   22.90
  14   1   5   26.19    2.34
  14   1   7   15.07    2.76
  14   1   9   20.41    3.12
  14   1  11   32.67    8.83
  14   1  13  430.42   20.18
  14   2   0 2745.90  175.67
  14   2   2  222.04   22.14
  14   2   4 2528.11  177.69
  14   2   6  109.95   10.17
  14   2   8   38.43   15.42
  14   2  10  865.27   92.62
  14   2  12 2621.30  261.23
  14   3   1  368.60   36.81
  14   3   3  312.19   21.59
  14   3   5  400.98   35.43
  14   3   7  217.61   13.35
  14   3   9   83.72    6.72
  14   3  11   18.05   29.84
  14   3  13  149.99   12.75
  14   4   0 2548.00  223.29
  14   4   2 2666.48  169.48
  14   4   4 2905.18  242.60
  14   4   6  184.41   24.19
  14   4   8   21.52    8.59
  14   4  10   75.48    8.90
  14   4  12 2058.50  156.02
  14   5   1   42.41    8.28
  14   5   3  398.33   29.51
  14   5   5  773.43   57.41
  14   5   7  355.94   27.97
  14   5   9   25.08    8.37
  14   5  11  -84.81   13.64
  14   5  13  147.16   21.79
  14   6   0  726.96   86.70
  14   6   2  125.62   13.35
  14   6   4  141.75   15.80
  14   6   6   25.99    6.97
  14   6   8   14.71    5.05
  14   6  10   19.89   13.42
  14   6  12 1553.93  176.18
  14   7   1   21.16    4.70
  14   7   3  225.74   13.13
  14   7   5  363.15   28.57
  14   7   7  192.49   18.02
  14   7   9  133.12   21.72
  14   7  11  579.98   24.83
  14   7  13  417.96   61.31
  14   8   0  318.73   38.70
  14   8   2   23.01   11.33
  14   8   4   14.89    2.47
  14   8   6    2.54    3.85
  14   8   8   -4.70    5.03
  14   8  10  349.55   20.74
  14   8  12  264.66   45.97
  14   9   1   17.67    2.29
  14   9   3   69.16    5.92
  14   9   5   12.88    7.79
  14   9   7   94.75   12.71
  14   9   9  303.49   21.03
  14   9  11   49.49   10.13
  14   9  13  156.86   16.20
  14  10   0  546.94   62.73
  14  10   2  895.75   98.31
  14  10   4  117.67   33.54
  14  10   6   40.34   27.22
  14  10   8  334.15   19.18
  14  10  10   47.20   21.18
  14  10  12   54.41    8.17
  14  11   1   14.42    2.92
  14  11   3   -8.75    5.61
  14  11   5  -52.87   18.47
  14  11   7  592.09   31.87
  14  11   9   65.00   14.13
  14  11  11   18.27    2.49
  14  11  13   52.38   31.04
  14  12   0 3102.99  283.15
  14  12   2 3218.22  294.10
  14  12   4 2714.83  205.17
  14  12   6 1640.63  171.66
  14  12   8  274.27   38.36
  14  12  10   45.15    8.97
  14  12  12  331.15   41.08
  14  13   1  405.23   18.98
  14  13   3  148.52   12.95
  14  13   5  162.02   20.98
  14  13   7  425.43   41.84
  14  13   9  120.48   10.55
  14  13  11   32.20    9.50
  14  13  13   19.25    4.05
  14  14   0 1820.57  214.88
  14  14   2 2416.37  223.04
  14  14   4 2379.94  185.84
  14  14   6 1426.33  170.15
  14  14   8  110.89   19.18
  14  14  10  261.01   44.75
  14  14  12  501.14   64.73
  14  14  14  587.77  100.72
  15   1   0   51.25    3.67
  15   1   2   43.48    2.94
  15   1   4   46.29    6.16
  15   1   6   32.91    3.94
  15   1   8    0.80    3.00
  15   1  10   -6.48    6.03
  15   1  12  267.90   17.13
  15   1  14   28.88    7.57
  15   2   1   83.85   27.42
  15   2   3 2382.57  104.79
  15   2   5  517.72   44.91
  15   2   7 1235.96   75.24
  15   2   9   27.66    6.70
  15   2  11 1770.23  134.19
  15   2  13 2003.13  154.68
  15   3   0 2108.77  113.98
  15   3   2 2488.27  107.64
  15   3   4 1879.61   98.27
  15   3   6  943.42   51.34
  15   3   8  283.28   21.56
  15   3  10   24.77    8.17
  15   3  12  -16.76    9.81
  15   3  14    7.68    2.16
  15   4   1   33.18    5.16
  15   4   3 1891.60  101.76
  15   4   5  455.63   34.16
  15   4   7  975.26   66.47
  15   4   9   32.65    3.76
  15   4  11 1180.13   43.22
  15   4  13  851.76   61.06
  15   5   0  486.63   56.10
  15   5   2  483.51   34.63
  15   5   4  579.56   36.85
  15   5   6  290.34   25.86
  15   5   8   43.73    5.74
  15   5  10  -91.22   10.53
  15   5  12  -25.37    4.58
  15   5  14  150.50   14.06
  15   6   1   34.80    3.78
  15   6   3 1029.36   58.50
  15   6   5  318.91   28.04
  15   6   7  381.51   39.23
  15   6   9  -84.18   13.20
  15   6  11  -24.17   15.20
  15   6  13   26.39    3.85
  15   7   0 1166.68   68.65
  15   7   2 1360.78  106.19
  15   7   4  884.94   61.28
  15   7   6  355.23   31.55
  15   7   8  -48.13   11.75
  15   7  10  162.85   16.24
  15   7  12   -1.07    4.03
  15   7  14   83.03    8.63
  15   8   1    3.14    4.29
  15   8   3  214.70   12.51
  15   8   5   56.70   18.27
  15   8   7  -49.25   10.77
  15   8   9  368.71   21.32
  15   8  11  -12.39    5.50
  15   8  13  222.40   22.34
  15   9   0   76.42    6.88
  15   9   2   17.89    3.05
  15   9   4   48.38   10.28
  15   9   6  -56.48   17.02
  15   9   8  350.75   20.85
  15   9  10   39.30    7.45
  15   9  12    9.99    2.83
  15   9  14   45.71   10.53
  15  10   1  -12.75    2.51
  15  10   3   20.87    7.68
  15  10   5  -87.48   11.22
  15  10   7  162.02   18.18
  15  10   9   49.80   10.57
  15  10  11  227.89   55.21
  15  10  13  662.12   65.29
  15  11   0 2337.60  192.98
  15  11   2 2243.82  193.27
  15  11   4 1291.90   53.47
  15  11   6   -7.66   18.11
  15  11   8  -16.60    3.09
  15  11  10  166.68   18.63
  15  11  12  108.33   10.39
  15  11  14   16.62   11.22
  15  12   1  267.95   17.09
  15  12   3  -12.80   11.97
  15  12   5  -13.64    6.68
  15  12   7    6.34    4.98
  15  12   9    2.67    2.54
  15  12  11   86.16    7.14
  15  12  13  423.50   36.23
  15  13   0 3112.05  229.65
  15  13   2 2038.94  154.93
  15  13   4  725.25   47.24
  15  13   6   20.07    3.58
  15  13   8  197.14   17.62
  15  13  10  627.38   54.43
  15  13  12  540.75   54.94
  15  13  14   87.23    9.97
  15  14   1   29.35    5.74
  15  14   3    6.79    2.18
  15  14   5  138.44    9.79
  15  14   7   84.90    9.15
  15  14   9   56.81   14.69
  15  14  11   32.22   17.49
  15  14  13   72.34    8.23
  15  15   0 1030.03   84.56
  15  15   2 1048.19   93.73
  15  15   4  528.60   48.60
  15  15   6   13.82    7.54
  15  15   8  323.38   31.51
  15  15  10  754.82   61.15
  15  15  12 1048.08  102.72
  15  15  14  190.44   20.63
  16   0   0   42.73   25.88
  16   1   1   17.09    4.18
  16   1   3  264.61   20.16
  16   1   5   36.63    3.81
  16   1   7   20.70    5.27
  16   1   9 -113.80    6.70
  16   1  11  -16.82   17.54
  16   1  13   21.12    3.72
  16   1  15    9.75    2.25
  16   2   0 1971.91  154.21
  16   2   2 3590.33  227.38
  16   2   4 1020.39   87.79
  16   2   6 2977.11  248.50
  16   2   8   62.66   15.67
  16   2  10 1291.84   96.89
  16   2  12 1274.61  155.44
  16   2  14 1076.25  117.16
  16   3   1  247.39   15.18
  16   3   3  481.60   29.66
  16   3   5  238.80   18.45
  16   3   7  109.40    7.72
  16   3   9 -162.67    8.19
  16   3  11 -117.41    7.57
  16   3  13    9.57    2.65
  16   3  15   13.69    3.18
  16   4   0   74.79   31.02
  16   4   2 1310.64  115.00
  16   4   4  223.67   22.54
  16   4   6  873.52   99.65
  16   4   8  117.79   23.39
  16   4  10 1329.24  119.79
  16   4  12 1541.40  144.71
  16   4  14 1043.51  102.74
  16   5   1   32.09    3.43
  16   5   3  221.69   14.31
  16   5   5  292.98   25.17
  16   5   7  -20.01    5.34
  16   5   9  422.25   16.22
  16   5  11  -16.56    6.28
  16   5  13   35.36   13.57
  16   5  15  117.36   12.26
  16   6   0 1782.98  173.95
  16   6   2 2578.84  210.43
  16   6   4  676.00   73.97
  16   6   6 1161.30  128.73
  16   6   8  415.11   29.97
  16   6  10  -51.16    7.97
  16   6  12   61.08    9.03
  16   6  14  235.84   22.14
  16   7   1    9.92    2.27
  16   7   3   97.42    5.41
  16   7   5  -24.95    3.69
  16   7   7  125.42   23.37
  16   7   9 -145.65   10.59
  16   7  11   49.42   39.30
  16   7  13   77.71   11.75
  16   7  15  150.07   17.76
  16   8   0  218.12   46.00
  16   8   2   53.72   20.63
  16   8   4  153.99   37.34
  16   8   6  457.83   52.96
  16   8   8  -16.69   22.92
  16   8  10    5.96    2.74
  16   8  12   19.00    3.78
  16   8  14   13.95   10.15
  16   9   1 -105.41    7.12
  16   9   3 -182.83    8.34
  16   9   5  438.39   15.55
  16   9   7 -131.56   12.95
  16   9   9   22.41    9.52
  16   9  11   30.20    4.09
  16   9  13   73.06    7.37
  16   9  15   89.50    7.68
  16  10   0 1882.45  194.51
  16  10   2 1507.56  130.43
  16  10   4 1254.74   98.45
  16  10   6  -56.79    6.88
  16  10   8   11.88    2.83
  16  10  10  144.78   19.65
  16  10  12  728.19  103.57
  16  10  14  436.12   49.11
  16  11   1  -66.92   11.35
  16  11   3 -138.28    7.10
  16  11   5  -25.17    2.14
  16  11   7   16.07    3.09
  16  11   9   34.78    9.66
  16  11  11   15.35    3.92
  16  11  13   28.24    6.01
  16  11  15   49.58    8.01
  16  12   0 2097.26  212.27
  16  12   2 1079.25  125.53
  16  12   4 1311.42  122.10
  16  12   6   74.08   10.24
  16  12   8   26.97    5.25
  16  12  10  535.41   78.02
  16  12  12  841.03  106.19
  16  12  14 1175.67  145.56
  16  13   1   25.15    3.49
  16  13   3    9.52    2.34
  16  13   5   26.61    4.14
  16  13   7   93.17   10.06
  16  13   9   77.60    5.99
  16  13  11   23.83    4.61
  16  13  13   27.84    6.25
  16  13  15   12.24    2.85
  16  14   0  957.68  113.20
  16  14   2 1016.12  126.00
  16  14   4 1311.95  134.03
  16  14   6  259.56   32.33
  16  14   8    0.73    2.23
  16  14  10  427.39   52.41
  16  14  12  886.01  116.34
  16  14  14  852.65   88.61
  16  15   1    3.25    2.18
  16  15   3   31.60   15.27
  16  15   5   81.34    6.34
  16  15   7  161.98   16.09
  16  15   9   90.46    9.12
  16  15  11   59.79   27.73
  16  15  13   18.87    3.96
  16  15  15   11.08    2.27
  16  16   0 1479.87  184.50
  16  16   2 1837.75  183.81
  16  16   4 2095.73  193.98
  16  16   6  749.02   68.87
  16  16   8   31.33    5.67
  16  16  10  121.90   14.22
  16  16  12  762.17   95.09
  16  16  14  427.90   54.30
  16  16  16  295.23   51.52
  17   1   0 1012.09   85.83
  17   1   2  743.72   60.93
  17   1   4  501.07   31.51
  17   1   6  228.54   26.50
  17   1   8   99.52   14.29
  17   1  10  -78.71   10.55
  17   1  12    5.27    2.25
  17   1  14   -3.03    2.25
  17   1  16   12.24    5.63
  17   2   1  880.00   77.64
  17   2   3  708.60   47.07
  17   2   5 3306.18  183.77
  17   2   7  -30.44   14.53
  17   2   9  131.29   12.80
  17   2  11 1250.18  115.74
  17   2  13 1083.24   74.66
  17   2  15 3018.12  226.36
  17   3   0  712.57   50.25
  17   3   2  631.99   36.98
  17   3   4  620.35   46.78
  17   3   6  177.94   17.13
  17   3   8  396.24   14.95
  17   3  10   33.38    9.95
  17   3  12   46.29    4.87
  17   3  14   56.70    5.72
  17   3  16   52.54    6.19
  17   4   1  481.69   26.86
  17   4   3  485.25   29.29
  17   4   5 2633.16  138.26
  17   4   7  231.52   14.46
  17   4   9 -140.66    5.54
  17   4  11  361.88   23.23
  17   4  13  496.87   37.05
  17   4  15 1008.15   61.91
  17   5   0 3820.16  209.96
  17   5   2 3739.63  216.81
  17   5   4 2787.55  145.96
  17   5   6 1304.88  107.55
  17   5   8  348.88   31.91
  17   5  10   73.79    5.50
  17   5  12  105.26    9.10
  17   5  14   62.13   11.15
  17   5  16   14.71   11.68
  17   6   1  244.72   27.53
  17   6   3  152.12   14.22
  17   6   5 1576.76  126.69
  17   6   7  220.77   17.82
  17   6   9    9.97    5.01
  17   6  11    2.31    2.18
  17   6  13   31.13    3.32
  17   6  15  182.14   11.42
  17   7   0   30.06   53.36
  17   7   2  -33.11   17.56
  17   7   4  221.15   15.15
  17   7   6  213.01   16.40
  17   7   8   -9.48    5.94
  17   7  10    1.25    1.80
  17   7  12   19.14    2.49
  17   7  14   23.30    5.50
  17   7  16   34.58    5.01
  17   8   1   84.12   11.97
  17   8   3  409.57   14.44
  17   8   5  298.99   27.91
  17   8   7  -11.59    4.63
  17   8   9   53.43    5.10
  17   8  11   95.35    9.97
  17   8  13  131.76   16.20
  17   8  15   62.91    5.59
  17   9   0  331.93   17.49
  17   9   2  164.52   13.91
  17   9   4 -151.10    5.61
  17   9   6    2.65    3.34
  17   9   8   61.71    7.39
  17   9  10   92.46   10.77
  17   9  12  150.74   14.55
  17   9  14   44.04    7.48
  17   9  16   14.53    3.16
  17  10   1  -94.71    6.14
  17  10   3   44.19   11.06
  17  10   5   73.70    7.45
  17  10   7   -0.85    2.34
  17  10   9   70.03    6.12
  17  10  11  233.50   19.05
  17  10  13  439.77   34.71
  17  10  15  515.54   46.89
  17  11   0 1412.38  102.54
  17  11   2 1163.44  100.90
  17  11   4  364.51   24.39
  17  11   6    7.25    3.56
  17  11   8   93.35   10.41
  17  11  10  221.46   16.76
  17  11  12  286.00   23.72
  17  11  14   74.41    8.97
  17  11  16    2.92    7.90
  17  12   1    5.76    2.49
  17  12   3   45.97    4.87
  17  12   5  122.12    9.17
  17  12   7   19.52    2.51
  17  12   9  159.24   12.86
  17  12  11  294.19   25.17
  17  12  13  528.69   43.62
  17  12  15  723.29   72.39
  17  13   0 1346.51   95.47
  17  13   2 1249.89  107.30
  17  13   4  474.90   37.85
  17  13   6   25.86    2.27
  17  13   8  140.64   12.42
  17  13  10  530.27   50.20
  17  13  12  594.69   56.90
  17  13  14  173.93   15.18
  17  13  16    0.27    2.03
  17  14   1   10.21   10.24
  17  14   3   58.26    6.99
  17  14   5   56.48    6.14
  17  14   7   15.53    2.58
  17  14   9   50.49    6.59
  17  14  11  112.24   20.29
  17  14  13  188.35   17.58
  17  14  15  267.06   31.80
  17  15   0 2488.14  161.45
  17  15   2 2102.00  141.51
  17  15   4 1516.79  126.82
  17  15   6  196.03   14.69
  17  15   8   61.26    6.63
  17  15  10  453.14   38.10
  17  15  12  528.76   47.31
  17  15  14  244.67   20.87
  17  15  16   14.31    3.09
  17  16   1   26.57   13.02
  17  16   3   64.11    7.83
  17  16   5    3.07    1.49
  17  16   7   32.87    4.74
  17  16   9   11.53    3.63
  17  16  11    6.63    9.92
  17  16  13    8.86    3.78
  17  16  15   20.34    3.36
  17  17   0 1099.04  114.69
  17  17   2  643.38   53.92
  17  17   4  234.68   22.79
  17  17   6   -1.91    1.20
  17  17   8  237.04   16.80
  17  17  10  595.27   58.68
  17  17  12  923.10   99.76
  17  17  14  382.53   37.79
  17  17  16   84.70   16.85
  18   0   0  790.43  123.57
  18   1   1    6.81   12.46
  18   1   3   76.11   46.78
  18   1   5 -102.92    9.52
  18   1   7  150.63   14.87
  18   1   9  -31.27    3.69
  18   1  11    0.67    2.60
  18   1  13   15.24    2.38
  18   1  15    7.45    6.34
  18   1  17    2.38    1.89
  18   2   0  239.33   33.20
  18   2   2  162.85   28.93
  18   2   4  820.00   78.69
  18   2   6  562.42   21.74
  18   2   8    6.92   12.51
  18   2  10 1019.08   93.95
  18   2  12  567.77   82.71
  18   2  14  999.50  104.83
  18   2  16  528.87   65.07
  18   3   1   27.06    8.28
  18   3   3   13.64   13.11
  18   3   5  304.98   29.44
  18   3   7 -120.46    8.70
  18   3   9   52.38    6.21
  18   3  11   33.87    3.65
  18   3  13   48.04    5.03
  18   3  15   20.23    9.84
  18   3  17   18.00    2.85
  18   4   0 2217.14  179.12
  18   4   2 1005.55  113.71
  18   4   4 4604.47  221.66
  18   4   6  228.61   21.36
  18   4   8  276.41   29.02
  18   4  10    6.79    1.74
  18   4  12   19.43    4.63
  18   4  14  574.84   75.84
  18   4  16  178.00   21.21
  18   5   1 -113.56   10.10
  18   5   3  308.32   11.42
  18   5   5  166.01   10.95
  18   5   7  209.47   24.10
  18   5   9  252.48   15.84
  18   5  11   53.61    4.25
  18   5  13   12.48    6.99
  18   5  15   11.59    4.61
  18   5  17   49.98   25.35
  18   6   0  395.50   17.27
  18   6   2  524.04   19.69
  18   6   4  232.77   18.40
  18   6   6  -41.08    3.43
  18   6   8   88.52   10.21
  18   6  10    5.32    2.89
  18   6  12   24.66    3.32
  18   6  14  287.89   25.15
  18   6  16   78.60    8.12
  18   7   1  109.89   12.71
  18   7   3 -133.14    8.17
  18   7   5  157.73   13.95
  18   7   7  730.66   82.29
  18   7   9  350.75   28.08
  18   7  11   43.28   29.60
  18   7  13   12.22    1.80
  18   7  15   44.80    3.67
  18   7  17   65.05    6.45
  18   8   0 -122.73    7.86
  18   8   2   52.65   20.61
  18   8   4  279.12   28.31
  18   8   6  105.28   15.60
  18   8   8  752.64   84.63
  18   8  10  409.68   47.84
  18   8  12  686.80  101.87
  18   8  14   49.60    6.50
  18   8  16  114.29   12.26
  18   9   1  -25.86    4.56
  18   9   3   61.31   13.75
  18   9   5  251.75   14.69
  18   9   7  342.65   25.19
  18   9   9   60.08    6.39
  18   9  11   13.93    5.43
  18   9  13   70.10    7.54
  18   9  15   64.11   12.26
  18   9  17   95.82    7.68
  18  10   0  991.73  133.99
  18  10   2 1087.00  114.85
  18  10   4    9.01    2.29
  18  10   6    3.20    1.78
  18  10   8  379.84   32.91
  18  10  10  760.70   83.18
  18  10  12  881.38  116.96
  18  10  14  666.08   72.92
  18  10  16  435.92   68.38
  18  11   1   -1.13    2.85
  18  11   3   45.15   10.97
  18  11   5   64.69    6.01
  18  11   7   22.39    5.94
  18  11   9   20.14    5.10
  18  11  11   80.89    7.81
  18  11  13   63.76    8.50
  18  11  15   84.49   10.17
  18  11  17   72.97   10.13
  18  12   0  405.27   43.04
  18  12   2  509.80   59.06
  18  12   4   20.03    7.50
  18  12   6   19.20    3.03
  18  12   8  440.34   50.18
  18  12  10  678.65   91.66
  18  12  12 1204.05  123.99
  18  12  14  671.24   80.89
  18  12  16  751.40   83.65
  18  13   1   10.79    2.40
  18  13   3   41.86    3.63
  18  13   5    5.63    2.83
  18  13   7   12.24    4.36
  18  13   9   60.60    6.52
  18  13  11   51.72    6.36
  18  13  13   99.12    9.59
  18  13  15   82.78   33.38
  18  13  17   59.71    6.68
  18  14   0 1346.98  147.23
  18  14   2 1402.52  163.80
  18  14   4  477.82   49.34
  18  14   6  233.92   19.89
  18  14   8   57.23    6.85
  18  14  10  592.67   62.46
  18  14  12  720.71   89.86
  18  14  14  490.66   54.16
  18  14  16  361.59   51.98
  18  15   1    9.75    3.76
  18  15   3    4.52    2.63
  18  15   5   21.74   15.40
  18  15   7   38.76    4.01
  18  15   9   55.08    4.94
  18  15  11  100.45   12.84
  18  15  13   31.73    5.10
  18  15  15   25.66    4.43
  18  15  17    7.50    2.05
  18  16   0  529.31   67.14
  18  16   2  577.00   69.16
  18  16   4  217.61   28.24
  18  16   6   88.92   10.59
  18  16   8   91.04   13.22
  18  16  10  482.85   69.65
  18  16  12  736.58   87.61
  18  16  14  355.45   40.77
  18  16  16  224.80   29.95
  18  17   1    2.00    2.94
  18  17   3   22.48    4.87
  18  17   5   28.60    5.36
  18  17   7   70.92    7.39
  18  17   9  101.21    8.19
  18  17  11   47.44    4.78
  18  17  13   45.00    5.14
  18  17  15    8.86    3.09
  18  17  17    5.81    2.16
  18  18   0 1599.28  187.06
  18  18   2 1370.75  136.70
  18  18   4  683.64   77.04
  18  18   6  698.26   78.93
  18  18   8  227.18   24.68
  18  18  10    6.88    1.94
  18  18  12    4.81    1.96
  18  18  14    1.69    1.87
  18  18  16    5.87    1.94
  18  18  18   72.46   20.52
  19   1   0  441.39   18.23
  19   1   2  452.67   21.41
  19   1   4  -43.95    8.23
  19   1   6  -36.72    3.83
  19   1   8   10.57    1.96
  19   1  10    8.41    2.60
  19   1  12   28.13   15.69
  19   1  14   -1.22    2.09
  19   1  16   -4.52    1.96
  19   1  18    6.92    7.72
  19   2   1  439.97   17.00
  19   2   3 2006.47  123.93
  19   2   5   71.23   17.16
  19   2   7  386.16   33.47
  19   2   9  163.76   15.58
  19   2  11   76.53    9.72
  19   2  13 1186.73   92.13
  19   2  15  603.26   51.54
  19   2  17 1254.43  101.12
  19   3   0 1996.12  107.88
  19   3   2 1879.90  109.02
  19   3   4  957.62   75.88
  19   3   6  314.15   68.32
  19   3   8   58.53    4.81
  19   3  10    9.39    1.94
  19   3  12   13.57    8.59
  19   3  14   11.13    6.05
  19   3  16    0.47    1.87
  19   3  18   14.87    6.05
  19   4   1  -60.15    7.30
  19   4   3  917.61   60.84
  19   4   5   22.56    4.52
  19   4   7  180.38   12.42
  19   4   9   79.96    6.50
  19   4  11    9.86    2.45
  19   4  13  631.52   61.49
  19   4  15  212.83   27.71
  19   4  17  647.05   63.44
  19   5   0  -10.55   12.24
  19   5   2   54.97   14.31
  19   5   4   48.85   14.40
  19   5   6   23.90    5.21
  19   5   8   82.60   10.53
  19   5  10   91.42    5.92
  19   5  12   58.68    4.41
  19   5  14    3.40    2.60
  19   5  16   18.40    4.45
  19   5  18   13.08    2.34
  19   6   1  -45.97    2.85
  19   6   3  255.51   17.96
  19   6   5   14.69    1.49
  19   6   7   56.34    4.76
  19   6   9   17.31    3.32
  19   6  11   11.10    3.69
  19   6  13   69.63    4.98
  19   6  15    2.92    1.47
  19   6  17  165.30   18.40
  19   7   0  338.85   32.36
  19   7   2  403.03   70.65
  19   7   4  198.52   14.22
  19   7   6   50.58    4.56
  19   7   8   78.26    9.12
  19   7  10   81.91    7.34
  19   7  12  120.88    8.37
  19   7  14  158.89   11.13
  19   7  16   68.98    7.12
  19   7  18   10.77    2.96
  19   8   1   10.17    3.76
  19   8   3   54.16    6.32
  19   8   5   75.82    4.85
  19   8   7   65.80    6.12
  19   8   9   41.08   12.42
  19   8  11  137.26   10.66
  19   8  13   46.11    4.34
  19   8  15  177.60   14.04
  19   8  17    4.27    2.40
  19   9   0  242.25   17.22
  19   9   2  219.50   20.12
  19   9   4   82.94    5.99
  19   9   6   12.17    1.62
  19   9   8   31.76    4.03
  19   9  10  120.81   14.31
  19   9  12  134.45   13.11
  19   9  14  130.23   17.69
  19   9  16   46.80    5.39
  19   9  18    8.08    2.74
  19  10   1   11.04    2.83
  19  10   3    7.28    1.91
  19  10   5   95.80    5.67
  19  10   7   95.87    8.08
  19  10   9  141.02   14.42
  19  10  11  359.23   38.32
  19  10  13  287.69   23.68
  19  10  15  584.37   56.63
  19  10  17   58.55    7.48
  19  11   0  110.29   11.37
  19  11   2   59.44    5.72
  19  11   4    8.59    1.71
  19  11   6   11.57    2.31
  19  11   8  152.12   12.91
  19  11  10  437.67   43.97
  19  11  12  349.00   28.97
  19  11  14  160.87   17.62
  19  11  16   19.81    2.29
  19  11  18   16.04    2.74
  19  12   1   17.25    4.09
  19  12   3    3.18    4.87
  19  12   5   61.86    8.14
  19  12   7  118.01    9.81
  19  12   9  123.17   14.00
  19  12  11  308.32   28.68
  19  12  13  405.87   47.71
  19  12  15  653.48   54.23
  19  12  17  103.23   12.73
  19  13   0 1625.77  120.46
  19  13   2 1236.34   89.37
  19  13   4  589.73   44.11
  19  13   6   66.92    5.52
  19  13   8   52.01    5.81
  19  13  10  303.49   25.90
  19  13  12  306.42   26.84
  19  13  14  175.11   17.22
  19  13  16   22.34    3.38
  19  13  18   10.41    1.85
  19  14   1    4.21    2.05
  19  14   3   -3.72    2.27
  19  14   5    6.72    2.09
  19  14   7  139.53    9.81
  19  14   9   94.62    9.52
  19  14  11  136.41   12.71
  19  14  13  189.80   18.00
  19  14  15  307.29   26.97
  19  14  17   59.66    8.01
  19  15   0  587.95   51.20
  19  15   2  528.76   48.13
  19  15   4  241.62   26.30
  19  15   6    0.89    1.18
  19  15   8  154.28   11.04
  19  15  10  502.39   36.47
  19  15  12  538.75   44.66
  19  15  14  397.51   37.83
  19  15  16   59.22    7.61
  19  15  18    8.75    6.50
  19  16   1   -1.74    1.89
  19  16   3    5.52    3.60
  19  16   5   14.00    1.87
  19  16   7   57.66    4.92
  19  16   9   42.10    3.60
  19  16  11   20.03    2.49
  19  16  13   22.14    2.92
  19  16  15   53.23    7.23
  19  16  17   10.33    2.07
  19  17   0 1477.36  125.86
  19  17   2 1480.23  120.88
  19  17   4  604.48   51.60
  19  17   6  148.52   12.80
  19  17   8    5.14    2.65
  19  17  10   40.10    4.09
  19  17  12  115.05   12.06
  19  17  14   51.63    5.70
  19  17  16   34.16   18.83
  19  17  18    5.56    2.47
  19  18   1   -0.45    1.94
  19  18   3    9.72    2.78
  19  18   5   15.96    3.74
  19  18   7    8.14    1.36
  19  18   9    5.32    1.60
  19  18  11   13.66    2.18
  19  18  13    6.52    1.80
  19  18  15    4.87    1.71
  19  18  17    0.53    1.60
  19  19   0  234.70   39.94
  19  19   2  111.13   12.97
  19  19   4   12.13    2.23
  19  19   6   -0.60    1.56
  19  19   8   35.43    3.49
  19  19  10   95.42   10.86
  19  19  12  132.34   12.95
  19  19  14   72.83    8.68
  19  19  16   24.46    3.54
  19  19  18    0.80    1.62
  20   0   0  280.66   53.90
  20   1   1  -29.75    3.83
  20   1   3  -13.62    3.34
  20   1   5   14.69    4.43
  20   1   7   42.30    5.65
  20   1   9   14.02    2.71
  20   1  11   38.81    4.43
  20   1  13   20.41    2.54
  20   1  15    3.69    1.91
  20   1  17   10.73    2.07
  20   1  19   -3.16    2.16
  20   2   0    3.32   18.43
  20   2   2  186.88   18.89
  20   2   4   71.21    8.08
  20   2   6   82.89   10.06
  20   2   8  265.19   26.30
  20   2  10    9.57    2.16
  20   2  12  472.10   49.25
  20   2  14   65.80    8.26
  20   2  16  528.93   64.42
  20   2  18   65.69   11.86
  20   3   1   11.55   24.37
  20   3   3    1.27    1.56
  20   3   5  143.44    9.72
  20   3   7  220.97   22.12
  20   3   9  347.30   33.29
  20   3  11  158.38   18.89
  20   3  13   66.38    7.25
  20   3  15    5.67    3.40
  20   3  17   24.50    6.32
  20   3  19    3.63    1.98
  20   4   0  522.70   45.02
  20   4   2   95.60   15.64
  20   4   4  217.35   16.11
  20   4   6    2.09    1.98
  20   4   8  105.17   12.93
  20   4  10   15.35    2.34
  20   4  12  241.71   72.10
  20   4  14   37.23    6.25
  20   4  16  430.60   46.51
  20   4  18   15.62    4.74
  20   5   1   10.90    1.69
  20   5   3  130.58   10.13
  20   5   5  288.24   13.46
  20   5   7  809.50   49.47
  20   5   9  783.60   67.85
  20   5  11  285.86   20.50
  20   5  13    5.56    1.94
  20   5  15   18.65    2.92
  20   5  17   15.02    2.63
  20   5  19   25.55    5.67
  20   6   0   14.06    2.83
  20   6   2  110.15   12.80
  20   6   4    7.37    3.27
  20   6   6  459.10   39.97
  20   6   8  145.05   12.19
  20   6  10  706.42   67.45
  20   6  12   54.85    6.23
  20   6  14  178.91   22.99
  20   6  16   56.77    6.61
  20   6  18   12.35    6.21
  20   7   1   37.96    4.34
  20   7   3  171.68   16.87
  20   7   5  924.95   59.95
  20   7   7 1013.89   77.86
  20   7   9  727.25   49.20
  20   7  11   84.23    6.88
  20   7  13   10.44    4.03
  20   7  15   70.72   16.11
  20   7  17   51.85    4.63
  20   7  19   36.27    7.70
  20   8   0  450.91   48.18
  20   8   2  267.93   32.91
  20   8   4  142.46   21.10
  20   8   6  190.82   24.50
  20   8   8  350.84   38.05
  20   8  10  498.11   61.55
  20   8  12  260.83   37.79
  20   8  14  191.40   17.34
  20   8  16    6.59    2.74
  20   8  18   12.48   11.22
  20   9   1   23.68    7.81
  20   9   3  287.53   28.86
  20   9   5  670.97   41.23
  20   9   7  687.00   54.54
  20   9   9  182.12   16.85
  20   9  11   19.03    5.74
  20   9  13   70.61    5.83
  20   9  15   80.09    8.28
  20   9  17   95.47    8.39
  20   9  19   48.16    3.92
  20  10   0   76.24   30.46
  20  10   2   18.92    7.50
  20  10   4   24.23    5.10
  20  10   6  740.49   75.79
  20  10   8  538.26   58.50
  20  10  10 1288.14  144.47
  20  10  12  627.89   61.28
  20  10  14  674.22   83.25
  20  10  16    3.60    2.34
  20  10  18    2.76    1.18
  20  11   1   52.25    7.48
  20  11   3  147.25   12.82
  20  11   5  268.64   18.96
  20  11   7   89.01   25.88
  20  11   9   19.94    4.18
  20  11  11   83.78    8.97
  20  11  13  107.77    9.99
  20  11  15  202.77   18.23
  20  11  17   78.26    9.15
  20  11  19  121.72   13.55
  20  12   0  826.95   97.65
  20  12   2  573.02   68.52
  20  12   4  139.84   15.27
  20  12   6   56.39    5.18
  20  12   8  237.73   31.76
  20  12  10  636.42   61.66
  20  12  12  852.16   95.58
  20  12  14  793.81   86.90
  20  12  16   53.61    7.03
  20  12  18    3.92    2.63
  20  13   1   28.48   15.60
  20  13   3   75.39   14.71
  20  13   5    8.63    2.56
  20  13   7    6.05    3.43
  20  13   9   86.28    7.50
  20  13  11   94.11    7.37
  20  13  13  151.52   13.13
  20  13  15  125.55   13.35
  20  13  17   95.67    9.75
  20  13  19   30.09    4.18
  20  14   0  106.26   15.55
  20  14   2   76.13   12.55
  20  14   4   30.51    4.27
  20  14   6  191.96   21.41
  20  14   8  237.91   21.41
  20  14  10  951.30  100.16
  20  14  12  802.96  116.18
  20  14  14  694.79   94.13
  20  14  16   24.83    5.67
  20  14  18    3.07    1.51
  20  15   1    1.31    1.89
  20  15   3    3.78    1.71
  20  15   5   30.51   19.18
  20  15   7   73.81    9.03
  20  15   9   84.47    7.05
  20  15  11  147.60   12.08
  20  15  13   86.36    9.30
  20  15  15  112.82   11.84
  20  15  17   57.10    6.01
  20  15  19   18.16    3.45
  20  16   0  587.10   69.50
  20  16   2  615.90   75.53
  20  16   4  326.72   37.61
  20  16   6   43.66    5.81
  20  16   8    3.87    1.60
  20  16  10    2.94    1.51
  20  16  12   50.60    6.30
  20  16  14   23.17    3.38
  20  16  16   15.49    9.68
  20  16  18    1.76    1.76
  20  17   1    9.81    2.20
  20  17   3   77.15   56.86
  20  17   5    8.95    2.58
  20  17   7   50.80    6.45
  20  17   9  106.50   10.35
  20  17  11   91.19   10.33
  20  17  13   93.82   11.10
  20  17  15   60.48    7.34
  20  17  17   22.36    3.98
  20  17  19   13.93    2.60
  20  18   0   89.28   12.28
  20  18   2   66.00   17.49
  20  18   4    8.88    1.98
  20  18   6    5.56    5.56
  20  18   8    2.09    1.85
  20  18  10    5.23    1.58
  20  18  12    6.21    2.71
  20  18  14    4.52    2.00
  20  18  16    3.27    1.62
  20  18  18    0.62    1.54
  20  19   1   -1.54    2.71
  20  19   3    1.38    1.82
  20  19   5   27.84    6.45
  20  19   7   31.87    4.07
  20  19   9   45.66    3.94
  20  19  11   74.04    8.03
  20  19  13   30.53    4.09
  20  19  15   28.04    4.34
  20  19  17   11.55    3.00
  20  19  19   11.10    8.72
  20  20   0  839.79  121.26
  20  20   2  667.84   83.60
  20  20   4  357.05   45.46
  20  20   6  202.08   24.23
  20  20   8  230.30   30.26
  20  20  10  261.87   25.30
  20  20  12   78.18    9.72
  20  20  14   43.77    7.61
  20  20  16   11.86    2.54
  20  20  18    6.16    1.91
  20  20  20  121.39   32.16
  21   1   0  173.42   54.03
  21   1   2   47.60    5.03
  21   1   4    7.66    2.29
  21   1   6    1.27    1.51
  21   1   8   12.08    1.89
  21   1  10   12.64    2.00
  21   1  12   12.24    2.80
  21   1  14    5.45    2.20
  21   1  16   10.86    2.96
  21   1  18   -3.89    1.87
  21   1  20    1.62    2.74
  21   2   1   63.91    7.50
  21   2   3   16.65   11.04
  21   2   5  106.57    6.10
  21   2   7   25.68    2.94
  21   2   9   92.57   11.06
  21   2  11  167.63   13.60
  21   2  13   20.03    3.18
  21   2  15  246.34   26.30
  21   2  17   29.57    4.72
  21   2  19  664.59   76.84
  21   3   0   17.07    7.17
  21   3   2    0.62    1.62
  21   3   4    5.94    2.14
  21   3   6   90.15    8.26
  21   3   8  100.81    7.63
  21   3  10   86.99    6.41
  21   3  12   77.11    7.50
  21   3  14   21.45    3.36
  21   3  16   22.72    5.52
  21   3  18   19.47    3.07
  21   3  20    4.54    2.74
  21   4   1    9.97    2.45
  21   4   3    4.94    2.36
  21   4   5   19.52    2.87
  21   4   7   62.71    4.38
  21   4   9   29.77    4.81
  21   4  11   62.02    5.23
  21   4  13    2.47    1.54
  21   4  15  100.07   12.46
  21   4  17    5.96    2.49
  21   4  19  218.37   26.70
  21   5   0  217.06   15.96
  21   5   2  131.63   10.68
  21   5   4   14.04    1.62
  21   5   6   64.62    3.76
  21   5   8   88.97    6.05
  21   5  10   46.51    4.92
  21   5  12   26.13    6.39
  21   5  14    7.03    1.91
  21   5  16   42.06    5.87
  21   5  18   22.59    2.65
  21   5  20    0.36    1.71
  21   6   1    1.98    1.34
  21   6   3   82.51    5.25
  21   6   5   71.88    4.61
  21   6   7  153.81    8.61
  21   6   9   11.22    2.87
  21   6  11   26.70    9.90
  21   6  13   28.86    2.58
  21   6  15   23.14    3.00
  21   6  17   -4.07    1.49
  21   6  19   90.48   11.88
  21   7   0   22.63    4.63
  21   7   2   28.55    5.56
  21   7   4   80.78    6.63
  21   7   6  188.44   12.19
  21   7   8   59.39    4.63
  21   7  10   16.13    1.87
  21   7  12   10.06    2.80
  21   7  14   15.00    2.65
  21   7  16   61.00    5.07
  21   7  18   19.87    2.36
  21   7  20    7.99    1.67
  21   8   1   17.02    4.94
  21   8   3  106.26    8.10
  21   8   5   86.59    6.03
  21   8   7   54.48    5.14
  21   8   9   57.70    6.61
  21   8  11   37.56    3.52
  21   8  13  152.39    9.95
  21   8  15   17.45    1.34
  21   8  17   17.91    2.60
  21   8  19   37.76    5.01
  21   9   0   85.36    7.81
  21   9   2   91.26    9.26
  21   9   4   30.22    5.59
  21   9   6   12.26    3.09
  21   9   8   58.73    5.36
  21   9  10  137.86   10.84
  21   9  12  137.41   12.60
  21   9  14  118.94   11.55
  21   9  16   74.33    5.85
  21   9  18   17.02    2.54
  21   9  20   15.33    1.58
  21  10   1   20.45    2.43
  21  10   3  108.80   11.75
  21  10   5   40.26    3.40
  21  10   7   19.14    2.60
  21  10   9  142.86   11.53
  21  10  11  163.72   17.62
  21  10  13  392.57   36.65
  21  10  15   38.12    4.01
  21  10  17   57.17    6.16
  21  10  19   22.08    3.56
  21  11   0  260.74   27.75
  21  11   2  196.78   20.36
  21  11   4   80.27   12.51
  21  11   6   12.35    1.49
  21  11   8   40.26    7.54
  21  11  10  184.48   19.63
  21  11  12  164.58   14.82
  21  11  14   93.42    9.61
  21  11  16   61.22    6.97
  21  11  18   10.28    2.29
  21  11  20   10.61    1.45
  21  12   1   15.02    3.56
  21  12   3   93.37   10.75
  21  12   5   32.85   17.74
  21  12   7    5.56    2.49
  21  12   9  136.21   13.66
  21  12  11  172.93   15.51
  21  12  13  380.64   31.82
  21  12  15   50.25    5.23
  21  12  17   43.42    5.59
  21  12  19    1.91    1.36
  21  13   0   23.17    3.29
  21  13   2   29.80    4.92
  21  13   4    2.74    1.71
  21  13   6   30.58    3.78
  21  13   8  184.41   14.44
  21  13  10  368.69   30.71
  21  13  12  345.57   33.69
  21  13  14  230.05   31.04
  21  13  16   52.50    5.83
  21  13  18    0.89    1.45
  21  13  20    8.48    1.65
  21  14   1   10.24    4.50
  21  14   3   20.38    2.54
  21  14   5    7.10    4.03
  21  14   7   14.58    1.45
  21  14   9  117.67   31.02
  21  14  11   95.22    9.68
  21  14  13  179.16   16.42
  21  14  15   28.44    3.20
  21  14  17   29.69    3.63
  21  14  19   13.86    3.65
  21  15   0  367.29   34.65
  21  15   2  281.32   28.64
  21  15   4  149.83   20.98
  21  15   6   28.53    6.39
  21  15   8   16.98    1.54
  21  15  10   58.93    5.03
  21  15  12   61.24    6.52
  21  15  14   35.52    4.58
  21  15  16    8.72    2.20
  21  15  18    3.07    1.65
  21  15  20    7.23    2.25
  21  16   1   13.13    4.81
  21  16   3   25.81    9.30
  21  16   5   30.78    3.92
  21  16   7   50.25    3.87
  21  16   9   90.75    8.77
  21  16  11   47.40    4.72
  21  16  13   44.64    5.47
  21  16  15   11.28    2.56
  21  16  17   14.26    2.67
  21  16  19   13.00    2.31
  21  17   0   73.52   11.37
  21  17   2   42.53    8.21
  21  17   4    8.03    2.03
  21  17   6   -3.96    1.45
  21  17   8   15.82    1.80
  21  17  10   48.98    5.39
  21  17  12   56.92    6.61
  21  17  14   28.84    4.43
  21  17  16   14.75    3.27
  21  17  18    2.40    1.49
  21  17  20    3.38    2.67
  21  18   1   -5.83    1.80
  21  18   3   20.29    3.81
  21  18   5   24.95    3.74
  21  18   7   26.41    3.36
  21  18   9   13.71    2.09
  21  18  11    6.52    1.54
  21  18  13    0.13    1.49
  21  18  15    6.48    4.36
  21  18  17    2.87    2.00
  21  18  19   21.90    3.58
  21  19   0  770.80   78.62
  21  19   2  583.54   63.13
  21  19   4  253.57   30.35
  21  19   6   67.78    7.70
  21  19   8   38.05    3.72
  21  19  10   19.16    3.76
  21  19  12    1.78    1.42
  21  19  14    5.99    1.76
  21  19  16   24.28    4.58
  21  19  18   15.76    3.16
  21  19  20   13.62    2.16
  21  20   1   -3.85    1.78
  21  20   3    2.23    1.74
  21  20   5    2.85    1.60
  21  20   7    5.76    2.05
  21  20   9   13.20    1.96
  21  20  11   11.55    1.80
  21  20  13   10.13    1.91
  21  20  15   11.04    3.29
  21  20  17   16.13    8.61
  21  20  19   16.53    4.83
  21  21   0   19.96   13.89
  21  21   2    7.45    2.51
  21  21   4   16.62    2.76
  21  21   6   14.87    2.25
  21  21   8    3.36    1.51
  21  21  10    4.83    2.38
  21  21  12    7.45    1.49
  21  21  14   24.41    4.45
  21  21  16   24.99    4.01
  21  21  18   53.45    7.28
  21  21  20   45.13    9.75
  22   0   0   39.61   12.93
  22   1   1    9.48    6.61
  22   1   3    9.70    2.14
  22   1   5   32.78    2.56
  22   1   7   83.03    7.81
  22   1   9   37.23    5.45
  22   1  11   59.93   13.11
  22   1  13   16.71    2.58
  22   1  15    1.85    2.27
  22   1  17    2.94    4.65
  22   1  19    0.53    1.82
  22   1  21   -0.93    1.87
  22   2   0   56.63    6.56
  22   2   2  275.87   31.60
  22   2   4   97.89   13.11
  22   2   6  230.52   33.87
  22   2   8   26.86    3.58
  22   2  10   89.92   11.37
  22   2  12    4.92    1.85
  22   2  14   61.17   17.27
  22   2  16   55.08    6.50
  22   2  18   91.57   22.81
  22   2  20   19.29    4.12
  22   3   1   13.46    2.29
  22   3   3  197.52   16.02
  22   3   5  653.06   50.85
  22   3   7  481.45   39.14
  22   3   9  439.50   32.02
  22   3  11  320.51   29.66
  22   3  13   83.09   10.50
  22   3  15    2.54    1.82
  22   3  17   19.83    4.14
  22   3  19   18.83    3.38
  22   3  21    1.98    1.82
  22   4   0   63.55   11.39
  22   4   2  112.69   16.07
  22   4   4   83.07   19.12
  22   4   6  159.24   13.13
  22   4   8   74.86    7.79
  22   4  10    6.48    7.14
  22   4  12  116.49   15.98
  22   4  14   28.68    4.94
  22   4  16   23.52    5.25
  22   4  18   50.71    8.37
  22   4  20   31.00    5.14
  22   5   1   50.78    6.83
  22   5   3  641.47   38.52
  22   5   5 1157.20   70.45
  22   5   7 1366.83   93.55
  22   5   9 1010.36   77.00
  22   5  11  544.96   63.29
  22   5  13   20.83    2.43
  22   5  15   23.92    2.69
  22   5  17   33.34    4.18
  22   5  19   30.46    5.54
  22   5  21   10.95    2.83
  22   6   0  519.72   59.50
  22   6   2  261.79   23.81
  22   6   4  196.12   15.33
  22   6   6    6.45    2.20
  22   6   8  223.02   20.50
  22   6  10  130.23   12.42
  22   6  12  129.60   19.12
  22   6  14    6.45    2.05
  22   6  16   18.63    4.52
  22   6  18   23.08    3.76
  22   6  20   10.75    2.87
  22   7   1   75.30    5.96
  22   7   3  503.43   44.24
  22   7   5 1331.67   85.81
  22   7   7  927.84   58.64
  22   7   9  636.06   37.45
  22   7  11  186.59   12.51
  22   7  13   21.81    6.68
  22   7  15  106.46   16.62
  22   7  17   61.33    8.75
  22   7  19   42.37    5.12
  22   7  21   19.83    4.03
  22   8   0   77.17   27.55
  22   8   2   44.60    7.63
  22   8   4   88.06   11.06
  22   8   6  268.24   22.92
  22   8   8  766.82   78.24
  22   8  10  523.79   48.44
  22   8  12  581.36   45.37
  22   8  14   65.47    6.97
  22   8  16   31.71    3.65
  22   8  18   43.66    5.81
  22   8  20    1.91    1.56
  22   9   1   43.55    4.43
  22   9   3  481.00   39.37
  22   9   5  993.24   86.74
  22   9   7  627.18   41.06
  22   9   9  139.08   10.93
  22   9  11   31.93    3.27
  22   9  13   54.41    4.43
  22   9  15  129.80    9.50
  22   9  17  116.81    9.03
  22   9  19   32.78    3.34
  22   9  21   28.19    4.56
  22  10   0  278.59   40.55
  22  10   2   79.29   11.17
  22  10   4   -0.07    2.18
  22  10   6  138.70   23.61
  22  10   8  464.56   42.26
  22  10  10  405.65   52.29
  22  10  12  561.20   75.70
  22  10  14   59.55    7.25
  22  10  16    6.72    1.51
  22  10  18   33.45    3.49
  22  10  20   34.63    4.65
  22  11   1   44.68    4.78
  22  11   3  277.58   24.23
  22  11   5  545.60   36.29
  22  11   7  180.09   11.97
  22  11   9   28.15    2.34
  22  11  11   18.49    9.35
  22  11  13   46.64    5.45
  22  11  15  169.28   16.67
  22  11  17   78.24    7.19
  22  11  19   52.21    5.16
  22  11  21   14.53    1.85
  22  12   0    3.40    5.52
  22  12   2    9.92    3.43
  22  12   4   66.11    8.48
  22  12   6  138.75   19.52
  22  12   8  581.50   52.70
  22  12  10  529.16   73.08
  22  12  12  506.86   47.18
  22  12  14   73.95   10.90
  22  12  16   14.09    2.58
  22  12  18   26.53    4.65
  22  12  20   32.18    4.65
  22  13   1   28.80    7.86
  22  13   3   68.54    8.70
  22  13   5   18.25    2.96
  22  13   7    4.72    1.22
  22  13   9   45.97    3.36
  22  13  11   57.81    6.32
  22  13  13  106.35   10.01
  22  13  15  102.79    9.64
  22  13  17   93.80   12.55
  22  13  19   29.95    4.45
  22  13  21   23.88    3.18
  22  14   0   84.74   11.35
  22  14   2   58.35   10.81
  22  14   4   24.81    3.76
  22  14   6    3.87    2.65
  22  14   8   61.57    6.59
  22  14  10   76.73    9.95
  22  14  12   49.20    6.97
  22  14  14    0.71    1.60
  22  14  16   12.19    3.54
  22  14  18   12.95    3.05
  22  14  20    9.99    2.18
  22  15   1    6.43    5.43
  22  15   3   -1.20    1.80
  22  15   5   18.60    3.09
  22  15   7   97.00   13.69
  22  15   9  126.53    8.99
  22  15  11  195.40   16.85
  22  15  13  118.07   12.04
  22  15  15  118.41   12.35
  22  15  17   42.46    5.21
  22  15  19   12.86    3.05
  22  15  21    7.79    2.16
  22  16   0   52.98    9.19
  22  16   2   34.89    6.12
  22  16   4   34.45   14.42
  22  16   6   14.62    2.49
  22  16   8   22.90    2.94
  22  16  10    6.14    1.29
  22  16  12    8.75    1.71
  22  16  14    9.06    2.51
  22  16  16    2.85    1.80
  22  16  18    4.34    1.87
  22  16  20   12.51   11.95
  22  17   1    4.61    4.12
  22  17   3   18.80    2.31
  22  17   5   41.86    5.50
  22  17   7   67.27    7.79
  22  17   9  126.71    9.57
  22  17  11  114.54   15.87
  22  17  13   84.65   10.08
  22  17  15   40.57    5.05
  22  17  17   29.44    8.66
  22  17  19   23.88    4.92
  22  17  21    0.67    1.51
  22  18   0  299.04   43.84
  22  18   2  116.63   33.29
  22  18   4   40.50    5.87
  22  18   6   16.27    3.23
  22  18   8   47.04    6.21
  22  18  10   29.91    3.20
  22  18  12   25.26    4.72
  22  18  14   10.68    3.36
  22  18  16   12.08    5.27
  22  18  18   53.50    7.81
  22  18  20  145.07   19.07
  22  19   1    0.36    1.89
  22  19   3   17.47    2.76
  22  19   5   31.07    4.85
  22  19   7   37.81    6.39
  22  19   9   39.61    4.65
  22  19  11   46.38    5.27
  22  19  13   23.03    3.36
  22  19  15   15.04    1.89
  22  19  17   14.55    3.92
  22  19  19    1.82    1.71
  22  19  21    2.80    1.91
  22  20   0    2.98    1.87
  22  20   2   32.53   10.33
  22  20   4   35.67    7.03
  22  20   6   11.24    2.63
  22  20   8    2.94    1.56
  22  20  10   27.91    3.52
  22  20  12   34.69    5.21
  22  20  14    5.76    1.76
  22  20  16    5.99    1.60
  22  20  18  126.00   18.05
  22  20  20  281.52   43.19
  22  21   1    1.07    1.82
  22  21   3    3.78    1.98
  22  21   5   14.38    4.05
  22  21   7   11.13    2.92
  22  21   9   21.12    3.34
  22  21  11   17.29    2.51
  22  21  13   37.83    8.48
  22  21  15   12.02    3.49
  22  21  17    0.87    2.43
  22  21  19    2.69    1.42
  22  21  21   16.87    3.69
  22  22   0  159.42   36.81
  22  22   2   52.52    9.24
  22  22   4   94.95   16.24
  22  22   6   84.65   13.55
  22  22   8  382.53   41.61
  22  22  10  646.87   81.09
  22  22  12  655.71   52.09
  22  22  14  304.42   40.81
  22  22  16   24.61    5.61
  22  22  18  102.88   15.64
  22  22  20  249.37   27.10
  22  22  22  164.21   39.81
  23   1   0   50.80   29.89
  23   1   2   20.87   10.75
  23   1   4   15.51    2.51
  23   1   6   10.35    1.36
  23   1   8   20.52    2.69
  23   1  10   22.10    3.54
  23   1  12    2.67    2.23
  23   1  14    2.80    1.76
  23   1  16    3.00    2.03
  23   1  18    5.92    2.07
  23   1  20   10.53    2.45
  23   1  22    3.09    1.71
  23   2   1   12.48    3.34
  23   2   3   17.20    5.90
  23   2   5   89.92    7.39
  23   2   7   37.81    3.81
  23   2   9   30.46    3.29
  23   2  11   19.38    4.92
  23   2  13   15.02    6.43
  23   2  15   75.30    8.52
  23   2  17    7.21    2.67
  23   2  19   16.78    2.78
  23   2  21   27.55    4.43
  23   3   0   15.67    4.52
  23   3   2   13.97    3.92
  23   3   4   67.74    5.18
  23   3   6  173.22    9.86
  23   3   8  202.37   13.57
  23   3  10  202.68   16.89
  23   3  12   59.02    7.17
  23   3  14    7.74    1.76
  23   3  16   21.67    6.99
  23   3  18   22.23    2.83
  23   3  20   27.86    3.81
  23   3  22    3.18    1.82
  23   4   1   12.84    1.80
  23   4   3   77.66    7.14
  23   4   5  193.49   13.37
  23   4   7   18.83    3.16
  23   4   9   57.15    5.32
  23   4  11    3.00    1.82
  23   4  13    2.43    1.74
  23   4  15   26.04    5.65
  23   4  17   12.06    8.30
  23   4  19   21.83    3.29
  23   4  21   22.74    3.38
  23   5   0   38.88    3.60
  23   5   2   79.18    5.45
  23   5   4  201.28   13.82
  23   5   6  281.39   18.98
  23   5   8  319.42   24.86
  23   5  10  261.18   21.45
  23   5  12   54.16    3.96
  23   5  14    6.88    4.54
  23   5  16   27.30    3.72
  23   5  18   60.51    7.14
  23   5  20   40.79    6.21
  23   5  22    4.56    2.31
  23   6   1   12.24    1.85
  23   6   3  164.34    9.75
  23   6   5  210.87    9.92
  23   6   7   33.22    2.63
  23   6   9   22.34    1.62
  23   6  11   15.93    2.18
  23   6  13   11.59    1.71
  23   6  15   48.91    6.85
  23   6  17    2.11    1.56
  23   6  19    7.39    2.05
  23   6  21   38.56    5.70
  23   7   0  122.70    9.12
  23   7   2   36.61    3.81
  23   7   4   10.59    1.40
  23   7   6   28.68    2.00
  23   7   8   61.20    3.85
  23   7  10   38.85    5.74
  23   7  12    0.33    1.71
  23   7  14   29.82    3.69
  23   7  16   27.73    3.49
  23   7  18   43.04    4.92
  23   7  20   20.67    3.67
  23   7  22    5.43    2.49
  23   8   1   23.86    3.00
  23   8   3  202.17   12.82
  23   8   5  320.93   23.41
  23   8   7   79.87    5.21
  23   8   9    8.08    2.05
  23   8  11   31.91    2.45
  23   8  13    8.63    1.54
  23   8  15   40.26    7.39
  23   8  17    1.00    1.27
  23   8  19    1.13    1.40
  23   8  21  197.10   25.03
  23   9   0   19.54    6.52
  23   9   2   23.81    3.03
  23   9   4   58.64   10.57
  23   9   6   26.06    2.29
  23   9   8   11.13    6.16
  23   9  10    3.65    1.58
  23   9  12   14.84    3.38
  23   9  14   39.94    2.87
  23   9  16   32.18    3.09
  23   9  18   25.44    2.54
  23   9  20    9.08    1.69
  23   9  22    3.47    2.43
  23  10   1   26.48    2.96
  23  10   3  194.38   23.34
  23  10   5  254.95   19.16
  23  10   7   42.35    3.00
  23  10   9    1.69    2.85
  23  10  11   62.29    4.94
  23  10  13   16.13    1.60
  23  10  15   15.42    1.76
  23  10  17    4.12    1.02
  23  10  19    4.72    1.05
  23  10  21  282.93   25.75
  23  11   0   41.15   15.71
  23  11   2   15.78    3.96
  23  11   4    1.89    3.40
  23  11   6   16.09    1.94
  23  11   8   34.83    2.65
  23  11  10   62.80    5.81
  23  11  12   86.76    8.81
  23  11  14   56.97    6.12
  23  11  16   26.61    2.67
  23  11  18    5.99    1.18
  23  11  20    3.81    1.27
  23  11  22    4.63    1.80
  23  12   1   10.79    2.85
  23  12   3   56.46    7.57
  23  12   5   61.31    8.52
  23  12   7    5.12    1.94
  23  12   9   16.76    2.85
  23  12  11  102.52   11.97
  23  12  13   13.26    2.29
  23  12  15   10.46    1.58
  23  12  17    2.36    2.25
  23  12  19    4.36    2.00
  23  12  21  238.33   16.85
  23  13   0    8.28    1.96
  23  13   2   15.11    5.03
  23  13   4    0.98    3.32
  23  13   6   13.15    1.80
  23  13   8   15.02    2.16
  23  13  10   16.71    1.82
  23  13  12   13.08    2.58
  23  13  14    5.52    1.49
  23  13  16    1.82    1.51
  23  13  18    8.86    3.00
  23  13  20    7.12    2.69
  23  13  22   19.16    5.41
  23  14   1    2.29    1.89
  23  14   3    9.86    3.65
  23  14   5    3.65    1.58
  23  14   7   27.53    3.09
  23  14   9   43.59    3.92
  23  14  11   66.11    5.41
  23  14  13    7.59    1.71
  23  14  15    3.94    1.65
  23  14  17    9.59    3.60
  23  14  19   -0.80    1.42
  23  14  21   66.96    8.81
  23  15   0  110.58   13.33
  23  15   2   87.57   11.82
  23  15   4   31.55    4.14
  23  15   6   38.14    4.72
  23  15   8   32.78    3.23
  23  15  10   20.34    2.27
  23  15  12   12.42    1.71
  23  15  14    2.38    1.36
  23  15  16    2.98    1.45
  23  15  18   16.18    9.95
  23  15  20   -0.56    1.69
  23  15  22    4.67    1.78
  23  16   1   -0.02    1.85
  23  16   3    8.10    2.14
  23  16   5   29.37    3.63
  23  16   7   35.32    4.47
  23  16   9   32.02    3.12
  23  16  11   24.63    2.25
  23  16  13   -0.02    1.36
  23  16  15    7.25    2.51
  23  16  17   25.75    4.76
  23  16  19   17.91    3.49
  23  16  21    5.10    3.00
  23  17   0   10.99    2.65
  23  17   2    8.57    4.63
  23  17   4    4.03    2.74
  23  17   6    0.71    1.54
  23  17   8    0.91    1.25
  23  17  10    4.07    1.18
  23  17  12    3.54    2.27
  23  17  14    9.59    1.71
  23  17  16   19.65    3.74
  23  17  18   33.96   12.46
  23  17  20    8.70    3.09
  23  17  22    0.80    1.58
  23  18   1    6.45    2.14
  23  18   3   34.27    5.21
  23  18   5   68.74   10.06
  23  18   7   38.08    4.92
  23  18   9   22.85    2.38
  23  18  11    4.85    1.18
  23  18  13    1.80    1.31
  23  18  15   -0.29    1.42
  23  18  17   13.62    2.96
  23  18  19   36.47    6.63
  23  18  21    6.32    1.89
  23  19   0    7.97    2.18
  23  19   2   16.71    2.69
  23  19   4   13.31    2.78
  23  19   6    9.88    1.96
  23  19   8    0.40    1.29
  23  19  10   10.26    4.32
  23  19  12    3.54    1.22
  23  19  14    3.47    1.47
  23  19  16   16.76    4.43
  23  19  18   24.68    4.12
  23  19  20   18.87    4.50
  23  19  22   10.66    2.58
  23  20   1    4.56    1.94
  23  20   3   16.96    2.74
  23  20   5   53.74    8.30
  23  20   7   26.08    4.18
  23  20   9   12.86    1.82
  23  20  11    1.20    1.11
  23  20  13    4.32    1.13
  23  20  15    2.80    1.98
  23  20  17   13.51    4.52
  23  20  19   18.96    3.52
  23  20  21   12.46    3.14
  23  21   0   71.23   10.75
  23  21   2   30.18    6.52
  23  21   4   22.19    4.09
  23  21   6   49.94    8.08
  23  21   8  145.27   16.49
  23  21  10  237.86   18.92
  23  21  12  244.72   16.60
  23  21  14   45.40    6.23
  23  21  16    2.69    1.56
  23  21  18    7.01    2.00
  23  21  20   23.50    3.87
  23  21  22    5.99    2.49
  23  22   1    6.83    2.89
  23  22   3    0.91    2.09
  23  22   5    5.01    1.78
  23  22   7    0.89    1.60
  23  22   9    1.13    1.82
  23  22  11    4.98    1.60
  23  22  13    3.16    1.22
  23  22  15    2.60    1.25
  23  22  17   16.65    9.84
  23  22  19   10.13    2.45
  23  22  21   11.82    2.67
  23  23   0  160.09   27.06
  23  23   2  141.91   19.83
  23  23   4   69.32    9.35
  23  23   6    8.19    2.34
  23  23   8    9.55    3.16
  23  23  10   77.04    9.48
  23  23  12   86.12    9.15
  23  23  14   25.28    3.05
  23  23  16    5.07    3.20
  23  23  18   18.23    3.52
  23  23  20   30.64    4.81
  23  23  22   26.79    5.30
  24   0   0  163.25   30.44
  24   1   1   13.77    2.18
  24   1   3   53.03    7.03
  24   1   5   57.46    4.50
  24   1   7  112.07    8.90
  24   1   9   70.23    7.03
  24   1  11   48.85    4.65
  24   1  13   10.21    2.25
  24   1  15    0.40    1.76
  24   1  17    6.36    1.62
  24   1  19    3.49    1.82
  24   1  21    1.91    1.96
  24   1  23    3.83    3.47
  24   2   0   86.19   12.80
  24   2   2   61.24    8.63
  24   2   4  336.53   35.78
  24   2   6   12.06    4.83
  24   2   8  117.85   14.55
  24   2  10    5.59    2.38
  24   2  12    6.10    4.87
  24   2  14  180.03   36.14
  24   2  16   31.42    5.23
  24   2  18  155.10   23.03
  24   2  20    8.23    2.89
  24   2  22  254.69   36.98
  24   3   1   50.85    5.87
  24   3   3  424.92   40.48
  24   3   5  679.32   63.60
  24   3   7  568.48   32.16
  24   3   9  468.85   34.80
  24   3  11  184.01   17.29
  24   3  13   21.16    3.47
  24   3  15    1.05    1.71
  24   3  17   36.65    4.81
  24   3  19   48.60    7.57
  24   3  21   13.17    3.09
  24   3  23    3.38    1.89
  24   4   0  355.23   49.80
  24   4   2  302.31   36.09
  24   4   4  376.01   50.87
  24   4   6   11.19    3.92
  24   4   8   26.88    3.14
  24   4  10    5.94    1.65
  24   4  12    8.21    1.85
  24   4  14   64.82    8.23
  24   4  16   23.32    3.47
  24   4  18  107.06   12.77
  24   4  20    6.16    2.25
  24   4  22  109.73   15.20
  24   5   1   81.49    8.28
  24   5   3  647.08   45.73
  24   5   5  699.99   44.66
  24   5   7 1110.30   69.74
  24   5   9  644.83   56.19
  24   5  11  206.64   18.23
  24   5  13    9.01    4.43
  24   5  15   21.50    2.78
  24   5  17  107.33   11.15
  24   5  19  122.86   14.95
  24   5  21   65.47    9.75
  24   5  23    7.97    2.09
  24   6   0   28.93    3.87
  24   6   2    9.01    3.03
  24   6   4    4.61    1.31
  24   6   6  155.50   17.34
  24   6   8   66.40    6.19
  24   6  10  124.53   15.00
  24   6  12   46.20    6.45
  24   6  14   66.60   10.73
  24   6  16    7.57    1.62
  24   6  18    9.55    2.16
  24   6  20    7.99    2.27
  24   6  22    6.23    2.03
  24   7   1  136.14   10.04
  24   7   3  707.09   49.60
  24   7   5  989.02   51.40
  24   7   7  954.99   53.05
  24   7   9  602.61   33.49
  24   7  11  131.23   12.84
  24   7  13    4.12    1.47
  24   7  15   43.97    5.65
  24   7  17   91.77    8.50
  24   7  19   88.55   13.95
  24   7  21   52.56   14.71
  24   7  23    7.08    1.91
  24   8   0   72.72    9.19
  24   8   2  112.76   12.19
  24   8   4   28.53    3.89
  24   8   6   65.96    7.79
  24   8   8  144.62   10.17
  24   8  10  210.91   20.58
  24   8  12   58.26    7.88
  24   8  14   21.70    2.87
  24   8  16    3.98    1.31
  24   8  18    1.60    1.34
  24   8  20   66.45   10.39
  24   8  22   26.53    9.57
  24   9   1   62.69    6.68
  24   9   3  621.37   58.90
  24   9   5  571.68   45.11
  24   9   7  631.56   40.95
  24   9   9  238.95   17.16
  24   9  11   57.70   15.98
  24   9  13    4.34    1.07
  24   9  15   29.53    2.49
  24   9  17   83.56    7.83
  24   9  19   41.46    5.92
  24   9  21   34.49    6.81
  24   9  23    6.79    1.94
  24  10   0   20.78   13.55
  24  10   2    2.09    3.56
  24  10   4   23.70   10.86
  24  10   6  187.79   21.67
  24  10   8  215.30   18.71
  24  10  10  295.92   29.02
  24  10  12   61.93    7.54
  24  10  14   12.64    1.74
  24  10  16    2.07    1.49
  24  10  18   27.04    3.65
  24  10  20  298.73   35.20
  24  10  22  160.85   21.63
  24  11   1   49.74    5.67
  24  11   3  249.01   24.08
  24  11   5  260.83   27.22
  24  11   7  121.35    9.70
  24  11   9   41.55    3.38
  24  11  11   13.24   11.50
  24  11  13    6.30    1.42
  24  11  15   38.25    4.03
  24  11  17   29.57    3.45
  24  11  19   25.37    3.05
  24  11  21    8.12    1.58
  24  11  23    5.56    1.60
  24  12   0    8.66    5.72
  24  12   2   26.75   15.04
  24  12   4    9.37    1.74
  24  12   6   34.14    4.56
  24  12   8   58.26    6.01
  24  12  10   61.04    7.03
  24  12  12    2.16    1.22
  24  12  14   45.75    7.25
  24  12  16   19.05    2.83
  24  12  18   70.45    8.88
  24  12  20  311.68   25.90
  24  12  22  277.81   39.81
  24  13   1   12.42    2.07
  24  13   3   33.87    5.87
  24  13   5    9.03    4.21
  24  13   7    6.19    2.43
  24  13   9    5.25    1.87
  24  13  11    6.25    1.40
  24  13  13   20.16    3.72
  24  13  15    9.64    1.96
  24  13  17   24.92    3.12
  24  13  19   11.71    1.62
  24  13  21    5.18    1.40
  24  13  23    4.96    1.45
  24  14   0  247.45   55.83
  24  14   2  262.12   31.35
  24  14   4   86.03   14.66
  24  14   6   86.90   11.93
  24  14   8   19.49    3.83
  24  14  10   20.27    3.98
  24  14  12   31.09    3.76
  24  14  14   51.89    6.97
  24  14  16   21.72    3.94
  24  14  18   29.64    4.01
  24  14  20  195.03   24.90
  24  14  22  146.22   16.73
  24  15   1    2.11    1.69
  24  15   3    7.32    1.78
  24  15   5   16.13    2.27
  24  15   7   53.12    7.25
  24  15   9   31.44    3.65
  24  15  11   39.74    3.78
  24  15  13   13.55    2.51
  24  15  15   12.77    1.98
  24  15  17   13.22    2.18
  24  15  19    8.14    1.82
  24  15  21    2.83    1.36
  24  15  23    1.05    1.13
  24  16   0   55.21    8.50
  24  16   2   40.66    6.72
  24  16   4   18.92    4.98
  24  16   6   13.93    8.77
  24  16   8    5.36    1.40
  24  16  10    2.23    1.20
  24  16  12   16.53    2.60
  24  16  14   24.88    4.65
  24  16  16    9.84    2.47
  24  16  18    9.50    3.94
  24  16  20    2.29    2.07
  24  16  22    1.62    1.67
  24  17   1    3.60    1.91
  24  17   3   35.34    4.32
  24  17   5   74.13    8.48
  24  17   7   82.71    8.26
  24  17   9   73.68    7.94
  24  17  11   28.86    2.89
  24  17  13   18.74    2.98
  24  17  15    6.32    1.91
  24  17  17    6.68    1.67
  24  17  19    4.29    2.05
  24  17  21   -1.22    1.27
  24  17  23    0.71    1.20
  24  18   0  197.59   23.43
  24  18   2  153.75   21.36
  24  18   4   99.25   13.77
  24  18   6    9.52    2.27
  24  18   8    2.78    1.34
  24  18  10   14.33    2.38
  24  18  12   79.76    9.48
  24  18  14   32.91    4.87
  24  18  16    7.68    2.47
  24  18  18   26.75    6.79
  24  18  20   35.78    7.54
  24  18  22   65.71    8.28
  24  19   1    2.34    1.87
  24  19   3   40.92    5.36
  24  19   5  108.19   12.24
  24  19   7   72.66   12.73
  24  19   9   42.35    5.14
  24  19  11   20.81    2.54
  24  19  13    7.12    1.29
  24  19  15    5.54    1.89
  24  19  17    4.25    2.25
  24  19  19   14.11    6.14
  24  19  21   -1.00    1.25
  24  19  23    4.74    1.94
  24  20   0   35.76    6.81
  24  20   2    4.38    2.07
  24  20   4   10.79    3.65
  24  20   6   11.48    4.16
  24  20   8   64.02    9.86
  24  20  10  266.93   33.54
  24  20  12  361.35   31.91
  24  20  14  190.75   26.70
  24  20  16    0.22    1.36
  24  20  18   36.76    7.39
  24  20  20  104.88   13.89
  24  20  22  159.98   19.81
  24  21   1   -0.07    1.89
  24  21   3   14.40    2.94
  24  21   5   43.08    7.79
  24  21   7   30.51    6.14
  24  21   9   20.85    4.50
  24  21  11    6.39    1.49
  24  21  13    6.65    1.29
  24  21  15    8.23    8.06
  24  21  17    0.02    1.47
  24  21  19   -0.53    1.85
  24  21  21    4.76    1.91
  24  21  23    3.47    1.58
  24  22   0  298.28   43.35
  24  22   2  234.81   43.22
  24  22   4  120.88   22.05
  24  22   6    5.96    2.38
  24  22   8   28.97    5.65
  24  22  10  147.36   19.16
  24  22  12  226.76   21.85
  24  22  14  123.13   13.37
  24  22  16   -0.29    1.36
  24  22  18   78.22   12.57
  24  22  20  140.24   19.81
  24  22  22  221.04   28.15
  24  23   1    1.89    1.94
  24  23   3    2.63    1.89
  24  23   5   10.66    4.09
  24  23   7    3.47    1.89
  24  23   9   13.89    8.43
  24  23  11    3.54    1.51
  24  23  13    3.54    1.20
  24  23  15    2.00    1.31
  24  23  17    0.02    1.71
  24  23  19    6.90    2.69
  24  23  21    2.65    1.60
  24  23  23    0.49    1.27
  24  24   0   -1.96    2.69
  24  24   2    5.01    2.27
  24  24   4   28.75    6.25
  24  24   6  123.64   17.82
  24  24   8  243.65   33.96
  24  24  10  422.23   47.24
  24  24  12  316.28   36.52
  24  24  14  142.00   14.35
  24  24  16    0.82    1.34
  24  24  18   26.21    5.39
  24  24  20   94.95   14.62
  24  24  22  124.55   19.58
  24  24  24   93.49   23.97
  25   1   0    2.45    2.80
  25   1   2    3.03    1.87
  25   1   4   38.65   26.01
  25   1   6   26.75    2.87
  25   1   8   49.07    7.63
  25   1  10  107.57   73.15
  25   1  12    0.45    1.71
  25   1  14   -0.56    1.62
  25   1  16    3.18    1.71
  25   1  18    5.65    1.69
  25   1  20    7.52    2.00
  25   1  22    8.97    6.54
  25   1  24    0.93    2.07
  25   2   1    4.94    1.62
  25   2   3  216.57   23.10
  25   2   5   24.37    4.36
  25   2   7  148.14   10.46
  25   2   9    6.97    1.45
  25   2  11    5.72    4.67
  25   2  13  116.23   12.13
  25   2  15   56.77    7.34
  25   2  17  179.12   21.01
  25   2  19   93.17   10.90
  25   2  21  192.82   25.72
  25   2  23   -1.09    1.91
  25   3   0  220.48   18.31
  25   3   2  190.82   17.31
  25   3   4  176.69   15.69
  25   3   6  211.60   15.44
  25   3   8  244.90   12.75
  25   3  10  188.84   15.00
  25   3  12   55.81    6.41
  25   3  14    7.99    5.47
  25   3  16   23.41    3.40
  25   3  18   67.40    8.88
  25   3  20   80.18   10.84
  25   3  22   25.95    4.74
  25   3  24    3.00    2.05
  25   4   1   15.80    2.05
  25   4   3  209.31   19.76
  25   4   5    3.32    2.07
  25   4   7  103.63    7.10
  25   4   9    5.54    1.98
  25   4  11    1.38    1.42
  25   4  13   75.79   11.42
  25   4  15   26.06    3.81
  25   4  17   98.60   13.35
  25   4  19   58.17    8.48
  25   4  21   67.72   10.55
  25   4  23    7.19    2.69
  25   5   0   37.03    3.98
  25   5   2   26.64    8.50
  25   5   4    1.91    2.09
  25   5   6   44.02    6.21
  25   5   8  126.84    8.12
  25   5  10   66.49    5.99
  25   5  12    9.28    2.07
  25   5  14    9.08    1.96
  25   5  16   47.40    5.03
  25   5  18  118.88   15.15
  25   5  20  144.02   17.76
  25   5  22   51.98    9.81
  25   5  24    5.34    3.29
  25   6   1   22.16    2.56
  25   6   3  251.30   17.74
  25   6   5   42.24    4.78
  25   6   7  165.14   10.04
  25   6   9   17.18    1.67
  25   6  11   -0.07    1.34
  25   6  13   28.77    4.18
  25   6  15   21.23    2.76
  25   6  17   24.08    3.81
  25   6  19    7.45    3.32
  25   6  21    7.77    4.65
  25   6  23   42.68    7.99
  25   7   0  180.41   25.46
  25   7   2  140.68    9.88
  25   7   4  123.17    7.01
  25   7   6  135.43    7.52
  25   7   8  192.49   10.75
  25   7  10   88.01    7.08
  25   7  12   13.60    3.87
  25   7  14    4.45    1.36
  25   7  16   26.04    2.83
  25   7  18   83.40   10.84
  25   7  20   78.93    9.97
  25   7  22   31.60    5.65
  25   7  24    7.14    2.14
  25   8   1   37.92    2.65
  25   8   3  289.36   16.09
  25   8   5  134.99    7.63
  25   8   7  168.23    8.19
  25   8   9   17.11    1.42
  25   8  11    6.39    2.16
  25   8  13    3.58    1.09
  25   8  15   10.04    1.49
  25   8  17    3.45    1.65
  25   8  19   14.35    3.85
  25   8  21   18.25    3.07
  25   8  23  162.40   20.50
  25   9   0   12.51    2.94
  25   9   2    5.12    2.18
  25   9   4    9.21    2.67
  25   9   6   20.76    1.78
  25   9   8   17.67    1.71
  25   9  10   11.06    1.42
  25   9  12    2.49    1.76
  25   9  14    7.66    1.09
  25   9  16    5.96    1.34
  25   9  18   10.66    1.74
  25   9  20   33.91   12.82
  25   9  22    9.68    2.98
  25   9  24    4.50    2.60
  25  10   1   37.45   13.24
  25  10   3  195.40   16.60
  25  10   5   81.56    6.99
  25  10   7   97.05    7.79
  25  10   9   12.71    1.76
  25  10  11    4.90    1.07
  25  10  13    5.05    1.02
  25  10  15    2.38    1.31
  25  10  17    4.78    1.07
  25  10  19   87.17    8.39
  25  10  21  113.13   14.26
  25  10  23  176.60   20.94
  25  11   0    4.09    1.69
  25  11   2    4.50    3.18
  25  11   4   -0.78    1.51
  25  11   6   -3.00    1.45
  25  11   8    4.41    1.18
  25  11  10    4.03    1.16
  25  11  12    6.08    1.18
  25  11  14    5.12    1.13
  25  11  16    5.59    0.98
  25  11  18    5.05    2.71
  25  11  20    0.73    1.05
  25  11  22    3.09    2.67
  25  11  24    1.91    1.80
  25  12   1    5.47    4.27
  25  12   3   51.23    5.74
  25  12   5    8.88    1.65
  25  12   7   13.64    4.43
  25  12   9   -0.13    0.93
  25  12  11    3.25    1.18
  25  12  13    5.03    1.60
  25  12  15    0.67    1.22
  25  12  17    7.28    1.27
  25  12  19  101.54    8.01
  25  12  21  141.84   11.46
  25  12  23  185.68   20.87
  25  13   0  137.75   16.80
  25  13   2  109.31   10.53
  25  13   4   59.93    7.17
  25  13   6   17.02    2.69
  25  13   8    2.38    1.16
  25  13  10    6.01    0.96
  25  13  12    8.32    1.54
  25  13  14   11.53    2.43
  25  13  16   14.33    3.09
  25  13  18    5.45    1.29
  25  13  20    0.20    1.11
  25  13  22    5.79    2.69
  25  13  24   -1.02    1.07
  25  14   1   -0.13    1.62
  25  14   3    4.94    4.43
  25  14   5   12.08    2.83
  25  14   7    3.03    1.56
  25  14   9    7.01    1.20
  25  14  11    5.25    1.38
  25  14  13   12.48    2.92
  25  14  15    0.53    1.22
  25  14  17    2.92    1.65
  25  14  19   27.08    3.74
  25  14  21   58.01    5.94
  25  14  23   56.88    6.70
  25  15   0   59.66    6.88
  25  15   2   41.52    6.45
  25  15   4   39.79    4.94
  25  15   6   19.14    2.65
  25  15   8   11.50    2.05
  25  15  10    0.33    1.25
  25  15  12    1.78    1.22
  25  15  14    2.25    1.47
  25  15  16   18.67   13.31
  25  15  18    2.45    1.22
  25  15  20    3.60    1.22
  25  15  22    2.25    1.18
  25  15  24    0.56    1.20
  25  16   1   -0.98    1.69
  25  16   3   19.25    2.60
  25  16   5   45.66    5.30
  25  16   7   28.28    4.05
  25  16   9    7.59    3.16
  25  16  11    4.81    1.00
  25  16  13   11.66    3.00
  25  16  15    1.40    1.60
  25  16  17    2.74    1.51
  25  16  19   -2.16    1.31
  25  16  21    4.87    1.91
  25  16  23    4.18    2.76
  25  17   0  193.82   21.27
  25  17   2  149.10   17.85
  25  17   4  100.96   12.46
  25  17   6   25.06    3.49
  25  17   8    2.80    1.45
  25  17  10    4.76    1.18
  25  17  12    7.10    1.25
  25  17  14    4.76    2.20
  25  17  16    3.00    3.45
  25  17  18    2.67    1.54
  25  17  20    0.96    1.56
  25  17  22    4.21    2.34
  25  17  24    9.66    7.05
  25  18   1   -0.04    1.96
  25  18   3   74.66    9.28
  25  18   5   92.08   13.15
  25  18   7   86.85   10.41
  25  18   9   16.80    2.47
  25  18  11    3.81    1.78
  25  18  13    3.78    1.25
  25  18  15    0.96    1.34
  25  18  17    2.36    1.40
  25  18  19    3.07    1.85
  25  18  21    5.25    2.96
  25  18  23   10.04    3.32
  25  19   0   98.18   12.22
  25  19   2  113.38   14.35
  25  19   4   89.37   11.13
  25  19   6    5.36    1.80
  25  19   8   18.36    6.21
  25  19  10   80.71    8.39
  25  19  12  111.87   10.21
  25  19  14   49.51    9.37
  25  19  16    1.65    1.25
  25  19  18    3.83    1.65
  25  19  20    2.51    1.78
  25  19  22    6.28    1.62
  25  19  24    0.80    1.22
  25  20   1    5.45    1.87
  25  20   3   98.80   13.91
  25  20   5  130.94   18.45
  25  20   7  111.38   13.51
  25  20   9   16.18    2.69
  25  20  11    1.56    1.13
  25  20  13    0.45    1.05
  25  20  15    4.34    1.18
  25  20  17    1.22    1.36
  25  20  19    0.62    1.31
  25  20  21   13.26    2.83
  25  20  23   28.48    8.37
  25  21   0  277.58   36.01
  25  21   2  201.46   27.53
  25  21   4   70.48   12.15
  25  21   6    2.56    1.80
  25  21   8   20.67    3.96
  25  21  10  101.70   11.37
  25  21  12  144.89   11.53
  25  21  14   62.66    7.86
  25  21  16    1.36    1.47
  25  21  18    2.94    1.45
  25  21  20    4.14    1.87
  25  21  22    7.41    2.03
  25  21  24    0.71    1.22
  25  22   1    2.29    2.87
  25  22   3   34.63    6.70
  25  22   5   53.32    8.75
  25  22   7   38.65    7.32
  25  22   9    9.70    3.20
  25  22  11    2.47    1.34
  25  22  13    1.13    1.40
  25  22  15    2.76    1.54
  25  22  17    0.13    1.36
  25  22  19    3.74    1.42
  25  22  21    4.72    1.82
  25  22  23   11.30    2.31
  25  23   0    1.00    2.07
  25  23   2    1.47    3.83
  25  23   4    6.41    2.29
  25  23   6   63.89   13.13
  25  23   8  147.09   22.56
  25  23  10  271.02   30.33
  25  23  12  236.84   21.81
  25  23  14   49.87    5.72
  25  23  16    5.21    4.03
  25  23  18    5.18    1.78
  25  23  20   12.88    2.83
  25  23  22   14.69    2.87
  25  23  24    5.21    1.54
  25  24   1    0.73    2.31
  25  24   3    4.63    2.11
  25  24   5    5.39    2.80
  25  24   7    3.18    2.18
  25  24   9    0.47    1.42
  25  24  11    1.16    1.25
  25  24  13    2.36    1.31
  25  24  15   -0.76    0.82
  25  24  17    1.36    2.18
  25  24  19    3.36    3.74
  25  24  21    1.18    1.18
  25  24  23    3.47    1.91
  25  25   0   34.65   13.02
  25  25   2   27.64    7.05
  25  25   4   10.93    4.16
  25  25   6    3.18    2.23
  25  25   8   44.19    9.50
  25  25  10   69.16   11.73
  25  25  12   53.36    7.90
  25  25  14    8.37    2.09
  25  25  16    1.58    1.71
  25  25  18    5.85    1.62
  25  25  20   11.28    2.92
  25  25  22   10.93    3.20
  25  25  24    3.63    2.34
  26   0   0  122.79   29.31
  26   1   1    7.17    4.09
  26   1   3   18.05    3.63
  26   1   5   23.59    2.38
  26   1   7   48.29    7.72
  26   1   9   13.46    2.36
  26   1  11    5.36    1.58
  26   1  13   -4.16    1.62
  26   1  15    1.96    1.82
  26   1  17    5.94    2.14
  26   1  19    7.17    1.98
  26   1  21    3.89    2.11
  26   1  23    3.65    1.85
  26   1  25    0.36    1.65
  26   2   0  353.51   50.34
  26   2   2  424.72   50.60
  26   2   4   11.08    1.82
  26   2   6  526.82   57.81
  26   2   8   47.07    6.74
  26   2  10   17.74    2.92
  26   2  12   32.58    6.01
  26   2  14   15.22    2.56
  26   2  16  243.78   32.53
  26   2  18  398.44   53.36
  26   2  20  506.44   72.99
  26   2  22   33.58    7.14
  26   2  24   35.00    7.88
  26   3   1   17.87    3.58
  26   3   3  146.40   16.60
  26   3   5  215.74   20.70
  26   3   7  271.06   23.54
  26   3   9  150.28   11.97
  26   3  11   33.31    5.74
  26   3  13    3.67    2.80
  26   3  15   19.38    3.58
  26   3  17   66.00    8.83
  26   3  19   82.71   11.46
  26   3  21   61.66    9.86
  26   3  23    8.30    2.71
  26   3  25    2.56    3.60
  26   4   0   45.26    6.59
  26   4   2   10.39    2.56
  26   4   4  252.66   30.53
  26   4   6   16.47    2.65
  26   4   8   48.47    4.87
  26   4  10   24.26    3.63
  26   4  12   64.96   12.77
  26   4  14   46.22    6.41
  26   4  16  153.88   18.18
  26   4  18  290.38   35.89
  26   4  20  183.05   28.80
  26   4  22   25.19   10.61
  26   4  24    7.52    5.01
  26   5   1   32.56    3.92
  26   5   3  217.77   19.49
  26   5   5  382.71   29.62
  26   5   7  611.74   52.61
  26   5   9  276.56   17.98
  26   5  11   37.03    4.85
  26   5  13    0.96    1.42
  26   5  15   19.49    2.87
  26   5  17  108.66   12.95
  26   5  19  145.56   17.62
  26   5  21   78.13   12.37
  26   5  23   23.12    3.69
  26   5  25    5.74    5.65
  26   6   0  324.85   34.34
  26   6   2  437.45   46.22
  26   6   4   14.44    2.00
  26   6   6  222.80   20.25
  26   6   8    7.19    2.49
  26   6  10    5.90    2.36
  26   6  12    2.16    1.25
  26   6  14    3.23    1.42
  26   6  16   18.16    3.34
  26   6  18   27.48    8.70
  26   6  20   17.78    5.32
  26   6  22    7.10    3.12
  26   6  24    2.67    2.60
  26   7   1   49.36    4.94
  26   7   3  250.06   18.65
  26   7   5  544.64   41.17
  26   7   7  529.85   30.38
  26   7   9  294.30   17.69
  26   7  11   35.78    3.40
  26   7  13    2.16    1.60
  26   7  15   28.42    4.83
  26   7  17   99.94   10.59
  26   7  19  194.00   23.21
  26   7  21   67.63   11.68
  26   7  23   36.67    6.83
  26   7  25    3.29    2.89
  26   8   0   16.45    1.58
  26   8   2   38.08    4.01
  26   8   4   46.04    5.59
  26   8   6    5.85    1.67
  26   8   8   47.67    4.38
  26   8  10   24.77    3.47
  26   8  12    8.10    1.94
  26   8  14    0.89    1.98
  26   8  16    2.03    1.47
  26   8  18   10.15    2.65
  26   8  20   33.94    5.70
  26   8  22   64.73   12.37
  26   8  24   34.92    6.25
  26   9   1   16.56    2.00
  26   9   3  141.60   11.75
  26   9   5  325.63   25.15
  26   9   7  334.84   20.29
  26   9   9  161.25   10.77
  26   9  11   19.16    1.87
  26   9  13    2.47    1.45
  26   9  15    4.05    1.27
  26   9  17   38.12    4.54
  26   9  19   45.06    5.85
  26   9  21   24.61    4.56
  26   9  23    7.52    2.49
  26   9  25    2.71    1.74
  26  10   0    7.28    2.38
  26  10   2   21.87    3.67
  26  10   4   33.34    3.85
  26  10   6    4.36    1.22
  26  10   8   39.48    4.43
  26  10  10    6.68    4.29
  26  10  12   28.46    2.40
  26  10  14   31.27    3.89
  26  10  16   55.57    7.30
  26  10  18  139.28   20.50
  26  10  20  140.84   16.91
  26  10  22  136.61   16.76
  26  10  24   94.78   14.29
  26  11   1    6.41    2.14
  26  11   3   23.50    2.98
  26  11   5   35.92    4.67
  26  11   7   27.30    3.56
  26  11   9   15.22    1.45
  26  11  11    7.28    1.13
  26  11  13    6.72    1.13
  26  11  15    3.18    1.42
  26  11  17    4.32    1.20
  26  11  19    6.90    1.54
  26  11  21    1.47    1.45
  26  11  23    2.65    1.31
  26  11  25    1.49    1.42
  26  12   0   55.97    8.79
  26  12   2   22.10    3.03
  26  12   4   85.79    9.28
  26  12   6    2.80    1.38
  26  12   8   11.30    1.91
  26  12  10   29.31    2.74
  26  12  12   88.48    9.48
  26  12  14  118.21   12.39
  26  12  16  134.59   12.19
  26  12  18  246.52   22.41
  26  12  20  276.16   24.61
  26  12  22  255.06   29.80
  26  12  24   67.85   11.99
  26  13   1   -1.60    1.58
  26  13   3    1.67    2.29
  26  13   5   -0.11    1.60
  26  13   7    3.65    1.25
  26  13   9    1.54    1.05
  26  13  11    5.18    1.31
  26  13  13    7.43    1.60
  26  13  15    6.48    1.36
  26  13  17    6.43    3.89
  26  13  19    0.00    0.93
  26  13  21    1.89    1.13
  26  13  23    1.38    1.18
  26  13  25    0.27    1.34
  26  14   0   42.57    6.52
  26  14   2    9.97    2.14
  26  14   4   44.93    6.52
  26  14   6    5.87    1.47
  26  14   8    0.53    1.22
  26  14  10   30.13    3.23
  26  14  12  106.12   10.66
  26  14  14   40.81    5.45
  26  14  16   35.63    6.05
  26  14  18   76.06    9.03
  26  14  20   83.81    8.70
  26  14  22   52.34    6.16
  26  14  24   19.23    3.52
  26  15   1    5.16    1.65
  26  15   3   12.46    2.03
  26  15   5   26.68    3.58
  26  15   7   17.02    2.94
  26  15   9    2.69    1.25
  26  15  11    3.03    1.67
  26  15  13   11.79    2.36
  26  15  15    3.72    1.38
  26  15  17    1.07    1.42
  26  15  19    2.54    1.71
  26  15  21    6.25    5.03
  26  15  23    2.58    1.91
  26  15  25    0.02    0.87
  26  16   0  505.55   72.57
  26  16   2  220.19   31.91
  26  16   4  217.41   27.71
  26  16   6   33.89    8.01
  26  16   8   -1.54    1.31
  26  16  10   59.55    6.92
  26  16  12  135.70   13.84
  26  16  14   34.94    4.67
  26  16  16   15.98    2.83
  26  16  18    7.61    3.38
  26  16  20   10.61    2.40
  26  16  22    3.23    2.29
  26  16  24    0.36    1.13
  26  17   1    9.61    2.38
  26  17   3   65.36    9.90
  26  17   5  107.48   12.22
  26  17   7  115.20   13.66
  26  17   9   50.14    7.50
  26  17  11    3.76    1.13
  26  17  13    1.58    1.80
  26  17  15   -0.45    1.27
  26  17  17   -0.87    1.38
  26  17  19   12.71    7.52
  26  17  21    2.23    1.65
  26  17  23    0.11    1.07
  26  17  25   -0.53    1.05
  26  18   0  417.91   53.05
  26  18   2  341.83   52.90
  26  18   4  197.18   21.87
  26  18   6   24.12    5.54
  26  18   8   20.58    4.16
  26  18  10  107.86   16.00
  26  18  12  263.52   21.87
  26  18  14   63.24    7.30
  26  18  16   19.14    7.01
  26  18  18   -1.13    1.36
  26  18  20    2.67    1.38
  26  18  22   15.38    3.52
  26  18  24   14.42    3.03
  26  19   1   10.93    4.03
  26  19   3   87.43   11.86
  26  19   5  227.49   27.97
  26  19   7  132.74   16.89
  26  19   9   49.20    7.45
  26  19  11    6.45    2.11
  26  19  13    0.73    1.29
  26  19  15    8.46    6.23
  26  19  17    3.29    2.47
  26  19  19    2.60    1.69
  26  19  21    1.65    1.13
  26  19  23   -0.62    1.07
  26  19  25    1.16    0.91
  26  20   0  599.59   84.65
  26  20   2  503.70   59.88
  26  20   4  169.52   25.32
  26  20   6   23.28   11.06
  26  20   8   25.64    4.81
  26  20  10  157.80   21.23
  26  20  12  270.55   23.05
  26  20  14   85.05    9.44
  26  20  16    9.10    2.16
  26  20  18    4.43    2.38
  26  20  20    6.59    2.34
  26  20  22   46.98    8.01
  26  20  24   46.15    9.72
  26  21   1   17.09   11.06
  26  21   3   45.91    7.52
  26  21   5  110.89   13.49
  26  21   7   74.39   10.10
  26  21   9   16.96    5.12
  26  21  11    0.56    1.27
  26  21  13    2.54    1.65
  26  21  15   10.48    3.96
  26  21  17   -0.16    1.09
  26  21  19    0.45    1.18
  26  21  21    2.29    1.94
  26  21  23    1.13    1.60
  26  21  25   13.37   11.86
  26  22   0   50.71    8.86
  26  22   2   37.23    6.36
  26  22   4    5.23    1.91
  26  22   6   -1.29    1.65
  26  22   8   68.63   13.22
  26  22  10  212.87   25.01
  26  22  12  192.69   24.26
  26  22  14   46.00    6.03
  26  22  16    1.27    1.47
  26  22  18   31.07    5.25
  26  22  20   55.01    9.37
  26  22  22   91.35   13.82
  26  22  24   57.46   11.15
  26  23   1    5.03    3.45
  26  23   3   11.53    2.98
  26  23   5   16.85    3.87
  26  23   7   35.07    6.23
  26  23   9    6.63    2.36
  26  23  11    6.16    1.96
  26  23  13    1.38    1.20
  26  23  15    3.94    2.03
  26  23  17    1.98    2.40
  26  23  19    0.93    1.09
  26  23  21   -1.18    1.09
  26  23  23    0.45    1.00
  26  23  25   -1.56    1.02
  26  24   0   64.49   13.49
  26  24   2   64.53   21.92
  26  24   4   17.38    6.79
  26  24   6    1.16    1.69
  26  24   8   32.11    6.03
  26  24  10   95.49   14.42
  26  24  12   51.92    8.41
  26  24  14   21.79    4.72
  26  24  16   -0.04    0.80
  26  24  18    8.86    2.00
  26  24  20   35.07    5.94
  26  24  22   59.99   10.59
  26  24  24   22.63    5.70
  26  25   1    1.58    1.60
  26  25   3    0.42    1.85
  26  25   5    3.89    2.03
  26  25   7    5.54    1.69
  26  25   9    4.47    1.65
  26  25  11    4.58    3.12
  26  25  13    1.05    1.56
  26  25  15    1.27    1.13
  26  25  17   -0.07    0.80
  26  25  19    1.22    0.89
  26  25  21    0.80    1.07
  26  25  23   -0.62    0.98
  26  26   0    3.38    2.58
  26  26   2   -0.31    1.78
  26  26   4    4.05    2.05
  26  26   6   13.22    3.32
  26  26   8   35.89    6.63
  26  26  10   38.97    7.03
  26  26  12   28.60    6.10
  26  26  14    0.45    1.13
  26  26  16    1.22    0.87
  26  26  18    7.30    1.58
  26  26  20   18.94    3.36
  26  26  22   25.50    5.94
  27   1   0   48.82    4.83
  27   1   2   52.54    6.19
  27   1   4   26.57    4.23
  27   1   6   15.31    2.89
  27   1   8   15.42    2.40
  27   1  10    7.37    1.36
  27   1  12    3.76    1.42
  27   1  14    2.65    3.60
  27   1  16    5.50    1.74
  27   1  18    9.30    2.36
  27   1  20    9.75    7.39
  27   1  22    8.50    6.12
  27   1  24   13.20   14.26
  27   1  26    9.55   10.57
  27   2   1   45.64    5.39
  27   2   3   38.23    4.63
  27   2   5  258.00   26.19
  27   2   7    3.07    2.29
  27   2   9   22.50    2.40
  27   2  11    0.13    1.29
  27   2  13   13.80    2.11
  27   2  15  247.41   23.12
  27   2  17  291.65   30.40
  27   2  19  314.32   36.34
  27   2  21   74.75    9.86
  27   2  23   56.55   10.79
  27   2  25   -0.67    1.69
  27   3   0   22.36    2.69
  27   3   2   25.12    3.58
  27   3   4   14.58    3.56
  27   3   6   -2.34    1.45
  27   3   8    4.32    1.07
  27   3  10   -1.07    1.18
  27   3  12    0.45    1.45
  27   3  14   16.53    2.96
  27   3  16   93.08   10.70
  27   3  18  102.85   13.20
  27   3  20   93.95   16.13
  27   3  22   57.12   13.84
  27   3  24   10.93    4.09
  27   3  26    5.90    4.43
  27   4   1   31.96    4.25
  27   4   3   12.17    2.07
  27   4   5  191.87   18.34
  27   4   7    4.32    2.76
  27   4   9    4.05    1.02
  27   4  11    2.00    1.34
  27   4  13   23.79    8.59
  27   4  15  114.89   13.57
  27   4  17  217.86   29.82
  27   4  19  128.51   19.00
  27   4  21   29.57    4.72
  27   4  23    6.63    2.36
  27   4  25    5.30    3.52
  27   5   0  339.60   36.47
  27   5   2  261.65   24.97
  27   5   4  160.82   14.71
  27   5   6  259.20   22.68
  27   5   8  198.07   14.69
  27   5  10   74.93    5.94
  27   5  12   23.37    2.47
  27   5  14    2.47    1.38
  27   5  16   63.11    8.39
  27   5  18  181.47   22.50
  27   5  20  181.96   18.40
  27   5  22  126.00   16.13
  27   5  24   10.50    2.89
  27   5  26    0.91    1.74
  27   6   1   11.37    2.51
  27   6   3   -3.65    1.36
  27   6   5  210.67   19.63
  27   6   7   17.71    2.09
  27   6   9   12.51    1.49
  27   6  11    3.47    1.18
  27   6  13    3.87    1.38
  27   6  15   33.94    4.96
  27   6  17   25.08    3.87
  27   6  19   10.33    2.29
  27   6  21    6.34    2.49
  27   6  23   11.97    7.21
  27   6  25    2.63    2.11
  27   7   0   10.41    4.03
  27   7   2    0.89    1.36
  27   7   4    3.94    2.14
  27   7   6   21.03    2.03
  27   7   8   14.44    1.45
  27   7  10    2.23    1.00
  27   7  12    1.80    1.22
  27   7  14   10.10    2.63
  27   7  16   62.95    7.63
  27   7  18  127.09   15.91
  27   7  20  107.99   13.26
  27   7  22   69.03   10.48
  27   7  24   16.13    2.98
  27   7  26   -0.33    1.62
  27   8   1   15.69    1.65
  27   8   3    9.55    2.87
  27   8   5  201.23   13.89
  27   8   7   22.36    2.63
  27   8   9   11.77    1.27
  27   8  11   14.35    1.54
  27   8  13    0.71    1.27
  27   8  15    1.96    1.49
  27   8  17    3.92    1.38
  27   8  19   14.62    2.98
  27   8  21   38.41    6.97
  27   8  23   33.69    6.14
  27   8  25   24.92    5.41
  27   9   0   45.13    3.92
  27   9   2   19.87    1.80
  27   9   4    8.23    4.18
  27   9   6   14.62    1.47
  27   9   8   14.00    1.42
  27   9  10   13.24    1.22
  27   9  12   15.58    2.63
  27   9  14    2.80    1.16
  27   9  16    2.03    1.38
  27   9  18   11.99    2.16
  27   9  20   21.18    3.85
  27   9  22   27.88    4.29
  27   9  24   10.15    2.67
  27   9  26   -1.20    1.76
  27  10   1    4.56    1.27
  27  10   3    3.83    1.38
  27  10   5   93.26    8.12
  27  10   7    0.67    0.98
  27  10   9   13.82    1.34
  27  10  11   27.10    2.45
  27  10  13    8.79    1.51
  27  10  15    3.94    1.27
  27  10  17   47.13    7.61
  27  10  19  129.47   17.40
  27  10  21   98.45   13.44
  27  10  23   72.10   12.26
  27  10  25   39.05    7.57
  27  11   0    0.00    1.67
  27  11   2    6.30    1.89
  27  11   4    0.24    1.20
  27  11   6    7.54    2.63
  27  11   8   13.86    1.58
  27  11  10   25.15    2.34
  27  11  12   63.31    5.43
  27  11  14   46.20    4.98
  27  11  16    9.01    1.45
  27  11  18    1.91    1.47
  27  11  20    1.40    1.27
  27  11  22    2.31    1.45
  27  11  24    2.58    1.47
  27  11  26    2.47    1.36
  27  12   1    3.32    1.49
  27  12   3    1.07    1.47
  27  12   5   24.39    2.71
  27  12   7    1.58    1.22
  27  12   9   12.86    2.09
  27  12  11   54.54    4.34
  27  12  13   19.18    2.27
  27  12  15   18.25    2.27
  27  12  17   70.68    6.45
  27  12  19   95.13    8.77
  27  12  21   79.71    9.75
  27  12  23   39.50    6.70
  27  12  25    6.05    2.18
  27  13   0    9.15    2.29
  27  13   2   13.97    2.47
  27  13   4   27.55   12.82
  27  13   6    3.12    1.36
  27  13   8    2.00    1.87
  27  13  10    5.90    1.05
  27  13  12   25.84    3.07
  27  13  14   21.76    2.83
  27  13  16    4.36    1.20
  27  13  18    3.23    1.11
  27  13  20    3.05    1.42
  27  13  22    1.74    1.22
  27  13  24    4.14    2.96
  27  13  26    2.67    1.18
  27  14   1   -0.18    1.60
  27  14   3   19.98    3.45
  27  14   5    0.00    1.60
  27  14   7    8.43    1.62
  27  14   9    7.10    1.29
  27  14  11   38.50    3.58
  27  14  13   22.76    2.63
  27  14  15   23.37    2.94
  27  14  17   51.89    5.01
  27  14  19   75.33    6.34
  27  14  21   34.47    3.78
  27  14  23   20.61    3.92
  27  14  25    3.78    1.82
  27  15   0  266.88   28.39
  27  15   2  235.99   24.92
  27  15   4  117.45   13.17
  27  15   6   34.76    5.05
  27  15   8    2.51    1.40
  27  15  10    6.10    1.20
  27  15  12   16.31    1.85
  27  15  14   19.58    2.36
  27  15  16   22.59    7.63
  27  15  18    4.27    1.56
  27  15  20    2.05    1.11
  27  15  22    0.65    1.05
  27  15  24   -1.07    0.91
  27  15  26    1.00    1.07
  27  16   1    3.49    1.60
  27  16   3   79.60   11.42
  27  16   5   51.07    7.99
  27  16   7   65.94    9.46
  27  16   9   12.53    4.43
  27  16  11   10.35    1.69
  27  16  13    7.28    1.31
  27  16  15   14.06    2.23
  27  16  17   24.75    4.29
  27  16  19   44.68   12.64
  27  16  21    5.54    2.51
  27  16  23    2.74    1.13
  27  16  25    1.31    0.85
  27  17   0  312.28   35.85
  27  17   2  320.00   45.77
  27  17   4  163.23   17.47
  27  17   6   40.06    4.81
  27  17   8    5.07    2.63
  27  17  10   37.87    5.47
  27  17  12   61.57    5.39
  27  17  14   52.85    5.65
  27  17  16   21.14    3.34
  27  17  18    5.63    3.25
  27  17  20   -0.04    1.11
  27  17  22    1.22    0.98
  27  17  24    4.96    2.29
  27  17  26    0.78    1.31
  27  18   1   13.40    3.05
  27  18   3  119.45   14.35
  27  18   5  155.01   20.45
  27  18   7  101.30   11.97
  27  18   9   22.30    4.12
  27  18  11   -0.04    1.78
  27  18  13    5.41    3.00
  27  18  15    5.76    1.51
  27  18  17    2.38    1.25
  27  18  19    1.87    1.36
  27  18  21   -1.51    1.11
  27  18  23    0.60    1.34
  27  18  25    3.40    1.00
  27  19   0  353.29   36.96
  27  19   2  351.84   41.66
  27  19   4  137.70   16.71
  27  19   6   11.39    3.05
  27  19   8   14.24    2.69
  27  19  10   97.94   12.08
  27  19  12  100.94    9.99
  27  19  14   73.72    6.72
  27  19  16   38.12    5.47
  27  19  18    2.56    1.42
  27  19  20    4.41    3.49
  27  19  22    0.85    1.09
  27  19  24    5.07    3.98
  27  19  26   -0.31    0.73
  27  20   1    6.81    2.18
  27  20   3   77.64   11.10
  27  20   5  159.11   18.89
  27  20   7   76.11    9.81
  27  20   9   30.44    5.47
  27  20  11    0.71    1.27
  27  20  13    3.81    1.98
  27  20  15    1.85    0.98
  27  20  17    0.71    1.38
  27  20  19   -0.85    1.27
  27  20  21   -0.65    1.27
  27  20  23    3.60    1.60
  27  20  25    3.29    1.20
  27  21   0  119.57   17.38
  27  21   2  130.87   16.69
  27  21   4   39.14    6.90
  27  21   6    4.61    3.67
  27  21   8   20.18    6.76
  27  21  10  102.72   11.15
  27  21  12  101.56   12.37
  27  21  14   21.10    3.94
  27  21  16    2.74    1.13
  27  21  18    0.51    1.16
  27  21  20    3.09    1.51
  27  21  22    3.94    1.94
  27  21  24    1.34    1.09
  27  21  26    2.69    2.69
  27  22   1   27.97   15.29
  27  22   3   23.45    4.87
  27  22   5  114.54   14.66
  27  22   7   56.50    8.77
  27  22   9   19.69    3.69
  27  22  11    2.54    1.34
  27  22  13    3.03    1.71
  27  22  15    6.23    2.45
  27  22  17    3.72    2.05
  27  22  19    2.98    1.69
  27  22  21    3.32    1.51
  27  22  23    2.40    1.49
  27  22  25    1.00    1.45
  27  23   0   70.61    9.10
  27  23   2   49.05    8.79
  27  23   4    7.68    2.09
  27  23   6    0.31    1.56
  27  23   8   30.33    6.90
  27  23  10   97.36   11.06
  27  23  12   44.73    7.63
  27  23  14    8.06    1.96
  27  23  16    2.27    1.05
  27  23  18    0.96    1.07
  27  23  20   -0.87    1.09
  27  23  22    0.78    1.05
  27  23  24    2.09    1.42
  27  24   1    3.32    3.56
  27  24   3   12.33    2.92
  27  24   5   16.07    3.74
  27  24   7   14.89    3.89
  27  24   9    8.39    2.29
  27  24  11    0.91    1.51
  27  24  13    5.25    2.76
  27  24  15   -0.27    0.96
  27  24  17    1.13    1.47
  27  24  19    2.25    1.27
  27  24  21    1.60    1.29
  27  24  23    1.47    1.09
  27  25   0   -0.60    1.76
  27  25   2    2.80    1.74
  27  25   4    1.74    1.69
  27  25   6   10.30    3.36
  27  25   8   25.66    5.23
  27  25  10   31.00    6.39
  27  25  12    8.34    2.40
  27  25  14    1.25    1.16
  27  25  16   -0.33    0.98
  27  25  18    2.54    1.02
  27  25  20    5.12    1.58
  27  25  22    3.94    1.80
  27  26   1    0.22    1.85
  27  26   3   -0.11    1.71
  27  26   5    0.82    1.51
  27  26   7    0.27    1.51
  27  26   9    1.80    1.71
  27  26  11   -0.47    1.56
  27  26  13   -0.69    1.34
  27  26  15   -0.40    1.18
  27  26  17   -0.13    0.78
  27  26  19   -0.98    0.71
  27  26  21   -0.58    0.91
  27  27   0   23.41   10.39
  27  27   2   26.86    5.74
  27  27   4   13.91    4.43
  27  27   6   19.52    5.50
  27  27   8   10.15    3.07
  27  27  10    5.30    5.47
  27  27  12    1.51    1.22
  27  27  14    4.23    1.78
  27  27  16    2.87    1.56
  27  27  18    2.71    2.14
  27  27  20    3.72    1.36
  28   0   0  313.61   67.49
  28   1   1   -2.43    1.71
  28   1   3    0.40    1.85
  28   1   5    2.69    1.56
  28   1   7   -2.51    1.34
  28   1   9    1.98    1.74
  28   1  11    6.05    2.94
  28   1  13    1.78    2.05
  28   1  15    6.56    1.65
  28   1  17   10.55    2.11
  28   1  19   11.08    2.74
  28   1  21    5.16    2.14
  28   1  23   -0.73    1.89
  28   1  25    0.16    1.71
  28   1  27   -1.00    1.71
  28   2   0    8.19    2.00
  28   2   2  170.04   20.07
  28   2   4   53.03    9.19
  28   2   6   75.97   10.59
  28   2   8   13.24    2.05
  28   2  10    1.67    1.11
  28   2  12    2.18    1.38
  28   2  14  148.03   20.92
  28   2  16  262.90   42.59
  28   2  18  480.96   67.60
  28   2  20  256.73   34.18
  28   2  22  248.72   36.67
  28   2  24    4.90    2.03
  28   2  26   37.03    7.41
  28   3   1   -0.02    1.67
  28   3   3   14.64    3.03
  28   3   5   32.00    4.14
  28   3   7   16.91    2.65
  28   3   9    1.02    1.11
  28   3  11    2.47    1.22
  28   3  13   15.62    2.38
  28   3  15   64.20    8.50
  28   3  17  139.42   19.58
  28   3  19  119.01   16.36
  28   3  21   45.66    8.17
  28   3  23    3.94    2.25
  28   3  25    9.59    5.16
  28   3  27   -1.18    1.58
  28   4   0  479.71   62.98
  28   4   2   43.46    7.10
  28   4   4  421.01   49.87
  28   4   6   23.30    4.45
  28   4   8   89.10   10.39
  28   4  10   75.13    7.41
  28   4  12   13.02    2.65
  28   4  14   62.24    8.86
  28   4  16  103.28   19.81
  28   4  18  169.72   23.08
  28   4  20   88.34   14.04
  28   4  22   39.25    7.57
  28   4  24    2.20    1.69
  28   4  26   13.13    4.65
  28   5   1    2.25    1.54
  28   5   3   35.76    5.99
  28   5   5  159.73   14.95
  28   5   7   98.98   11.37
  28   5   9   28.33    2.71
  28   5  11    3.00    1.16
  28   5  13   12.93    2.85
  28   5  15   65.18   10.46
  28   5  17  185.15   24.34
  28   5  19  173.24   19.83
  28   5  21  115.23   16.65
  28   5  23   47.69    9.72
  28   5  25    0.78    2.20
  28   5  27    3.36    1.56
  28   6   0    8.12    1.98
  28   6   2   52.25    7.41
  28   6   4   18.83    3.54
  28   6   6   40.08    6.03
  28   6   8    0.02    1.16
  28   6  10    3.25    0.89
  28   6  12    8.99    1.87
  28   6  14   37.07    7.05
  28   6  16   11.28    2.87
  28   6  18   38.81    7.25
  28   6  20   22.76    5.03
  28   6  22    8.72    4.07
  28   6  24    0.24    1.58
  28   6  26   15.09    3.54
  28   7   1    5.03    4.74
  28   7   3   14.46    2.20
  28   7   5  135.25   13.77
  28   7   7   84.21    7.97
  28   7   9   25.86    2.60
  28   7  11    2.65    1.16
  28   7  13    3.69    1.40
  28   7  15   33.82    5.43
  28   7  17  102.76   12.26
  28   7  19  157.77   23.70
  28   7  21  100.14   14.31
  28   7  23   50.69    8.17
  28   7  25    3.94    2.05
  28   7  27   -2.07    1.49
  28   8   0  148.09   14.62
  28   8   2   13.57    2.78
  28   8   4  118.05   13.33
  28   8   6    2.54    1.76
  28   8   8   11.59    1.45
  28   8  10   28.68    2.67
  28   8  12    0.82    1.27
  28   8  14    2.54    1.51
  28   8  16   16.40    2.94
  28   8  18   15.73    3.38
  28   8  20    4.61    3.29
  28   8  22    1.54    1.85
  28   8  24    4.41    2.09
  28   8  26   12.33    3.27
  28   9   1    0.29    1.40
  28   9   3    2.71    1.05
  28   9   5   25.12    2.40
  28   9   7   42.77   14.20
  28   9   9   11.13    1.34
  28   9  11    8.81    1.25
  28   9  13    4.81    1.69
  28   9  15    2.83    2.38
  28   9  17   14.00    2.71
  28   9  19   30.95    4.83
  28   9  21   19.78    3.85
  28   9  23   16.13    3.78
  28   9  25    8.48    2.47
  28   9  27    2.85    1.98
  28  10   0   53.45    5.92
  28  10   2   -0.69    1.00
  28  10   4   92.42    8.01
  28  10   6    2.63    1.05
  28  10   8   30.20    2.98
  28  10  10  103.74    8.01
  28  10  12   48.85    5.32
  28  10  14   45.44    5.70
  28  10  16  199.10   21.99
  28  10  18  161.36   20.29
  28  10  20  118.16   29.11
  28  10  22   62.53   14.69
  28  10  24    8.03    2.58
  28  10  26   -0.07    1.71
  28  11   1    6.25    1.27
  28  11   3    6.50    1.78
  28  11   5    0.91    1.16
  28  11   7    1.60    1.11
  28  11   9    7.12    1.07
  28  11  11   22.19    1.78
  28  11  13   21.16    2.40
  28  11  15    3.16    1.16
  28  11  17    3.74    1.67
  28  11  19    2.07    1.42
  28  11  21   10.77    7.81
  28  11  23    7.17    2.00
  28  11  25    4.96    2.07
  28  11  27   -1.85    1.31
  28  12   0   12.11    2.89
  28  12   2    3.07    1.42
  28  12   4    7.57    1.98
  28  12   6   14.60    2.56
  28  12   8    1.11    1.20
  28  12  10   51.60    4.43
  28  12  12   52.98   18.40
  28  12  14   71.25    7.99
  28  12  16  150.05   12.88
  28  12  18  110.62   12.88
  28  12  20   37.56    5.56
  28  12  22   30.53    5.54
  28  12  24    0.02    1.29
  28  12  26   -0.36    1.29
  28  13   1    0.09    1.80
  28  13   3   13.49    1.87
  28  13   5    8.55    1.80
  28  13   7    5.03    1.42
  28  13   9   10.64    7.17
  28  13  11   32.04    3.20
  28  13  13   65.47    6.12
  28  13  15   58.70    5.27
  28  13  17   20.38    2.63
  28  13  19    5.70    1.85
  28  13  21    3.25    5.01
  28  13  23    4.54    1.51
  28  13  25    6.01    1.94
  28  13  27   -1.76    1.27
  28  14   0  122.66   16.47
  28  14   2  245.74   32.38
  28  14   4   56.08    9.61
  28  14   6   44.71    6.88
  28  14   8    1.22    1.38
  28  14  10   55.83    6.39
  28  14  12   64.31    6.19
  28  14  14   86.65    9.32
  28  14  16  172.51   15.93
  28  14  18  146.78   15.64
  28  14  20   33.18    4.70
  28  14  22   23.50    3.94
  28  14  24    1.22    1.71
  28  14  26   -0.11    1.09
  28  15   1   12.95    5.07
  28  15   3   43.88    5.52
  28  15   5   93.00   12.97
  28  15   7   31.27    4.25
  28  15   9    3.03    1.29
  28  15  11    7.72    2.43
  28  15  13   52.18    5.18
  28  15  15   72.50    7.70
  28  15  17   52.16    5.27
  28  15  19   14.26    2.34
  28  15  21    1.36    0.82
  28  15  23    1.05    0.96
  28  15  25    0.11    1.00
  28  15  27    1.76    1.18
  28  16   0  247.28   36.14
  28  16   2  196.03   24.06
  28  16   4   69.03   10.88
  28  16   6   16.40    2.87
  28  16   8   17.45    3.60
  28  16  10  194.18   22.03
  28  16  12  145.09   13.53
  28  16  14  144.91   13.62
  28  16  16  182.21   21.27
  28  16  18  111.13   11.19
  28  16  20   10.81    2.18
  28  16  22    2.85    1.31
  28  16  24    0.65    0.87
  28  16  26    0.98    1.13
  28  17   1    6.43    1.69
  28  17   3   85.23   11.39
  28  17   5  148.76   16.78
  28  17   7  112.36   12.71
  28  17   9   20.83    3.45
  28  17  11    3.07    1.91
  28  17  13   14.55    2.05
  28  17  15   56.03    6.83
  28  17  17   31.73    4.61
  28  17  19   10.15    2.43
  28  17  21    1.00    0.96
  28  17  23    1.18    0.82
  28  17  25   -0.67    0.96
  28  17  27   -0.65    1.02
  28  18   0  568.03   67.27
  28  18   2  480.22   57.44
  28  18   4  198.27   25.81
  28  18   6   27.08    4.70
  28  18   8   14.06    2.89
  28  18  10  216.72   28.62
  28  18  12  120.30   13.20
  28  18  14  141.06   12.95
  28  18  16  100.74   12.86
  28  18  18   33.80    5.94
  28  18  20    0.60    1.51
  28  18  22    0.85    1.00
  28  18  24    2.98    1.13
  28  18  26    1.02    1.02
  28  19   1    4.56    1.87
  28  19   3  116.56   14.09
  28  19   5  226.60   28.86
  28  19   7  101.16   12.42
  28  19   9   19.98    3.56
  28  19  11    3.03    1.40
  28  19  13    3.72    1.00
  28  19  15    8.70    1.85
  28  19  17   16.51    3.12
  28  19  19    4.72    1.40
  28  19  21   -0.60    0.96
  28  19  23    0.31    0.91
  28  19  25    0.11    0.87
  28  19  27   -1.69    1.02
  28  20   0  269.42   33.58
  28  20   2  341.30   53.76
  28  20   4  127.53   18.87
  28  20   6   19.78    4.72
  28  20   8    5.07    3.32
  28  20  10   90.10   12.75
  28  20  12   39.52    5.74
  28  20  14   52.25    6.74
  28  20  16   13.57    2.65
  28  20  18   -0.24    1.02
  28  20  20    4.47    1.76
  28  20  22    2.09    1.49
  28  20  24   12.22    2.85
  28  20  26   -0.58    0.89
  28  21   1    6.39    3.23
  28  21   3   70.34   12.11
  28  21   5  113.76   17.00
  28  21   7   73.52   10.17
  28  21   9   21.01    4.07
  28  21  11    5.14    1.80
  28  21  13    5.52    2.16
  28  21  15    1.38    0.98
  28  21  17    2.67    0.87
  28  21  19    2.80    2.54
  28  21  21    0.78    0.98
  28  21  23    0.33    1.16
  28  21  25    0.85    0.87
  28  22   0  272.73   39.50
  28  22   2  147.54   19.65
  28  22   4   65.38   12.13
  28  22   6    5.96    3.54
  28  22   8    1.36    1.82
  28  22  10   45.29    8.68
  28  22  12   22.70    4.63
  28  22  14   17.87    3.76
  28  22  16    3.09    1.18
  28  22  18    0.78    0.89
  28  22  20    3.69    1.51
  28  22  22    3.58    2.34
  28  22  24    6.65    2.83
  28  23   1   -0.91    1.78
  28  23   3   11.53    6.05
  28  23   5   33.31    6.32
  28  23   7   43.68    8.23
  28  23   9   16.62    3.58
  28  23  11    8.68    2.25
  28  23  13   -1.49    1.29
  28  23  15    0.18    0.93
  28  23  17   -0.36    0.87
  28  23  19    0.20    0.80
  28  23  21   -0.09    0.96
  28  23  23   -0.87    0.93
  28  24   0    8.37    3.67
  28  24   2    7.57    4.70
  28  24   4    1.91    1.74
  28  24   6    1.42    1.62
  28  24   8    2.23    3.03
  28  24  10    8.97    2.89
  28  24  12    1.45    1.27
  28  24  14   -1.18    1.09
  28  24  16    2.23    2.09
  28  24  18    0.76    0.93
  28  24  20   11.35    2.34
  28  24  22    4.87    1.82
  28  25   1    2.43    2.51
  28  25   3    2.18    1.91
  28  25   5    2.23    2.38
  28  25   7    1.16    1.71
  28  25   9   11.02    3.87
  28  25  11    5.12    2.38
  28  25  13    6.08    2.20
  28  25  15    1.65    1.47
  28  25  17    5.12    2.11
  28  25  19    2.80    0.82
  28  25  21    0.67    0.78
  28  26   0   23.50    5.45
  28  26   2   40.17    9.12
  28  26   4   21.21    6.41
  28  26   6   17.67    5.14
  28  26   8    3.25    2.20
  28  26  10   -0.73    1.87
  28  26  12    0.69    1.34
  28  26  14    1.09    1.71
  28  26  16    2.14    1.56
  28  26  18    2.03    1.36
  28  26  20   -1.02    0.87
  28  27   1   -2.45    1.71
  28  27   3    3.09    1.87
  28  27   5    3.03    1.58
  28  27   7    7.97    6.08
  28  27   9    1.65    1.74
  28  27  11    2.05    1.51
  28  27  13    0.58    1.22
  28  27  15    1.78    1.22
  28  27  17    0.33    1.11
  28  27  19   -1.05    1.16
  28  28   0  110.95   29.84
  28  28   2  221.35   33.89
  28  28   4  120.54   21.47
  28  28   6   16.27    5.83
  28  28   8    0.62    1.38
  28  28  10    3.74    2.00
  28  28  12   28.80    6.90
  28  28  14   38.25    8.72
  28  28  16   10.90    3.96
  28  28  18    0.73    1.96
  29   1   0   36.70    5.05
  29   1   2   26.08    4.65
  29   1   4   17.94    2.74
  29   1   6   13.08    2.43
  29   1   8    9.84    1.51
  29   1  10    4.98    1.07
  29   1  12    5.76    1.74
  29   1  14    9.12    1.76
  29   1  16   14.60    3.45
  29   1  18   11.95    3.94
  29   1  20   17.98    8.14
  29   1  22    4.41    1.74
  29   1  24   -0.51    1.62
  29   1  26    0.11    1.87
  29   1  28   -0.62    1.47
  29   2   1   35.45    4.58
  29   2   3   80.24   13.73
  29   2   5    4.29    1.67
  29   2   7   70.50    9.21
  29   2   9   23.57    2.31
  29   2  11    5.43    1.74
  29   2  13   41.06    4.74
  29   2  15   79.31   11.97
  29   2  17  346.55   38.70
  29   2  19  230.81   26.61
  29   2  21  229.79   31.78
  29   2  23   15.76    4.14
  29   2  25    2.20    1.74
  29   2  27  114.94   17.58
  29   3   0   52.50    7.72
  29   3   2   47.18    6.59
  29   3   4   66.83    8.50
  29   3   6   13.37    2.67
  29   3   8   11.93    2.11
  29   3  10    1.45    0.98
  29   3  12    1.05    1.25
  29   3  14   19.20    3.36
  29   3  16   54.30    7.45
  29   3  18   87.14   11.50
  29   3  20   60.39    8.59
  29   3  22   35.29    9.37
  29   3  24    4.03    1.87
  29   3  26    6.14    3.29
  29   3  28   -0.51    1.69
  29   4   1   23.79    3.52
  29   4   3   63.73    7.70
  29   4   5    1.00    1.60
  29   4   7   59.84    6.12
  29   4   9   27.02    3.09
  29   4  11   -0.33    0.98
  29   4  13   21.41    5.03
  29   4  15   17.16    4.07
  29   4  17  131.74   17.16
  29   4  19  106.50   11.57
  29   4  21   76.60   11.04
  29   4  23    9.95    2.98
  29   4  25    4.32    2.14
  29   4  27   47.60    9.84
  29   5   0    5.81    2.31
  29   5   2    5.10    3.09
  29   5   4    3.20    1.60
  29   5   6    3.52    1.74
  29   5   8    3.74    1.25
  29   5  10    7.54    1.89
  29   5  12   14.20    2.80
  29   5  14   58.88    7.48
  29   5  16  120.28   16.96
  29   5  18  101.39   13.31
  29   5  20   94.11   13.93
  29   5  22   65.40   11.68
  29   5  24   15.76    5.52
  29   5  26    0.56    1.45
  29   5  28    4.07    4.07
  29   6   1   16.71    2.96
  29   6   3   20.78    2.85
  29   6   5    4.43    1.56
  29   6   7   33.11    4.23
  29   6   9   15.87    2.43
  29   6  11    1.29    1.07
  29   6  13   31.40   12.84
  29   6  15    4.81    1.45
  29   6  17   20.36    4.50
  29   6  19   10.39    3.69
  29   6  21    3.76    2.00
  29   6  23   -2.67    1.56
  29   6  25    4.03    1.82
  29   6  27    5.25    2.69
  29   7   0   56.81    7.61
  29   7   2   63.67    7.68
  29   7   4   56.77    7.30
  29   7   6   25.99    3.60
  29   7   8    8.79    1.74
  29   7  10    4.36    2.60
  29   7  12    1.49    0.96
  29   7  14    5.45    1.31
  29   7  16   41.52    5.70
  29   7  18   60.17   10.26
  29   7  20   72.99   12.35
  29   7  22   48.44    8.19
  29   7  24   11.79    3.32
  29   7  26    3.83    3.67
  29   7  28   -0.56    2.18
  29   8   1   15.22    2.76
  29   8   3    8.75    1.42
  29   8   5    4.78    1.96
  29   8   7    3.16    1.38
  29   8   9   11.15    1.58
  29   8  11    2.45    0.89
  29   8  13    2.87    1.20
  29   8  15   11.04    6.43
  29   8  17    0.65    1.31
  29   8  19    8.63    5.27
  29   8  21    4.52    1.74
  29   8  23   -0.78    1.54
  29   8  25    4.58    1.78
  29   8  27   -0.18    1.51
  29   9   0   14.11    1.85
  29   9   2   22.10    2.78
  29   9   4   26.44    3.16
  29   9   6   19.43    2.16
  29   9   8   10.30    1.78
  29   9  10   17.65    1.96
  29   9  12   26.53    3.12
  29   9  14    4.14    1.31
  29   9  16    1.38    1.45
  29   9  18    8.41    2.58
  29   9  20   11.17    2.98
  29   9  22   16.13    3.74
  29   9  24   17.56    4.03
  29   9  26    5.21    2.27
  29   9  28    1.00    1.36
  29  10   1    6.32    1.80
  29  10   3    3.54    1.47
  29  10   5    5.32    1.13
  29  10   7    4.12    1.38
  29  10   9   14.22    1.78
  29  10  11    1.98    1.25
  29  10  13    2.51    1.02
  29  10  15   39.81    7.28
  29  10  17   29.53    5.01
  29  10  19   20.36    3.96
  29  10  21   18.02    3.74
  29  10  23    4.38    1.47
  29  10  25   -2.27    1.85
  29  10  27    1.54    3.12
  29  11   0    3.49    1.47
  29  11   2    2.85    1.09
  29  11   4   -0.33    1.71
  29  11   6    2.45    1.27
  29  11   8    2.56    0.96
  29  11  10    1.89    1.07
  29  11  12    6.30    0.82
  29  11  14    2.65    1.49
  29  11  16    0.16    1.40
  29  11  18    1.20    1.29
  29  11  20    6.94    2.36
  29  11  22    9.26    2.92
  29  11  24   15.47    4.01
  29  11  26    3.69    1.69
  29  11  28    3.18    1.40
  29  12   1    5.54    1.27
  29  12   3    2.14    2.34
  29  12   5   18.16    2.07
  29  12   7   -0.49    1.00
  29  12   9   21.10    2.23
  29  12  11    8.23    2.40
  29  12  13   26.86    2.89
  29  12  15   86.54    7.79
  29  12  17   92.82    9.84
  29  12  19   44.71    5.92
  29  12  21   24.19    4.76
  29  12  23    1.13    1.42
  29  12  25    1.27    1.38
  29  12  27   14.84    4.25
  29  13   0   49.56    6.81
  29  13   2   37.67    5.45
  29  13   4   21.39    3.05
  29  13   6   14.29    2.03
  29  13   8    0.96    1.18
  29  13  10    3.09    1.07
  29  13  12   21.05    2.18
  29  13  14   36.74    3.27
  29  13  16   39.45    4.87
  29  13  18    8.03    1.65
  29  13  20    0.33    1.07
  29  13  22    0.40    1.18
  29  13  24    0.71    1.29
  29  13  26    3.98    3.23
  29  13  28    6.99    4.85
  29  14   1    5.72    1.78
  29  14   3   26.13   11.46
  29  14   5   63.73    8.63
  29  14   7    3.69    1.42
  29  14   9    0.47    1.27
  29  14  11    3.40    1.16
  29  14  13   34.54    3.05
  29  14  15  155.50   10.86
  29  14  17  135.77   10.50
  29  14  19   61.66    6.25
  29  14  21   41.23    6.92
  29  14  23    2.03    1.22
  29  14  25    2.51    2.47
  29  14  27   26.04    5.21
  29  15   0   59.06    8.12
  29  15   2   59.71    8.39
  29  15   4   21.81    3.12
  29  15   6    8.32    5.70
  29  15   8    3.16    1.34
  29  15  10   36.81    4.70
  29  15  12  118.90   10.10
  29  15  14  171.37   13.40
  29  15  16  113.54    9.44
  29  15  18   34.58    3.94
  29  15  20    5.27    1.29
  29  15  22    2.07    1.45
  29  15  24    2.80    2.76
  29  15  26   -0.78    1.11
  29  15  28    0.42    1.25
  29  16   1   10.26    3.16
  29  16   3   58.59    7.54
  29  16   5  142.51   13.62
  29  16   7   45.08    7.10
  29  16   9   -1.18    1.34
  29  16  11    0.87    1.18
  29  16  13   21.10    2.74
  29  16  15  114.69    8.66
  29  16  17   88.43    8.68
  29  16  19   35.85    4.07
  29  16  21   13.33    2.03
  29  16  23    1.00    1.20
  29  16  25    0.80    1.11
  29  16  27   10.99    3.23
  29  17   0  383.62   38.34
  29  17   2  333.48   34.54
  29  17   4  155.84   17.69
  29  17   6   20.50    4.52
  29  17   8    2.96    2.09
  29  17  10   15.84    3.25
  29  17  12   85.47    8.41
  29  17  14  121.59    9.41
  29  17  16  121.55    9.92
  29  17  18   66.00    6.74
  29  17  20    2.69    1.20
  29  17  22    0.27    0.78
  29  17  24    2.47    1.07
  29  17  26    0.36    2.07
  29  17  28    2.89    4.32
  29  18   1    7.03    2.27
  29  18   3   64.16    8.55
  29  18   5  146.18   19.74
  29  18   7   51.74    7.86
  29  18   9    7.21    3.03
  29  18  11   15.82   11.44
  29  18  13   14.13    2.18
  29  18  15   40.61    4.23
  29  18  17   35.81    5.01
  29  18  19    9.64    2.16
  29  18  21    3.23    1.07
  29  18  23   -0.11    0.73
  29  18  25   -0.29    0.85
  29  18  27   -3.07    3.07
  29  19   0  259.58   38.94
  29  19   2  220.13   24.50
  29  19   4   83.29   11.88
  29  19   6   15.11    3.76
  29  19   8    4.72    1.60
  29  19  10   23.14    3.85
  29  19  12   32.76    4.87
  29  19  14   51.03    5.76
  29  19  16   41.68    4.67
  29  19  18   11.91    2.54
  29  19  20    3.34    2.71
  29  19  22    0.78    1.13
  29  19  24    1.25    1.13
  29  19  26    0.67    1.22
  29  20   1   22.99   15.47
  29  20   3   58.19    8.72
  29  20   5   94.69   18.02
  29  20   7   61.51    8.19
  29  20   9   10.90    3.27
  29  20  11    8.63    2.00
  29  20  13    1.25    1.18
  29  20  15    8.90    2.69
  29  20  17    3.20    1.29
  29  20  19    0.58    0.93
  29  20  21    1.78    1.29
  29  20  23    2.45    1.94
  29  20  25   -1.82    0.91
  29  21   0  239.71   26.04
  29  21   2  191.22   23.52
  29  21   4   82.69   13.22
  29  21   6    6.65    2.29
  29  21   8    3.07    2.85
  29  21  10   13.82    3.76
  29  21  12   28.13    5.50
  29  21  14   29.62    4.94
  29  21  16   14.31    2.45
  29  21  18    3.05    1.00
  29  21  20    0.13    0.91
  29  21  22    1.27    1.36
  29  21  24    0.13    0.93
  29  22   1    3.07    1.67
  29  22   3   26.48    4.87
  29  22   5   29.33    6.23
  29  22   7   57.59    8.97
  29  22   9    8.68    2.63
  29  22  11   11.64    2.85
  29  22  13    0.56    1.13
  29  22  15    5.72    3.81
  29  22  17    0.58    1.05
  29  22  19    0.82    1.13
  29  22  21    1.74    2.36
  29  22  23    0.73    1.05
  29  23   0   36.34    8.57
  29  23   2   14.04    3.94
  29  23   4    7.94    2.18
  29  23   6    1.07    1.62
  29  23   8    1.36    1.67
  29  23  10    0.87    1.47
  29  23  12    1.87    1.51
  29  23  14    1.18    1.20
  29  23  16    0.33    1.00
  29  23  18   -0.31    0.71
  29  23  20   -0.13    0.78
  29  23  22   -0.76    1.27
  29  24   1    0.85    1.54
  29  24   3    3.65    2.18
  29  24   5   17.54    5.94
  29  24   7   17.29    3.89
  29  24   9    5.74    2.11
  29  24  11   16.89    4.45
  29  24  13    3.18    1.36
  29  24  15    1.02    1.54
  29  24  17   -0.07    0.87
  29  24  19    0.31    0.69
  29  24  21    0.13    0.89
  29  25   0    0.16    2.83
  29  25   2   10.66    7.50
  29  25   4    2.80    1.62
  29  25   6    4.52    1.42
  29  25   8    7.77    7.12
  29  25  10    1.65    1.80
  29  25  12   -0.42    1.34
  29  25  14   -0.27    1.16
  29  25  16   -1.25    1.16
  29  25  18    0.13    0.87
  29  25  20   -1.82    0.71
  29  26   1    5.92    4.67
  29  26   3   -2.69    1.58
  29  26   5    0.38    1.56
  29  26   7   -0.47    1.47
  29  26   9    4.41    1.71
  29  26  11    8.21    5.14
  29  26  13    5.16    2.00
  29  26  15    0.76    1.29
  29  26  17    0.78    1.16
  29  26  19   -0.36    1.00
  29  27   0   89.52   14.40
  29  27   2  114.91   21.59
  29  27   4   48.38    9.15
  29  27   6    9.39    3.18
  29  27   8    0.67    1.36
  29  27  10    0.29    1.65
  29  27  12   14.55    3.78
  29  27  14   19.38    5.25
  29  27  16   12.42    3.58
  29  27  18   -3.16    2.40
  29  28   1   -1.00    1.69
  29  28   3   -1.11    1.45
  29  28   5    1.20    1.49
  29  28   7    3.20    1.80
  29  28   9    2.00    1.38
  29  28  11    0.24    1.38
  29  28  13    1.87    3.09
  29  28  15    1.16    1.27
  29  29   0  158.29   38.14
  29  29   2  122.57   28.04
  29  29   4   80.09   13.42
  29  29   6    3.76    2.11
  29  29   8   -1.51    1.40
  29  29  10   20.54    6.23
  29  29  12   36.12    8.59
  29  29  14   11.02   12.73
  30   0   0  221.82   53.21
  30   1   1    2.09    1.67
  30   1   3    3.14    1.71
  30   1   5    3.09    2.92
  30   1   7   -1.36    1.54
  30   1   9   -0.38    1.47
  30   1  11    5.16    2.71
  30   1  13    5.99    1.42
  30   1  15    8.68    1.82
  30   1  17    7.19    1.85
  30   1  19    5.16    1.87
  30   1  21    1.65    1.67
  30   1  23   -1.16    1.56
  30   1  25    2.05    3.76
  30   1  27    0.87    1.49
  30   1  29   -0.40    1.62
  30   2   0    9.30    2.51
  30   2   2  170.41   24.10
  30   2   4    8.26    2.54
  30   2   6   57.32    9.92
  30   2   8   54.83    6.90
  30   2  10   51.14    9.95
  30   2  12    4.78    1.34
  30   2  14    6.61    1.69
  30   2  16  522.95   64.47
  30   2  18  193.96   23.43
  30   2  20  378.10   48.78
  30   2  22   72.37   15.82
  30   2  24   -0.85    1.65
  30   2  26  136.92   23.32
  30   2  28  191.84   31.24
  30   3   1    4.65    1.87
  30   3   3    4.63    1.85
  30   3   5    0.62    1.74
  30   3   7   -0.89    1.65
  30   3   9    1.18    1.22
  30   3  11    8.12    1.34
  30   3  13   29.42    4.70
  30   3  15   51.76    6.88
  30   3  17   66.85   11.30
  30   3  19   47.51    7.52
  30   3  21   14.02    3.38
  30   3  23    3.94    2.11
  30   3  25    0.29    1.62
  30   3  27    0.60    1.74
  30   3  29    0.60    1.67
  30   4   0  130.29   21.32
  30   4   2   10.73    2.80
  30   4   4    8.01    5.56
  30   4   6    5.81    2.14
  30   4   8    4.83    1.65
  30   4  10    2.40    1.18
  30   4  12    5.10    1.54
  30   4  14    4.27    1.49
  30   4  16  173.33   21.59
  30   4  18   87.37   14.66
  30   4  20  158.80   23.05
  30   4  22   36.72    6.12
  30   4  24    2.27    2.74
  30   4  26   49.13   10.93
  30   4  28   63.62   16.29
  30   5   1   -0.29    1.49
  30   5   3    2.16    1.58
  30   5   5   -0.24    1.71
  30   5   7    0.80    2.58
  30   5   9    1.20    1.16
  30   5  11    6.32    1.22
  30   5  13   44.06    5.12
  30   5  15   88.37   12.73
  30   5  17   78.98    9.21
  30   5  19   78.46   12.44
  30   5  21   39.92    6.23
  30   5  23   13.84    2.78
  30   5  25    1.76    1.54
  30   5  27    6.74    6.43
  30   5  29    2.05    2.07
  30   6   0   -0.02    1.47
  30   6   2   46.26    7.61
  30   6   4   11.86    2.74
  30   6   6   21.83    4.36
  30   6   8   50.20    7.17
  30   6  10    2.80    1.71
  30   6  12    5.32    1.87
  30   6  14    3.25    1.47
  30   6  16   45.22    7.72
  30   6  18    5.30    2.07
  30   6  20   34.16    6.16
  30   6  22    2.89    2.18
  30   6  24   -0.22    1.58
  30   6  26    6.25    3.69
  30   6  28    4.98    2.58
  30   7   1   -1.22    1.42
  30   7   3   -1.09    1.47
  30   7   5    0.20    1.49
  30   7   7   -1.07    1.80
  30   7   9   -1.05    1.25
  30   7  11    2.69    0.93
  30   7  13    8.52    1.51
  30   7  15   34.29    4.56
  30   7  17   59.50    9.95
  30   7  19   53.07    9.81
  30   7  21   40.66    7.10
  30   7  23   12.11    2.78
  30   7  25    5.61    2.56
  30   7  27    1.49    1.54
  30   7  29   -0.09    1.65
  30   8   0    1.89    1.38
  30   8   2   65.80   12.93
  30   8   4   11.33    2.80
  30   8   6   43.35    5.96
  30   8   8   47.49    5.81
  30   8  10    2.11    1.60
  30   8  12    7.28    1.69
  30   8  14   35.18    9.92
  30   8  16    1.40    1.40
  30   8  18    5.23    2.07
  30   8  20    0.65    1.54
  30   8  22    2.49    2.25
  30   8  24    1.56    1.74
  30   8  26    2.47    1.42
  30   8  28   -1.76    1.49
  30   9   1   -0.91    1.22
  30   9   3    2.76    1.18
  30   9   5    4.65    3.00
  30   9   7    0.40    1.11
  30   9   9    2.74    1.38
  30   9  11    5.47    1.07
  30   9  13    2.74    2.25
  30   9  15    5.41    3.29
  30   9  17    3.40    1.51
  30   9  19    6.36    2.05
  30   9  21   15.02    3.43
  30   9  23   27.33    4.78
  30   9  25    8.70    2.40
  30   9  27    3.43    1.87
  30   9  29   -0.91    1.51
  30  10   0    3.54    1.09
  30  10   2   40.08    5.16
  30  10   4    2.36    1.51
  30  10   6    0.65    1.09
  30  10   8    0.38    1.25
  30  10  10   13.44    3.20
  30  10  12    2.00    1.51
  30  10  14   15.13    2.54
  30  10  16    3.96    1.76
  30  10  18   12.91    3.67
  30  10  20    1.22    1.42
  30  10  22   -0.65    1.49
  30  10  24    1.94    1.74
  30  10  26    8.32    2.94
  30  10  28   21.32    6.12
  30  11   1    0.89    1.00
  30  11   3    8.30    1.40
  30  11   5    4.05    1.05
  30  11   7   21.81   21.16
  30  11   9    7.14    1.16
  30  11  11   30.33    3.47
  30  11  13   35.16    3.47
  30  11  15   13.20    2.69
  30  11  17    6.39    1.38
  30  11  19   -1.62    1.18
  30  11  21    2.20    1.76
  30  11  23   20.16    4.14
  30  11  25    9.79    2.40
  30  11  27    3.00    1.71
  30  11  29   -0.09    1.29
  30  12   0    8.26    1.56
  30  12   2    2.31    1.07
  30  12   4    3.29    1.07
  30  12   6    2.27    1.02
  30  12   8    6.32    1.47
  30  12  10    7.21    3.34
  30  12  12   29.53    7.32
  30  12  14  122.48   10.68
  30  12  16   71.70    8.55
  30  12  18   39.19    7.63
  30  12  20   16.07    3.76
  30  12  22    1.09    1.40
  30  12  24    0.93    1.42
  30  12  26   20.14    5.43
  30  12  28   83.36   15.18
  30  13   1    4.56    1.56
  30  13   3   37.45    5.59
  30  13   5   28.64    3.87
  30  13   7    9.57    1.69
  30  13   9    0.53    1.31
  30  13  11   34.31    3.32
  30  13  13   89.86    6.30
  30  13  15  100.78    7.14
  30  13  17   68.41    7.19
  30  13  19   17.78    3.20
  30  13  21    2.43    1.45
  30  13  23    1.36    1.13
  30  13  25    2.92    1.76
  30  13  27   12.93    4.45
  30  14   0   24.52    4.54
  30  14   2   10.97    3.40
  30  14   4    7.21    1.74
  30  14   6    5.10    3.83
  30  14   8   31.47    4.67
  30  14  10   16.16    2.98
  30  14  12  114.36    9.92
  30  14  14  287.84   16.85
  30  14  16  202.04   16.69
  30  14  18  117.36   11.42
  30  14  20   52.27    7.97
  30  14  22    1.18    1.40
  30  14  24   -0.31    1.25
  30  14  26   40.12    8.97
  30  14  28   35.09   18.71
  30  15   1   12.24    4.27
  30  15   3   76.06   10.99
  30  15   5  102.94   15.11
  30  15   7   43.64    5.45
  30  15   9    0.65    1.40
  30  15  11   12.37    2.29
  30  15  13  109.20    8.37
  30  15  15  180.63   10.90
  30  15  17  143.67    9.77
  30  15  19   61.95    6.36
  30  15  21    1.91    1.34
  30  15  23    1.98    1.29
  30  15  25   -0.58    1.42
  30  15  27    0.89    3.16
  30  16   0  552.32   67.00
  30  16   2  266.57   34.85
  30  16   4  297.03   36.58
  30  16   6   23.19    4.36
  30  16   8    1.98    1.36
  30  16  10    7.41    1.67
  30  16  12   88.88   11.84
  30  16  14  203.75   17.40
  30  16  16  141.57   10.75
  30  16  18   86.76    7.57
  30  16  20   34.27    4.52
  30  16  22    0.02    1.02
  30  16  24    1.20    1.94
  30  16  26    7.45    3.09
  30  17   1    4.43    2.00
  30  17   3   59.08    8.32
  30  17   5  104.14   13.46
  30  17   7   39.72    7.19
  30  17   9    3.32    1.56
  30  17  11   15.71    9.72
  30  17  13   74.86    7.43
  30  17  15  149.52   11.28
  30  17  17  132.32    9.84
  30  17  19   43.99    4.72
  30  17  21    1.65    0.87
  30  17  23    1.47    0.87
  30  17  25    0.40    1.27
  30  18   0  216.41   25.12
  30  18   2  176.31   25.52
  30  18   4   53.41   10.15
  30  18   6    5.90    1.78
  30  18   8   10.44    2.85
  30  18  10   13.95    3.76
  30  18  12   80.96   10.24
  30  18  14  104.72   12.11
  30  18  16   98.43    9.24
  30  18  18   25.01    3.83
  30  18  20    5.05    1.49
  30  18  22    0.22    0.73
  30  18  24    2.09    1.13
  30  18  26  -11.93    5.67
  30  19   1    5.54    2.43
  30  19   3   40.46    5.85
  30  19   5   74.75   12.82
  30  19   7   50.11    8.50
  30  19   9    6.85    2.25
  30  19  11    0.71    1.18
  30  19  13   18.54    3.32
  30  19  15   52.76    5.87
  30  19  17   41.15    5.03
  30  19  19   15.02    2.51
  30  19  21    0.89    0.76
  30  19  23    0.56    0.80
  30  19  25   -1.09    1.54
  30  20   0  396.33   57.50
  30  20   2  440.99   56.99
  30  20   4  141.49   20.34
  30  20   6   27.04    6.85
  30  20   8    2.43    1.36
  30  20  10    2.60    1.58
  30  20  12   28.57    5.39
  30  20  14   46.11    7.99
  30  20  16   30.55    5.03
  30  20  18   10.55    1.80
  30  20  20    0.98    0.91
  30  20  22   -1.96    0.69
  30  20  24    1.16    1.09
  30  21   1    2.65    1.65
  30  21   3   21.61    4.54
  30  21   5   27.59    5.47
  30  21   7   45.22    8.32
  30  21   9   17.25    4.76
  30  21  11    4.72    2.87
  30  21  13   -0.62    1.16
  30  21  15    4.98    1.74
  30  21  17    0.49    0.82
  30  21  19    0.42    0.80
  30  21  21   -1.54    0.85
  30  21  23   -0.58    0.82
  30  22   0   80.58   17.98
  30  22   2   74.53   14.09
  30  22   4   17.13    5.14
  30  22   6    2.65    1.89
  30  22   8    0.22    1.60
  30  22  10    6.70    4.61
  30  22  12    1.56    1.45
  30  22  14    0.33    1.20
  30  22  16    2.20    2.31
  30  22  18    0.71    0.67
  30  22  20    0.04    0.73
  30  22  22   -0.93    1.07
  30  23   1    1.94    1.54
  30  23   3    9.17    4.67
  30  23   5    5.47    1.94
  30  23   7   19.34    4.23
  30  23   9    8.50    2.94
  30  23  11   10.75    3.14
  30  23  13    1.56    1.16
  30  23  15    0.65    1.27
  30  23  17   -0.47    0.80
  30  23  19    1.29    0.89
  30  23  21    1.49    2.71
  30  24   0    2.87    1.62
  30  24   2    0.09    1.56
  30  24   4    0.56    1.67
  30  24   6    1.00    1.42
  30  24   8   -0.27    1.54
  30  24  10    7.79    3.14
  30  24  12   -1.09    1.60
  30  24  14   28.04   14.20
  30  24  16    4.27    1.31
  30  24  18    0.65    0.76
  30  24  20   -2.43    1.00
  30  25   1    2.54    1.78
  30  25   3    2.96    1.65
  30  25   5   -0.07    2.54
  30  25   7    1.71    1.56
  30  25   9   12.82    3.47
  30  25  11   10.13    3.05
  30  25  13    9.55    2.60
  30  25  15    1.60    1.36
  30  25  17    1.29    1.45
  30  25  19   -1.56    1.62
  30  26   0  142.64   25.97
  30  26   2  139.33   23.05
  30  26   4   56.95   11.46
  30  26   6    6.88    4.36
  30  26   8    1.00    1.27
  30  26  10   11.53    4.16
  30  26  12   35.36    7.92
  30  26  14   33.18    7.57
  30  26  16    9.39    3.20
  30  26  18   -1.31    3.27
  30  27   1    0.00    1.56
  30  27   3    0.27    1.60
  30  27   5    0.51    1.56
  30  27   7   -1.31    1.36
  30  27   9    3.34    2.40
  30  27  11    3.09    1.76
  30  27  13    8.03    6.90
  30  27  15    0.31    1.58
  30  28   0  157.89   27.28
  30  28   2  157.06   32.20
  30  28   4   96.87   17.67
  30  28   6    8.06    2.80
  30  28   8    1.76    1.47
  30  28  10   48.09   11.10
  30  28  12   83.49   21.81
  30  28  14   22.48   14.78
  30  29   1   -0.45    1.54
  30  29   3   -0.02    1.69
  30  29   5   -0.29    1.47
  30  29   7    0.89    2.20
  30  29   9    0.22    1.56
  30  29  11    1.87    2.14
  30  30   0  269.48   75.48
  30  30   2  223.04   36.98
  30  30   4  150.54   34.94
  30  30   6    5.47    3.34
  30  30   8   -0.36    1.91
  30  30  10   -1.56    2.34
  31   1   0   13.26    2.76
  31   1   2   16.22    3.20
  31   1   4   13.06    2.67
  31   1   6    1.05    1.82
  31   1   8    1.00    1.38
  31   1  10    1.25    1.18
  31   1  12   10.79    5.96
  31   1  14    2.07    1.36
  31   1  16    3.63    2.03
  31   1  18    3.60    2.25
  31   1  20   -0.36    1.69
  31   1  22    3.58    3.09
  31   1  24    3.05    3.56
  31   1  26    1.36    1.54
  31   1  28    0.07    2.07
  31   1  30   -0.20    1.56
  31   2   1   22.63    3.96
  31   2   3   10.90    7.74
  31   2   5   24.99   13.37
  31   2   7   29.93    5.14
  31   2   9    6.45    1.62
  31   2  11    6.74    1.91
  31   2  13    2.56    1.13
  31   2  15  179.34   21.81
  31   2  17   25.86    4.87
  31   2  19  186.86   24.03
  31   2  21   66.00   11.66
  31   2  23   16.49    4.45
  31   2  25   38.59   11.50
  31   2  27   70.70   15.33
  31   2  29  139.04   27.39
  31   3   0    1.29    1.76
  31   3   2    4.85    2.27
  31   3   4    3.54    1.78
  31   3   6    4.05    1.67
  31   3   8    8.06    2.23
  31   3  10   10.01    1.71
  31   3  12   28.55    4.21
  31   3  14   38.45    5.85
  31   3  16   31.78    5.94
  31   3  18   20.25    4.14
  31   3  20   10.90    3.27
  31   3  22    5.32    4.54
  31   3  24    3.98    3.83
  31   3  26    0.93    1.49
  31   3  28    0.82    1.76
  31   3  30   -4.16    2.05
  31   4   1   12.42    3.32
  31   4   3    4.07    1.60
  31   4   5    7.59    2.29
  31   4   7   33.56    6.39
  31   4   9    1.02    1.36
  31   4  11    1.71    1.29
  31   4  13    2.85    1.16
  31   4  15   90.48   14.78
  31   4  17    3.38    1.62
  31   4  19   79.58   12.08
  31   4  21   36.83    7.50
  31   4  23    2.74    2.87
  31   4  25   20.54    4.58
  31   4  27   17.78    4.96
  31   4  29   56.81   12.06
  31   5   0    6.68    1.85
  31   5   2    7.19    2.40
  31   5   4    9.79    2.65
  31   5   6   -0.91    1.80
  31   5   8    2.18    1.51
  31   5  10    0.80    1.34
  31   5  12   18.71    3.38
  31   5  14   49.07    5.87
  31   5  16   55.72    8.79
  31   5  18   37.05    6.90
  31   5  20   31.38    6.01
  31   5  22    8.57    4.14
  31   5  24    0.67    2.20
  31   5  26   -0.76    1.47
  31   5  28    2.51    1.80
  31   5  30   -3.12    1.96
  31   6   1    2.78    1.47
  31   6   3    5.83    2.16
  31   6   5   -0.85    1.54
  31   6   7    4.78    2.03
  31   6   9    1.49    1.27
  31   6  11    4.09    1.74
  31   6  13    1.18    0.93
  31   6  15   26.48    4.03
  31   6  17   -0.29    1.54
  31   6  19   10.19    2.60
  31   6  21   -0.11    1.76
  31   6  23    4.50    1.67
  31   6  25    3.16    1.54
  31   6  27    0.91    1.56
  31   6  29   -0.42    1.91
  31   7   0   15.33    3.27
  31   7   2   26.75    5.70
  31   7   4   23.94    4.05
  31   7   6   11.64    2.14
  31   7   8    8.75    2.27
  31   7  10   12.46    6.01
  31   7  12    4.96    1.82
  31   7  14    7.30    1.62
  31   7  16    3.87    1.51
  31   7  18    7.10    2.40
  31   7  20   14.87    3.67
  31   7  22    6.08    1.78
  31   7  24   -0.27    1.62
  31   7  26    2.80    1.71
  31   7  28   -0.09    1.60
  31   8   1    3.54    1.38
  31   8   3    3.54    1.65
  31   8   5    3.85    1.38
  31   8   7    0.42    1.45
  31   8   9    1.60    1.40
  31   8  11    0.87    1.27
  31   8  13    5.61    2.07
  31   8  15    3.85    1.45
  31   8  17    3.20    1.40
  31   8  19    3.96    2.63
  31   8  21    2.60    1.40
  31   8  23   10.48    2.96
  31   8  25    1.34    1.47
  31   8  27    4.54    1.96
  31   8  29   -1.62    1.42
  31   9   0    5.25    2.00
  31   9   2    5.90    2.29
  31   9   4    2.34    1.36
  31   9   6    0.69    1.38
  31   9   8    2.94    1.27
  31   9  10    4.16    2.45
  31   9  12    3.67    1.09
  31   9  14   11.50    2.47
  31   9  16    3.16    1.45
  31   9  18   17.94    5.45
  31   9  20   26.21    8.01
  31   9  22   13.80    4.32
  31   9  24    5.79    2.16
  31   9  26    3.98    1.56
  31   9  28    3.78    1.60
  31  10   1   13.75    7.59
  31  10   3   18.98    8.81
  31  10   5    2.09    1.31
  31  10   7    2.80    1.42
  31  10   9    0.82    1.49
  31  10  11    1.58    1.09
  31  10  13   14.42    1.98
  31  10  15    2.56    1.18
  31  10  17   22.59    4.27
  31  10  19    5.67    2.76
  31  10  21    0.31    1.42
  31  10  23    2.54    1.67
  31  10  25    6.39    1.74
  31  10  27   13.33    4.50
  31  10  29  -17.22   10.70
  31  11   0    7.54    3.47
  31  11   2    2.80    1.09
  31  11   4    3.18    1.00
  31  11   6    1.36    1.56
  31  11   8    0.18    1.07
  31  11  10    2.58    1.16
  31  11  12    2.69    1.34
  31  11  14    4.87    1.54
  31  11  16    4.18    1.49
  31  11  18    2.47    1.25
  31  11  20    1.40    1.27
  31  11  22    1.54    1.45
  31  11  24    8.79    2.85
  31  11  26   13.57    5.87
  31  11  28    2.25    2.63
  31  12   1   31.31   27.28
  31  12   3   36.50    4.45
  31  12   5   18.43    2.27
  31  12   7    1.34    0.87
  31  12   9    4.32    1.51
  31  12  11    8.10    3.65
  31  12  13   41.90    3.92
  31  12  15   34.47    3.74
  31  12  17   70.90    8.39
  31  12  19   13.35    2.94
  31  12  21    3.78    1.78
  31  12  23   -0.60    1.31
  31  12  25    9.57    2.65
  31  12  27   35.32    8.92
  31  13   0    5.10    1.42
  31  13   2    1.47    1.05
  31  13   4    1.29    1.05
  31  13   6   -0.67    1.05
  31  13   8    4.14    1.29
  31  13  10   19.29    2.80
  31  13  12   38.88    4.38
  31  13  14   88.55    6.65
  31  13  16   64.93    6.61
  31  13  18   26.93    4.54
  31  13  20    0.89    1.16
  31  13  22    1.40    2.60
  31  13  24    2.94    1.62
  31  13  26    7.41    3.14
  31  13  28   -1.67    8.88
  31  14   1    3.09    1.34
  31  14   3   40.77    5.27
  31  14   5   45.82    5.99
  31  14   7    8.46    2.16
  31  14   9   12.57    2.00
  31  14  11    4.07    0.91
  31  14  13   88.34    6.65
  31  14  15  116.01    7.50
  31  14  17  146.47   11.97
  31  14  19   47.42    6.72
  31  14  21    8.55    3.34
  31  14  23   -0.27    1.13
  31  14  25    2.34    1.47
  31  14  27    9.17   11.26
  31  15   0  217.90   26.55
  31  15   2  181.16   20.92
  31  15   4   74.68    9.97
  31  15   6   31.62    4.50
  31  15   8    5.03    3.09
  31  15  10    2.31    1.31
  31  15  12   46.42    5.34
  31  15  14   92.28    6.83
  31  15  16  120.01    7.92
  31  15  18   55.28    5.85
  31  15  20    7.92    1.74
  31  15  22    0.22    1.18
  31  15  24    5.61    2.09
  31  15  26    3.00    2.16
  31  16   1    0.40    1.34
  31  16   3   29.77    4.76
  31  16   5   46.75    7.66
  31  16   7    7.25    1.91
  31  16   9    7.25    2.03
  31  16  11    9.44    3.40
  31  16  13   76.19    6.65
  31  16  15  106.93    8.10
  31  16  17  128.71    8.63
  31  16  19   51.94    5.52
  31  16  21    7.28    1.74
  31  16  23    0.09    1.00
  31  16  25    2.09    2.43
  31  17   0   33.42    7.83
  31  17   2   36.07    6.50
  31  17   4    5.18    1.76
  31  17   6    0.04    1.42
  31  17   8    2.78    2.29
  31  17  10   16.87    3.32
  31  17  12   53.36    7.99
  31  17  14  113.67    9.81
  31  17  16  121.03    8.79
  31  17  18   59.24    5.01
  31  17  20   11.15    2.14
  31  17  22    0.07    0.76
  31  17  24    0.22    1.05
  31  18   1    1.29    1.56
  31  18   3   24.39    4.67
  31  18   5   51.34    9.79
  31  18   7   10.19    3.92
  31  18   9    8.06    2.45
  31  18  11    3.27    1.80
  31  18  13   39.52    4.94
  31  18  15   61.15    6.90
  31  18  17   62.42    5.12
  31  18  19   19.89    2.69
  31  18  21    3.07    1.07
  31  18  23    0.13    0.78
  31  19   0  299.28   34.71
  31  19   2  198.48   26.97
  31  19   4   86.34   13.22
  31  19   6   13.97    3.09
  31  19   8    2.03    1.45
  31  19  10    6.21    2.98
  31  19  12   13.37    3.32
  31  19  14   48.22    5.92
  31  19  16   58.81    6.30
  31  19  18   26.53    3.29
  31  19  20    1.89    0.87
  31  19  22    0.16    0.67
  31  19  24   -3.47    4.70
  31  20   1    5.25    4.34
  31  20   3   10.59    3.03
  31  20   5   13.04    3.23
  31  20   7    8.83    2.71
  31  20   9   13.82    4.76
  31  20  11    3.16    1.98
  31  20  13    1.22    1.36
  31  20  15    6.72    1.71
  31  20  17   10.39    1.82
  31  20  19    3.56    1.27
  31  20  21    1.00    0.71
  31  20  23   -2.74    1.76
  31  21   0   71.14   12.48
  31  21   2   54.81    8.86
  31  21   4   15.29    3.38
  31  21   6    7.86    3.54
  31  21   8    1.58    2.16
  31  21  10    2.05    1.58
  31  21  12    3.45    1.42
  31  21  14   11.22    3.09
  31  21  16    8.26    1.91
  31  21  18    3.45    1.00
  31  21  20   -0.02    0.73
  31  21  22   -1.27    1.02
  31  22   1    0.91    1.65
  31  22   3    3.32    2.16
  31  22   5   -0.11    1.67
  31  22   7    3.72    2.14
  31  22   9   15.89    3.69
  31  22  11    3.89    2.09
  31  22  13   -0.29    1.22
  31  22  15    1.49    1.34
  31  22  17   -0.13    0.87
  31  22  19    0.93    0.85
  31  22  21   -1.09    1.16
  31  23   0   12.68    3.12
  31  23   2   11.53    4.16
  31  23   4    5.25    2.49
  31  23   6    7.03    4.32
  31  23   8    4.96    1.98
  31  23  10    1.40    1.60
  31  23  12    3.76    3.98
  31  23  14    2.98    1.29
  31  23  16    0.58    1.02
  31  23  18    0.65    0.85
  31  23  20   -1.80    1.49
  31  24   1    4.92    2.89
  31  24   3   -2.05    1.62
  31  24   5    0.76    1.78
  31  24   7    1.00    1.40
  31  24   9    5.30    2.45
  31  24  11    0.56    1.45
  31  24  13   -0.09    1.58
  31  24  15    2.63    1.51
  31  24  17   -1.31    1.00
  31  24  19    0.47    2.89
  31  25   0   33.29    8.79
  31  25   2   26.55    6.72
  31  25   4    9.37    3.72
  31  25   6   -1.07    1.82
  31  25   8    1.74    2.51
  31  25  10    2.11    1.82
  31  25  12    5.92    2.16
  31  25  14    6.14    2.18
  31  25  16   -0.24    1.38
  31  25  18   -6.19   10.57
  31  26   1   -0.40    1.34
  31  26   3    1.36    1.49
  31  26   5    2.20    1.51
  31  26   7    1.56    1.87
  31  26   9    3.87    1.49
  31  26  11    9.46    3.32
  31  26  13   14.84    7.77
  31  26  15    4.58    3.07
  31  27   0   87.65   15.49
  31  27   2   67.16   12.93
  31  27   4   15.96    4.87
  31  27   6    0.42    1.49
  31  27   8    4.90    2.96
  31  27  10   24.66    6.48
  31  27  12   29.77    9.99
  31  27  14    0.49    3.00
  31  28   1   -1.56    1.42
  31  28   3   -0.76    1.69
  31  28   5    1.69    1.45
  31  28   7    0.82    1.54
  31  28   9    3.89    2.76
  31  28  11    2.54    2.69
  31  29   0  190.02   34.14
  31  29   2  123.88   22.41
  31  29   4   52.32   11.95
  31  29   6    0.13    1.74
  31  29   8    0.65    3.20
  31  29  10   -0.27    4.54
  31  30   1   -2.74    1.47
  31  30   3   -0.02    2.76
  31  30   5   -5.01    2.40
  31  30   7  -11.66   10.30
  32   0   0    1.78    3.43
  32   1   1   -0.36    1.80
  32   1   3   23.12   20.36
  32   1   5   -0.07    2.20
  32   1   7    5.32    3.16
  32   1   9    0.38    1.40
  32   1  11   -0.45    1.11
  32   1  13    3.49    0.98
  32   1  15    0.93    1.27
  32   1  17    5.47    4.78
  32   1  19   -0.58    1.47
  32   1  21    2.20    1.47
  32   1  23   -0.42    1.45
  32   1  25   -1.09    1.56
  32   1  27    1.25    1.60
  32   1  29   -0.38    1.78
  32   2   0   13.84    4.07
  32   2   2  217.10   34.34
  32   2   4    9.08    2.45
  32   2   6    6.52    3.00
  32   2   8    2.58    1.49
  32   2  10    2.49    1.67
  32   2  12    6.59    2.60
  32   2  14  120.17   12.93
  32   2  16    5.18    1.96
  32   2  18  204.11   29.22
  32   2  20   28.48    6.03
  32   2  22   46.09   11.06
  32   2  24   46.91   13.04
  32   2  26   44.71    9.77
  32   2  28  174.22   35.67
  32   3   1    4.63    2.49
  32   3   3    2.69    2.00
  32   3   5    5.47    1.78
  32   3   7   10.86    5.94
  32   3   9    3.12    1.54
  32   3  11   17.40    3.45
  32   3  13   35.87    4.38
  32   3  15   20.23    3.63
  32   3  17   16.98    3.34
  32   3  19    4.81    2.36
  32   3  21    0.85    1.51
  32   3  23   -1.47    1.42
  32   3  25    1.25    1.36
  32   3  27    1.56    1.67
  32   3  29   -0.58    2.27
  32   4   0    9.28    3.43
  32   4   2    6.76    3.03
  32   4   4    3.47    2.47
  32   4   6   22.41    6.30
  32   4   8    5.59    2.51
  32   4  10    7.88    2.18
  32   4  12   10.30    2.51
  32   4  14   78.40    8.72
  32   4  16    0.45    1.31
  32   4  18  138.55   23.23
  32   4  20   25.26    7.12
  32   4  22   35.83    7.99
  32   4  24   15.84    4.45
  32   4  26    4.21    1.71
  32   4  28   66.25   20.43
  32   5   1    4.72    3.23
  32   5   3    1.51    1.82
  32   5   5   15.31    2.89
  32   5   7   14.33    2.96
  32   5   9   14.64    4.01
  32   5  11   32.51    5.52
  32   5  13   90.24   12.08
  32   5  15   35.29    4.98
  32   5  17   11.48    2.49
  32   5  19    9.32    2.36
  32   5  21    1.36    1.36
  32   5  23   15.87   11.57
  32   5  25    2.43    3.05
  32   5  27   -0.18    1.58
  32   5  29    0.47    2.54
  32   6   0   28.73   16.91
  32   6   2   -1.27    1.58
  32   6   4   10.99    2.45
  32   6   6   70.45   13.17
  32   6   8    5.67    1.69
  32   6  10   22.94    5.74
  32   6  12   22.43    3.47
  32   6  14    5.72    1.38
  32   6  16   10.30    2.29
  32   6  18   20.32    4.09
  32   6  20   -0.22    1.40
  32   6  22   16.49    4.34
  32   6  24    0.62    1.51
  32   6  26    0.20    1.65
  32   6  28   17.87   11.82
  32   7   1    0.47    1.74
  32   7   3    3.25    2.29
  32   7   5   14.84    3.47
  32   7   7   13.06    3.67
  32   7   9    8.90    2.87
  32   7  11   16.78    3.32
  32   7  13   31.82    3.29
  32   7  15    9.99    2.09
  32   7  17   11.39    2.58
  32   7  19   11.08    2.87
  32   7  21    5.34    1.76
  32   7  23    0.85    1.51
  32   7  25    0.73    1.36
  32   7  27    7.59    4.03
  32   8   0   10.95    4.72
  32   8   2   -1.22    1.51
  32   8   4    5.23    3.29
  32   8   6    3.25    1.62
  32   8   8   22.94    4.41
  32   8  10    0.67    1.31
  32   8  12    0.07    1.34
  32   8  14   20.05    3.09
  32   8  16    6.14    2.89
  32   8  18    8.41    2.38
  32   8  20    1.05    1.49
  32   8  22   34.23    7.28
  32   8  24    5.16    1.94
  32   8  26   18.92    5.99
  32   8  28    3.81    4.72
  32   9   1    1.27    1.45
  32   9   3    3.49    1.54
  32   9   5   17.42    3.40
  32   9   7    3.00    1.80
  32   9   9    0.36    1.16
  32   9  11    1.62    1.69
  32   9  13    1.96    1.27
  32   9  15    3.52    2.00
  32   9  17    1.76    1.51
  32   9  19    1.31    1.27
  32   9  21    2.36    1.54
  32   9  23    0.24    1.47
  32   9  25    1.91    1.62
  32   9  27    1.42    1.56
  32  10   0   22.65    5.50
  32  10   2    4.41    1.87
  32  10   4   15.33    4.43
  32  10   6   22.30    4.01
  32  10   8    1.74    1.45
  32  10  10    0.45    1.20
  32  10  12    6.74    2.00
  32  10  14    3.32    1.71
  32  10  16   23.32    4.56
  32  10  18    1.87    1.22
  32  10  20    3.03    1.25
  32  10  22    3.76    2.96
  32  10  24   12.42    3.87
  32  10  26   30.02    8.30
  32  11   1    3.56    1.85
  32  11   3   19.69    2.58
  32  11   5   65.11    9.84
  32  11   7   20.72    4.52
  32  11   9    0.67    1.31
  32  11  11    1.94    1.16
  32  11  13   10.39    2.00
  32  11  15   20.23    3.00
  32  11  17    8.97    2.20
  32  11  19    0.33    1.20
  32  11  21    6.23    5.05
  32  11  23    2.87    1.67
  32  11  25    7.41    3.20
  32  11  27   -1.42    1.87
  32  12   0   29.73    4.12
  32  12   2    8.39    1.62
  32  12   4   16.13    3.58
  32  12   6   43.64    6.56
  32  12   8    1.78    2.83
  32  12  10    4.96    1.87
  32  12  12   58.79    7.17
  32  12  14   36.16    4.27
  32  12  16  115.38   11.26
  32  12  18   24.52    4.41
  32  12  20    7.81    1.91
  32  12  22    0.80    1.11
  32  12  24    7.01    2.80
  32  12  26   82.20   19.98
  32  13   1    4.36    1.07
  32  13   3   33.78    4.14
  32  13   5   81.20    7.66
  32  13   7   27.28    3.56
  32  13   9    3.89    2.60
  32  13  11   11.17    2.03
  32  13  13   52.67    5.32
  32  13  15  111.62    8.88
  32  13  17   98.69    9.75
  32  13  19   25.79    5.12
  32  13  21   -1.09    1.07
  32  13  23    1.40    1.11
  32  13  25    7.23    2.65
  32  14   0  162.05   16.62
  32  14   2  145.76   18.14
  32  14   4   64.85    8.81
  32  14   6    3.63    2.14
  32  14   8   24.48    3.12
  32  14  10    1.71    1.25
  32  14  12   42.59    5.01
  32  14  14   57.21    6.32
  32  14  16  122.30    9.46
  32  14  18   52.29    8.28
  32  14  20   13.15    2.60
  32  14  22   -1.82    1.18
  32  14  24    1.40    1.38
  32  14  26   17.71    7.19
  32  15   1    6.19    3.32
  32  15   3   27.55    4.14
  32  15   5   36.56    5.47
  32  15   7   16.24    2.87
  32  15   9    3.45    3.03
  32  15  11   18.96    2.56
  32  15  13  121.26    9.72
  32  15  15  180.25   12.26
  32  15  17  162.56   13.26
  32  15  19   60.28    7.92
  32  15  21    2.85    1.31
  32  15  23    0.47    1.16
  32  15  25    2.98    2.43
  32  16   0   11.02    2.27
  32  16   2    7.59    2.20
  32  16   4    5.50    2.47
  32  16   6    4.76    1.89
  32  16   8   -0.18    1.16
  32  16  10   34.89    5.36
  32  16  12   95.69    9.72
  32  16  14  115.27   10.06
  32  16  16  103.08    8.90
  32  16  18   48.47    4.87
  32  16  20   17.31    2.92
  32  16  22    0.53    1.07
  32  16  24   -0.65    1.20
  32  17   1    2.45    1.29
  32  17   3    4.76    2.36
  32  17   5   15.98    3.69
  32  17   7   12.88    3.74
  32  17   9   -1.31    1.13
  32  17  11   11.57    2.47
  32  17  13   90.01    8.86
  32  17  15  143.15   11.86
  32  17  17  121.68    8.81
  32  17  19   34.51    3.89
  32  17  21    0.78    1.05
  32  17  23   -0.53    2.09
  32  18   0  244.16   30.42
  32  18   2  304.58   42.55
  32  18   4  159.60   19.85
  32  18   6   12.33    3.52
  32  18   8    5.94    1.85
  32  18  10    2.18    1.31
  32  18  12   23.77    4.32
  32  18  14   48.00    5.87
  32  18  16   52.36    5.81
  32  18  18   33.09    4.05
  32  18  20    8.97    1.58
  32  18  22   -1.13    0.78
  32  19   1   -1.00    1.40
  32  19   3    4.83    1.76
  32  19   5    8.83    2.76
  32  19   7    5.25    2.18
  32  19   9    0.27    1.25
  32  19  11    0.47    1.27
  32  19  13   32.44    5.07
  32  19  15   45.31    6.36
  32  19  17   35.49    4.14
  32  19  19   10.77    1.78
  32  19  21    0.56    0.65
  32  20   0   81.02   12.02
  32  20   2   33.87    6.94
  32  20   4   23.41    4.58
  32  20   6    2.74    1.47
  32  20   8    3.00    1.34
  32  20  10    4.67    1.56
  32  20  12    2.20    1.54
  32  20  14   19.58    4.03
  32  20  16   17.16    2.85
  32  20  18    8.34    1.65
  32  20  20    1.11    0.73
  32  20  22   -3.60    8.32
  32  21   1    3.85    3.36
  32  21   3    0.82    1.40
  32  21   5    1.67    1.51
  32  21   7    1.49    1.40
  32  21   9    1.80    1.49
  32  21  11    9.46    6.70
  32  21  13    0.80    1.16
  32  21  15    3.87    1.38
  32  21  17    2.45    0.91
  32  21  19   -0.38    0.62
  32  21  21  -12.51   10.66
  32  22   0   76.48   13.22
  32  22   2   54.90   10.61
  32  22   4   31.33    6.59
  32  22   6   11.48    4.32
  32  22   8   31.71    6.65
  32  22  10    2.54    1.87
  32  22  12    3.65    1.45
  32  22  14    1.07    1.05
  32  22  16    0.31    1.05
  32  22  18    0.27    0.91
  32  22  20   -5.79   12.31
  32  23   1   -3.98    1.47
  32  23   3   -0.65    1.56
  32  23   5    2.16    1.49
  32  23   7    2.09    2.27
  32  23   9    3.81    1.74
  32  23  11    2.92    1.54
  32  23  13    3.25    1.51
  32  23  15    3.32    1.65
  32  23  17   -0.27    0.96
  32  23  19    7.77    4.90
  32  24   0   26.10    7.21
  32  24   2   23.10    6.01
  32  24   4    6.63    2.96
  32  24   6    2.67    1.78
  32  24   8    2.36    1.80
  32  24  10   10.50    3.45
  32  24  12   11.95    3.76
  32  24  14    7.59    2.29
  32  24  16   -0.62    1.02
  32  25   1    1.38    1.60
  32  25   3    1.25    1.56
  32  25   5   -0.93    1.47
  32  25   7   -1.78    1.38
  32  25   9    1.34    1.60
  32  25  11   10.64    3.03
  32  25  13    7.45    2.58
  32  25  15    6.05    4.63
  32  26   0   71.32   20.14
  32  26   2   12.82    4.85
  32  26   4   -0.65    2.09
  32  26   6    2.56    1.65
  32  26   8   27.17    6.52
  32  26  10   62.53   14.24
  32  26  12   76.13   21.18
  32  26  14    0.69    2.74
  32  27   1   -3.09    1.49
  32  27   3    5.87    2.54
  32  27   5   -0.04    1.65
  32  27   7    1.67    1.80
  32  27   9    1.00    1.42
  32  27  11    5.10    5.79
  32  28   0  301.40   56.06
  32  28   2  171.53   35.87
  32  28   4   66.71   18.43
  32  28   6    1.71    1.58
  32  28   8   -4.58    1.87
  32  29   1   -1.47    2.09
  32  29   3   -2.00    2.25
  32  29   5   -4.23    4.25
  33   1   0    5.05    2.78
  33   1   2    8.79    3.27
  33   1   4    4.92    2.23
  33   1   6    4.83    1.82
  33   1   8    1.09    1.51
  33   1  10    5.50    2.18
  33   1  12    9.10    2.71
  33   1  14    5.10    2.03
  33   1  16   11.55    5.92
  33   1  18    2.92    1.54
  33   1  20   -1.02    1.31
  33   1  22   -0.20    1.74
  33   1  24    1.42    3.14
  33   1  26   -0.62    2.25
  33   1  28   -1.89    1.98
  33   2   1    4.58    2.16
  33   2   3    2.40    1.94
  33   2   5    9.08    4.87
  33   2   7    9.57    6.41
  33   2   9   19.96    8.99
  33   2  11   10.26    2.09
  33   2  13   30.44    3.94
  33   2  15   11.53    2.31
  33   2  17   57.19    9.08
  33   2  19    7.28    2.54
  33   2  21   77.26   11.66
  33   2  23    3.78    1.76
  33   2  25    1.91    2.49
  33   2  27   43.46   10.90
  33   3   0   24.97    9.77
  33   3   2    7.21    3.00
  33   3   4    5.65    5.56
  33   3   6    1.91    1.69
  33   3   8   -1.07    1.40
  33   3  10    2.94    1.85
  33   3  12   15.98    4.47
  33   3  14   10.04    1.98
  33   3  16    4.98    1.74
  33   3  18   -0.80    1.13
  33   3  20    0.53    1.34
  33   3  22    1.09    1.45
  33   3  24    1.74    1.54
  33   3  26    4.14    1.78
  33   3  28   -0.53    2.60
  33   4   1   16.29    6.16
  33   4   3    2.89    3.98
  33   4   5   -1.78    1.76
  33   4   7    4.78    1.85
  33   4   9   -3.83    1.45
  33   4  11    0.49    1.34
  33   4  13   25.72    3.56
  33   4  15    3.98    1.56
  33   4  17   28.64    5.05
  33   4  19    3.58    1.76
  33   4  21   38.08    7.52
  33   4  23    1.76    1.65
  33   4  25    0.91    1.51
  33   4  27    9.50    3.09
  33   5   0    3.76    1.74
  33   5   2    0.91    1.80
  33   5   4    5.23    4.83
  33   5   6    2.56    1.78
  33   5   8    0.13    1.51
  33   5  10    7.10    2.43
  33   5  12    9.59    3.07
  33   5  14   12.15    2.76
  33   5  16    4.63    1.69
  33   5  18    0.49    1.22
  33   5  20    0.02    1.25
  33   5  22   -0.73    1.34
  33   5  24    1.54    1.45
  33   5  26    2.60    2.76
  33   5  28    1.58    3.16
  33   6   1    1.60    1.67
  33   6   3    0.33    1.65
  33   6   5   -1.00    1.67
  33   6   7    4.14    1.78
  33   6   9    2.98    1.76
  33   6  11    3.78    1.56
  33   6  13    8.48    1.80
  33   6  15    4.29    1.82
  33   6  17   16.31    3.43
  33   6  19    0.04    1.25
  33   6  21   24.46    4.72
  33   6  23   -0.78    1.34
  33   6  25    7.21    2.69
  33   6  27   -0.65    1.42
  33   7   0    8.57    3.92
  33   7   2    7.59    6.23
  33   7   4    4.50    1.78
  33   7   6    8.95    3.38
  33   7   8   10.75    4.41
  33   7  10   53.36   11.06
  33   7  12   55.83    6.56
  33   7  14   43.64    7.01
  33   7  16   29.00    5.32
  33   7  18    7.25    2.00
  33   7  20    1.34    1.40
  33   7  22   -1.89    1.31
  33   7  24    0.58    1.45
  33   7  26    0.02    1.29
  33   8   1    5.56    2.43
  33   8   3    0.29    2.16
  33   8   5   -0.58    1.62
  33   8   7   17.89    7.99
  33   8   9    1.02    2.07
  33   8  11    0.47    1.34
  33   8  13    2.85    1.25
  33   8  15    6.41    1.38
  33   8  17    2.58    1.34
  33   8  19    0.69    1.11
  33   8  21    7.34    3.81
  33   8  23    1.29    1.38
  33   8  25   28.55    8.21
  33   8  27    9.08    5.87
  33   9   0   18.45    4.50
  33   9   2    9.61    2.60
  33   9   4    2.47    1.42
  33   9   6    6.23    2.87
  33   9   8    2.31    1.42
  33   9  10    0.29    1.31
  33   9  12    2.56    1.51
  33   9  14    4.32    2.14
  33   9  16    1.16    1.27
  33   9  18   -1.07    1.02
  33   9  20    0.42    1.51
  33   9  22   -1.09    1.27
  33   9  24    1.98    1.29
  33   9  26    0.31    1.49
  33  10   1   12.19    8.03
  33  10   3    3.09    1.60
  33  10   5   12.33    2.54
  33  10   7   52.54    8.97
  33  10   9    2.36    1.27
  33  10  11    2.47    1.51
  33  10  13    0.60    1.11
  33  10  15   19.47    3.49
  33  10  17    0.38    1.13
  33  10  19    1.78    1.91
  33  10  21    1.89    1.38
  33  10  23    1.78    1.34
  33  10  25   45.35    9.41
  33  11   0   20.83    3.78
  33  11   2   10.95    3.12
  33  11   4    2.80    1.34
  33  11   6    5.30    2.78
  33  11   8    0.96    1.27
  33  11  10   -0.53    1.25
  33  11  12    0.09    1.09
  33  11  14   64.69   31.24
  33  11  16    8.41    2.23
  33  11  18    7.97    3.69
  33  11  20    1.76    1.82
  33  11  22    1.89    1.22
  33  11  24    2.00    1.56
  33  11  26   40.83   19.65
  33  12   1    6.85    3.67
  33  12   3   12.88    2.54
  33  12   5   29.71    4.45
  33  12   7  105.48   14.44
  33  12   9    7.86    2.34
  33  12  11    0.51    1.16
  33  12  13    3.63    1.51
  33  12  15   47.09    5.23
  33  12  17    9.92    1.98
  33  12  19   11.79    2.40
  33  12  21    0.22    1.09
  33  12  23    1.40    1.38
  33  12  25   19.45    7.08
  33  13   0   21.96    2.87
  33  13   2   17.74    2.92
  33  13   4   23.43    3.52
  33  13   6    6.28    1.36
  33  13   8    1.94    1.13
  33  13  10    2.83    2.67
  33  13  12    2.65    2.16
  33  13  14   25.26    3.56
  33  13  16   43.79    4.54
  33  13  18   27.62    4.01
  33  13  20    2.11    1.31
  33  13  22    2.69    2.07
  33  13  24    0.13    1.56
  33  14   1    3.65    1.22
  33  14   3   13.64    2.71
  33  14   5    9.46    1.71
  33  14   7   41.48    5.67
  33  14   9    3.05    2.25
  33  14  11    4.18    1.22
  33  14  13   29.13    4.50
  33  14  15   96.93    8.23
  33  14  17   42.53    4.45
  33  14  19   29.57    4.92
  33  14  21    4.34    4.27
  33  14  23    1.74    1.05
  33  15   0   10.50    2.34
  33  15   2    8.90    1.78
  33  15   4    5.63    1.62
  33  15   6    3.20    1.16
  33  15   8    8.77    2.36
  33  15  10    9.70    1.91
  33  15  12   35.03    4.41
  33  15  14   93.64    9.66
  33  15  16   83.34    7.88
  33  15  18   35.45    4.32
  33  15  20    4.94    1.29
  33  15  22   -1.07    0.89
  33  15  24   -0.27    2.63
  33  16   1    4.70    2.56
  33  16   3    2.69    1.85
  33  16   5   24.30   17.02
  33  16   7   28.33    3.98
  33  16   9    0.93    1.18
  33  16  11    8.70    1.80
  33  16  13   49.34    5.32
  33  16  15   79.00    7.17
  33  16  17   42.66    4.67
  33  16  19   23.70    3.60
  33  16  21    0.51    1.00
  33  16  23   -3.38    1.29
  33  17   0  102.56   11.71
  33  17   2   82.11   11.59
  33  17   4   54.23    8.12
  33  17   6   20.29    4.65
  33  17   8    2.94    1.36
  33  17  10    0.36    1.00
  33  17  12    8.68    1.60
  33  17  14   43.86    4.45
  33  17  16   52.56    5.90
  33  17  18   20.98    2.83
  33  17  20    5.32    1.69
  33  17  22   -1.82    1.00
  33  18   1    2.45    2.51
  33  18   3    0.51    1.62
  33  18   5    3.29    1.62
  33  18   7    6.76    2.49
  33  18   9    0.13    1.67
  33  18  11    3.74    2.31
  33  18  13   30.58    4.50
  33  18  15   41.92    5.01
  33  18  17   26.61    3.32
  33  18  19    7.99    1.58
  33  18  21    1.27    0.82
  33  19   0   17.16    4.50
  33  19   2   10.70    3.09
  33  19   4    1.76    1.51
  33  19   6    1.94    1.98
  33  19   8    1.16    1.49
  33  19  10    0.09    1.60
  33  19  12   10.39    2.09
  33  19  14   22.45    3.54
  33  19  16   27.55    3.83
  33  19  18   17.69    2.34
  33  19  20    0.45    1.02
  33  20   1    1.60    1.36
  33  20   3    2.23    1.38
  33  20   5    1.42    1.42
  33  20   7   -0.91    1.38
  33  20   9   -1.05    1.27
  33  20  11    2.83    3.49
  33  20  13    8.06    2.96
  33  20  15    6.16    1.42
  33  20  17    4.41    1.40
  33  20  19    1.22    0.76
  33  21   0   81.76   14.95
  33  21   2   61.00    9.66
  33  21   4   31.11    6.48
  33  21   6   15.73    3.76
  33  21   8   12.86    3.74
  33  21  10    3.36    1.60
  33  21  12   -1.65    1.16
  33  21  14    0.53    1.05
  33  21  16   -0.80    0.98
  33  21  18   -0.49    0.76
  33  22   1    3.56    1.82
  33  22   3    1.51    1.47
  33  22   5    0.93    1.34
  33  22   7    0.56    1.56
  33  22   9    1.11    1.29
  33  22  11   -0.93    1.20
  33  22  13    2.00    0.96
  33  22  15    1.58    1.05
  33  22  17    0.33    1.09
  33  23   0    2.80    1.91
  33  23   2    4.87    2.36
  33  23   4    2.60    1.67
  33  23   6    1.40    1.38
  33  23   8   -0.09    1.38
  33  23  10    5.43    2.98
  33  23  12   -1.20    1.11
  33  23  14    1.38    0.96
  33  23  16   -1.27    1.62
  33  24   1    2.49    1.49
  33  24   3    2.92    1.78
  33  24   5    5.25    3.00
  33  24   7    0.76    1.49
  33  24   9    0.71    1.25
  33  24  11   -0.56    1.29
  33  24  13    1.34    1.27
  33  24  15   -3.32    2.60
  33  25   0    0.58    1.67
  33  25   2    0.69    2.40
  33  25   4    0.13    1.56
  33  25   6    7.19    3.45
  33  25   8   32.13   10.77
  33  25  10   24.68    5.92
  33  25  12    5.34    3.00
  33  26   1    0.69    1.42
  33  26   3    9.10    4.54
  33  26   5   -2.74    1.62
  33  26   7    2.07    1.40
  33  26   9    2.49    1.54
  33  26  11   -1.94    3.16
  33  27   0   54.90   13.11
  33  27   2   63.49   17.16
  33  27   4   14.20    8.19
  33  27   6    2.89    2.31
  33  27   8    0.07    2.34
  33  28   1   -1.87    1.91
  33  28   3    1.65    2.58
  33  28   5    3.49    2.60
  34   0   0  122.57   37.05
  34   1   1   -0.87    1.89
  34   1   3    4.38    3.16
  34   1   5    4.23    4.54
  34   1   7   14.80    6.76
  34   1   9    1.16    1.45
  34   1  11   -0.22    1.42
  34   1  13    2.36    1.34
  34   1  15    0.51    1.85
  34   1  17    0.45    1.13
  34   1  19    1.78    1.18
  34   1  21   -0.65    1.20
  34   1  23   -0.76    1.56
  34   1  25   -0.56    1.42
  34   1  27   -3.27    2.89
  34   2   0   39.12   15.53
  34   2   2   16.65    5.30
  34   2   4    1.25    2.47
  34   2   6    1.71    1.67
  34   2   8   21.87    9.41
  34   2  10   28.97    5.99
  34   2  12    8.50    2.47
  34   2  14   65.36    7.92
  34   2  16   76.91    8.99
  34   2  18    4.03    1.85
  34   2  20   40.57    7.88
  34   2  22    3.09    1.96
  34   2  24   -0.76    1.45
  34   2  26   25.75    6.92
  34   3   1    4.09    3.43
  34   3   3    2.05    1.82
  34   3   5    4.54    1.94
  34   3   7   11.59    5.76
  34   3   9   11.68    3.16
  34   3  11   26.30    6.01
  34   3  13   15.15    3.07
  34   3  15    6.30    1.69
  34   3  17    2.36    1.98
  34   3  19    1.07    1.40
  34   3  21    3.16    1.47
  34   3  23    5.39    2.36
  34   3  25    9.72    5.45
  34   3  27   -0.91    3.14
  34   4   0   92.55   19.23
  34   4   2    9.88    5.45
  34   4   4   28.66   14.75
  34   4   6    4.41    4.47
  34   4   8    1.98    1.54
  34   4  10   10.97    3.29
  34   4  12    8.46    2.09
  34   4  14   47.04    6.34
  34   4  16   48.20    7.23
  34   4  18    2.58    3.09
  34   4  20   20.21    5.52
  34   4  22    1.67    1.49
  34   4  24   -1.00    1.62
  34   4  26    1.69    3.00
  34   5   1    3.25    1.76
  34   5   3    1.34    1.94
  34   5   5    2.85    2.27
  34   5   7    1.27    1.96
  34   5   9   13.13    3.20
  34   5  11   25.28    5.23
  34   5  13   48.73    6.36
  34   5  15   10.88    1.94
  34   5  17    1.87    1.16
  34   5  19    0.27    1.98
  34   5  21    1.47    1.27
  34   5  23    2.20    1.89
  34   5  25    0.40    1.54
  34   6   0    2.60    2.34
  34   6   2    0.00    1.71
  34   6   4   -0.36    1.96
  34   6   6    1.36    1.65
  34   6   8    3.05    2.94
  34   6  10    0.04    1.89
  34   6  12   21.56    4.45
  34   6  14    5.30    1.47
  34   6  16   46.38    5.87
  34   6  18    0.67    1.49
  34   6  20   23.28    4.27
  34   6  22    1.13    1.47
  34   6  24   19.60    5.21
  34   6  26   -2.67    2.07
  34   7   1   -0.13    1.58
  34   7   3    3.12    1.69
  34   7   5    7.21    2.47
  34   7   7   14.75    4.25
  34   7   9   27.91    5.59
  34   7  11   44.33    8.55
  34   7  13   15.64    3.14
  34   7  15   10.75    1.71
  34   7  17    2.27    1.38
  34   7  19   -1.00    1.02
  34   7  21    1.31    1.40
  34   7  23    4.76    3.25
  34   7  25   -2.05    1.51
  34   8   0    6.54    3.23
  34   8   2   14.60    7.08
  34   8   4   -1.07    1.49
  34   8   6    3.05    2.49
  34   8   8    1.62    1.60
  34   8  10    4.65    1.58
  34   8  12    9.28    3.29
  34   8  14   10.66    2.29
  34   8  16    3.58    1.38
  34   8  18    1.11    1.11
  34   8  20    4.52    2.16
  34   8  22   -0.40    1.16
  34   8  24   60.93   15.27
  34   8  26    0.65    3.94
  34   9   1    3.43    2.87
  34   9   3   35.14    9.21
  34   9   5   40.32    9.88
  34   9   7   18.76    4.56
  34   9   9   20.94    4.67
  34   9  11    6.30    2.34
  34   9  13    4.09    2.05
  34   9  15    2.16    2.60
  34   9  17    1.38    1.05
  34   9  19    0.33    1.67
  34   9  21    0.98    1.27
  34   9  23    2.16    2.74
  34   9  25    1.71    1.67
  34  10   0    7.74    2.71
  34  10   2   25.08    6.14
  34  10   4    8.99    3.09
  34  10   6    1.74    1.56
  34  10   8    4.50    1.82
  34  10  10    2.25    1.82
  34  10  12    3.18    4.52
  34  10  14   18.71    3.72
  34  10  16    1.78    0.82
  34  10  18    5.94    1.65
  34  10  20    0.27    1.09
  34  10  22    1.42    1.31
  34  10  24   29.44    7.23
  34  11   1    1.58    1.54
  34  11   3   31.49    6.92
  34  11   5   42.28    8.99
  34  11   7   40.57    8.23
  34  11   9   10.93    2.76
  34  11  11    1.00    1.38
  34  11  13    4.43    1.40
  34  11  15    6.23    1.91
  34  11  17   10.95    1.94
  34  11  19    6.83    1.89
  34  11  21    1.94    1.51
  34  11  23    0.53    1.29
  34  11  25    1.76    3.81
  34  12   0   28.42    4.72
  34  12   2    3.69    1.82
  34  12   4    9.84    4.58
  34  12   6   19.12    4.03
  34  12   8    2.47    2.40
  34  12  10    1.11    1.49
  34  12  12    4.74    2.54
  34  12  14   20.05    3.54
  34  12  16    2.36    1.25
  34  12  18   21.32    3.20
  34  12  20   -1.22    1.05
  34  12  22    2.54    2.18
  34  12  24   41.77   18.18
  34  13   1    0.96    1.42
  34  13   3   14.80    3.36
  34  13   5   31.69    4.58
  34  13   7   25.17    4.50
  34  13   9    1.49    1.13
  34  13  11    1.38    1.47
  34  13  13   31.96    4.90
  34  13  15   50.36    6.12
  34  13  17   31.42    4.43
  34  13  19   18.67    4.14
  34  13  21   -0.47    1.00
  34  13  23    2.11    1.25
  34  14   0   34.74    5.52
  34  14   2   46.06    6.41
  34  14   4   31.71    4.56
  34  14   6    7.54    2.09
  34  14   8   18.83    3.00
  34  14  10   16.98    3.34
  34  14  12   31.18    5.07
  34  14  14  124.82   16.40
  34  14  16   22.36    3.85
  34  14  18   22.30    3.25
  34  14  20    0.45    0.87
  34  14  22   -0.40    1.13
  34  15   1    5.50    2.43
  34  15   3    9.88    2.03
  34  15   5   16.96    2.87
  34  15   7   10.28    2.51
  34  15   9    1.96    0.91
  34  15  11    4.41    1.45
  34  15  13   47.31    5.41
  34  15  15   76.62    9.39
  34  15  17   60.57    7.03
  34  15  19   18.29    2.80
  34  15  21    0.78    1.05
  34  16   0  134.88   12.97
  34  16   2   88.03   11.50
  34  16   4   35.14    4.61
  34  16   6   41.03    6.05
  34  16   8    4.50    1.51
  34  16  10    4.14    3.03
  34  16  12    6.25    2.54
  34  16  14   25.99    3.69
  34  16  16   18.38    3.09
  34  16  18   15.02    3.00
  34  16  20    0.18    0.67
  34  16  22   -1.02    1.62
  34  17   1    2.85    2.65
  34  17   3    4.32    2.36
  34  17   5    5.36    2.49
  34  17   7    6.54    3.27
  34  17   9    0.60    0.89
  34  17  11    7.30    1.65
  34  17  13   53.56    6.12
  34  17  15   81.51    8.32
  34  17  17   39.92    5.23
  34  17  19    9.90    2.29
  34  17  21    0.76    1.18
  34  18   0    6.83    2.45
  34  18   2    4.76    1.80
  34  18   4    2.43    1.60
  34  18   6    0.60    1.18
  34  18   8    1.16    1.11
  34  18  10    7.94    1.94
  34  18  12   23.45    3.81
  34  18  14   25.70    3.78
  34  18  16   15.76    2.94
  34  18  18    4.94    1.34
  34  18  20   -1.47    1.22
  34  19   1   -0.67    2.65
  34  19   3    2.40    1.38
  34  19   5    0.04    1.22
  34  19   7    0.98    1.13
  34  19   9    1.09    1.11
  34  19  11    4.38    1.42
  34  19  13   19.03    3.58
  34  19  15   24.17    3.60
  34  19  17   14.38    2.43
  34  19  19   -1.22    0.96
  34  20   0   49.02    8.77
  34  20   2   46.71    8.43
  34  20   4   21.56    6.25
  34  20   6   34.63    6.39
  34  20   8    4.03    1.98
  34  20  10    4.21    1.51
  34  20  12   -0.62    1.16
  34  20  14    0.51    1.00
  34  20  16    0.04    0.71
  34  20  18   -0.53    0.96
  34  21   1    1.18    1.29
  34  21   3    8.32    2.96
  34  21   5    1.20    1.40
  34  21   7   -0.29    1.22
  34  21   9    3.00    1.20
  34  21  11    2.29    1.80
  34  21  13    3.45    1.65
  34  21  15    0.73    0.93
  34  21  17   -0.69    1.45
  34  22   0    4.23    1.67
  34  22   2    2.34    1.78
  34  22   4    1.38    1.36
  34  22   6    0.36    1.18
  34  22   8    1.91    2.92
  34  22  10   -0.33    1.16
  34  22  12    0.02    1.20
  34  22  14    1.96    1.11
  34  22  16    0.16    1.96
  34  23   1    0.38    1.38
  34  23   3    5.34    2.54
  34  23   5    5.74    2.03
  34  23   7    1.91    1.34
  34  23   9   -0.47    1.27
  34  23  11   -2.07    1.22
  34  23  13    0.04    1.40
  34  24   0   -0.69    1.45
  34  24   2   -0.22    1.22
  34  24   4    7.19    1.98
  34  24   6   10.06    4.58
  34  24   8   15.09    4.43
  34  24  10   46.71   11.93
  34  24  12   17.13    8.41
  34  25   1    1.49    1.74
  34  25   3    4.76    3.14
  34  25   5    2.05    1.49
  34  25   7    0.18    1.34
  34  25   9   -4.18    1.58
  34  25  11   -2.00    4.58
  34  26   0   53.56   13.64
  34  26   2   35.92    9.72
  34  26   4    7.23    2.89
  34  26   6    1.29    1.94
  34  26   8   -3.92    9.17
  34  27   1   -0.22    2.20
  34  27   3   -5.59    2.80
  34  27   5  -12.08   17.13
  35   1   0   11.39    4.70
  35   1   2   15.82    3.85
  35   1   4    4.83    2.71
  35   1   6    3.49    1.67
  35   1   8    2.54    1.47
  35   1  10   -0.36    2.45
  35   1  12    6.14    5.14
  35   1  14    0.96    1.78
  35   1  16   -0.45    0.78
  35   1  18    1.51    1.27
  35   1  20   -0.65    1.25
  35   1  22    0.87    1.47
  35   1  24    1.94    1.51
  35   1  26    5.65    5.94
  35   2   1    5.14    2.60
  35   2   3    9.01    3.85
  35   2   5    0.76    1.87
  35   2   7    2.51    2.34
  35   2   9    4.52    1.58
  35   2  11    1.78    1.62
  35   2  13   60.53   11.06
  35   2  15   19.05    3.56
  35   2  17    1.76    1.34
  35   2  19   12.11    2.65
  35   2  21    1.85    1.38
  35   2  23    2.45    1.80
  35   2  25    3.56    3.69
  35   3   0    2.29    2.23
  35   3   2    2.85    1.96
  35   3   4    6.56    2.20
  35   3   6    5.12    2.45
  35   3   8    9.32    3.03
  35   3  10   12.57    3.18
  35   3  12   12.88    3.38
  35   3  14    9.72    2.31
  35   3  16    0.96    0.82
  35   3  18    4.45    2.63
  35   3  20   -2.31    1.29
  35   3  22    2.05    1.89
  35   3  24    6.72    3.81
  35   4   1    5.99    2.18
  35   4   3    8.12    2.29
  35   4   5    1.60    4.03
  35   4   7    5.18    4.63
  35   4   9    2.14    3.16
  35   4  11   -0.09    1.47
  35   4  13   24.95    5.05
  35   4  15   18.07    2.74
  35   4  17    1.38    0.85
  35   4  19    6.79    1.87
  35   4  21   -1.22    1.22
  35   4  23    4.90    2.56
  35   4  25   -4.36    1.54
  35   5   0    1.62    2.07
  35   5   2   -0.24    1.80
  35   5   4   -0.96    1.76
  35   5   6    1.51    2.20
  35   5   8    1.09    2.20
  35   5  10   52.01    9.79
  35   5  12   28.06    5.70
  35   5  14   25.95    4.09
  35   5  16    3.94    1.78
  35   5  18    1.65    0.96
  35   5  20    2.89    1.56
  35   5  22    2.23    1.85
  35   5  24    1.62    2.20
  35   6   1    3.12    1.89
  35   6   3   14.95    6.43
  35   6   5    4.14    3.72
  35   6   7    2.11    1.69
  35   6   9    1.34    1.38
  35   6  11    1.56    1.29
  35   6  13    8.66    2.34
  35   6  15   10.90    2.20
  35   6  17   -0.22    1.00
  35   6  19    3.29    1.62
  35   6  21   -1.40    1.07
  35   6  23   10.66    3.38
  35   6  25    1.20    3.47
  35   7   0   -0.76    2.09
  35   7   2    2.80    2.96
  35   7   4   -1.34    1.58
  35   7   6    6.10    2.85
  35   7   8    3.63    2.34
  35   7  10   37.54    7.81
  35   7  12   41.92    8.30
  35   7  14   24.32    4.27
  35   7  16    3.12    1.25
  35   7  18    1.96    1.40
  35   7  20    3.49    1.31
  35   7  22    0.27    1.49
  35   7  24    0.85    1.56
  35   8   1   -1.91    1.78
  35   8   3    6.54    2.63
  35   8   5    8.50    2.20
  35   8   7   11.04    3.20
  35   8   9    5.01    1.85
  35   8  11    2.36    1.42
  35   8  13    0.93    1.45
  35   8  15    4.65    1.69
  35   8  17   -0.02    0.78
  35   8  19    2.00    1.20
  35   8  21   -1.87    1.07
  35   8  23   26.97    6.41
  35   9   0    4.27    2.09
  35   9   2    9.44    7.14
  35   9   4    0.22    1.49
  35   9   6    7.28    4.96
  35   9   8    1.89    1.60
  35   9  10    7.86    5.50
  35   9  12    5.34    2.20
  35   9  14    2.51    1.25
  35   9  16    0.22    0.89
  35   9  18   -0.16    0.78
  35   9  20    3.76    1.36
  35   9  22    2.36    1.16
  35   9  24   -4.70    2.05
  35  10   1    0.80    2.14
  35  10   3    9.59    2.94
  35  10   5   29.06    7.05
  35  10   7   51.63    8.77
  35  10   9   11.15    2.87
  35  10  11    0.18    1.34
  35  10  13    2.05    1.36
  35  10  15    1.74    1.18
  35  10  17    3.76    1.27
  35  10  19    0.11    0.82
  35  10  21    0.98    0.98
  35  10  23   11.17    5.07
  35  11   0    2.49    1.49
  35  11   2   -0.22    1.56
  35  11   4    1.27    1.45
  35  11   6    9.21    8.17
  35  11   8    3.74    1.47
  35  11  10    2.31    1.47
  35  11  12    6.94    3.14
  35  11  14    3.38    2.31
  35  11  16    3.38    1.40
  35  11  18    3.94    1.20
  35  11  20    2.98    1.47
  35  11  22   -1.49    1.34
  35  12   1    1.22    1.34
  35  12   3   19.63    4.16
  35  12   5   34.74    7.79
  35  12   7   48.18    7.45
  35  12   9   10.39    2.63
  35  12  11    0.11    1.11
  35  12  13    8.61    2.27
  35  12  15    2.96    1.49
  35  12  17    7.63    1.82
  35  12  19    0.62    0.78
  35  12  21   -0.82    0.96
  35  12  23  -13.29    7.57
  35  13   0   64.69    9.77
  35  13   2   59.35    8.46
  35  13   4   30.09    5.10
  35  13   6    8.81    2.60
  35  13   8    5.90    3.00
  35  13  10    4.12    1.31
  35  13  12    5.61    2.05
  35  13  14   22.39    3.78
  35  13  16   17.22    3.85
  35  13  18   10.46    2.09
  35  13  20    3.14    0.98
  35  13  22    0.31    1.22
  35  14   1   -0.62    1.00
  35  14   3   10.44    2.49
  35  14   5   20.87    3.78
  35  14   7   19.85    3.65
  35  14   9    7.81    5.30
  35  14  11    1.25    1.13
  35  14  13   13.31    3.27
  35  14  15    4.98    1.67
  35  14  17   22.36    3.29
  35  14  19   -0.29    0.78
  35  14  21   -0.67    0.82
  35  15   0   14.26    2.63
  35  15   2   29.26    6.05
  35  15   4   14.71    3.63
  35  15   6   13.02    2.83
  35  15   8    5.92    2.76
  35  15  10    0.82    1.13
  35  15  12   -0.98    1.09
  35  15  14    9.17    2.83
  35  15  16    7.88    2.20
  35  15  18    6.50    1.85
  35  15  20   -0.24    0.85
  35  16   1    1.11    1.27
  35  16   3    4.54    1.80
  35  16   5    3.03    1.49
  35  16   7    0.89    1.11
  35  16   9    3.81    1.98
  35  16  11    1.58    0.87
  35  16  13   25.32    4.43
  35  16  15   14.55    2.80
  35  16  17   15.13    3.29
  35  16  19    0.76    1.16
  35  17   0    2.47    1.34
  35  17   2    2.23    1.31
  35  17   4    0.09    0.91
  35  17   6    4.14    2.14
  35  17   8    4.47    3.29
  35  17  10    6.65    2.67
  35  17  12    9.32    1.82
  35  17  14   14.98    3.07
  35  17  16   14.29    2.83
  35  17  18    5.67    1.76
  35  18   1    2.45    1.51
  35  18   3   -0.65    1.34
  35  18   5   -0.91    1.18
  35  18   7    2.31    1.85
  35  18   9    1.22    0.82
  35  18  11    4.27    1.27
  35  18  13   14.95    2.65
  35  18  15    6.25    1.87
  35  18  17    2.18    1.18
  35  18  19   -0.47    5.34
  35  19   0   12.02    3.12
  35  19   2    9.32    2.18
  35  19   4    4.56    1.71
  35  19   6    3.09    1.49
  35  19   8    2.09    1.20
  35  19  10   -0.69    0.80
  35  19  12    0.18    0.71
  35  19  14    1.11    0.71
  35  19  16    1.29    0.82
  35  20   1   -0.51    1.18
  35  20   3    3.52    1.71
  35  20   5    1.60    1.27
  35  20   7    0.36    1.18
  35  20   9    4.32    1.36
  35  20  11    6.54    1.87
  35  20  13    2.89    1.27
  35  20  15    0.73    0.78
  35  21   0    0.49    1.16
  35  21   2   -0.53    1.20
  35  21   4   -0.69    1.11
  35  21   6    1.34    1.22
  35  21   8    1.71    1.27
  35  21  10    0.02    1.00
  35  21  12    0.76    0.93
  35  21  14    1.56    0.89
  35  22   1   -1.91    1.38
  35  22   3    2.67    1.78
  35  22   5    0.89    1.40
  35  22   7    3.14    2.03
  35  22   9   -0.24    1.11
  35  22  11    0.40    1.71
  35  22  13    0.47    1.20
  35  23   0    2.03    1.42
  35  23   2    0.13    1.56
  35  23   4    5.85    2.31
  35  23   6   30.87    6.88
  35  23   8   17.85    4.90
  35  23  10   19.47    5.67
  35  23  12   -9.44    2.43
  35  24   1    0.22    1.56
  35  24   3   10.57    3.20
  35  24   5    1.87    2.07
  35  24   7   -0.09    1.78
  35  24   9    0.67    2.60
  35  25   0   12.93    5.67
  35  25   2   -0.78    1.98
  35  25   4   -0.45    1.67
  35  25   6   -4.18    2.56
  35  26   1    2.18    1.67
  35  26   3    3.00    0.93
  36   0   0  114.16   46.95
  36   1   1    5.94    6.85
  36   1   3    3.52    1.65
  36   1   5    2.65    1.76
  36   1   7   17.22    7.92
  36   1   9   -2.00    1.80
  36   1  11    2.09    1.51
  36   1  13    0.67    1.25
  36   1  15    0.18    0.93
  36   1  17    4.01    2.60
  36   1  19    0.67    0.96
  36   1  21    0.67    1.56
  36   1  23    0.18    1.76
  36   2   0    5.25    3.36
  36   2   2  230.68   46.78
  36   2   4    3.49    2.67
  36   2   6   45.62   10.37
  36   2   8    1.11    2.43
  36   2  10    3.36    2.09
  36   2  12   16.96    5.56
  36   2  14   24.10    4.01
  36   2  16    3.29    1.71
  36   2  18    5.16    1.65
  36   2  20    0.40    1.16
  36   2  22    0.33    1.45
  36   2  24   -0.93    1.91
  36   3   1    6.01    2.80
  36   3   3    1.00    1.89
  36   3   5    3.03    2.18
  36   3   7    6.25    3.00
  36   3   9    7.57    3.25
  36   3  11    7.68    2.36
  36   3  13    7.92    2.58
  36   3  15    2.98    1.18
  36   3  17    0.09    0.78
  36   3  19    2.47    1.27
  36   3  21    4.27    1.36
  36   3  23   13.22    3.81
  36   4   0   51.74   23.90
  36   4   2   40.99   26.53
  36   4   4    6.52    3.20
  36   4   6    4.47    2.07
  36   4   8   -1.07    1.76
  36   4  10    7.32    2.49
  36   4  12   27.88    7.92
  36   4  14   21.41    5.25
  36   4  16    1.54    1.11
  36   4  18    3.43    1.22
  36   4  20   -0.40    1.05
  36   4  22    1.27    1.62
  36   4  24   -3.07    3.69
  36   5   1   -1.82    2.76
  36   5   3    0.62    1.82
  36   5   5    1.87    2.16
  36   5   7    5.87    3.38
  36   5   9   25.70    6.25
  36   5  11   19.38    4.81
  36   5  13   14.35    2.92
  36   5  15    6.81    2.27
  36   5  17    1.60    1.11
  36   5  19    7.57    1.96
  36   5  21   10.46    3.12
  36   5  23   20.16    6.52
  36   6   0   20.76    7.57
  36   6   2   45.77    9.61
  36   6   4    2.47    2.07
  36   6   6   42.66    9.79
  36   6   8   -1.38    2.16
  36   6  10   14.26    4.45
  36   6  12    1.34    2.36
  36   6  14   23.61    4.47
  36   6  16    1.49    0.98
  36   6  18    2.63    1.40
  36   6  20   -0.29    1.07
  36   6  22    8.28    2.76
  36   7   1    2.96    2.85
  36   7   3    1.60    2.00
  36   7   5    0.53    1.69
  36   7   7   21.52    6.01
  36   7   9   58.10   11.97
  36   7  11   32.31    6.76
  36   7  13   17.22    3.65
  36   7  15    2.98    1.51
  36   7  17    0.47    1.05
  36   7  19    3.87    1.51
  36   7  21   13.06    3.47
  36   7  23    1.42    2.25
  36   8   0   24.55    6.16
  36   8   2    4.56    1.51
  36   8   4    2.36    1.85
  36   8   6   -0.31    1.62
  36   8   8    3.47    1.56
  36   8  10    4.70    2.94
  36   8  12    1.49    1.45
  36   8  14    3.36    1.76
  36   8  16    2.11    1.22
  36   8  18    2.54    1.27
  36   8  20   -0.13    1.07
  36   8  22    4.32    2.07
  36   9   1    3.20    1.74
  36   9   3   13.46    5.54
  36   9   5   21.14    5.32
  36   9   7   78.55   16.53
  36   9   9   44.48    9.08
  36   9  11   21.03    4.67
  36   9  13    2.54    1.80
  36   9  15    1.60    1.45
  36   9  17    1.87    0.89
  36   9  19   10.90    2.34
  36   9  21    6.70    2.74
  36   9  23   -7.50    7.32
  36  10   0    0.91    1.69
  36  10   2    2.34    1.85
  36  10   4    2.29    2.31
  36  10   6    6.48    2.76
  36  10   8    7.66    3.32
  36  10  10    4.12    2.03
  36  10  12   -1.36    1.18
  36  10  14    4.72    2.25
  36  10  16    6.59    2.07
  36  10  18    0.40    0.78
  36  10  20    1.05    1.51
  36  10  22   -1.58    1.85
  36  11   1    2.65    1.56
  36  11   3   16.73    3.94
  36  11   5   11.57    4.09
  36  11   7   33.89    7.63
  36  11   9   22.10    4.92
  36  11  11   -0.58    1.38
  36  11  13   -1.65    1.34
  36  11  15   -0.73    1.09
  36  11  17    9.01    1.78
  36  11  19    7.01    2.34
  36  11  21    3.65    1.80
  36  12   0  133.43   23.23
  36  12   2   28.62    5.59
  36  12   4   25.26    8.43
  36  12   6    3.14    1.38
  36  12   8    0.33    1.38
  36  12  10    0.71    1.76
  36  12  12    8.21    3.09
  36  12  14    0.93    1.16
  36  12  16   20.36    4.07
  36  12  18    1.42    0.93
  36  12  20    0.20    0.62
  36  13   1    2.83    1.25
  36  13   3    1.98    1.78
  36  13   5   10.01    2.74
  36  13   7    7.68    2.31
  36  13   9    6.30    2.07
  36  13  11   -0.40    1.27
  36  13  13    1.65    1.45
  36  13  15    5.92    2.11
  36  13  17    6.70    1.96
  36  13  19    2.34    1.02
  36  13  21  -11.46    3.18
  36  14   0    4.45    2.98
  36  14   2   18.65    3.56
  36  14   4   14.13    3.05
  36  14   6   28.24    5.54
  36  14   8    3.92    2.14
  36  14  10    6.36    1.76
  36  14  12    2.85    2.07
  36  14  14    0.78    1.07
  36  14  16    4.85    2.03
  36  14  18    0.67    0.85
  36  14  20    0.53    1.71
  36  15   1   -1.22    1.02
  36  15   3    1.11    1.11
  36  15   5    4.41    1.45
  36  15   7    6.76    1.82
  36  15   9    1.22    1.07
  36  15  11    2.78    2.00
  36  15  13    7.70    2.65
  36  15  15   15.93    3.47
  36  15  17   11.46    2.89
  36  15  19   -0.29    2.00
  36  16   0   14.55    3.05
  36  16   2    4.72    1.78
  36  16   4    2.29    1.02
  36  16   6    1.07    1.07
  36  16   8    0.60    1.07
  36  16  10   12.93    2.20
  36  16  12   16.71    3.65
  36  16  14    3.20    1.56
  36  16  16   10.95    3.25
  36  16  18   -1.82    1.18
  36  17   1    2.71    1.54
  36  17   3   -0.07    0.85
  36  17   5    3.38    2.11
  36  17   7   -0.49    0.80
  36  17   9    1.94    1.05
  36  17  11    4.67    1.49
  36  17  13    6.05    2.23
  36  17  15    8.88    2.76
  36  17  17   -1.31    1.47
  36  18   0    3.69    1.11
  36  18   2   20.34    6.01
  36  18   4    3.36    1.22
  36  18   6    0.89    1.00
  36  18   8   -0.82    1.25
  36  18  10    0.00    0.80
  36  18  12    0.47    0.98
  36  18  14    0.71    0.98
  36  18  16   -2.11    1.49
  36  19   1    3.43    2.31
  36  19   3    0.91    1.22
  36  19   5    2.47    1.20
  36  19   7    9.59    1.87
  36  19   9    6.81    1.60
  36  19  11    6.50    1.67
  36  19  13    6.68    1.87
  36  19  15    1.38    2.31
  36  20   0    5.70    1.56
  36  20   2    0.45    1.11
  36  20   4   -0.71    1.02
  36  20   6   -0.47    1.00
  36  20   8    0.00    0.93
  36  20  10    0.98    0.82
  36  20  12   -0.24    0.71
  36  20  14    0.96    1.91
  36  21   1   -1.25    1.09
  36  21   3    2.71    2.25
  36  21   5    9.90    2.89
  36  21   7   12.19    3.38
  36  21   9    9.77    2.80
  36  21  11    3.65    2.47
  36  21  13   -3.81    2.76
  36  22   0    1.47    1.45
  36  22   2    0.69    1.54
  36  22   4    7.05    2.87
  36  22   6    4.96    2.11
  36  22   8   -1.62    1.16
  36  22  10    2.92    4.76
  36  23   1    0.16    1.29
  36  23   3    1.07    1.74
  36  23   5   31.33    8.75
  36  23   7    5.34    4.21
  36  23   9   -7.25    5.96
  36  24   0   15.58    9.06
  36  24   2    0.40    2.20
  36  24   4   -2.43    1.89
  37   1   0   13.95    4.29
  37   1   2    9.59    3.72
  37   1   4    3.74    2.34
  37   1   6    2.76    2.56
  37   1   8    2.94    3.03
  37   1  10    0.85    1.71
  37   1  12    0.73    1.51
  37   1  14   -1.11    1.40
  37   1  16   -1.09    0.96
  37   1  18    1.25    0.82
  37   1  20   -0.38    0.96
  37   1  22   -0.85    1.07
  37   2   1   10.13    3.56
  37   2   3   16.04    5.56
  37   2   5    2.94    2.20
  37   2   7    0.00    2.45
  37   2   9    4.21    3.43
  37   2  11   15.35    4.36
  37   2  13    1.78    2.25
  37   2  15   11.46    2.96
  37   2  17    0.24    0.85
  37   2  19    0.71    0.89
  37   2  21    2.31    1.02
  37   2  23    4.21    4.67
  37   3   0    6.30    2.47
  37   3   2    8.99    4.87
  37   3   4   -3.07    1.69
  37   3   6    3.76    1.69
  37   3   8    1.00    1.54
  37   3  10   -0.87    1.60
  37   3  12    4.47    2.09
  37   3  14    0.58    1.25
  37   3  16    0.40    1.00
  37   3  18    2.65    1.56
  37   3  20    5.16    1.62
  37   3  22    0.02    2.00
  37   4   1   12.39    4.58
  37   4   3    2.36    1.82
  37   4   5    5.25    2.47
  37   4   7    2.25    4.18
  37   4   9    0.11    1.51
  37   4  11    5.32    2.71
  37   4  13   -1.69    1.36
  37   4  15    4.29    1.58
  37   4  17    0.53    0.93
  37   4  19   -1.76    0.80
  37   4  21    3.67    1.78
  37   5   0    5.83    3.58
  37   5   2    5.52    3.47
  37   5   4    4.25    1.94
  37   5   6   25.41    7.54
  37   5   8   56.92   11.17
  37   5  10   27.53    7.77
  37   5  12   37.50    7.17
  37   5  14   10.55    2.96
  37   5  16    1.18    1.11
  37   5  18    1.13    0.91
  37   5  20   10.37    2.16
  37   5  22    1.76    3.05
  37   6   1    4.87    2.74
  37   6   3    0.11    1.98
  37   6   5   25.64    5.94
  37   6   7   -0.11    1.60
  37   6   9   10.28    3.05
  37   6  11   -1.36    1.38
  37   6  13    2.87    1.82
  37   6  15    2.07    1.16
  37   6  17    1.76    0.96
  37   6  19    0.22    0.80
  37   6  21   -0.45    1.02
  37   7   0    0.00    1.69
  37   7   2    3.81    2.51
  37   7   4    3.43    1.89
  37   7   6   -0.22    1.49
  37   7   8    1.85    1.82
  37   7  10    2.03    1.98
  37   7  12    3.07    2.74
  37   7  14    6.72    2.43
  37   7  16    1.38    1.13
  37   7  18    4.18    1.45
  37   7  20   15.44    2.92
  37   7  22   -4.16    3.18
  37   8   1    4.16    2.78
  37   8   3    1.60    1.60
  37   8   5   39.08    9.32
  37   8   7    6.34    1.96
  37   8   9   14.62    4.32
  37   8  11    3.72    1.38
  37   8  13    6.14    3.40
  37   8  15    0.67    1.25
  37   8  17   -1.18    0.93
  37   8  19    0.18    0.82
  37   8  21   -0.02    1.09
  37   9   0    3.45    4.83
  37   9   2    0.07    1.40
  37   9   4    2.16    2.09
  37   9   6    5.94    3.29
  37   9   8   25.12    6.65
  37   9  10   13.13    5.01
  37   9  12    5.41    2.29
  37   9  14    0.02    1.34
  37   9  16    0.87    1.09
  37   9  18    4.81    1.49
  37   9  20    6.25    2.16
  37  10   1   -0.93    1.71
  37  10   3    2.47    1.67
  37  10   5   59.64   14.58
  37  10   7   12.26    8.63
  37  10   9    7.01    3.18
  37  10  11    0.27    1.29
  37  10  13   -0.62    1.22
  37  10  15    4.50    2.56
  37  10  17    1.11    2.27
  37  10  19   -0.71    0.80
  37  10  21  -13.69    4.14
  37  11   0   21.36    4.98
  37  11   2   10.24    3.74
  37  11   4   11.82    5.79
  37  11   6    1.85    2.34
  37  11   8    2.51    1.31
  37  11  10    2.67    1.31
  37  11  12    0.04    1.40
  37  11  14    1.89    1.31
  37  11  16    1.22    1.18
  37  11  18    3.00    1.56
  37  11  20   -0.53    1.74
  37  12   1    4.01    1.74
  37  12   3    6.61    3.32
  37  12   5   45.22    9.97
  37  12   7    0.98    1.58
  37  12   9    9.61    3.05
  37  12  11    0.56    1.27
  37  12  13   -0.80    1.34
  37  12  15    3.23    1.71
  37  12  17   -0.49    1.07
  37  12  19   -0.24    1.05
  37  13   0   -1.22    1.38
  37  13   2   -0.13    1.34
  37  13   4    2.27    2.00
  37  13   6    2.67    1.69
  37  13   8    3.81    1.71
  37  13  10    4.58    2.14
  37  13  12    0.51    1.98
  37  13  14    2.36    1.62
  37  13  16    1.13    1.29
  37  13  18   -1.00    1.18
  37  14   1   -0.85    1.18
  37  14   3    0.27    1.20
  37  14   5   14.40    3.98
  37  14   7    1.05    1.34
  37  14   9    3.12    1.58
  37  14  11   -1.09    1.18
  37  14  13   -1.38    1.34
  37  14  15    5.52    2.27
  37  14  17    0.96    1.36
  37  15   0   21.96    4.16
  37  15   2   16.69    3.29
  37  15   4    8.06    2.03
  37  15   6    5.25    2.85
  37  15   8    3.43    2.18
  37  15  10    3.20    1.45
  37  15  12    2.51    1.20
  37  15  14    9.48    3.89
  37  15  16    2.56    1.96
  37  16   1   -0.07    0.98
  37  16   3   -0.31    1.00
  37  16   5   -1.20    1.05
  37  16   7    0.71    1.94
  37  16   9    0.20    1.13
  37  16  11    0.09    1.13
  37  16  13    1.36    1.13
  37  16  15    1.27    1.47
  37  17   0    0.69    0.98
  37  17   2    1.00    1.36
  37  17   4    3.78    2.29
  37  17   6    1.31    0.89
  37  17   8    0.73    0.96
  37  17  10    2.60    1.80
  37  17  12    0.40    1.07
  37  17  14    0.36    1.09
  37  18   1    6.56    8.23
  37  18   3    1.85    2.09
  37  18   5    0.73    0.93
  37  18   7    3.98    1.29
  37  18   9    7.25    1.98
  37  18  11    1.85    1.22
  37  18  13   -0.13    1.09
  37  19   0    3.76    1.47
  37  19   2    0.18    0.93
  37  19   4    1.49    1.00
  37  19   6    1.29    0.82
  37  19   8    0.27    1.05
  37  19  10    0.93    1.07
  37  19  12   -1.25    0.96
  37  20   1    0.11    0.89
  37  20   3    8.32    2.03
  37  20   5   12.57    2.63
  37  20   7   12.53    2.49
  37  20   9    2.98    1.80
  37  20  11    6.97    6.01
  37  21   0    3.29    3.00
  37  21   2    1.40    1.78
  37  21   4    2.23    1.09
  37  21   6   -0.71    1.85
  37  21   8   -0.56    1.22
  37  21  10   -6.83    9.57
  37  22   1   -1.49    1.27
  37  22   3    1.51    2.11
  37  22   5   14.06    7.52
  37  22   7   -2.89    5.54
  37  23   0   -0.82    3.05
  37  23   2    4.34    7.05
  37  23   4    4.67    3.69
  38   0   0   95.87   42.33
  38   1   1   -1.02    1.96
  38   1   3    0.82    1.91
  38   1   5   24.95   14.31
  38   1   7    2.20    2.51
  38   1   9    8.61    4.72
  38   1  11    2.94    1.38
  38   1  13   -2.14    1.40
  38   1  15    2.43    1.82
  38   1  17    0.24    1.05
  38   1  19    0.91    0.80
  38   1  21   -2.16    1.71
  38   2   0    4.09    3.32
  38   2   2   62.84   15.40
  38   2   4    4.50    3.89
  38   2   6   24.12    7.12
  38   2   8    1.25    1.69
  38   2  10   30.46    7.25
  38   2  12    1.16    1.47
  38   2  14   22.72    7.68
  38   2  16    0.07    1.07
  38   2  18   24.59    5.10
  38   2  20    0.07    0.78
  38   3   1   -0.51    1.71
  38   3   3    4.81    6.48
  38   3   5    0.42    2.05
  38   3   7    4.85    2.25
  38   3   9    2.92    1.74
  38   3  11    2.98    2.31
  38   3  13   -0.18    1.45
  38   3  15   -1.36    1.20
  38   3  17   -0.27    1.02
  38   3  19    1.16    1.31
  38   3  21    1.02    5.21
  38   4   0  132.36   25.10
  38   4   2    6.30    1.91
  38   4   4  117.27   19.89
  38   4   6    4.94    2.51
  38   4   8   72.68   14.87
  38   4  10   -0.27    1.38
  38   4  12   15.13    6.14
  38   4  14    1.20    1.25
  38   4  16    1.18    1.16
  38   4  18    4.50    2.05
  38   4  20   -0.45    1.09
  38   5   1    1.42    1.87
  38   5   3    3.07    3.07
  38   5   5    5.18    2.94
  38   5   7    8.26    2.85
  38   5   9    9.90    3.23
  38   5  11   10.81    4.01
  38   5  13    6.63    3.07
  38   5  15    0.38    1.34
  38   5  17    1.98    1.56
  38   5  19   15.18    2.94
  38   5  21  -10.53    3.92
  38   6   0    2.40    3.03
  38   6   2   22.68    5.83
  38   6   4    1.94    2.38
  38   6   6    5.01    1.76
  38   6   8    5.16    3.78
  38   6  10    1.69    1.65
  38   6  12    3.67    2.00
  38   6  14   -0.51    1.42
  38   6  16    1.18    1.60
  38   6  18   11.77    2.85
  38   6  20   -1.22    1.29
  38   7   1    1.85    2.63
  38   7   3   -0.87    1.80
  38   7   5    5.12    2.71
  38   7   7   20.98    6.19
  38   7   9   23.17    8.06
  38   7  11    9.68    4.29
  38   7  13   10.39    4.43
  38   7  15   -2.31    1.18
  38   7  17    1.85    1.62
  38   7  19   11.68    3.38
  38   8   0    8.41    4.38
  38   8   2   -1.69    1.69
  38   8   4   17.07    8.28
  38   8   6    6.36    3.00
  38   8   8   80.31   17.29
  38   8  10    5.79    3.18
  38   8  12    9.92    3.07
  38   8  14    5.76    5.39
  38   8  16    1.13    1.25
  38   8  18    8.26    2.58
  38   9   1    3.12    2.83
  38   9   3    3.87    2.14
  38   9   5    9.90    4.01
  38   9   7   22.34    5.83
  38   9   9   18.29    7.34
  38   9  11    9.72    3.52
  38   9  13    5.72    2.09
  38   9  15   -0.60    1.34
  38   9  17    1.25    1.49
  38   9  19    5.45    5.34
  38  10   0    4.36    2.45
  38  10   2    9.88    5.12
  38  10   4    0.31    1.89
  38  10   6   -0.02    1.47
  38  10   8   10.70    3.92
  38  10  10    1.45    1.45
  38  10  12    0.29    1.80
  38  10  14   -0.93    1.34
  38  10  16    1.13    1.62
  38  10  18    0.00    1.47
  38  11   1    0.82    3.14
  38  11   3    7.86    3.85
  38  11   5   15.78    5.47
  38  11   7   18.58    5.81
  38  11   9   14.53    4.01
  38  11  11    6.12    2.60
  38  11  13    0.51    1.34
  38  11  15    0.76    1.27
  38  11  17   -0.60    1.09
  38  12   0   -1.78    1.29
  38  12   2   -1.76    1.49
  38  12   4    7.70    3.32
  38  12   6    0.93    1.54
  38  12   8    7.83    3.29
  38  12  10    2.05    2.16
  38  12  12   -0.80    1.69
  38  12  14    0.24    1.18
  38  12  16   -0.16    1.16
  38  13   1    2.45    1.80
  38  13   3    1.40    1.65
  38  13   5    7.34    2.87
  38  13   7    3.78    2.58
  38  13   9    4.52    1.47
  38  13  11    2.31    1.31
  38  13  13   -1.00    1.34
  38  13  15   -0.38    1.31
  38  14   0   37.23    8.12
  38  14   2   27.46    6.19
  38  14   4    0.71    1.27
  38  14   6    4.41    1.96
  38  14   8   -1.45    1.22
  38  14  10    0.47    1.20
  38  14  12   -1.56    1.25
  38  14  14    1.29    3.25
  38  14  16   -0.76    3.45
  38  15   1    2.36    1.65
  38  15   3   -0.18    1.22
  38  15   5    0.07    1.40
  38  15   7    0.58    1.20
  38  15   9   -1.60    1.34
  38  15  11    0.96    1.20
  38  15  13    1.07    1.29
  38  15  15    1.42    2.80
  38  16   0   -1.38    1.05
  38  16   2    1.13    1.56
  38  16   4   -1.91    1.20
  38  16   6    2.67    1.27
  38  16   8   -0.80    1.34
  38  16  10   -2.05    1.18
  38  16  12   -0.13    1.18
  38  16  14   -0.65    1.82
  38  17   1   -0.20    0.93
  38  17   3    0.40    1.00
  38  17   5    2.85    1.65
  38  17   7    2.65    1.96
  38  17   9   -1.27    1.07
  38  17  11   26.75    8.06
  38  17  13   -3.38    6.14
  38  18   0   11.66    2.98
  38  18   2   16.49    3.25
  38  18   4    3.14    1.58
  38  18   6    6.92    2.47
  38  18   8    4.96    1.96
  38  18  10   -0.93    1.47
  38  18  12   21.61   21.72
  38  19   1   -0.69    1.00
  38  19   3    1.82    1.25
  38  19   5   16.38    3.63
  38  19   7   13.08    3.74
  38  19   9    6.16    5.99
  38  20   0    0.51    0.82
  38  20   2   -1.60    0.85
  38  20   4   -0.76    0.89
  38  20   6   -0.22    0.93
  38  20   8   -0.07    2.47
  38  21   1   -0.31    2.16
  38  21   3    5.83    7.17
  39   1   0    0.89    3.07
  39   1   2    0.42    1.98
  39   1   4    2.51    1.62
  39   1   6    0.45    1.89
  39   1   8    1.34    1.87
  39   1  10    1.38    1.74
  39   1  12   -1.49    1.38
  39   1  14   -2.49    1.45
  39   1  16   -0.11    1.22
  39   1  18   -0.22    1.05
  39   2   1    1.87    1.85
  39   2   3   10.86    4.36
  39   2   5    0.80    1.62
  39   2   7   -0.73    2.03
  39   2   9   13.24    6.16
  39   2  11   -1.00    1.71
  39   2  13    9.59    3.78
  39   2  15   -0.16    1.38
  39   2  17    8.43    3.05
  39   2  19   -1.02    2.25
  39   3   0    8.17    3.40
  39   3   2    4.07    2.27
  39   3   4    7.52    4.65
  39   3   6   17.20    5.96
  39   3   8    7.61    4.25
  39   3  10   16.53    4.23
  39   3  12    9.21    3.00
  39   3  14    6.03    2.63
  39   3  16    0.42    1.71
  39   3  18    0.98    1.22
  39   4   1    4.85    8.41
  39   4   3    7.63    3.47
  39   4   5    3.52    3.65
  39   4   7   -0.42    1.91
  39   4   9    1.05    1.65
  39   4  11   -0.40    1.58
  39   4  13    0.07    1.49
  39   4  15    1.18    1.62
  39   4  17    1.67    1.91
  39   4  19   -3.38    2.29
  39   5   0    1.05    1.89
  39   5   2    0.71    2.09
  39   5   4    2.45    1.74
  39   5   6    2.45    1.82
  39   5   8   -0.29    1.56
  39   5  10   -1.87    2.03
  39   5  12   -0.80    1.58
  39   5  14    0.58    1.42
  39   5  16    1.00    1.27
  39   5  18   22.25    8.41
  39   6   1   -1.31    1.74
  39   6   3   14.20    3.89
  39   6   5   -2.76    1.58
  39   6   7   15.96    5.36
  39   6   9    0.65    1.56
  39   6  11    2.63    1.87
  39   6  13   -0.78    1.36
  39   6  15    0.13    1.31
  39   6  17    4.14    2.74
  39   7   0    3.07    1.69
  39   7   2    2.05    4.03
  39   7   4   -2.36    1.89
  39   7   6    2.80    2.43
  39   7   8    8.86    5.63
  39   7  10   29.77    7.90
  39   7  12    8.12    3.27
  39   7  14   17.58   13.84
  39   7  16    1.49    1.18
  39   7  18    3.36    3.54
  39   8   1   -0.62    1.47
  39   8   3    9.35    4.01
  39   8   5   -0.45    2.00
  39   8   7    4.70    3.29
  39   8   9    1.62    1.71
  39   8  11    0.91    1.89
  39   8  13   -1.56    1.47
  39   8  15    1.47    1.74
  39   8  17   -0.76    1.78
  39   9   0    1.67    2.58
  39   9   2    1.49    1.96
  39   9   4    3.40    1.71
  39   9   6   -2.16    1.42
  39   9   8   -0.31    1.56
  39   9  10    1.58    1.69
  39   9  12    5.45    1.80
  39   9  14   -1.09    1.34
  39   9  16    1.13    1.29
  39  10   1   -0.82    1.38
  39  10   3    3.20    2.09
  39  10   5    6.05    3.94
  39  10   7    8.59    4.63
  39  10   9    3.14    1.67
  39  10  11    2.14    1.56
  39  10  13   -1.34    1.51
  39  10  15    0.69    1.69
  39  10  17    8.23    4.18
  39  11   0   -2.27    1.27
  39  11   2    1.40    1.60
  39  11   4    1.47    1.71
  39  11   6    0.69    1.67
  39  11   8    6.36    2.45
  39  11  10   -0.36    1.65
  39  11  12    1.60    1.60
  39  11  14   -1.09    1.45
  39  11  16    1.09    2.85
  39  12   1   -0.33    1.42
  39  12   3    0.33    1.60
  39  12   5    2.00    1.49
  39  12   7    8.28    2.89
  39  12   9    0.00    1.58
  39  12  11   -0.31    1.22
  39  12  13   -1.69    1.62
  39  12  15    2.03    3.00
  39  13   0    9.35    2.76
  39  13   2    2.71    2.67
  39  13   4    1.13    2.14
  39  13   6   -0.22    1.49
  39  13   8   -1.22    1.58
  39  13  10    1.18    1.27
  39  13  12   -0.53    1.38
  39  13  14   -0.53    2.71
  39  14   1    0.24    1.25
  39  14   3    1.71    1.80
  39  14   5   -1.65    1.29
  39  14   7    0.36    1.62
  39  14   9    1.54    1.51
  39  14  11    7.30   12.02
  39  14  13   -4.18    1.56
  39  15   0   -0.02    1.34
  39  15   2   -0.56    1.25
  39  15   4    0.40    1.27
  39  15   6   -0.04    1.29
  39  15   8    2.71    2.14
  39  15  10    3.40    1.62
  39  15  12    3.25    2.27
  39  16   1   -0.76    1.16
  39  16   3    0.38    1.29
  39  16   5    1.67    1.49
  39  16   7    1.67    1.38
  39  16   9    2.69    1.31
  39  16  11   -1.49    2.03
  39  17   0   15.18    4.94
  39  17   2    2.74    1.80
  39  17   4    0.91    1.85
  39  17   6    3.32    1.96
  39  17   8   -1.20    2.14
  39  17  10   -6.61    2.54
  39  18   1   -1.27    1.07
  39  18   3   -2.16    1.22
  39  18   5    2.87    2.80
  39  18   7   11.97    6.56
  39  19   0   -2.80    1.54
  39  19   2   -1.74    2.03
  39  19   4   -1.07    2.74
  40   0   0    2.14    3.47
  40   1   1    0.33    1.74
  40   1   3   -2.25    1.71
  40   1   5   -1.87    1.76
  40   1   7    2.36    1.42
  40   1   9    0.11    1.62
  40   1  11   -3.12    1.60
  40   1  13    1.16    1.36
  40   1  15   -1.11    1.34
  40   1  17   -1.87    2.40
  40   2   0    2.74    2.69
  40   2   2   20.65    7.81
  40   2   4    0.16    1.82
  40   2   6   50.27   14.26
  40   2   8    5.03    3.69
  40   2  10    1.87    2.74
  40   2  12    3.49    1.74
  40   2  14    1.40    1.29
  40   2  16   18.11    8.30
  40   3   1    7.14    3.43
  40   3   3    8.14    4.16
  40   3   5    1.11    1.78
  40   3   7    1.42    1.82
  40   3   9    0.85    1.60
  40   3  11    1.60    1.51
  40   3  13    1.36    1.58
  40   3  15    1.45    1.45
  40   3  17    0.62    2.36
  40   4   0   15.60    5.03
  40   4   2   -0.98    2.00
  40   4   4   28.02   12.08
  40   4   6    2.78    3.76
  40   4   8    1.00    1.96
  40   4  10    2.87    1.80
  40   4  12    0.11    1.69
  40   4  14   -1.27    1.25
  40   4  16    2.92    3.74
  40   5   1    1.69    1.80
  40   5   3    6.23    4.01
  40   5   5    2.83    2.27
  40   5   7    0.65    1.82
  40   5   9    1.49    2.16
  40   5  11    0.71    1.62
  40   5  13    0.73    1.89
  40   5  15   -2.03    1.25
  40   6   0    2.03    1.78
  40   6   2   12.42    5.90
  40   6   4    3.34    1.74
  40   6   6   31.87    8.66
  40   6   8    0.27    1.91
  40   6  10   11.79    4.25
  40   6  12    0.73    1.60
  40   6  14   -0.29    1.42
  40   6  16   -2.58    2.40
  40   7   1   -0.53    1.51
  40   7   3    1.16    1.67
  40   7   5   -2.85    1.85
  40   7   7    4.98    2.89
  40   7   9    5.12    2.85
  40   7  11    9.28    3.29
  40   7  13   -0.20    1.65
  40   7  15    0.11    1.85
  40   8   0    7.66    3.94
  40   8   2    0.09    1.80
  40   8   4   -1.45    1.94
  40   8   6   -0.93    1.94
  40   8   8   -0.36    1.51
  40   8  10    8.34    3.47
  40   8  12    2.65    1.71
  40   8  14   -2.45    1.71
  40   9   1    0.67    2.18
  40   9   3   -0.40    1.58
  40   9   5   -0.78    2.71
  40   9   7    3.12    2.14
  40   9   9    0.40    1.74
  40   9  11    4.32    1.78
  40   9  13    4.76    2.09
  40   9  15   -9.01    3.45
  40  10   0    3.05    2.38
  40  10   2    0.96    2.45
  40  10   4    5.01    3.49
  40  10   6   14.11    4.61
  40  10   8    7.39    3.25
  40  10  10   14.73    4.76
  40  10  12    2.58    2.07
  40  10  14    9.21    5.32
  40  11   1   -1.62    1.56
  40  11   3   -1.82    1.67
  40  11   5   11.91    4.74
  40  11   7   -0.24    1.91
  40  11   9    2.20    2.23
  40  11  11    2.03    2.00
  40  11  13    1.54    4.56
  40  12   0    3.23    2.27
  40  12   2    2.05    2.96
  40  12   4    1.02    1.36
  40  12   6    0.29    1.38
  40  12   8    0.45    1.54
  40  12  10    3.69    3.27
  40  12  12   -0.62    2.45
  40  13   1    1.25    1.67
  40  13   3   -0.11    1.62
  40  13   5    0.67    3.40
  40  13   7   -2.27    1.49
  40  13   9   -2.60    1.80
  40  13  11   -2.11    3.20
  40  14   0   -0.13    2.36
  40  14   2   -2.47    1.65
  40  14   4   -0.67    1.38
  40  14   6   -1.38    1.78
  40  14   8    0.71    1.85
  40  14  10    1.09    3.56
  40  15   1    1.25    1.25
  40  15   3    0.16    1.31
  40  15   5    0.16    1.18
  40  15   7   -1.96    1.62
  40  15   9   -3.96    5.74
  40  16   0    0.00    3.23
  40  16   2   10.53    6.28
  40  16   4    1.02    2.45
  40  16   6   -0.51    3.40
  40  17   1   -3.20    3.07
  40  17   3    3.72    6.54
  41   1   0   -0.62    1.82
  41   1   2    1.65    1.60
  41   1   4    0.85    2.05
  41   1   6    2.67    1.80
  41   1   8    0.73    1.47
  41   1  10    2.09    1.69
  41   1  12    0.51    1.71
  41   1  14    0.45    2.11
  41   2   1    1.58    1.85
  41   2   3    3.05    3.05
  41   2   5    0.65    1.80
  41   2   7    4.07    2.07
  41   2   9    1.47    2.09
  41   2  11   -2.27    2.29
  41   2  13    2.23    2.05
  41   3   0    1.42    2.18
  41   3   2    2.34    2.54
  41   3   4    0.00    1.80
  41   3   6   -3.56    1.62
  41   3   8   -0.76    2.38
  41   3  10   -0.82    1.60
  41   3  12    1.56    1.82
  41   3  14   -0.02    3.27
  41   4   1    7.61    5.72
  41   4   3   -3.63    1.78
  41   4   5    0.24    2.07
  41   4   7   -0.58    1.80
  41   4   9    0.53    1.67
  41   4  11    0.80    1.74
  41   4  13   -1.47    2.27
  41   5   0    0.53    1.91
  41   5   2   -2.54    1.71
  41   5   4    2.51    2.69
  41   5   6   -0.45    1.69
  41   5   8    3.76    1.80
  41   5  10    4.87    2.47
  41   5  12   -0.40    2.67
  41   5  14   -2.54    4.87
  41   6   1   -0.73    1.67
  41   6   3    0.33    1.69
  41   6   5    2.20    1.65
  41   6   7    0.73    1.65
  41   6   9   -0.45    1.74
  41   6  11   -0.02    1.51
  41   6  13    0.47    3.16
  41   7   0    3.45    3.78
  41   7   2   -3.36    1.74
  41   7   4    0.82    1.87
  41   7   6    0.42    1.47
  41   7   8    2.80    1.54
  41   7  10    2.60    2.34
  41   7  12   -2.43    2.54
  41   8   1   -0.40    1.80
  41   8   3   -2.87    2.11
  41   8   5   10.41    3.89
  41   8   7    1.82    1.60
  41   8   9   -2.51    1.87
  41   8  11   -1.31    1.58
  41   9   0   -0.33    1.91
  41   9   2    1.27    1.89
  41   9   4   -1.62    1.47
  41   9   6   -0.76    1.80
  41   9   8   -2.63    1.56
  41   9  10   -2.05    1.65
  41  10   1    0.53    1.82
  41  10   3    4.74    2.14
  41  10   5    2.56    2.03
  41  10   7    0.27    1.65
  41  10   9    3.98    3.07
  41  10  11   -5.70    4.74
  41  11   0    3.63    1.98
  41  11   2   -0.58    1.56
  41  11   4   -2.00    1.58
  41  11   6    0.53    1.65
  41  11   8   -2.20    2.47
  41  11  10    9.86    6.83
  41  12   1   -2.16    1.82
  41  12   3   -0.09    1.56
  41  12   5    1.34    1.80
  41  12   7    1.38    1.56
  41  12   9    1.20    6.68
  41  13   0   -1.09    1.85
  41  13   2   -0.62    1.98
  41  13   4   -2.27    2.11
  41  13   6   -3.52    4.16
  41  14   1   -3.58    1.85
  41  14   3   -6.32    2.34
  41  14   5   -2.58    0.31
  41  15   0   -0.20    0.80
  42   0   0   55.25   36.29
  42   1   1    1.49    1.82
  42   1   3    0.49    1.78
  42   1   5   -2.89    1.71
  42   1   7    5.59    3.40
  42   1   9   -3.89    2.20
  42   1  11   -3.81    2.34
  42   2   0    2.00    1.60
  42   2   2   13.11    5.43
  42   2   4   -0.56    1.91
  42   2   6    1.20    1.87
  42   2   8    2.16    2.27
  42   2  10   -4.38    2.09
  42   2  12   -6.01    4.52
  42   3   1    4.43    1.98
  42   3   3   -0.98    1.91
  42   3   5   -2.07    1.65
  42   3   7   -1.96    1.69
  42   3   9    1.94    2.18
  42   3  11   -3.69    1.76
  42   4   0    0.02    1.98
  42   4   2    0.31    1.82
  42   4   4   17.42    5.34
  42   4   6   -1.76    1.62
  42   4   8    2.20    1.94
  42   4  10    0.07    2.98
  42   5   1    1.65    1.85
  42   5   3    0.36    1.80
  42   5   5   -2.09    1.85
  42   5   7   -1.38    1.85
  42   5   9   -2.11    3.09
  42   6   0    2.31    2.65
  42   6   2    3.34    3.07
  42   6   4    1.78    1.89
  42   6   6   -1.47    1.60
  42   6   8   -0.76    2.76
  42   6  10    3.85    3.49
  42   7   1   -0.31    1.91
  42   7   3   -1.09    1.80
  42   7   5    1.62    2.14
  42   7   7    0.47    1.94
  42   7   9    2.25    4.12
  42   8   0   -0.58    2.14
  42   8   2   -0.96    1.96
  42   8   4    0.16    1.51
  42   8   6   -1.80    1.85
  42   8   8   -9.92    2.27
  42   9   1    0.18    2.38
  42   9   3    0.42    1.85
  42   9   5   -0.40    1.87
  42   9   7    2.76    4.18
  42  10   0   -0.76    2.18
  42  10   2    2.85    1.89
  42  10   4   -2.38    2.98
  42  10   6   -1.20    4.56
  42  11   1   -2.58    1.62
  42  11   3    1.89    2.03
  42  12   2   -5.14    5.65
  43   1   0    1.91    2.09
  43   1   2    1.56    2.23
  43   1   4   -3.58    2.29
  43   1   6   -1.60    3.85
  43   2   1    2.25    2.71
  43   2   3   -4.76    2.56
  43   2   5   -0.53    1.80
  43   2   7   -3.89    1.76
  43   3   0   -2.36    3.78
  43   3   2    1.02    2.27
  43   3   4   -3.98    2.69
  43   3   6   -0.69    5.14
  43   4   1    0.51    3.16
  43   4   3   26.61   25.48
  43   4   5   -1.51    1.58
  43   5   0    2.25    2.60
  43   5   2   -0.96    3.92
  43   5   4   -3.32    4.74
  43   5   6  -13.33    1.71
  43   6   1   -0.49    3.14
  43   6   3   -4.52    3.49
  43   7   0    5.34   10.19
  43   7   2   -3.00    5.25
   0   0   0    0.00    0.00

_computing_structure_solution     'SHELXT 2018/2 (Sheldrick, 2018)'
;
_shelx_hkl_checksum   16266

_shelx_fab_file
;
    0    1    1   1185.34      0.00
    0    0    2   1811.65      0.00
    1    1    2   -504.41      0.00
    0    2    2   -431.94      0.00
    2    2    2   1976.18      0.00
    0    1    3    -58.35      0.00
    1    2    3     -0.54      0.00
    0    3    3    307.32      0.00
    2    3    3    -31.35      0.00
    0    0    4   -826.14      0.00
    1    1    4    445.86      0.00
    1    3    4     17.06      0.00
    0    2    4   -557.96      0.00
    2    2    4   -245.39      0.00
    3    3    4    -39.53      0.00
    0    4    4    224.51      0.00
    2    4    4    250.82      0.00
    4    4    4   -192.42      0.00
    0    1    5   -280.27      0.00
    1    2    5    261.78      0.00
    1    4    5    -18.09      0.00
    2    3    5     79.10      0.00
    0    3    5     41.77      0.00
    3    4    5    130.95      0.00
    0    5    5    285.32      0.00
    2    5    5    -72.27      0.00
    4    5    5    -26.17      0.00
    0    0    6    160.86      0.00
    1    1    6   -126.08      0.00
    1    3    6   -103.66      0.00
    1    5    6     -4.82      0.00
    0    2    6    211.37      0.00
    2    2    6   -370.11      0.00
    2    4    6     20.91      0.00
    3    3    6    142.05      0.00
    3    5    6     66.23      0.00
    0    4    6   -392.13      0.00
    4    4    6     55.23      0.00
    5    5    6    111.15      0.00
    0    6    6   -194.47      0.00
    2    6    6   -124.18      0.00
    4    6    6    -82.89      0.00
    6    6    6    -72.52      0.00
    0    1    7    208.23      0.00
    1    2    7    -89.69      0.00
    1    4    7     66.36      0.00
    1    6    7    -31.13      0.00
    2    3    7    -31.89      0.00
    2    5    7     98.29      0.00
    0    3    7   -132.10      0.00
    3    4    7    -23.44      0.00
    3    6    7    -94.71      0.00
    4    5    7     43.53      0.00
    0    5    7    -65.02      0.00
    5    6    7     30.05      0.00
    0    7    7      2.96      0.00
    2    7    7    -15.07      0.00
    4    7    7    -20.73      0.00
    6    7    7      9.27      0.00
    0    0    8   -438.54      0.00
    1    1    8    -49.99      0.00
    1    3    8     46.87      0.00
    1    5    8    103.41      0.00
    1    7    8     21.09      0.00
    0    2    8     52.48      0.00
    2    2    8    -25.54      0.00
    2    4    8     -6.22      0.00
    2    6    8     40.44      0.00
    3    3    8   -234.00      0.00
    3    5    8    -76.84      0.00
    3    7    8     19.46      0.00
    0    4    8      1.01      0.00
    4    4    8     22.69      0.00
    4    6    8    118.85      0.00
    5    5    8    -56.74      0.00
    5    7    8    -67.70      0.00
    0    6    8   -130.85      0.00
    6    6    8     66.40      0.00
    7    7    8    -25.73      0.00
    0    8    8    162.86      0.00
    2    8    8    -61.68      0.00
    4    8    8     38.90      0.00
    6    8    8    -54.77      0.00
    8    8    8    -33.79      0.00
    0    1    9     88.02      0.00
    1    2    9    -74.00      0.00
    1    4    9    -88.18      0.00
    1    6    9     23.95      0.00
    1    8    9    -13.20      0.00
    2    3    9   -212.02      0.00
    2    5    9    -80.97      0.00
    2    7    9    -35.13      0.00
    0    3    9    149.21      0.00
    3    4    9    -35.90      0.00
    3    6    9     93.69      0.00
    3    8    9    -30.07      0.00
    4    5    9     27.47      0.00
    4    7    9     26.61      0.00
    0    5    9    103.53      0.00
    5    6    9    -11.06      0.00
    5    8    9     20.44      0.00
    6    7    9     10.59      0.00
    0    7    9     52.06      0.00
    7    8    9      4.61      0.00
    0    9    9     37.78      0.00
    2    9    9     18.75      0.00
    4    9    9    -14.26      0.00
    6    9    9     63.08      0.00
    8    9    9     21.89      0.00
    0    0   10    -63.60      0.00
    1    1   10    -41.43      0.00
    1    3   10    -84.76      0.00
    1    5   10    -29.45      0.00
    1    7   10     -5.01      0.00
    1    9   10     11.53      0.00
    0    2   10     -8.86      0.00
    2    2   10     36.25      0.00
    2    4   10    -69.87      0.00
    2    6   10     58.78      0.00
    2    8   10    -23.00      0.00
    3    3   10     70.11      0.00
    3    5   10      7.82      0.00
    3    7   10    -14.33      0.00
    3    9   10    -25.75      0.00
    0    4   10     76.41      0.00
    4    4   10    115.68      0.00
    4    6   10    -31.85      0.00
    4    8   10     43.12      0.00
    5    5   10     12.02      0.00
    5    7   10     45.46      0.00
    5    9   10     -5.28      0.00
    0    6   10    -60.89      0.00
    6    6   10    -97.76      0.00
    6    8   10     30.11      0.00
    7    7   10     -0.49      0.00
    7    9   10    -40.73      0.00
    0    8   10     20.37      0.00
    8    8   10    -71.94      0.00
    9    9   10      8.40      0.00
    0   10   10    -12.31      0.00
    2   10   10    -10.62      0.00
    4   10   10      3.83      0.00
    6   10   10     37.70      0.00
    8   10   10     11.65      0.00
   10   10   10     65.57      0.00
    0    1   11     -5.29      0.00
    1    2   11     37.60      0.00
    1    4   11     -2.99      0.00
    1    6   11     27.94      0.00
    1    8   11     14.56      0.00
    1   10   11      1.39      0.00
    2    3   11      7.12      0.00
    2    5   11     17.94      0.00
    2    7   11     34.91      0.00
    2    9   11    -15.21      0.00
    0    3   11    -16.80      0.00
    3    4   11     -6.86      0.00
    3    6   11     46.83      0.00
    3    8   11     -7.64      0.00
    3   10   11     -1.07      0.00
    4    5   11    -44.67      0.00
    4    7   11     -0.42      0.00
    4    9   11     16.88      0.00
    0    5   11    -15.84      0.00
    5    6   11     -3.09      0.00
    5    8   11     23.56      0.00
    5   10   11    -28.26      0.00
    6    7   11     14.10      0.00
    6    9   11    -26.47      0.00
    0    7   11    -20.98      0.00
    7    8   11     10.19      0.00
    7   10   11     12.81      0.00
    8    9   11    -21.54      0.00
    0    9   11      0.21      0.00
    9   10   11     14.21      0.00
    0   11   11     44.65      0.00
    2   11   11     -7.27      0.00
    4   11   11    -27.08      0.00
    6   11   11      6.41      0.00
    8   11   11     16.20      0.00
   10   11   11    -34.78      0.00
    0    0   12    -32.06      0.00
    1    1   12    -37.26      0.00
    1    3   12     12.25      0.00
    1    5   12     70.52      0.00
    1    7   12     30.13      0.00
    1    9   12     10.32      0.00
    1   11   12     -1.17      0.00
    0    2   12    -34.15      0.00
    2    2   12    -10.21      0.00
    2    4   12     30.32      0.00
    2    6   12    -30.87      0.00
    2    8   12     11.34      0.00
    2   10   12     -6.40      0.00
    3    3   12    -31.79      0.00
    3    5   12    -14.58      0.00
    3    7   12     11.21      0.00
    3    9   12      7.24      0.00
    3   11   12      0.36      0.00
    0    4   12     24.44      0.00
    4    4   12      2.48      0.00
    4    6   12      8.09      0.00
    4    8   12      7.69      0.00
    4   10   12     39.10      0.00
    5    5   12    -23.02      0.00
    5    7   12     11.67      0.00
    5    9   12    -13.73      0.00
    5   11   12     11.28      0.00
    0    6   12    -49.01      0.00
    6    6   12    -32.04      0.00
    6    8   12    -11.82      0.00
    6   10   12      7.25      0.00
    7    7   12     15.48      0.00
    7    9   12     20.48      0.00
    7   11   12    -19.53      0.00
    0    8   12     29.81      0.00
    8    8   12    -20.18      0.00
    8   10   12      9.48      0.00
    9    9   12    -39.37      0.00
    9   11   12     52.10      0.00
    0   10   12    -29.46      0.00
   10   10   12    -48.47      0.00
   11   11   12    -28.86      0.00
    0   12   12   -131.48      0.00
    2   12   12    -79.21      0.00
    4   12   12      7.18      0.00
    6   12   12      8.70      0.00
    8   12   12     -7.95      0.00
   10   12   12    -37.89      0.00
   12   12   12    -22.04      0.00
    0    1   13    -44.20      0.00
    1    2   13     37.88      0.00
    1    4   13     -0.93      0.00
    1    6   13     20.20      0.00
    1    8   13     -8.41      0.00
    1   10   13     16.37      0.00
    1   12   13    -19.84      0.00
    2    3   13     -4.73      0.00
    2    5   13     12.60      0.00
    2    7   13     -4.27      0.00
    2    9   13    -14.57      0.00
    2   11   13     20.73      0.00
    0    3   13     36.10      0.00
    3    4   13    -23.16      0.00
    3    6   13     -3.98      0.00
    3    8   13     -6.02      0.00
    3   10   13     -7.71      0.00
    3   12   13      5.21      0.00
    4    5   13     21.35      0.00
    4    7   13      9.14      0.00
    4    9   13     -3.81      0.00
    4   11   13      0.97      0.00
    0    5   13     -2.34      0.00
    5    6   13    -15.98      0.00
    5    8   13      4.03      0.00
    5   10   13    -24.93      0.00
    5   12   13     -2.39      0.00
    6    7   13     11.10      0.00
    6    9   13     -7.42      0.00
    6   11   13      4.34      0.00
    0    7   13    -15.53      0.00
    7    8   13     14.12      0.00
    7   10   13    -21.76      0.00
    7   12   13    -78.03      0.00
    8    9   13     13.68      0.00
    8   11   13      8.90      0.00
    0    9   13     36.80      0.00
    9   10   13     -2.01      0.00
    9   12   13    -31.91      0.00
   10   11   13     50.54      0.00
    0   11   13    -46.48      0.00
   11   12   13     -3.13      0.00
    0   13   13     -6.49      0.00
    2   13   13     50.88      0.00
    4   13   13    -17.42      0.00
    6   13   13    -22.02      0.00
    8   13   13     11.68      0.00
   10   13   13     -3.40      0.00
   12   13   13    -12.92      0.00
    0    0   14   -187.37      0.00
    1    1   14     28.00      0.00
    1    3   14     25.02      0.00
    1    5   14     -3.41      0.00
    1    7   14    -17.73      0.00
    1    9   14     -2.28      0.00
    1   11   14     25.17      0.00
    1   13   14    107.58      0.00
    0    2   14     -0.80      0.00
    2    2   14    -61.15      0.00
    2    4   14     20.42      0.00
    2    6   14    -41.49      0.00
    2    8   14    -28.99      0.00
    2   10   14      7.60      0.00
    2   12   14    -20.42      0.00
    3    3   14     18.27      0.00
    3    5   14     18.31      0.00
    3    7   14      8.55      0.00
    3    9   14    -11.50      0.00
    3   11   14      1.75      0.00
    3   13   14     50.32      0.00
    0    4   14    -83.64      0.00
    4    4   14    -23.30      0.00
    4    6   14     65.00      0.00
    4    8   14      3.66      0.00
    4   10   14     -9.17      0.00
    4   12   14    -14.15      0.00
    5    5   14    -49.88      0.00
    5    7   14      1.15      0.00
    5    9   14     -3.74      0.00
    5   11   14    -47.70      0.00
    5   13   14     -4.31      0.00
    0    6   14     16.16      0.00
    6    6   14     -6.67      0.00
    6    8   14     54.99      0.00
    6   10   14     30.21      0.00
    6   12   14     16.94      0.00
    7    7   14    -43.36      0.00
    7    9   14     20.01      0.00
    7   11   14    -91.22      0.00
    7   13   14     30.80      0.00
    0    8   14     -2.17      0.00
    8    8   14    -33.25      0.00
    8   10   14   -118.77      0.00
    8   12   14    -36.04      0.00
    9    9   14    -79.08      0.00
    9   11   14    -35.70      0.00
    9   13   14     -6.91      0.00
    0   10   14     26.36      0.00
   10   10   14     -5.03      0.00
   10   12   14     26.60      0.00
   11   11   14      6.82      0.00
   11   13   14     15.32      0.00
    0   12   14    -15.71      0.00
   12   12   14      6.72      0.00
   13   13   14     22.66      0.00
    0   14   14     32.37      0.00
    2   14   14     62.79      0.00
    4   14   14     18.69      0.00
    6   14   14    -22.84      0.00
    8   14   14     43.71      0.00
   10   14   14     -2.63      0.00
   12   14   14     10.83      0.00
   14   14   14    -28.78      0.00
    0    1   15     30.75      0.00
    1    2   15    -12.36      0.00
    1    4   15     11.91      0.00
    1    6   15    -12.38      0.00
    1    8   15     -1.02      0.00
    1   10   15    -42.12      0.00
    1   12   15    -80.72      0.00
    1   14   15     15.73      0.00
    2    3   15    -22.74      0.00
    2    5   15     27.41      0.00
    2    7   15     -2.22      0.00
    2    9   15     -8.39      0.00
    2   11   15     -6.54      0.00
    2   13   15      0.03      0.00
    0    3   15     51.71      0.00
    3    4   15      1.37      0.00
    3    6   15      8.45      0.00
    3    8   15     17.85      0.00
    3   10   15    -23.68      0.00
    3   12   15     18.15      0.00
    3   14   15      0.44      0.00
    4    5   15    -31.98      0.00
    4    7   15     -7.36      0.00
    4    9   15     20.20      0.00
    4   11   15     28.87      0.00
    4   13   15      7.90      0.00
    0    5   15    -24.46      0.00
    5    6   15     15.29      0.00
    5    8   15     21.83      0.00
    5   10   15    -20.25      0.00
    5   12   15     61.00      0.00
    5   14   15     16.30      0.00
    6    7   15    -28.04      0.00
    6    9   15     57.18      0.00
    6   11   15     91.09      0.00
    6   13   15    -12.50      0.00
    0    7   15     12.62      0.00
    7    8   15    102.67      0.00
    7   10   15     51.64      0.00
    7   12   15     -2.78      0.00
    7   14   15    -13.94      0.00
    8    9   15     75.70      0.00
    8   11   15     26.13      0.00
    8   13   15     -2.32      0.00
    0    9   15     31.28      0.00
    9   10   15     10.26      0.00
    9   12   15     -6.31      0.00
    9   14   15     18.39      0.00
   10   11   15     13.38      0.00
   10   13   15      3.75      0.00
    0   11   15    -21.02      0.00
   11   12   15     -7.53      0.00
   11   14   15     30.16      0.00
   12   13   15      1.99      0.00
    0   13   15    -42.72      0.00
   13   14   15     -1.75      0.00
    0   15   15    -47.48      0.00
    2   15   15      2.82      0.00
    4   15   15     -6.45      0.00
    6   15   15    -18.08      0.00
    8   15   15     -2.27      0.00
   10   15   15    -28.24      0.00
   12   15   15    -22.67      0.00
   14   15   15     -7.43      0.00
    0    0   16    -28.59      0.00
    1    1   16    -37.57      0.00
    1    3   16    -35.78      0.00
    1    5   16    -14.11      0.00
    1    7   16     12.53      0.00
    1    9   16    -36.92      0.00
    1   11   16      4.13      0.00
    1   13   16      5.41      0.00
    1   15   16     -1.63      0.00
    0    2   16     24.51      0.00
    2    2   16      1.08      0.00
    2    4   16     24.21      0.00
    2    6   16    -24.57      0.00
    2    8   16    -13.10      0.00
    2   10   16     36.96      0.00
    2   12   16    -10.24      0.00
    2   14   16      8.40      0.00
    3    3   16     38.43      0.00
    3    5   16      3.92      0.00
    3    7   16      9.23      0.00
    3    9   16     21.91      0.00
    3   11   16     37.36      0.00
    3   13   16      8.55      0.00
    3   15   16     15.95      0.00
    0    4   16     -7.53      0.00
    4    4   16    -37.31      0.00
    4    6   16     -4.21      0.00
    4    8   16     -4.93      0.00
    4   10   16    -32.40      0.00
    4   12   16     24.60      0.00
    4   14   16     15.89      0.00
    5    5   16     47.57      0.00
    5    7   16     47.81      0.00
    5    9   16   -124.56      0.00
    5   11   16    -22.77      0.00
    5   13   16     -1.46      0.00
    5   15   16      2.13      0.00
    0    6   16     35.14      0.00
    6    6   16     24.89      0.00
    6    8   16     18.60      0.00
    6   10   16    -14.68      0.00
    6   12   16     20.58      0.00
    6   14   16     -7.83      0.00
    7    7   16    -36.88      0.00
    7    9   16    -32.84      0.00
    7   11   16      0.43      0.00
    7   13   16     -0.04      0.00
    7   15   16     15.98      0.00
    0    8   16    -27.51      0.00
    8    8   16     80.16      0.00
    8   10   16      2.42      0.00
    8   12   16      2.03      0.00
    8   14   16     -4.24      0.00
    9    9   16     26.98      0.00
    9   11   16      7.48      0.00
    9   13   16     -9.00      0.00
    9   15   16      7.35      0.00
    0   10   16     30.52      0.00
   10   10   16      8.13      0.00
   10   12   16     14.52      0.00
   10   14   16      7.80      0.00
   11   11   16    -12.30      0.00
   11   13   16      7.83      0.00
   11   15   16      5.03      0.00
    0   12   16     -8.43      0.00
   12   12   16     28.53      0.00
   12   14   16     12.90      0.00
   13   13   16     14.88      0.00
   13   15   16    -23.61      0.00
    0   14   16    -46.25      0.00
   14   14   16     -4.40      0.00
   15   15   16    -16.04      0.00
    0   16   16    -47.47      0.00
    2   16   16     16.19      0.00
    4   16   16    -18.06      0.00
    6   16   16    -14.12      0.00
    8   16   16     -7.24      0.00
   10   16   16    -12.68      0.00
   12   16   16    -36.24      0.00
   14   16   16      5.86      0.00
   16   16   16    -37.45      0.00
    0    1   17    -28.74      0.00
    1    2   17     22.04      0.00
    1    4   17    -20.85      0.00
    1    6   17      3.38      0.00
    1    8   17     -8.44      0.00
    1   10   17    -14.61      0.00
    1   12   17    -27.38      0.00
    1   14   17     16.89      0.00
    1   16   17     12.21      0.00
    2    3   17    -20.20      0.00
    2    5   17    -10.86      0.00
    2    7   17     30.12      0.00
    2    9   17      7.72      0.00
    2   11   17     13.13      0.00
    2   13   17     -2.64      0.00
    2   15   17      7.52      0.00
    0    3   17     17.73      0.00
    3    4   17     13.68      0.00
    3    6   17     10.52      0.00
    3    8   17    130.04      0.00
    3   10   17     -6.92      0.00
    3   12   17     -0.43      0.00
    3   14   17      9.34      0.00
    3   16   17    -14.36      0.00
    4    5   17      0.42      0.00
    4    7   17     68.21      0.00
    4    9   17    -39.65      0.00
    4   11   17      3.47      0.00
    4   13   17      9.86      0.00
    4   15   17      3.15      0.00
    0    5   17     45.99      0.00
    5    6   17    -18.82      0.00
    5    8   17     30.09      0.00
    5   10   17    -21.30      0.00
    5   12   17    -22.23      0.00
    5   14   17     14.80      0.00
    5   16   17     -5.00      0.00
    6    7   17    -36.97      0.00
    6    9   17     -8.61      0.00
    6   11   17     -0.44      0.00
    6   13   17     -5.03      0.00
    6   15   17     13.90      0.00
    0    7   17      9.89      0.00
    7    8   17    -40.91      0.00
    7   10   17     15.61      0.00
    7   12   17      9.51      0.00
    7   14   17    -25.93      0.00
    7   16   17      1.46      0.00
    8    9   17      1.25      0.00
    8   11   17     -1.59      0.00
    8   13   17      2.41      0.00
    8   15   17      1.82      0.00
    0    9   17     21.76      0.00
    9   10   17     -8.21      0.00
    9   12   17     -0.95      0.00
    9   14   17     -3.17      0.00
    9   16   17      0.22      0.00
   10   11   17      3.87      0.00
   10   13   17     -5.19      0.00
   10   15   17     -7.22      0.00
    0   11   17      3.55      0.00
   11   12   17     -0.21      0.00
   11   14   17     23.18      0.00
   11   16   17    -15.30      0.00
   12   13   17     -8.82      0.00
   12   15   17      0.89      0.00
    0   13   17     10.23      0.00
   13   14   17     -7.09      0.00
   13   16   17     -1.21      0.00
   14   15   17     -2.50      0.00
    0   15   17     24.62      0.00
   15   16   17     10.20      0.00
    0   17   17      6.97      0.00
    2   17   17     10.53      0.00
    4   17   17      4.04      0.00
    6   17   17     -4.90      0.00
    8   17   17      7.20      0.00
   10   17   17    -21.90      0.00
   12   17   17     -0.27      0.00
   14   17   17    -24.64      0.00
   16   17   17     -3.83      0.00
    0    0   18     57.42      0.00
    1    1   18     19.97      0.00
    1    3   18     -0.54      0.00
    1    5   18     17.62      0.00
    1    7   18    -76.80      0.00
    1    9   18     -9.60      0.00
    1   11   18     17.18      0.00
    1   13   18    -13.42      0.00
    1   15   18     21.55      0.00
    1   17   18     12.06      0.00
    0    2   18    -60.82      0.00
    2    2   18    -45.17      0.00
    2    4   18      9.87      0.00
    2    6   18    -58.69      0.00
    2    8   18    -34.26      0.00
    2   10   18    -12.01      0.00
    2   12   18     22.35      0.00
    2   14   18     27.01      0.00
    2   16   18     14.43      0.00
    3    3   18     55.14      0.00
    3    5   18     59.76      0.00
    3    7   18    -22.19      0.00
    3    9   18      8.82      0.00
    3   11   18     -8.42      0.00
    3   13   18    -23.36      0.00
    3   15   18     24.64      0.00
    3   17   18     -2.98      0.00
    0    4   18     60.58      0.00
    4    4   18    123.57      0.00
    4    6   18     -6.87      0.00
    4    8   18      5.35      0.00
    4   10   18     -2.66      0.00
    4   12   18     -6.65      0.00
    4   14   18    -10.20      0.00
    4   16   18      8.27      0.00
    5    5   18    -87.82      0.00
    5    7   18    -25.14      0.00
    5    9   18     -6.57      0.00
    5   11   18      3.55      0.00
    5   13   18     -4.39      0.00
    5   15   18     -1.66      0.00
    5   17   18     -1.47      0.00
    0    6   18     59.15      0.00
    6    6   18     47.17      0.00
    6    8   18     13.17      0.00
    6   10   18     -7.31      0.00
    6   12   18     -2.85      0.00
    6   14   18     -0.02      0.00
    6   16   18     -8.59      0.00
    7    7   18     13.52      0.00
    7    9   18     14.52      0.00
    7   11   18     11.09      0.00
    7   13   18     -3.73      0.00
    7   15   18      7.86      0.00
    7   17   18      1.37      0.00
    0    8   18     48.85      0.00
    8    8   18      0.47      0.00
    8   10   18     -5.08      0.00
    8   12   18     21.65      0.00
    8   14   18      1.60      0.00
    8   16   18     10.31      0.00
    9    9   18    -12.32      0.00
    9   11   18     15.79      0.00
    9   13   18     11.41      0.00
    9   15   18     -9.36      0.00
    9   17   18     -2.89      0.00
    0   10   18    -27.70      0.00
   10   10   18     16.07      0.00
   10   12   18      9.04      0.00
   10   14   18     16.20      0.00
   10   16   18     -5.80      0.00
   11   11   18     11.21      0.00
   11   13   18    -21.78      0.00
   11   15   18      0.96      0.00
   11   17   18     -4.27      0.00
    0   12   18     36.27      0.00
   12   12   18     -5.16      0.00
   12   14   18      7.89      0.00
   12   16   18     15.48      0.00
   13   13   18     -3.01      0.00
   13   15   18     -0.10      0.00
   13   17   18      0.67      0.00
    0   14   18     11.47      0.00
   14   14   18    -12.46      0.00
   14   16   18      9.49      0.00
   15   15   18     -2.27      0.00
   15   17   18    -11.38      0.00
    0   16   18     -4.14      0.00
   16   16   18     -1.94      0.00
   17   17   18     -9.28      0.00
    0   18   18    -16.27      0.00
    2   18   18    -14.65      0.00
    4   18   18      2.87      0.00
    6   18   18    -17.50      0.00
    8   18   18     29.50      0.00
   10   18   18    -13.32      0.00
   12   18   18    -11.41      0.00
   14   18   18     -8.51      0.00
   16   18   18     -8.74      0.00
   18   18   18     -6.35      0.00
    0    1   19    112.28      0.00
    1    2   19   -108.16      0.00
    1    4   19    -43.79      0.00
    1    6   19     18.66      0.00
    1    8   19    -21.90      0.00
    1   10   19      4.31      0.00
    1   12   19     -4.70      0.00
    1   14   19     -4.31      0.00
    1   16   19     -5.89      0.00
    1   18   19      2.61      0.00
    2    3   19     13.92      0.00
    2    5   19      3.32      0.00
    2    7   19      4.39      0.00
    2    9   19    -14.27      0.00
    2   11   19      4.45      0.00
    2   13   19     12.13      0.00
    2   15   19     -5.76      0.00
    2   17   19     11.71      0.00
    0    3   19     -7.59      0.00
    3    4   19      6.19      0.00
    3    6   19     -4.52      0.00
    3    8   19     10.71      0.00
    3   10   19      1.66      0.00
    3   12   19     13.89      0.00
    3   14   19     16.45      0.00
    3   16   19      5.85      0.00
    3   18   19    -22.52      0.00
    4    5   19      6.92      0.00
    4    7   19     -0.55      0.00
    4    9   19      4.87      0.00
    4   11   19     -3.67      0.00
    4   13   19    -22.24      0.00
    4   15   19      0.08      0.00
    4   17   19     -2.15      0.00
    0    5   19    -63.05      0.00
    5    6   19    -53.16      0.00
    5    8   19    -13.98      0.00
    5   10   19     29.01      0.00
    5   12   19    -10.10      0.00
    5   14   19     -4.14      0.00
    5   16   19    -16.10      0.00
    5   18   19     -3.52      0.00
    6    7   19    -14.40      0.00
    6    9   19     -9.49      0.00
    6   11   19     -7.30      0.00
    6   13   19      6.19      0.00
    6   15   19      0.95      0.00
    6   17   19    -13.02      0.00
    0    7   19      7.44      0.00
    7    8   19      5.02      0.00
    7   10   19     -7.35      0.00
    7   12   19    -11.88      0.00
    7   14   19     21.73      0.00
    7   16   19     -6.01      0.00
    7   18   19    -13.18      0.00
    8    9   19     16.41      0.00
    8   11   19     19.66      0.00
    8   13   19    -10.43      0.00
    8   15   19      1.75      0.00
    8   17   19     -3.47      0.00
    0    9   19     27.32      0.00
    9   10   19    -18.96      0.00
    9   12   19     -2.56      0.00
    9   14   19      0.03      0.00
    9   16   19      1.52      0.00
    9   18   19     -3.77      0.00
   10   11   19     13.72      0.00
   10   13   19      3.64      0.00
   10   15   19      6.79      0.00
   10   17   19     -2.29      0.00
    0   11   19     -9.14      0.00
   11   12   19     -7.34      0.00
   11   14   19    -12.81      0.00
   11   16   19      9.84      0.00
   11   18   19      9.71      0.00
   12   13   19      5.82      0.00
   12   15   19     -4.91      0.00
   12   17   19      7.15      0.00
    0   13   19    -23.45      0.00
   13   14   19      0.38      0.00
   13   16   19    -10.18      0.00
   13   18   19     -1.67      0.00
   14   15   19      0.93      0.00
   14   17   19      0.75      0.00
    0   15   19    -14.57      0.00
   15   16   19      7.40      0.00
   15   18   19     -3.87      0.00
   16   17   19     10.18      0.00
    0   17   19     18.76      0.00
   17   18   19     -6.70      0.00
    0   19   19     18.54      0.00
    2   19   19     -1.02      0.00
    4   19   19      7.74      0.00
    6   19   19     -2.63      0.00
    8   19   19      2.93      0.00
   10   19   19      3.46      0.00
   12   19   19      4.93      0.00
   14   19   19    -12.24      0.00
   16   19   19     -0.27      0.00
   18   19   19     -8.07      0.00
    0    0   20     71.30      0.00
    1    1   20    -12.01      0.00
    1    3   20     10.79      0.00
    1    5   20    -12.13      0.00
    1    7   20      5.52      0.00
    1    9   20     -5.53      0.00
    1   11   20      3.88      0.00
    1   13   20     -2.41      0.00
    1   15   20     11.40      0.00
    1   17   20      1.86      0.00
    1   19   20      3.02      0.00
    0    2   20    -20.12      0.00
    2    2   20     -1.54      0.00
    2    4   20    -11.52      0.00
    2    6   20    -11.69      0.00
    2    8   20      5.89      0.00
    2   10   20     -0.42      0.00
    2   12   20    -22.67      0.00
    2   14   20      4.34      0.00
    2   16   20     -9.79      0.00
    2   18   20     12.97      0.00
    3    3   20      9.14      0.00
    3    5   20     25.31      0.00
    3    7   20     14.29      0.00
    3    9   20     -6.98      0.00
    3   11   20     13.29      0.00
    3   13   20      5.80      0.00
    3   15   20    -22.39      0.00
    3   17   20    -16.82      0.00
    3   19   20    -12.92      0.00
    0    4   20     35.04      0.00
    4    4   20    -30.49      0.00
    4    6   20    -38.88      0.00
    4    8   20     -2.68      0.00
    4   10   20     -7.40      0.00
    4   12   20      2.45      0.00
    4   14   20     11.21      0.00
    4   16   20     13.63      0.00
    4   18   20      2.71      0.00
    5    5   20     18.12      0.00
    5    7   20     19.98      0.00
    5    9   20     -1.39      0.00
    5   11   20     -2.61      0.00
    5   13   20     -6.06      0.00
    5   15   20    -21.99      0.00
    5   17   20     -4.94      0.00
    5   19   20     -2.66      0.00
    0    6   20     17.20      0.00
    6    6   20      8.23      0.00
    6    8   20    -16.32      0.00
    6   10   20    -11.65      0.00
    6   12   20      8.77      0.00
    6   14   20    -17.96      0.00
    6   16   20      1.42      0.00
    6   18   20     19.03      0.00
    7    7   20      1.61      0.00
    7    9   20     -0.78      0.00
    7   11   20      3.41      0.00
    7   13   20    -12.83      0.00
    7   15   20     -6.82      0.00
    7   17   20     -0.11      0.00
    7   19   20     -4.99      0.00
    0    8   20      0.57      0.00
    8    8   20    -21.14      0.00
    8   10   20     -5.98      0.00
    8   12   20      4.08      0.00
    8   14   20     -0.26      0.00
    8   16   20      9.26      0.00
    8   18   20     34.32      0.00
    9    9   20      6.28      0.00
    9   11   20      6.25      0.00
    9   13   20     -0.63      0.00
    9   15   20      0.85      0.00
    9   17   20      2.31      0.00
    9   19   20      2.68      0.00
    0   10   20    -12.25      0.00
   10   10   20      0.02      0.00
   10   12   20     -7.51      0.00
   10   14   20    -10.18      0.00
   10   16   20    -14.25      0.00
   10   18   20     11.58      0.00
   11   11   20     -1.47      0.00
   11   13   20      7.00      0.00
   11   15   20      8.41      0.00
   11   17   20     -4.85      0.00
   11   19   20     -2.83      0.00
    0   12   20      8.51      0.00
   12   12   20     -0.51      0.00
   12   14   20     13.10      0.00
   12   16   20      5.54      0.00
   12   18   20      6.98      0.00
   13   13   20    -14.26      0.00
   13   15   20     -0.11      0.00
   13   17   20      3.00      0.00
   13   19   20      6.60      0.00
    0   14   20      0.87      0.00
   14   14   20      0.06      0.00
   14   16   20    -12.29      0.00
   14   18   20      8.13      0.00
   15   15   20     12.95      0.00
   15   17   20    -10.39      0.00
   15   19   20     -7.14      0.00
    0   16   20      2.07      0.00
   16   16   20     12.22      0.00
   16   18   20      3.81      0.00
   17   17   20     -5.33      0.00
   17   19   20      7.95      0.00
    0   18   20     12.26      0.00
   18   18   20    -15.58      0.00
   19   19   20     23.79      0.00
    0   20   20    -10.92      0.00
    2   20   20     15.97      0.00
    4   20   20     -1.61      0.00
    6   20   20     -4.63      0.00
    8   20   20      3.68      0.00
   10   20   20      3.69      0.00
   12   20   20      5.25      0.00
   14   20   20     -8.23      0.00
   16   20   20      5.61      0.00
   18   20   20     -9.97      0.00
   20   20   20      9.67      0.00
    0    1   21    -20.26      0.00
    1    2   21     -7.29      0.00
    1    4   21      2.34      0.00
    1    6   21      0.23      0.00
    1    8   21      8.53      0.00
    1   10   21     -7.01      0.00
    1   12   21      6.53      0.00
    1   14   21    -14.49      0.00
    1   16   21     -8.22      0.00
    1   18   21     -8.61      0.00
    1   20   21     -4.55      0.00
    2    3   21     10.77      0.00
    2    5   21    -17.48      0.00
    2    7   21    -10.58      0.00
    2    9   21      5.11      0.00
    2   11   21     -6.93      0.00
    2   13   21     -0.76      0.00
    2   15   21    -20.24      0.00
    2   17   21     -3.19      0.00
    2   19   21      8.96      0.00
    0    3   21    -15.06      0.00
    3    4   21      5.76      0.00
    3    6   21    -10.77      0.00
    3    8   21      3.30      0.00
    3   10   21     -4.80      0.00
    3   12   21     -5.14      0.00
    3   14   21     -1.25      0.00
    3   16   21     18.21      0.00
    3   18   21      2.54      0.00
    3   20   21      5.14      0.00
    4    5   21      1.73      0.00
    4    7   21     18.46      0.00
    4    9   21      9.05      0.00
    4   11   21      4.89      0.00
    4   13   21     12.53      0.00
    4   15   21     26.97      0.00
    4   17   21     -4.15      0.00
    4   19   21      2.47      0.00
    0    5   21     25.54      0.00
    5    6   21    -22.71      0.00
    5    8   21     14.77      0.00
    5   10   21    -14.36      0.00
    5   12   21     15.46      0.00
    5   14   21     13.40      0.00
    5   16   21     -5.02      0.00
    5   18   21     -4.85      0.00
    5   20   21     -8.95      0.00
    6    7   21     -1.52      0.00
    6    9   21      4.69      0.00
    6   11   21      3.87      0.00
    6   13   21     -4.63      0.00
    6   15   21     -7.41      0.00
    6   17   21      4.80      0.00
    6   19   21     -4.53      0.00
    0    7   21     -5.85      0.00
    7    8   21     10.51      0.00
    7   10   21      7.21      0.00
    7   12   21    -13.06      0.00
    7   14   21     -7.96      0.00
    7   16   21      7.51      0.00
    7   18   21     -4.77      0.00
    7   20   21     -3.96      0.00
    8    9   21     -8.57      0.00
    8   11   21     -3.95      0.00
    8   13   21      4.02      0.00
    8   15   21     18.70      0.00
    8   17   21     -8.90      0.00
    8   19   21     -0.35      0.00
    0    9   21      4.27      0.00
    9   10   21      8.63      0.00
    9   12   21     -7.12      0.00
    9   14   21     11.77      0.00
    9   16   21      3.59      0.00
    9   18   21      4.90      0.00
    9   20   21     -4.00      0.00
   10   11   21     -1.88      0.00
   10   13   21     -0.21      0.00
   10   15   21     -4.11      0.00
   10   17   21      5.42      0.00
   10   19   21     10.71      0.00
    0   11   21      0.20      0.00
   11   12   21      1.66      0.00
   11   14   21      3.25      0.00
   11   16   21     -7.01      0.00
   11   18   21      8.28      0.00
   11   20   21      0.09      0.00
   12   13   21     -8.35      0.00
   12   15   21      8.53      0.00
   12   17   21     -0.42      0.00
   12   19   21     -1.56      0.00
    0   13   21     -3.05      0.00
   13   14   21      5.34      0.00
   13   16   21      2.18      0.00
   13   18   21     -2.65      0.00
   13   20   21     -4.49      0.00
   14   15   21    -10.59      0.00
   14   17   21     -2.54      0.00
   14   19   21      7.91      0.00
    0   15   21      0.27      0.00
   15   16   21     12.67      0.00
   15   18   21     -2.18      0.00
   15   20   21      6.16      0.00
   16   17   21      0.62      0.00
   16   19   21     -0.75      0.00
    0   17   21     10.08      0.00
   17   18   21      4.32      0.00
   17   20   21      8.39      0.00
   18   19   21      3.16      0.00
    0   19   21    -12.87      0.00
   19   20   21     -1.17      0.00
    0   21   21    -33.30      0.00
    2   21   21     10.52      0.00
    4   21   21      5.37      0.00
    6   21   21    -22.94      0.00
    8   21   21     12.23      0.00
   10   21   21      3.20      0.00
   12   21   21      7.07      0.00
   14   21   21    -14.01      0.00
   16   21   21     12.50      0.00
   18   21   21      4.69      0.00
   20   21   21      0.69      0.00
    0    0   22    -70.34      0.00
    1    1   22     23.20      0.00
    1    3   22      2.65      0.00
    1    5   22    -14.84      0.00
    1    7   22      9.80      0.00
    1    9   22     10.54      0.00
    1   11   22      8.84      0.00
    1   13   22      0.64      0.00
    1   15   22     -7.04      0.00
    1   17   22      3.03      0.00
    1   19   22      0.04      0.00
    1   21   22      3.15      0.00
    0    2   22    -19.97      0.00
    2    2   22      0.58      0.00
    2    4   22     -2.85      0.00
    2    6   22      0.50      0.00
    2    8   22    -26.21      0.00
    2   10   22     -6.92      0.00
    2   12   22     -3.84      0.00
    2   14   22     -4.58      0.00
    2   16   22    -21.09      0.00
    2   18   22      4.87      0.00
    2   20   22     -4.61      0.00
    3    3   22      8.48      0.00
    3    5   22    -12.88      0.00
    3    7   22     -4.64      0.00
    3    9   22     18.14      0.00
    3   11   22     -1.05      0.00
    3   13   22      6.43      0.00
    3   15   22     24.86      0.00
    3   17   22      6.27      0.00
    3   19   22     -7.74      0.00
    3   21   22     -2.19      0.00
    0    4   22      0.62      0.00
    4    4   22    -34.69      0.00
    4    6   22     25.40      0.00
    4    8   22    -10.80      0.00
    4   10   22     -9.12      0.00
    4   12   22     -2.12      0.00
    4   14   22      2.99      0.00
    4   16   22     -4.07      0.00
    4   18   22     -2.76      0.00
    4   20   22      9.01      0.00
    5    5   22      1.73      0.00
    5    7   22     -3.59      0.00
    5    9   22      7.72      0.00
    5   11   22     -2.48      0.00
    5   13   22     -8.92      0.00
    5   15   22     12.16      0.00
    5   17   22      1.20      0.00
    5   19   22      2.63      0.00
    5   21   22      4.48      0.00
    0    6   22     34.56      0.00
    6    6   22      0.88      0.00
    6    8   22    -16.91      0.00
    6   10   22     10.03      0.00
    6   12   22     11.04      0.00
    6   14   22     -8.53      0.00
    6   16   22     -0.16      0.00
    6   18   22     -0.26      0.00
    6   20   22      6.04      0.00
    7    7   22     -0.11      0.00
    7    9   22      1.77      0.00
    7   11   22      4.51      0.00
    7   13   22     22.57      0.00
    7   15   22     12.93      0.00
    7   17   22     -0.77      0.00
    7   19   22     -7.55      0.00
    7   21   22     -5.95      0.00
    0    8   22     24.29      0.00
    8    8   22     -6.04      0.00
    8   10   22     -5.48      0.00
    8   12   22      0.73      0.00
    8   14   22     -7.75      0.00
    8   16   22     -5.34      0.00
    8   18   22      5.23      0.00
    8   20   22     10.91      0.00
    9    9   22     -6.48      0.00
    9   11   22     11.11      0.00
    9   13   22      0.14      0.00
    9   15   22     -0.63      0.00
    9   17   22     -3.91      0.00
    9   19   22     -0.67      0.00
    9   21   22      7.78      0.00
    0   10   22      6.42      0.00
   10   10   22    -36.48      0.00
   10   12   22    -11.65      0.00
   10   14   22     -6.50      0.00
   10   16   22      1.05      0.00
   10   18   22     -2.30      0.00
   10   20   22     -7.54      0.00
   11   11   22    -12.26      0.00
   11   13   22      6.05      0.00
   11   15   22    -13.39      0.00
   11   17   22      5.31      0.00
   11   19   22      2.13      0.00
   11   21   22     -7.79      0.00
    0   12   22      5.52      0.00
   12   12   22    -23.48      0.00
   12   14   22      7.50      0.00
   12   16   22     -4.43      0.00
   12   18   22     -3.92      0.00
   12   20   22      1.69      0.00
   13   13   22      1.02      0.00
   13   15   22      5.00      0.00
   13   17   22     -9.03      0.00
   13   19   22      2.49      0.00
   13   21   22     -8.59      0.00
    0   14   22     14.70      0.00
   14   14   22      6.66      0.00
   14   16   22      7.00      0.00
   14   18   22     -0.39      0.00
   14   20   22     -5.30      0.00
   15   15   22    -15.19      0.00
   15   17   22      0.60      0.00
   15   19   22      5.82      0.00
   15   21   22      3.86      0.00
    0   16   22      3.42      0.00
   16   16   22     -4.20      0.00
   16   18   22    -16.33      0.00
   16   20   22      2.61      0.00
   17   17   22      8.08      0.00
   17   19   22     -1.76      0.00
   17   21   22      7.01      0.00
    0   18   22     16.40      0.00
   18   18   22      1.64      0.00
   18   20   22     -4.54      0.00
   19   19   22      6.38      0.00
   19   21   22      0.00      0.00
    0   20   22      5.43      0.00
   20   20   22     -3.19      0.00
   21   21   22     -5.51      0.00
    0   22   22      5.89      0.00
    2   22   22      3.60      0.00
    4   22   22      3.18      0.00
    6   22   22     12.04      0.00
    8   22   22      1.34      0.00
   10   22   22    -14.21      0.00
   12   22   22      9.96      0.00
   14   22   22     -1.07      0.00
   16   22   22     -4.34      0.00
   18   22   22     14.46      0.00
   20   22   22      3.57      0.00
   22   22   22     -9.57      0.00
    0    1   23    -34.70      0.00
    1    2   23      0.73      0.00
    1    4   23     10.21      0.00
    1    6   23    -11.38      0.00
    1    8   23      1.31      0.00
    1   10   23     -2.66      0.00
    1   12   23      6.35      0.00
    1   14   23      4.57      0.00
    1   16   23     -5.10      0.00
    1   18   23      0.66      0.00
    1   20   23     -6.06      0.00
    1   22   23     -1.65      0.00
    2    3   23    -15.81      0.00
    2    5   23     -0.77      0.00
    2    7   23      0.87      0.00
    2    9   23    -10.67      0.00
    2   11   23      4.38      0.00
    2   13   23      5.38      0.00
    2   15   23     -1.29      0.00
    2   17   23     -5.79      0.00
    2   19   23     -0.08      0.00
    2   21   23    -15.34      0.00
    0    3   23     -9.62      0.00
    3    4   23     -9.44      0.00
    3    6   23      0.70      0.00
    3    8   23    -10.22      0.00
    3   10   23      8.58      0.00
    3   12   23     -8.40      0.00
    3   14   23     -5.08      0.00
    3   16   23     -1.12      0.00
    3   18   23     -8.40      0.00
    3   20   23      2.81      0.00
    3   22   23      7.09      0.00
    4    5   23     11.60      0.00
    4    7   23      5.42      0.00
    4    9   23     -0.28      0.00
    4   11   23      6.58      0.00
    4   13   23     21.21      0.00
    4   15   23      3.46      0.00
    4   17   23     -0.44      0.00
    4   19   23      2.99      0.00
    4   21   23      7.56      0.00
    0    5   23    -15.09      0.00
    5    6   23     -3.35      0.00
    5    8   23      7.51      0.00
    5   10   23      0.68      0.00
    5   12   23     -5.62      0.00
    5   14   23     -5.89      0.00
    5   16   23      3.78      0.00
    5   18   23      9.12      0.00
    5   20   23    -12.42      0.00
    5   22   23     -0.71      0.00
    6    7   23    -18.68      0.00
    6    9   23      5.99      0.00
    6   11   23     -9.35      0.00
    6   13   23     -3.29      0.00
    6   15   23     -5.22      0.00
    6   17   23    -13.55      0.00
    6   19   23     -2.18      0.00
    6   21   23     -5.59      0.00
    0    7   23      2.90      0.00
    7    8   23      8.21      0.00
    7   10   23      7.23      0.00
    7   12   23      2.98      0.00
    7   14   23      1.17      0.00
    7   16   23      1.35      0.00
    7   18   23      3.60      0.00
    7   20   23      0.05      0.00
    7   22   23     11.77      0.00
    8    9   23      0.68      0.00
    8   11   23     -0.96      0.00
    8   13   23      5.92      0.00
    8   15   23      0.92      0.00
    8   17   23      2.45      0.00
    8   19   23     -4.73      0.00
    8   21   23      0.10      0.00
    0    9   23      4.61      0.00
    9   10   23      6.45      0.00
    9   12   23     -0.14      0.00
    9   14   23     -7.19      0.00
    9   16   23      1.04      0.00
    9   18   23      0.25      0.00
    9   20   23     -1.66      0.00
    9   22   23      5.52      0.00
   10   11   23      2.16      0.00
   10   13   23     -3.02      0.00
   10   15   23     -3.56      0.00
   10   17   23     -3.25      0.00
   10   19   23     -6.27      0.00
   10   21   23     -6.34      0.00
    0   11   23    -11.68      0.00
   11   12   23      6.36      0.00
   11   14   23     -1.79      0.00
   11   16   23     -0.40      0.00
   11   18   23    -10.24      0.00
   11   20   23    -10.78      0.00
   11   22   23      4.41      0.00
   12   13   23     -7.54      0.00
   12   15   23     -2.12      0.00
   12   17   23      6.06      0.00
   12   19   23     12.64      0.00
   12   21   23      2.07      0.00
    0   13   23     -5.81      0.00
   13   14   23     -0.88      0.00
   13   16   23      8.20      0.00
   13   18   23     12.27      0.00
   13   20   23    -15.43      0.00
   13   22   23      2.93      0.00
   14   15   23     -5.53      0.00
   14   17   23     -6.74      0.00
   14   19   23     -2.29      0.00
   14   21   23    -11.66      0.00
    0   15   23      4.61      0.00
   15   16   23     -4.95      0.00
   15   18   23     11.13      0.00
   15   20   23      0.63      0.00
   15   22   23     -9.98      0.00
   16   17   23     -5.82      0.00
   16   19   23      1.92      0.00
   16   21   23      1.10      0.00
    0   17   23     12.71      0.00
   17   18   23      7.60      0.00
   17   20   23      3.38      0.00
   17   22   23     -0.86      0.00
   18   19   23      1.83      0.00
   18   21   23     -7.42      0.00
    0   19   23     10.19      0.00
   19   20   23     -0.49      0.00
   19   22   23      1.18      0.00
   20   21   23      5.51      0.00
    0   21   23      5.00      0.00
   21   22   23      1.34      0.00
    0   23   23     -4.56      0.00
    2   23   23     -8.74      0.00
    4   23   23      8.86      0.00
    6   23   23     -9.75      0.00
    8   23   23     -5.12      0.00
   10   23   23      2.01      0.00
   12   23   23     -4.99      0.00
   14   23   23     -2.37      0.00
   16   23   23     -5.80      0.00
   18   23   23      5.99      0.00
   20   23   23     -3.27      0.00
   22   23   23      6.46      0.00
    0    0   24    -21.14      0.00
    1    1   24     -7.69      0.00
    1    3   24     -0.02      0.00
    1    5   24     14.12      0.00
    1    7   24    -11.30      0.00
    1    9   24     -6.52      0.00
    1   11   24      1.69      0.00
    1   13   24      2.44      0.00
    1   15   24    -16.74      0.00
    1   17   24      1.32      0.00
    1   19   24      8.76      0.00
    1   21   24    -11.08      0.00
    1   23   24     -7.71      0.00
    0    2   24     22.54      0.00
    2    2   24    -16.41      0.00
    2    4   24     -3.30      0.00
    2    6   24    -17.26      0.00
    2    8   24      8.19      0.00
    2   10   24     -2.91      0.00
    2   12   24     25.99      0.00
    2   14   24    -14.54      0.00
    2   16   24      4.85      0.00
    2   18   24     -6.48      0.00
    2   20   24    -14.60      0.00
    2   22   24     -5.27      0.00
    3    3   24    -16.65      0.00
    3    5   24      5.29      0.00
    3    7   24     -2.41      0.00
    3    9   24     -2.79      0.00
    3   11   24     -4.57      0.00
    3   13   24    -12.55      0.00
    3   15   24      5.50      0.00
    3   17   24      0.46      0.00
    3   19   24      5.09      0.00
    3   21   24      8.07      0.00
    3   23   24     -4.66      0.00
    0    4   24     -7.02      0.00
    4    4   24     18.17      0.00
    4    6   24      6.37      0.00
    4    8   24      2.51      0.00
    4   10   24     -6.47      0.00
    4   12   24      5.70      0.00
    4   14   24     -6.09      0.00
    4   16   24      1.16      0.00
    4   18   24     -5.26      0.00
    4   20   24      9.70      0.00
    4   22   24      0.03      0.00
    5    5   24     -2.84      0.00
    5    7   24      1.59      0.00
    5    9   24      3.98      0.00
    5   11   24      4.01      0.00
    5   13   24     -9.24      0.00
    5   15   24      6.21      0.00
    5   17   24      4.41      0.00
    5   19   24     -8.58      0.00
    5   21   24      6.96      0.00
    5   23   24     -0.10      0.00
    0    6   24     40.13      0.00
    6    6   24     -1.61      0.00
    6    8   24     11.40      0.00
    6   10   24     -1.84      0.00
    6   12   24    -10.21      0.00
    6   14   24     -0.20      0.00
    6   16   24      2.05      0.00
    6   18   24     -1.18      0.00
    6   20   24     -6.31      0.00
    6   22   24      1.16      0.00
    7    7   24     -5.34      0.00
    7    9   24      1.07      0.00
    7   11   24      0.41      0.00
    7   13   24     10.17      0.00
    7   15   24     -7.42      0.00
    7   17   24      3.31      0.00
    7   19   24      6.28      0.00
    7   21   24     -0.81      0.00
    7   23   24     -1.42      0.00
    0    8   24     13.85      0.00
    8    8   24     -4.51      0.00
    8   10   24     11.32      0.00
    8   12   24     11.43      0.00
    8   14   24     -0.82      0.00
    8   16   24     -7.32      0.00
    8   18   24     -2.54      0.00
    8   20   24     -9.71      0.00
    8   22   24      4.43      0.00
    9    9   24     -8.75      0.00
    9   11   24      5.68      0.00
    9   13   24     -7.69      0.00
    9   15   24     15.41      0.00
    9   17   24     -4.01      0.00
    9   19   24      3.61      0.00
    9   21   24      7.21      0.00
    9   23   24     -1.28      0.00
    0   10   24    -40.10      0.00
   10   10   24     -4.56      0.00
   10   12   24      0.09      0.00
   10   14   24      0.07      0.00
   10   16   24      1.98      0.00
   10   18   24     -8.67      0.00
   10   20   24     -0.66      0.00
   10   22   24    -10.39      0.00
   11   11   24    -32.02      0.00
   11   13   24     -3.05      0.00
   11   15   24      0.91      0.00
   11   17   24      5.57      0.00
   11   19   24      0.99      0.00
   11   21   24     -0.67      0.00
   11   23   24     -0.64      0.00
    0   12   24    -17.76      0.00
   12   12   24      5.78      0.00
   12   14   24      3.31      0.00
   12   16   24    -18.77      0.00
   12   18   24     -3.81      0.00
   12   20   24      5.17      0.00
   12   22   24     -5.01      0.00
   13   13   24     11.31      0.00
   13   15   24      7.44      0.00
   13   17   24      1.71      0.00
   13   19   24      4.63      0.00
   13   21   24      2.02      0.00
   13   23   24     -1.10      0.00
    0   14   24      7.65      0.00
   14   14   24     -6.42      0.00
   14   16   24      0.90      0.00
   14   18   24      0.23      0.00
   14   20   24     -9.43      0.00
   14   22   24      5.34      0.00
   15   15   24     -4.15      0.00
   15   17   24      6.01      0.00
   15   19   24     -6.23      0.00
   15   21   24      1.09      0.00
   15   23   24      2.44      0.00
    0   16   24     -1.29      0.00
   16   16   24    -10.32      0.00
   16   18   24      0.18      0.00
   16   20   24      3.40      0.00
   16   22   24     -1.91      0.00
   17   17   24     -3.74      0.00
   17   19   24      0.66      0.00
   17   21   24     -6.13      0.00
   17   23   24    -11.39      0.00
    0   18   24      3.12      0.00
   18   18   24      8.03      0.00
   18   20   24     -6.64      0.00
   18   22   24     -1.36      0.00
   19   19   24     14.43      0.00
   19   21   24     -1.03      0.00
   19   23   24     -8.08      0.00
    0   20   24     -4.37      0.00
   20   20   24     11.92      0.00
   20   22   24     -6.39      0.00
   21   21   24      0.40      0.00
   21   23   24     -1.68      0.00
    0   22   24     -3.48      0.00
   22   22   24    -15.29      0.00
   23   23   24     15.34      0.00
    0   24   24     11.43      0.00
    2   24   24      2.20      0.00
    4   24   24      4.43      0.00
    6   24   24    -18.49      0.00
    8   24   24      3.67      0.00
   10   24   24     -6.71      0.00
   12   24   24     -5.42      0.00
   14   24   24      7.76      0.00
   16   24   24    -20.90      0.00
   18   24   24     -2.37      0.00
   20   24   24     -3.42      0.00
   22   24   24      7.74      0.00
   24   24   24    -12.87      0.00
    0    1   25      2.22      0.00
    1    2   25     -2.72      0.00
    1    4   25      2.36      0.00
    1    6   25     10.33      0.00
    1    8   25     -6.23      0.00
    1   10   25     -2.09      0.00
    1   12   25    -15.71      0.00
    1   14   25     -0.61      0.00
    1   16   25      9.03      0.00
    1   18   25     -6.44      0.00
    1   20   25      4.13      0.00
    1   22   25      3.35      0.00
    1   24   25     -6.92      0.00
    2    3   25      5.03      0.00
    2    5   25     10.89      0.00
    2    7   25      1.63      0.00
    2    9   25     -7.00      0.00
    2   11   25     15.31      0.00
    2   13   25     -4.80      0.00
    2   15   25      7.22      0.00
    2   17   25    -10.78      0.00
    2   19   25      0.76      0.00
    2   21   25     -0.13      0.00
    2   23   25     -8.57      0.00
    0    3   25     -6.89      0.00
    3    4   25     -0.34      0.00
    3    6   25    -13.45      0.00
    3    8   25      3.71      0.00
    3   10   25      1.24      0.00
    3   12   25     -2.05      0.00
    3   14   25     10.82      0.00
    3   16   25      0.85      0.00
    3   18   25      2.86      0.00
    3   20   25     -0.72      0.00
    3   22   25      2.14      0.00
    3   24   25      3.62      0.00
    4    5   25     10.12      0.00
    4    7   25      5.50      0.00
    4    9   25      7.33      0.00
    4   11   25     -4.73      0.00
    4   13   25      8.68      0.00
    4   15   25     -6.03      0.00
    4   17   25      1.64      0.00
    4   19   25      4.11      0.00
    4   21   25      9.48      0.00
    4   23   25      2.18      0.00
    0    5   25    -12.84      0.00
    5    6   25     -8.10      0.00
    5    8   25      4.21      0.00
    5   10   25      7.59      0.00
    5   12   25      1.44      0.00
    5   14   25     -0.89      0.00
    5   16   25     -5.24      0.00
    5   18   25     -0.32      0.00
    5   20   25     -3.10      0.00
    5   22   25     -4.77      0.00
    5   24   25     -1.90      0.00
    6    7   25      3.84      0.00
    6    9   25      0.44      0.00
    6   11   25     -1.84      0.00
    6   13   25     -5.81      0.00
    6   15   25      6.99      0.00
    6   17   25     -0.14      0.00
    6   19   25      0.35      0.00
    6   21   25      0.75      0.00
    6   23   25      1.44      0.00
    0    7   25     -7.22      0.00
    7    8   25     -9.87      0.00
    7   10   25     -4.93      0.00
    7   12   25     -0.02      0.00
    7   14   25     10.96      0.00
    7   16   25     -4.46      0.00
    7   18   25     -3.15      0.00
    7   20   25     -6.90      0.00
    7   22   25      8.03      0.00
    7   24   25      7.86      0.00
    8    9   25     -2.94      0.00
    8   11   25    -10.09      0.00
    8   13   25     -3.99      0.00
    8   15   25     -9.49      0.00
    8   17   25      3.66      0.00
    8   19   25     -1.19      0.00
    8   21   25    -11.44      0.00
    8   23   25     -3.98      0.00
    0    9   25      8.04      0.00
    9   10   25      0.40      0.00
    9   12   25     -0.54      0.00
    9   14   25     -5.54      0.00
    9   16   25      9.76      0.00
    9   18   25     -5.88      0.00
    9   20   25      8.06      0.00
    9   22   25     -1.15      0.00
    9   24   25     -7.58      0.00
   10   11   25     -0.61      0.00
   10   13   25     -4.87      0.00
   10   15   25     -0.56      0.00
   10   17   25    -12.16      0.00
   10   19   25     -2.85      0.00
   10   21   25      7.51      0.00
   10   23   25     -5.10      0.00
    0   11   25     -4.92      0.00
   11   12   25     -5.50      0.00
   11   14   25     -0.60      0.00
   11   16   25      1.04      0.00
   11   18   25    -10.33      0.00
   11   20   25     -1.00      0.00
   11   22   25     -6.29      0.00
   11   24   25     -4.58      0.00
   12   13   25      6.75      0.00
   12   15   25     -2.00      0.00
   12   17   25     -2.05      0.00
   12   19   25     -2.50      0.00
   12   21   25      0.56      0.00
   12   23   25     -6.36      0.00
    0   13   25      1.25      0.00
   13   14   25     -9.37      0.00
   13   16   25     -1.00      0.00
   13   18   25     -0.75      0.00
   13   20   25     -2.03      0.00
   13   22   25     -4.61      0.00
   13   24   25     -3.61      0.00
   14   15   25     12.01      0.00
   14   17   25      2.79      0.00
   14   19   25    -14.19      0.00
   14   21   25      0.36      0.00
   14   23   25     -6.39      0.00
    0   15   25     -1.83      0.00
   15   16   25    -24.28      0.00
   15   18   25      8.78      0.00
   15   20   25      0.48      0.00
   15   22   25     -1.54      0.00
   15   24   25     -2.65      0.00
   16   17   25     -5.90      0.00
   16   19   25      6.82      0.00
   16   21   25     -2.54      0.00
   16   23   25     -8.72      0.00
    0   17   25      4.68      0.00
   17   18   25     -7.42      0.00
   17   20   25      1.70      0.00
   17   22   25      3.12      0.00
   17   24   25     -7.44      0.00
   18   19   25      5.64      0.00
   18   21   25     -0.45      0.00
   18   23   25     -0.18      0.00
    0   19   25    -10.72      0.00
   19   20   25     -8.91      0.00
   19   22   25     -0.68      0.00
   19   24   25     -2.13      0.00
   20   21   25     -4.35      0.00
   20   23   25      3.39      0.00
    0   21   25     -5.40      0.00
   21   22   25     -1.04      0.00
   21   24   25      9.91      0.00
   22   23   25     -3.42      0.00
    0   23   25      7.78      0.00
   23   24   25     -0.27      0.00
    0   25   25     16.24      0.00
    2   25   25     -3.41      0.00
    4   25   25     -5.25      0.00
    6   25   25      6.93      0.00
    8   25   25      4.46      0.00
   10   25   25     -9.93      0.00
   12   25   25      7.56      0.00
   14   25   25      1.01      0.00
   16   25   25     -0.12      0.00
   18   25   25     -5.67      0.00
   20   25   25     -3.43      0.00
   22   25   25      2.86      0.00
   24   25   25     -2.22      0.00
    0    0   26     11.10      0.00
    1    1   26     -2.67      0.00
    1    3   26     -7.63      0.00
    1    5   26     -4.91      0.00
    1    7   26      2.64      0.00
    1    9   26     -1.38      0.00
    1   11   26     -5.44      0.00
    1   13   26     -7.42      0.00
    1   15   26      9.99      0.00
    1   17   26      5.67      0.00
    1   19   26    -13.28      0.00
    1   21   26      1.14      0.00
    1   23   26      9.27      0.00
    1   25   26     -5.00      0.00
    0    2   26     22.27      0.00
    2    2   26     22.23      0.00
    2    4   26     25.61      0.00
    2    6   26    -25.95      0.00
    2    8   26      4.11      0.00
    2   10   26     -5.55      0.00
    2   12   26      9.10      0.00
    2   14   26    -13.48      0.00
    2   16   26      7.07      0.00
    2   18   26      2.91      0.00
    2   20   26     -9.94      0.00
    2   22   26     -8.40      0.00
    2   24   26      1.36      0.00
    3    3   26      5.43      0.00
    3    5   26     14.52      0.00
    3    7   26      7.44      0.00
    3    9   26      1.03      0.00
    3   11   26     -2.39      0.00
    3   13   26     -5.93      0.00
    3   15   26     -4.03      0.00
    3   17   26     -9.15      0.00
    3   19   26     -0.18      0.00
    3   21   26      1.03      0.00
    3   23   26      7.72      0.00
    3   25   26     -1.43      0.00
    0    4   26     22.97      0.00
    4    4   26     -6.66      0.00
    4    6   26     -9.12      0.00
    4    8   26      6.67      0.00
    4   10   26      2.47      0.00
    4   12   26     -0.95      0.00
    4   14   26      3.43      0.00
    4   16   26     11.29      0.00
    4   18   26      5.60      0.00
    4   20   26     -1.20      0.00
    4   22   26      5.32      0.00
    4   24   26      4.44      0.00
    5    5   26     -1.60      0.00
    5    7   26     -3.05      0.00
    5    9   26      8.98      0.00
    5   11   26     -2.07      0.00
    5   13   26      3.03      0.00
    5   15   26     -7.37      0.00
    5   17   26      2.11      0.00
    5   19   26     -3.09      0.00
    5   21   26     -4.12      0.00
    5   23   26     -2.19      0.00
    5   25   26     -7.88      0.00
    0    6   26     -7.44      0.00
    6    6   26    -21.06      0.00
    6    8   26     -2.34      0.00
    6   10   26      8.47      0.00
    6   12   26      0.72      0.00
    6   14   26      3.13      0.00
    6   16   26     -2.16      0.00
    6   18   26     -0.76      0.00
    6   20   26      0.55      0.00
    6   22   26      1.00      0.00
    6   24   26     -5.67      0.00
    7    7   26     -2.06      0.00
    7    9   26     -3.07      0.00
    7   11   26     -0.36      0.00
    7   13   26      6.30      0.00
    7   15   26      2.76      0.00
    7   17   26     -9.20      0.00
    7   19   26     -5.89      0.00
    7   21   26      1.95      0.00
    7   23   26    -11.04      0.00
    7   25   26      0.31      0.00
    0    8   26     -4.80      0.00
    8    8   26     15.40      0.00
    8   10   26     -2.52      0.00
    8   12   26      9.39      0.00
    8   14   26     23.58      0.00
    8   16   26     12.91      0.00
    8   18   26      1.78      0.00
    8   20   26      5.04      0.00
    8   22   26      0.90      0.00
    8   24   26      2.97      0.00
    9    9   26      3.32      0.00
    9   11   26     -1.65      0.00
    9   13   26      1.71      0.00
    9   15   26      2.05      0.00
    9   17   26      5.50      0.00
    9   19   26     -3.83      0.00
    9   21   26     -2.60      0.00
    9   23   26     -3.59      0.00
    9   25   26     -0.34      0.00
    0   10   26     -6.30      0.00
   10   10   26    -25.59      0.00
   10   12   26      6.22      0.00
   10   14   26     -1.34      0.00
   10   16   26     -5.04      0.00
   10   18   26      1.32      0.00
   10   20   26     -0.72      0.00
   10   22   26      0.84      0.00
   10   24   26      9.01      0.00
   11   11   26      3.30      0.00
   11   13   26      1.81      0.00
   11   15   26      5.58      0.00
   11   17   26      0.86      0.00
   11   19   26     -2.09      0.00
   11   21   26     -4.12      0.00
   11   23   26     -5.48      0.00
   11   25   26      6.14      0.00
    0   12   26      1.81      0.00
   12   12   26      7.38      0.00
   12   14   26     -0.65      0.00
   12   16   26     -4.75      0.00
   12   18   26     11.23      0.00
   12   20   26     -8.92      0.00
   12   22   26      6.35      0.00
   12   24   26      8.56      0.00
   13   13   26     -9.07      0.00
   13   15   26     -0.41      0.00
   13   17   26     11.15      0.00
   13   19   26     -6.53      0.00
   13   21   26     -6.39      0.00
   13   23   26      1.18      0.00
   13   25   26      3.93      0.00
    0   14   26     12.07      0.00
   14   14   26     16.26      0.00
   14   16   26     -4.57      0.00
   14   18   26     -1.85      0.00
   14   20   26      1.92      0.00
   14   22   26      2.73      0.00
   14   24   26     -1.72      0.00
   15   15   26     -1.42      0.00
   15   17   26     -2.36      0.00
   15   19   26     16.20      0.00
   15   21   26     13.31      0.00
   15   23   26      1.80      0.00
   15   25   26      1.91      0.00
    0   16   26     11.54      0.00
   16   16   26      8.86      0.00
   16   18   26     -5.60      0.00
   16   20   26      5.41      0.00
   16   22   26     -1.24      0.00
   16   24   26      0.52      0.00
   17   17   26     -5.53      0.00
   17   19   26     -2.99      0.00
   17   21   26     -2.76      0.00
   17   23   26     -8.67      0.00
   17   25   26      3.11      0.00
    0   18   26     15.05      0.00
   18   18   26    -13.30      0.00
   18   20   26      1.69      0.00
   18   22   26     -3.07      0.00
   18   24   26      3.75      0.00
   19   19   26     -3.77      0.00
   19   21   26      1.06      0.00
   19   23   26      2.68      0.00
   19   25   26     -3.68      0.00
    0   20   26     13.26      0.00
   20   20   26    -21.53      0.00
   20   22   26      1.78      0.00
   20   24   26      3.52      0.00
   21   21   26      8.04      0.00
   21   23   26     -1.48      0.00
   21   25   26      4.26      0.00
    0   22   26      6.93      0.00
   22   22   26     13.33      0.00
   22   24   26    -11.55      0.00
   23   23   26     -1.36      0.00
   23   25   26      9.92      0.00
    0   24   26     -8.91      0.00
   24   24   26      0.08      0.00
    0   26   26     -0.59      0.00
    2   26   26     16.09      0.00
    4   26   26      2.90      0.00
    6   26   26      7.18      0.00
    8   26   26      5.25      0.00
   10   26   26     -7.16      0.00
   12   26   26      0.05      0.00
   14   26   26     -0.21      0.00
   16   26   26     -2.00      0.00
   18   26   26     -6.41      0.00
   20   26   26     -6.00      0.00
   22   26   26      5.15      0.00
    0    1   27     -2.20      0.00
    1    2   27      6.87      0.00
    1    4   27      0.57      0.00
    1    6   27    -15.48      0.00
    1    8   27      6.88      0.00
    1   10   27     -8.78      0.00
    1   12   27      2.32      0.00
    1   14   27     -9.51      0.00
    1   16   27      0.73      0.00
    1   18   27     -1.90      0.00
    1   20   27     -3.76      0.00
    1   22   27    -13.25      0.00
    1   24   27      8.08      0.00
    1   26   27     -1.46      0.00
    2    3   27    -10.98      0.00
    2    5   27    -16.12      0.00
    2    7   27     -1.74      0.00
    2    9   27      0.38      0.00
    2   11   27      3.33      0.00
    2   13   27    -10.27      0.00
    2   15   27      4.89      0.00
    2   17   27     -2.98      0.00
    2   19   27      0.86      0.00
    2   21   27      2.19      0.00
    2   23   27    -13.80      0.00
    2   25   27     -6.03      0.00
    0    3   27     13.31      0.00
    3    4   27     11.84      0.00
    3    6   27     -0.42      0.00
    3    8   27      9.07      0.00
    3   10   27      9.66      0.00
    3   12   27      6.90      0.00
    3   14   27     -4.23      0.00
    3   16   27      2.53      0.00
    3   18   27     -2.15      0.00
    3   20   27      0.51      0.00
    3   22   27    -12.41      0.00
    3   24   27      4.81      0.00
    3   26   27     -2.08      0.00
    4    5   27     15.77      0.00
    4    7   27      5.56      0.00
    4    9   27      3.53      0.00
    4   11   27     -1.45      0.00
    4   13   27     11.14      0.00
    4   15   27      1.06      0.00
    4   17   27      4.35      0.00
    4   19   27      3.51      0.00
    4   21   27     -3.82      0.00
    4   23   27      7.84      0.00
    4   25   27     -8.37      0.00
    0    5   27     17.23      0.00
    5    6   27     -3.64      0.00
    5    8   27     -3.08      0.00
    5   10   27      1.45      0.00
    5   12   27      4.70      0.00
    5   14   27     -4.02      0.00
    5   16   27     -2.44      0.00
    5   18   27    -11.99      0.00
    5   20   27      9.89      0.00
    5   22   27     -8.52      0.00
    5   24   27     -3.49      0.00
    5   26   27     -4.82      0.00
    6    7   27     -3.53      0.00
    6    9   27     -6.97      0.00
    6   11   27      8.89      0.00
    6   13   27      0.11      0.00
    6   15   27     -2.79      0.00
    6   17   27      6.93      0.00
    6   19   27     -4.93      0.00
    6   21   27    -10.72      0.00
    6   23   27     -4.18      0.00
    6   25   27     -3.19      0.00
    0    7   27     -0.03      0.00
    7    8   27      3.47      0.00
    7   10   27      0.14      0.00
    7   12   27      3.51      0.00
    7   14   27     -6.42      0.00
    7   16   27      6.31      0.00
    7   18   27      5.01      0.00
    7   20   27      1.36      0.00
    7   22   27     -3.61      0.00
    7   24   27      2.40      0.00
    7   26   27      0.69      0.00
    8    9   27      1.38      0.00
    8   11   27     -6.30      0.00
    8   13   27     -6.94      0.00
    8   15   27      4.02      0.00
    8   17   27    -13.12      0.00
    8   19   27     -0.20      0.00
    8   21   27     -2.67      0.00
    8   23   27     -0.47      0.00
    8   25   27     -0.72      0.00
    0    9   27      2.59      0.00
    9   10   27      3.86      0.00
    9   12   27      6.81      0.00
    9   14   27     -0.42      0.00
    9   16   27     -2.89      0.00
    9   18   27      0.90      0.00
    9   20   27     -3.32      0.00
    9   22   27      2.44      0.00
    9   24   27     -0.76      0.00
    9   26   27     -4.25      0.00
   10   11   27      2.73      0.00
   10   13   27      1.10      0.00
   10   15   27     -2.61      0.00
   10   17   27      2.76      0.00
   10   19   27     -7.91      0.00
   10   21   27      6.71      0.00
   10   23   27     -7.45      0.00
   10   25   27      6.48      0.00
    0   11   27      2.97      0.00
   11   12   27      0.80      0.00
   11   14   27      4.84      0.00
   11   16   27     -5.74      0.00
   11   18   27      6.63      0.00
   11   20   27     -7.67      0.00
   11   22   27      0.37      0.00
   11   24   27     -5.45      0.00
   11   26   27      6.26      0.00
   12   13   27      0.48      0.00
   12   15   27     -5.09      0.00
   12   17   27      5.39      0.00
   12   19   27      0.40      0.00
   12   21   27     -3.76      0.00
   12   23   27     -2.09      0.00
   12   25   27      7.72      0.00
    0   13   27     12.55      0.00
   13   14   27     -0.51      0.00
   13   16   27      7.21      0.00
   13   18   27      4.56      0.00
   13   20   27      5.78      0.00
   13   22   27     -2.39      0.00
   13   24   27      8.30      0.00
   13   26   27     -1.89      0.00
   14   15   27      2.15      0.00
   14   17   27     -6.68      0.00
   14   19   27      0.47      0.00
   14   21   27      0.75      0.00
   14   23   27      2.71      0.00
   14   25   27      7.16      0.00
    0   15   27      2.29      0.00
   15   16   27     -5.06      0.00
   15   18   27      2.44      0.00
   15   20   27      9.26      0.00
   15   22   27     10.80      0.00
   15   24   27      3.63      0.00
   15   26   27      2.35      0.00
   16   17   27     10.84      0.00
   16   19   27     -3.89      0.00
   16   21   27      4.51      0.00
   16   23   27      1.16      0.00
   16   25   27     -5.80      0.00
    0   17   27     -8.27      0.00
   17   18   27     -6.05      0.00
   17   20   27     -6.94      0.00
   17   22   27     -6.02      0.00
   17   24   27      8.06      0.00
   17   26   27      2.71      0.00
   18   19   27     13.04      0.00
   18   21   27     10.18      0.00
   18   23   27      0.37      0.00
   18   25   27      3.18      0.00
    0   19   27     18.72      0.00
   19   20   27      3.75      0.00
   19   22   27      2.21      0.00
   19   24   27     -6.18      0.00
   19   26   27     -6.03      0.00
   20   21   27     -8.12      0.00
   20   23   27      9.75      0.00
   20   25   27     -0.24      0.00
    0   21   27     -3.38      0.00
   21   22   27      1.16      0.00
   21   24   27     -6.58      0.00
   21   26   27      5.39      0.00
   22   23   27     -5.05      0.00
   22   25   27      3.08      0.00
    0   23   27     20.49      0.00
   23   24   27     -0.02      0.00
    0   25   27     -1.85      0.00
    0   27   27    -15.32      0.00
    2   27   27      5.39      0.00
    4   27   27     -9.98      0.00
    6   27   27      4.04      0.00
    8   27   27     -4.46      0.00
   10   27   27      0.14      0.00
   12   27   27    -10.69      0.00
   14   27   27      3.50      0.00
   16   27   27      0.63      0.00
   18   27   27      4.24      0.00
   20   27   27     -7.69      0.00
    0    0   28    -40.71      0.00
    1    1   28     19.45      0.00
    1    3   28      6.88      0.00
    1    5   28     -9.15      0.00
    1    7   28     -0.58      0.00
    1    9   28      2.78      0.00
    1   11   28     -3.17      0.00
    1   13   28     -6.58      0.00
    1   15   28     -3.19      0.00
    1   17   28     -6.53      0.00
    1   19   28      6.45      0.00
    1   21   28     -0.78      0.00
    1   23   28      6.47      0.00
    1   25   28      0.26      0.00
    1   27   28     -1.78      0.00
    0    2   28    -13.21      0.00
    2    2   28    -21.76      0.00
    2    4   28      1.59      0.00
    2    6   28      8.74      0.00
    2    8   28      1.18      0.00
    2   10   28    -13.69      0.00
    2   12   28     -5.43      0.00
    2   14   28      8.30      0.00
    2   16   28     -8.83      0.00
    2   18   28      6.44      0.00
    2   20   28     -1.56      0.00
    2   22   28      1.66      0.00
    2   24   28      4.45      0.00
    2   26   28      0.28      0.00
    3    3   28     -0.54      0.00
    3    5   28    -13.85      0.00
    3    7   28     -1.21      0.00
    3    9   28     -0.72      0.00
    3   11   28     13.79      0.00
    3   13   28     -1.79      0.00
    3   15   28     -1.03      0.00
    3   17   28      0.89      0.00
    3   19   28     10.34      0.00
    3   21   28     -1.89      0.00
    3   23   28    -13.51      0.00
    3   25   28     -4.86      0.00
    3   27   28      5.69      0.00
    0    4   28     12.61      0.00
    4    4   28      5.50      0.00
    4    6   28     10.00      0.00
    4    8   28      8.13      0.00
    4   10   28    -17.44      0.00
    4   12   28      3.29      0.00
    4   14   28     14.52      0.00
    4   16   28     -9.51      0.00
    4   18   28    -10.95      0.00
    4   20   28     12.16      0.00
    4   22   28     -4.67      0.00
    4   24   28     -1.40      0.00
    4   26   28      9.99      0.00
    5    5   28     -4.36      0.00
    5    7   28    -15.05      0.00
    5    9   28      4.87      0.00
    5   11   28     -3.20      0.00
    5   13   28      0.69      0.00
    5   15   28     -1.80      0.00
    5   17   28     14.73      0.00
    5   19   28     -2.91      0.00
    5   21   28     -0.79      0.00
    5   23   28     -7.97      0.00
    5   25   28     -7.78      0.00
    5   27   28     -6.62      0.00
    0    6   28     -3.58      0.00
    6    6   28      3.09      0.00
    6    8   28      5.03      0.00
    6   10   28     -9.05      0.00
    6   12   28     -7.48      0.00
    6   14   28      1.17      0.00
    6   16   28    -14.50      0.00
    6   18   28     -4.98      0.00
    6   20   28      2.03      0.00
    6   22   28     -3.32      0.00
    6   24   28     -2.49      0.00
    6   26   28     -6.13      0.00
    7    7   28      9.22      0.00
    7    9   28     -4.91      0.00
    7   11   28      5.15      0.00
    7   13   28      0.82      0.00
    7   15   28     -0.45      0.00
    7   17   28     -7.99      0.00
    7   19   28      1.15      0.00
    7   21   28     -5.40      0.00
    7   23   28     13.87      0.00
    7   25   28      9.80      0.00
    7   27   28     -6.33      0.00
    0    8   28      0.14      0.00
    8    8   28      3.91      0.00
    8   10   28     -4.46      0.00
    8   12   28     -4.71      0.00
    8   14   28     -0.67      0.00
    8   16   28     -3.50      0.00
    8   18   28      5.30      0.00
    8   20   28     -1.84      0.00
    8   22   28      9.77      0.00
    8   24   28      4.53      0.00
    8   26   28     -1.65      0.00
    9    9   28     11.11      0.00
    9   11   28     -3.61      0.00
    9   13   28     -2.63      0.00
    9   15   28     -9.59      0.00
    9   17   28      0.34      0.00
    9   19   28      2.52      0.00
    9   21   28     -3.93      0.00
    9   23   28     -3.26      0.00
    9   25   28      0.72      0.00
    9   27   28     -4.75      0.00
    0   10   28    -10.00      0.00
   10   10   28     -0.92      0.00
   10   12   28     -2.92      0.00
   10   14   28     -2.98      0.00
   10   16   28     -5.22      0.00
   10   18   28     16.61      0.00
   10   20   28     -4.73      0.00
   10   22   28      4.19      0.00
   10   24   28     -0.46      0.00
   10   26   28     -4.01      0.00
   11   11   28     17.06      0.00
   11   13   28     -9.50      0.00
   11   15   28     11.03      0.00
   11   17   28      2.41      0.00
   11   19   28     -0.41      0.00
   11   21   28     -0.26      0.00
   11   23   28      2.40      0.00
   11   25   28     -0.46      0.00
   11   27   28     -2.67      0.00
    0   12   28     -3.59      0.00
   12   12   28      3.60      0.00
   12   14   28      1.23      0.00
   12   16   28      1.16      0.00
   12   18   28      0.90      0.00
   12   20   28    -13.20      0.00
   12   22   28      6.65      0.00
   12   24   28     -6.43      0.00
   12   26   28     -9.74      0.00
   13   13   28     -0.59      0.00
   13   15   28     -4.25      0.00
   13   17   28      7.06      0.00
   13   19   28     -1.10      0.00
   13   21   28     17.25      0.00
   13   23   28     -0.90      0.00
   13   25   28     -0.73      0.00
   13   27   28      1.41      0.00
    0   14   28     -8.61      0.00
   14   14   28     -1.09      0.00
   14   16   28      2.14      0.00
   14   18   28      8.48      0.00
   14   20   28      4.79      0.00
   14   22   28     -1.39      0.00
   14   24   28      3.54      0.00
   14   26   28     11.45      0.00
   15   15   28      6.52      0.00
   15   17   28     -1.05      0.00
   15   19   28      6.41      0.00
   15   21   28     -4.55      0.00
   15   23   28     -5.02      0.00
   15   25   28      3.29      0.00
   15   27   28      5.37      0.00
    0   16   28      3.01      0.00
   16   16   28      7.68      0.00
   16   18   28     -3.00      0.00
   16   20   28     -0.87      0.00
   16   22   28      7.24      0.00
   16   24   28      5.41      0.00
   16   26   28     -1.03      0.00
   17   17   28      2.07      0.00
   17   19   28     -8.13      0.00
   17   21   28     -0.78      0.00
   17   23   28     -1.32      0.00
   17   25   28     -2.69      0.00
   17   27   28     -1.68      0.00
    0   18   28     -8.05      0.00
   18   18   28     -3.84      0.00
   18   20   28      8.39      0.00
   18   22   28     -3.67      0.00
   18   24   28     -4.36      0.00
   18   26   28      3.22      0.00
   19   19   28      5.08      0.00
   19   21   28     -8.38      0.00
   19   23   28    -10.35      0.00
   19   25   28     -3.89      0.00
   19   27   28     -3.03      0.00
    0   20   28     13.95      0.00
   20   20   28      8.01      0.00
   20   22   28     -7.98      0.00
   20   24   28     -2.31      0.00
   20   26   28    -12.42      0.00
   21   21   28     -4.51      0.00
   21   23   28      5.91      0.00
   21   25   28      1.21      0.00
    0   22   28     14.41      0.00
   22   22   28      7.04      0.00
   22   24   28     -1.10      0.00
   23   23   28     -0.49      0.00
    0   24   28     -3.45      0.00
    0   26   28     14.33      0.00
    0   28   28    -21.59      0.00
    2   28   28    -13.00      0.00
    4   28   28     14.79      0.00
    6   28   28      7.45      0.00
    8   28   28      3.25      0.00
   10   28   28     -0.13      0.00
   12   28   28     -3.23      0.00
   14   28   28     11.34      0.00
   16   28   28      3.18      0.00
   18   28   28    -10.37      0.00
    0    1   29     14.80      0.00
    1    2   29    -10.94      0.00
    1    4   29      8.46      0.00
    1    6   29    -10.69      0.00
    1    8   29      5.83      0.00
    1   10   29     -8.77      0.00
    1   12   29     10.41      0.00
    1   14   29     -5.73      0.00
    1   16   29      4.24      0.00
    1   18   29     -4.70      0.00
    1   20   29    -15.35      0.00
    1   22   29      4.41      0.00
    1   24   29      7.44      0.00
    1   26   29      6.37      0.00
    1   28   29     -4.69      0.00
    2    3   29    -12.68      0.00
    2    5   29     10.21      0.00
    2    7   29     -5.55      0.00
    2    9   29     -1.38      0.00
    2   11   29     -2.27      0.00
    2   13   29     -4.63      0.00
    2   15   29    -12.09      0.00
    2   17   29     -1.50      0.00
    2   19   29    -14.49      0.00
    2   21   29      6.97      0.00
    2   23   29      6.19      0.00
    2   25   29     -0.91      0.00
    2   27   29      3.18      0.00
    0    3   29      7.38      0.00
    3    4   29      3.66      0.00
    3    6   29     -9.14      0.00
    3    8   29     -4.00      0.00
    3   10   29     -0.19      0.00
    3   12   29      5.50      0.00
    3   14   29     -4.63      0.00
    3   16   29     -0.79      0.00
    3   18   29      0.11      0.00
    3   20   29      5.03      0.00
    3   22   29     -0.51      0.00
    3   24   29    -11.56      0.00
    3   26   29     -1.65      0.00
    3   28   29      2.36      0.00
    4    5   29      5.21      0.00
    4    7   29      5.76      0.00
    4    9   29     -4.88      0.00
    4   11   29     11.16      0.00
    4   13   29      1.26      0.00
    4   15   29      3.44      0.00
    4   17   29      2.02      0.00
    4   19   29      2.94      0.00
    4   21   29     -2.42      0.00
    4   23   29     -0.96      0.00
    4   25   29     -0.31      0.00
    4   27   29     -2.24      0.00
    0    5   29      5.36      0.00
    5    6   29    -16.36      0.00
    5    8   29      2.94      0.00
    5   10   29     -0.84      0.00
    5   12   29      0.05      0.00
    5   14   29     -0.88      0.00
    5   16   29     -4.98      0.00
    5   18   29      2.26      0.00
    5   20   29     -7.82      0.00
    5   22   29     -0.50      0.00
    5   24   29     -6.98      0.00
    5   26   29      2.85      0.00
    5   28   29      5.77      0.00
    6    7   29      6.09      0.00
    6    9   29      0.75      0.00
    6   11   29     -1.65      0.00
    6   13   29      5.22      0.00
    6   15   29     -9.81      0.00
    6   17   29     -2.46      0.00
    6   19   29     -7.28      0.00
    6   21   29      1.31      0.00
    6   23   29      2.21      0.00
    6   25   29      4.51      0.00
    6   27   29     -4.67      0.00
    0    7   29      5.84      0.00
    7    8   29      1.01      0.00
    7   10   29     -5.90      0.00
    7   12   29     21.69      0.00
    7   14   29     -5.59      0.00
    7   16   29      4.64      0.00
    7   18   29      6.22      0.00
    7   20   29      3.37      0.00
    7   22   29     -5.47      0.00
    7   24   29     -4.68      0.00
    7   26   29      4.01      0.00
    7   28   29     -6.60      0.00
    8    9   29     -9.95      0.00
    8   11   29      1.82      0.00
    8   13   29     -3.41      0.00
    8   15   29      9.28      0.00
    8   17   29     -2.72      0.00
    8   19   29     -3.37      0.00
    8   21   29      1.97      0.00
    8   23   29     15.70      0.00
    8   25   29     -2.25      0.00
    8   27   29      1.65      0.00
    0    9   29      5.88      0.00
    9   10   29     13.10      0.00
    9   12   29     -2.69      0.00
    9   14   29      8.82      0.00
    9   16   29     -0.41      0.00
    9   18   29      6.43      0.00
    9   20   29     -1.63      0.00
    9   22   29     -0.73      0.00
    9   24   29      3.69      0.00
    9   26   29      8.18      0.00
    9   28   29     -9.39      0.00
   10   11   29      3.14      0.00
   10   13   29     -1.18      0.00
   10   15   29     -5.07      0.00
   10   17   29      3.36      0.00
   10   19   29     -4.46      0.00
   10   21   29     -5.03      0.00
   10   23   29     -6.31      0.00
   10   25   29      2.36      0.00
   10   27   29      4.75      0.00
    0   11   29     -3.78      0.00
   11   12   29      0.98      0.00
   11   14   29     -4.84      0.00
   11   16   29     -5.33      0.00
   11   18   29     -1.23      0.00
   11   20   29      6.74      0.00
   11   22   29      2.40      0.00
   11   24   29      7.35      0.00
   11   26   29      2.84      0.00
   11   28   29      1.91      0.00
   12   13   29     -0.46      0.00
   12   15   29      7.48      0.00
   12   17   29      5.80      0.00
   12   19   29      7.39      0.00
   12   21   29     -0.57      0.00
   12   23   29      4.94      0.00
   12   25   29     -6.41      0.00
   12   27   29      2.22      0.00
    0   13   29      3.62      0.00
   13   14   29      5.14      0.00
   13   16   29     -2.45      0.00
   13   18   29      2.44      0.00
   13   20   29     -0.71      0.00
   13   22   29     -5.55      0.00
   13   24   29      8.64      0.00
   13   26   29      0.19      0.00
   13   28   29     -8.09      0.00
   14   15   29      0.42      0.00
   14   17   29     -7.43      0.00
   14   19   29      1.82      0.00
   14   21   29     -6.68      0.00
   14   23   29      1.04      0.00
   14   25   29      0.53      0.00
   14   27   29     -4.81      0.00
    0   15   29     -0.01      0.00
   15   16   29      2.00      0.00
   15   18   29     -5.76      0.00
   15   20   29      1.74      0.00
   15   22   29    -11.46      0.00
   15   24   29     -2.08      0.00
   15   26   29      8.31      0.00
   15   28   29     -0.08      0.00
   16   17   29      0.08      0.00
   16   19   29     -3.09      0.00
   16   21   29     -2.83      0.00
   16   23   29     -3.15      0.00
   16   25   29      0.97      0.00
   16   27   29      1.10      0.00
    0   17   29      8.46      0.00
   17   18   29      2.94      0.00
   17   20   29     -7.04      0.00
   17   22   29     -6.95      0.00
   17   24   29      0.75      0.00
   17   26   29     -3.01      0.00
   17   28   29     -6.80      0.00
   18   19   29     -6.62      0.00
   18   21   29      3.49      0.00
   18   23   29      4.79      0.00
   18   25   29     -5.24      0.00
   18   27   29     15.53      0.00
    0   19   29     17.07      0.00
   19   20   29      0.35      0.00
   19   22   29      3.25      0.00
   19   24   29     -5.07      0.00
   19   26   29      6.44      0.00
   20   21   29      0.84      0.00
   20   23   29     -5.06      0.00
   20   25   29      5.77      0.00
    0   21   29     -6.66      0.00
   21   22   29      5.62      0.00
   21   24   29      6.10      0.00
   22   23   29      2.10      0.00
    0   23   29      3.37      0.00
    0   25   29    -11.43      0.00
    0   27   29     19.53      0.00
    0   29   29      7.25      0.00
    2   29   29     -4.78      0.00
    4   29   29     14.91      0.00
    6   29   29     -1.48      0.00
    8   29   29     15.78      0.00
   10   29   29      0.56      0.00
   12   29   29      2.11      0.00
   14   29   29    -17.33      0.00
    0    0   30     24.74      0.00
    1    1   30    -31.07      0.00
    1    3   30    -12.04      0.00
    1    5   30     11.33      0.00
    1    7   30     -1.40      0.00
    1    9   30      2.40      0.00
    1   11   30     -0.81      0.00
    1   13   30      1.52      0.00
    1   15   30      2.34      0.00
    1   17   30      8.71      0.00
    1   19   30     -1.96      0.00
    1   21   30      7.40      0.00
    1   23   30     -0.40      0.00
    1   25   30     -8.75      0.00
    1   27   30      7.56      0.00
    1   29   30      3.19      0.00
    0    2   30     42.99      0.00
    2    2   30     -5.29      0.00
    2    4   30      2.86      0.00
    2    6   30     -0.52      0.00
    2    8   30     -1.59      0.00
    2   10   30      1.76      0.00
    2   12   30    -10.68      0.00
    2   14   30      2.56      0.00
    2   16   30     -3.86      0.00
    2   18   30      5.32      0.00
    2   20   30    -21.88      0.00
    2   22   30     -0.26      0.00
    2   24   30     11.58      0.00
    2   26   30    -14.01      0.00
    2   28   30     14.21      0.00
    3    3   30      3.90      0.00
    3    5   30      4.47      0.00
    3    7   30     15.20      0.00
    3    9   30      2.62      0.00
    3   11   30     -3.01      0.00
    3   13   30      3.53      0.00
    3   15   30      2.13      0.00
    3   17   30     -0.71      0.00
    3   19   30      0.06      0.00
    3   21   30     -4.57      0.00
    3   23   30      6.41      0.00
    3   25   30      5.25      0.00
    3   27   30      5.11      0.00
    3   29   30     -3.10      0.00
    0    4   30     13.23      0.00
    4    4   30     -0.62      0.00
    4    6   30    -12.30      0.00
    4    8   30      0.93      0.00
    4   10   30    -20.20      0.00
    4   12   30     -0.71      0.00
    4   14   30     -0.50      0.00
    4   16   30     12.17      0.00
    4   18   30      6.94      0.00
    4   20   30      9.47      0.00
    4   22   30     -6.77      0.00
    4   24   30      5.15      0.00
    4   26   30      1.15      0.00
    4   28   30     -5.77      0.00
    5    5   30      3.76      0.00
    5    7   30      4.83      0.00
    5    9   30      3.99      0.00
    5   11   30     -4.25      0.00
    5   13   30      2.53      0.00
    5   15   30      5.53      0.00
    5   17   30    -11.01      0.00
    5   19   30      5.23      0.00
    5   21   30      6.49      0.00
    5   23   30      2.87      0.00
    5   25   30     -0.12      0.00
    5   27   30      2.82      0.00
    5   29   30      9.49      0.00
    0    6   30    -10.02      0.00
    6    6   30    -11.45      0.00
    6    8   30      5.67      0.00
    6   10   30     -7.48      0.00
    6   12   30      7.72      0.00
    6   14   30      0.15      0.00
    6   16   30     -0.13      0.00
    6   18   30      0.13      0.00
    6   20   30     -4.26      0.00
    6   22   30    -16.21      0.00
    6   24   30     -0.33      0.00
    6   26   30      2.73      0.00
    6   28   30     -3.77      0.00
    7    7   30      5.55      0.00
    7    9   30     -5.42      0.00
    7   11   30      0.01      0.00
    7   13   30     -7.00      0.00
    7   15   30      1.31      0.00
    7   17   30      2.30      0.00
    7   19   30     -1.60      0.00
    7   21   30      3.19      0.00
    7   23   30      4.43      0.00
    7   25   30      1.98      0.00
    7   27   30      3.45      0.00
    7   29   30      1.06      0.00
    0    8   30      3.89      0.00
    8    8   30      6.27      0.00
    8   10   30     -2.49      0.00
    8   12   30     -0.31      0.00
    8   14   30     -0.49      0.00
    8   16   30      2.58      0.00
    8   18   30    -12.13      0.00
    8   20   30     -3.22      0.00
    8   22   30      5.16      0.00
    8   24   30     -1.87      0.00
    8   26   30     -8.81      0.00
    8   28   30     -7.84      0.00
    9    9   30      0.96      0.00
    9   11   30     -6.12      0.00
    9   13   30      5.26      0.00
    9   15   30      0.07      0.00
    9   17   30      8.80      0.00
    9   19   30     -6.16      0.00
    9   21   30      7.02      0.00
    9   23   30     -0.57      0.00
    9   25   30     -1.94      0.00
    9   27   30      3.81      0.00
    9   29   30      2.96      0.00
    0   10   30     -3.80      0.00
   10   10   30     14.15      0.00
   10   12   30     11.36      0.00
   10   14   30     13.18      0.00
   10   16   30     -8.63      0.00
   10   18   30      2.59      0.00
   10   20   30     -2.83      0.00
   10   22   30     -5.84      0.00
   10   24   30      2.74      0.00
   10   26   30     -7.79      0.00
   10   28   30     -2.36      0.00
   11   11   30     -3.69      0.00
   11   13   30      1.95      0.00
   11   15   30     -4.22      0.00
   11   17   30      9.54      0.00
   11   19   30      1.76      0.00
   11   21   30     -1.77      0.00
   11   23   30     -5.26      0.00
   11   25   30      0.34      0.00
   11   27   30      7.28      0.00
   11   29   30     -2.08      0.00
    0   12   30     -5.83      0.00
   12   12   30     -0.23      0.00
   12   14   30     -7.96      0.00
   12   16   30     -3.74      0.00
   12   18   30     -9.05      0.00
   12   20   30     -0.68      0.00
   12   22   30     -2.57      0.00
   12   24   30    -21.72      0.00
   12   26   30     -2.14      0.00
   12   28   30     17.69      0.00
   13   13   30      2.95      0.00
   13   15   30      0.29      0.00
   13   17   30      3.45      0.00
   13   19   30      0.64      0.00
   13   21   30      5.68      0.00
   13   23   30     -5.46      0.00
   13   25   30      4.03      0.00
   13   27   30      8.47      0.00
    0   14   30     -8.18      0.00
   14   14   30     -4.83      0.00
   14   16   30      6.27      0.00
   14   18   30     -2.48      0.00
   14   20   30      5.62      0.00
   14   22   30      7.95      0.00
   14   24   30     -0.84      0.00
   14   26   30     11.47      0.00
   14   28   30      2.77      0.00
   15   15   30      3.74      0.00
   15   17   30     -0.55      0.00
   15   19   30      3.99      0.00
   15   21   30      3.71      0.00
   15   23   30     -1.87      0.00
   15   25   30     -7.72      0.00
   15   27   30     10.60      0.00
    0   16   30     15.90      0.00
   16   16   30      2.01      0.00
   16   18   30      0.62      0.00
   16   20   30      0.85      0.00
   16   22   30     -5.25      0.00
   16   24   30      7.76      0.00
   16   26   30     -1.28      0.00
   17   17   30      7.36      0.00
   17   19   30      0.86      0.00
   17   21   30     -8.37      0.00
   17   23   30      2.42      0.00
   17   25   30      9.44      0.00
    0   18   30    -10.85      0.00
   18   18   30      6.28      0.00
   18   20   30     -5.87      0.00
   18   22   30     -6.45      0.00
   18   24   30     -4.74      0.00
   18   26   30    -13.36      0.00
   19   19   30      3.54      0.00
   19   21   30      2.01      0.00
   19   23   30     -1.39      0.00
   19   25   30    -10.10      0.00
    0   20   30      7.02      0.00
   20   20   30      5.17      0.00
   20   22   30      2.60      0.00
   20   24   30      1.77      0.00
   21   21   30      0.86      0.00
   21   23   30     -8.14      0.00
    0   22   30     -9.41      0.00
   22   22   30     -5.53      0.00
    0   24   30      2.22      0.00
    0   26   30     -3.89      0.00
    0   28   30     -0.74      0.00
    0   30   30      3.22      0.00
    2   30   30     -9.61      0.00
    4   30   30     14.12      0.00
    6   30   30     16.88      0.00
    8   30   30      4.69      0.00
   10   30   30    -34.15      0.00
    0    1   31     10.95      0.00
    1    2   31     -5.21      0.00
    1    4   31      2.42      0.00
    1    6   31     -1.95      0.00
    1    8   31     -3.29      0.00
    1   10   31      9.98      0.00
    1   12   31     16.86      0.00
    1   14   31      2.35      0.00
    1   16   31     -8.17      0.00
    1   18   31      9.28      0.00
    1   20   31     -9.73      0.00
    1   22   31     -1.13      0.00
    1   24   31      8.56      0.00
    1   26   31      4.93      0.00
    1   28   31      4.11      0.00
    1   30   31     -2.20      0.00
    2    3   31      5.56      0.00
    2    5   31     -4.08      0.00
    2    7   31     -2.41      0.00
    2    9   31     -3.95      0.00
    2   11   31     -9.09      0.00
    2   13   31     -0.99      0.00
    2   15   31      8.93      0.00
    2   17   31     -4.84      0.00
    2   19   31     -3.62      0.00
    2   21   31     -7.85      0.00
    2   23   31     -6.59      0.00
    2   25   31     -5.17      0.00
    2   27   31     -9.60      0.00
    2   29   31     -3.71      0.00
    0    3   31     15.81      0.00
    3    4   31     -7.77      0.00
    3    6   31     -1.69      0.00
    3    8   31      4.94      0.00
    3   10   31     -1.17      0.00
    3   12   31     -1.88      0.00
    3   14   31     -3.85      0.00
    3   16   31      1.97      0.00
    3   18   31      2.76      0.00
    3   20   31     -4.04      0.00
    3   22   31      3.19      0.00
    3   24   31     -1.14      0.00
    3   26   31     -2.70      0.00
    3   28   31    -14.68      0.00
    3   30   31      6.27      0.00
    4    5   31     -3.48      0.00
    4    7   31     -2.47      0.00
    4    9   31     -1.61      0.00
    4   11   31      5.19      0.00
    4   13   31     -2.98      0.00
    4   15   31     -3.08      0.00
    4   17   31     -1.89      0.00
    4   19   31      0.27      0.00
    4   21   31      2.41      0.00
    4   23   31      6.54      0.00
    4   25   31      1.37      0.00
    4   27   31     -1.50      0.00
    4   29   31      5.47      0.00
    0    5   31     -5.20      0.00
    5    6   31      6.53      0.00
    5    8   31     -3.66      0.00
    5   10   31      9.61      0.00
    5   12   31     -1.18      0.00
    5   14   31     -0.28      0.00
    5   16   31      6.95      0.00
    5   18   31     -6.11      0.00
    5   20   31     -2.75      0.00
    5   22   31     14.26      0.00
    5   24   31     -0.59      0.00
    5   26   31      4.14      0.00
    5   28   31     -5.18      0.00
    5   30   31     -3.93      0.00
    6    7   31      6.88      0.00
    6    9   31     25.04      0.00
    6   11   31      6.87      0.00
    6   13   31     -0.37      0.00
    6   15   31      2.66      0.00
    6   17   31     -3.77      0.00
    6   19   31     -4.40      0.00
    6   21   31      6.34      0.00
    6   23   31     -5.29      0.00
    6   25   31     -2.02      0.00
    6   27   31      0.95      0.00
    6   29   31    -21.25      0.00
    0    7   31     -1.71      0.00
    7    8   31    -10.31      0.00
    7   10   31      0.53      0.00
    7   12   31     -2.69      0.00
    7   14   31     -4.97      0.00
    7   16   31      6.28      0.00
    7   18   31     -7.78      0.00
    7   20   31     -0.81      0.00
    7   22   31     -1.21      0.00
    7   24   31      7.23      0.00
    7   26   31      9.62      0.00
    7   28   31     -5.45      0.00
    8    9   31     -1.45      0.00
    8   11   31     -1.55      0.00
    8   13   31     -7.45      0.00
    8   15   31     -2.14      0.00
    8   17   31     10.95      0.00
    8   19   31     -4.11      0.00
    8   21   31      7.88      0.00
    8   23   31     -1.24      0.00
    8   25   31      4.24      0.00
    8   27   31      3.83      0.00
    8   29   31    -10.91      0.00
    0    9   31      0.03      0.00
    9   10   31     -2.70      0.00
    9   12   31    -10.08      0.00
    9   14   31      8.71      0.00
    9   16   31     -8.94      0.00
    9   18   31      3.68      0.00
    9   20   31     -1.77      0.00
    9   22   31      0.43      0.00
    9   24   31     -9.65      0.00
    9   26   31      1.25      0.00
    9   28   31      5.63      0.00
   10   11   31     -1.24      0.00
   10   13   31     -0.66      0.00
   10   15   31     -3.26      0.00
   10   17   31     -7.77      0.00
   10   19   31     -5.70      0.00
   10   21   31      2.05      0.00
   10   23   31     -4.11      0.00
   10   25   31      1.97      0.00
   10   27   31     -4.78      0.00
   10   29   31     34.38      0.00
    0   11   31     24.83      0.00
   11   12   31      4.47      0.00
   11   14   31     -3.20      0.00
   11   16   31      1.10      0.00
   11   18   31     -1.89      0.00
   11   20   31     -9.17      0.00
   11   22   31     -5.44      0.00
   11   24   31      5.83      0.00
   11   26   31      0.64      0.00
   11   28   31      5.41      0.00
   12   13   31      5.65      0.00
   12   15   31      4.62      0.00
   12   17   31     -0.84      0.00
   12   19   31     -3.13      0.00
   12   21   31      3.12      0.00
   12   23   31      7.61      0.00
   12   25   31     -0.42      0.00
   12   27   31     -1.02      0.00
    0   13   31     -3.63      0.00
   13   14   31      2.79      0.00
   13   16   31     -4.09      0.00
   13   18   31      5.34      0.00
   13   20   31      7.52      0.00
   13   22   31      2.78      0.00
   13   24   31    -11.70      0.00
   13   26   31      0.95      0.00
   13   28   31    -18.64      0.00
   14   15   31      0.84      0.00
   14   17   31      8.12      0.00
   14   19   31     -2.83      0.00
   14   21   31     -2.11      0.00
   14   23   31     11.59      0.00
   14   25   31      1.96      0.00
   14   27   31    -26.62      0.00
    0   15   31     -5.39      0.00
   15   16   31      0.55      0.00
   15   18   31     -4.07      0.00
   15   20   31     -3.50      0.00
   15   22   31     -7.54      0.00
   15   24   31      1.78      0.00
   15   26   31     -6.27      0.00
   16   17   31     -9.06      0.00
   16   19   31      8.88      0.00
   16   21   31     -1.32      0.00
   16   23   31     -9.95      0.00
   16   25   31     -9.32      0.00
    0   17   31     -5.33      0.00
   17   18   31      5.69      0.00
   17   20   31     -3.51      0.00
   17   22   31      2.79      0.00
   17   24   31    -12.85      0.00
   18   19   31      2.54      0.00
   18   21   31      1.45      0.00
   18   23   31      0.33      0.00
    0   19   31     -8.75      0.00
   19   20   31     -7.85      0.00
   19   22   31     -5.44      0.00
   19   24   31      4.94      0.00
   20   21   31      3.67      0.00
   20   23   31     -1.87      0.00
    0   21   31      8.30      0.00
   21   22   31     -0.90      0.00
    0   23   31     17.80      0.00
    0   25   31     11.58      0.00
   18   25   31      6.42      0.00
    0   27   31      9.65      0.00
    0   29   31     -4.22      0.00
    7   30   31      0.20      0.00
    0    0   32    -41.54      0.00
    1    1   32     14.98      0.00
    1    3   32      7.21      0.00
    1    5   32     -8.21      0.00
    1    7   32      8.64      0.00
    1    9   32     11.16      0.00
    1   11   32      0.50      0.00
    1   13   32     -2.37      0.00
    1   15   32      3.25      0.00
    1   17   32     -1.65      0.00
    1   19   32      5.77      0.00
    1   21   32      4.41      0.00
    1   23   32      0.26      0.00
    1   25   32     -0.70      0.00
    1   27   32     -1.95      0.00
    1   29   32      1.08      0.00
    0    2   32     -2.73      0.00
    2    2   32    -45.75      0.00
    2    4   32      9.38      0.00
    2    6   32      8.19      0.00
    2    8   32     11.41      0.00
    2   10   32     -7.87      0.00
    2   12   32      1.06      0.00
    2   14   32     -0.78      0.00
    2   16   32     -7.11      0.00
    2   18   32     -7.66      0.00
    2   20   32     -6.06      0.00
    2   22   32      1.76      0.00
    2   24   32     -4.11      0.00
    2   26   32     -7.66      0.00
    2   28   32    -10.97      0.00
    3    3   32     -9.27      0.00
    3    5   32     -9.59      0.00
    3    7   32     -5.74      0.00
    3    9   32      0.06      0.00
    3   11   32      2.71      0.00
    3   13   32     -0.36      0.00
    3   15   32     -3.76      0.00
    3   17   32      7.22      0.00
    3   19   32     -0.64      0.00
    3   21   32     -0.11      0.00
    3   23   32     -0.28      0.00
    3   25   32     -0.08      0.00
    3   27   32     -4.92      0.00
    3   29   32     -6.26      0.00
    0    4   32     13.31      0.00
    4    4   32      6.55      0.00
    4    6   32     17.97      0.00
    4    8   32     22.36      0.00
    4   10   32      3.72      0.00
    4   12   32      2.21      0.00
    4   14   32      7.31      0.00
    4   16   32      0.80      0.00
    4   18   32      8.13      0.00
    4   20   32      2.19      0.00
    4   22   32      3.13      0.00
    4   24   32      3.08      0.00
    4   26   32     12.33      0.00
    4   28   32      3.63      0.00
    5    5   32    -19.40      0.00
    5    7   32     -2.46      0.00
    5    9   32     -8.22      0.00
    5   11   32      1.11      0.00
    5   13   32     12.09      0.00
    5   15   32      0.94      0.00
    5   17   32     -3.92      0.00
    5   19   32      2.16      0.00
    5   21   32     -4.46      0.00
    5   23   32     12.52      0.00
    5   25   32      3.45      0.00
    5   27   32     -4.58      0.00
    5   29   32     -0.99      0.00
    0    6   32    -13.39      0.00
    6    6   32      6.78      0.00
    6    8   32      5.48      0.00
    6   10   32     -3.92      0.00
    6   12   32     -8.85      0.00
    6   14   32      4.79      0.00
    6   16   32     -6.88      0.00
    6   18   32      0.34      0.00
    6   20   32     -6.25      0.00
    6   22   32      2.44      0.00
    6   24   32     -1.28      0.00
    6   26   32     -8.98      0.00
    6   28   32      7.25      0.00
    7    7   32      0.49      0.00
    7    9   32      2.06      0.00
    7   11   32     -2.77      0.00
    7   13   32      0.69      0.00
    7   15   32     -6.49      0.00
    7   17   32      4.53      0.00
    7   19   32     -1.70      0.00
    7   21   32      2.40      0.00
    7   23   32     -2.06      0.00
    7   25   32     -2.82      0.00
    7   27   32     12.40      0.00
    0    8   32      0.02      0.00
    8    8   32     -2.01      0.00
    8   10   32     -4.31      0.00
    8   12   32      0.11      0.00
    8   14   32      7.20      0.00
    8   16   32     -3.15      0.00
    8   18   32     -1.52      0.00
    8   20   32      0.92      0.00
    8   22   32      9.42      0.00
    8   24   32     -0.02      0.00
    8   26   32      8.61      0.00
    8   28   32     11.89      0.00
    9    9   32      0.99      0.00
    9   11   32      4.36      0.00
    9   13   32     -2.15      0.00
    9   15   32     -7.81      0.00
    9   17   32     -6.51      0.00
    9   19   32      5.36      0.00
    9   21   32     -7.30      0.00
    9   23   32      8.52      0.00
    9   25   32     -4.67      0.00
    9   27   32      2.89      0.00
    0   10   32     -3.84      0.00
   10   10   32     -1.62      0.00
   10   12   32      2.02      0.00
   10   14   32      6.62      0.00
   10   16   32      3.79      0.00
   10   18   32      2.57      0.00
   10   20   32     -1.26      0.00
   10   22   32      6.62      0.00
   10   24   32      4.29      0.00
   10   26   32     -3.93      0.00
   11   11   32     -0.16      0.00
   11   13   32      2.78      0.00
   11   15   32     -1.26      0.00
   11   17   32     -4.79      0.00
   11   19   32      2.90      0.00
   11   21   32    -12.31      0.00
   11   23   32     -5.29      0.00
   11   25   32      0.56      0.00
   11   27   32    -19.37      0.00
    0   12   32      5.88      0.00
   12   12   32      0.77      0.00
   12   14   32      1.36      0.00
   12   16   32     12.86      0.00
   12   18   32     -4.87      0.00
   12   20   32     -0.72      0.00
   12   22   32     -2.44      0.00
   12   24   32     -0.65      0.00
   12   26   32     20.62      0.00
   13   13   32      3.18      0.00
   13   15   32      5.98      0.00
   13   17   32     -8.14      0.00
   13   19   32      2.81      0.00
   13   21   32      5.42      0.00
   13   23   32     -0.42      0.00
   13   25   32     -0.54      0.00
    0   14   32     14.79      0.00
   14   14   32     -4.21      0.00
   14   16   32     -5.27      0.00
   14   18   32      3.58      0.00
   14   20   32     -2.97      0.00
   14   22   32     -4.16      0.00
   14   24   32      0.22      0.00
   14   26   32     17.38      0.00
   15   15   32     -7.49      0.00
   15   17   32      7.25      0.00
   15   19   32     -2.85      0.00
   15   21   32      1.70      0.00
   15   23   32      2.05      0.00
   15   25   32      3.24      0.00
    0   16   32      5.03      0.00
   16   16   32      1.43      0.00
   16   18   32     -0.06      0.00
   16   20   32      1.65      0.00
   16   22   32     -0.44      0.00
   16   24   32     12.83      0.00
   17   17   32     -4.95      0.00
   17   19   32      0.68      0.00
   17   21   32      3.50      0.00
   17   23   32      9.05      0.00
    0   18   32     -8.70      0.00
   18   18   32     -0.21      0.00
   18   20   32     -1.71      0.00
   18   22   32     -6.54      0.00
   19   19   32      0.32      0.00
   19   21   32     -1.56      0.00
    0   20   32      1.67      0.00
   20   20   32     -3.69      0.00
   20   22   32      5.35      0.00
   21   21   32      1.10      0.00
    0   22   32     -2.04      0.00
   19   23   32     14.99      0.00
    0   24   32      0.93      0.00
    0   26   32    -13.27      0.00
    0   28   32     36.62      0.00
    0    1   33      2.88      0.00
    1    2   33     -2.37      0.00
    1    4   33     -4.30      0.00
    1    6   33     -2.46      0.00
    1    8   33     -1.50      0.00
    1   10   33     -0.25      0.00
    1   12   33      3.21      0.00
    1   14   33     -4.60      0.00
    1   16   33     -8.63      0.00
    1   18   33      7.45      0.00
    1   20   33     -6.21      0.00
    1   22   33     -4.21      0.00
    1   24   33      6.98      0.00
    1   26   33      2.28      0.00
    1   28   33     -6.18      0.00
    2    3   33     -5.32      0.00
    2    5   33    -11.82      0.00
    2    7   33    -15.00      0.00
    2    9   33     -0.34      0.00
    2   11   33     -5.69      0.00
    2   13   33     -6.83      0.00
    2   15   33     -3.06      0.00
    2   17   33     -8.98      0.00
    2   19   33      7.06      0.00
    2   21   33      5.79      0.00
    2   23   33     -5.00      0.00
    2   25   33      2.74      0.00
    2   27   33     -1.57      0.00
    0    3   33     -3.38      0.00
    3    4   33     -6.87      0.00
    3    6   33      2.20      0.00
    3    8   33     -2.29      0.00
    3   10   33      5.20      0.00
    3   12   33     -2.47      0.00
    3   14   33      0.99      0.00
    3   16   33     -5.11      0.00
    3   18   33      6.11      0.00
    3   20   33      5.10      0.00
    3   22   33      4.68      0.00
    3   24   33     -1.39      0.00
    3   26   33      4.53      0.00
    3   28   33      8.64      0.00
    4    5   33      7.28      0.00
    4    7   33     -8.88      0.00
    4    9   33     -4.06      0.00
    4   11   33      2.02      0.00
    4   13   33      1.58      0.00
    4   15   33      8.75      0.00
    4   17   33      2.90      0.00
    4   19   33     -1.89      0.00
    4   21   33     -2.10      0.00
    4   23   33     -1.01      0.00
    4   25   33     -4.10      0.00
    4   27   33      7.73      0.00
    0    5   33      5.44      0.00
    5    6   33      3.41      0.00
    5    8   33      2.07      0.00
    5   10   33      0.92      0.00
    5   12   33      0.21      0.00
    5   14   33     -5.07      0.00
    5   16   33      0.81      0.00
    5   18   33      1.87      0.00
    5   20   33     -3.98      0.00
    5   22   33      1.07      0.00
    5   24   33      2.56      0.00
    5   26   33      6.28      0.00
    5   28   33      2.96      0.00
    6    7   33     -3.37      0.00
    6    9   33      2.54      0.00
    6   11   33     10.68      0.00
    6   13   33     -9.00      0.00
    6   15   33     -5.12      0.00
    6   17   33     -1.68      0.00
    6   19   33      5.65      0.00
    6   21   33     -1.69      0.00
    6   23   33     -0.50      0.00
    6   25   33      1.77      0.00
    6   27   33      2.56      0.00
    0    7   33     -6.54      0.00
    7    8   33      3.75      0.00
    7   10   33     -6.41      0.00
    7   12   33     -1.37      0.00
    7   14   33     -1.12      0.00
    7   16   33      4.01      0.00
    7   18   33      5.54      0.00
    7   20   33     -9.31      0.00
    7   22   33      2.07      0.00
    7   24   33     -5.25      0.00
    7   26   33      6.73      0.00
    8    9   33     -0.77      0.00
    8   11   33     -4.65      0.00
    8   13   33     17.44      0.00
    8   15   33      0.66      0.00
    8   17   33      4.00      0.00
    8   19   33      4.57      0.00
    8   21   33      3.66      0.00
    8   23   33     -8.97      0.00
    8   25   33     -6.97      0.00
    8   27   33    -11.50      0.00
    0    9   33     -5.05      0.00
    9   10   33     -3.19      0.00
    9   12   33     11.66      0.00
    9   14   33     -9.33      0.00
    9   16   33      1.15      0.00
    9   18   33     -0.57      0.00
    9   20   33      5.12      0.00
    9   22   33      1.91      0.00
    9   24   33     -3.48      0.00
    9   26   33     -0.80      0.00
   10   11   33      2.04      0.00
   10   13   33    -16.37      0.00
   10   15   33     -0.24      0.00
   10   17   33     -3.53      0.00
   10   19   33     -8.26      0.00
   10   21   33     -6.60      0.00
   10   23   33      1.50      0.00
   10   25   33     -1.29      0.00
    0   11   33      6.93      0.00
   11   12   33      6.04      0.00
   11   14   33     -4.21      0.00
   11   16   33     -2.14      0.00
   11   18   33      3.49      0.00
   11   20   33     -6.39      0.00
   11   22   33     -0.57      0.00
   11   24   33     -8.24      0.00
   11   26   33     10.55      0.00
   12   13   33     -3.09      0.00
   12   15   33      0.59      0.00
   12   17   33     -1.18      0.00
   12   19   33      2.02      0.00
   12   21   33      3.24      0.00
   12   23   33     -4.37      0.00
   12   25   33     11.87      0.00
    0   13   33      4.94      0.00
   13   14   33      4.44      0.00
   13   16   33      5.07      0.00
   13   18   33     -7.40      0.00
   13   20   33     -2.13      0.00
   13   22   33     11.72      0.00
   13   24   33      9.60      0.00
   14   15   33      4.67      0.00
   14   17   33     -4.15      0.00
   14   19   33      4.73      0.00
   14   21   33      1.64      0.00
   14   23   33     -5.92      0.00
    0   15   33      2.96      0.00
   15   16   33     -1.96      0.00
   15   18   33      5.97      0.00
   15   20   33      0.95      0.00
   15   22   33     -5.20      0.00
   15   24   33    -17.13      0.00
   16   17   33     -0.82      0.00
   16   19   33     -7.88      0.00
   16   21   33     -8.10      0.00
   16   23   33     -2.40      0.00
    0   17   33     12.80      0.00
   17   18   33     -0.08      0.00
   17   20   33      1.41      0.00
   17   22   33      0.38      0.00
   18   19   33      3.32      0.00
   18   21   33      4.00      0.00
    0   19   33     -8.40      0.00
   19   20   33      5.48      0.00
    0   21   33      0.72      0.00
    0   23   33      4.79      0.00
    0   25   33     -7.90      0.00
    0   27   33      7.56      0.00
    0    0   34    -24.20      0.00
    1    1   34      1.71      0.00
    1    3   34     13.56      0.00
    1    5   34     -9.93      0.00
    1    7   34     -1.69      0.00
    1    9   34     -2.31      0.00
    1   11   34    -10.93      0.00
    1   13   34      4.08      0.00
    1   15   34      4.24      0.00
    1   17   34     -8.55      0.00
    1   19   34      1.26      0.00
    1   21   34     -3.33      0.00
    1   23   34      6.06      0.00
    1   25   34     -6.31      0.00
    1   27   34      9.56      0.00
    0    2   34     -9.39      0.00
    2    2   34    -15.28      0.00
    2    4   34      4.07      0.00
    2    6   34      4.85      0.00
    2    8   34      3.08      0.00
    2   10   34     -0.91      0.00
    2   12   34     -3.70      0.00
    2   14   34     -9.05      0.00
    2   16   34     -2.82      0.00
    2   18   34     -4.10      0.00
    2   20   34      1.00      0.00
    2   22   34     -2.11      0.00
    2   24   34      2.13      0.00
    2   26   34      1.96      0.00
    3    3   34     -3.08      0.00
    3    5   34      5.92      0.00
    3    7   34      4.95      0.00
    3    9   34      1.83      0.00
    3   11   34     -4.68      0.00
    3   13   34     -5.87      0.00
    3   15   34      0.13      0.00
    3   17   34      5.36      0.00
    3   19   34      1.99      0.00
    3   21   34     -1.30      0.00
    3   23   34      0.49      0.00
    3   25   34     -2.84      0.00
    3   27   34    -17.92      0.00
    0    4   34      6.06      0.00
    4    4   34      1.49      0.00
    4    6   34      0.01      0.00
    4    8   34      7.69      0.00
    4   10   34     12.07      0.00
    4   12   34      3.67      0.00
    4   14   34     14.93      0.00
    4   16   34     -1.95      0.00
    4   18   34      4.87      0.00
    4   20   34     -2.59      0.00
    4   22   34      2.39      0.00
    4   24   34      5.30      0.00
    4   26   34     -1.92      0.00
    5    5   34      6.50      0.00
    5    7   34      2.21      0.00
    5    9   34      0.74      0.00
    5   11   34     -5.81      0.00
    5   13   34     -7.73      0.00
    5   15   34     -3.00      0.00
    5   17   34     -0.38      0.00
    5   19   34     -3.26      0.00
    5   21   34     -3.26      0.00
    5   23   34      1.92      0.00
    5   25   34     -8.76      0.00
    0    6   34     11.25      0.00
    6    6   34    -10.47      0.00
    6    8   34      3.85      0.00
    6   10   34      2.78      0.00
    6   12   34     -2.38      0.00
    6   14   34     -4.97      0.00
    6   16   34     -4.43      0.00
    6   18   34     -6.25      0.00
    6   20   34     -4.79      0.00
    6   22   34     -0.72      0.00
    6   24   34     -5.98      0.00
    6   26   34      0.37      0.00
    7    7   34      0.76      0.00
    7    9   34     -3.27      0.00
    7   11   34     -4.66      0.00
    7   13   34     -2.05      0.00
    7   15   34     -0.17      0.00
    7   17   34      1.44      0.00
    7   19   34     -7.57      0.00
    7   21   34      5.55      0.00
    7   23   34      1.28      0.00
    7   25   34      6.25      0.00
    0    8   34    -12.39      0.00
    8    8   34     13.42      0.00
    8   10   34     14.58      0.00
    8   12   34      1.16      0.00
    8   14   34      4.28      0.00
    8   16   34      0.94      0.00
    8   18   34     -1.17      0.00
    8   20   34     -1.54      0.00
    8   22   34      5.35      0.00
    8   24   34      4.08      0.00
    8   26   34     17.39      0.00
    9    9   34     -1.51      0.00
    9   11   34     -9.16      0.00
    9   13   34      3.39      0.00
    9   15   34      3.77      0.00
    9   17   34      7.51      0.00
    9   19   34      1.17      0.00
    9   21   34      5.60      0.00
    9   23   34     -3.45      0.00
    9   25   34      0.74      0.00
    0   10   34     10.88      0.00
   10   10   34     17.42      0.00
   10   12   34     -3.43      0.00
   10   14   34      5.20      0.00
   10   16   34      6.56      0.00
   10   18   34     -1.51      0.00
   10   20   34     -2.14      0.00
   10   22   34     -5.63      0.00
   10   24   34     -4.01      0.00
   11   11   34      3.51      0.00
   11   13   34     -3.53      0.00
   11   15   34     -5.13      0.00
   11   17   34      1.19      0.00
   11   19   34      0.41      0.00
   11   21   34     -1.84      0.00
   11   23   34     -1.68      0.00
   11   25   34     -8.56      0.00
    0   12   34     -3.29      0.00
   12   12   34     14.60      0.00
   12   14   34      1.70      0.00
   12   16   34      4.58      0.00
   12   18   34      5.08      0.00
   12   20   34      3.83      0.00
   12   22   34     -0.64      0.00
   12   24   34      6.73      0.00
   13   13   34     -1.87      0.00
   13   15   34      0.65      0.00
   13   17   34      2.21      0.00
   13   19   34     -1.32      0.00
   13   21   34     -3.71      0.00
   13   23   34      0.28      0.00
    0   14   34     17.12      0.00
   14   14   34    -27.25      0.00
   14   16   34     -3.70      0.00
   14   18   34     -2.85      0.00
   14   20   34     -3.18      0.00
   14   22   34      5.16      0.00
   15   15   34      4.47      0.00
   15   17   34     -9.01      0.00
   15   19   34      0.50      0.00
   15   21   34     -1.38      0.00
    0   16   34      5.86      0.00
   16   16   34      2.45      0.00
   16   18   34      2.93      0.00
   16   20   34     16.00      0.00
   16   22   34      4.39      0.00
   17   17   34      0.82      0.00
   17   19   34     -1.00      0.00
   17   21   34     -2.37      0.00
    0   18   34      9.26      0.00
   18   18   34      5.48      0.00
   18   20   34     -8.44      0.00
   19   19   34    -18.81      0.00
    0   20   34    -12.74      0.00
    0   22   34      3.71      0.00
    0   24   34      3.91      0.00
    0   26   34      3.22      0.00
    5   27   34     12.47      0.00
    0    1   35     14.74      0.00
    1    2   35     -9.85      0.00
    1    4   35     10.85      0.00
    1    6   35     -4.26      0.00
    1    8   35      5.85      0.00
    1   10   35    -11.28      0.00
    1   12   35     -4.77      0.00
    1   14   35     -7.83      0.00
    1   16   35     11.33      0.00
    1   18   35      3.60      0.00
    1   20   35      6.65      0.00
    1   22   35     -3.05      0.00
    1   24   35      0.40      0.00
    1   26   35      4.93      0.00
    2    3   35     -8.40      0.00
    2    5   35     -7.91      0.00
    2    7   35     -0.26      0.00
    2    9   35      4.09      0.00
    2   11   35      0.60      0.00
    2   13   35     -0.94      0.00
    2   15   35     -1.42      0.00
    2   17   35      0.48      0.00
    2   19   35    -10.97      0.00
    2   21   35      1.36      0.00
    2   23   35     -7.84      0.00
    2   25   35    -15.76      0.00
    0    3   35      8.17      0.00
    3    4   35      2.83      0.00
    3    6   35      1.21      0.00
    3    8   35      4.97      0.00
    3   10   35    -10.70      0.00
    3   12   35      0.54      0.00
    3   14   35      3.93      0.00
    3   16   35     -3.53      0.00
    3   18   35      0.25      0.00
    3   20   35     -0.39      0.00
    3   22   35      2.14      0.00
    3   24   35      4.99      0.00
    4    5   35      6.02      0.00
    4    7   35     14.86      0.00
    4    9   35     -3.15      0.00
    4   11   35      2.52      0.00
    4   13   35      3.27      0.00
    4   15   35      1.48      0.00
    4   17   35     -3.38      0.00
    4   19   35      6.81      0.00
    4   21   35     -3.77      0.00
    4   23   35      4.75      0.00
    4   25   35      4.02      0.00
    0    5   35      7.50      0.00
    5    6   35    -10.88      0.00
    5    8   35      2.25      0.00
    5   10   35     -7.03      0.00
    5   12   35      3.68      0.00
    5   14   35     -5.51      0.00
    5   16   35     -2.97      0.00
    5   18   35     -3.51      0.00
    5   20   35     -2.46      0.00
    5   22   35     -6.35      0.00
    5   24   35      6.70      0.00
    6    7   35      8.85      0.00
    6    9   35     -8.59      0.00
    6   11   35     -3.49      0.00
    6   13   35     -4.32      0.00
    6   15   35     -3.64      0.00
    6   17   35      2.09      0.00
    6   19   35     -6.51      0.00
    6   21   35      1.53      0.00
    6   23   35      5.92      0.00
    6   25   35      9.58      0.00
    0    7   35      4.68      0.00
    7    8   35     -1.44      0.00
    7   10   35      6.57      0.00
    7   12   35     -5.71      0.00
    7   14   35      5.04      0.00
    7   16   35      2.58      0.00
    7   18   35     -6.19      0.00
    7   20   35     -3.15      0.00
    7   22   35      9.13      0.00
    7   24   35    -11.75      0.00
    8    9   35      1.66      0.00
    8   11   35      2.89      0.00
    8   13   35      2.34      0.00
    8   15   35      3.99      0.00
    8   17   35      4.74      0.00
    8   19   35      3.64      0.00
    8   21   35     -1.77      0.00
    8   23   35     -5.18      0.00
    0    9   35      5.47      0.00
    9   10   35      3.44      0.00
    9   12   35     -0.24      0.00
    9   14   35      4.95      0.00
    9   16   35      6.81      0.00
    9   18   35     -6.51      0.00
    9   20   35     -2.28      0.00
    9   22   35     -4.65      0.00
    9   24   35      1.93      0.00
   10   11   35    -12.97      0.00
   10   13   35     -7.86      0.00
   10   15   35     -2.13      0.00
   10   17   35     -1.68      0.00
   10   19   35     -2.57      0.00
   10   21   35     -3.98      0.00
   10   23   35      3.45      0.00
    0   11   35     12.08      0.00
   11   12   35     -3.03      0.00
   11   14   35     -3.86      0.00
   11   16   35     -4.95      0.00
   11   18   35      6.55      0.00
   11   20   35     -2.33      0.00
   11   22   35     14.62      0.00
   12   13   35     13.17      0.00
   12   15   35     -5.15      0.00
   12   17   35      4.91      0.00
   12   19   35     -2.47      0.00
   12   21   35      5.01      0.00
   12   23   35     21.66      0.00
    0   13   35      5.80      0.00
   13   14   35     -6.27      0.00
   13   16   35      2.15      0.00
   13   18   35     -1.48      0.00
   13   20   35      2.55      0.00
   13   22   35      3.04      0.00
   14   15   35      6.61      0.00
   14   17   35      6.18      0.00
   14   19   35      3.63      0.00
   14   21   35      6.01      0.00
    0   15   35      6.59      0.00
   15   16   35     -5.71      0.00
   15   18   35      2.06      0.00
   15   20   35     -2.91      0.00
   16   17   35     -1.40      0.00
   16   19   35     -4.76      0.00
    0   17   35     -1.26      0.00
   17   18   35     -3.56      0.00
   18   19   35      9.39      0.00
    0   19   35      8.96      0.00
    0   21   35      5.45      0.00
    0   23   35     -1.62      0.00
    0   25   35      2.63      0.00
    3   26   35      4.13      0.00
    0    0   36     46.96      0.00
    1    1   36      7.83      0.00
    1    3   36     -9.40      0.00
    1    5   36      7.04      0.00
    1    7   36     -6.29      0.00
    1    9   36     -1.20      0.00
    1   11   36     -0.15      0.00
    1   13   36      2.56      0.00
    1   15   36      3.06      0.00
    1   17   36    -10.07      0.00
    1   19   36      0.61      0.00
    1   21   36      3.85      0.00
    1   23   36     -4.11      0.00
    0    2   36     -6.49      0.00
    2    2   36    -20.35      0.00
    2    4   36    -10.24      0.00
    2    6   36     -3.67      0.00
    2    8   36      9.21      0.00
    2   10   36      3.08      0.00
    2   12   36      2.57      0.00
    2   14   36     -6.17      0.00
    2   16   36      3.13      0.00
    2   18   36      0.68      0.00
    2   20   36      3.83      0.00
    2   22   36      4.97      0.00
    2   24   36     11.37      0.00
    3    3   36      0.52      0.00
    3    5   36     -5.61      0.00
    3    7   36      3.73      0.00
    3    9   36      4.22      0.00
    3   11   36      1.54      0.00
    3   13   36      4.46      0.00
    3   15   36      1.53      0.00
    3   17   36     -2.93      0.00
    3   19   36      5.31      0.00
    3   21   36     -7.57      0.00
    3   23   36      2.38      0.00
    0    4   36     18.16      0.00
    4    4   36      8.40      0.00
    4    6   36     -2.80      0.00
    4    8   36     -4.82      0.00
    4   10   36     14.40      0.00
    4   12   36      4.19      0.00
    4   14   36      4.93      0.00
    4   16   36     -3.58      0.00
    4   18   36     -5.04      0.00
    4   20   36     -0.74      0.00
    4   22   36      0.64      0.00
    4   24   36      1.55      0.00
    5    5   36      6.96      0.00
    5    7   36      3.09      0.00
    5    9   36      3.56      0.00
    5   11   36      3.94      0.00
    5   13   36     -2.63      0.00
    5   15   36      0.64      0.00
    5   17   36     -7.66      0.00
    5   19   36     -0.59      0.00
    5   21   36      3.28      0.00
    5   23   36     10.93      0.00
    0    6   36     23.33      0.00
    6    6   36     -7.59      0.00
    6    8   36    -18.34      0.00
    6   10   36      1.15      0.00
    6   12   36     -8.77      0.00
    6   14   36     -5.38      0.00
    6   16   36     -0.08      0.00
    6   18   36     -0.99      0.00
    6   20   36      1.13      0.00
    6   22   36     -4.32      0.00
    7    7   36      2.60      0.00
    7    9   36    -15.13      0.00
    7   11   36      8.91      0.00
    7   13   36     -0.35      0.00
    7   15   36      2.24      0.00
    7   17   36     -2.62      0.00
    7   19   36     -1.47      0.00
    7   21   36      0.17      0.00
    7   23   36     11.41      0.00
    0    8   36     -5.94      0.00
    8    8   36    -10.10      0.00
    8   10   36      5.97      0.00
    8   12   36     -1.89      0.00
    8   14   36     -3.69      0.00
    8   16   36     -8.18      0.00
    8   18   36     -7.99      0.00
    8   20   36     -0.21      0.00
    8   22   36    -10.10      0.00
    9    9   36     -0.15      0.00
    9   11   36     -5.62      0.00
    9   13   36     -0.34      0.00
    9   15   36     -4.90      0.00
    9   17   36     -0.10      0.00
    9   19   36     -1.63      0.00
    9   21   36      3.06      0.00
    9   23   36    -16.89      0.00
    0   10   36      6.16      0.00
   10   10   36      6.72      0.00
   10   12   36      1.42      0.00
   10   14   36     -8.36      0.00
   10   16   36      2.72      0.00
   10   18   36     -6.50      0.00
   10   20   36      1.90      0.00
   10   22   36      9.25      0.00
   11   11   36     -9.39      0.00
   11   13   36     -3.52      0.00
   11   15   36      6.58      0.00
   11   17   36      0.47      0.00
   11   19   36      0.15      0.00
   11   21   36     -3.19      0.00
    0   12   36     19.43      0.00
   12   12   36     -0.56      0.00
   12   14   36     -2.14      0.00
   12   16   36      3.79      0.00
   12   18   36      6.64      0.00
   12   20   36     -2.87      0.00
   13   13   36      6.69      0.00
   13   15   36     -5.40      0.00
   13   17   36      1.68      0.00
   13   19   36     -2.47      0.00
   13   21   36      7.43      0.00
    0   14   36      1.70      0.00
   14   14   36      4.42      0.00
   14   16   36      6.57      0.00
   14   18   36     -0.53      0.00
   14   20   36      4.61      0.00
   15   15   36     -0.95      0.00
   15   17   36     -1.94      0.00
   15   19   36     10.18      0.00
    0   16   36     -5.02      0.00
   16   16   36      4.39      0.00
   16   18   36     10.60      0.00
   17   17   36     19.92      0.00
    0   18   36     -1.98      0.00
    0   20   36      9.89      0.00
    0   22   36      2.18      0.00
    0   24   36      7.40      0.00
    0    1   37      5.13      0.00
    1    2   37     -7.08      0.00
    1    4   37      3.75      0.00
    1    6   37    -10.68      0.00
    1    8   37      9.74      0.00
    1   10   37    -15.22      0.00
    1   12   37     -0.71      0.00
    1   14   37     -5.74      0.00
    1   16   37     -2.19      0.00
    1   18   37     -5.14      0.00
    1   20   37     -4.06      0.00
    1   22   37      5.46      0.00
    2    3   37     -1.29      0.00
    2    5   37    -10.92      0.00
    2    7   37     -6.44      0.00
    2    9   37     -3.71      0.00
    2   11   37    -11.14      0.00
    2   13   37     -2.88      0.00
    2   15   37     -4.08      0.00
    2   17   37     -7.23      0.00
    2   19   37     -9.04      0.00
    2   21   37      8.55      0.00
    2   23   37      7.31      0.00
    0    3   37     11.20      0.00
    3    4   37     13.01      0.00
    3    6   37      6.80      0.00
    3    8   37     -1.06      0.00
    3   10   37      4.01      0.00
    3   12   37      5.10      0.00
    3   14   37      1.86      0.00
    3   16   37     -0.41      0.00
    3   18   37      0.63      0.00
    3   20   37     -7.84      0.00
    3   22   37    -10.06      0.00
    4    5   37      6.42      0.00
    4    7   37      0.79      0.00
    4    9   37      1.08      0.00
    4   11   37      4.35      0.00
    4   13   37      6.60      0.00
    4   15   37      2.05      0.00
    4   17   37     -0.36      0.00
    4   19   37      2.71      0.00
    4   21   37     -5.48      0.00
    0    5   37     19.35      0.00
    5    6   37      5.75      0.00
    5    8   37    -10.14      0.00
    5   10   37      4.70      0.00
    5   12   37     -8.35      0.00
    5   14   37      0.62      0.00
    5   16   37     -0.89      0.00
    5   18   37      1.61      0.00
    5   20   37      3.53      0.00
    5   22   37      8.70      0.00
    6    7   37      3.34      0.00
    6    9   37      6.57      0.00
    6   11   37     -9.90      0.00
    6   13   37     -3.08      0.00
    6   15   37     -2.83      0.00
    6   17   37      8.46      0.00
    6   19   37      2.61      0.00
    6   21   37     -7.35      0.00
    0    7   37      8.00      0.00
    7    8   37     -2.11      0.00
    7   10   37      2.39      0.00
    7   12   37    -13.96      0.00
    7   14   37     -0.27      0.00
    7   16   37     -4.83      0.00
    7   18   37     -3.09      0.00
    7   20   37     -1.48      0.00
    7   22   37    -26.90      0.00
    8    9   37     -2.57      0.00
    8   11   37      9.83      0.00
    8   13   37      2.48      0.00
    8   15   37      4.73      0.00
    8   17   37      1.52      0.00
    8   19   37      3.39      0.00
    8   21   37      3.33      0.00
    0    9   37      1.49      0.00
    9   10   37     -5.05      0.00
    9   12   37      0.62      0.00
    9   14   37     -4.32      0.00
    9   16   37     -3.89      0.00
    9   18   37      5.86      0.00
    9   20   37    -12.02      0.00
   10   11   37     -5.05      0.00
   10   13   37      3.52      0.00
   10   15   37     -2.82      0.00
   10   17   37     -7.86      0.00
   10   19   37     -5.06      0.00
   10   21   37     -2.52      0.00
    0   11   37      7.72      0.00
   11   12   37      0.65      0.00
   11   14   37     -0.17      0.00
   11   16   37      8.27      0.00
   11   18   37     -6.49      0.00
   11   20   37     12.56      0.00
   12   13   37     -0.92      0.00
   12   15   37      7.18      0.00
   12   17   37     -3.24      0.00
   12   19   37      3.66      0.00
    0   13   37      2.96      0.00
   13   14   37      0.45      0.00
   13   16   37     -3.96      0.00
   13   18   37     13.90      0.00
   14   15   37      2.06      0.00
   14   17   37      0.44      0.00
    0   15   37      7.24      0.00
   15   16   37      3.90      0.00
    0   17   37     -6.54      0.00
    0   19   37      6.15      0.00
    0   21   37     12.02      0.00
    0   23   37     14.56      0.00
    4   23   37     12.22      0.00
    0    0   38     -1.79      0.00
    1    1   38     11.68      0.00
    1    3   38     -2.04      0.00
    1    5   38     10.96      0.00
    1    7   38      5.63      0.00
    1    9   38    -15.45      0.00
    1   11   38      6.18      0.00
    1   13   38      0.19      0.00
    1   15   38      8.57      0.00
    1   17   38      2.67      0.00
    1   19   38      1.12      0.00
    1   21   38     -4.51      0.00
    0    2   38    -15.72      0.00
    2    2   38    -28.24      0.00
    2    4   38      4.22      0.00
    2    6   38     -7.55      0.00
    2    8   38     14.45      0.00
    2   10   38     -4.03      0.00
    2   12   38      1.42      0.00
    2   14   38     -4.39      0.00
    2   16   38     -1.09      0.00
    2   18   38    -15.26      0.00
    2   20   38     -3.97      0.00
    3    3   38     19.14      0.00
    3    5   38      2.69      0.00
    3    7   38     -5.29      0.00
    3    9   38      0.77      0.00
    3   11   38      0.22      0.00
    3   13   38     -7.96      0.00
    3   15   38      2.98      0.00
    3   17   38      4.81      0.00
    3   19   38     -5.17      0.00
    3   21   38      9.30      0.00
    0    4   38     31.53      0.00
    4    4   38     22.04      0.00
    4    6   38      5.16      0.00
    4    8   38     13.96      0.00
    4   10   38      3.58      0.00
    4   12   38      2.68      0.00
    4   14   38     -5.23      0.00
    4   16   38      4.60      0.00
    4   18   38      1.01      0.00
    4   20   38      6.05      0.00
    5    5   38     -5.90      0.00
    5    7   38     -4.01      0.00
    5    9   38      0.59      0.00
    5   11   38      3.45      0.00
    5   13   38     -1.31      0.00
    5   15   38      2.90      0.00
    5   17   38     -1.58      0.00
    5   19   38     -3.47      0.00
    5   21   38    -32.03      0.00
    0    6   38     14.07      0.00
    6    6   38    -10.87      0.00
    6    8   38      0.43      0.00
    6   10   38     -5.24      0.00
    6   12   38     -4.81      0.00
    6   14   38      2.79      0.00
    6   16   38      3.86      0.00
    6   18   38     -8.24      0.00
    6   20   38    -11.44      0.00
    7    7   38      1.34      0.00
    7    9   38      3.04      0.00
    7   11   38      4.71      0.00
    7   13   38      1.37      0.00
    7   15   38     -0.85      0.00
    7   17   38      4.98      0.00
    7   19   38     -1.23      0.00
    0    8   38      0.40      0.00
    8    8   38     22.88      0.00
    8   10   38      2.22      0.00
    8   12   38     -5.77      0.00
    8   14   38      2.77      0.00
    8   16   38     -2.43      0.00
    8   18   38      3.23      0.00
    9    9   38      0.27      0.00
    9   11   38      5.51      0.00
    9   13   38     -3.78      0.00
    9   15   38      3.89      0.00
    9   17   38     -9.69      0.00
    9   19   38      8.16      0.00
    0   10   38    -10.84      0.00
   10   10   38     -6.88      0.00
   10   12   38      7.19      0.00
   10   14   38      1.20      0.00
   10   16   38     -2.02      0.00
   10   18   38     10.28      0.00
   11   11   38     -2.03      0.00
   11   13   38      3.41      0.00
   11   15   38      5.18      0.00
   11   17   38      0.28      0.00
    0   12   38      4.93      0.00
   12   12   38    -11.37      0.00
   12   14   38     -9.74      0.00
   12   16   38      4.02      0.00
   13   13   38      2.70      0.00
   13   15   38      2.71      0.00
    0   14   38      3.23      0.00
   14   14   38      0.46      0.00
   14   16   38     -6.09      0.00
   15   15   38      3.65      0.00
    0   16   38     14.19      0.00
   13   17   38     -5.81      0.00
    0   18   38     -2.49      0.00
   12   18   38     27.21      0.00
    0   20   38     -1.47      0.00
    8   20   38      8.33      0.00
    0    1   39      9.17      0.00
    1    2   39     -7.02      0.00
    1    4   39     -1.34      0.00
    1    6   39     -0.20      0.00
    1    8   39      1.13      0.00
    1   10   39      0.93      0.00
    1   12   39     -4.99      0.00
    1   14   39      5.98      0.00
    1   16   39     -1.21      0.00
    1   18   39     -1.57      0.00
    2    3   39     -5.21      0.00
    2    5   39    -17.96      0.00
    2    7   39     -6.44      0.00
    2    9   39     -0.70      0.00
    2   11   39      1.06      0.00
    2   13   39      1.21      0.00
    2   15   39      5.65      0.00
    2   17   39     -6.78      0.00
    2   19   39     13.52      0.00
    0    3   39      3.39      0.00
    3    4   39      2.68      0.00
    3    6   39      2.27      0.00
    3    8   39      3.80      0.00
    3   10   39     -1.15      0.00
    3   12   39      0.62      0.00
    3   14   39      9.33      0.00
    3   16   39      1.46      0.00
    3   18   39      8.95      0.00
    4    5   39      2.14      0.00
    4    7   39      9.86      0.00
    4    9   39     -0.99      0.00
    4   11   39      2.73      0.00
    4   13   39      4.36      0.00
    4   15   39      1.81      0.00
    4   17   39      8.79      0.00
    4   19   39    -15.61      0.00
    0    5   39     14.52      0.00
    5    6   39     -4.09      0.00
    5    8   39     -4.17      0.00
    5   10   39     -0.19      0.00
    5   12   39     -2.26      0.00
    5   14   39     -3.73      0.00
    5   16   39      3.91      0.00
    5   18   39      1.90      0.00
    6    7   39     -0.41      0.00
    6    9   39     -1.30      0.00
    6   11   39     -3.75      0.00
    6   13   39      1.92      0.00
    6   15   39      1.34      0.00
    6   17   39     -1.42      0.00
    0    7   39      5.29      0.00
    7    8   39      7.91      0.00
    7   10   39      7.51      0.00
    7   12   39      2.06      0.00
    7   14   39     -2.04      0.00
    7   16   39      3.45      0.00
    7   18   39      2.75      0.00
    8    9   39     -6.53      0.00
    8   11   39     -2.71      0.00
    8   13   39     -2.45      0.00
    8   15   39      7.03      0.00
    8   17   39     13.38      0.00
    0    9   39      5.74      0.00
    9   10   39      1.86      0.00
    9   12   39      4.52      0.00
    9   14   39     -2.84      0.00
    9   16   39     -2.53      0.00
   10   11   39    -10.21      0.00
   10   13   39     -3.46      0.00
   10   15   39     12.75      0.00
   10   17   39      4.24      0.00
    0   11   39      5.53      0.00
   11   12   39      7.40      0.00
   11   14   39      3.83      0.00
   11   16   39     -3.66      0.00
   12   13   39     -4.37      0.00
   12   15   39     11.62      0.00
    0   13   39     -3.90      0.00
   13   14   39      0.56      0.00
    0   15   39     -4.55      0.00
    0   17   39     -5.01      0.00
    0   19   39    -12.73      0.00
    0    0   40      6.59      0.00
    1    1   40    -13.69      0.00
    1    3   40      4.39      0.00
    1    5   40      9.07      0.00
    1    7   40      6.92      0.00
    1    9   40      5.48      0.00
    1   11   40      1.18      0.00
    1   13   40      6.84      0.00
    1   15   40      4.09      0.00
    1   17   40      1.81      0.00
    0    2   40     10.86      0.00
    2    2   40      3.99      0.00
    2    4   40      5.90      0.00
    2    6   40    -14.97      0.00
    2    8   40     -8.09      0.00
    2   10   40      1.47      0.00
    2   12   40     -0.83      0.00
    2   14   40     -4.72      0.00
    2   16   40     -4.28      0.00
    3    3   40    -23.01      0.00
    3    5   40     -3.56      0.00
    3    7   40      7.73      0.00
    3    9   40      4.58      0.00
    3   11   40     -6.89      0.00
    3   13   40      1.27      0.00
    3   15   40     -4.66      0.00
    3   17   40     -1.07      0.00
    0    4   40      5.92      0.00
    4    4   40     10.97      0.00
    4    6   40      4.48      0.00
    4    8   40     -6.81      0.00
    4   10   40     11.71      0.00
    4   12   40     -1.00      0.00
    4   14   40     11.98      0.00
    4   16   40    -13.00      0.00
    5    5   40     -0.88      0.00
    5    7   40     15.88      0.00
    5    9   40    -12.91      0.00
    5   11   40      0.07      0.00
    5   13   40     -3.93      0.00
    5   15   40     -2.27      0.00
    0    6   40     -5.69      0.00
    6    6   40    -17.01      0.00
    6    8   40    -16.25      0.00
    6   10   40      0.82      0.00
    6   12   40     -5.49      0.00
    6   14   40      0.85      0.00
    6   16   40     11.46      0.00
    7    7   40      0.55      0.00
    7    9   40      0.83      0.00
    7   11   40     -6.33      0.00
    7   13   40      7.52      0.00
    7   15   40      3.61      0.00
    0    8   40      5.85      0.00
    8    8   40     17.53      0.00
    8   10   40      3.44      0.00
    8   12   40      1.84      0.00
    8   14   40      3.90      0.00
    9    9   40    -16.31      0.00
    9   11   40      1.35      0.00
    9   13   40      1.72      0.00
    9   15   40     -1.79      0.00
    0   10   40     11.06      0.00
   10   10   40     -0.95      0.00
   10   12   40     -2.13      0.00
   10   14   40    -11.12      0.00
   11   11   40     -4.05      0.00
   11   13   40      4.06      0.00
    0   12   40     -3.18      0.00
   12   12   40     11.34      0.00
    0   14   40      9.14      0.00
    0   16   40    -22.39      0.00
    0    1   41     12.13      0.00
    1    2   41     -2.32      0.00
    1    4   41     -1.29      0.00
    1    6   41      0.72      0.00
    1    8   41      4.91      0.00
    1   10   41      1.40      0.00
    1   12   41      0.07      0.00
    1   14   41      3.59      0.00
    2    3   41      2.72      0.00
    2    5   41     -8.72      0.00
    2    7   41     -3.57      0.00
    2    9   41      3.30      0.00
    2   11   41     -0.82      0.00
    2   13   41      2.48      0.00
    0    3   41      8.33      0.00
    3    4   41      1.28      0.00
    3    6   41     -0.08      0.00
    3    8   41     -0.83      0.00
    3   10   41     -5.97      0.00
    3   12   41      1.99      0.00
    3   14   41     -2.48      0.00
    4    5   41      8.18      0.00
    4    7   41      0.97      0.00
    4    9   41      3.04      0.00
    4   11   41      1.77      0.00
    4   13   41      0.68      0.00
    0    5   41     -0.03      0.00
    5    6   41     -4.37      0.00
    5    8   41     -5.18      0.00
    5   10   41     -0.25      0.00
    5   12   41      4.48      0.00
    5   14   41      0.53      0.00
    6    7   41     -8.27      0.00
    6    9   41     -4.59      0.00
    6   11   41      0.15      0.00
    6   13   41      0.95      0.00
    0    7   41      4.67      0.00
    7    8   41      7.72      0.00
    7   10   41     -0.36      0.00
    7   12   41      1.21      0.00
    8    9   41     11.80      0.00
    8   11   41     -5.89      0.00
    0    9   41      0.35      0.00
    9   10   41     -9.70      0.00
   10   11   41     -1.49      0.00
    0   11   41     -7.73      0.00
    9   12   41     -0.49      0.00
    0   13   41      3.13      0.00
    0   15   41     11.00      0.00
    0    0   42     15.71      0.00
    1    1   42     -1.68      0.00
    1    3   42     14.20      0.00
    1    5   42     -4.20      0.00
    1    7   42      4.01      0.00
    1    9   42      1.43      0.00
    1   11   42     -2.73      0.00
    0    2   42    -11.19      0.00
    2    2   42    -13.91      0.00
    2    4   42     -2.40      0.00
    2    6   42      7.12      0.00
    2    8   42     -1.39      0.00
    2   10   42     -1.27      0.00
    2   12   42     -0.46      0.00
    3    3   42      2.10      0.00
    3    5   42     -6.82      0.00
    3    7   42      1.30      0.00
    3    9   42      1.83      0.00
    3   11   42      1.02      0.00
    0    4   42    -18.71      0.00
    4    4   42     27.61      0.00
    4    6   42      5.65      0.00
    4    8   42     -1.90      0.00
    4   10   42      3.78      0.00
    5    5   42     -5.44      0.00
    5    7   42     -0.59      0.00
    5    9   42      6.44      0.00
    0    6   42     11.77      0.00
    6    6   42     10.99      0.00
    6    8   42      6.60      0.00
    6   10   42      3.98      0.00
    7    7   42     -0.42      0.00
    7    9   42      4.05      0.00
    0    8   42    -11.45      0.00
    8    8   42    -14.88      0.00
    0   10   42     -0.13      0.00
    0    1   43      3.98      0.00
    1    2   43     -2.14      0.00
    1    4   43      6.67      0.00
    1    6   43     -9.17      0.00
    2    3   43     -3.45      0.00
    2    5   43     -2.58      0.00
    2    7   43     -3.35      0.00
    0    3   43      7.69      0.00
    3    4   43      1.70      0.00
    3    6   43     -8.40      0.00
    4    5   43      2.04      0.00
    0    5   43     -4.20      0.00
    5    6   43      0.16      0.00
    0    7   43    -12.05      0.00
   25   25   26     13.31      0.00
   24   26   26     28.26      0.00
   26   26   26    -23.43      0.00
   24   25   27     20.99      0.00
   23   26   27      9.01      0.00
   25   26   27     -3.40      0.00
   22   27   27     33.41      0.00
   24   27   27      7.60      0.00
   26   27   27    -10.27      0.00
   24   24   28      0.01      0.00
   23   25   28    -22.87      0.00
   25   25   28      4.33      0.00
   22   26   28      3.37      0.00
   24   26   28     -6.49      0.00
   26   26   28     -3.48      0.00
   21   27   28     -5.57      0.00
   23   27   28     -0.80      0.00
   25   27   28      5.58      0.00
   27   27   28     12.22      0.00
   20   28   28     -1.73      0.00
   22   28   28     -2.16      0.00
   24   28   28     23.17      0.00
   26   28   28     12.33      0.00
   28   28   28    -34.90      0.00
   23   24   29     15.07      0.00
   22   25   29      4.53      0.00
   24   25   29      9.22      0.00
   21   26   29     -1.73      0.00
   23   26   29     -1.08      0.00
   25   26   29    -10.47      0.00
   20   27   29     27.33      0.00
   22   27   29     -7.64      0.00
   24   27   29    -16.58      0.00
   26   27   29      5.27      0.00
   19   28   29      5.09      0.00
   21   28   29      1.24      0.00
   23   28   29     -3.15      0.00
   25   28   29     -5.28      0.00
   27   28   29     -1.91      0.00
   16   29   29    -25.81      0.00
   18   29   29      6.88      0.00
   20   29   29    -16.84      0.00
   22   29   29      2.41      0.00
   24   29   29      0.96      0.00
   26   29   29     -1.72      0.00
   28   29   29     16.10      0.00
   23   23   30     20.28      0.00
   22   24   30     -5.81      0.00
   24   24   30     10.76      0.00
   21   25   30     -0.19      0.00
   23   25   30     -0.76      0.00
   25   25   30     -9.40      0.00
   20   26   30    -19.04      0.00
   22   26   30     12.72      0.00
   24   26   30     -4.39      0.00
   26   26   30      4.75      0.00
   17   27   30     -6.99      0.00
   19   27   30    -25.12      0.00
   21   27   30     -3.60      0.00
   23   27   30      9.39      0.00
   25   27   30     -7.20      0.00
   27   27   30      8.40      0.00
   16   28   30      0.80      0.00
   18   28   30     -2.66      0.00
   20   28   30      7.66      0.00
   22   28   30     -2.19      0.00
   24   28   30     -0.05      0.00
   26   28   30     -2.05      0.00
   28   28   30     -8.08      0.00
   13   29   30    -27.88      0.00
   15   29   30     12.78      0.00
   17   29   30    -23.00      0.00
   19   29   30    -12.65      0.00
   21   29   30      1.75      0.00
   23   29   30     -3.15      0.00
   25   29   30      7.03      0.00
   27   29   30     -0.38      0.00
   12   30   30     -4.89      0.00
   14   30   30    -17.97      0.00
   16   30   30     28.88      0.00
   18   30   30     18.95      0.00
   20   30   30     23.32      0.00
   22   30   30     -1.15      0.00
   24   30   30    -13.88      0.00
   26   30   30      5.47      0.00
   22   23   31    -10.52      0.00
   21   24   31     19.90      0.00
   23   24   31     -4.28      0.00
   20   25   31     -7.50      0.00
   22   25   31     -8.45      0.00
   24   25   31     -2.92      0.00
   17   26   31     -2.47      0.00
   19   26   31      9.90      0.00
   21   26   31     -1.45      0.00
   23   26   31     -1.97      0.00
   25   26   31      7.91      0.00
   16   27   31     -3.91      0.00
   18   27   31      4.91      0.00
   20   27   31     12.99      0.00
   22   27   31     -9.44      0.00
   24   27   31     -0.29      0.00
   26   27   31      6.15      0.00
   15   28   31    -10.15      0.00
   17   28   31      7.10      0.00
   19   28   31     -0.50      0.00
   21   28   31      4.81      0.00
   23   28   31      7.23      0.00
   25   28   31      7.19      0.00
   27   28   31    -13.26      0.00
   12   29   31     25.98      0.00
   14   29   31     -7.43      0.00
   16   29   31     -8.93      0.00
   18   29   31      3.72      0.00
   20   29   31    -10.26      0.00
   22   29   31     14.17      0.00
   24   29   31     -1.76      0.00
   26   29   31    -12.51      0.00
    9   30   31      6.80      0.00
   11   30   31     -9.06      0.00
   13   30   31     11.76      0.00
   15   30   31     -3.28      0.00
   17   30   31      1.77      0.00
   19   30   31      4.48      0.00
   21   30   31     -1.23      0.00
   23   30   31     -6.68      0.00
   25   30   31     -0.36      0.00
    0   31   31    -10.65      0.00
    2   31   31     13.93      0.00
    4   31   31     21.43      0.00
    6   31   31    -11.43      0.00
    8   31   31     28.92      0.00
   10   31   31      5.70      0.00
   12   31   31    -14.47      0.00
   14   31   31      7.25      0.00
   16   31   31     -0.58      0.00
   18   31   31    -13.81      0.00
   20   31   31      0.42      0.00
   22   31   31     -5.83      0.00
   24   31   31     17.57      0.00
   22   22   32     18.23      0.00
   21   23   32     -5.57      0.00
   23   23   32     10.39      0.00
   18   24   32      1.27      0.00
   20   24   32      6.47      0.00
   22   24   32     -1.46      0.00
   24   24   32    -13.87      0.00
   17   25   32      6.81      0.00
   19   25   32      9.76      0.00
   21   25   32      9.26      0.00
   23   25   32      8.12      0.00
   25   25   32     -2.16      0.00
   16   26   32      5.92      0.00
   18   26   32    -16.03      0.00
   20   26   32    -10.05      0.00
   22   26   32      0.95      0.00
   24   26   32     -0.95      0.00
   26   26   32      9.40      0.00
   13   27   32    -14.44      0.00
   15   27   32      2.49      0.00
   17   27   32      8.96      0.00
   19   27   32      4.65      0.00
   21   27   32      0.17      0.00
   23   27   32     -1.13      0.00
   25   27   32     -4.82      0.00
   27   27   32     -4.63      0.00
   10   28   32     16.28      0.00
   12   28   32     -8.61      0.00
   14   28   32    -11.75      0.00
   16   28   32    -19.07      0.00
   18   28   32     -1.74      0.00
   20   28   32    -13.18      0.00
   22   28   32     -5.43      0.00
   24   28   32      5.71      0.00
   26   28   32      0.33      0.00
    7   29   32     31.14      0.00
    9   29   32     27.98      0.00
   11   29   32      5.96      0.00
   13   29   32    -12.45      0.00
   15   29   32     16.76      0.00
   17   29   32     -1.31      0.00
   19   29   32      4.19      0.00
   21   29   32     -1.14      0.00
   23   29   32     -5.82      0.00
   25   29   32     10.29      0.00
    0   30   32     59.26      0.00
    2   30   32    -16.68      0.00
    4   30   32     13.90      0.00
    6   30   32     -2.13      0.00
    8   30   32    -10.31      0.00
   10   30   32      2.94      0.00
   12   30   32      4.96      0.00
   14   30   32     -0.12      0.00
   16   30   32     -8.48      0.00
   18   30   32     14.02      0.00
   20   30   32     -1.97      0.00
   22   30   32     -2.74      0.00
   24   30   32     -3.92      0.00
    1   31   32     15.91      0.00
    3   31   32      8.26      0.00
    5   31   32    -13.76      0.00
    7   31   32     15.84      0.00
    9   31   32      1.26      0.00
   11   31   32      3.18      0.00
   13   31   32     -4.07      0.00
   15   31   32     -9.57      0.00
   17   31   32      4.91      0.00
   19   31   32     -1.27      0.00
   21   31   32     -0.50      0.00
   23   31   32     -2.14      0.00
    0   32   32    -22.86      0.00
    2   32   32    -36.70      0.00
    4   32   32      5.74      0.00
    6   32   32      7.02      0.00
    8   32   32    -13.94      0.00
   10   32   32    -26.74      0.00
   12   32   32     11.59      0.00
   14   32   32     27.88      0.00
   16   32   32     -7.79      0.00
   18   32   32      6.28      0.00
   20   32   32    -11.33      0.00
   22   32   32     28.28      0.00
   20   21   33      2.61      0.00
   19   22   33      6.02      0.00
   21   22   33     -1.72      0.00
   18   23   33      3.29      0.00
   20   23   33     13.68      0.00
   22   23   33     11.17      0.00
   17   24   33    -11.61      0.00
   19   24   33      0.43      0.00
   21   24   33    -13.14      0.00
   23   24   33     -5.75      0.00
   14   25   33     24.12      0.00
   16   25   33    -12.40      0.00
   18   25   33      0.30      0.00
   20   25   33     -1.63      0.00
   22   25   33     -9.26      0.00
   24   25   33      7.05      0.00
   13   26   33     23.88      0.00
   15   26   33    -17.68      0.00
   17   26   33      8.08      0.00
   19   26   33      4.04      0.00
   21   26   33      2.86      0.00
   23   26   33      5.95      0.00
   25   26   33     -3.38      0.00
   10   27   33    -15.34      0.00
   12   27   33     29.05      0.00
   14   27   33      4.22      0.00
   16   27   33     -7.37      0.00
   18   27   33     -3.40      0.00
   20   27   33      7.51      0.00
   22   27   33     -1.37      0.00
   24   27   33     -3.37      0.00
   26   27   33     -9.43      0.00
    7   28   33      5.14      0.00
    9   28   33     -6.76      0.00
   11   28   33     20.15      0.00
   13   28   33     -6.37      0.00
   15   28   33      2.18      0.00
   17   28   33     -0.35      0.00
   19   28   33     -1.59      0.00
   21   28   33      7.19      0.00
   23   28   33     -0.71      0.00
   25   28   33     -6.69      0.00
    0   29   33     11.57      0.00
    2   29   33    -22.95      0.00
    4   29   33     13.17      0.00
    6   29   33     -9.46      0.00
    8   29   33     -3.48      0.00
   10   29   33      3.19      0.00
   12   29   33     -8.24      0.00
   14   29   33     -4.22      0.00
   16   29   33      7.11      0.00
   18   29   33      6.71      0.00
   20   29   33     -3.18      0.00
   22   29   33     16.54      0.00
   24   29   33    -17.89      0.00
    1   30   33    -11.80      0.00
    3   30   33     -5.95      0.00
    5   30   33    -10.53      0.00
    7   30   33     -1.56      0.00
    9   30   33      2.12      0.00
   11   30   33    -19.26      0.00
   13   30   33      2.84      0.00
   15   30   33     -1.13      0.00
   17   30   33     -9.67      0.00
   19   30   33     -4.80      0.00
   21   30   33     -7.51      0.00
   23   30   33      6.54      0.00
    0   31   33      7.26      0.00
    2   31   33    -14.29      0.00
    4   31   33     11.35      0.00
    6   31   33    -18.22      0.00
    8   31   33     15.88      0.00
   10   31   33     -1.13      0.00
   12   31   33     -3.97      0.00
   14   31   33      2.32      0.00
   16   31   33     10.08      0.00
   18   31   33     -5.66      0.00
   20   31   33      0.09      0.00
   22   31   33     -0.12      0.00
    1   32   33      6.24      0.00
    3   32   33     -7.27      0.00
    5   32   33     13.72      0.00
    7   32   33     -3.02      0.00
    9   32   33     -0.75      0.00
   11   32   33      2.05      0.00
   13   32   33     -7.67      0.00
   15   32   33     -2.56      0.00
   17   32   33     -2.33      0.00
   19   32   33      2.23      0.00
   21   32   33     -5.71      0.00
    0   33   33     16.54      0.00
    2   33   33      3.11      0.00
    4   33   33     -0.81      0.00
    6   33   33      0.88      0.00
    8   33   33    -12.32      0.00
   10   33   33     11.35      0.00
   12   33   33     -1.92      0.00
   14   33   33     -6.89      0.00
   16   33   33     12.71      0.00
   18   33   33     -7.92      0.00
   20   33   33     -6.49      0.00
   20   20   34    -23.41      0.00
   19   21   34    -18.61      0.00
   21   21   34     -0.54      0.00
   18   22   34      0.35      0.00
   20   22   34     16.63      0.00
   22   22   34     -5.30      0.00
   15   23   34     -4.80      0.00
   17   23   34     -6.43      0.00
   19   23   34     -2.50      0.00
   21   23   34      4.49      0.00
   23   23   34     -1.17      0.00
   14   24   34      8.99      0.00
   16   24   34    -11.14      0.00
   18   24   34      7.32      0.00
   20   24   34     -2.58      0.00
   22   24   34     -1.06      0.00
   24   24   34      0.03      0.00
   13   25   34    -14.23      0.00
   15   25   34      0.95      0.00
   17   25   34      8.51      0.00
   19   25   34     -1.23      0.00
   21   25   34      4.44      0.00
   23   25   34     -6.84      0.00
   25   25   34      7.68      0.00
   10   26   34     11.34      0.00
   12   26   34     18.74      0.00
   14   26   34      3.24      0.00
   16   26   34     -6.94      0.00
   18   26   34      6.17      0.00
   20   26   34     -9.84      0.00
   22   26   34     -3.28      0.00
   24   26   34      4.67      0.00
   26   26   34     -7.43      0.00
    7   27   34     -2.34      0.00
    9   27   34      8.69      0.00
[truncated: 57,151 more chars]
