# Supplementary material for: Dynamic three-dimensional structures of a metal–organic framework captured with femtosecond serial crystallography
Source: Nat Chem. 2024 Mar 25;16(5):693–9. doi: 10.1038/s41557-024-01460-w (PMC11087265; doi:10.1038/s41557-024-01460-w)
Supplement: Supplementary file 8 — Crystallographic structure factors for PCN–224(Fe)–CO at 0.1 ps; CCDC reference number 2308185. [file 41557_2024_1460_MOESM8_ESM.cif]

 
data_time0d10
# start Validation Reply Form
_vrf_THETM01_time0d10
;
PROBLEM: The value of sine(theta_max)/wavelength is less than 0.575
RESPONSE: To prevent the intensities of the Bragg spots in the 
low-resolution region from exceeding the detector's saturation limit, 
the X-ray flux had to be limited. Consequently, the intensity of the 
Bragg spots in the high-resolution region was insufficient for detection, 
resulting in the limited resolution.
;
_vrf_PLAT084_time0d10
;
PROBLEM: High wR2 Value (i.e. > 0.25) ...................       0.37 Report
RESPONSE: In serial femtosecond crystallography, diffraction images 
are acquired from a large number of different crystals with different 
sizes and crystallinity. Consequently, errors are introduced while 
merging data obtained from different crystals. Such errors result in 
a high wR2 value for this crystal structure. Moreover, the crystallographic 
analysis of PCN-224 reveals the presence of MOF-525 structural motifs, 
which manifest as defects within the crystal matrix. These defects are 
presumed to be a contributing factor to the elevated wR2 values noted 
in the analysis.
;
# end Validation Reply Form

 
_audit_creation_method            'SHELXL-2018/3'
_shelx_SHELXL_version_number      '2018/3'
_chemical_name_systematic         ?
_chemical_name_common             ?
_chemical_melting_point           ?
_chemical_formula_moiety          'C147 H72 Fe3 N12 O67 Zr12' 
_chemical_formula_sum
 'C147 H72 Fe3 N12 O67 Zr12' 
_chemical_formula_weight          4340.35

loop_
 _atom_type_symbol
 _atom_type_description
 _atom_type_scat_dispersion_real
 _atom_type_scat_dispersion_imag
 _atom_type_scat_source
 'C'  'C'   0.0051   0.0024
 'International Tables Vol C Tables 4.2.6.8 and 6.1.1.4'
 'H'  'H'   0.0000   0.0000
 'International Tables Vol C Tables 4.2.6.8 and 6.1.1.4'
 'N'  'N'   0.0096   0.0048
 'International Tables Vol C Tables 4.2.6.8 and 6.1.1.4'
 'O'  'O'   0.0160   0.0088
 'International Tables Vol C Tables 4.2.6.8 and 6.1.1.4'
 'Fe'  'Fe'   0.3561   1.1184
 'International Tables Vol C Tables 4.2.6.8 and 6.1.1.4'
 'Zr'  'Zr'  -1.4549   0.7529
 'International Tables Vol C Tables 4.2.6.8 and 6.1.1.4'
 
_space_group_crystal_system       cubic
_space_group_IT_number            229
_space_group_name_H-M_alt         'I m -3 m'
_space_group_name_Hall            '-I 4 2 3'
 
_shelx_space_group_comment
;
The symmetry employed for this shelxl refinement is uniquely defined
by the following loop, which should always be used as a source of
symmetry information in preference to the above space-group names.
They are only intended as comments.
;
 
loop_
 _space_group_symop_operation_xyz
 'x, y, z'
 '-x, -y, z'
 '-x, y, -z'
 'x, -y, -z'
 'z, x, y'
 'z, -x, -y'
 '-z, -x, y'
 '-z, x, -y'
 'y, z, x'
 '-y, z, -x'
 'y, -z, -x'
 '-y, -z, x'
 'y, x, -z'
 '-y, -x, -z'
 'y, -x, z'
 '-y, x, z'
 'x, z, -y'
 '-x, z, y'
 '-x, -z, -y'
 'x, -z, y'
 'z, y, -x'
 'z, -y, x'
 '-z, y, x'
 '-z, -y, -x'
 'x+1/2, y+1/2, z+1/2'
 '-x+1/2, -y+1/2, z+1/2'
 '-x+1/2, y+1/2, -z+1/2'
 'x+1/2, -y+1/2, -z+1/2'
 'z+1/2, x+1/2, y+1/2'
 'z+1/2, -x+1/2, -y+1/2'
 '-z+1/2, -x+1/2, y+1/2'
 '-z+1/2, x+1/2, -y+1/2'
 'y+1/2, z+1/2, x+1/2'
 '-y+1/2, z+1/2, -x+1/2'
 'y+1/2, -z+1/2, -x+1/2'
 '-y+1/2, -z+1/2, x+1/2'
 'y+1/2, x+1/2, -z+1/2'
 '-y+1/2, -x+1/2, -z+1/2'
 'y+1/2, -x+1/2, z+1/2'
 '-y+1/2, x+1/2, z+1/2'
 'x+1/2, z+1/2, -y+1/2'
 '-x+1/2, z+1/2, y+1/2'
 '-x+1/2, -z+1/2, -y+1/2'
 'x+1/2, -z+1/2, y+1/2'
 'z+1/2, y+1/2, -x+1/2'
 'z+1/2, -y+1/2, x+1/2'
 '-z+1/2, y+1/2, x+1/2'
 '-z+1/2, -y+1/2, -x+1/2'
 '-x, -y, -z'
 'x, y, -z'
 'x, -y, z'
 '-x, y, z'
 '-z, -x, -y'
 '-z, x, y'
 'z, x, -y'
 'z, -x, y'
 '-y, -z, -x'
 'y, -z, x'
 '-y, z, x'
 'y, z, -x'
 '-y, -x, z'
 'y, x, z'
 '-y, x, -z'
 'y, -x, -z'
 '-x, -z, y'
 'x, -z, -y'
 'x, z, y'
 '-x, z, -y'
 '-z, -y, x'
 '-z, y, -x'
 'z, -y, -x'
 'z, y, x'
 '-x+1/2, -y+1/2, -z+1/2'
 'x+1/2, y+1/2, -z+1/2'
 'x+1/2, -y+1/2, z+1/2'
 '-x+1/2, y+1/2, z+1/2'
 '-z+1/2, -x+1/2, -y+1/2'
 '-z+1/2, x+1/2, y+1/2'
 'z+1/2, x+1/2, -y+1/2'
 'z+1/2, -x+1/2, y+1/2'
 '-y+1/2, -z+1/2, -x+1/2'
 'y+1/2, -z+1/2, x+1/2'
 '-y+1/2, z+1/2, x+1/2'
 'y+1/2, z+1/2, -x+1/2'
 '-y+1/2, -x+1/2, z+1/2'
 'y+1/2, x+1/2, z+1/2'
 '-y+1/2, x+1/2, -z+1/2'
 'y+1/2, -x+1/2, -z+1/2'
 '-x+1/2, -z+1/2, y+1/2'
 'x+1/2, -z+1/2, -y+1/2'
 'x+1/2, z+1/2, y+1/2'
 '-x+1/2, z+1/2, -y+1/2'
 '-z+1/2, -y+1/2, x+1/2'
 '-z+1/2, y+1/2, -x+1/2'
 'z+1/2, -y+1/2, -x+1/2'
 'z+1/2, y+1/2, x+1/2'
 
_cell_length_a                    38.903(5)
_cell_length_b                    38.903(5)
_cell_length_c                    38.903(5)
_cell_angle_alpha                 90
_cell_angle_beta                  90
_cell_angle_gamma                 90
_cell_volume                      58879(20)
_cell_formula_units_Z             4
_cell_measurement_temperature     293(2)
_cell_measurement_reflns_used     3930687
_cell_measurement_theta_min       0.87
_cell_measurement_theta_max       28.03
 
_exptl_crystal_description        cubic
_exptl_crystal_colour             black
_exptl_crystal_density_meas       ?
_exptl_crystal_density_method     ?
_exptl_crystal_density_diffrn     0.490          
_exptl_crystal_F_000              8528
_exptl_transmission_factor_min    ?
_exptl_transmission_factor_max    ?
_exptl_crystal_size_max           ?
_exptl_crystal_size_mid           ?
_exptl_crystal_size_min           ?
_exptl_absorpt_coefficient_mu     0.447
_shelx_estimated_absorpt_T_min    ?
_shelx_estimated_absorpt_T_max    ?
_exptl_absorpt_correction_type    ?
_exptl_absorpt_correction_T_min   ?
_exptl_absorpt_correction_T_max   ?
_exptl_absorpt_process_details    ?
_exptl_absorpt_special_details    ?
_diffrn_ambient_temperature       293(2)
_diffrn_radiation_wavelength      0.82656
_diffrn_radiation_type            'synchrotron'
_diffrn_source                    'PAL-XFEL'
_diffrn_measurement_device_type   'SFX measurement MX-225HS'
_diffrn_measurement_method        'Fixed-target system'
_diffrn_detector_area_resol_mean  ?
_diffrn_reflns_number             7332
_diffrn_reflns_av_unetI/netI      0.0922
_diffrn_reflns_av_R_equivalents   0.0755
_diffrn_reflns_limit_h_min        1
_diffrn_reflns_limit_h_max        43
_diffrn_reflns_limit_k_min        0
_diffrn_reflns_limit_k_max        30
_diffrn_reflns_limit_l_min        0
_diffrn_reflns_limit_l_max        30
_diffrn_reflns_theta_min          0.861
_diffrn_reflns_theta_max          27.820
_diffrn_reflns_theta_full         27.820
_diffrn_measured_fraction_theta_max   0.988
_diffrn_measured_fraction_theta_full  0.988
_diffrn_reflns_Laue_measured_fraction_max    0.988
_diffrn_reflns_Laue_measured_fraction_full   0.988
_diffrn_reflns_point_group_measured_fraction_max   0.988
_diffrn_reflns_point_group_measured_fraction_full  0.988
_reflns_number_total              4125
_reflns_number_gt                 2713
_reflns_threshold_expression      'I > 2\s(I)'
_reflns_Friedel_coverage          0.000
_reflns_Friedel_fraction_max      .
_reflns_Friedel_fraction_full     .
 
_reflns_special_details
;
 Reflections were merged by SHELXL according to the crystal
 class for the calculation of statistics and refinement.
 
 Structure factors included contributions from the .fab file.
 
 _reflns_Friedel_fraction is defined as the number of unique
 Friedel pairs measured divided by the number that would be
 possible theoretically, ignoring centric projections and
 systematic absences.
;
 
_computing_data_collection        ?
_computing_cell_refinement        ?
_computing_data_reduction         'CrystFEL (J. Appl. Cryst. 2012) and XPREP (Bruker, 2004)'
_computing_structure_solution     'SHELXT 2018/2 (Sheldrick, 2018)'
_computing_structure_refinement 'SHELXL-2018/3 (Sheldrick, 2018)'
_computing_molecular_graphics     ?
_computing_publication_material   ?
_refine_special_details           ?
_refine_ls_structure_factor_coef  Fsqd
_refine_ls_matrix_type            full
_refine_ls_weighting_scheme       calc
_refine_ls_weighting_details
'w=1/[\s^2^(Fo^2^)+(0.2000P)^2^] where P=(Fo^2^+2Fc^2^)/3'
_atom_sites_solution_primary      ?
_atom_sites_solution_secondary    ?
_atom_sites_solution_hydrogens    geom
_refine_ls_hydrogen_treatment     constr
_refine_ls_extinction_method      'SHELXL-2018/3 (Sheldrick 2018)'
_refine_ls_extinction_coef        0.0014(2)
_refine_ls_extinction_expression
 'Fc^*^=kFc[1+0.001xFc^2^\l^3^/sin(2\q)]^-1/4^'
_refine_ls_number_reflns          4125
_refine_ls_number_parameters      131
_refine_ls_number_restraints      143
_refine_ls_R_factor_all           0.1530
_refine_ls_R_factor_gt            0.1308
_refine_ls_wR_factor_ref          0.3668
_refine_ls_wR_factor_gt           0.3298
_refine_ls_goodness_of_fit_ref    1.308
_refine_ls_restrained_S_all       1.293
_refine_ls_shift/su_max           0.001
_refine_ls_shift/su_mean          0.000
 
loop_
 _atom_site_label
 _atom_site_type_symbol
 _atom_site_fract_x
 _atom_site_fract_y
 _atom_site_fract_z
 _atom_site_U_iso_or_equiv
 _atom_site_adp_type
 _atom_site_occupancy
 _atom_site_site_symmetry_order  
 _atom_site_calc_flag
 _atom_site_refinement_flags_posn
 _atom_site_refinement_flags_adp
 _atom_site_refinement_flags_occupancy
 _atom_site_disorder_assembly
 _atom_site_disorder_group
C6 C 0.33103(18) 0.750000 0.83103(18) 0.164(6) Uani 1 2 d S TU P . .
O6 O 0.32729(16) 0.72167(19) 0.81527(17) 0.175(3) Uani 1 1 d . U . . .
C7 C 0.35903(16) 0.750000 0.85903(16) 0.137(4) Uani 1 2 d S TU P . .
O7 O 0.28290(18) 0.71710(18) 0.71710(18) 0.099(3) Uani 1 6 d S TU P . .
C9 C 0.3918(3) 0.7821(4) 0.9031(2) 0.192(5) Uani 1 1 d . U . . .
H9 H 0.395630 0.802638 0.914662 0.230 Uiso 1 1 calc R U . . .
C8 C 0.3664(2) 0.7779(4) 0.8757(2) 0.173(4) Uani 1 1 d . U . . .
H8 H 0.354144 0.797462 0.869512 0.207 Uiso 1 1 calc R U . . .
C10 C 0.41045(19) 0.750000 0.91045(19) 0.169(6) Uani 1 2 d S TU P . .
C11 C 0.43692(16) 0.750000 0.93692(16) 0.176(6) Uani 1 2 d S TU P . .
C12 C 0.42639(14) 0.7487(3) 0.97139(14) 0.193(5) Uani 1 1 d . U . . .
C13 C 0.39151(16) 0.7481(4) 0.98203(19) 0.220(6) Uani 1 1 d . U . . .
H13 H 0.372301 0.747754 0.967808 0.264 Uiso 1 1 calc R U . . .
N14 N 0.4488(2) 0.7486(4) 1.000000 0.205(6) Uani 1 2 d S TU P . .
Fe15 Fe 0.500000 0.76527(18) 1.000000 0.156(4) Uani 0.5 4 d DS TU P . .
C16 C 0.500000 0.8090(5) 1.000000 0.157(10) Uani 0.5 4 d DS TU P . .
O17 O 0.500000 0.8359(7) 1.000000 0.207(12) Uani 0.5 4 d DS TU P . .
Zr1 Zr 0.2981(2) 0.7019(2) 0.7663(2) 0.125(2) Uani 0.564(18) 2 d S TU P . 1
O3 O 0.3077(9) 0.6472(6) 0.7448(8) 0.254(11) Uani 0.564(18) 1 d . U P . 1
O1 O 0.2462(3) 0.6824(4) 0.7538(3) 0.123(6) Uani 0.564(18) 2 d S TU P . 1
Zr2 Zr 0.2860(2) 0.7140(2) 0.7789(2) 0.111(3) Uani 0.436(18) 2 d S TU P . 2
O4 O 0.2911(5) 0.6598(4) 0.7555(5) 0.147(7) Uani 0.436(18) 1 d . U P . 2
O2 O 0.2364(4) 0.7097(4) 0.7636(4) 0.095(5) Uani 0.436(18) 2 d S TU P . 2
 
loop_
 _atom_site_aniso_label
 _atom_site_aniso_U_11
 _atom_site_aniso_U_22
 _atom_site_aniso_U_33
 _atom_site_aniso_U_23
 _atom_site_aniso_U_13
 _atom_site_aniso_U_12
C6 0.132(5) 0.226(13) 0.132(5) 0.104(7) -0.068(7) -0.104(7)
O6 0.163(5) 0.194(6) 0.168(5) 0.090(4) -0.100(4) -0.096(4)
C7 0.095(4) 0.222(12) 0.095(4) 0.057(5) -0.048(5) -0.057(5)
O7 0.099(3) 0.099(3) 0.099(3) 0.033(4) -0.033(4) -0.033(4)
C9 0.128(6) 0.331(15) 0.116(6) -0.003(7) -0.042(5) -0.045(8)
C8 0.118(5) 0.283(12) 0.117(5) 0.024(7) -0.070(5) -0.041(6)
C10 0.073(3) 0.360(19) 0.073(3) 0.000(5) -0.005(4) 0.000(5)
C11 0.060(3) 0.408(19) 0.060(3) -0.003(4) 0.010(4) 0.003(4)
C12 0.051(3) 0.471(16) 0.056(3) -0.010(5) -0.009(2) -0.005(5)
C13 0.053(3) 0.53(2) 0.075(3) 0.008(7) -0.001(3) 0.005(6)
N14 0.073(4) 0.47(2) 0.073(4) 0.000 0.000 -0.008(7)
Fe15 0.0600(18) 0.347(13) 0.0602(18) 0.000 0.000 0.000
C16 0.072(13) 0.35(3) 0.053(11) 0.000 0.000 0.000
O17 0.113(16) 0.37(3) 0.133(18) 0.000 0.000 0.000
Zr1 0.127(2) 0.127(2) 0.122(3) 0.063(2) -0.063(2) -0.059(2)
O3 0.32(3) 0.141(13) 0.30(2) 0.067(13) 0.056(19) -0.003(14)
O1 0.128(6) 0.113(11) 0.128(6) 0.056(7) -0.045(7) -0.056(7)
Zr2 0.114(3) 0.114(3) 0.106(3) 0.056(2) -0.056(2) -0.053(3)
O4 0.195(14) 0.083(8) 0.161(11) 0.050(8) -0.072(11) -0.052(8)
O2 0.098(6) 0.090(11) 0.098(6) 0.026(6) -0.008(8) -0.026(6)
 
_geom_special_details
;
 All esds (except the esd in the dihedral angle between two l.s. planes)
 are estimated using the full covariance matrix.  The cell esds are taken
 into account individually in the estimation of esds in distances, angles
 and torsion angles; correlations between esds in cell parameters are only
 used when they are defined by crystal symmetry.  An approximate (isotropic)
 treatment of cell esds is used for estimating esds involving l.s. planes.
;
 
loop_
 _geom_bond_atom_site_label_1
 _geom_bond_atom_site_label_2
 _geom_bond_distance
 _geom_bond_site_symmetry_2
 _geom_bond_publ_flag
C6 O6 1.270(8) . ?
C6 O6 1.270(8) 46_465 ?
C6 C7 1.541(13) . ?
O6 Zr2 2.160(6) . ?
O6 Zr1 2.349(9) . ?
C7 C8 1.296(12) 46_465 ?
C7 C8 1.296(12) . ?
O7 Zr1 2.088(5) . ?
O7 Zr1 2.088(5) 7_665 ?
O7 Zr1 2.088(5) 10_656 ?
O7 Zr2 2.412(11) . ?
O7 Zr2 2.412(11) 7_665 ?
O7 Zr2 2.412(11) 10_656 ?
C9 C8 1.463(11) . ?
C9 C10 1.471(15) . ?
C9 H9 0.9300 . ?
C8 H8 0.9300 . ?
C10 C11 1.456(14) . ?
C11 C12 1.403(8) . ?
C11 C12 1.403(8) 46_465 ?
C12 N14 1.413(7) . ?
C12 C13 1.419(9) . ?
C13 C13 1.398(15) 50_557 ?
C13 H13 0.9300 . ?
N14 Fe15 2.065(9) 93_665 ?
N14 Fe15 2.096(9) . ?
Fe15 Fe15 1.188(14) 93_665 ?
Fe15 C16 1.70(2) . ?
C16 O17 1.04(2) . ?
Zr1 O1 2.210(7) 10_656 ?
Zr1 O1 2.210(7) . ?
Zr1 O3 2.32(2) . ?
Zr1 O3 2.32(2) 61_665 ?
Zr1 Zr1 3.542(6) 7_665 ?
Zr1 Zr1 3.542(6) 10_656 ?
Zr2 O2 1.31(3) 79_456 ?
Zr2 O2 2.028(10) . ?
Zr2 O2 2.028(10) 10_656 ?
Zr2 O4 2.304(18) . ?
Zr2 O4 2.304(18) 61_665 ?
Zr2 Zr2 2.83(2) 79_456 ?
Zr2 Zr2 2.83(2) 82_465 ?
Zr2 Zr2 3.574(7) 7_665 ?
Zr2 Zr2 3.574(7) 10_656 ?
O2 O2 1.81(2) 79_456 ?
O2 O2 1.81(2) 82_465 ?
 
loop_
 _geom_angle_atom_site_label_1
 _geom_angle_atom_site_label_2
 _geom_angle_atom_site_label_3
 _geom_angle
 _geom_angle_site_symmetry_1
 _geom_angle_site_symmetry_3
 _geom_angle_publ_flag
O6 C6 O6 130.0(10) . 46_465 ?
O6 C6 C7 115.0(5) . . ?
O6 C6 C7 115.0(5) 46_465 . ?
C6 O6 Zr2 121.4(7) . . ?
C6 O6 Zr1 137.0(6) . . ?
C8 C7 C8 118.7(11) 46_465 . ?
C8 C7 C6 120.7(5) 46_465 . ?
C8 C7 C6 120.7(5) . . ?
Zr1 O7 Zr1 116.1(3) . 7_665 ?
Zr1 O7 Zr1 116.1(3) . 10_656 ?
Zr1 O7 Zr1 116.0(3) 7_665 10_656 ?
Zr1 O7 Zr2 108.3(5) . 7_665 ?
Zr1 O7 Zr2 19.58(18) 7_665 7_665 ?
Zr1 O7 Zr2 108.3(5) 10_656 7_665 ?
Zr2 O7 Zr2 95.6(5) . 7_665 ?
Zr1 O7 Zr2 108.3(5) . 10_656 ?
Zr1 O7 Zr2 108.3(5) 7_665 10_656 ?
Zr1 O7 Zr2 19.58(18) 10_656 10_656 ?
Zr2 O7 Zr2 95.6(5) . 10_656 ?
Zr2 O7 Zr2 95.6(5) 7_665 10_656 ?
C8 C9 C10 112.4(13) . . ?
C8 C9 H9 123.8 . . ?
C10 C9 H9 123.8 . . ?
C7 C8 C9 127.4(12) . . ?
C7 C8 H8 116.3 . . ?
C9 C8 H8 116.3 . . ?
C11 C10 C9 119.1(6) . . ?
C11 C10 C9 119.1(6) . 46_465 ?
C9 C10 C9 121.8(11) . 46_465 ?
C12 C11 C12 124.0(8) . 46_465 ?
C12 C11 C10 118.0(4) . . ?
C12 C11 C10 118.0(4) 46_465 . ?
C11 C12 N14 125.0(6) . . ?
C11 C12 C13 124.0(6) . . ?
N14 C12 C13 111.0(5) . . ?
C13 C13 C12 107.0(4) 50_557 . ?
C13 C13 H13 126.5 50_557 . ?
C12 C13 H13 126.5 . . ?
C12 N14 C12 104.0(7) . 50_557 ?
C12 N14 Fe15 126.5(5) . 93_665 ?
C12 N14 Fe15 126.5(5) 50_557 93_665 ?
C12 N14 Fe15 125.8(5) . . ?
C12 N14 Fe15 125.8(5) 50_557 . ?
Fe15 N14 Fe15 33.2(4) 93_665 . ?
Fe15 Fe15 C16 180.0 93_665 . ?
Fe15 Fe15 N14 74.9(5) 93_665 93_665 ?
C16 Fe15 N14 105.1(5) . 93_665 ?
Fe15 Fe15 N14 74.9(5) 93_665 95_466 ?
C16 Fe15 N14 105.1(5) . 95_466 ?
N14 Fe15 N14 149.7(10) 93_665 95_466 ?
Fe15 Fe15 N14 72.0(5) 93_665 3_657 ?
C16 Fe15 N14 108.0(5) . 3_657 ?
N14 Fe15 N14 85.36(11) 93_665 3_657 ?
N14 Fe15 N14 85.36(11) 95_466 3_657 ?
Fe15 Fe15 N14 72.0(5) 93_665 . ?
C16 Fe15 N14 108.0(5) . . ?
N14 Fe15 N14 85.37(11) 93_665 . ?
N14 Fe15 N14 85.37(11) 95_466 . ?
N14 Fe15 N14 144.0(10) 3_657 . ?
O17 C16 Fe15 180.0 . . ?
O7 Zr1 O1 68.7(3) . 10_656 ?
O7 Zr1 O1 68.7(3) . . ?
O1 Zr1 O1 125.2(7) 10_656 . ?
O7 Zr1 O3 88.7(9) . . ?
O1 Zr1 O3 134.8(8) 10_656 . ?
O1 Zr1 O3 75.7(10) . . ?
O7 Zr1 O3 88.6(9) . 61_665 ?
O1 Zr1 O3 75.7(10) 10_656 61_665 ?
O1 Zr1 O3 134.8(8) . 61_665 ?
O3 Zr1 O3 64.8(15) . 61_665 ?
O7 Zr1 O6 142.0(3) . 61_665 ?
O1 Zr1 O6 137.1(6) 10_656 61_665 ?
O1 Zr1 O6 73.4(3) . 61_665 ?
O3 Zr1 O6 84.3(7) . 61_665 ?
O3 Zr1 O6 121.0(8) 61_665 61_665 ?
O7 Zr1 O6 142.0(3) . . ?
O1 Zr1 O6 73.4(3) 10_656 . ?
O1 Zr1 O6 137.1(6) . . ?
O3 Zr1 O6 121.0(8) . . ?
O3 Zr1 O6 84.3(7) 61_665 . ?
O6 Zr1 O6 70.0(3) 61_665 . ?
O7 Zr1 Zr1 31.98(17) . 7_665 ?
O1 Zr1 Zr1 95.0(2) 10_656 7_665 ?
O1 Zr1 Zr1 36.7(3) . 7_665 ?
O3 Zr1 Zr1 81.9(8) . 7_665 ?
O3 Zr1 Zr1 113.3(7) 61_665 7_665 ?
O6 Zr1 Zr1 110.02(15) 61_665 7_665 ?
O6 Zr1 Zr1 156.3(4) . 7_665 ?
O7 Zr1 Zr1 31.98(17) . 10_656 ?
O1 Zr1 Zr1 36.7(3) 10_656 10_656 ?
O1 Zr1 Zr1 95.0(2) . 10_656 ?
O3 Zr1 Zr1 113.3(7) . 10_656 ?
O3 Zr1 Zr1 81.9(8) 61_665 10_656 ?
O6 Zr1 Zr1 156.3(4) 61_665 10_656 ?
O6 Zr1 Zr1 110.02(15) . 10_656 ?
Zr1 Zr1 Zr1 60.000(1) 7_665 10_656 ?
Zr1 O1 Zr1 106.5(5) 7_665 . ?
O2 Zr2 O2 61.3(8) 79_456 . ?
O2 Zr2 O2 61.3(8) 79_456 10_656 ?
O2 Zr2 O2 94.1(8) . 10_656 ?
O2 Zr2 O6 100.5(9) 79_456 . ?
O2 Zr2 O6 155.7(9) . . ?
O2 Zr2 O6 89.9(4) 10_656 . ?
O6 Zr2 O6 77.1(3) 61_665 . ?
O2 Zr2 O4 143.1(5) 79_456 . ?
O2 Zr2 O4 83.7(7) . . ?
O2 Zr2 O4 138.4(8) 10_656 . ?
O6 Zr2 O4 65.9(6) 61_665 . ?
O6 Zr2 O4 108.8(5) . . ?
O2 Zr2 O4 143.1(5) 79_456 61_665 ?
O2 Zr2 O4 138.4(8) . 61_665 ?
O2 Zr2 O4 83.7(7) 10_656 61_665 ?
O6 Zr2 O4 108.8(5) 61_665 61_665 ?
O6 Zr2 O4 65.9(6) . 61_665 ?
O4 Zr2 O4 71.7(10) . 61_665 ?
O2 Zr2 O7 105.7(7) 79_456 . ?
O2 Zr2 O7 70.3(5) . . ?
O2 Zr2 O7 70.4(5) 10_656 . ?
O6 Zr2 O7 133.1(5) 61_665 . ?
O6 Zr2 O7 133.1(5) . . ?
O4 Zr2 O7 69.8(5) . . ?
O4 Zr2 O7 69.8(5) 61_665 . ?
O2 Zr2 Zr2 40.8(4) 79_456 79_456 ?
O2 Zr2 Zr2 91.0(6) . 79_456 ?
O2 Zr2 Zr2 24.9(6) 10_656 79_456 ?
O6 Zr2 Zr2 131.3(8) 61_665 79_456 ?
O6 Zr2 Zr2 82.6(3) . 79_456 ?
O4 Zr2 Zr2 162.2(5) . 79_456 ?
O4 Zr2 Zr2 102.2(6) 61_665 79_456 ?
O7 Zr2 Zr2 92.4(2) . 79_456 ?
O2 Zr2 Zr2 40.8(4) 79_456 82_465 ?
O2 Zr2 Zr2 24.9(6) . 82_465 ?
O2 Zr2 Zr2 91.0(6) 10_656 82_465 ?
O6 Zr2 Zr2 82.6(3) 61_665 82_465 ?
O6 Zr2 Zr2 131.3(8) . 82_465 ?
O4 Zr2 Zr2 102.2(6) . 82_465 ?
O4 Zr2 Zr2 162.2(5) 61_665 82_465 ?
O7 Zr2 Zr2 92.4(2) . 82_465 ?
Zr2 Zr2 Zr2 78.4(7) 79_456 82_465 ?
O2 Zr2 Zr2 76.6(6) 79_456 7_665 ?
O2 Zr2 Zr2 28.2(5) . 7_665 ?
O2 Zr2 Zr2 81.4(4) 10_656 7_665 ?
O6 Zr2 Zr2 111.40(15) 61_665 7_665 ?
O6 Zr2 Zr2 171.26(17) . 7_665 ?
O4 Zr2 Zr2 77.3(4) . 7_665 ?
O4 Zr2 Zr2 111.5(4) 61_665 7_665 ?
O7 Zr2 Zr2 42.2(3) . 7_665 ?
Zr2 Zr2 Zr2 90.006(2) 79_456 7_665 ?
Zr2 Zr2 Zr2 50.8(3) 82_465 7_665 ?
O2 Zr2 Zr2 76.6(6) 79_456 10_656 ?
O2 Zr2 Zr2 81.4(4) . 10_656 ?
O2 Zr2 Zr2 28.2(5) 10_656 10_656 ?
O6 Zr2 Zr2 171.26(17) 61_665 10_656 ?
O6 Zr2 Zr2 111.40(15) . 10_656 ?
O4 Zr2 Zr2 111.5(4) . 10_656 ?
O4 Zr2 Zr2 77.3(4) 61_665 10_656 ?
O7 Zr2 Zr2 42.2(3) . 10_656 ?
Zr2 Zr2 Zr2 50.8(3) 79_456 10_656 ?
Zr2 Zr2 Zr2 90.006(2) 82_465 10_656 ?
Zr2 Zr2 Zr2 60.003(1) 7_665 10_656 ?
Zr2 O2 O2 79.4(15) 82_465 79_456 ?
Zr2 O2 O2 79.4(15) 82_465 82_465 ?
O2 O2 O2 110.1(13) 79_456 82_465 ?
Zr2 O2 Zr2 114.3(7) 82_465 . ?
O2 O2 Zr2 39.3(9) 79_456 . ?
O2 O2 Zr2 132.1(4) 82_465 . ?
Zr2 O2 Zr2 114.3(7) 82_465 7_665 ?
O2 O2 Zr2 132.1(4) 79_456 7_665 ?
O2 O2 Zr2 39.3(9) 82_465 7_665 ?
Zr2 O2 Zr2 123.5(11) . 7_665 ?
 
loop_
 _geom_torsion_atom_site_label_1
 _geom_torsion_atom_site_label_2
 _geom_torsion_atom_site_label_3
 _geom_torsion_atom_site_label_4
 _geom_torsion
 _geom_torsion_site_symmetry_1
 _geom_torsion_site_symmetry_2
 _geom_torsion_site_symmetry_3
 _geom_torsion_site_symmetry_4
 _geom_torsion_publ_flag
O6 C6 O6 Zr2 -6.7(4) 46_465 . . . ?
C7 C6 O6 Zr2 173.3(4) . . . . ?
O6 C6 O6 Zr1 10.9(6) 46_465 . . . ?
C7 C6 O6 Zr1 -169.1(6) . . . . ?
O6 C6 C7 C8 -3.4(6) . . . 46_465 ?
O6 C6 C7 C8 176.6(6) 46_465 . . 46_465 ?
O6 C6 C7 C8 176.6(6) . . . . ?
O6 C6 C7 C8 -3.4(6) 46_465 . . . ?
C8 C7 C8 C9 -0.9(7) 46_465 . . . ?
C6 C7 C8 C9 179.1(7) . . . . ?
C10 C9 C8 C7 1.6(13) . . . . ?
C8 C9 C10 C11 179.3(6) . . . . ?
C8 C9 C10 C9 -0.7(6) . . . 46_465 ?
C9 C10 C11 C12 78.2(8) . . . . ?
C9 C10 C11 C12 -101.8(8) 46_465 . . . ?
C9 C10 C11 C12 -101.8(8) . . . 46_465 ?
C9 C10 C11 C12 78.2(8) 46_465 . . 46_465 ?
C12 C11 C12 N14 0.2(11) 46_465 . . . ?
C10 C11 C12 N14 -179.8(11) . . . . ?
C12 C11 C12 C13 178.7(16) 46_465 . . . ?
C10 C11 C12 C13 -1.3(16) . . . . ?
C11 C12 C13 C13 -177.8(9) . . . 50_557 ?
N14 C12 C13 C13 0.8(13) . . . 50_557 ?
C11 C12 N14 C12 177.4(5) . . . 50_557 ?
C13 C12 N14 C12 -1(2) . . . 50_557 ?
C11 C12 N14 Fe15 -21(2) . . . 93_665 ?
C13 C12 N14 Fe15 160.1(12) . . . 93_665 ?
C11 C12 N14 Fe15 20(2) . . . . ?
C13 C12 N14 Fe15 -158.6(12) . . . . ?
 
_refine_diff_density_max    0.942
_refine_diff_density_min   -0.733
_refine_diff_density_rms    0.117

_shelx_res_file
;
TITL shelx_time0d00_a.res in Im-3m
    shelx_time0d00_a_sq.res
    created by SHELXL-2018/3 at 22:25:41 on 19-Dec-2022
REM Old TITL shelx_time0d00 in Im-3m
REM SHELXT solution in Im-3m: R1 0.527, Rweak 0.280, Alpha 0.152
REM <I/s>   0.000 for    0 systematic absences,  Orientation as input
REM Formula found by SHELXT:  C132 N78 O28 Fe3 Zr12
CELL  0.82656  38.9033  38.9033  38.9033   90.000   90.000   90.000
ZERR    4.000   0.0045   0.0045   0.0045    0.000    0.000    0.000
LATT  2
SYMM -X, -Y, Z
SYMM -X, Y, -Z
SYMM X, -Y, -Z
SYMM Z, X, Y
SYMM Z, -X, -Y
SYMM -Z, -X, Y
SYMM -Z, X, -Y
SYMM Y, Z, X
SYMM -Y, Z, -X
SYMM Y, -Z, -X
SYMM -Y, -Z, X
SYMM Y, X, -Z
SYMM -Y, -X, -Z
SYMM Y, -X, Z
SYMM -Y, X, Z
SYMM X, Z, -Y
SYMM -X, Z, Y
SYMM -X, -Z, -Y
SYMM X, -Z, Y
SYMM Z, Y, -X
SYMM Z, -Y, X
SYMM -Z, Y, X
SYMM -Z, -Y, -X
SFAC C H N O FE ZR
DISP $C  0.00511  0.00239 15.74444!source kissel
DISP $H -0.00002  0.00000  0.66615!source kissel
DISP $N  0.00955  0.00480 28.17579!source kissel
DISP $O  0.01604  0.00875 47.81841!source kissel
DISP $Fe  0.35610  1.11842 5271.23871!source kissel
DISP $Zr -1.45491  0.75288 3671.72661!source kissel
UNIT 588 288 48 268 12 48
ACTA
L.S. 5 0  235
BOND $H
FMAP 2
DFIX 1.71 0.02 Fe15 C16
DFIX 1.1 0.02 C16 O17
SIMU 0.05
DELU 0.05
PLAN 20
ABIN
LIST 4
WGHT    0.200000
EXTI    0.001445
FVAR       0.10632   0.56383
C6    1    0.331026    0.750000    0.831026    10.50000    0.13237    0.22607 =
         0.13237    0.10429   -0.06760   -0.10429
O6    4    0.327294    0.721666    0.815269    11.00000    0.16277    0.19376 =
         0.16799    0.09039   -0.09954   -0.09602
C7    1    0.359027    0.750000    0.859027    10.50000    0.09497    0.22155 =
         0.09497    0.05694   -0.04828   -0.05694
O7    4    0.282899    0.717101    0.717101    10.16667    0.09930    0.09930 =
         0.09930    0.03326   -0.03326   -0.03326
C9    1    0.391757    0.782053    0.903141    11.00000    0.12784    0.33070 =
         0.11606   -0.00342   -0.04168   -0.04500
AFIX  43
H9    2    0.395630    0.802638    0.914662    11.00000   -1.20000
AFIX   0
C8    1    0.366382    0.777880    0.875695    11.00000    0.11783    0.28343 =
         0.11682    0.02359   -0.06974   -0.04105
AFIX  43
H8    2    0.354144    0.797462    0.869512    11.00000   -1.20000
AFIX   0
C10   1    0.410453    0.750000    0.910453    10.50000    0.07347    0.36034 =
         0.07347    0.00006   -0.00496   -0.00006
C11   1    0.436918    0.750000    0.936918    10.50000    0.06038    0.40779 =
         0.06038   -0.00268    0.00985    0.00268
C12   1    0.426393    0.748696    0.971390    11.00000    0.05132    0.47110 =
         0.05586   -0.00974   -0.00916   -0.00485
C13   1    0.391510    0.748090    0.982034    11.00000    0.05347    0.53173 =
         0.07502    0.00819   -0.00069    0.00483
AFIX  43
H13   2    0.372301    0.747754    0.967808    11.00000   -1.20000
AFIX   0
N14   3    0.448758    0.748607    1.000000    10.50000    0.07254    0.46946 =
         0.07269    0.00000    0.00000   -0.00843
FE15  5    0.500000    0.765268    1.000000    10.12500    0.06005    0.34672 =
         0.06018    0.00000    0.00000    0.00000
C16   1    0.500000    0.809018    1.000000    10.12500    0.07186    0.34555 =
         0.05314    0.00000    0.00000    0.00000
O17   4    0.500000    0.835860    1.000000    10.12500    0.11259    0.37390 =
         0.13316    0.00000    0.00000    0.00000
CONF
MERG 2
PART 1
ZR1   6    0.298119    0.701881    0.766256    20.50000    0.12691    0.12691 =
         0.12220    0.06286   -0.06286   -0.05868
O3    4    0.307721    0.647169    0.744814    21.00000    0.32214    0.14090 =
         0.29887    0.06690    0.05646   -0.00330
O1    4    0.246230    0.682448    0.753770    20.50000    0.12825    0.11298 =
         0.12825    0.05551   -0.04494   -0.05551
PART 0
PART 2
ZR2   6    0.286006    0.713994    0.778945   -20.50000    0.11434    0.11434 =
         0.10573    0.05575   -0.05575   -0.05317
O4    4    0.291080    0.659845    0.755476   -21.00000    0.19532    0.08345 =
         0.16119    0.05004   -0.07209   -0.05199
O2    4    0.236352    0.709699    0.763648   -20.50000    0.09820    0.09006 =
         0.09820    0.02581   -0.00787   -0.02581
PART 0
HKLF 4


REM  shelx_time0d00_a.res in Im-3m
REM wR2 = 0.3668, GooF = S = 1.308, Restrained GooF = 1.293 for all data
REM R1 = 0.1308 for 2713 Fo > 4sig(Fo) and 0.1530 for all 4125 data
REM 131 parameters refined using 143 restraints

END

WGHT      0.2000      0.0000

REM Highest difference peak  0.942,  deepest hole -0.733,  1-sigma level  0.117
Q1    1   0.5000  0.8216  1.0000  10.25000  0.05    0.94
Q2    1   0.2689  0.6464  0.7397  11.00000  0.05    0.77
Q3    1   0.2988  0.7012  0.7298  10.50000  0.05    0.68
Q4    1   0.2793  0.6480  0.7488  11.00000  0.05    0.64
Q5    1   0.2675  0.7048  0.7981  11.00000  0.05    0.54
Q6    1   0.3235  0.7052  0.7052  10.50000  0.05    0.52
Q7    1   0.2404  0.6682  0.7596  10.50000  0.05    0.50
Q8    1   0.2296  0.6754  0.7704  10.50000  0.05    0.50
Q9    1   0.2924  0.7076  0.8202  10.50000  0.05    0.45
Q10   1   0.3887  0.7441  0.9845  11.00000  0.05    0.44
Q11   1   0.3737  0.7292  0.9705  11.00000  0.05    0.43
Q12   1   0.2026  0.7008  0.7586  11.00000  0.05    0.43
Q13   1   0.3919  0.7309  1.0000  10.50000  0.05    0.42
Q14   1   0.2793  0.6914  0.6914  10.50000  0.05    0.42
Q15   1   0.5000  0.7500  1.0000  10.12500  0.05    0.41
Q16   1   0.3192  0.6808  0.7280  10.50000  0.05    0.41
Q17   1   0.4157  0.7221  0.9710  11.00000  0.05    0.41
Q18   1   0.3064  0.6625  0.7745  11.00000  0.05    0.40
Q19   1   0.3718  0.7417  0.9155  11.00000  0.05    0.39
Q20   1   0.2938  0.6313  0.7560  11.00000  0.05    0.37
;
_shelx_res_checksum   60152

_shelx_hkl_file
;
   1   1   0 -349.35   82.24
   2   0   0 6955.09  271.51
   2   1   1 5021.28  140.73
   2   2   0 6844.95  210.61
   2   2   2 9999.00  798.13
   3   1   0 1031.14   51.05
   3   1   2  420.45   40.51
   3   2   1  450.39   56.85
   3   3   0  143.20   52.31
   3   3   2  558.29   53.27
   4   0   0 8352.30  335.44
   4   1   1 1473.14   72.52
   4   1   3  224.29   25.01
   4   2   0 1879.12   93.99
   4   2   2 2539.68  202.15
   4   3   1  165.14   10.41
   4   3   3 -138.99   50.67
   4   4   0  807.16  112.14
   4   4   2  450.91   83.79
   4   4   4  768.80  200.98
   5   1   0   87.44   25.14
   5   1   2  -94.73   10.16
   5   1   4 1027.85   21.14
   5   2   1  -38.38   31.53
   5   2   3  478.58   19.38
   5   3   0 -256.74   38.80
   5   3   2  480.74   21.68
   5   3   4 -109.92   28.11
   5   4   1 1044.92   22.14
   5   4   3 -131.56   22.67
   5   5   0 1125.32  125.90
   5   5   2 1408.96  112.64
   5   5   4   31.61   14.62
   6   0   0 5553.61  395.29
   6   1   1 2415.19   89.11
   6   1   3 -178.67   13.28
   6   1   5  633.31   46.69
   6   2   0 1057.95   15.31
   6   2   2 1080.70   83.16
   6   2   4  573.00   54.19
   6   3   1 -173.58   13.09
   6   3   3   14.08    6.45
   6   3   5  471.25   31.80
   6   4   0   22.33   11.48
   6   4   2  571.36   70.83
   6   4   4  395.96   50.32
   6   5   1  556.16   27.30
   6   5   3  436.16   30.44
   6   5   5  666.91   64.12
   6   6   0  931.13   94.08
   6   6   2  345.42   60.67
   6   6   4 1748.82  166.16
   6   6   6  707.80  161.95
   7   1   0  -97.49   11.21
   7   1   2   47.66    5.20
   7   1   4   -1.15    5.03
   7   1   6 -128.06   10.56
   7   2   1   67.81    8.48
   7   2   3  140.60   15.96
   7   2   5  622.14   60.58
   7   3   0  213.21    9.53
   7   3   2  123.26    6.10
   7   3   4  308.09   18.33
   7   3   6 1984.78   83.71
   7   4   1   -6.56    4.92
   7   4   3  329.77   29.45
   7   4   5  626.96   17.47
   7   5   0  744.77   45.10
   7   5   2  564.43   56.29
   7   5   4  650.82   22.67
   7   5   6  450.01   81.24
   7   6   1 -121.48    9.01
   7   6   3 2154.40   99.40
   7   6   5  331.09   52.81
   7   7   0 3515.16  194.63
   7   7   2 3923.36  218.09
   7   7   4 1188.62   94.87
   7   7   6  149.93   12.99
   8   0   0 4704.69  382.77
   8   1   1 1737.68   75.90
   8   1   3  373.74   17.95
   8   1   5  905.05   23.06
   8   1   7  132.87   16.15
   8   2   0 2362.23  153.95
   8   2   2 1031.30   85.09
   8   2   4 1869.61  185.77
   8   2   6  664.90  112.26
   8   3   1  356.06   20.03
   8   3   3 -268.01   34.23
   8   3   5  649.86   45.21
   8   3   7 1355.96   90.04
   8   4   0 1014.65  116.64
   8   4   2 1904.01  198.28
   8   4   4 2245.49  159.86
   8   4   6   30.94   15.69
   8   5   1  920.95   20.34
   8   5   3  503.45   23.34
   8   5   5  737.40   51.05
   8   5   7  857.20   59.49
   8   6   0  261.20   47.38
   8   6   2  767.82  102.04
   8   6   4   26.83   22.29
   8   6   6 1120.25  134.72
   8   7   1  105.62   14.77
   8   7   3 1354.35   81.87
   8   7   5  868.39   75.16
   8   7   7  971.43   83.90
   8   8   0  939.80  108.41
   8   8   2  708.16   72.06
   8   8   4  424.64   59.83
   8   8   6 1311.11  132.92
   8   8   8  937.56  138.45
   9   1   0  701.83   55.74
   9   1   2  415.07   41.58
   9   1   4  638.31   27.15
   9   1   6   56.79    5.82
   9   1   8   29.31    5.36
   9   2   1  406.82   38.88
   9   2   3  884.62   21.47
   9   2   5 -149.21   14.73
   9   2   7  606.10   34.84
   9   3   0  602.39   23.15
   9   3   2  938.96   15.23
   9   3   4 -264.91   16.84
   9   3   6  167.42   10.26
   9   3   8  711.00   63.24
   9   4   1  602.85   24.80
   9   4   3 -304.40   15.46
   9   4   5   49.48    7.12
   9   4   7  260.43   17.72
   9   5   0   19.78   25.70
   9   5   2 -169.85   11.63
   9   5   4   50.95    6.12
   9   5   6  404.18   43.47
   9   5   8  906.93   63.81
   9   6   1   61.17    5.97
   9   6   3  176.22   16.00
   9   6   5  527.39   69.19
   9   6   7   90.54    6.68
   9   7   0  562.90   37.98
   9   7   2  641.14   50.78
   9   7   4  246.56   21.20
   9   7   6  114.48   25.31
   9   7   8  691.86   56.16
   9   8   1   25.28    6.43
   9   8   3  619.21   52.58
   9   8   5  869.90   62.03
   9   8   7  745.99   67.54
   9   9   0 2534.15  161.99
   9   9   2 3081.63  123.11
   9   9   4 1601.16  108.64
   9   9   6  356.54   44.16
   9   9   8  199.36   23.11
  10   0   0 2082.74  229.24
  10   1   1  152.46   24.03
  10   1   3  378.56   31.00
  10   1   5  170.52   15.04
  10   1   7  131.87   10.08
  10   1   9   86.85   12.07
  10   2   0 3349.14  216.65
  10   2   2  125.88   45.58
  10   2   4 1211.86   96.55
  10   2   6  721.50   71.81
  10   2   8  514.32   36.97
  10   3   1  463.65   39.70
  10   3   3  618.66   53.90
  10   3   5  536.40   39.93
  10   3   7  870.25   60.04
  10   3   9  531.52   49.92
  10   4   0 2733.10  188.97
  10   4   2 1191.83  103.00
  10   4   4 1651.69  164.82
  10   4   6    5.24    5.36
  10   4   8   42.04    7.42
  10   5   1  170.37    9.30
  10   5   3  493.06   30.19
  10   5   5 1132.17   92.19
  10   5   7  642.11   36.74
  10   5   9  541.91   49.44
  10   6   0 1705.67  141.09
  10   6   2  798.28   68.44
  10   6   4   23.15   10.01
  10   6   6  156.13   11.92
  10   6   8   31.88   11.12
  10   7   1  189.92   21.60
  10   7   3  699.32   47.07
  10   7   5  596.75   40.51
  10   7   7  307.96   30.14
  10   7   9  607.60   49.65
  10   8   0  835.44   84.74
  10   8   2  584.64   45.23
  10   8   4   53.31   10.14
  10   8   6   29.68    6.37
  10   8   8  223.56   25.37
  10   9   1   88.67   10.41
  10   9   3  617.22   47.41
  10   9   5  454.68   30.86
  10   9   7  685.43   80.55
  10   9   9  307.27   33.66
  10  10   0  649.04   76.67
  10  10   2  909.47   80.73
  10  10   4  165.58   28.49
  10  10   6  351.34   43.03
  10  10   8  155.21   24.80
  10  10  10  380.11   74.14
  11   1   0   96.28    4.32
  11   1   2  154.68    6.47
  11   1   4   29.22    8.69
  11   1   6   -7.37    6.83
  11   1   8  -68.98    9.03
  11   1  10   77.40    5.07
  11   2   1  154.47    5.87
  11   2   3  491.74   22.69
  11   2   5   88.57   10.31
  11   2   7  615.38   30.52
  11   2   9  107.63    9.18
  11   3   0  983.71   65.19
  11   3   2  503.78   32.26
  11   3   4   96.51   26.23
  11   3   6   57.44    4.92
  11   3   8   31.07    8.30
  11   3  10  181.27   28.05
  11   4   1   25.31   12.17
  11   4   3   82.26   14.52
  11   4   5    8.09    8.78
  11   4   7   31.49   12.40
  11   4   9  127.57   11.04
  11   5   0  398.12   31.84
  11   5   2   92.40   10.37
  11   5   4  -21.62    3.41
  11   5   6   -8.44    5.76
  11   5   8   89.74   13.11
  11   5  10  311.61   20.57
  11   6   1  -14.56    5.36
  11   6   3   68.00    4.65
  11   6   5   -9.24   10.93
  11   6   7    1.03    6.01
  11   6   9   62.30    6.33
  11   7   0  778.88   52.54
  11   7   2  588.27   33.39
  11   7   4   51.43   14.89
  11   7   6    0.63    3.67
  11   7   8  226.93   21.85
  11   7  10  474.06   53.80
  11   8   1  -62.68   13.93
  11   8   3   13.74    5.76
  11   8   5   76.17    7.58
  11   8   7  250.31   23.36
  11   8   9   61.13   16.74
  11   9   0   70.89   12.78
  11   9   2  119.87   14.22
  11   9   4  120.41   12.53
  11   9   6   82.03   10.12
  11   9   8   47.24    4.67
  11   9  10  265.20   26.44
  11  10   1   80.36    6.01
  11  10   3  152.13   26.81
  11  10   5  376.73   28.36
  11  10   7  323.80   32.20
  11  10   9  257.98   21.72
  11  11   0  426.99   39.97
  11  11   2  471.42   33.27
  11  11   4  383.94   28.85
  11  11   6  476.05   33.62
  11  11   8  127.49   11.54
  11  11  10 -144.92   17.09
  12   0   0   89.51   20.80
  12   1   1  237.24   17.93
  12   1   3  380.27   20.93
  12   1   5  143.94    6.22
  12   1   7   14.77    5.13
  12   1   9   35.38    2.68
  12   1  11   37.54    5.30
  12   2   0 3315.19  165.16
  12   2   2 2286.42  122.44
  12   2   4 1435.00  101.64
  12   2   6 1071.78   85.41
  12   2   8   86.58    8.27
  12   2  10   14.31    2.89
  12   3   1  380.00   30.67
  12   3   3  421.65   36.95
  12   3   5  650.00   54.57
  12   3   7  335.05   24.66
  12   3   9  221.59   13.89
  12   3  11   66.91    5.13
  12   4   0  112.97   15.77
  12   4   2 1504.46  105.03
  12   4   4  584.02   53.54
  12   4   6   73.13   11.61
  12   4   8   29.87    6.72
  12   4  10    5.05    3.85
  12   5   1  136.62    5.38
  12   5   3  542.62   26.90
  12   5   5 1168.74   87.31
  12   5   7  514.93   45.29
  12   5   9  108.93   15.31
  12   5  11  284.41   17.39
  12   6   0 1378.48  135.89
  12   6   2 1138.89   96.01
  12   6   4   97.37   15.59
  12   6   6    7.58    3.29
  12   6   8    1.07    2.56
  12   6  10  131.28   16.40
  12   7   1    4.17    3.79
  12   7   3  306.24   21.35
  12   7   5  579.14   41.85
  12   7   7  112.43    9.38
  12   7   9  165.01   12.44
  12   7  11  286.84   24.47
  12   8   0  100.34   55.18
  12   8   2  148.57   34.80
  12   8   4   35.23    7.75
  12   8   6    0.94    2.79
  12   8   8   17.05    4.13
  12   8  10   81.57   20.32
  12   9   1   30.69    2.51
  12   9   3  221.78   12.63
  12   9   5  106.31   10.26
  12   9   7  159.79   13.57
  12   9   9   54.57    6.58
  12   9  11   45.02   22.12
  12  10   0  198.17   20.38
  12  10   2   15.67    2.77
  12  10   4    0.40    3.37
  12  10   6  136.85   19.21
  12  10   8   24.84   14.83
  12  10  10 -136.90   18.77
  12  11   1   45.83    4.71
  12  11   3   61.73    3.60
  12  11   5  374.39   31.80
  12  11   7  293.95   31.32
  12  11   9   97.74   42.84
  12  11  11  -95.96   16.63
  12  12   0 1915.68  171.34
  12  12   2 1690.96  152.59
  12  12   4 1183.58   93.39
  12  12   6  534.64   62.70
  12  12   8  198.95   28.99
  12  12  10  -97.93   13.11
  12  12  12   74.72   11.29
  13   1   0  549.72   35.63
  13   1   2  453.97   17.66
  13   1   4   94.50   14.45
  13   1   6   80.04    5.68
  13   1   8   73.74   11.14
  13   1  10   59.91    5.13
  13   1  12   39.61    4.99
  13   2   1  451.73   17.32
  13   2   3  185.85   11.10
  13   2   5 1214.66   62.89
  13   2   7  304.08   21.58
  13   2   9   39.95    4.82
  13   2  11  395.08   30.73
  13   3   0  233.13   17.07
  13   3   2  173.16    9.80
  13   3   4  149.42   10.64
  13   3   6   28.93    8.50
  13   3   8    0.92    3.29
  13   3  10   15.90    2.16
  13   3  12   65.69   14.27
  13   4   1   96.32   14.89
  13   4   3  132.35   10.43
  13   4   5  584.31   51.60
  13   4   7  212.48   13.62
  13   4   9   52.96    4.25
  13   4  11   23.34    2.68
  13   5   0 1481.57   97.18
  13   5   2 1233.87   65.86
  13   5   4  469.18   29.35
  13   5   6   46.21    3.16
  13   5   8    0.13    4.21
  13   5  10   42.23    4.50
  13   5  12  144.04   24.55
  13   6   1   91.54    7.86
  13   6   3   31.19    4.06
  13   6   5   56.41    3.98
  13   6   7   28.85    3.54
  13   6   9    9.97    5.99
  13   6  11   30.17    8.02
  13   7   0  190.78   16.59
  13   7   2  280.66   14.08
  13   7   4  278.23   20.61
  13   7   6   28.78    3.37
  13   7   8   21.01    9.51
  13   7  10   50.59   11.02
  13   7  12  604.15   23.11
  13   8   1   67.50    4.55
  13   8   3   17.16   13.13
  13   8   5    0.27    2.18
  13   8   7    5.95    3.39
  13   8   9   22.79    8.63
  13   8  11  288.23   33.71
  13   9   0   12.32    3.46
  13   9   2   32.66    3.52
  13   9   4   54.74    4.69
  13   9   6   11.06    4.67
  13   9   8    9.64    2.60
  13   9  10  -65.48   15.33
  13   9  12   34.98   16.00
  13  10   1   44.93    4.59
  13  10   3   12.67    1.99
  13  10   5   50.32    9.38
  13  10   7   26.73    3.48
  13  10   9  -80.19   12.13
  13  10  11   24.89   15.90
  13  11   0  737.42   46.69
  13  11   2  405.20   46.02
  13  11   4   56.50   24.57
  13  11   6   25.85    5.64
  13  11   8  271.87   22.06
  13  11  10   11.52   12.69
  13  11  12    5.78    2.81
  13  12   1   33.73    3.44
  13  12   3   57.31    5.64
  13  12   5  132.04   20.61
  13  12   7  598.53   28.76
  13  12   9   16.88   11.79
  13  12  11    2.62    2.41
  13  13   0 1857.94  140.31
  13  13   2 1250.90  101.35
  13  13   4  662.89   46.40
  13  13   6  128.83   16.91
  13  13   8   99.25   11.94
  13  13  10  313.51   23.76
  13  13  12  131.05   11.27
  14   0   0 1258.42  132.79
  14   1   1   67.64    6.89
  14   1   3  282.51   19.13
  14   1   5   44.47   10.52
  14   1   7   17.85    4.52
  14   1   9   18.60    2.28
  14   1  11   16.61    3.94
  14   1  13  377.89   16.28
  14   2   0 2648.95  140.25
  14   2   2  167.82   15.63
  14   2   4 1934.45  125.52
  14   2   6   93.03    8.00
  14   2   8   11.98    4.76
  14   2  10  759.63   73.47
  14   2  12 2271.94  202.53
  14   3   1  298.85   24.24
  14   3   3  295.56   19.94
  14   3   5  315.96   24.99
  14   3   7  228.27   15.42
  14   3   9   55.55    3.64
  14   3  11  -14.94    3.44
  14   3  13  129.50   11.79
  14   4   0 2229.42  148.59
  14   4   2 2440.41  160.13
  14   4   4 2562.31  184.72
  14   4   6  143.35   14.68
  14   4   8    9.51    2.85
  14   4  10   79.96    8.32
  14   4  12 2336.21  156.00
  14   5   1   27.55    2.03
  14   5   3  329.24   20.59
  14   5   5  693.76   47.78
  14   5   7  307.33   22.10
  14   5   9   12.63    5.03
  14   5  11  -55.30   27.63
  14   5  13   98.41   20.74
  14   6   0  496.37   63.26
  14   6   2  126.13   11.90
  14   6   4  131.37   14.79
  14   6   6   16.55    3.12
  14   6   8   36.62   23.48
  14   6  10    0.17    7.46
  14   6  12 1226.77  112.16
  14   7   1   15.50    2.72
  14   7   3  198.30   12.99
  14   7   5  315.19   21.18
  14   7   7  201.52   21.66
  14   7   9   66.74    8.27
  14   7  11  567.87   25.12
  14   7  13  340.20   31.49
  14   8   0  262.75   25.41
  14   8   2   20.28   13.20
  14   8   4   17.03    5.22
  14   8   6   37.94   20.51
  14   8   8   -4.92    3.64
  14   8  10  294.41   18.64
  14   8  12  217.76   28.30
  14   9   1   28.89    7.37
  14   9   3   62.34    4.71
  14   9   5   12.49    5.28
  14   9   7   75.85   12.82
  14   9   9  280.27   20.82
  14   9  11   48.35    9.34
  14   9  13  109.66    8.55
  14  10   0  415.03   49.65
  14  10   2  719.03   82.79
  14  10   4   67.18    8.50
  14  10   6   -5.59    6.10
  14  10   8  300.21   16.53
  14  10  10  -15.96    7.88
  14  10  12   52.96   11.25
  14  11   1   21.43    5.93
  14  11   3  -11.46    4.48
  14  11   5  -88.93    9.89
  14  11   7  520.75   22.81
  14  11   9   45.73    9.70
  14  11  11   -4.69    3.54
  14  11  13   15.50    2.83
  14  12   0 2647.69  214.82
  14  12   2 2299.05  219.64
  14  12   4 2338.89  155.10
  14  12   6 1472.52  149.99
  14  12   8  297.86   41.10
  14  12  10   32.80    4.67
  14  12  12  233.11   28.09
  14  13   1  385.99   17.03
  14  13   3  130.36   11.21
  14  13   5   91.04   12.90
  14  13   7  286.76   24.74
  14  13   9  132.67   13.34
  14  13  11   18.79    2.37
  14  13  13   10.54    3.12
  14  14   0 1448.91  172.28
  14  14   2 2981.86  253.43
  14  14   4 2540.35  176.87
  14  14   6 1010.48  114.78
  14  14   8   81.13   11.61
  14  14  10  191.26   27.11
  14  14  12  592.61   66.49
  14  14  14  518.93   76.27
  15   1   0   36.18    4.06
  15   1   2   46.17    5.43
  15   1   4   24.51    2.66
  15   1   6   37.31    7.94
  15   1   8    1.80    2.60
  15   1  10  -13.03    2.66
  15   1  12  293.25   21.41
  15   1  14   12.76    2.14
  15   2   1   41.94    2.35
  15   2   3 2073.54   82.96
  15   2   5  432.18   28.72
  15   2   7 1121.13   73.57
  15   2   9   26.46    6.33
  15   2  11 1686.54  135.64
  15   2  13 1744.86  108.95
  15   3   0 2117.39  111.17
  15   3   2 2335.98  103.30
  15   3   4 1560.60   70.64
  15   3   6  783.07   44.05
  15   3   8  218.85   13.09
  15   3  10   -2.68    5.11
  15   3  12    1.17   15.29
  15   3  14    5.70    1.65
  15   4   1   25.51    3.56
  15   4   3 1659.31   76.29
  15   4   5  416.37   20.09
  15   4   7  948.62   89.66
  15   4   9   20.95    3.08
  15   4  11 1107.03   42.78
  15   4  13  745.76   46.63
  15   5   0  373.30   24.78
  15   5   2  401.35   22.81
  15   5   4  450.76   26.44
  15   5   6  231.79   21.09
  15   5   8   48.75   17.51
  15   5  10  -59.37   28.82
  15   5  12  -27.61   10.73
  15   5  14  110.59   10.33
  15   6   1   33.18    2.89
  15   6   3  929.16   58.26
  15   6   5  238.96   22.58
  15   6   7  337.16   20.70
  15   6   9  -52.79   22.50
  15   6  11  -12.61   13.64
  15   6  13   19.31    2.43
  15   7   0 1073.39   86.54
  15   7   2 1054.22   64.98
  15   7   4  781.62   57.78
  15   7   6  431.28   36.89
  15   7   8  -40.12   13.39
  15   7  10  126.38   13.45
  15   7  12    0.42    2.14
  15   7  14   91.82   10.18
  15   8   1   -2.33    2.16
  15   8   3  202.11   11.35
  15   8   5   52.29   15.33
  15   8   7  -52.31    9.53
  15   8   9  287.98   16.51
  15   8  11  -12.05    2.91
  15   8  13  181.85   14.94
  15   9   0   95.00    9.09
  15   9   2   25.12    7.50
  15   9   4   25.22    3.39
  15   9   6  -83.94   12.63
  15   9   8  345.67   18.58
  15   9  10   66.03   14.39
  15   9  12   15.33    6.37
  15   9  14   42.00    4.94
  15  10   1  -14.89    4.67
  15  10   3    8.42    5.59
  15  10   5  -59.41   10.87
  15  10   7  120.54   13.91
  15  10   9   44.87    8.63
  15  10  11  138.66   14.45
  15  10  13  700.47   57.75
  15  11   0 1822.48  134.95
  15  11   2 1568.25  120.22
  15  11   4 1104.69   44.89
  15  11   6  -39.17   11.75
  15  11   8    4.86   14.10
  15  11  10  112.14    9.36
  15  11  12   85.07    6.68
  15  11  14    6.49    3.69
  15  12   1  259.17   16.03
  15  12   3  -16.49    9.74
  15  12   5  -27.82    5.40
  15  12   7   11.42   10.50
  15  12   9    5.93    2.39
  15  12  11  106.67   13.66
  15  12  13  432.52   48.60
  15  13   0 2471.22  158.66
  15  13   2 2002.28  154.54
  15  13   4  622.71   33.56
  15  13   6   23.50    2.83
  15  13   8  181.31   17.32
  15  13  10  532.15   45.54
  15  13  12  363.56   30.35
  15  13  14   59.45    6.35
  15  14   1   64.81   41.60
  15  14   3    3.33    1.70
  15  14   5  103.92    7.12
  15  14   7   89.13    8.65
  15  14   9   45.27   13.34
  15  14  11   35.53   19.75
  15  14  13   68.61   12.42
  15  15   0 1055.37   91.98
  15  15   2  922.46   68.75
  15  15   4  400.72   31.78
  15  15   6    3.23    1.61
  15  15   8  251.74   20.82
  15  15  10  835.75   70.07
  15  15  12  521.97   37.94
  15  15  14  199.95   20.47
  16   0   0    5.99    4.19
  16   1   1    5.45    2.07
  16   1   3  214.43   13.03
  16   1   5   34.00    4.46
  16   1   7    5.87    2.12
  16   1   9  -91.15    8.30
  16   1  11  -23.71   10.45
  16   1  13   22.98    4.69
  16   1  15    5.13    1.93
  16   2   0 2343.21  155.00
  16   2   2 3116.68  185.71
  16   2   4  953.77   84.97
  16   2   6 1938.24  150.05
  16   2   8   41.96    7.29
  16   2  10  986.41   61.55
  16   2  12  983.81  100.34
  16   2  14  747.56   76.34
  16   3   1  202.19   10.06
  16   3   3  402.04   19.36
  16   3   5  201.79   12.51
  16   3   7  105.43    5.55
  16   3   9 -167.71    7.56
  16   3  11 -111.93    6.31
  16   3  13   10.87    1.95
  16   3  15    9.26    4.78
  16   4   0   49.56    9.66
  16   4   2 1200.50   96.40
  16   4   4  213.94   18.20
  16   4   6  704.97   62.40
  16   4   8  103.15   21.20
  16   4  10  906.45   63.52
  16   4  12 1045.46   86.66
  16   4  14 1054.70  110.88
  16   5   1   35.67    3.67
  16   5   3  199.03   12.78
  16   5   5  243.36   16.34
  16   5   7  -11.86    7.90
  16   5   9  404.05   14.33
  16   5  11  -20.15    4.32
  16   5  13   14.41    1.61
  16   5  15   61.46    5.01
  16   6   0 1327.87  100.97
  16   6   2 2382.05  170.92
  16   6   4  560.11   51.20
  16   6   6 1168.14   97.85
  16   6   8  407.99   28.11
  16   6  10  -53.71    7.06
  16   6  12   57.75    6.95
  16   6  14  179.15   21.20
  16   7   1   11.25    1.99
  16   7   3  100.20    7.86
  16   7   5   70.13   53.92
  16   7   7   57.34   12.32
  16   7   9 -128.81    7.29
  16   7  11   30.00   14.85
  16   7  13   68.48    5.68
  16   7  15  128.50   11.92
  16   8   0  207.14   24.07
  16   8   2   50.84   14.68
  16   8   4   98.06   20.34
  16   8   6  350.55   32.95
  16   8   8    5.22   18.41
  16   8  10   11.71    3.98
  16   8  12   24.76    4.17
  16   8  14    6.87    7.21
  16   9   1  -92.42    5.55
  16   9   3 -151.25    9.28
  16   9   5  389.49   14.27
  16   9   7 -127.05   10.16
  16   9   9   18.41    6.12
  16   9  11   21.22    2.79
  16   9  13   67.52    7.02
  16   9  15   73.82    6.58
  16  10   0 1644.33  127.95
  16  10   2 1128.94   89.64
  16  10   4 1117.74   81.13
  16  10   6  -52.87    6.35
  16  10   8   12.11    2.51
  16  10  10  177.39   21.89
  16  10  12  405.60   51.85
  16  10  14  449.70   57.27
  16  11   1  -25.60   11.42
  16  11   3 -119.49    6.03
  16  11   5  -25.10    2.22
  16  11   7   12.65    4.55
  16  11   9   34.59   11.73
  16  11  11   23.76    3.62
  16  11  13   29.06    5.82
  16  11  15   32.87    4.15
  16  12   0 1779.70  155.33
  16  12   2  872.87   83.40
  16  12   4  996.55   91.75
  16  12   6   72.92   14.64
  16  12   8   20.38    4.84
  16  12  10  374.09   39.55
  16  12  12 1059.88  108.03
  16  12  14  830.10   83.54
  16  13   1   17.89    3.71
  16  13   3   17.07    5.43
  16  13   5   21.85    4.27
  16  13   7   76.21    6.83
  16  13   9   73.09    6.83
  16  13  11   27.11    5.84
  16  13  13   13.76    2.56
  16  13  15   17.51    9.51
  16  14   0  860.16   86.81
  16  14   2  848.55   81.22
  16  14   4  984.42   93.41
  16  14   6  172.74   14.77
  16  14   8   20.13   13.07
  16  14  10  423.78   49.67
  16  14  12  717.23   75.23
  16  14  14  763.67   84.92
  16  15   1    5.26    1.78
  16  15   3    5.05    1.59
  16  15   5   79.83    9.45
  16  15   7  122.32   20.05
  16  15   9   74.20    6.49
  16  15  11   90.31   43.55
  16  15  13   10.43    2.33
  16  15  15   10.37    3.73
  16  16   0 1861.34  193.75
  16  16   2 1464.07  130.80
  16  16   4 1743.52  148.04
  16  16   6  653.94   60.00
  16  16   8   31.15    4.13
  16  16  10  122.55   14.96
  16  16  12  559.99   62.05
  16  16  14  413.67   44.81
  16  16  16  247.21   60.12
  17   1   0  806.13   53.50
  17   1   2  685.55   49.40
  17   1   4  443.29   24.82
  17   1   6  225.49   23.44
  17   1   8   85.11   12.49
  17   1  10  -91.15    7.77
  17   1  12    1.70    2.09
  17   1  14   20.86   15.38
  17   1  16    2.28    1.99
  17   2   1  634.31   41.23
  17   2   3  537.05   24.13
  17   2   5 3140.75  157.22
  17   2   7  -67.33   12.07
  17   2   9  132.37   11.88
  17   2  11  923.80   60.48
  17   2  13 1113.76   81.78
  17   2  15 1873.34  118.84
  17   3   0  510.09   27.82
  17   3   2  608.71   31.76
  17   3   4  497.58   27.13
  17   3   6  164.44   34.71
  17   3   8  343.59   12.78
  17   3  10   12.25    6.54
  17   3  12   51.20    7.48
  17   3  14   42.99    4.99
  17   3  16   41.39    5.87
  17   4   1  487.03   27.55
  17   4   3  456.86   24.57
  17   4   5 2337.72  114.75
  17   4   7  204.31   16.21
  17   4   9 -129.75    5.03
  17   4  11  379.33   24.20
  17   4  13  395.06   25.79
  17   4  15  904.78   62.84
  17   5   0 3504.73  193.67
  17   5   2 2577.39  122.51
  17   5   4 2266.31  111.47
  17   5   6 1321.44   92.34
  17   5   8  234.18   18.96
  17   5  10   48.73    4.46
  17   5  12   87.50    5.17
  17   5  14   45.69    4.99
  17   5  16    5.03    1.68
  17   6   1  174.46   12.97
  17   6   3  183.55   20.70
  17   6   5 1074.29   69.00
  17   6   7  186.82   13.62
  17   6   9   -1.95    3.33
  17   6  11   17.45    9.78
  17   6  13   35.09    5.11
  17   6  15  178.81   24.84
  17   7   0   27.82   16.21
  17   7   2  -57.31   13.64
  17   7   4  177.70   12.02
  17   7   6  177.24   13.53
  17   7   8   -8.78    7.35
  17   7  10    2.58    1.84
  17   7  12   13.05    1.80
  17   7  14   13.26    3.79
  17   7  16   26.98    3.64
  17   8   1   77.05   10.75
  17   8   3  359.03   12.59
  17   8   5  334.33   32.85
  17   8   7  -18.25    2.77
  17   8   9   44.72    4.92
  17   8  11   66.64    7.19
  17   8  13  124.62   16.03
  17   8  15   71.12   12.38
  17   9   0  312.65   16.19
  17   9   2  118.82   12.86
  17   9   4 -129.73    5.24
  17   9   6    8.99    8.82
  17   9   8   42.90    4.32
  17   9  10   99.78   26.19
  17   9  12  148.71   13.34
  17   9  14   44.35    8.82
  17   9  16   11.44    2.20
  17  10   1  -75.83    9.43
  17  10   3   18.39    5.05
  17  10   5   73.49    8.15
  17  10   7    0.67    1.74
  17  10   9   59.66    5.47
  17  10  11  220.15   18.85
  17  10  13  418.73   36.20
  17  10  15  495.17   44.91
  17  11   0 1236.28   78.54
  17  11   2  826.26   48.03
  17  11   4  365.36   26.42
  17  11   6    5.84    1.86
  17  11   8   66.47    5.55
  17  11  10  261.75   31.19
  17  11  12  276.29   28.72
  17  11  14   82.79    8.57
  17  11  16    7.94    7.42
  17  12   1    2.89    1.93
  17  12   3   50.30    5.40
  17  12   5  103.27    7.44
  17  12   7   26.27    7.65
  17  12   9  124.06   10.56
  17  12  11  317.72   29.68
  17  12  13  386.79   35.95
  17  12  15  374.91   26.29
  17  13   0 1084.60   78.20
  17  13   2 1127.37   95.98
  17  13   4  457.76   36.51
  17  13   6   28.20    2.45
  17  13   8  113.14    9.99
  17  13  10  415.01   34.54
  17  13  12  464.17   42.82
  17  13  14  145.02   10.96
  17  13  16    3.12    2.91
  17  14   1   -0.36    1.95
  17  14   3   45.35    4.96
  17  14   5   45.10    5.32
  17  14   7   15.17    2.45
  17  14   9   33.83    3.79
  17  14  11   57.04    7.21
  17  14  13  144.63   13.80
  17  14  15  174.81   14.48
  17  15   0 2236.00  147.62
  17  15   2 1878.74  127.30
  17  15   4  855.78   54.07
  17  15   6  142.89    8.67
  17  15   8   55.09    6.10
  17  15  10  387.58   29.31
  17  15  12  439.31   43.80
  17  15  14  191.22   18.60
  17  15  16   26.60    7.56
  17  16   1   -0.02    2.22
  17  16   3   34.96    4.11
  17  16   5    7.77    8.25
  17  16   7   22.94    2.41
  17  16   9   28.51   16.97
  17  16  11   -4.11    2.33
  17  16  13    4.71    5.47
  17  16  15   11.98    2.58
  17  17   0  646.82   60.10
  17  17   2  497.67   42.50
  17  17   4  198.38   17.39
  17  17   6   -0.34    1.74
  17  17   8  210.09   16.28
  17  17  10  608.21   56.10
  17  17  12  696.80   54.65
  17  17  14  315.06   26.27
  17  17  16   52.85    6.43
  18   0   0  602.53   76.75
  18   1   1  -14.39    2.24
  18   1   3   15.33    5.97
  18   1   5  -79.60    9.03
  18   1   7  114.50   12.53
  18   1   9  -26.04    2.56
  18   1  11   -2.18    2.05
  18   1  13   30.98   15.88
  18   1  15    0.80    1.86
  18   1  17    7.54    6.01
  18   2   0  236.57   27.13
  18   2   2   47.68   10.54
  18   2   4  855.57   84.57
  18   2   6  471.27   17.11
  18   2   8   14.75   13.39
  18   2  10  953.79   84.84
  18   2  12  504.79   62.76
  18   2  14 1581.53  146.45
  18   2  16  518.99   59.83
  18   3   1    3.44    4.65
  18   3   3   26.31   10.85
  18   3   5  270.11    9.72
  18   3   7 -102.31    8.32
  18   3   9   56.96    9.74
  18   3  11   25.87    2.89
  18   3  13   50.44    5.66
  18   3  15   10.62    2.64
  18   3  17   30.19    9.28
  18   4   0 1895.02  142.55
  18   4   2  954.11   90.22
  18   4   4 4020.56  180.09
  18   4   6  244.26   18.98
  18   4   8  229.78   17.72
  18   4  10    8.84    2.16
  18   4  12   10.35    2.58
  18   4  14  390.79   33.14
  18   4  16  192.30   28.62
  18   5   1  -76.29   10.83
  18   5   3  288.33   10.26
  18   5   5  146.22    9.26
  18   5   7  135.41   10.77
  18   5   9  205.48   11.79
  18   5  11   43.17    2.95
  18   5  13    4.96    3.02
  18   5  15   14.45    4.80
  18   5  17   13.76    2.24
  18   6   0  341.67   15.77
  18   6   2  433.34   13.87
  18   6   4  260.51   27.59
  18   6   6  -30.17    5.36
  18   6   8   80.63    8.25
  18   6  10    1.63    2.12
  18   6  12   22.58    6.83
  18   6  14  198.88   16.34
  18   6  16   57.59    5.72
  18   7   1  117.12   12.32
  18   7   3 -109.18    6.81
  18   7   5  149.17   14.79
  18   7   7  495.03   41.75
  18   7   9  283.05   20.36
  18   7  11   11.25    1.70
  18   7  13   13.30    3.92
  18   7  15   37.92    4.36
  18   7  17   55.64    6.37
  18   8   0  -95.06   11.79
  18   8   2   12.63   12.51
  18   8   4  293.07   28.55
  18   8   6   90.77    9.85
  18   8   8  754.93   85.47
  18   8  10  355.76   32.85
  18   8  12  390.43   41.35
  18   8  14   56.39    7.10
  18   8  16   92.34   10.20
  18   9   1  -25.12    3.46
  18   9   3   47.55    5.84
  18   9   5  219.73   12.74
  18   9   7  317.76   22.35
  18   9   9   50.67    4.82
  18   9  11   25.72   11.42
  18   9  13   52.14    8.63
  18   9  15   38.61    4.23
  18   9  17   89.85   10.08
  18  10   0  991.02   84.36
  18  10   2  935.91   83.86
  18  10   4    3.44    1.68
  18  10   6   -1.80    1.91
  18  10   8  315.00   37.33
  18  10  10  486.80   46.55
  18  10  12  854.77   96.53
  18  10  14  376.52   43.53
  18  10  16  371.24   33.92
  18  11   1    4.11    4.15
  18  11   3   29.83    3.71
  18  11   5   52.50    6.37
  18  11   7   12.44    3.02
  18  11   9   18.96    5.03
  18  11  11   68.33    6.58
  18  11  13   55.20    8.21
  18  11  15   85.53    9.13
  18  11  17   59.03    6.24
  18  12   0  360.31   35.05
  18  12   2  334.02   32.20
  18  12   4   11.63    4.13
  18  12   6   19.57    3.73
  18  12   8  382.89   39.97
  18  12  10  863.72   98.58
  18  12  12 1059.54  112.83
  18  12  14  566.29   62.66
  18  12  16  605.55   56.96
  18  13   1    6.72    2.03
  18  13   3   41.54    4.04
  18  13   5    2.95    2.43
  18  13   7   10.39    2.37
  18  13   9   63.39    5.53
  18  13  11   59.26    6.91
  18  13  13   86.54    7.96
  18  13  15   20.51    2.87
  18  13  17   41.21    5.32
  18  14   0 1165.77  105.66
  18  14   2 1311.65  121.86
  18  14   4  403.04   41.54
  18  14   6  264.01   25.24
  18  14   8   61.73   10.31
  18  14  10  471.48   60.12
  18  14  12  569.21   64.00
  18  14  14  597.49   58.59
  18  14  16  287.98   34.38
  18  15   1    3.35    2.51
  18  15   3   16.84    6.05
  18  15   5    8.63    4.13
  18  15   7   38.13    2.74
  18  15   9   40.43    3.64
  18  15  11   70.55    9.24
  18  15  13   33.54    7.83
  18  15  15   18.92    3.18
  18  15  17   10.66    2.53
  18  16   0  530.77   49.54
  18  16   2  477.14   44.93
  18  16   4  145.93   18.20
  18  16   6   63.87    5.89
  18  16   8   72.21    7.48
  18  16  10  360.77   42.42
  18  16  12  666.24   77.32
  18  16  14  330.73   40.16
  18  16  16  214.30   25.75
  18  17   1    2.70    2.45
  18  17   3   12.23    2.70
  18  17   5   20.86    7.27
  18  17   7   49.84    9.28
  18  17   9   97.39    8.32
  18  17  11   41.60    3.90
  18  17  13   34.02    3.71
  18  17  15    6.12    1.76
  18  17  17    4.96    1.65
  18  18   0 1200.73  139.91
  18  18   2 1179.58  111.13
  18  18   4  737.73   73.63
  18  18   6  599.75   75.71
  18  18   8  150.30   14.18
  18  18  10    7.48    1.72
  18  18  12    1.72    1.49
  18  18  14    6.41    2.28
  18  18  16    4.65    1.74
  18  18  18   59.01   10.91
  19   1   0  372.50   14.04
  19   1   2  392.51   14.18
  19   1   4  -35.78    7.02
  19   1   6  -36.11    2.39
  19   1   8    8.78    1.93
  19   1  10   10.20    2.47
  19   1  12   16.40    3.79
  19   1  14    5.13    1.78
  19   1  16    4.90    5.57
  19   1  18    1.65    3.58
  19   2   1  411.26   23.59
  19   2   3 1687.53   94.69
  19   2   5   29.68    8.90
  19   2   7  345.94   27.86
  19   2   9  140.04   11.00
  19   2  11   80.25   20.76
  19   2  13 1232.83  103.17
  19   2  15  424.06   36.45
  19   2  17 1032.18   77.95
  19   3   0 1857.84   94.71
  19   3   2 1742.89  101.70
  19   3   4  822.37   48.52
  19   3   6  193.83   17.24
  19   3   8   43.57    3.54
  19   3  10    6.95    1.78
  19   3  12    5.68    3.00
  19   3  14    1.34    3.06
  19   3  16    3.29    1.93
  19   3  18    6.83    1.72
  19   4   1  -48.33    6.18
  19   4   3  778.88   49.33
  19   4   5   11.75    3.75
  19   4   7  157.32   11.06
  19   4   9   87.94    6.81
  19   4  11   12.07    2.70
  19   4  13  460.17   45.12
  19   4  15  160.34   14.01
  19   4  17  566.63   55.32
  19   5   0   -1.45   11.25
  19   5   2   32.95    9.59
  19   5   4   13.45    3.46
  19   5   6   16.74    1.55
  19   5   8   64.39    3.46
  19   5  10   92.32    4.69
  19   5  12   51.95    4.00
  19   5  14    6.05    2.33
  19   5  16    7.23    1.59
  19   5  18    9.87    2.35
  19   6   1  -40.58    2.70
  19   6   3  230.85   17.32
  19   6   5   18.73    3.27
  19   6   7   50.05    5.49
  19   6   9   19.38    6.98
  19   6  11   13.30    8.48
  19   6  13   52.66    3.67
  19   6  15    2.43    2.68
  19   6  17  168.91   14.27
  19   7   0  344.95   24.95
  19   7   2  343.28   29.83
  19   7   4  156.21   10.98
  19   7   6   47.07    3.48
  19   7   8   52.79    4.46
  19   7  10   79.83    7.33
  19   7  12  130.86   14.96
  19   7  14  123.64    8.42
  19   7  16   60.94    4.96
  19   7  18   11.54    2.72
  19   8   1   12.69    2.20
  19   8   3   47.45    4.32
  19   8   5   68.33    4.42
  19   8   7   51.68    4.67
  19   8   9   21.39    2.09
  19   8  11  117.98    8.30
  19   8  13   33.94    2.91
  19   8  15  139.26   12.36
  19   8  17    3.75    1.28
  19   9   0  273.73   24.28
  19   9   2  141.71   10.79
  19   9   4   84.21    6.47
  19   9   6    9.22    1.34
  19   9   8   22.98    3.00
  19   9  10  114.57   13.68
  19   9  12  125.54   12.02
  19   9  14  123.45   12.36
  19   9  16   40.62    3.46
  19   9  18    2.64    1.42
  19  10   1    6.85    2.16
  19  10   3    5.07    1.70
  19  10   5   84.69    4.40
  19  10   7   84.88    8.00
  19  10   9  100.97    7.75
  19  10  11  334.19   27.76
  19  10  13  244.93   25.08
  19  10  15  493.73   42.59
  19  10  17   46.15    3.83
  19  11   0  108.55    9.38
  19  11   2   82.79   21.74
  19  11   4    9.11    1.80
  19  11   6    9.89    1.47
  19  11   8  123.13    9.18
  19  11  10  258.52   16.11
  19  11  12  291.85   23.99
  19  11  14  151.06   12.86
  19  11  16   20.72    2.45
  19  11  18   16.55    2.12
  19  12   1   13.72    2.16
  19  12   3    5.28    2.45
  19  12   5   53.61    4.27
  19  12   7  133.27   23.15
  19  12   9  103.07   12.07
  19  12  11  370.20   31.36
  19  12  13  316.76   32.09
  19  12  15  434.84   37.06
  19  12  17   51.81    4.38
  19  13   0 1238.17   80.69
  19  13   2  944.83   66.18
  19  13   4  526.87   43.51
  19  13   6   60.21    4.61
  19  13   8   40.68    7.37
  19  13  10  227.33   17.58
  19  13  12  315.77   31.17
  19  13  14  157.72   14.89
  19  13  16   11.31    2.24
  19  13  18    2.89    1.63
  19  14   1    2.39    1.84
  19  14   3   -1.21    2.33
  19  14   5    3.14    1.42
  19  14   7  111.42    6.41
  19  14   9  104.95    9.30
  19  14  11  117.75   11.27
  19  14  13  144.56   12.53
  19  14  15  260.66   20.65
  19  14  17   46.71    5.74
  19  15   0  554.63   40.45
  19  15   2  410.82   28.20
  19  15   4  173.56   27.67
  19  15   6   -0.98    1.05
  19  15   8  170.10   12.21
  19  15  10  492.68   39.93
  19  15  12  403.40   37.27
  19  15  14  258.65   23.42
  19  15  16   53.67    6.12
  19  15  18    3.12    1.49
  19  16   1    1.24    2.35
  19  16   3    4.06    1.68
  19  16   5   30.73   13.45
  19  16   7   63.58    7.73
  19  16   9   40.77    4.40
  19  16  11   20.65    2.39
  19  16  13   13.20    2.28
  19  16  15   36.64    4.42
  19  16  17    7.67    1.51
  19  17   0 1555.07  115.97
  19  17   2 1205.80   89.85
  19  17   4  515.96   45.04
  19  17   6  148.08   15.23
  19  17   8    2.41    1.11
  19  17  10   43.28    4.99
  19  17  12   79.75    8.09
  19  17  14   41.10    4.96
  19  17  16    8.71    2.20
  19  17  18   10.22    5.59
  19  18   1   45.14   36.47
  19  18   3   11.44    2.93
  19  18   5    6.47    1.93
  19  18   7    6.24    1.19
  19  18   9   10.50    3.31
  19  18  11   12.57    1.93
  19  18  13    1.93    1.40
  19  18  15    1.13    1.51
  19  18  17   -1.42    1.57
  19  19   0  208.56   30.14
  19  19   2   92.68    9.03
  19  19   4   10.96    2.05
  19  19   6    3.58    1.51
  19  19   8   16.93    1.89
  19  19  10   71.25   13.43
  19  19  12  115.74   11.25
  19  19  14   62.40    6.85
  19  19  16   17.66    3.41
  19  19  18    0.86    2.09
  20   0   0  342.23   58.61
  20   1   1  -23.13    2.83
  20   1   3   -8.02    4.40
  20   1   5   15.12    9.32
  20   1   7   39.49    9.80
  20   1   9   12.63    1.97
  20   1  11   33.16    5.07
  20   1  13   15.94    2.35
  20   1  15    4.96    5.76
  20   1  17    6.24    1.78
  20   1  19   -4.34    1.84
  20   2   0  -14.85    5.66
  20   2   2  172.93   13.68
  20   2   4   69.97    9.38
  20   2   6   81.26    8.48
  20   2   8  264.81   25.45
  20   2  10    9.87    2.12
  20   2  12  385.07   45.60
  20   2  14   47.62    5.74
  20   2  16  522.76   54.84
  20   2  18   52.20    6.35
  20   3   1   -7.31    4.67
  20   3   3    5.51    2.07
  20   3   5  111.28    6.75
  20   3   7  139.05   10.41
  20   3   9  245.76   21.51
  20   3  11  128.87   21.28
  20   3  13   42.63    4.04
  20   3  15    6.22    3.14
  20   3  17   15.82    4.71
  20   3  19    4.32    5.01
  20   4   0  432.43   32.95
  20   4   2   64.06   13.01
  20   4   4  197.88   18.39
  20   4   6    0.10    1.28
  20   4   8   85.01    8.97
  20   4  10   19.80    4.44
  20   4  12  150.01   17.18
  20   4  14   29.66    4.00
  20   4  16  267.26   28.05
  20   4  18    7.33    1.89
  20   5   1   11.92    5.24
  20   5   3  120.89    8.21
  20   5   5  226.37   10.85
  20   5   7  745.55   39.51
  20   5   9  608.80   43.26
  20   5  11  206.09   12.36
  20   5  13    5.49    1.38
  20   5  15   14.01    2.74
  20   5  17    6.54    2.16
  20   5  19   19.78    5.84
  20   6   0   11.79    1.57
  20   6   2   92.03    8.38
  20   6   4    5.64    2.53
  20   6   6  432.85   39.24
  20   6   8  150.28   11.50
  20   6  10  575.11   44.33
  20   6  12   47.28    4.27
  20   6  14  135.05   16.13
  20   6  16   56.33    5.74
  20   6  18   -1.70    1.32
  20   7   1   40.01    5.28
  20   7   3  149.11   13.03
  20   7   5  772.78   42.36
  20   7   7  802.57   63.75
  20   7   9  686.06   53.38
  20   7  11   64.33    5.64
  20   7  13    6.35    2.33
  20   7  15   50.05    4.27
  20   7  17   37.94    3.27
  20   7  19   42.69   16.40
  20   8   0  372.88   39.61
  20   8   2  256.13   25.89
  20   8   4   84.55    8.42
  20   8   6  154.07   13.78
  20   8   8  285.55   43.40
  20   8  10  556.99   66.68
  20   8  12  182.40   17.18
  20   8  14  245.12   27.13
  20   8  16   19.25   13.09
  20   8  18    0.48    1.40
  20   9   1    9.64    1.80
  20   9   3  231.60   19.75
  20   9   5  521.95   28.66
  20   9   7  599.66   40.87
  20   9   9  161.72   15.21
  20   9  11    8.92    1.53
  20   9  13   74.30    9.11
  20   9  15   83.25    7.54
  20   9  17   79.31    5.59
  20   9  19   37.56    2.97
  20  10   0   32.26    4.73
  20  10   2   41.58   25.10
  20  10   4   10.85    2.53
  20  10   6  678.62   47.11
  20  10   8  456.73   38.96
  20  10  10 1103.78  101.64
  20  10  12  629.54   57.08
  20  10  14  557.79   48.43
  20  10  16    3.39    2.49
  20  10  18    1.01    1.17
  20  11   1   34.48    4.44
  20  11   3  122.61   13.36
  20  11   5  206.42   14.29
  20  11   7  101.35   39.61
  20  11   9   14.12    3.21
  20  11  11   78.18    6.72
  20  11  13  128.66   12.49
  20  11  15  166.92   13.72
  20  11  17   66.47    7.73
  20  11  19   63.01    8.11
  20  12   0  796.12   88.11
  20  12   2  529.66   49.35
  20  12   4  167.82   20.42
  20  12   6   37.48    3.77
  20  12   8  229.11   26.92
  20  12  10  496.75   50.84
  20  12  12  730.40   77.49
  20  12  14  592.12   73.88
  20  12  16   45.04    7.21
  20  12  18    1.51    1.40
  20  13   1   18.48    5.51
  20  13   3   51.01    5.49
  20  13   5   13.28    3.33
  20  13   7   12.05    7.90
  20  13   9   71.77    6.58
  20  13  11   84.19    6.14
  20  13  13  136.69   12.28
  20  13  15   93.11    9.68
  20  13  17   77.19    8.21
  20  13  19   32.22    4.42
  20  14   0  113.06   17.24
  20  14   2   58.61    8.38
  20  14   4   30.04    3.90
  20  14   6  139.75   14.58
  20  14   8  172.13   12.65
  20  14  10  666.30   57.08
  20  14  12  479.65   47.36
  20  14  14  468.53   46.15
  20  14  16   19.59    3.23
  20  14  18    2.20    1.38
  20  15   1   13.72    6.87
  20  15   3    2.53    2.43
  20  15   5   16.97    5.24
  20  15   7   40.49    3.98
  20  15   9   84.97    8.27
  20  15  11  152.17   10.75
  20  15  13   70.28    6.43
  20  15  15   85.59    9.47
  20  15  17   39.72    4.90
  20  15  19   18.16    2.45
  20  16   0  595.58   62.22
  20  16   2  575.45   59.12
  20  16   4  233.93   24.89
  20  16   6   53.06    5.51
  20  16   8    4.52    1.70
  20  16  10    5.13    2.41
  20  16  12   51.01    6.56
  20  16  14   23.78    3.98
  20  16  16    6.24    2.89
  20  16  18    2.97    1.42
  20  17   1    8.55    3.14
  20  17   3   16.38    1.86
  20  17   5    9.51    2.41
  20  17   7   43.64    4.19
  20  17   9   99.50    8.02
  20  17  11   74.24    7.44
  20  17  13   73.09    7.96
  20  17  15   35.57    4.29
  20  17  17   15.15    2.68
  20  17  19   10.81    2.43
  20  18   0   83.75   11.23
  20  18   2   46.27    6.31
  20  18   4   11.14    3.79
  20  18   6    0.25    2.03
  20  18   8    2.07    1.59
  20  18  10    5.17    3.10
  20  18  12   -0.57    1.40
  20  18  14    0.98    1.53
  20  18  16   -2.30    1.38
  20  18  18    2.26    2.26
  20  19   1    2.70    4.86
  20  19   3    0.96    1.68
  20  19   5   13.51    1.93
  20  19   7   24.97    3.06
  20  19   9   37.94    3.12
  20  19  11   62.64    5.49
  20  19  13   31.38    4.08
  20  19  15   21.79    3.08
  20  19  17    9.99    1.78
  20  19  19    2.05    2.33
  20  20   0  621.58   74.09
  20  20   2  782.17   88.86
  20  20   4  485.81   53.48
  20  20   6  233.78   27.94
  20  20   8  211.05   24.11
  20  20  10  224.48   21.33
  20  20  12   54.32    9.03
  20  20  14   14.96    2.66
  20  20  16    4.06    1.61
  20  20  18    7.21    2.33
  20  20  20   92.88   18.90
  21   1   0   83.71    6.98
  21   1   2   50.65    4.82
  21   1   4    3.77    2.66
  21   1   6    8.09    4.06
  21   1   8   16.34    3.67
  21   1  10   21.37    4.55
  21   1  12   10.10    2.41
  21   1  14   11.08    6.01
  21   1  16   12.02    8.59
  21   1  18   -4.34    1.72
  21   1  20   -0.96    2.01
  21   2   1   46.67    5.78
  21   2   3    5.76    2.18
  21   2   5   99.44    5.99
  21   2   7   28.85    2.79
  21   2   9   75.71    7.81
  21   2  11  147.29   13.89
  21   2  13   18.02    7.21
  21   2  15  255.21   22.06
  21   2  17   35.19    5.26
  21   2  19  495.72   48.81
  21   3   0    3.41    1.80
  21   3   2    4.80    2.41
  21   3   4    3.75    2.03
  21   3   6   84.09    6.33
  21   3   8   91.36    6.12
  21   3  10   76.50    5.24
  21   3  12   66.11    5.89
  21   3  14   13.60    1.70
  21   3  16   19.23    3.12
  21   3  18   18.71    3.10
  21   3  20    3.33    1.97
  21   4   1   17.03    7.29
  21   4   3   10.33    6.54
  21   4   5   12.65    2.62
  21   4   7   71.54    4.94
  21   4   9   20.17    1.80
  21   4  11   64.14    9.95
  21   4  13    0.73    1.34
  21   4  15   78.45    8.53
  21   4  17    7.86    2.01
  21   4  19  165.97   17.83
  21   5   0  171.94   11.98
  21   5   2  102.31    6.33
  21   5   4   11.65    2.18
  21   5   6   73.15    4.76
  21   5   8   86.16    5.53
  21   5  10   35.63    2.30
  21   5  12   14.31    2.16
  21   5  14    1.51    1.40
  21   5  16   42.84    5.26
  21   5  18   24.45    3.29
  21   5  20    1.82    1.99
  21   6   1    4.80    1.68
  21   6   3   72.80    4.84
  21   6   5   67.22    3.35
  21   6   7  183.21   32.53
  21   6   9    9.78    1.55
  21   6  11   12.34    1.57
  21   6  13   29.41    3.12
  21   6  15   17.83    1.99
  21   6  17    1.28    1.47
  21   6  19   66.03    5.55
  21   7   0   30.21    6.28
  21   7   2   29.52    3.50
  21   7   4   70.68    5.26
  21   7   6  153.07    8.42
  21   7   8   56.64    3.98
  21   7  10   28.85   16.05
  21   7  12    4.55    1.38
  21   7  14   19.54    4.15
  21   7  16   63.47    5.51
  21   7  18   27.92    3.25
  21   7  20    4.00    1.26
  21   8   1   27.00    8.11
  21   8   3   85.49    6.18
  21   8   5   93.28    6.37
  21   8   7   65.25    3.88
  21   8   9   50.00    4.27
  21   8  11   37.48    3.77
  21   8  13  141.42    8.27
  21   8  15   16.57    4.00
  21   8  17   12.90    1.32
  21   8  19   43.66    4.29
  21   9   0  100.82   11.65
  21   9   2   83.56   14.10
  21   9   4   23.29    3.50
  21   9   6    9.55    2.51
  21   9   8   47.22    8.42
  21   9  10  117.35    8.90
  21   9  12  106.54   11.35
  21   9  14  119.09   10.68
  21   9  16   64.77    4.69
  21   9  18   10.43    1.15
  21   9  20   10.22    1.34
  21  10   1   30.27    9.76
  21  10   3   80.61    5.66
  21  10   5   40.79    4.06
  21  10   7   17.91    3.37
  21  10   9  139.56   13.93
  21  10  11  162.98   14.56
  21  10  13  312.78   23.50
  21  10  15   35.95    3.39
  21  10  17   34.88    5.03
  21  10  19   16.82    1.63
  21  11   0  249.43   21.20
  21  11   2  158.18   11.69
  21  11   4   66.95    6.12
  21  11   6   12.90    2.09
  21  11   8   33.68    2.74
  21  11  10  155.21   11.00
  21  11  12  151.92   12.00
  21  11  14   86.03    7.86
  21  11  16   54.44    7.48
  21  11  18    8.23    1.49
  21  11  20    6.64    1.21
  21  12   1   10.73    2.12
  21  12   3   75.79    6.51
  21  12   5   14.62    1.70
  21  12   7    5.13    2.07
  21  12   9  103.40    8.19
  21  12  11  157.93   14.20
  21  12  13  324.51   30.04
  21  12  15   51.26    5.26
  21  12  17   42.52    4.84
  21  12  19    4.78    3.44
  21  13   0   23.00    2.66
  21  13   2   18.52    2.30
  21  13   4   15.67   12.28
  21  13   6   25.03    2.20
  21  13   8  162.29   17.32
  21  13  10  282.28   21.33
  21  13  12  295.50   24.13
  21  13  14  114.23   11.17
  21  13  16   34.50    4.48
  21  13  18    2.70    1.32
  21  13  20    9.76    1.82
  21  14   1   13.64    6.45
  21  14   3   17.16    3.18
  21  14   5   10.77    3.77
  21  14   7   18.92    3.04
  21  14   9  108.22    8.40
  21  14  11   62.66    5.49
  21  14  13  162.58   23.44
  21  14  15   26.00    3.00
  21  14  17   19.04    2.60
  21  14  19   10.29    1.82
  21  15   0  345.39   38.23
  21  15   2  201.79   17.35
  21  15   4   92.42    8.80
  21  15   6   21.35    3.71
  21  15   8   14.73    1.24
  21  15  10   56.81   10.54
  21  15  12   52.89    5.05
  21  15  14   19.96    2.68
  21  15  16    7.00    1.49
  21  15  18    0.29    1.34
  21  15  20    4.82    1.63
  21  16   1    4.44    1.93
  21  16   3   16.53    2.70
  21  16   5   44.68    5.07
  21  16   7   57.02    4.21
  21  16   9   74.16    5.49
  21  16  11   58.84    8.02
  21  16  13   32.99    3.67
  21  16  15    9.26    1.72
  21  16  17   12.38    2.85
  21  16  19   15.94    4.36
  21  17   0   41.48    4.42
  21  17   2   37.75    6.16
  21  17   4    4.40    1.70
  21  17   6   -0.71    3.12
  21  17   8   10.54    1.34
  21  17  10   37.77    4.17
  21  17  12   48.26    6.66
  21  17  14   25.16    3.06
  21  17  16   14.14    4.27
  21  17  18    0.08    1.51
  21  17  20    1.89    1.38
  21  18   1   -0.27    1.76
  21  18   3   17.76    2.81
  21  18   5   24.61    3.08
  21  18   7   21.30    3.04
  21  18   9   12.30    1.70
  21  18  11    4.59    1.40
  21  18  13    0.94    1.26
  21  18  15    3.14    1.89
  21  18  17    1.84    2.12
  21  18  19   11.42    3.37
  21  19   0  730.72   60.81
  21  19   2  523.98   52.41
  21  19   4  171.99   15.48
  21  19   6   59.85    7.27
  21  19   8   41.12    4.21
  21  19  10   13.70    1.19
  21  19  12    0.84    1.26
  21  19  14    6.43    1.55
  21  19  16   15.38    4.65
  21  19  18   15.48    2.60
  21  19  20    9.20    2.01
  21  20   1   -0.92    1.65
  21  20   3    5.84    1.78
  21  20   5    0.61    1.38
  21  20   7    2.97    1.45
  21  20   9    9.24    1.55
  21  20  11    7.83    1.26
  21  20  13    8.27    1.93
  21  20  15   13.70    3.67
  21  20  17    3.31    2.39
  21  20  19    5.84    1.78
  21  21   0    3.23    2.56
  21  21   2    0.59    1.65
  21  21   4   19.78    3.14
  21  21   6    9.28    2.01
  21  21   8    3.02    1.30
  21  21  10    2.56    1.09
  21  21  12    6.51    2.51
  21  21  14   20.53    4.36
  21  21  16   20.53    3.41
  21  21  18   35.53    5.49
  21  21  20   28.62    4.73
  22   0   0   32.53   11.84
  22   1   1    3.62    1.55
  22   1   3   10.85    2.35
  22   1   5   32.76    3.90
  22   1   7   64.14    8.23
  22   1   9   47.03   19.44
  22   1  11   50.44    5.36
  22   1  13   16.51    7.86
  22   1  15   -0.02    2.45
  22   1  17    4.96    4.50
  22   1  19    1.15    1.61
  22   1  21    1.91    1.45
  22   2   0   52.33    6.60
  22   2   2  224.04   28.26
  22   2   4   76.54    7.52
  22   2   6  165.09   13.87
  22   2   8   34.44    3.81
  22   2  10   52.68    6.14
  22   2  12    5.95    3.71
  22   2  14   39.95   13.64
  22   2  16   39.34    6.22
  22   2  18   88.97   10.85
  22   2  20   12.63    2.79
  22   3   1    9.85    1.65
  22   3   3  139.03    9.51
  22   3   5  493.23   29.77
  22   3   7  426.59   23.78
  22   3   9  378.85   27.86
  22   3  11  276.43   22.18
  22   3  13   55.45    5.09
  22   3  15    1.32    3.52
  22   3  17   13.22    3.54
  22   3  19   13.36    2.47
  22   3  21    2.33    1.95
  22   4   0   28.57    3.79
  22   4   2   78.85   13.30
  22   4   4   43.38    4.19
  22   4   6  137.32    9.82
  22   4   8   68.29    7.39
  22   4  10    8.82    9.01
  22   4  12   58.86    7.19
  22   4  14   22.06    4.88
  22   4  16   14.22    2.24
  22   4  18   41.98    6.12
  22   4  20   20.19    3.23
  22   5   1   33.50    6.51
  22   5   3  494.17   26.48
  22   5   5 1020.49   62.09
  22   5   7 1249.40   72.86
  22   5   9  713.35   46.59
  22   5  11  510.66   39.26
  22   5  13   38.38   17.55
  22   5  15   19.21    4.38
  22   5  17   29.10    3.90
  22   5  19   13.99    2.91
  22   5  21   10.73    1.74
  22   6   0  326.12   33.58
  22   6   2  153.13   12.00
  22   6   4  175.67   13.85
  22   6   6    8.82    2.26
  22   6   8  187.59   15.67
  22   6  10   88.02    9.66
  22   6  12  102.96   10.79
  22   6  14    8.27    2.43
  22   6  16   12.84    2.74
  22   6  18   19.98    3.35
  22   6  20   10.85    2.18
  22   7   1   67.98    5.82
  22   7   3  462.12   28.72
  22   7   5 1126.49   68.00
  22   7   7  786.44   43.26
  22   7   9  560.37   29.58
  22   7  11  127.81    7.44
  22   7  13    7.02    1.13
  22   7  15   93.62   21.87
  22   7  17   52.75    5.55
  22   7  19   29.10    3.92
  22   7  21    8.34    1.72
  22   8   0   36.55    5.20
  22   8   2   37.87    6.20
  22   8   4   75.29   10.22
  22   8   6  154.16   12.72
  22   8   8  806.68   78.18
  22   8  10  535.60   45.33
  22   8  12  456.86   36.89
  22   8  14   41.56    3.67
  22   8  16   19.73    2.20
  22   8  18   33.54    8.07
  22   8  20    3.41    1.40
  22   9   1   28.22    3.71
  22   9   3  381.74   22.77
  22   9   5  709.25   48.47
  22   9   7  517.99   29.35
  22   9   9  124.45    8.74
  22   9  11   24.09    2.20
  22   9  13   46.25    4.23
  22   9  15  103.71    9.13
  22   9  17   97.66    7.69
  22   9  19   25.75    2.56
  22   9  21   19.34    2.85
  22  10   0  186.50   19.92
  22  10   2   57.50    7.37
  22  10   4    0.82    1.78
  22  10   6  101.75   10.89
  22  10   8  510.15   42.09
  22  10  10  481.68   48.31
  22  10  12  456.65   47.93
  22  10  14   57.29    6.77
  22  10  16    5.30    1.21
  22  10  18   22.33    2.83
  22  10  20   19.00    2.87
  22  11   1   45.63    5.22
  22  11   3  223.25   15.79
  22  11   5  407.40   32.64
  22  11   7  116.07    6.60
  22  11   9   35.34   10.43
  22  11  11   10.85    1.55
  22  11  13   39.84    4.44
  22  11  15  164.99   16.44
  22  11  17   77.53    8.50
  22  11  19   35.95    3.18
  22  11  21   15.73    1.95
  22  12   0   -1.49    1.51
  22  12   2   13.03    6.95
  22  12   4   61.36    7.16
  22  12   6  117.94   11.94
  22  12   8  489.56   44.98
  22  12  10  473.77   59.83
  22  12  12  680.40   77.28
  22  12  14   45.19    5.89
  22  12  16    8.59    2.33
  22  12  18   24.28    5.22
  22  12  20   23.92    3.56
  22  13   1   22.37    5.68
  22  13   3   51.41    5.07
  22  13   5   25.51    5.01
  22  13   7    5.30    1.11
  22  13   9   46.76    3.52
  22  13  11   51.83    5.84
  22  13  13  120.79    9.82
  22  13  15   74.70    8.55
  22  13  17   82.70    7.67
  22  13  19   24.45    5.78
  22  13  21   15.06    3.10
  22  14   0   64.23    7.77
  22  14   2   24.99    3.69
  22  14   4   23.15    7.37
  22  14   6    4.40    1.55
  22  14   8   40.16    4.11
  22  14  10   57.84    7.27
  22  14  12   42.50   11.12
  22  14  14   -0.46    1.32
  22  14  16    6.33    2.05
  22  14  18    7.31    3.64
  22  14  20   11.81    2.81
  22  15   1    6.54    3.02
  22  15   3    1.21    2.66
  22  15   5   18.14    2.01
  22  15   7   72.71    5.76
  22  15   9   88.38    6.05
  22  15  11  139.77   11.50
  22  15  13   83.90    8.02
  22  15  15   68.96    7.14
  22  15  17   39.78    4.78
  22  15  19   15.08    2.66
  22  15  21    8.11    1.68
  22  16   0   31.67    5.95
  22  16   2   36.66    5.20
  22  16   4   22.98    3.48
  22  16   6    8.46    1.93
  22  16   8   15.36    2.07
  22  16  10    4.48    1.55
  22  16  12    6.66    1.70
  22  16  14    5.93    2.66
  22  16  16    1.61    1.51
  22  16  18   16.36   12.13
  22  16  20    2.30    1.34
  22  17   1    4.34    4.40
  22  17   3   16.91    3.08
  22  17   5   31.40    4.04
  22  17   7   50.42    5.49
  22  17   9  103.80    7.98
  22  17  11   80.15    8.36
  22  17  13   67.98    7.65
  22  17  15   29.94    4.25
  22  17  17   21.51    3.21
  22  17  19   12.11    2.49
  22  17  21    7.25    3.69
  22  18   0  261.50   35.32
  22  18   2   77.30    9.26
  22  18   4   39.47    6.35
  22  18   6   14.50    3.00
  22  18   8   45.52    5.66
  22  18  10   18.02    1.99
  22  18  12   15.65    3.37
  22  18  14   10.93    3.35
  22  18  16    4.96    1.65
  22  18  18   47.34    7.52
  22  18  20   97.41   14.16
  22  19   1    0.04    1.68
  22  19   3    9.49    1.95
  22  19   5   18.60    2.39
  22  19   7   29.52    3.83
  22  19   9   25.16    2.56
  22  19  11   44.62    3.94
  22  19  13   20.28    2.77
  22  19  15    9.26    1.86
  22  19  17    5.97    1.93
  22  19  19    3.14    2.33
  22  19  21    0.31    1.42
  22  20   0    6.62    1.82
  22  20   2   20.72    2.66
  22  20   4   28.66    6.28
  22  20   6   12.25    2.89
  22  20   8    1.55    1.34
  22  20  10   28.01    5.03
  22  20  12   18.77    2.89
  22  20  14    6.51    1.49
  22  20  16    7.56    3.04
  22  20  18  117.92   13.97
  22  20  20  189.12   21.62
  22  21   1    2.53    1.49
  22  21   3    2.49    1.63
  22  21   5    9.47    1.80
  22  21   7   10.83    2.47
  22  21   9   19.08    2.22
  22  21  11   12.84    1.72
  22  21  13   15.73    1.97
  22  21  15    5.01    1.45
  22  21  17    4.40    1.86
  22  21  19    1.91    1.34
  22  21  21    9.49    2.28
  22  22   0  137.23   32.05
  22  22   2   30.77    4.84
  22  22   4   60.16   10.89
  22  22   6  106.44   12.99
  22  22   8  398.65   47.18
  22  22  10  443.60   40.47
  22  22  12  457.17   32.45
  22  22  14  250.77   26.23
  22  22  16   11.73    2.37
  22  22  18   48.03    6.77
  22  22  20  193.18   21.45
  22  22  22   83.12   21.12
  23   1   0   12.93    4.52
  23   1   2   12.49    3.02
  23   1   4   11.02    1.70
  23   1   6    9.07    1.19
  23   1   8   20.22    2.28
  23   1  10   22.37    2.49
  23   1  12   11.10    4.55
  23   1  14    1.93    1.93
  23   1  16    3.54    1.80
  23   1  18   10.89    1.74
  23   1  20    4.61    1.76
  23   1  22    1.55    1.63
  23   2   1   13.57    4.48
  23   2   3   13.47    3.64
  23   2   5   87.19    6.62
  23   2   7   36.14    4.04
  23   2   9   21.24    2.20
  23   2  11   12.95    4.94
  23   2  13    8.48    1.68
  23   2  15   67.77    6.98
  23   2  17    4.71    1.72
  23   2  19   13.70    2.53
  23   2  21   34.56    5.95
  23   3   0   13.01    6.14
  23   3   2   35.30   15.33
  23   3   4   61.99    4.88
  23   3   6  143.39    7.10
  23   3   8  247.00   17.72
  23   3  10  162.94   11.98
  23   3  12   43.40    5.01
  23   3  14    4.84    2.03
  23   3  16   12.69    7.08
  23   3  18   26.25    3.23
  23   3  20   17.45    2.81
  23   3  22    1.84    1.72
  23   4   1   15.15    2.24
  23   4   3   64.16    6.10
  23   4   5  179.00    9.05
  23   4   7   11.73    1.53
  23   4   9   47.41    3.54
  23   4  11    5.53    7.19
  23   4  13   -1.17    2.26
  23   4  15   15.38    2.51
  23   4  17    8.07    4.65
  23   4  19   15.82    2.22
  23   4  21   18.37    3.33
  23   5   0   32.80    5.84
  23   5   2   87.00    6.12
  23   5   4  212.00   17.72
  23   5   6  209.06   10.10
  23   5   8  265.71   16.38
  23   5  10  246.06   21.62
  23   5  12   41.44    3.33
  23   5  14    2.49    1.47
  23   5  16   27.19    2.97
  23   5  18   68.08    8.80
  23   5  20   59.37    9.47
  23   5  22    5.13    1.80
  23   6   1   10.87    1.55
  23   6   3  175.90   10.39
  23   6   5  221.93    9.93
  23   6   7   34.23    3.83
  23   6   9   26.48    2.74
  23   6  11   11.92    1.68
  23   6  13   12.76    1.72
  23   6  15   24.84    2.24
  23   6  17    0.27    1.32
  23   6  19    7.04    1.57
  23   6  21   42.80    5.95
  23   7   0  108.30    7.98
  23   7   2   26.10    2.16
  23   7   4   14.98    4.69
  23   7   6   39.01    5.01
  23   7   8   74.07    5.26
  23   7  10   41.65    4.73
  23   7  12    3.31    2.49
  23   7  14   17.22    2.66
  23   7  16   36.24    4.17
  23   7  18   39.05    4.52
  23   7  20   23.19    3.33
  23   7  22    3.94    1.34
  23   8   1   22.48    2.58
  23   8   3  238.47   19.75
  23   8   5  280.14   18.50
  23   8   7   73.49    5.01
  23   8   9   11.79    3.23
  23   8  11   27.63    2.14
  23   8  13   10.29    1.45
  23   8  15   27.19    2.28
  23   8  17   -0.52    1.17
  23   8  19    3.96    2.39
  23   8  21  113.60   11.81
  23   9   0   15.04    2.87
  23   9   2   25.89    2.60
  23   9   4   53.75    4.71
  23   9   6   22.00    1.76
  23   9   8    6.85    2.64
  23   9  10   12.46    3.67
  23   9  12    9.05    1.34
  23   9  14   44.77    3.50
  23   9  16   24.93    2.09
  23   9  18   30.17    3.31
  23   9  20   13.83    3.00
  23   9  22    1.82    1.38
  23  10   1   21.60    2.74
  23  10   3  176.80   13.68
  23  10   5  216.46   15.25
  23  10   7   37.14    3.85
  23  10   9    5.05    2.68
  23  10  11   64.21    6.39
  23  10  13   12.88    1.70
  23  10  15   16.61    1.80
  23  10  17    3.54    0.92
  23  10  19    2.24    0.96
  23  10  21  210.63   19.38
  23  11   0   24.59    7.25
  23  11   2   13.22    3.33
  23  11   4   -2.81    1.55
  23  11   6   16.95    4.02
  23  11   8   28.85    2.22
  23  11  10   54.72    4.76
  23  11  12   88.34    8.44
  23  11  14   51.95    5.32
  23  11  16   20.28    2.53
  23  11  18    4.80    1.09
  23  11  20    0.61    0.92
  23  11  22    8.13    4.67
  23  12   1   14.24    8.57
  23  12   3   35.93    3.39
  23  12   5   43.36    3.67
  23  12   7   -0.90    1.45
  23  12   9   10.58    1.40
  23  12  11   69.25    6.91
  23  12  13    9.43    1.59
  23  12  15    9.20    1.63
  23  12  17    0.08    1.09
  23  12  19    3.52    1.09
  23  12  21  166.45   10.54
  23  13   0    5.49    1.68
  23  13   2    5.26    1.63
  23  13   4   11.12    6.26
  23  13   6   11.77    1.51
  23  13   8   11.84    1.28
  23  13  10   20.11    2.74
  23  13  12   10.52    1.72
  23  13  14    6.87    1.36
  23  13  16    1.51    1.30
  23  13  18    1.26    1.30
  23  13  20    4.19    1.34
  23  13  22    3.27    2.12
  23  14   1    1.07    1.57
  23  14   3    4.65    1.61
  23  14   5    4.25    2.16
  23  14   7   20.30    2.22
  23  14   9   39.13    2.85
  23  14  11   49.10    5.03
  23  14  13    6.24    1.49
  23  14  15    1.70    1.30
  23  14  17    6.68    1.47
  23  14  19    8.80    3.85
  23  14  21   52.39    6.66
  23  15   0   70.34    6.79
  23  15   2   54.11    5.74
  23  15   4   25.31    3.54
  23  15   6   30.73    4.65
  23  15   8   24.26    1.84
  23  15  10   13.30    1.36
  23  15  12    9.03    1.38
  23  15  14    7.42    2.39
  23  15  16    2.41    1.45
  23  15  18    0.06    1.28
  23  15  20    1.30    1.30
  23  15  22    1.65    1.24
  23  16   1   -0.61    1.65
  23  16   3    8.17    1.84
  23  16   5   20.05    2.33
  23  16   7   29.77    3.00
  23  16   9   22.48    1.93
  23  16  11   22.00    2.66
  23  16  13    1.53    1.32
  23  16  15    5.24    3.29
  23  16  17   17.74    3.10
  23  16  19    9.55    2.05
  23  16  21    0.31    1.26
  23  17   0    9.20    1.99
  23  17   2    5.40    1.74
  23  17   4    1.36    1.57
  23  17   6    2.09    1.32
  23  17   8    1.42    1.09
  23  17  10    2.58    0.86
  23  17  12    3.14    1.45
  23  17  14    8.61    2.12
  23  17  16   19.90    3.16
  23  17  18   16.05    2.62
  23  17  20    7.31    2.28
  23  17  22    2.62    1.68
  23  18   1    4.19    1.84
  23  18   3   22.60    3.62
  23  18   5   64.60    6.72
  23  18   7   33.29    3.69
  23  18   9   20.99    3.18
  23  18  11    6.37    1.82
  23  18  13    5.38    2.07
  23  18  15    0.92    1.19
  23  18  17   14.77    2.93
  23  18  19   18.71    2.91
  23  18  21    8.55    1.80
  23  19   0   10.75    2.05
  23  19   2   11.40    1.91
  23  19   4   16.42    2.79
  23  19   6    5.97    1.70
  23  19   8    1.63    2.43
  23  19  10    3.58    1.05
  23  19  12    4.21    2.66
  23  19  14    4.57    1.97
  23  19  16   12.30    2.41
  23  19  18   19.44    3.79
  23  19  20   25.54    6.93
  23  19  22    5.95    3.85
  23  20   1    5.72    1.72
  23  20   3   16.59    2.60
  23  20   5   49.33    5.84
  23  20   7   16.63    2.53
  23  20   9   11.27    1.95
  23  20  11    0.52    0.94
  23  20  13    3.46    2.41
  23  20  15    4.38    2.16
  23  20  17    6.91    1.72
  23  20  19   12.88    2.35
  23  20  21    9.45    2.09
  23  21   0   33.29    5.17
  23  21   2   20.84    3.46
  23  21   4   14.56    2.58
  23  21   6   57.67    7.90
  23  21   8  113.08   11.25
  23  21  10  218.32   18.33
  23  21  12  156.34   11.14
  23  21  14   40.72    5.24
  23  21  16    0.19    1.28
  23  21  18    8.21    2.09
  23  21  20   14.60    2.85
  23  21  22    9.91    1.99
  23  22   1    3.98    1.59
  23  22   3    3.16    1.63
  23  22   5    6.51    1.95
  23  22   7    2.43    1.38
  23  22   9    2.35    1.38
  23  22  11    2.83    1.34
  23  22  13    6.14    1.72
  23  22  15    4.82    1.99
  23  22  17    1.36    1.26
  23  22  19    2.53    1.21
  23  22  21   22.23    6.49
  23  23   0  161.85   22.52
  23  23   2  102.71   14.35
  23  23   4   42.80    6.70
  23  23   6   12.90    8.40
  23  23   8   12.53    1.99
  23  23  10   62.17    9.22
  23  23  12   84.25    6.93
  23  23  14   20.11    2.56
  23  23  16    4.06    4.17
  23  23  18   11.37    2.64
  23  23  20   24.72    3.92
  23  23  22   15.06    3.00
  24   0   0  169.89   34.88
  24   1   1   11.25    4.48
  24   1   3   30.48    3.31
  24   1   5   58.82    4.84
  24   1   7   92.61    7.08
  24   1   9   61.55    5.89
  24   1  11   37.41    3.77
  24   1  13    7.06    1.63
  24   1  15    3.16    3.31
  24   1  17    3.29    1.72
  24   1  19   -0.40    1.76
  24   1  21    3.52    1.86
  24   1  23    0.78    1.72
  24   2   0   73.82   13.85
  24   2   2   53.25    7.35
  24   2   4  246.92   26.44
  24   2   6    8.90    1.82
  24   2   8   83.27    7.42
  24   2  10    0.96    3.46
  24   2  12    6.05    2.51
  24   2  14  144.08   18.98
  24   2  16   15.40    3.02
  24   2  18  108.43   13.18
  24   2  20   14.35    2.26
  24   2  22  205.27   28.97
  24   3   1   49.61    6.24
  24   3   3  305.03   27.48
  24   3   5  464.65   30.14
  24   3   7  512.88   30.73
  24   3   9  375.64   30.48
  24   3  11  175.76   17.28
  24   3  13   24.51    3.10
  24   3  15    3.71    1.55
  24   3  17   42.06    6.56
  24   3  19   55.43    8.04
  24   3  21   11.54    3.23
  24   3  23    2.18    1.68
  24   4   0  224.17   21.35
  24   4   2  231.29   25.43
  24   4   4  314.35   33.96
  24   4   6   13.16    5.82
  24   4   8   32.51    5.17
  24   4  10    3.12    3.18
  24   4  12    7.56    2.53
  24   4  14   55.24    6.20
  24   4  16   14.92    2.58
  24   4  18   91.06   10.68
  24   4  20    7.71    1.89
  24   4  22  107.67   14.60
  24   5   1   55.66    5.38
  24   5   3  497.79   39.15
  24   5   5  843.80   59.10
  24   5   7  842.73   54.30
  24   5   9  477.03   31.49
  24   5  11  211.14   20.26
  24   5  13   10.54    9.53
  24   5  15   14.81    2.16
  24   5  17   84.59   13.16
  24   5  19   60.67    6.95
  24   5  21   42.61    6.10
  24   5  23    5.28    3.60
  24   6   0   20.84    2.28
  24   6   2   10.50    2.37
  24   6   4    3.12    1.86
  24   6   6   91.82    8.67
  24   6   8   52.41    6.51
  24   6  10  139.52   17.60
  24   6  12   22.41    2.85
  24   6  14   54.80    7.39
  24   6  16    6.68    2.05
  24   6  18    7.16    1.80
  24   6  20    6.72    2.47
  24   6  22    8.65    1.76
  24   7   1  118.46    9.95
  24   7   3  530.03   32.45
  24   7   5  792.77   42.48
  24   7   7  807.37   38.36
  24   7   9  495.49   27.04
  24   7  11   98.75    8.63
  24   7  13    1.59    1.55
  24   7  15   24.01    2.95
  24   7  17   64.04    7.14
  24   7  19   60.88    7.71
  24   7  21   33.56    5.32
  24   7  23    8.67    2.05
  24   8   0   75.31    7.21
  24   8   2   82.39    6.93
  24   8   4   31.02    3.67
  24   8   6   45.94    5.32
  24   8   8  129.48   10.64
  24   8  10  134.24   10.45
  24   8  12   38.21    4.15
  24   8  14   11.04    1.68
  24   8  16    6.26    1.51
  24   8  18    0.42    1.26
  24   8  20   44.54    6.37
  24   8  22   12.46    2.56
  24   9   1   51.85    5.72
  24   9   3  382.45   31.72
  24   9   5  424.14   28.68
  24   9   7  457.49   35.67
  24   9   9  220.40   15.21
  24   9  11   38.94    3.56
  24   9  13    6.22    2.24
  24   9  15   24.66    2.18
  24   9  17   58.19    7.83
  24   9  19   30.42    3.92
  24   9  21   15.48    2.72
  24   9  23    1.19    1.42
  24  10   0   -1.24    1.89
  24  10   2   -0.06    1.59
  24  10   4    6.64    1.76
  24  10   6  128.75   16.32
  24  10   8  157.72   13.78
  24  10  10  241.81   22.92
  24  10  12   33.41    4.96
  24  10  14    9.87    1.59
  24  10  16    0.06    0.88
  24  10  18   19.65    2.64
  24  10  20  232.40   23.52
  24  10  22  142.09   19.86
  24  11   1   41.27    4.59
  24  11   3  155.23   13.43
  24  11   5  175.27   15.56
  24  11   7   96.70    7.96
  24  11   9   33.31    2.60
  24  11  11    1.09    1.11
  24  11  13    4.99    1.28
  24  11  15   35.09    3.14
  24  11  17   20.07    2.43
  24  11  19   11.90    1.61
  24  11  21    6.49    1.19
  24  11  23    3.64    1.61
  24  12   0   10.08    5.40
  24  12   2    4.57    3.77
  24  12   4   12.57    4.21
  24  12   6   29.58    3.77
  24  12   8   48.47    4.84
  24  12  10   35.61    3.37
  24  12  12    1.78    1.13
  24  12  14   28.95    5.11
  24  12  16   18.29    3.21
  24  12  18   27.34    3.29
  24  12  20  281.67   24.53
  24  12  22  205.82   23.27
  24  13   1    9.74    1.91
  24  13   3   27.57    4.65
  24  13   5    5.47    3.25
  24  13   7    1.13    1.40
  24  13   9    4.00    1.24
  24  13  11    4.59    1.13
  24  13  13   15.19    1.99
  24  13  15   10.39    1.53
  24  13  17   25.05    7.37
  24  13  19    7.86    1.70
  24  13  21    2.91    1.47
  24  13  23    4.04    1.26
  24  14   0  155.04   21.03
  24  14   2  146.30   14.39
  24  14   4   55.91    6.87
  24  14   6   61.09    8.74
  24  14   8   11.08    1.63
  24  14  10    6.79    1.24
  24  14  12   21.95    3.21
  24  14  14   49.06    8.04
  24  14  16   15.59    2.66
  24  14  18   21.33    3.62
  24  14  20  106.84   13.47
  24  14  22   87.25    8.40
  24  15   1    2.18    1.74
  24  15   3    7.19    1.93
  24  15   5   10.45    1.78
  24  15   7   40.16    4.69
  24  15   9   27.67    2.95
  24  15  11   27.23    2.53
  24  15  13   10.01    1.55
  24  15  15    9.72    2.05
  24  15  17    9.68    2.77
  24  15  19    3.98    2.03
  24  15  21    1.45    1.13
  24  15  23    3.31    3.27
  24  16   0   43.66    6.35
  24  16   2   31.46    4.92
  24  16   4   19.57    3.25
  24  16   6    9.47    2.30
  24  16   8    3.77    1.26
  24  16  10    2.93    1.26
  24  16  12   13.83    2.47
  24  16  14   18.75    3.16
  24  16  16   18.90   13.45
  24  16  18   15.12    4.78
  24  16  20   -0.04    1.28
  24  16  22   -0.84    1.03
  24  17   1    6.47    1.89
  24  17   3   36.41    5.13
  24  17   5   76.78   10.81
  24  17   7   91.88    9.91
  24  17   9   51.74    4.99
  24  17  11   24.26    2.47
  24  17  13   15.00    2.05
  24  17  15    9.87    2.12
  24  17  17    4.15    1.55
  24  17  19    5.59    1.53
  24  17  21   -0.75    1.24
  24  17  23    0.42    1.17
  24  18   0  205.63   35.17
  24  18   2  113.16   17.05
  24  18   4   74.60   12.30
  24  18   6    6.51    1.72
  24  18   8    2.33    1.24
  24  18  10   14.73    1.84
  24  18  12   51.37    5.59
  24  18  14   17.03    2.87
  24  18  16    5.47    1.74
  24  18  18   18.29    5.93
  24  18  20   35.34    5.13
  24  18  22   62.49   11.27
  24  19   1    2.85    1.59
  24  19   3   33.54    4.44
  24  19   5   82.31   10.47
  24  19   7   68.96    8.36
  24  19   9   33.71    4.46
  24  19  11   16.76    1.86
  24  19  13   11.75    3.48
  24  19  15    7.27    2.01
  24  19  17    1.68    1.74
  24  19  19    1.63    1.24
  24  19  21   -0.34    1.26
  24  19  23   -0.13    1.03
  24  20   0   22.90    5.40
  24  20   2    6.91    2.74
  24  20   4    4.76    1.93
  24  20   6    2.62    1.74
  24  20   8   50.86    8.40
  24  20  10  212.14   20.59
  24  20  12  267.40   21.39
  24  20  14  139.22   17.11
  24  20  16    4.88    3.14
  24  20  18   36.09    6.14
  24  20  20  124.91   16.09
  24  20  22  131.51   16.65
  24  21   1    1.40    1.76
  24  21   3   11.86    2.43
  24  21   5   34.31    4.57
  24  21   7   38.46    6.14
  24  21   9   12.76    2.22
  24  21  11    5.24    1.17
  24  21  13    3.85    1.13
  24  21  15    2.56    1.15
  24  21  17   -0.08    1.19
  24  21  19    3.00    2.16
  24  21  21    1.78    1.30
  24  21  23    2.20    1.24
  24  22   0  320.26   39.86
  24  22   2  219.01   29.70
  24  22   4   98.31   15.40
  24  22   6    9.38    2.39
  24  22   8   21.51    6.16
  24  22  10  142.99   18.83
  24  22  12  234.45   21.09
  24  22  14  103.86   11.08
  24  22  16    1.86    1.65
  24  22  18   29.87    4.67
  24  22  20  124.12   15.33
  24  22  22  167.31   23.73
  24  23   1    6.70    1.59
  24  23   3    3.73    1.70
  24  23   5    5.40    1.55
  24  23   7    4.82    1.89
  24  23   9    5.76    2.16
  24  23  11    2.89    2.03
  24  23  13    0.38    1.09
  24  23  15    1.55    0.96
  24  23  17    1.15    1.03
  24  23  19    2.62    1.57
  24  23  21    5.68    1.55
  24  23  23    8.09    2.70
  24  24   0    1.15    2.49
  24  24   2   11.58    3.46
  24  24   4   40.66   13.72
  24  24   6   78.41   11.67
  24  24   8  160.36   18.96
  24  24  10  273.48   28.47
  24  24  12  278.44   28.49
  24  24  14  134.24   13.13
  24  24  16    3.31    1.59
  24  24  18   20.47    3.10
  24  24  20   72.94   11.88
  24  24  22  130.55   18.90
  24  24  24  106.06   22.52
  25   1   0   -2.35    2.91
  25   1   2    3.81    2.37
  25   1   4   14.92    1.95
  25   1   6   20.42    2.93
  25   1   8   38.69    4.11
  25   1  10   20.07    4.73
  25   1  12    1.34    1.42
  25   1  14    3.92    4.50
  25   1  16    2.20    1.59
  25   1  18    4.57    1.68
  25   1  20    3.21    1.63
  25   1  22    2.85    1.78
  25   1  24   -0.27    1.61
  25   2   1    1.95    1.68
  25   2   3  155.06   12.72
  25   2   5   18.79    3.37
  25   2   7  115.70    8.86
  25   2   9    5.32    1.74
  25   2  11    3.69    1.57
  25   2  13   96.53   10.14
  25   2  15   37.56    4.32
  25   2  17  150.30   16.09
  25   2  19   66.76    7.75
  25   2  21  212.62   24.91
  25   2  23    3.02    1.82
  25   3   0  171.31   14.58
  25   3   2  202.42   18.33
  25   3   4  170.16   18.83
  25   3   6  209.00   12.67
  25   3   8  238.66   12.53
  25   3  10  154.43   11.63
  25   3  12   51.26    5.68
  25   3  14    1.74    1.32
  25   3  16   13.05    2.22
  25   3  18   49.54    7.31
  25   3  20   64.60    7.35
  25   3  22   20.68    3.73
  25   3  24    1.78    1.65
  25   4   1   13.26    2.41
  25   4   3  189.46   15.67
  25   4   5    5.15    2.72
  25   4   7  109.08    6.68
  25   4   9    7.86    1.91
  25   4  11   -0.21    1.36
  25   4  13   59.39    6.98
  25   4  15   20.89    2.81
  25   4  17   77.09    9.72
  25   4  19   34.50    5.80
  25   4  21   54.15    7.33
  25   4  23    4.90    1.74
  25   5   0   23.48    2.39
  25   5   2   26.83    8.48
  25   5   4    7.50    4.06
  25   5   6   36.47    2.81
  25   5   8  107.44    6.72
  25   5  10   66.09    5.32
  25   5  12    6.33    1.47
  25   5  14    4.84    1.40
  25   5  16   45.33    5.64
  25   5  18   85.87    8.78
  25   5  20   97.66   12.61
  25   5  22   41.69    6.75
  25   5  24    0.84    1.45
  25   6   1   18.16    2.16
  25   6   3  218.97   15.19
  25   6   5   38.54    3.27
  25   6   7  126.82    7.83
  25   6   9   18.12    1.47
  25   6  11    3.75    3.46
  25   6  13   25.03    7.27
  25   6  15   15.96    2.01
  25   6  17   13.26    2.26
  25   6  19    4.29    1.57
  25   6  21    2.74    1.59
  25   6  23   41.69    7.19
  25   7   0  126.32   10.83
  25   7   2  114.78    7.90
  25   7   4  113.33    8.90
  25   7   6  129.08    7.37
  25   7   8  159.00    7.88
  25   7  10   76.50    6.20
  25   7  12    9.97    2.24
  25   7  14    3.31    1.32
  25   7  16   28.41    3.12
  25   7  18   73.38    9.34
  25   7  20   85.78    9.85
  25   7  22   23.73    4.29
  25   7  24    4.32    1.78
  25   8   1   31.57    2.09
  25   8   3  294.87   16.72
  25   8   5  105.98    6.28
  25   8   7  164.05    8.30
  25   8   9   14.08    1.19
  25   8  11    2.74    0.98
  25   8  13    2.14    1.09
  25   8  15    9.78    1.42
  25   8  17    2.26    1.19
  25   8  19    9.36    2.14
  25   8  21   23.08    3.31
  25   8  23  108.91   14.04
  25   9   0   10.22    1.55
  25   9   2    5.93    2.45
  25   9   4    4.73    1.47
  25   9   6   17.47    1.51
  25   9   8   13.09    1.26
  25   9  10    9.64    1.28
  25   9  12   -0.82    0.82
  25   9  14    7.65    0.98
  25   9  16    3.44    1.17
  25   9  18   12.97    1.82
  25   9  20   17.16    2.62
  25   9  22    3.00    1.61
  25   9  24    2.28    3.77
  25  10   1   13.20    1.78
  25  10   3  142.68   11.50
  25  10   5   67.18    5.03
  25  10   7   68.50    5.32
  25  10   9    8.36    0.92
  25  10  11    1.55    0.94
  25  10  13    1.24    1.07
  25  10  15    2.18    1.45
  25  10  17    6.45    2.45
  25  10  19   79.33   10.68
  25  10  21  123.70   14.14
  25  10  23  188.03   22.81
  25  11   0    9.34    3.64
  25  11   2    0.23    1.53
  25  11   4   -0.46    1.28
  25  11   6   -1.07    1.13
  25  11   8    1.84    0.86
  25  11  10    3.96    0.96
  25  11  12    5.84    1.28
  25  11  14    4.15    1.13
  25  11  16    4.38    1.26
  25  11  18    0.84    0.86
  25  11  20   -0.38    1.38
  25  11  22    1.11    1.24
  25  11  24   -1.05    1.15
  25  12   1   14.24   13.11
  25  12   3   49.86    5.70
  25  12   5    4.50    1.68
  25  12   7   10.75    1.38
  25  12   9    0.29    1.32
  25  12  11    5.15    1.07
  25  12  13    6.16    1.26
  25  12  15   -1.17    1.05
  25  12  17    7.04    1.42
  25  12  19   84.71    6.95
  25  12  21  111.72    9.57
  25  12  23  149.57   14.73
  25  13   0   96.13   10.47
  25  13   2   87.06    8.97
  25  13   4   53.31    5.28
  25  13   6   12.55    1.76
  25  13   8    3.02    1.07
  25  13  10    5.09    1.21
  25  13  12    7.16    2.28
  25  13  14    9.30    1.61
  25  13  16    8.74    1.95
  25  13  18    4.52    1.24
  25  13  20    0.57    0.88
  25  13  22    2.45    1.51
  25  13  24    0.92    1.01
  25  14   1   -1.74    1.63
  25  14   3   12.55   10.37
  25  14   5    5.68    1.59
  25  14   7    5.24    1.19
  25  14   9    6.43    1.19
  25  14  11    5.53    1.11
  25  14  13    9.87    1.49
  25  14  15    3.75    1.40
  25  14  17    3.50    1.24
  25  14  19   33.66    4.96
  25  14  21   34.31    3.39
  25  14  23   34.77    4.52
  25  15   0   37.85    4.46
  25  15   2   46.23    6.24
  25  15   4   33.24    4.52
  25  15   6   12.19    2.12
  25  15   8    9.43    1.45
  25  15  10    1.65    2.16
  25  15  12    0.10    1.11
  25  15  14    0.02    1.13
  25  15  16    5.13    2.49
  25  15  18    7.02    3.23
  25  15  20    4.94    2.68
  25  15  22    2.09    1.45
  25  15  24    1.38    0.88
  25  16   1    4.00    1.68
  25  16   3   18.79    2.26
  25  16   5   37.56    4.46
  25  16   7   25.68    3.37
  25  16   9    5.09    1.17
  25  16  11    4.15    1.24
  25  16  13    9.87    1.74
  25  16  15    3.60    1.72
  25  16  17   -0.38    1.19
  25  16  19    2.87    2.18
  25  16  21    1.82    1.97
  25  16  23    3.75    2.74
  25  17   0  174.83   18.14
  25  17   2  137.06   13.60
  25  17   4  102.31   11.75
  25  17   6   16.34    2.49
  25  17   8    1.74    1.30
  25  17  10    3.08    1.01
  25  17  12    7.98    1.36
  25  17  14    3.94    1.36
  25  17  16    2.35    1.99
  25  17  18    0.96    1.13
  25  17  20   -0.69    1.11
  25  17  22    1.55    1.19
  25  17  24   -0.80    0.86
  25  18   1    6.26    1.84
  25  18   3   58.28    6.75
  25  18   5  111.74   13.26
  25  18   7   56.75    5.95
  25  18   9    7.25    1.38
  25  18  11    1.93    1.03
  25  18  13    2.97    1.07
  25  18  15    3.79    1.09
  25  18  17    4.29    2.22
  25  18  19    1.76    1.13
  25  18  21    3.56    2.03
  25  18  23    5.28    1.26
  25  19   0  101.64   14.20
  25  19   2   96.19   15.02
  25  19   4   54.88    8.07
  25  19   6    5.28    1.63
  25  19   8    8.69    2.30
  25  19  10   56.67    6.28
  25  19  12   85.47    6.91
  25  19  14   29.89    3.81
  25  19  16    3.75    1.99
  25  19  18    0.42    1.26
  25  19  20    3.67    1.34
  25  19  22    4.71    2.45
  25  19  24    1.55    1.01
  25  20   1    3.44    1.86
  25  20   3   71.98    8.97
  25  20   5  113.43   13.39
  25  20   7  115.99   18.71
  25  20   9   20.55    5.13
  25  20  11    1.53    2.20
  25  20  13   -0.69    0.86
  25  20  15    1.59    1.09
  25  20  17    3.90    1.63
  25  20  19    3.23    1.19
  25  20  21    4.99    1.61
  25  20  23   13.72    3.37
  25  21   0  199.11   23.69
  25  21   2  115.40   14.48
  25  21   4   64.21    8.46
  25  21   6    2.49    1.59
  25  21   8   20.05    3.18
  25  21  10   90.18   10.16
  25  21  12  123.87   11.67
  25  21  14   48.14    4.44
  25  21  16    0.82    1.24
  25  21  18    1.97    1.15
  25  21  20    3.31    1.21
  25  21  22    7.44    1.65
  25  21  24    0.65    1.09
  25  22   1    2.85    1.72
  25  22   3   22.29    5.38
  25  22   5   39.53    5.84
  25  22   7   35.07    5.74
  25  22   9    5.47    2.12
  25  22  11    5.80    2.91
  25  22  13    2.30    0.94
  25  22  15    0.40    0.90
  25  22  17    2.09    1.63
  25  22  19    1.42    1.15
  25  22  21    3.88    1.68
  25  22  23    8.61    2.37
  25  23   0   -2.70    1.82
  25  23   2    1.84    1.65
  25  23   4    7.88    1.82
  25  23   6   34.46    6.37
  25  23   8  166.43   20.13
  25  23  10  221.40   25.37
  25  23  12  179.63   16.72
  25  23  14   47.66    5.15
  25  23  16    3.00    1.53
  25  23  18    4.92    1.76
  25  23  20   17.55    3.35
  25  23  22    7.71    2.22
  25  23  24    2.89    1.28
  25  24   1    1.70    1.61
  25  24   3    5.20    3.21
  25  24   5    0.86    1.89
  25  24   7   10.64    7.79
  25  24   9    2.64    1.40
  25  24  11    0.50    1.21
  25  24  13    0.42    1.11
  25  24  15   -1.53    0.78
  25  24  17    4.94    3.23
  25  24  19    1.55    0.94
  25  24  21    1.93    1.03
  25  24  23    2.26    1.26
  25  25   0   21.39    5.84
  25  25   2   37.27    6.54
  25  25   4    2.18    1.89
  25  25   6    6.16    3.71
  25  25   8   40.91    6.58
  25  25  10   47.41    7.37
  25  25  12   52.71    7.31
  25  25  14    5.95    1.61
  25  25  16    1.13    0.88
  25  25  18    5.78    1.51
  25  25  20    8.48    1.93
  25  25  22    6.14    1.93
  25  25  24    2.09    1.24
  26   0   0   59.93   12.93
  26   1   1   -0.92    1.80
  26   1   3    8.53    1.84
  26   1   5   22.08    2.58
  26   1   7   30.61    2.79
  26   1   9    9.97    1.70
  26   1  11    5.82    1.42
  26   1  13    0.10    1.45
  26   1  15    4.57    1.61
  26   1  17    5.61    1.65
  26   1  19    8.25    1.70
  26   1  21    6.54    1.82
  26   1  23    4.13    1.55
  26   1  25    0.52    1.68
  26   2   0  205.61   24.38
  26   2   2  464.46   56.54
  26   2   4    6.07    1.51
  26   2   6  403.97   50.15
  26   2   8   28.82    2.28
  26   2  10   17.76    3.27
  26   2  12   13.01    2.16
  26   2  14   10.83    2.43
  26   2  16  171.02   21.26
  26   2  18  372.54   39.66
  26   2  20  208.25   25.79
  26   2  22   21.83    4.27
  26   2  24   28.74    5.64
  26   3   1   16.44    3.98
  26   3   3  103.11    9.80
  26   3   5  202.46   17.87
  26   3   7  183.17   15.17
  26   3   9  104.26    7.25
  26   3  11   32.13    5.38
  26   3  13   -1.05    1.30
  26   3  15   11.71    1.95
  26   3  17   47.49    5.93
  26   3  19   67.52    9.11
  26   3  21   44.58    6.18
  26   3  23    9.34    3.21
  26   3  25    4.02    1.57
  26   4   0   38.08    4.46
  26   4   2   10.45    2.72
  26   4   4  212.52   28.93
  26   4   6   17.89    3.29
  26   4   8   32.20    3.58
  26   4  10   23.29    2.81
  26   4  12   59.68    8.42
  26   4  14   32.24    4.04
  26   4  16  116.30   13.57
  26   4  18  160.04   16.32
  26   4  20  150.64   19.82
  26   4  22    1.95    1.61
  26   4  24   10.56    3.64
  26   5   1   22.00    2.26
  26   5   3  199.62   16.59
  26   5   5  357.52   33.94
  26   5   7  407.72   31.38
  26   5   9  200.08   12.49
  26   5  11   29.98    2.97
  26   5  13   -0.82    1.32
  26   5  15   24.03    3.10
  26   5  17  100.03    9.74
  26   5  19  140.21   15.00
  26   5  21   76.40   10.54
  26   5  23   24.28    4.84
  26   5  25   -0.38    1.38
  26   6   0  358.74   41.02
  26   6   2  301.36   25.49
  26   6   4   23.17    4.96
  26   6   6  170.73   14.75
  26   6   8    8.57    2.14
  26   6  10    5.15    1.99
  26   6  12   -1.07    1.30
  26   6  14    3.33    1.24
  26   6  16   12.84    2.85
  26   6  18   21.22    3.85
  26   6  20   12.36    2.85
  26   6  22    1.34    1.97
  26   6  24   -1.24    1.68
  26   7   1   27.76    3.06
  26   7   3  198.15   15.42
  26   7   5  463.50   30.90
  26   7   7  493.37   37.33
  26   7   9  232.36   12.84
  26   7  11   19.65    2.39
  26   7  13    4.99    2.12
  26   7  15   14.39    2.51
  26   7  17   89.03    8.99
  26   7  19   86.83   10.52
  26   7  21   69.93   10.14
  26   7  23   16.42    4.00
  26   7  25    5.30    1.82
  26   8   0   12.11    1.63
  26   8   2   34.69    2.97
  26   8   4   36.47    4.86
  26   8   6    4.59    1.05
  26   8   8   31.34    3.08
  26   8  10   25.24    2.85
  26   8  12    4.52    1.38
  26   8  14    1.01    1.47
  26   8  16    1.95    1.97
  26   8  18   11.29    2.51
  26   8  20   17.97    4.21
  26   8  22   61.46    8.57
  26   8  24   20.32    4.15
  26   9   1    8.25    1.51
  26   9   3  161.57   17.81
  26   9   5  202.34   17.43
  26   9   7  261.16   17.24
  26   9   9   96.09    5.43
  26   9  11   14.77    1.57
  26   9  13    1.91    0.94
  26   9  15    3.71    1.72
  26   9  17   26.58    4.06
  26   9  19   41.94    5.68
  26   9  21   17.55    2.95
  26   9  23    6.89    2.64
  26   9  25    2.91    1.38
  26  10   0    6.66    3.25
  26  10   2    9.55    2.85
  26  10   4   23.63    3.12
  26  10   6    3.81    1.78
  26  10   8   14.27    1.74
  26  10  10    3.81    1.74
  26  10  12   31.09    2.81
  26  10  14   24.99    3.06
  26  10  16   44.10    4.90
  26  10  18   82.72    9.43
  26  10  20  135.87   16.11
  26  10  22   99.92   13.91
  26  10  24   47.97    7.73
  26  11   1    6.95    1.91
  26  11   3   24.97    2.95
  26  11   5   31.19    3.98
  26  11   7   19.88    2.30
  26  11   9   15.71    1.84
  26  11  11    6.37    0.96
  26  11  13    4.08    1.03
  26  11  15    1.89    0.84
  26  11  17    5.47    2.77
  26  11  19    2.41    1.26
  26  11  21    2.79    1.26
  26  11  23    1.61    1.34
  26  11  25    3.21    1.45
  26  12   0   59.97    7.33
  26  12   2   16.19    2.56
  26  12   4   46.55    5.66
  26  12   6   -0.54    1.24
  26  12   8    6.16    1.11
  26  12  10   33.54    3.18
  26  12  12   93.64    8.76
  26  12  14  129.54   13.18
  26  12  16  112.87   10.87
  26  12  18  179.97   16.30
  26  12  20  231.75   23.15
  26  12  22  147.85   15.75
  26  12  24   77.93   10.91
  26  13   1    1.09    1.63
  26  13   3    0.19    1.34
  26  13   5   -0.02    1.24
  26  13   7    2.35    1.53
  26  13   9    2.93    1.09
  26  13  11    4.11    1.11
  26  13  13    5.80    1.21
  26  13  15    7.86    1.76
  26  13  17    2.35    0.98
  26  13  19    1.53    0.92
  26  13  21    0.69    0.90
  26  13  23    3.06    2.66
  26  13  25    2.37    1.21
  26  14   0   34.40    5.15
  26  14   2   16.36    2.91
  26  14   4   43.22    5.72
  26  14   6    5.15    1.21
  26  14   8    0.57    1.61
  26  14  10   23.23    2.56
  26  14  12   72.42    8.11
  26  14  14   59.89    8.59
  26  14  16   36.81    4.76
  26  14  18   67.77    7.77
  26  14  20   84.44    8.11
  26  14  22   33.18    4.25
  26  14  24   14.39    2.85
  26  15   1    6.16    1.59
  26  15   3   17.05    2.07
  26  15   5   26.39    4.21
  26  15   7   18.37    3.18
  26  15   9    4.21    1.47
  26  15  11    6.24    1.65
  26  15  13    4.92    1.15
  26  15  15    1.49    1.11
  26  15  17    3.27    2.60
  26  15  19    6.26    3.75
  26  15  21    1.01    1.28
  26  15  23    2.41    1.26
  26  15  25    1.76    1.63
  26  16   0  302.37   38.98
  26  16   2  288.71   35.42
  26  16   4  173.28   24.05
  26  16   6   10.68    2.22
  26  16   8   -0.63    1.17
  26  16  10   37.60    4.44
  26  16  12   93.07    8.23
  26  16  14   38.50    5.59
  26  16  16   11.96    2.47
  26  16  18    6.60    1.53
  26  16  20    8.19    1.84
  26  16  22    0.80    1.05
  26  16  24    2.81    1.63
  26  17   1    7.69    1.80
  26  17   3   70.47    9.32
  26  17   5  137.88   15.44
  26  17   7   93.35   10.75
  26  17   9   26.29    4.80
  26  17  11    1.49    0.96
  26  17  13    1.84    1.80
  26  17  15    0.48    1.11
  26  17  17    7.12    3.08
  26  17  19    1.30    1.70
  26  17  21    1.24    1.91
  26  17  23    1.55    1.80
  26  17  25    1.13    1.11
  26  18   0  441.09   51.20
  26  18   2  387.98   45.65
  26  18   4  171.55   20.70
  26  18   6   24.20    3.88
  26  18   8    3.94    1.70
  26  18  10  105.41   13.95
  26  18  12  181.27   16.76
  26  18  14   51.70    6.35
  26  18  16   13.13    3.62
  26  18  18    2.49    1.21
  26  18  20    1.89    1.11
  26  18  22   13.74    2.91
  26  18  24   11.58    2.49
  26  19   1    7.77    2.28
  26  19   3   82.26    9.82
  26  19   5  145.72   19.42
  26  19   7  111.05   15.52
  26  19   9   60.16    9.26
  26  19  11    3.54    1.17
  26  19  13    1.72    0.90
  26  19  15    0.19    1.01
  26  19  17    0.59    1.51
  26  19  19    1.30    1.11
  26  19  21    1.19    1.11
  26  19  23    3.02    1.34
  26  19  25    0.86    1.19
  26  20   0  364.02   46.63
  26  20   2  237.70   30.25
  26  20   4  119.36   16.88
  26  20   6   17.05    3.33
  26  20   8   23.80    5.70
  26  20  10  149.24   16.80
  26  20  12  231.62   25.39
  26  20  14   62.57    7.86
  26  20  16    7.35    1.97
  26  20  18    1.70    1.11
  26  20  20   11.81    2.85
  26  20  22   31.55    5.59
  26  20  24   22.33    3.96
  26  21   1    2.97    1.86
  26  21   3   34.75    5.95
  26  21   5   67.39    9.70
  26  21   7   95.78   11.06
  26  21   9   15.75    3.37
  26  21  11    3.48    1.68
  26  21  13    0.90    0.88
  26  21  15    5.30    2.95
  26  21  17   -0.31    1.38
  26  21  19    0.23    1.09
  26  21  21    0.48    1.09
  26  21  23    3.54    2.22
  26  21  25   -0.84    0.88
  26  22   0   43.22    7.75
  26  22   2   38.69    7.94
  26  22   4    2.22    1.63
  26  22   6    4.82    2.93
  26  22   8   67.03    8.34
  26  22  10  132.06   15.15
  26  22  12  177.37   19.02
  26  22  14   41.18    5.78
  26  22  16    1.65    0.86
  26  22  18   16.23    3.29
  26  22  20   45.16    6.54
  26  22  22   51.45    9.05
  26  22  24   37.73    7.79
  26  23   1    1.86    1.65
  26  23   3    7.73    2.22
  26  23   5   17.14    4.46
  26  23   7   21.49    3.90
  26  23   9   10.14    2.51
  26  23  11    0.29    1.36
  26  23  13    5.93    2.28
  26  23  15    1.42    0.80
  26  23  17    0.69    0.82
  26  23  19    1.11    0.94
  26  23  21    2.16    0.98
  26  23  23    1.21    1.03
  26  23  25   -1.40    1.01
  26  24   0   37.50    7.67
  26  24   2   51.60   10.29
  26  24   4    4.78    2.22
  26  24   6    2.45    1.51
  26  24   8   23.44    4.84
  26  24  10   63.45    8.78
  26  24  12   80.00   11.79
  26  24  14   20.80    3.39
  26  24  16    0.92    0.69
  26  24  18   10.79    2.26
  26  24  20   29.22    4.59
  26  24  22   46.15    8.11
  26  24  24   14.96    4.42
  26  25   1   -2.37    1.53
  26  25   3   12.90   12.00
  26  25   5    4.69    2.49
  26  25   7    4.00    1.63
  26  25   9    1.91    1.47
  26  25  11    0.02    1.24
  26  25  13    0.46    1.13
  26  25  15    0.04    0.88
  26  25  17   -0.25    0.71
  26  25  19    0.63    0.88
  26  25  21    1.11    0.90
  26  25  23   -1.47    1.15
  26  26   0    0.08    2.39
  26  26   2   -0.15    1.61
  26  26   4    3.90    1.68
  26  26   6   20.93    4.13
  26  26   8   20.11    4.00
  26  26  10   44.33    7.83
  26  26  12   16.55    3.69
  26  26  14    0.65    1.05
  26  26  16    0.73    1.30
  26  26  18   11.48    1.97
  26  26  20   11.42    2.79
  26  26  22   13.32    3.52
  27   1   0   43.53    3.56
  27   1   2   35.91    3.64
  27   1   4   26.98    5.07
  27   1   6   11.25    2.97
  27   1   8   15.08    1.63
  27   1  10    5.43    1.17
  27   1  12    3.92    1.28
  27   1  14    0.46    1.42
  27   1  16    3.58    1.47
  27   1  18   12.25    3.60
  27   1  20    4.17    1.89
  27   1  22    4.96    4.42
  27   1  24    3.39    1.55
  27   1  26    2.09    1.70
  27   2   1   34.31    3.06
  27   2   3   26.39    3.48
  27   2   5  206.61   19.00
  27   2   7   12.59    9.38
  27   2   9   20.26    5.40
  27   2  11    4.40    2.85
  27   2  13   12.63    1.84
  27   2  15  201.46   23.57
  27   2  17  223.22   21.43
  27   2  19  285.29   44.60
  27   2  21  107.02   14.10
  27   2  23   46.23    7.86
  27   2  25    0.57    1.47
  27   3   0   19.94    2.24
  27   3   2   29.01    3.16
  27   3   4   13.53    1.76
  27   3   6   -0.29    1.80
  27   3   8    4.57    0.96
  27   3  10    2.16    1.21
  27   3  12    0.59    1.32
  27   3  14   12.21    2.35
  27   3  16   61.90    7.98
  27   3  18   73.17   10.31
  27   3  20   77.45    9.24
  27   3  22   22.35    4.55
  27   3  24    2.53    1.72
  27   3  26    2.77    1.42
  27   4   1   15.84    2.16
  27   4   3   17.22    2.60
  27   4   5  148.98   16.03
  27   4   7    1.63    1.28
  27   4   9    5.68    1.15
  27   4  11   -0.54    1.11
  27   4  13    8.36    1.55
  27   4  15   94.60   11.02
  27   4  17  117.18   13.43
  27   4  19  110.02   12.40
  27   4  21   24.38    4.94
  27   4  23    8.59    2.20
  27   4  25   -0.40    1.63
  27   5   0  335.61   32.37
  27   5   2  214.99   20.78
  27   5   4  162.37   15.73
  27   5   6  177.75   15.79
  27   5   8  168.01   10.01
  27   5  10   70.34    6.07
  27   5  12   22.77    2.91
  27   5  14    0.38    1.42
  27   5  16   64.04    7.86
  27   5  18  116.87   12.09
  27   5  20  138.11   17.24
  27   5  22   62.49    9.18
  27   5  24   16.34    3.98
  27   5  26   -1.21    1.45
  27   6   1   10.66    1.74
  27   6   3   -1.07    1.19
  27   6   5  201.46   18.14
  27   6   7   17.37    1.89
  27   6   9   13.57    1.38
  27   6  11    2.26    1.59
  27   6  13   -0.17    1.19
  27   6  15   23.61    3.31
  27   6  17   28.18    3.98
  27   6  19    4.50    1.86
  27   6  21    0.96    1.40
  27   6  23    4.19    2.26
  27   6  25    2.43    2.20
  27   7   0    4.92    1.65
  27   7   2    4.46    2.49
  27   7   4    4.71    1.93
  27   7   6   17.30    1.74
  27   7   8   12.90    2.18
  27   7  10    0.84    0.86
  27   7  12    1.63    1.09
  27   7  14    5.24    1.30
  27   7  16   56.90    7.69
  27   7  18  119.49   13.62
  27   7  20   55.01    8.57
  27   7  22   68.65   11.17
  27   7  24   12.72    4.38
  27   7  26    1.93    1.55
  27   8   1   13.89    1.78
  27   8   3    4.94    1.42
  27   8   5  163.42   10.43
  27   8   7   10.91    1.24
  27   8   9    9.41    1.09
  27   8  11   11.71    1.34
  27   8  13    0.13    1.09
  27   8  15    1.07    1.28
  27   8  17   -0.98    1.49
  27   8  19    7.23    1.95
  27   8  21    8.99    2.35
  27   8  23   21.56    4.96
  27   8  25   16.91    4.61
  27   9   0   47.95    3.64
  27   9   2   16.15    1.38
  27   9   4    2.49    0.90
  27   9   6   11.33    2.49
  27   9   8   10.81    1.11
  27   9  10   11.04    0.98
  27   9  12   15.73    2.05
  27   9  14    5.43    1.11
  27   9  16    3.77    1.24
  27   9  18   19.34    3.10
  27   9  20   17.58    3.92
  27   9  22   30.86    6.72
  27   9  24    5.55    2.12
  27   9  26    0.40    1.38
  27  10   1    4.88    1.21
  27  10   3   -1.21    1.01
  27  10   5   60.94    5.78
  27  10   7    1.86    0.86
  27  10   9   14.18    3.39
  27  10  11   20.07    1.89
  27  10  13    6.20    0.94
  27  10  15    2.74    1.05
  27  10  17   31.17    3.54
  27  10  19   76.96    8.55
  27  10  21   52.10    6.41
  27  10  23   63.12    8.02
  27  10  25   25.31    5.05
  27  11   0    1.28    2.18
  27  11   2    4.36    1.84
  27  11   4    4.04    2.91
  27  11   6    1.76    1.07
  27  11   8   14.89    1.49
  27  11  10   18.22    1.72
  27  11  12   40.14    3.21
  27  11  14   37.48    3.25
  27  11  16    9.47    1.42
  27  11  18   -0.63    1.19
  27  11  20    1.51    1.09
  27  11  22    1.72    1.19
  27  11  24    1.80    1.36
  27  11  26    1.38    1.26
  27  12   1    1.09    1.34
  27  12   3    1.70    1.19
  27  12   5   23.00    2.05
  27  12   7    1.70    1.13
  27  12   9   16.84    4.11
  27  12  11   42.73    3.18
  27  12  13   24.40    3.35
  27  12  15   22.02    4.82
  27  12  17   60.12    5.34
  27  12  19   86.10    7.88
  27  12  21   77.63   11.46
  27  12  23   44.18    6.03
  27  12  25   11.65    2.53
  27  13   0    6.83    1.49
  27  13   2    7.92    1.42
  27  13   4    8.97    1.55
  27  13   6    2.49    1.28
  27  13   8   -0.21    1.09
  27  13  10    6.22    1.01
  27  13  12   17.60    1.95
  27  13  14   19.82    2.66
  27  13  16    6.14    1.01
  27  13  18    2.68    1.28
  27  13  20    1.78    1.26
  27  13  22    5.76    2.56
  27  13  24    1.47    2.16
  27  13  26    3.29    2.16
  27  14   1    1.07    2.91
  27  14   3   13.68    2.12
  27  14   5   -1.57    1.30
  27  14   7    6.31    1.82
  27  14   9    4.11    1.13
  27  14  11   36.47    3.33
  27  14  13   18.37    2.91
  27  14  15   20.91    3.46
  27  14  17   58.22    5.82
  27  14  19   60.50    5.76
  27  14  21   31.49    3.98
  27  14  23   12.74    2.66
  27  14  25    0.31    1.05
  27  15   0  230.85   22.96
  27  15   2  180.03   20.86
  27  15   4  127.53   15.90
  27  15   6   28.18    3.75
  27  15   8    1.63    1.13
  27  15  10    8.04    3.73
  27  15  12   13.70    1.53
  27  15  14   18.77    2.49
  27  15  16   15.88    3.69
  27  15  18    3.92    1.24
  27  15  20    7.08    4.42
  27  15  22    0.88    1.21
  27  15  24    0.42    0.86
  27  15  26   -0.94    1.17
  27  16   1    4.71    1.63
  27  16   3   78.79   10.79
  27  16   5   48.70    6.33
  27  16   7   50.99    5.72
  27  16   9    5.93    3.41
  27  16  11    8.55    1.26
  27  16  13    5.47    1.28
  27  16  15   13.07    2.68
  27  16  17   24.24    3.54
  27  16  19   18.64    3.92
  27  16  21    1.57    0.86
  27  16  23   -0.08    0.71
  27  16  25   -0.02    0.80
  27  17   0  296.98   30.77
  27  17   2  283.85   31.46
  27  17   4  152.15   15.21
  27  17   6   20.82    3.10
  27  17   8    1.86    1.30
  27  17  10   27.53    3.33
  27  17  12   50.07    5.40
  27  17  14   44.79    4.27
  27  17  16   17.51    3.00
  27  17  18    2.83    1.49
  27  17  20    0.19    1.09
  27  17  22    1.47    0.92
  27  17  24    1.55    0.84
  27  17  26    0.98    0.82
  27  18   1    6.07    2.49
  27  18   3   85.26   11.61
  27  18   5  121.94   15.94
  27  18   7  111.32   12.19
  27  18   9   12.86    2.18
  27  18  11    0.65    1.07
  27  18  13    1.84    0.90
  27  18  15    2.58    1.21
  27  18  17    5.84    3.14
  27  18  19    2.33    1.38
  27  18  21   -0.52    1.09
  27  18  23    1.01    0.78
  27  18  25    4.38    1.11
  27  19   0  341.98   33.22
  27  19   2  241.93   26.12
  27  19   4  113.58   14.18
  27  19   6    5.34    2.05
  27  19   8    8.40    1.82
  27  19  10   83.79    9.57
  27  19  12   98.58    9.64
  27  19  14   63.33    5.76
  27  19  16   15.61    2.62
  27  19  18    0.88    1.09
  27  19  20    1.34    1.03
  27  19  22    0.15    1.11
  27  19  24    1.74    1.21
  27  19  26    0.44    0.69
  27  20   1   10.22    2.12
  27  20   3   75.75    9.89
  27  20   5  141.61   16.03
  27  20   7   91.59   13.18
  27  20   9   17.14    2.91
  27  20  11    1.13    1.32
  27  20  13    0.82    1.03
  27  20  15    0.80    0.92
  27  20  17    1.09    0.98
  27  20  19    0.23    1.03
  27  20  21    0.48    1.38
  27  20  23    0.52    1.19
  27  20  25    3.81    1.42
  27  21   0  113.27   15.08
  27  21   2   82.45   11.88
  27  21   4   34.96    6.14
  27  21   6    0.65    1.38
  27  21   8   16.86    3.79
  27  21  10   66.43    9.47
  27  21  12   54.09    8.17
  27  21  14   19.44    2.77
  27  21  16    3.37    1.32
  27  21  18    0.21    0.96
  27  21  20    3.00    1.61
  27  21  22    1.24    1.05
  27  21  24    0.42    0.98
  27  21  26   -0.08    0.94
  27  22   1    2.22    1.80
  27  22   3   32.89    8.13
  27  22   5   69.13   14.48
  27  22   7   76.27   16.44
  27  22   9   24.82    4.08
  27  22  11    5.93    5.99
  27  22  13    3.29    2.22
  27  22  15    5.05    2.43
  27  22  17    0.98    1.03
  27  22  19    1.57    1.01
  27  22  21    1.74    1.28
  27  22  23    4.65    1.51
  27  22  25   -0.17    1.09
  27  23   0   75.87   12.42
  27  23   2   52.85    7.81
  27  23   4    8.69    2.66
  27  23   6    0.42    1.51
  27  23   8   19.94    3.77
  27  23  10   43.70    6.95
  27  23  12   31.30    5.15
  27  23  14   11.46    2.97
  27  23  16    1.78    0.82
  27  23  18    1.72    1.47
  27  23  20    1.40    1.07
  27  23  22    1.91    1.07
  27  23  24   -1.03    1.15
  27  24   1    0.10    2.93
  27  24   3    4.44    2.03
  27  24   5   19.17    4.23
  27  24   7    8.27    2.37
  27  24   9    4.76    1.80
  27  24  11    0.25    1.38
  27  24  13    1.99    1.36
  27  24  15    0.67    0.90
  27  24  17    0.50    0.84
  27  24  19   -0.54    0.80
  27  24  21    2.09    1.03
  27  24  23   -0.80    0.96
  27  24  25   -9.68   13.36
  27  25   0    0.71    1.68
  27  25   2    1.26    2.05
  27  25   4    1.63    1.45
  27  25   6    5.05    1.99
  27  25   8   12.07    2.95
  27  25  10   27.27    4.96
  27  25  12    8.50    2.47
  27  25  14    1.17    1.51
  27  25  16    3.21    1.30
  27  25  18    3.41    0.88
  27  25  20    3.75    1.19
  27  25  22    3.92    1.21
  27  26   1   -1.21    1.45
  27  26   3    3.25    1.95
  27  26   5   -0.10    1.47
  27  26   7    3.41    2.51
  27  26   9    0.98    1.34
  27  26  11   -0.54    1.30
  27  26  13    2.03    1.26
  27  26  15   -1.09    0.96
  27  26  17    0.78    1.17
  27  26  19    1.72    0.67
  27  26  21   -0.04    0.86
  27  27   0   23.32   10.54
  27  27   2   19.69    5.32
  27  27   4   17.24    4.23
  27  27   6   15.61    4.17
  27  27   8    3.52    2.12
  27  27  10    5.93    2.37
  27  27  12    1.19    1.15
  27  27  14    2.33    1.17
  27  27  16    0.88    1.11
  27  27  18    1.01    0.94
  27  27  20    2.64    1.19
  28   0   0  352.71   73.82
  28   1   1   -1.65    1.57
  28   1   3    0.92    1.57
  28   1   5    0.13    1.34
  28   1   7   -0.38    1.26
  28   1   9    1.49    0.86
  28   1  11    2.58    1.09
  28   1  13    3.06    1.32
  28   1  15    5.49    1.53
  28   1  17    8.17    1.82
  28   1  19    5.38    1.78
  28   1  21    5.07    1.82
  28   1  23    0.78    1.47
  28   1  25   -1.38    1.40
  28   1  27   -2.24    1.57
  28   2   0    7.21    2.24
  28   2   2  157.55   20.38
  28   2   4   26.63    4.61
  28   2   6   32.18    4.96
  28   2   8   10.03    1.68
  28   2  10    0.31    0.88
  28   2  12    3.23    1.30
  28   2  14  157.03   17.39
  28   2  16  208.81   24.80
  28   2  18  574.38   77.91
  28   2  20  269.35   35.72
  28   2  22  139.37   23.73
  28   2  24    1.84    1.74
  28   2  26   23.55    4.80
  28   3   1   -0.08    1.47
  28   3   3    5.64    1.65
  28   3   5   31.97    4.40
  28   3   7   11.37    2.22
  28   3   9    1.78    0.92
  28   3  11    0.94    1.17
  28   3  13   14.24    2.20
  28   3  15   61.23    7.86
  28   3  17   48.39    8.61
  28   3  19   83.00   11.27
  28   3  21   67.94    9.32
  28   3  23   19.40    6.60
  28   3  25   -2.68    1.45
  28   3  27    3.41    1.61
  28   4   0  381.26   35.67
  28   4   2   50.65    7.16
  28   4   4  317.81   30.67
  28   4   6   20.49    3.41
  28   4   8   94.52   10.79
  28   4  10   52.94    4.61
  28   4  12    6.98    2.28
  28   4  14   54.78    8.21
  28   4  16   64.21    8.19
  28   4  18  204.39   24.09
  28   4  20  148.71   19.10
  28   4  22   56.58    9.03
  28   4  24    0.48    1.55
  28   4  26   16.61    5.28
  28   5   1    4.17    2.47
  28   5   3   32.62    4.50
  28   5   5  104.68    9.97
  28   5   7   95.44    8.97
  28   5   9   22.27    1.99
  28   5  11    0.71    0.96
  28   5  13    3.14    1.40
  28   5  15   64.14    8.17
  28   5  17  123.76   12.40
  28   5  19  144.21   16.55
  28   5  21  103.09   12.84
  28   5  23   20.01    4.38
  28   5  25    2.85    1.76
  28   5  27    2.89    1.51
  28   6   0   11.61    5.55
  28   6   2   34.59    4.69
  28   6   4   35.95    9.18
  28   6   6   23.90    3.85
  28   6   8    1.65    1.84
  28   6  10    3.33    0.92
  28   6  12   13.80    4.29
  28   6  14   32.37    4.32
  28   6  16   14.58    3.06
  28   6  18   27.25    8.36
  28   6  20   17.85    3.75
  28   6  22    0.73    1.49
  28   6  24    0.08    1.55
  28   6  26   17.91    5.91
  28   7   1    1.78    1.34
  28   7   3   12.46    1.80
  28   7   5   97.47   10.43
  28   7   7   59.24    5.97
  28   7   9   19.57    2.09
  28   7  11    1.84    0.96
  28   7  13    2.97    1.13
  28   7  15   34.40    4.67
  28   7  17   58.28    8.82
  28   7  19  105.89   14.62
  28   7  21   96.57   14.08
  28   7  23   26.02    5.59
  28   7  25    3.96    1.80
  28   7  27   -0.25    1.53
  28   8   0  128.87   11.44
  28   8   2   13.66    2.26
  28   8   4   92.91   10.75
  28   8   6   -0.40    1.01
  28   8   8    9.47    1.36
  28   8  10   22.46    2.35
  28   8  12    3.58    1.07
  28   8  14   -0.94    1.24
  28   8  16   12.72    2.51
  28   8  18   10.56    2.22
  28   8  20    1.91    1.28
  28   8  22    4.02    2.60
  28   8  24    5.03    1.51
  28   8  26    4.55    2.14
  28   9   1    1.72    1.32
  28   9   3    1.53    0.88
  28   9   5   22.58    2.05
  28   9   7   20.01    1.91
  28   9   9    9.41    2.41
  28   9  11    6.51    1.05
  28   9  13    1.13    1.05
  28   9  15    4.23    1.76
  28   9  17   17.91    3.64
  28   9  19   31.25    4.27
  28   9  21   23.61    3.75
  28   9  23   20.28    4.19
  28   9  25    8.00    2.58
  28   9  27    0.34    1.24
  28  10   0   44.64    5.49
  28  10   2    2.28    1.01
  28  10   4   50.46    4.63
  28  10   6    2.43    0.86
  28  10   8   27.11    3.29
  28  10  10   97.43    7.83
  28  10  12   49.31    4.52
  28  10  14   43.22    5.78
  28  10  16  168.42   17.64
  28  10  18  153.24   16.74
  28  10  20   71.66    9.87
  28  10  22   21.77    5.05
  28  10  24    8.50    2.53
  28  10  26    1.68    1.36
  28  11   1    4.52    1.19
  28  11   3    4.17    1.15
  28  11   5    2.14    1.03
  28  11   7    1.68    0.92
  28  11   9    4.82    0.90
  28  11  11   16.21    1.40
  28  11  13   21.77    2.18
  28  11  15    8.30    1.59
  28  11  17    2.28    1.53
  28  11  19    1.05    1.21
  28  11  21    7.42    3.88
  28  11  23    6.05    1.70
  28  11  25    4.59    1.51
  28  11  27   19.90   16.17
  28  12   0   13.16    2.09
  28  12   2    2.87    1.17
  28  12   4    6.75    1.55
  28  12   6    6.39    1.34
  28  12   8    5.09    1.51
  28  12  10   34.04    3.31
  28  12  12   24.93    2.20
  28  12  14   40.37    4.02
  28  12  16   83.73    7.56
  28  12  18  106.98   12.15
  28  12  20   34.96    5.53
  28  12  22   17.72    3.98
  28  12  24    1.28    1.21
  28  12  26    1.38    1.63
  28  13   1    2.53    1.42
  28  13   3   10.39    2.14
  28  13   5    5.99    1.53
  28  13   7    2.87    1.49
  28  13   9    1.84    1.45
  28  13  11   16.13    1.72
  28  13  13   52.08    4.44
  28  13  15   35.49    3.41
  28  13  17   15.92    1.99
  28  13  19    3.58    1.63
  28  13  21    2.26    1.61
  28  13  23    1.68    1.17
  28  13  25    7.44    5.84
  28  13  27    0.10    1.21
  28  14   0  138.30   18.79
  28  14   2  203.60   24.70
  28  14   4   33.39    4.40
  28  14   6   35.74    4.90
  28  14   8    5.93    2.33
  28  14  10   59.35    6.26
  28  14  12   46.38    5.24
  28  14  14   64.60    7.19
  28  14  16  147.83   13.20
  28  14  18  127.76   11.71
  28  14  20   30.90    4.17
  28  14  22   20.22    2.97
  28  14  24    3.41    1.07
  28  14  26    3.23    1.45
  28  15   1    4.82    1.53
  28  15   3   48.16    7.29
  28  15   5   45.00    6.31
  28  15   7   31.63    4.52
  28  15   9    3.52    1.32
  28  15  11    5.80    1.36
  28  15  13   42.50    3.54
  28  15  15   55.81    5.89
  28  15  17   38.52    4.27
  28  15  19    7.77    1.55
  28  15  21    0.96    0.73
  28  15  23    0.63    0.88
  28  15  25   -0.08    0.98
  28  15  27    1.28    1.17
  28  16   0  205.52   24.53
  28  16   2  219.24   26.29
  28  16   4   91.67   11.35
  28  16   6   14.75    3.44
  28  16   8    7.04    1.76
  28  16  10  158.08   16.53
  28  16  12  118.53   10.93
  28  16  14  133.19   12.13
  28  16  16  132.73   13.97
  28  16  18   77.19    8.32
  28  16  20    7.37    1.30
  28  16  22    1.30    0.80
  28  16  24    1.28    0.80
  28  16  26   -0.84    1.03
  28  17   1    5.93    1.86
  28  17   3   86.50    9.76
  28  17   5  145.55   15.04
  28  17   7   80.06   10.03
  28  17   9   16.47    3.18
  28  17  11    3.41    1.82
  28  17  13   11.98    1.68
  28  17  15   27.90    3.54
  28  17  17   25.79    3.62
  28  17  19    5.78    1.78
  28  17  21    4.69    2.41
  28  17  23    2.70    1.86
  28  17  25    0.86    0.78
  28  17  27   -0.08    1.17
  28  18   0  437.19   61.61
  28  18   2  355.55   48.66
  28  18   4  186.69   22.96
  28  18   6   27.78    5.05
  28  18   8   14.62    4.40
  28  18  10  110.98   15.36
  28  18  12  124.03   13.28
  28  18  14  113.20    9.53
  28  18  16   77.76    9.15
  28  18  18   43.13    6.05
  28  18  20    1.72    1.36
  28  18  22   -0.46    0.84
  28  18  24    4.32    1.51
  28  18  26    0.98    0.84
  28  19   1    5.89    2.16
  28  19   3   72.88   13.09
  28  19   5  184.91   19.59
  28  19   7   92.11   13.05
  28  19   9   36.55   14.92
  28  19  11    3.54    1.95
  28  19  13    1.74    1.01
  28  19  15    6.20    1.32
  28  19  17    8.63    1.84
  28  19  19    6.51    2.33
  28  19  21    1.09    0.98
  28  19  23   -0.04    0.73
  28  19  25    0.61    0.78
  28  19  27   -1.26    1.09
  28  20   0  271.93   38.73
  28  20   2  403.90   52.66
  28  20   4  194.76   32.32
  28  20   6   21.64    5.07
  28  20   8    4.06    3.27
  28  20  10   73.21   10.14
  28  20  12   24.24    4.55
  28  20  14   33.41    4.67
  28  20  16    4.73    1.47
  28  20  18   -0.10    0.94
  28  20  20    3.35    1.11
  28  20  22    1.80    1.49
  28  20  24   14.75    9.18
  28  20  26    0.27    1.80
  28  21   1    3.88    2.12
  28  21   3   44.83    7.79
  28  21   5  115.70   16.59
  28  21   7  116.64   14.75
  28  21   9   33.68    5.17
  28  21  11    5.43    1.47
  28  21  13    0.94    1.05
  28  21  15    0.10    0.82
  28  21  17    3.64    1.42
  28  21  19   -0.08    0.86
  28  21  21    0.92    0.92
  28  21  23    0.52    0.88
  28  21  25    2.07    1.07
  28  22   0  247.08   30.40
  28  22   2  123.20   17.85
  28  22   4   40.47    6.56
  28  22   6    3.10    1.53
  28  22   8    7.08    3.58
  28  22  10   33.14    5.74
  28  22  12   19.94    4.04
  28  22  14   16.44    2.93
  28  22  16    2.28    1.15
  28  22  18    3.75    3.33
  28  22  20    2.62    1.17
  28  22  22    2.12    1.38
  28  22  24    4.61    1.95
  28  23   1    0.19    1.51
  28  23   3    9.28    3.41
  28  23   5   33.89    5.61
  28  23   7   21.03    4.50
  28  23   9   13.72    2.93
  28  23  11    0.94    1.49
  28  23  13    2.43    1.07
  28  23  15   -0.10    1.13
  28  23  17   -0.29    0.63
  28  23  19   -0.38    0.82
  28  23  21    0.46    0.92
  28  23  23    1.97    1.13
  28  24   0    3.12    2.24
  28  24   2    2.66    1.89
  28  24   4    1.95    1.65
  28  24   6   -0.78    1.47
  28  24   8    2.56    1.42
  28  24  10   18.12   10.16
  28  24  12    2.41    2.70
  28  24  14   -0.40    1.05
  28  24  16    0.31    1.84
  28  24  18    2.91    0.75
  28  24  20   10.58    2.05
  28  24  22    1.80    1.59
  28  25   1    0.17    1.57
  28  25   3    0.06    1.53
  28  25   5    5.13    2.93
  28  25   7    5.80    1.55
  28  25   9    5.89    2.01
  28  25  11    1.17    1.53
  28  25  13    2.24    1.63
  28  25  15    2.07    0.98
  28  25  17    0.50    0.96
  28  25  19    0.23    1.34
  28  25  21    0.96    0.88
  28  26   0   25.10    6.85
  28  26   2   35.97    7.77
  28  26   4   15.33    5.53
  28  26   6    9.47    3.46
  28  26   8    1.72    1.63
  28  26  10    0.96    1.59
  28  26  12    0.78    1.28
  28  26  14    7.54    3.50
  28  26  16    2.18    1.53
  28  26  18    0.36    0.73
  28  26  20   -0.04    0.84
  28  27   1   -0.17    2.03
  28  27   3    1.13    1.51
  28  27   5   -0.25    1.36
  28  27   7    5.91    3.81
  28  27   9    1.09    1.26
  28  27  11    2.68    1.28
  28  27  13    1.53    1.30
  28  27  15    1.07    1.07
  28  27  17    3.81    2.26
  28  27  19   -1.13    0.98
  28  28   0  307.94   84.76
  28  28   2  199.89   34.88
  28  28   4  140.35   24.22
  28  28   6   18.46    4.96
  28  28   8    1.93    1.45
  28  28  10    3.94    1.99
  28  28  12   38.71    9.51
  28  28  14   39.95    7.67
  28  28  16   15.25    4.65
  28  28  18   -1.76    2.74
  29   1   0   29.89    3.64
  29   1   2   33.81    4.27
  29   1   4   16.32    2.58
  29   1   6   13.07    2.01
  29   1   8    9.32    1.59
  29   1  10    4.96    1.11
  29   1  12    4.76    1.28
  29   1  14    7.29    1.80
  29   1  16    9.93    4.17
  29   1  18    7.75    4.36
  29   1  20    6.85    1.68
  29   1  22    1.68    1.55
  29   1  24   -1.15    1.49
  29   1  26   -2.22    1.36
  29   1  28    3.14    4.40
  29   2   1   35.09    4.19
  29   2   3   47.51    5.59
  29   2   5    0.06    1.53
  29   2   7   42.25    5.22
  29   2   9   17.91    1.84
  29   2  11    5.93    2.89
  29   2  13   31.44    4.08
  29   2  15   40.24    5.89
  29   2  17  318.14   30.98
  29   2  19  196.39   21.93
  29   2  21  151.98   22.35
  29   2  23   24.91    5.15
  29   2  25   -0.75    1.49
  29   2  27   80.04   12.69
  29   3   0   43.38    5.51
  29   3   2   56.14   11.90
  29   3   4   27.36    3.83
  29   3   6   17.93    2.51
  29   3   8    9.01    1.59
  29   3  10    2.12    0.90
  29   3  12   -0.06    1.09
  29   3  14   15.02    3.46
  29   3  16   46.76    5.64
  29   3  18   57.06    7.94
  29   3  20   53.00    8.69
  29   3  22   17.22    3.46
  29   3  24    4.86    1.82
  29   3  26    0.59    1.63
  29   3  28   -0.38    1.45
  29   4   1   17.72    2.12
  29   4   3   33.12    5.26
  29   4   5    2.53    1.84
  29   4   7   61.06   11.61
  29   4   9   25.05    2.81
  29   4  11   -0.82    0.90
  29   4  13   13.93    2.35
  29   4  15   13.93    2.14
  29   4  17  129.33   16.78
  29   4  19   86.77   11.37
  29   4  21   52.66    8.88
  29   4  23    3.41    1.76
  29   4  25    3.39    1.59
  29   4  27   36.70    7.46
  29   5   0    4.92    1.61
  29   5   2    1.47    1.28
  29   5   4    4.29    2.33
  29   5   6    1.93    1.28
  29   5   8    5.49    1.47
  29   5  10    4.94    0.94
  29   5  12   15.12    2.30
  29   5  14   52.04    6.24
  29   5  16  129.08   14.54
  29   5  18  117.96   14.45
  29   5  20   88.42   11.23
  29   5  22   30.23    5.45
  29   5  24    6.01    2.30
  29   5  26    0.86    4.46
  29   5  28    1.38    2.20
  29   6   1    9.26    1.63
  29   6   3   20.65    2.89
  29   6   5    2.12    1.34
  29   6   7   16.70    2.33
  29   6   9   13.13    2.01
  29   6  11    2.22    1.19
  29   6  13    7.58    1.91
  29   6  15    2.22    1.21
  29   6  17   20.40    3.73
  29   6  19    8.32    1.86
  29   6  21    2.37    1.82
  29   6  23    0.98    1.47
  29   6  25    4.11    1.59
  29   6  27   10.39    2.68
  29   7   0   44.05    4.90
  29   7   2   59.47   10.47
  29   7   4   49.92    6.28
  29   7   6   22.14    2.53
  29   7   8    6.20    1.42
  29   7  10    4.46    1.03
  29   7  12    0.84    0.94
  29   7  14    5.03    1.32
  29   7  16   40.95    6.56
  29   7  18   50.36    7.29
  29   7  20   38.21    5.93
  29   7  22   31.23    5.15
  29   7  24   11.50    2.74
  29   7  26   -3.06    1.57
  29   7  28    1.89    2.77
  29   8   1   13.32    1.74
  29   8   3    9.99    2.24
  29   8   5    5.82    3.96
  29   8   7    4.57    1.17
  29   8   9    5.72    1.26
  29   8  11    2.49    1.07
  29   8  13    1.19    1.24
  29   8  15   13.62    8.82
  29   8  17   -1.53    1.19
  29   8  19    0.00    1.53
  29   8  21    2.49    1.80
  29   8  23   -0.21    1.36
  29   8  25    1.03    1.40
  29   8  27   -1.40    1.40
  29   9   0   13.36    1.70
  29   9   2   19.57    2.09
  29   9   4   26.48    2.83
  29   9   6   14.35    1.95
  29   9   8   11.63    1.93
  29   9  10   14.60    1.61
  29   9  12   16.23    1.76
  29   9  14    2.24    1.11
  29   9  16    2.37    1.59
  29   9  18    2.14    1.36
  29   9  20    6.51    1.86
  29   9  22    7.50    2.91
  29   9  24    3.54    2.24
  29   9  26    1.11    1.51
  29   9  28    2.53    1.89
  29  10   1    4.29    1.11
  29  10   3    1.45    0.84
  29  10   5    1.78    1.15
  29  10   7    4.04    1.51
  29  10   9   16.70    1.55
  29  10  11    2.56    1.28
  29  10  13    2.07    1.26
  29  10  15   37.60    4.84
  29  10  17   18.20    2.95
  29  10  19   10.26    2.47
  29  10  21   14.89    3.56
  29  10  23    0.69    1.59
  29  10  25   -0.06    1.34
  29  10  27    2.97    1.51
  29  11   0    1.36    0.96
  29  11   2    2.74    0.96
  29  11   4   -0.44    0.92
  29  11   6    2.01    1.42
  29  11   8    2.91    0.96
  29  11  10    1.99    0.75
  29  11  12    7.00    1.61
  29  11  14    3.06    0.94
  29  11  16    1.21    1.40
  29  11  18    3.98    2.39
  29  11  20    5.95    2.37
  29  11  22    4.06    1.76
  29  11  24    9.07    2.97
  29  11  26    2.95    1.51
  29  11  28   -1.42    1.28
  29  12   1    3.14    1.24
  29  12   3    1.26    1.05
  29  12   5   13.13    1.63
  29  12   7    3.37    1.61
  29  12   9   12.74    1.51
  29  12  11    4.92    0.78
  29  12  13   22.00    2.24
  29  12  15   81.64    7.12
  29  12  17   71.35    7.27
  29  12  19   30.77    4.19
  29  12  21   38.00    5.99
  29  12  23    1.91    1.26
  29  12  25    1.38    1.26
  29  12  27   12.34    3.25
  29  13   0   31.49    4.06
  29  13   2   28.20    3.27
  29  13   4   16.21    3.33
  29  13   6    7.08    1.72
  29  13   8    1.19    1.07
  29  13  10    4.06    1.28
  29  13  12   23.86    2.68
  29  13  14   30.69    2.70
  29  13  16   16.74    2.26
  29  13  18    6.43    1.45
  29  13  20    0.31    1.01
  29  13  22    4.36    2.43
  29  13  24    3.67    1.89
  29  13  26    1.95    1.17
  29  13  28   -0.19    1.28
  29  14   1   10.06    3.81
  29  14   3   17.43    5.03
  29  14   5   50.19    5.68
  29  14   7    3.62    1.24
  29  14   9    0.63    1.07
  29  14  11    2.58    1.84
  29  14  13   27.51    2.70
  29  14  15  117.27    9.07
  29  14  17   92.86    7.27
  29  14  19   40.58    4.50
  29  14  21   16.36    2.91
  29  14  23    2.18    1.03
  29  14  25    1.70    1.05
  29  14  27   14.64    3.54
  29  15   0   50.61    7.54
  29  15   2   32.41    5.15
  29  15   4   19.96    3.33
  29  15   6    1.86    1.38
  29  15   8    6.45    4.00
  29  15  10   37.08    5.28
  29  15  12   82.56    6.43
  29  15  14  126.02    8.40
  29  15  16   83.23    6.89
  29  15  18   40.35    3.96
  29  15  20    4.86    1.47
  29  15  22    0.42    0.88
  29  15  24    0.69    1.03
  29  15  26    2.05    1.19
  29  15  28    0.25    1.95
  29  16   1    9.11    1.76
  29  16   3   43.72    7.00
  29  16   5  114.15   12.09
  29  16   7   37.16    5.99
  29  16   9    2.20    1.84
  29  16  11    2.72    1.93
  29  16  13   19.54    2.33
  29  16  15  115.32    9.15
  29  16  17  113.52   11.00
  29  16  19   28.28    3.10
  29  16  21    9.18    1.70
  29  16  23    0.06    0.84
  29  16  25   -2.74    1.03
  29  16  27   14.10    3.79
  29  17   0  299.73   29.41
  29  17   2  331.97   36.89
  29  17   4  128.39   15.40
  29  17   6   19.02    3.33
  29  17   8    2.58    2.66
  29  17  10   18.85    3.79
  29  17  12   65.07    6.83
  29  17  14   95.15    7.56
  29  17  16   97.37    8.61
  29  17  18   36.60    4.27
  29  17  20    3.50    1.11
  29  17  22    0.69    0.69
  29  17  24   -0.08    0.78
  29  17  26    2.45    1.19
  29  18   1    9.53    2.35
  29  18   3   47.82    8.13
  29  18   5   80.76   11.69
  29  18   7   38.48    5.76
  29  18   9    4.78    1.68
  29  18  11    1.40    1.09
  29  18  13    6.60    1.51
  29  18  15   31.63    3.58
  29  18  17   48.06    5.91
  29  18  19    5.74    1.45
  29  18  21    4.21    1.21
  29  18  23   -0.73    0.69
  29  18  25   -1.74    0.80
  29  18  27    0.46    2.07
  29  19   0  149.93   18.22
  29  19   2  142.80   23.15
  29  19   4   65.36    9.85
  29  19   6   20.19    4.80
  29  19   8    0.69    1.32
  29  19  10   16.93    2.97
  29  19  12   34.98    6.33
  29  19  14   34.10    4.02
  29  19  16   31.34    3.10
  29  19  18    4.40    1.84
  29  19  20    2.66    1.65
  29  19  22    0.02    0.73
  29  19  24    3.25    1.95
  29  19  26   -0.17    1.13
  29  20   1    3.69    1.72
  29  20   3   44.18    7.96
  29  20   5   86.94    9.99
  29  20   7   42.78    6.31
  29  20   9   11.31    3.23
  29  20  11    3.18    1.82
  29  20  13    1.53    1.03
  29  20  15    1.80    1.03
  29  20  17    2.07    0.92
  29  20  19    1.47    0.90
  29  20  21   -0.52    0.80
  29  20  23   -0.67    0.71
  29  20  25    0.34    0.86
  29  21   0  135.37   18.43
  29  21   2  125.90   16.74
  29  21   4   63.18    9.74
  29  21   6    4.96    1.70
  29  21   8    6.58    4.02
  29  21  10    8.25    2.22
  29  21  12   19.08    3.37
  29  21  14   24.95    3.69
  29  21  16   12.07    2.37
  29  21  18    2.18    0.86
  29  21  20    0.17    0.78
  29  21  22   -0.90    0.84
  29  21  24    0.54    0.82
  29  22   1    2.37    1.80
  29  22   3   13.68    3.16
  29  22   5   35.70    5.72
  29  22   7   46.19    6.89
  29  22   9   15.19    2.85
  29  22  11   20.68    4.15
  29  22  13    0.15    1.05
  29  22  15   -0.63    0.86
  29  22  17   -0.02    0.71
  29  22  19    0.90    0.69
  29  22  21   -0.59    0.78
  29  22  23   -0.61    0.98
  29  23   0   23.04    5.47
  29  23   2   16.84    4.04
  29  23   4    2.91    1.80
  29  23   6    2.09    1.59
  29  23   8    5.24    2.12
  29  23  10    3.64    1.72
  29  23  12    3.58    1.82
  29  23  14    1.80    1.03
  29  23  16    1.30    0.80
  29  23  18    1.13    0.98
  29  23  20    0.78    0.73
  29  23  22   -2.09    0.92
  29  24   1    1.15    1.53
  29  24   3    0.98    1.55
  29  24   5    5.07    2.60
  29  24   7   14.98    3.54
  29  24   9    9.32    2.93
  29  24  11   13.64    2.62
  29  24  13    1.89    1.15
  29  24  15   -0.36    1.01
  29  24  17    0.34    0.71
  29  24  19    0.82    0.78
  29  24  21    0.92    0.92
  29  25   0    5.30    1.78
  29  25   2    1.47    1.63
  29  25   4    1.95    1.70
  29  25   6    2.72    1.55
  29  25   8    1.40    1.13
  29  25  10   -0.50    1.19
  29  25  12    0.44    1.21
  29  25  14   -0.06    1.09
  29  25  16    0.59    0.98
  29  25  18    1.72    2.43
  29  25  20   -0.50    0.78
  29  26   1    2.87    1.55
  29  26   3   -2.68    1.40
  29  26   5    2.58    2.03
  29  26   7    0.92    1.28
  29  26   9   -0.13    1.24
  29  26  11    2.14    1.36
  29  26  13    1.99    1.34
  29  26  15    0.38    1.11
  29  26  17    1.21    0.98
  29  26  19   -2.37    0.94
  29  27   0   99.76   15.31
  29  27   2   88.36   14.94
  29  27   4   48.31    9.26
  29  27   6    8.82    2.93
  29  27   8    4.65    3.06
  29  27  10    6.05    1.70
  29  27  12   16.15    4.38
  29  27  14   24.24    5.34
  29  27  16    8.19    2.66
  29  27  18    4.15    3.35
  29  28   1    0.36    1.53
  29  28   3    0.19    1.49
  29  28   5   -1.70    1.40
  29  28   7   16.19   13.70
  29  28   9   -1.01    1.51
  29  28  11    0.23    1.26
  29  28  13   15.15   11.25
  29  28  15    1.36    1.30
  29  28  17   -8.63    7.67
  29  29   0  144.56   36.60
  29  29   2   89.18   15.69
  29  29   4   40.66    9.53
  29  29   6    2.45    1.89
  29  29   8    0.44    1.47
  29  29  10   17.51    6.81
  29  29  12   42.48   10.33
  29  29  14   43.05   17.53
  30   0   0  188.32   40.03
  30   1   1    2.35    1.57
  30   1   3    6.79    4.42
  30   1   5    0.96    1.47
  30   1   7    1.24    1.40
  30   1   9   -0.31    1.09
  30   1  11    3.48    0.90
  30   1  13    3.92    1.26
  30   1  15    3.85    1.42
  30   1  17   36.55   26.81
  30   1  19    2.93    1.47
  30   1  21    7.39    3.85
  30   1  23    0.15    1.74
  30   1  25   -4.15    1.55
  30   1  27   -2.62    1.40
  30   1  29   -1.24    1.51
  30   2   0    5.59    3.33
  30   2   2  102.88   17.72
  30   2   4   11.08    5.34
  30   2   6   38.63    5.20
  30   2   8   37.87    5.87
  30   2  10   25.45    4.08
  30   2  12    1.80    1.05
  30   2  14    8.36    1.82
  30   2  16  298.07   36.43
  30   2  18  176.49   20.95
  30   2  20  187.86   26.08
  30   2  22   86.24   14.92
  30   2  24    0.46    1.40
  30   2  26   64.12   12.90
  30   2  28   70.47   20.22
  30   3   1    2.43    1.53
  30   3   3    1.01    1.57
  30   3   5    0.88    1.36
  30   3   7   -0.23    1.38
  30   3   9   -0.17    1.05
  30   3  11    8.38    1.38
  30   3  13   23.82    2.58
  30   3  15   48.89    6.24
  30   3  17   46.99    7.04
  30   3  19   39.40    5.64
  30   3  21   18.22    4.38
  30   3  23    5.26    1.59
  30   3  25    0.59    1.38
  30   3  27   -0.42    1.59
  30   3  29    2.83    2.58
  30   4   0   82.54   14.06
  30   4   2    9.30    2.83
  30   4   4    5.49    2.81
  30   4   6    5.78    2.45
  30   4   8   10.64    2.30
  30   4  10    2.77    1.40
  30   4  12    4.78    1.91
  30   4  14   19.04    9.87
  30   4  16  220.52   27.88
  30   4  18   44.60    8.69
  30   4  20  139.77   19.90
  30   4  22   24.09    5.22
  30   4  24    4.52    1.68
  30   4  26   37.79    8.55
  30   4  28   60.73   14.62
  30   5   1    0.08    1.47
  30   5   3    2.56    1.63
  30   5   5    1.55    1.55
  30   5   7    0.50    1.49
  30   5   9    8.99    5.32
  30   5  11    6.47    1.74
  30   5  13   39.36    4.67
  30   5  15   70.66    8.36
  30   5  17   70.64    8.63
  30   5  19   51.76    7.94
  30   5  21   51.28    7.04
  30   5  23    6.75    2.49
  30   5  25   -1.93    1.36
  30   5  27    1.36    1.49
  30   5  29    2.47    1.49
  30   6   0   -1.07    1.36
  30   6   2   61.32    9.05
  30   6   4    5.11    1.78
  30   6   6   35.80    7.06
  30   6   8   30.04    5.49
  30   6  10    1.24    0.94
  30   6  12    2.85    1.42
  30   6  14    1.63    1.38
  30   6  16   23.65    5.15
  30   6  18    2.87    1.74
  30   6  20   26.25    5.32
  30   6  22    2.35    1.65
  30   6  24   -1.07    1.45
  30   6  26    6.64    3.23
  30   6  28    3.35    1.65
  30   7   1    1.74    1.32
  30   7   3    2.03    1.34
  30   7   5   -1.47    1.28
  30   7   7    0.38    1.28
  30   7   9    0.75    1.13
  30   7  11    0.31    0.84
  30   7  13    8.97    1.68
  30   7  15   38.36    5.66
  30   7  17   29.08    5.99
  30   7  19   46.09    7.33
  30   7  21   38.15    6.12
  30   7  23   22.02    4.78
  30   7  25    1.53    1.40
  30   7  27    0.10    1.30
  30   7  29    0.84    1.61
  30   8   0   -0.23    1.63
  30   8   2   53.63    7.44
  30   8   4    6.91    2.58
  30   8   6   22.77    3.56
  30   8   8   44.72    6.91
  30   8  10    2.79    1.42
  30   8  12    7.67    1.36
  30   8  14   24.09    3.58
  30   8  16    0.02    1.21
  30   8  18    5.47    2.39
  30   8  20    1.38    2.18
  30   8  22    3.85    1.86
  30   8  24    1.36    1.38
  30   8  26   -0.25    1.38
  30   8  28   -0.38    1.55
  30   9   1   -1.70    1.07
  30   9   3    1.03    1.15
  30   9   5    0.04    1.07
  30   9   7    2.47    2.56
  30   9   9    1.68    1.05
  30   9  11    2.01    0.92
  30   9  13    1.91    0.84
  30   9  15    2.03    1.19
  30   9  17    2.22    1.21
  30   9  19    5.72    2.03
  30   9  21   20.13    4.25
  30   9  23   16.34    3.96
  30   9  25    8.15    2.28
  30   9  27    2.70    1.32
  30   9  29    0.50    1.30
  30  10   0    4.23    1.11
  30  10   2   29.22    3.50
  30  10   4    1.38    1.03
  30  10   6   -0.34    0.90
  30  10   8    1.86    0.92
  30  10  10    6.91    1.95
  30  10  12    1.07    0.96
  30  10  14   23.82    2.85
  30  10  16    3.50    1.74
  30  10  18    3.16    1.74
  30  10  20    6.16    3.08
  30  10  22   -1.01    1.17
  30  10  24    0.65    1.49
  30  10  26    3.85    1.82
  30  10  28   38.86    9.80
  30  11   1    2.39    0.82
  30  11   3    4.52    1.36
  30  11   5    3.29    1.03
  30  11   7    1.89    0.92
  30  11   9    3.81    1.03
  30  11  11   21.77    2.53
  30  11  13   17.89    2.07
  30  11  15    7.77    1.53
  30  11  17    5.99    2.41
  30  11  19    9.66    5.66
  30  11  21    1.65    1.21
  30  11  23    8.04    2.85
  30  11  25    8.59    2.95
  30  11  27    1.03    2.03
  30  11  29   -1.19    1.49
  30  12   0    9.78    1.49
  30  12   2    4.61    1.59
  30  12   4    4.61    2.33
  30  12   6    1.13    0.86
  30  12   8    4.63    1.13
  30  12  10    3.23    1.57
  30  12  12   15.84    1.89
  30  12  14  109.81    9.05
  30  12  16   74.83    8.15
  30  12  18   54.95    7.08
  30  12  20   28.85    4.71
  30  12  22    3.29    2.33
  30  12  24    1.47    1.38
  30  12  26   25.62    5.38
  30  12  28   64.35   13.72
  30  13   1    4.06    1.26
  30  13   3   24.91    2.87
  30  13   5   35.78    4.34
  30  13   7   11.21    2.03
  30  13   9   -0.19    0.94
  30  13  11   20.63    2.45
  30  13  13   66.09    4.73
  30  13  15   96.89    7.56
  30  13  17   45.46    5.38
  30  13  19   15.92    3.04
  30  13  21    0.75    0.98
  30  13  23    2.77    1.32
  30  13  25    7.25    1.97
  30  13  27    6.54    3.00
  30  14   0   14.96    2.28
  30  14   2    6.10    1.38
  30  14   4    5.99    2.24
  30  14   6    3.25    1.09
  30  14   8   21.95    3.50
  30  14  10   20.17    3.27
  30  14  12  111.65    9.80
  30  14  14  285.36   19.52
  30  14  16  154.56   13.11
  30  14  18   97.12   10.33
  30  14  20   43.47    6.51
  30  14  22    0.40    0.98
  30  14  24    2.24    1.24
  30  14  26   27.92    6.18
  30  14  28   40.68   18.43
  30  15   1    6.81    2.53
  30  15   3   61.11    7.21
  30  15   5   97.01   11.73
  30  15   7   26.83    4.19
  30  15   9    2.53    1.63
  30  15  11    8.11    1.95
  30  15  13   92.13    7.52
  30  15  15  135.95    8.71
  30  15  17  116.95    9.18
  30  15  19   34.94    4.76
  30  15  21    2.37    1.01
  30  15  23   -0.78    0.94
  30  15  25    1.21    1.19
  30  15  27   -0.04    1.28
  30  16   0  369.76   44.81
  30  16   2  327.34   32.83
  30  16   4  182.75   21.64
  30  16   6   40.18    6.81
  30  16   8    2.70    1.63
  30  16  10   11.88    4.86
  30  16  12   92.28   10.66
  30  16  14  159.44   12.28
  30  16  16  157.26   11.21
  30  16  18   75.46    7.25
  30  16  20   28.07    3.54
  30  16  22    0.80    1.07
  30  16  24    0.63    0.98
  30  16  26   10.35    3.39
  30  17   1   22.39   10.03
  30  17   3   43.66    6.05
  30  17   5   77.22   10.03
  30  17   7   39.84    6.41
  30  17   9    2.43    1.15
  30  17  11    2.79    1.51
  30  17  13   39.68    4.55
  30  17  15  126.40    9.34
  30  17  17   97.26    8.90
  30  17  19   36.39    3.56
  30  17  21    1.70    0.96
  30  17  23    1.34    0.73
  30  17  25    1.09    1.09
  30  18   0  182.67   27.61
  30  18   2  127.51   18.10
  30  18   4   65.19   11.56
  30  18   6    9.55    5.72
  30  18   8   14.73    6.87
  30  18  10    5.95    1.72
  30  18  12   47.32    6.39
  30  18  14   91.23   10.41
  30  18  16   77.84    8.00
  30  18  18   26.39    3.54
  30  18  20    7.33    1.47
  30  18  22    0.17    0.67
  30  18  24   -0.08    0.71
  30  18  26   -1.89    2.09
  30  19   1    2.83    1.49
  30  19   3   33.75    5.68
  30  19   5   62.55   11.77
  30  19   7   23.94    4.48
  30  19   9    3.21    1.38
  30  19  11    0.94    1.15
  30  19  13    8.15    2.07
  30  19  15   40.49    5.07
  30  19  17   33.06    3.16
  30  19  19    7.44    1.51
  30  19  21    1.49    0.71
  30  19  23   -0.61    0.65
  30  19  25    0.31    1.30
  30  20   0  325.91   43.20
  30  20   2  243.42   33.77
  30  20   4  133.86   18.10
  30  20   6   14.94    3.35
  30  20   8    0.69    2.62
  30  20  10    2.62    1.68
  30  20  12   15.56    3.06
  30  20  14   42.71    7.39
  30  20  16   24.80    3.81
  30  20  18    7.48    1.38
  30  20  20    2.28    1.01
  30  20  22    0.04    0.73
  30  20  24   -0.98    0.82
  30  21   1    1.40    1.38
  30  21   3   10.81    2.85
  30  21   5   44.70    8.92
  30  21   7   34.08    6.12
  30  21   9   11.48    3.08
  30  21  11    1.89    1.21
  30  21  13    0.90    2.12
  30  21  15    2.05    0.98
  30  21  17    3.10    0.92
  30  21  19    1.49    0.82
  30  21  21    0.59    0.78
  30  21  23    0.27    0.78
  30  22   0   68.02   11.12
  30  22   2   43.13    8.00
  30  22   4   21.41    4.52
  30  22   6    8.92    4.19
  30  22   8    1.03    1.53
  30  22  10   -1.72    1.19
  30  22  12    3.44    2.28
  30  22  14   -0.80    1.05
  30  22  16    3.10    1.19
  30  22  18    0.67    0.69
  30  22  20   -0.06    0.65
  30  22  22   -0.19    0.88
  30  23   1   -3.39    1.55
  30  23   3    4.23    1.57
  30  23   5    5.89    2.20
  30  23   7    7.79    2.60
  30  23   9   19.98    3.60
  30  23  11    7.25    2.16
  30  23  13    2.43    1.19
  30  23  15   -0.23    0.98
  30  23  17    0.59    0.94
  30  23  19    0.80    0.65
  30  23  21   -0.06    0.88
  30  24   0    1.28    1.59
  30  24   2    5.43    3.33
  30  24   4    0.36    1.42
  30  24   6    4.57    2.16
  30  24   8    4.57    2.62
  30  24  10    1.72    1.61
  30  24  12    1.45    1.28
  30  24  14   -2.62    1.11
  30  24  16    0.98    1.07
  30  24  18    2.35    1.72
  30  24  20   -1.57    0.75
  30  25   1    0.31    1.40
  30  25   3   -0.61    1.36
  30  25   5    1.61    1.30
  30  25   7   -0.71    1.51
  30  25   9    9.68    2.81
  30  25  11    8.94    2.49
  30  25  13    7.54    2.14
  30  25  15    1.42    1.32
  30  25  17    2.26    1.53
  30  25  19   -1.26    1.17
  30  26   0  125.23   21.18
  30  26   2   95.69   16.84
  30  26   4   77.28   13.87
  30  26   6   10.24    3.39
  30  26   8   -2.14    1.42
  30  26  10   14.35    4.06
  30  26  12   14.87    5.30
  30  26  14   27.53    5.09
  30  26  16   10.35    4.06
  30  26  18   -6.03    4.25
  30  27   1    0.29    1.72
  30  27   3    1.53    1.47
  30  27   5    1.21    1.30
  30  27   7   -0.36    1.40
  30  27   9   12.63   12.21
  30  27  11    6.64    2.68
  30  27  13    1.84    1.68
  30  27  15    1.15    1.47
  30  28   0  145.80   27.19
  30  28   2  231.04   32.24
  30  28   4   39.59    9.78
  30  28   6    7.83    3.00
  30  28   8   -2.87    1.70
  30  28  10   34.00    8.61
  30  28  12   54.17   14.68
  30  28  14    0.29    4.27
  30  29   1   -0.38    1.47
  30  29   3    0.06    1.51
  30  29   5    1.97    1.36
  30  29   7    0.25    1.47
  30  29   9   -2.70    1.45
  30  29  11    2.30    1.51
  30  30   0  241.85   67.50
  30  30   2  318.18   51.97
  30  30   4  165.70   34.27
  30  30   6    4.29    2.37
  30  30   8    1.89    1.63
  30  30  10   -5.07    6.22
  31   1   0   14.83    3.96
  31   1   2   17.64    3.62
  31   1   4    2.68    3.12
  31   1   6    2.37    1.65
  31   1   8    1.40    1.42
  31   1  10   -0.63    1.11
  31   1  12    2.53    1.32
  31   1  14    2.79    2.35
  31   1  16    4.32    1.40
  31   1  18    3.60    1.53
  31   1  20    3.88    1.32
  31   1  22    0.31    1.45
  31   1  24    2.12    1.19
  31   1  26    0.67    1.72
  31   1  28    2.93    1.42
  31   1  30   -1.49    1.55
  31   2   1   14.62    2.97
  31   2   3    5.82    1.78
  31   2   5    8.34    2.22
  31   2   7   21.56    4.59
  31   2   9    4.04    2.83
  31   2  11    3.75    1.53
  31   2  13    3.46    1.51
  31   2  15  143.73   15.36
  31   2  17   24.59    5.20
  31   2  19  158.03   21.22
  31   2  21   32.20    6.62
  31   2  23   11.98    2.81
  31   2  25   29.12    8.42
  31   2  27   38.19    6.64
  31   2  29  148.88   32.28
  31   3   0   17.14    9.91
  31   3   2    2.22    1.63
  31   3   4    0.88    1.30
  31   3   6    3.67    1.63
  31   3   8    5.49    1.59
  31   3  10   18.58    9.49
  31   3  12   24.36    2.60
  31   3  14   31.57    4.19
  31   3  16   21.85    4.57
  31   3  18   18.60    3.64
  31   3  20    6.89    2.41
  31   3  22    3.04    1.55
  31   3  24    1.34    1.36
  31   3  26    0.40    1.55
  31   3  28    2.28    1.53
  31   3  30   -0.29    1.74
  31   4   1    7.37    1.78
  31   4   3    1.70    4.06
  31   4   5    7.54    2.51
  31   4   7   23.08    3.60
  31   4   9    2.91    1.34
  31   4  11    1.42    0.88
  31   4  13    1.19    0.92
  31   4  15   78.26    9.53
  31   4  17    5.47    2.14
  31   4  19   47.99    7.86
  31   4  21   15.23    3.08
  31   4  23    2.70    1.76
  31   4  25    9.36    3.58
  31   4  27   10.85    3.88
  31   4  29   31.93   10.18
  31   5   0    3.92    2.07
  31   5   2    6.70    1.78
  31   5   4    6.64    1.76
  31   5   6    0.78    1.45
  31   5   8    2.26    1.95
  31   5  10    5.34    1.19
  31   5  12   15.08    2.68
  31   5  14   48.39    6.91
  31   5  16   40.41    7.04
  31   5  18   29.75    4.42
  31   5  20   23.92    5.47
  31   5  22    5.82    2.07
  31   5  24   -0.52    1.30
  31   5  26    0.34    1.47
  31   5  28   -1.26    1.38
  31   5  30   -2.35    2.39
  31   6   1    1.51    1.53
  31   6   3    3.37    1.47
  31   6   5    3.46    1.49
  31   6   7    4.80    1.51
  31   6   9    2.66    1.36
  31   6  11    1.24    1.19
  31   6  13    2.01    1.15
  31   6  15   14.24    2.49
  31   6  17    1.24    1.28
  31   6  19   13.32    2.97
  31   6  21   11.77    6.75
  31   6  23    1.47    1.72
  31   6  25    0.02    1.42
  31   6  27    0.34    1.24
  31   6  29   -0.06    1.63
  31   7   0   11.02    2.85
  31   7   2   34.21    7.33
  31   7   4   20.32    3.21
  31   7   6    5.59    1.49
  31   7   8    6.95    1.72
  31   7  10    4.84    1.89
  31   7  12    2.64    2.58
  31   7  14    4.78    2.77
  31   7  16    3.96    1.53
  31   7  18    2.12    1.55
  31   7  20   12.49    3.18
  31   7  22    1.95    1.51
  31   7  24   -0.40    1.38
  31   7  26    1.91    1.45
  31   7  28   -2.81    1.38
  31   7  30  -12.57    8.46
  31   8   1    1.86    2.35
  31   8   3    8.59    3.10
  31   8   5    3.16    1.36
  31   8   7    4.06    1.30
  31   8   9    2.87    1.19
  31   8  11   -0.57    1.28
  31   8  13    2.22    0.84
  31   8  15    2.83    1.17
  31   8  17    1.40    1.49
  31   8  19    0.00    1.15
  31   8  21    0.27    1.26
  31   8  23    5.76    1.84
  31   8  25    0.29    1.36
  31   8  27    3.98    1.97
  31   8  29    1.03    1.51
  31   9   0    1.26    1.61
  31   9   2    7.04    2.93
  31   9   4    4.23    2.62
  31   9   6    1.26    1.40
  31   9   8    2.22    1.34
  31   9  10    1.93    1.30
  31   9  12    4.55    1.09
  31   9  14    9.09    1.63
  31   9  16    2.43    1.49
  31   9  18    3.96    1.55
  31   9  20   10.79    2.45
  31   9  22    4.40    2.05
  31   9  24    5.99    2.91
  31   9  26    4.00    1.93
  31   9  28    2.68    1.80
  31  10   1    2.05    3.06
  31  10   3    9.01    1.57
  31  10   5    5.22    1.99
  31  10   7    1.17    1.07
  31  10   9    1.24    1.07
  31  10  11    3.85    3.10
  31  10  13    9.43    1.47
  31  10  15    1.38    1.19
  31  10  17   12.13    3.02
  31  10  19    1.47    1.95
  31  10  21    0.98    1.11
  31  10  23    0.71    1.34
  31  10  25    1.63    1.34
  31  10  27   37.35    7.75
  31  10  29    1.91    3.83
  31  11   0    2.03    0.96
  31  11   2    2.66    0.94
  31  11   4    2.12    0.96
  31  11   6    1.30    1.40
  31  11   8    6.16    4.90
  31  11  10    0.13    1.03
  31  11  12    5.07    1.55
  31  11  14    5.78    1.80
  31  11  16    6.24    2.03
  31  11  18    4.61    2.58
  31  11  20    0.17    1.15
  31  11  22    2.28    2.16
  31  11  24    3.56    1.45
  31  11  26    5.78    2.53
  31  11  28    5.03    3.46
  31  12   1    8.84    4.17
  31  12   3   15.21    1.91
  31  12   5   25.18    4.19
  31  12   7    9.24    5.51
  31  12   9    3.02    1.01
  31  12  11    3.73    1.40
  31  12  13   36.60    3.69
  31  12  15   26.23    4.29
  31  12  17   48.62    6.22
  31  12  19   12.49    2.91
  31  12  21    2.14    1.38
  31  12  23   -0.59    1.26
  31  12  25    3.48    1.84
  31  12  27   26.23    8.36
  31  13   0    2.45    0.92
  31  13   2    4.76    1.91
  31  13   4    0.63    1.13
  31  13   6   -0.73    0.82
  31  13   8    2.14    1.09
  31  13  10   12.86    2.28
  31  13  12   38.82    3.73
  31  13  14   74.83    5.80
  31  13  16   72.06    6.77
  31  13  18   20.76    3.92
  31  13  20    3.16    1.70
  31  13  22    1.32    1.61
  31  13  24    5.72    1.89
  31  13  26    7.86    3.37
  31  14   1    3.39    2.03
  31  14   3   35.21    4.99
  31  14   5   31.57    3.69
  31  14   7    4.99    1.47
  31  14   9    7.90    1.42
  31  14  11    5.38    1.78
  31  14  13   50.32    4.13
  31  14  15   80.27    5.95
  31  14  17   94.64    8.48
  31  14  19   28.32    4.21
  31  14  21    6.81    1.63
  31  14  23   -0.25    1.07
  31  14  25    3.75    1.82
  31  14  27    6.35    4.50
  31  15   0  202.63   21.09
  31  15   2  146.43   14.81
  31  15   4   53.71    7.33
  31  15   6    9.66    2.18
  31  15   8    1.65    1.15
  31  15  10    6.89    3.73
  31  15  12   32.22    3.52
  31  15  14   80.46    5.84
  31  15  16  111.17    7.42
  31  15  18   56.46    5.24
  31  15  20    7.14    1.95
  31  15  22    1.40    1.97
  31  15  24    1.42    1.42
  31  15  26    5.99    2.60
  31  16   1    2.26    1.28
  31  16   3   25.60    4.42
  31  16   5   28.13    4.23
  31  16   7    4.46    1.68
  31  16   9    2.01    1.19
  31  16  11    5.72    1.86
  31  16  13   66.82    7.37
  31  16  15  107.78    7.21
  31  16  17   83.37    6.51
  31  16  19   38.48    4.32
  31  16  21    4.52    1.72
  31  16  23    1.05    0.98
  31  16  25    3.39    1.74
  31  17   0   21.41    4.82
  31  17   2   24.38    8.42
  31  17   4    3.46    1.68
  31  17   6    2.07    2.16
  31  17   8    1.21    1.15
  31  17  10   13.74    3.04
  31  17  12   56.50    6.98
  31  17  14   89.74    7.63
  31  17  16   94.31    6.98
  31  17  18   54.42    4.50
  31  17  20    5.09    1.30
  31  17  22    1.30    1.01
  31  17  24    0.52    0.92
  31  18   1    1.45    1.42
  31  18   3   18.83    4.63
  31  18   5   20.24    3.94
  31  18   7    6.64    2.30
  31  18   9    4.55    1.91
  31  18  11    0.94    1.17
  31  18  13   20.17    3.46
  31  18  15   44.83    4.69
  31  18  17   41.77    4.36
  31  18  19   17.83    2.37
  31  18  21    4.65    1.13
  31  18  23   -0.63    0.78
  31  18  25    8.21    5.20
  31  19   0  205.27   25.81
  31  19   2  172.07   19.98
  31  19   4   81.68   11.58
  31  19   6   14.41    3.25
  31  19   8   -0.02    1.40
  31  19  10   -0.25    1.11
  31  19  12   16.36    3.00
  31  19  14   40.30    5.01
  31  19  16   45.14    4.99
  31  19  18   27.44    3.00
  31  19  20    4.29    0.98
  31  19  22   -0.57    0.63
  31  19  24    3.73    2.49
  31  20   1    2.66    1.59
  31  20   3   16.13    3.06
  31  20   5   24.76    4.34
  31  20   7    5.15    1.97
  31  20   9    7.08    2.01
  31  20  11    0.29    1.13
  31  20  13   -0.15    1.15
  31  20  15    8.07    2.03
  31  20  17    7.39    1.47
  31  20  19    3.98    1.19
  31  20  21    0.59    0.65
  31  20  23   -1.15    1.34
  31  21   0   69.02   10.06
  31  21   2   31.46    5.91
  31  21   4   16.40    4.46
  31  21   6    2.07    1.51
  31  21   8    4.27    1.28
  31  21  10    0.69    1.24
  31  21  12    6.81    3.14
  31  21  14    7.79    2.41
  31  21  16    5.32    1.99
  31  21  18    1.86    1.03
  31  21  20    1.72    0.67
  31  21  22   -2.20    1.15
  31  22   1   -1.13    1.47
  31  22   3    3.18    1.84
  31  22   5    7.02    1.49
  31  22   7    4.06    1.72
  31  22   9   10.91    3.21
  31  22  11    0.27    1.19
  31  22  13    2.35    1.03
  31  22  15    2.07    1.03
  31  22  17    0.13    0.86
  31  22  19   -0.15    0.61
  31  22  21   -1.49    0.92
  31  23   0   19.88    5.07
  31  23   2    7.60    2.62
  31  23   4    9.49    5.24
  31  23   6    3.62    1.59
  31  23   8    3.25    1.59
  31  23  10    3.18    1.57
  31  23  12    3.06    1.28
  31  23  14    0.94    1.03
  31  23  16    0.00    0.82
  31  23  18    0.73    0.71
  31  23  20   -0.78    0.98
  31  24   1    2.26    1.40
  31  24   3    0.54    1.45
  31  24   5    0.15    1.45
  31  24   7    1.76    1.13
  31  24   9    3.79    2.28
  31  24  11    7.63    3.35
  31  24  13    5.43    2.97
  31  24  15   -0.90    1.07
  31  24  17   -0.21    0.98
  31  24  19   19.02   19.78
  31  25   0   24.51    6.20
  31  25   2   25.43    5.97
  31  25   4    4.86    1.91
  31  25   6    2.07    1.36
  31  25   8    0.63    1.24
  31  25  10    2.20    1.49
  31  25  12    6.10    2.41
  31  25  14    1.72    1.28
  31  25  16   -0.80    1.40
  31  26   1   -0.54    1.34
  31  26   3   -1.72    1.61
  31  26   5    1.55    1.34
  31  26   7    1.57    2.33
  31  26   9    4.84    2.39
  31  26  11   10.20    3.52
  31  26  13    5.28    2.87
  31  26  15    2.26    2.03
  31  27   0   68.96   12.99
  31  27   2   36.47    8.17
  31  27   4    5.13    2.77
  31  27   6   -1.78    1.28
  31  27   8    1.17    1.53
  31  27  10   14.92    4.42
  31  27  12   30.10    8.90
  31  27  14    5.70   10.24
  31  28   1    0.40    1.53
  31  28   3   -0.94    1.78
  31  28   5   -0.13    1.42
  31  28   7   -1.11    1.49
  31  28   9    5.24    5.24
  31  28  11   -3.12    1.65
  31  29   0  120.01   23.99
  31  29   2  240.53   35.28
  31  29   4   36.18    8.63
  31  29   6    2.51    1.80
  31  29   8   -0.78    1.86
  31  29  10   -2.49    3.46
  31  30   1   -0.90    1.30
  31  30   3    1.38    1.51
  31  30   5    1.51    2.35
  31  30   7    9.91    1.40
  32   0   0    4.55    4.80
  32   1   1    0.59    1.65
  32   1   3    4.34    1.78
  32   1   5    1.49    1.51
  32   1   7   -1.26    1.38
  32   1   9    5.09    1.34
  32   1  11    2.39    2.24
  32   1  13    1.49    1.07
  32   1  15    7.73    3.54
  32   1  17    3.00    1.34
  32   1  19    2.93    1.57
  32   1  21    3.60    2.41
  32   1  23   -0.13    1.38
  32   1  25    0.57    1.51
  32   1  27   -2.93    1.51
  32   1  29    2.03    2.12
  32   2   0   22.14    4.78
  32   2   2   78.41   10.89
  32   2   4    7.08    2.56
  32   2   6    4.82    1.45
  32   2   8    3.00    1.57
  32   2  10    4.34    1.55
  32   2  12    5.76    1.49
  32   2  14  133.88   12.63
  32   2  16    4.08    1.45
  32   2  18  146.64   19.25
  32   2  20   43.22    7.21
  32   2  22   45.08   10.35
  32   2  24   46.13    8.74
  32   2  26   28.22    6.91
  32   2  28  128.12   27.07
  32   3   1    3.81    3.50
  32   3   3    2.22    1.65
  32   3   5    1.55    1.47
  32   3   7    6.28    2.01
  32   3   9    5.87    1.61
  32   3  11    7.60    1.86
  32   3  13   23.36    3.60
  32   3  15   27.97    4.65
  32   3  17    8.19    2.16
  32   3  19    2.97    1.34
  32   3  21   -1.38    1.42
  32   3  23   -0.94    1.40
  32   3  25    0.38    1.45
  32   3  27    1.34    1.61
  32   3  29    1.30    1.76
  32   4   0    8.74    3.39
  32   4   2    4.27    2.07
  32   4   4    4.99    1.70
  32   4   6   19.40    4.02
  32   4   8    0.48    1.36
  32   4  10   13.45    3.90
  32   4  12    9.62    1.82
  32   4  14   49.73    5.64
  32   4  16    1.74    1.30
  32   4  18  126.46   18.73
  32   4  20   12.65    3.37
  32   4  22   13.03    3.48
  32   4  24    5.91    2.49
  32   4  26   -1.63    1.55
  32   4  28   45.94   13.76
  32   5   1    3.39    3.73
  32   5   3    0.57    2.22
  32   5   5   12.84    2.47
  32   5   7    9.45    3.02
  32   5   9   17.26    5.32
  32   5  11   21.47    3.50
  32   5  13   59.87    5.57
  32   5  15   29.85    5.13
  32   5  17   17.72    3.31
  32   5  19    1.24    1.53
  32   5  21    3.18    2.16
  32   5  23   -1.07    1.40
  32   5  25   -0.59    1.51
  32   5  27   -1.78    1.55
  32   5  29   -2.51    4.57
  32   6   0   14.24    4.42
  32   6   2    2.33    3.21
  32   6   4   28.43    7.77
  32   6   6   37.20    6.51
  32   6   8    2.33    1.51
  32   6  10   14.56    3.18
  32   6  12   19.23    3.04
  32   6  14    6.43    1.68
  32   6  16    2.16    1.17
  32   6  18   12.74    3.14
  32   6  20    6.37    3.41
  32   6  22    9.13    2.56
  32   6  24    2.95    4.99
  32   6  26   -0.69    1.89
  32   6  28   -0.61    1.76
  32   7   1    1.01    1.40
  32   7   3    2.18    1.53
  32   7   5   10.83    2.39
  32   7   7    3.83    1.61
  32   7   9    9.93    3.90
  32   7  11    8.67    1.97
  32   7  13   21.56    3.08
  32   7  15    9.18    1.63
  32   7  17    5.99    1.59
  32   7  19    8.04    2.24
  32   7  21    1.21    1.24
  32   7  23    0.69    1.17
  32   7  25    0.54    1.30
  32   7  27    2.45    2.83
  32   8   0    6.58    2.43
  32   8   2    5.34    2.35
  32   8   4   -0.02    1.30
  32   8   6    2.09    1.28
  32   8   8   17.03    3.75
  32   8  10    1.07    1.15
  32   8  12    0.69    1.57
  32   8  14   13.43    2.14
  32   8  16    1.65    1.51
  32   8  18    7.60    2.05
  32   8  20   -0.63    1.17
  32   8  22   25.75    6.10
  32   8  24    0.63    1.51
  32   8  26    7.75    2.83
  32   8  28    0.31    3.12
  32   9   1    2.56    1.89
  32   9   3    1.68    1.30
  32   9   5   12.21    3.12
  32   9   7    5.03    2.49
  32   9   9    0.59    1.19
  32   9  11    1.76    1.38
  32   9  13    1.49    1.03
  32   9  15    1.19    1.11
  32   9  17    3.75    1.86
  32   9  19    2.01    1.13
  32   9  21    1.97    1.17
  32   9  23    4.19    1.36
  32   9  25    3.90    1.65
  32   9  27    2.51    1.93
  32  10   0   17.76    3.75
  32  10   2   10.56    4.46
  32  10   4    7.65    2.03
  32  10   6   11.00    2.37
  32  10   8    2.07    1.17
  32  10  10    3.27    3.25
  32  10  12    7.35    1.61
  32  10  14    0.46    0.84
  32  10  16   33.35    4.34
  32  10  18   -0.06    1.11
  32  10  20    0.80    1.40
  32  10  22    6.03    1.70
  32  10  24    4.40    1.97
  32  10  26   32.78   10.47
  32  10  28    0.80    2.97
  32  11   1    2.14    1.68
  32  11   3    7.94    1.76
  32  11   5   36.91    6.54
  32  11   7   10.64    2.20
  32  11   9    0.25    1.09
  32  11  11    5.01    1.84
  32  11  13    9.72    2.56
  32  11  15   20.99    4.08
  32  11  17   11.33    2.91
  32  11  19    1.70    1.34
  32  11  21    2.47    1.09
  32  11  23    1.34    1.30
  32  11  25    1.72    2.14
  32  11  27   12.63    7.83
  32  12   0   20.63    2.97
  32  12   2   10.33    2.83
  32  12   4    8.61    1.59
  32  12   6   23.86    3.35
  32  12   8    3.33    2.66
  32  12  10    4.94    1.34
  32  12  12   41.96    5.80
  32  12  14   25.08    3.23
  32  12  16   74.37    7.77
  32  12  18   11.35    2.70
  32  12  20    5.68    2.07
  32  12  22    0.31    1.03
  32  12  24    3.31    2.03
  32  12  26   62.03   13.70
  32  13   1    2.30    1.89
  32  13   3   16.28    1.99
  32  13   5   55.22    5.38
  32  13   7   22.14    2.70
  32  13   9    1.93    0.84
  32  13  11   13.34    3.23
  32  13  13   41.69    4.38
  32  13  15   73.84    6.26
  32  13  17   68.56    7.35
  32  13  19   14.35    2.97
  32  13  21    0.59    2.14
  32  13  23    0.54    1.03
  32  13  25    3.79    2.43
  32  14   0  108.93   11.81
  32  14   2  136.50   14.18
  32  14   4   53.50    5.93
  32  14   6    5.84    1.86
  32  14   8   17.22    2.58
  32  14  10    7.02    2.43
  32  14  12   28.93    3.41
  32  14  14   48.98    4.86
  32  14  16   98.58    8.53
  32  14  18   44.01    6.03
  32  14  20   11.58    2.45
  32  14  22    1.03    1.53
  32  14  24    4.69    1.59
  32  14  26    0.59    3.00
  32  15   1    2.22    1.09
  32  15   3   20.11    2.95
  32  15   5   27.84    4.00
  32  15   7    8.34    1.76
  32  15   9    2.18    1.97
  32  15  11   18.27    3.00
  32  15  13  102.40    8.71
  32  15  15  139.79    9.32
  32  15  17  123.80    8.63
  32  15  19   34.29    4.36
  32  15  21    1.59    1.24
  32  15  23   -1.68    0.96
  32  15  25   -1.32    1.65
  32  16   0    6.31    1.51
  32  16   2    3.52    1.63
  32  16   4    2.66    1.53
  32  16   6    4.36    1.55
  32  16   8    0.08    1.24
  32  16  10   19.31    3.77
  32  16  12   92.78   10.83
  32  16  14  109.45    8.88
  32  16  16   99.57    7.50
  32  16  18   43.51    5.24
  32  16  20    8.55    1.76
  32  16  22   -1.61    1.01
  32  16  24    0.69    1.05
  32  17   1    1.24    1.28
  32  17   3    5.59    1.51
  32  17   5   17.66    3.04
  32  17   7    5.76    2.35
  32  17   9    1.47    2.26
  32  17  11    8.40    2.09
  32  17  13   53.23    5.91
  32  17  15  114.36    9.13
  32  17  17   81.76    5.57
  32  17  19   30.94    3.60
  32  17  21   -0.63    0.86
  32  17  23   -0.36    0.90
  32  18   0  262.04   36.16
  32  18   2  141.78   21.97
  32  18   4  111.21   16.05
  32  18   6   13.45    3.08
  32  18   8    8.25    2.39
  32  18  10    1.01    1.03
  32  18  12   18.10    3.44
  32  18  14   40.64    5.59
  32  18  16   34.65    4.06
  32  18  18   28.70    2.83
  32  18  20    3.67    1.21
  32  18  22    3.37    1.91
  32  19   1   -0.82    1.34
  32  19   3    3.31    1.59
  32  19   5    8.80    2.70
  32  19   7    6.33    1.91
  32  19   9    1.21    1.19
  32  19  11   -0.44    1.13
  32  19  13   19.78    3.37
  32  19  15   32.68    4.40
  32  19  17   31.59    3.75
  32  19  19    7.23    1.28
  32  19  21    0.63    0.59
  32  19  23    0.92    1.11
  32  20   0   53.25   10.75
  32  20   2   49.88    8.46
  32  20   4   23.11    5.70
  32  20   6    0.92    1.49
  32  20   8   -0.23    1.65
  32  20  10    4.67    3.02
  32  20  12   12.36    2.62
  32  20  14   11.58    2.35
  32  20  16    8.30    2.24
  32  20  18    4.38    1.11
  32  20  20    1.21    0.59
  32  20  22    2.56    1.84
  32  21   1   -1.15    1.32
  32  21   3    1.24    1.30
  32  21   5    2.51    1.45
  32  21   7    3.29    2.97
  32  21   9    0.92    1.09
  32  21  11    0.44    1.13
  32  21  13    1.42    1.24
  32  21  15    3.08    1.09
  32  21  17    0.65    1.11
  32  21  19    0.15    0.65
  32  21  21   -3.50    2.33
  32  22   0   74.79   12.72
  32  22   2   38.54    8.00
  32  22   4   18.62    4.84
  32  22   6   10.60    3.00
  32  22   8   12.42    4.00
  32  22  10    1.70    1.49
  32  22  12    3.64    1.59
  32  22  14    1.28    1.07
  32  22  16   -1.21    0.92
  32  22  18   -0.88    0.75
  32  22  20   -0.52    3.39
  32  23   1   -1.32    1.36
  32  23   3   -1.53    1.38
  32  23   5    2.01    1.36
  32  23   7    1.53    1.30
  32  23   9    2.79    1.21
  32  23  11    0.21    1.17
  32  23  13    0.88    1.21
  32  23  15    1.21    0.94
  32  23  17   -0.50    0.86
  32  24   0   35.80    9.15
  32  24   2   18.62    5.66
  32  24   4    1.65    1.84
  32  24   6    0.29    1.49
  32  24   8    2.37    1.34
  32  24  10    3.35    1.86
  32  24  12    2.66    2.51
  32  24  14    2.91    1.53
  32  24  16    1.03    1.36
  32  25   1    0.57    1.45
  32  25   3    1.72    1.47
  32  25   5    3.39    2.53
  32  25   7   -1.68    1.40
  32  25   9    5.36    1.70
  32  25  11    0.44    1.82
  32  25  13    5.59    7.23
  32  25  15    0.98    1.34
  32  26   0   31.55    7.29
  32  26   2   30.02    7.14
  32  26   4    2.07    1.97
  32  26   6    0.04    1.53
  32  26   8   20.34    5.11
  32  26  10   41.23    9.74
  32  26  12   31.99    8.23
  32  26  14   -2.64    2.58
  32  27   1    1.11    1.72
  32  27   3   -0.92    1.47
  32  27   5    1.07    1.42
  32  27   7   -0.25    1.36
  32  27   9    0.96    1.63
  32  27  11   11.63    7.90
  32  28   0  209.92   46.99
  32  28   2  192.14   36.37
  32  28   4   61.48   13.11
  32  28   6   -1.13    1.49
  32  28   8    1.28    2.18
  32  28  10   -2.39    5.17
  32  29   1   -1.15    1.55
  32  29   3    1.80    1.72
  32  29   5    0.84    1.99
  33   1   0    4.46    2.01
  33   1   2    5.09    2.14
  33   1   4    3.94    1.93
  33   1   6    2.64    1.57
  33   1   8    1.82    1.36
  33   1  10    3.73    1.57
  33   1  12    6.60    4.13
  33   1  14    6.81    2.43
  33   1  16   -0.06    1.05
  33   1  18   -0.42    1.19
  33   1  20    2.24    1.28
  33   1  22    0.90    1.42
  33   1  24   -0.04    1.34
  33   1  26    4.21    1.30
  33   1  28    0.59    2.05
  33   2   1    4.34    1.97
  33   2   3    4.04    1.97
  33   2   5   14.94    6.14
  33   2   7    7.35    3.92
  33   2   9   10.43    4.08
  33   2  11   19.50    5.15
  33   2  13   16.15    2.30
  33   2  15   12.28    2.53
  33   2  17   56.02    8.04
  33   2  19    2.39    1.53
  33   2  21   35.86    7.48
  33   2  23    5.20    2.37
  33   2  25    1.40    1.45
  33   2  27   63.62   12.00
  33   3   0    6.98    3.94
  33   3   2    2.60    1.74
  33   3   4    3.06    2.58
  33   3   6    2.60    2.16
  33   3   8   -0.71    1.34
  33   3  10    5.82    2.28
  33   3  12    7.12    1.72
  33   3  14    3.77    1.24
  33   3  16    2.68    1.57
  33   3  18    1.76    1.13
  33   3  20    1.86    2.64
  33   3  22    0.25    1.30
  33   3  24    1.32    1.42
  33   3  26   -1.21    1.61
  33   3  28   -0.82    2.01
  33   4   1    3.98    1.89
  33   4   3   12.65   11.61
  33   4   5    0.94    2.14
  33   4   7    7.29    2.09
  33   4   9    1.28    1.42
  33   4  11    0.86    1.11
  33   4  13   13.34    2.03
  33   4  15    1.17    1.09
  33   4  17   29.29    4.94
  33   4  19    5.91    2.83
  33   4  21   14.71    5.11
  33   4  23   -0.06    1.28
  33   4  25    1.63    1.42
  33   4  27    4.99    3.25
  33   5   0    3.60    1.57
  33   5   2    8.67    3.69
  33   5   4    1.53    1.68
  33   5   6    1.09    2.22
  33   5   8    2.64    2.74
  33   5  10    3.88    1.68
  33   5  12   20.47    3.33
  33   5  14   11.42    2.66
  33   5  16    3.00    1.59
  33   5  18    1.09    1.17
  33   5  20   -0.59    1.28
  33   5  22   -0.57    1.38
  33   5  24    5.66    5.40
  33   5  26    0.36    1.34
  33   5  28   -1.24    1.59
  33   6   1    1.45    1.76
  33   6   3    1.89    1.51
  33   6   5    4.80    2.30
  33   6   7    5.11    1.65
  33   6   9    0.02    1.40
  33   6  11    3.88    1.72
  33   6  13    6.45    1.40
  33   6  15    1.21    0.96
  33   6  17    9.53    2.05
  33   6  19    0.06    1.19
  33   6  21   14.41    3.23
  33   6  23    0.50    1.28
  33   6  25    5.22    2.72
  33   6  27   -0.29    1.34
  33   7   0    8.63    4.86
  33   7   2    0.78    1.61
  33   7   4    3.64    1.57
  33   7   6    3.12    2.30
  33   7   8    6.75    2.03
  33   7  10   30.63    4.63
  33   7  12   62.05    8.21
  33   7  14   37.46    3.94
  33   7  16   16.78    3.27
  33   7  18    9.32    2.35
  33   7  20   -0.38    1.28
  33   7  22   -0.44    1.15
  33   7  24    1.24    1.30
  33   7  26   -0.63    1.32
  33   8   1    2.47    1.59
  33   8   3    1.28    1.91
  33   8   5    3.33    1.95
  33   8   7   18.85   12.44
  33   8   9   -0.82    1.26
  33   8  11    1.74    1.17
  33   8  13    4.92    3.50
  33   8  15    4.63    1.36
  33   8  17    2.89    1.19
  33   8  19    2.89    2.83
  33   8  21   13.36    2.85
  33   8  23    1.36    1.26
  33   8  25   40.05    8.32
  33   8  27    7.69    5.95
  33   9   0   14.14    3.58
  33   9   2    2.93    1.78
  33   9   4    0.84    1.45
  33   9   6    2.28    1.72
  33   9   8    0.02    1.21
  33   9  10   12.88    7.52
  33   9  12    6.14    1.97
  33   9  14    3.14    1.72
  33   9  16   -0.86    0.80
  33   9  18   -1.24    0.94
  33   9  20    1.36    1.26
  33   9  22    0.71    1.36
  33   9  24   -0.46    1.19
  33   9  26   -0.48    1.30
  33  10   1   18.41   10.56
  33  10   3    4.42    1.55
  33  10   5    3.75    1.47
  33  10   7   34.98    5.66
  33  10   9    3.73    2.05
  33  10  11    0.94    1.26
  33  10  13    0.27    1.01
  33  10  15    4.27    1.28
  33  10  17    0.50    0.92
  33  10  19    0.15    1.11
  33  10  21    9.87    7.29
  33  10  23    1.45    1.40
  33  10  25   31.17    6.77
  33  11   0   29.47    5.20
  33  11   2    9.09    2.43
  33  11   4    3.23    1.30
  33  11   6    2.14    1.30
  33  11   8    1.84    1.30
  33  11  10    2.05    1.05
  33  11  12    1.07    1.15
  33  11  14    4.34    1.24
  33  11  16    6.89    1.30
  33  11  18    2.14    1.11
  33  11  20    0.06    1.03
  33  11  22    1.32    1.13
  33  11  24    0.31    1.34
  33  11  26   -1.97    3.92
  33  12   1    5.72    1.86
  33  12   3    7.71    1.97
  33  12   5   22.12    3.52
  33  12   7   58.99    7.06
  33  12   9    5.20    2.03
  33  12  11    1.91    1.21
  33  12  13    2.24    2.01
  33  12  15   31.51    3.85
  33  12  17    5.97    1.36
  33  12  19   11.88    2.47
  33  12  21   -0.23    1.07
  33  12  23    2.47    1.11
  33  12  25   16.30    6.79
  33  13   0   18.27    2.28
  33  13   2   21.49    3.08
  33  13   4   18.71    2.95
  33  13   6    5.82    1.49
  33  13   8    5.15    1.36
  33  13  10    2.12    1.78
  33  13  12    3.25    1.28
  33  13  14   27.67    3.96
  33  13  16   30.14    3.16
  33  13  18   12.11    2.12
  33  13  20    2.20    1.32
  33  13  22   -1.05    1.11
  33  13  24   -1.05    2.07
  33  14   1    4.61    1.53
  33  14   3    8.80    1.61
  33  14   5   10.73    3.00
  33  14   7   29.75    3.58
  33  14   9    1.91    0.90
  33  14  11    6.28    1.34
  33  14  13   31.86    5.80
  33  14  15   84.38    7.56
  33  14  17   23.32    3.06
  33  14  19   11.10    2.56
  33  14  21   -0.42    1.03
  33  14  23    1.45    1.13
  33  15   0    9.64    2.03
  33  15   2   12.02    1.91
  33  15   4    6.39    2.51
  33  15   6    7.81    3.00
  33  15   8    5.84    1.40
  33  15  10    9.30    1.65
  33  15  12   28.55    4.11
  33  15  14   74.24    7.33
  33  15  16   57.54    5.64
  33  15  18   33.89    3.67
  33  15  20    5.49    1.49
  33  15  22    0.63    0.90
  33  15  24    0.71    2.56
  33  16   1    2.01    1.72
  33  16   3    7.04    3.67
  33  16   5    3.21    1.38
  33  16   7   22.85    3.41
  33  16   9    1.91    1.28
  33  16  11    5.59    1.28
  33  16  13   32.45    3.21
  33  16  15   62.70    5.78
  33  16  17   35.63    4.02
  33  16  19   19.13    2.68
  33  16  21    0.31    0.78
  33  16  23    1.59    1.07
  33  17   0   94.12   10.87
  33  17   2   79.65   13.32
  33  17   4   33.31    7.54
  33  17   6    8.19    2.12
  33  17   8    4.92    1.38
  33  17  10    1.91    1.11
  33  17  12    8.76    1.63
  33  17  14   33.77    4.08
  33  17  16   43.66    4.80
  33  17  18   20.11    2.45
  33  17  20    3.71    1.26
  33  17  22    0.80    0.94
  33  18   1   -0.08    1.24
  33  18   3    3.46    1.36
  33  18   5    2.56    2.39
  33  18   7    5.34    1.76
  33  18   9   -0.63    1.05
  33  18  11    3.64    1.21
  33  18  13   12.61    2.93
  33  18  15   30.35    3.69
  33  18  17   22.10    2.62
  33  18  19    6.20    1.28
  33  18  21   -0.61    0.80
  33  19   0   10.98    2.97
  33  19   2    9.53    2.56
  33  19   4    8.78    3.73
  33  19   6   -0.02    1.40
  33  19   8    2.09    1.17
  33  19  10   -0.92    1.01
  33  19  12    6.66    2.64
  33  19  14   12.78    2.45
  33  19  16   18.16    2.95
  33  19  18    5.84    1.26
  33  19  20    0.59    1.19
  33  20   1    1.30    1.24
  33  20   3   -1.11    1.24
  33  20   5    1.21    1.28
  33  20   7    1.38    1.32
  33  20   9   -1.17    1.09
  33  20  11    2.85    1.03
  33  20  13    5.38    1.53
  33  20  15    6.72    2.22
  33  20  17    3.69    1.01
  33  20  19    0.59    0.84
  33  21   0   57.75    9.18
  33  21   2   27.94    5.32
  33  21   4   28.36    5.30
  33  21   6   17.01    4.04
  33  21   8    8.09    2.64
  33  21  10    4.63    1.68
  33  21  12   -0.36    0.98
  33  21  14    0.44    1.01
  33  21  16    0.75    0.86
  33  21  18   -0.31    0.75
  33  22   1    2.53    1.40
  33  22   3    0.27    1.30
  33  22   5    0.94    1.32
  33  22   7    4.52    1.89
  33  22   9    0.44    1.17
  33  22  11    0.98    1.17
  33  22  13    0.88    1.01
  33  22  15    0.27    0.98
  33  22  17   -1.07    1.01
  33  23   0    4.15    1.65
  33  23   2    4.71    1.53
  33  23   4    0.00    1.32
  33  23   6    0.80    1.21
  33  23   8    1.24    1.38
  33  23  10    2.68    1.21
  33  23  12   -0.17    1.15
  33  23  14    5.61    2.51
  33  23  16   -1.13    1.24
  33  24   1   -1.32    1.32
  33  24   3   11.44   11.31
  33  24   5    1.19    1.47
  33  24   7   -0.38    1.11
  33  24   9    0.40    1.28
  33  24  11   -0.15    1.26
  33  24  13    1.80    1.15
  33  24  15   -3.41    2.64
  33  25   0   -0.19    1.38
  33  25   2    0.50    1.36
  33  25   4    1.07    1.07
  33  25   6   -0.69    1.47
  33  25   8   16.51    5.40
  33  25  10   26.90    7.86
  33  25  12   27.13    7.86
  33  25  14  -11.84    4.25
  33  26   1   -0.98    1.32
  33  26   3   -0.96    2.24
  33  26   5   -0.67    1.65
  33  26   7   -0.42    1.28
  33  26   9    4.46    4.55
  33  26  11    1.38    2.28
  33  27   0   60.62   14.06
  33  27   2   46.59   11.48
  33  27   4    2.30    2.64
  33  27   6    0.84    3.27
  33  27   8   -3.79    6.24
  33  28   1    1.03    1.59
  33  28   3    4.96    2.87
  33  28   5   -0.69    3.08
  34   0   0  126.11   32.53
  34   1   1   33.66   22.27
  34   1   3   -3.00    1.55
  34   1   5    5.38    2.26
  34   1   7   -0.73    1.49
  34   1   9    4.65    5.91
  34   1  11    6.20    2.28
  34   1  13    2.35    1.11
  34   1  15    1.89    1.01
  34   1  17    1.57    0.96
  34   1  19    0.38    1.74
  34   1  21    0.57    1.21
  34   1  23   -1.09    1.30
  34   1  25   -0.34    1.63
  34   1  27   -3.16    2.01
  34   2   0   17.18    5.30
  34   2   2    7.00    2.91
  34   2   4    6.35    2.95
  34   2   6    1.47    1.63
  34   2   8    6.41    3.37
  34   2  10    8.46    2.87
  34   2  12   11.23    3.98
  34   2  14   33.79    4.50
  34   2  16   66.87    8.09
  34   2  18    3.58    2.01
  34   2  20   60.69    9.87
  34   2  22    2.66    1.72
  34   2  24   -0.29    1.36
  34   2  26   44.81   10.62
  34   3   1   -1.15    1.53
  34   3   3   -1.53    1.74
  34   3   5    3.08    1.84
  34   3   7   14.77    7.25
  34   3   9    7.81    2.03
  34   3  11   15.36    2.93
  34   3  13   16.17    2.58
  34   3  15    4.38    1.24
  34   3  17    0.46    1.03
  34   3  19    1.03    1.61
  34   3  21   -0.73    1.36
  34   3  23    1.93    1.57
  34   3  25    2.05    2.20
  34   3  27    0.31    3.31
  34   4   0   61.02   13.72
  34   4   2    2.58    1.70
  34   4   4    9.05    3.31
  34   4   6    0.61    1.74
  34   4   8    1.70    1.70
  34   4  10    0.90    1.42
  34   4  12   10.41    3.14
  34   4  14   32.30    4.17
  34   4  16   33.83    4.23
  34   4  18   -1.05    0.98
  34   4  20   20.68    5.53
  34   4  22    0.50    1.38
  34   4  24    1.45    1.55
  34   4  26    3.18    2.77
  34   5   1    2.26    1.95
  34   5   3    4.13    1.72
  34   5   5    5.76    4.86
  34   5   7    5.57    1.65
  34   5   9    9.45    3.29
  34   5  11   37.14    9.38
  34   5  13   23.44    3.88
  34   5  15    7.63    1.53
  34   5  17    2.68    1.55
  34   5  19   -0.25    1.13
  34   5  21   -0.04    1.30
  34   5  23    8.63    3.83
  34   5  25   10.03    3.48
  34   6   0    2.77    2.24
  34   6   2    2.45    1.53
  34   6   4   -1.86    1.47
  34   6   6    2.56    1.57
  34   6   8    2.45    1.42
  34   6  10    0.08    1.34
  34   6  12   22.18    7.29
  34   6  14    6.07    1.93
  34   6  16   35.40    4.34
  34   6  18    1.80    1.07
  34   6  20   20.59    4.61
  34   6  22   -0.36    1.26
  34   6  24   15.79    4.59
  34   6  26   -3.00    1.78
  34   7   1   -0.21    1.59
  34   7   3    8.21    2.51
  34   7   5   10.62    8.69
  34   7   7    6.72    2.18
  34   7   9   13.03    3.56
  34   7  11   17.95    6.01
  34   7  13   17.07    3.21
  34   7  15   10.52    3.00
  34   7  17    1.95    0.90
  34   7  19    1.40    1.36
  34   7  21    0.88    1.17
  34   7  23   -0.94    1.32
  34   7  25   -3.31    1.40
  34   8   0   -1.63    1.93
  34   8   2    9.66    2.47
  34   8   4    8.17    5.68
  34   8   6    3.21    2.03
  34   8   8    0.75    1.40
  34   8  10    0.23    1.24
  34   8  12    4.38    1.70
  34   8  14   11.58    2.22
  34   8  16    2.07    1.19
  34   8  18    2.66    2.58
  34   8  20    2.30    1.38
  34   8  22    0.17    1.07
  34   8  24   27.97    6.68
  34   8  26   15.88   16.09
  34   9   1    7.25    7.77
  34   9   3    7.31    2.58
  34   9   5    9.15    3.27
  34   9   7   13.07    3.69
  34   9   9    5.76    2.51
  34   9  11    9.32    2.35
  34   9  13    1.11    1.01
  34   9  15    4.84    1.86
  34   9  17    1.24    1.09
  34   9  19   -0.48    1.17
  34   9  21    0.52    1.24
  34   9  23    1.32    1.15
  34   9  25   -1.65    1.47
  34  10   0    0.86    1.63
  34  10   2   14.96    3.52
  34  10   4    4.82    1.51
  34  10   6    1.49    1.76
  34  10   8    5.95    3.79
  34  10  10    1.99    1.36
  34  10  12    6.87    2.64
  34  10  14   16.15    3.85
  34  10  16    1.93    0.88
  34  10  18    9.28    2.39
  34  10  20    0.23    1.36
  34  10  22   -0.36    1.13
  34  10  24   28.05    7.37
  34  11   1   -1.15    1.26
  34  11   3   13.43    3.67
  34  11   5   26.67    6.83
  34  11   7   17.89    3.48
  34  11   9    5.01    2.07
  34  11  11    0.38    1.15
  34  11  13    1.38    1.05
  34  11  15    6.75    2.03
  34  11  17    7.02    1.70
  34  11  19    4.02    1.76
  34  11  21    0.88    1.11
  34  11  23   -0.86    1.26
  34  11  25   -2.14    1.30
  34  12   0   23.08    4.17
  34  12   2    5.95    1.99
  34  12   4    7.71    2.56
  34  12   6   14.41    3.48
  34  12   8    3.21    1.36
  34  12  10    3.73    2.30
  34  12  12   -1.26    1.19
  34  12  14   18.60    3.50
  34  12  16    3.37    1.09
  34  12  18   20.95    3.52
  34  12  20    1.11    0.88
  34  12  22   -0.08    1.17
  34  12  24   12.88    6.56
  34  13   1    2.95    1.63
  34  13   3    9.09    2.28
  34  13   5   22.48    3.75
  34  13   7   17.72    3.21
  34  13   9    1.95    1.38
  34  13  11    0.36    1.07
  34  13  13   23.32    3.71
  34  13  15   50.25    6.26
  34  13  17   21.51    2.93
  34  13  19   17.49    3.12
  34  13  21    1.78    0.92
  34  13  23   -0.40    1.11
  34  14   0   31.15    4.38
  34  14   2   45.54    6.07
  34  14   4   25.66    3.75
  34  14   6    4.32    1.21
  34  14   8   12.13    2.39
  34  14  10   15.46    2.49
  34  14  12   19.10    3.48
  34  14  14   46.48    7.44
  34  14  16   16.99    2.83
  34  14  18   20.05    3.02
  34  14  20    1.01    0.80
  34  14  22    0.61    1.01
  34  15   1    1.26    0.92
  34  15   3    4.44    1.03
  34  15   5    9.20    1.80
  34  15   7    7.52    1.38
  34  15   9    1.32    1.59
  34  15  11    7.06    1.86
  34  15  13   48.16    6.41
  34  15  15   88.36    9.13
  34  15  17   51.91    5.84
  34  15  19   11.23    2.14
  34  15  21   -0.61    0.88
  34  15  23   -2.89    8.07
  34  16   0  114.90   11.35
  34  16   2   79.21    9.51
  34  16   4   32.26    4.02
  34  16   6   38.86    5.13
  34  16   8    2.70    0.96
  34  16  10    3.94    1.51
  34  16  12    4.88    1.28
  34  16  14   24.57    3.71
  34  16  16   13.34    2.30
  34  16  18    9.45    1.91
  34  16  20    0.46    0.75
  34  16  22   -1.28    1.72
  34  17   1    1.09    1.21
  34  17   3   -1.26    1.03
  34  17   5    0.44    1.01
  34  17   7    0.75    1.03
  34  17   9    5.34    2.77
  34  17  11    9.32    1.51
  34  17  13   20.30    2.97
  34  17  15   56.90    6.43
  34  17  17   28.55    3.92
  34  17  19    8.09    1.80
  34  17  21   -2.83    1.03
  34  18   0    6.66    2.16
  34  18   2    3.16    1.21
  34  18   4    0.21    0.98
  34  18   6    0.02    0.96
  34  18   8    1.97    1.24
  34  18  10    2.74    1.15
  34  18  12   12.36    2.60
  34  18  14   28.24    3.52
  34  18  16    5.64    1.65
  34  18  18    0.67    0.94
  34  18  20   -2.33    0.88
  34  19   1    0.69    1.07
  34  19   3    0.23    1.01
  34  19   5   -0.21    1.17
  34  19   7   -0.21    1.01
  34  19   9    2.37    1.95
  34  19  11    9.87    2.20
  34  19  13   20.22    3.71
  34  19  15   15.79    2.68
  34  19  17   11.54    2.64
  34  19  19    0.69    1.42
  34  20   0   61.36   10.81
  34  20   2   28.51    6.07
  34  20   4   14.01    3.79
  34  20   6   24.47    5.38
  34  20   8    3.75    1.80
  34  20  10   -0.25    1.09
  34  20  12    1.55    0.84
  34  20  14   -1.86    0.86
  34  20  16    0.67    0.73
  34  20  18   -0.15    0.84
  34  21   1    2.83    1.78
  34  21   3    0.96    2.79
  34  21   5   -0.08    1.15
  34  21   7   -1.93    1.09
  34  21   9    1.11    1.15
  34  21  11    2.74    1.26
  34  21  13    1.63    1.13
  34  21  15    0.34    0.80
  34  21  17   -1.84    1.17
  34  22   0    0.08    1.45
  34  22   2    2.93    1.40
  34  22   4    1.47    1.13
  34  22   6    1.32    1.11
  34  22   8    1.38    1.17
  34  22  10    0.82    1.09
  34  22  12   -0.65    1.05
  34  22  14    1.01    0.94
  34  22  16   -0.65    2.03
  34  23   1    0.21    1.24
  34  23   3    4.69    2.49
  34  23   5    5.55    2.74
  34  23   7   -1.13    1.07
  34  23   9    0.54    1.15
  34  23  11    0.36    1.19
  34  23  13   -0.44    1.03
  34  24   0   -0.23    1.28
  34  24   2    1.61    1.78
  34  24   4    2.74    1.89
  34  24   6   13.32    4.61
  34  24   8   20.70    6.91
  34  24  10   23.82    7.46
  34  24  12   23.11    7.98
  34  25   1   -0.06    1.53
  34  25   3    3.23    3.44
  34  25   5    7.08    2.39
  34  25   7   -0.21    1.40
  34  25   9   -2.05    1.65
  34  25  11   -5.55    3.67
  34  26   0   51.45   12.17
  34  26   2   35.23    8.25
  34  26   4    5.64    3.60
  34  26   6   -3.12    1.70
  34  26   8    2.26    2.05
  34  27   1   -1.28    1.65
  34  27   3    3.90    4.76
  34  27   5    9.62    1.51
  35   1   0    0.48    2.77
  35   1   2    5.43    2.18
  35   1   4    6.03    2.18
  35   1   6    2.37    1.59
  35   1   8    0.59    1.38
  35   1  10    2.45    1.38
  35   1  12    1.45    1.24
  35   1  14    0.52    0.94
  35   1  16    4.04    2.12
  35   1  18   -0.08    0.94
  35   1  20    1.59    1.19
  35   1  22    0.94    1.36
  35   1  24    3.75    3.14
  35   1  26    6.24    6.31
  35   2   1    5.07    2.95
  35   2   3    6.41    3.54
  35   2   5    0.15    1.65
  35   2   7   -0.31    1.84
  35   2   9   13.74   13.99
  35   2  11    1.11    1.89
  35   2  13   47.78    6.58
  35   2  15   11.61    1.86
  35   2  17    0.88    1.57
  35   2  19    6.49    2.26
  35   2  21    1.32    2.12
  35   2  23   -1.80    1.45
  35   2  25    0.67    1.99
  35   3   0   13.39    5.70
  35   3   2    2.47    2.01
  35   3   4    3.71    2.12
  35   3   6    4.92    2.20
  35   3   8    6.07    2.30
  35   3  10   16.91    3.35
  35   3  12    9.13    2.05
  35   3  14    1.95    1.07
  35   3  16   -0.08    0.78
  35   3  18    0.38    0.94
  35   3  20    2.74    1.40
  35   3  22    0.88    1.91
  35   3  24    3.94    2.33
  35   4   1    0.31    1.68
  35   4   3    3.41    1.93
  35   4   5    0.04    1.65
  35   4   7    0.75    1.51
  35   4   9    2.62    1.65
  35   4  11    2.20    1.70
  35   4  13   22.29    3.69
  35   4  15   12.67    4.17
  35   4  17    1.36    0.84
  35   4  19    4.13    2.14
  35   4  21   -1.28    1.19
  35   4  23    0.84    2.12
  35   4  25   -1.05    1.30
  35   5   0    1.97    3.52
  35   5   2    0.67    1.80
  35   5   4   -0.61    1.47
  35   5   6    4.84    4.00
  35   5   8    2.60    1.61
  35   5  10   25.03    4.82
  35   5  12   31.97    6.16
  35   5  14   13.87    2.45
  35   5  16    4.06    1.30
  35   5  18    2.53    1.13
  35   5  20    0.57    1.07
  35   5  22    1.51    1.42
  35   5  24    6.35    3.50
  35   6   1    3.14    1.97
  35   6   3   -1.74    1.78
  35   6   5   -0.98    1.59
  35   6   7    2.39    1.68
  35   6   9   -1.42    1.49
  35   6  11    0.96    1.32
  35   6  13    7.29    2.53
  35   6  15    6.87    1.45
  35   6  17    1.51    1.05
  35   6  19    4.00    1.63
  35   6  21    0.80    2.01
  35   6  23    4.23    2.77
  35   6  25   -1.38    1.95
  35   7   0    2.81    2.35
  35   7   2    1.15    2.51
  35   7   4    8.69    5.20
  35   7   6    1.68    1.68
  35   7   8    3.14    1.89
  35   7  10   28.18    5.68
  35   7  12   12.38    3.25
  35   7  14    7.23    1.89
  35   7  16    2.93    1.07
  35   7  18    1.86    1.21
  35   7  20    1.32    1.13
  35   7  22    3.81    3.60
  35   7  24   -0.34    1.28
  35   8   1   -0.29    1.49
  35   8   3    5.15    1.99
  35   8   5    2.03    1.72
  35   8   7    6.35    2.53
  35   8   9    4.11    1.93
  35   8  11    2.41    1.40
  35   8  13    3.25    1.32
  35   8  15    3.46    1.19
  35   8  17    0.84    0.73
  35   8  19    1.89    0.94
  35   8  21    0.04    1.07
  35   8  23   21.01    6.51
  35   9   0    5.55    1.74
  35   9   2    3.06    2.62
  35   9   4    3.08    2.18
  35   9   6    3.37    1.34
  35   9   8   -0.08    1.51
  35   9  10    5.74    2.81
  35   9  12    6.93    2.07
  35   9  14    1.65    1.09
  35   9  16    2.58    1.32
  35   9  18    1.17    0.96
  35   9  20    0.13    0.98
  35   9  22    4.13    1.26
  35   9  24   -0.88    1.72
  35  10   1   -2.45    1.42
  35  10   3   12.90    3.85
  35  10   5   24.30    4.57
  35  10   7   23.25    4.52
  35  10   9    7.58    2.35
  35  10  11    1.30    1.82
  35  10  13    1.51    1.24
  35  10  15    0.00    1.05
  35  10  17    4.90    1.26
  35  10  19   -0.54    1.05
  35  10  21    0.27    0.96
  35  10  23   10.56    4.63
  35  11   0   -0.15    1.13
  35  11   2    1.70    1.28
  35  11   4    2.16    2.68
  35  11   6   -1.80    1.38
  35  11   8    0.78    1.34
  35  11  10   -0.63    1.38
  35  11  12   -0.19    1.11
  35  11  14    0.27    0.98
  35  11  16    0.71    0.88
  35  11  18    4.29    1.21
  35  11  20    5.11    1.95
  35  11  22   -3.12    0.94
  35  12   1   -0.75    1.15
  35  12   3    6.72    2.49
  35  12   5   33.71    7.23
  35  12   7   18.10    4.25
  35  12   9    3.33    1.68
  35  12  11    1.32    1.07
  35  12  13    4.80    1.78
  35  12  15    1.38    1.30
  35  12  17    8.38    1.97
  35  12  19   -0.04    0.84
  35  12  21    2.24    1.19
  35  12  23   -5.59    4.80
  35  13   0   78.54    9.72
  35  13   2   61.50    8.46
  35  13   4   28.30    4.52
  35  13   6   10.20    2.51
  35  13   8    3.02    1.34
  35  13  10    0.44    1.24
  35  13  12    6.18    1.68
  35  13  14   10.75    2.51
  35  13  16   20.61    3.21
  35  13  18   11.77    2.16
  35  13  20    1.80    0.96
  35  13  22   -1.74    1.40
  35  14   1    1.95    1.68
  35  14   3    2.81    1.40
  35  14   5   19.46    2.85
  35  14   7   12.07    2.64
  35  14   9   -0.46    1.05
  35  14  11    0.34    1.03
  35  14  13   15.92    3.39
  35  14  15    6.16    2.03
  35  14  17   13.78    2.77
  35  14  19   -0.02    0.69
  35  14  21   -0.13    0.86
  35  15   0   12.78    2.14
  35  15   2   15.98    2.26
  35  15   4   11.50    2.16
  35  15   6    9.49    1.76
  35  15   8    5.13    1.47
  35  15  10    0.57    0.94
  35  15  12    0.15    1.28
  35  15  14    3.85    1.47
  35  15  16   11.79    2.51
  35  15  18    6.05    1.26
  35  15  20    0.40    0.84
  35  16   1    1.57    1.42
  35  16   3    2.93    1.97
  35  16   5    5.38    1.19
  35  16   7    3.69    1.51
  35  16   9    1.28    1.11
  35  16  11    2.16    1.82
  35  16  13   15.54    3.04
  35  16  15   10.35    2.74
  35  16  17   15.63    3.02
  35  16  19    0.27    0.75
  35  17   0    0.54    1.76
  35  17   2   -0.44    0.86
  35  17   4    0.04    0.98
  35  17   6    4.00    1.40
  35  17   8    3.06    1.68
  35  17  10    1.40    0.92
  35  17  12    5.24    1.63
  35  17  14   11.50    2.24
  35  17  16   18.52    3.39
  35  17  18    2.26    1.07
  35  17  20    6.49    7.16
  35  18   1    0.29    1.42
  35  18   3    2.77    3.04
  35  18   5   -1.36    0.94
  35  18   7    0.13    0.82
  35  18   9    0.42    0.78
  35  18  11    5.61    1.70
  35  18  13    9.64    2.14
  35  18  15    3.10    1.21
  35  18  17    1.95    1.01
  35  18  19   -3.98    2.74
  35  19   0    4.80    1.63
  35  19   2    5.78    1.84
  35  19   4    4.25    1.68
  35  19   6    5.97    1.49
  35  19   8    0.80    0.92
  35  19  10    0.65    0.84
  35  19  12    1.34    1.03
  35  19  14   -0.34    0.90
  35  19  16    0.54    0.90
  35  19  18    0.08    2.30
  35  20   1   -1.86    1.17
  35  20   3    1.84    1.26
  35  20   5    1.47    1.15
  35  20   7    1.42    1.03
  35  20   9    2.33    1.24
  35  20  11    5.28    1.26
  35  20  13    3.08    1.68
  35  20  15    0.00    0.71
  35  20  17    8.86    4.19
  35  21   0    0.54    1.19
  35  21   2    1.32    1.21
  35  21   4    0.15    1.32
  35  21   6   -0.31    1.19
  35  21   8    0.71    1.03
  35  21  10    2.53    1.03
  35  21  12   -0.04    0.96
  35  21  14   -0.34    0.84
  35  22   1   -0.31    1.21
  35  22   3    1.84    1.93
  35  22   5    2.09    1.19
  35  22   7    0.50    1.34
  35  22   9    0.69    1.07
  35  22  11   -1.80    1.07
  35  22  13   -1.76    1.17
  35  23   0    4.19    1.65
  35  23   2    1.59    1.40
  35  23   4    3.81    2.28
  35  23   6   20.19    5.24
  35  23   8   11.10    4.04
  35  23  10    4.71    2.91
  35  23  12    2.37    4.42
  35  24   1    0.08    1.28
  35  24   3    1.11    1.49
  35  24   5    1.26    1.53
  35  24   7   -0.36    1.17
  35  24   9   -2.64    1.47
  35  25   0    9.55    3.73
  35  25   2    6.62    3.14
  35  25   4   -1.57    1.36
  35  25   6   -3.33    3.60
  35  26   1    3.25    1.38
  36   0   0   81.32   30.86
  36   1   1    1.57    2.53
  36   1   3    1.47    1.70
  36   1   5   -1.26    1.59
  36   1   7    2.56    1.65
  36   1   9   10.37    7.02
  36   1  11    2.91    1.42
  36   1  13    1.38    1.24
  36   1  15    1.45    1.49
  36   1  17    1.09    1.55
  36   1  19   -0.15    0.92
  36   1  21   -1.59    1.05
  36   1  23    1.61    1.17
  36   2   0    8.67    2.49
  36   2   2  126.17   20.72
  36   2   4    2.85    2.14
  36   2   6   22.00    7.54
  36   2   8   -0.02    1.40
  36   2  10    4.88    1.78
  36   2  12   21.91    6.62
  36   2  14   19.36    3.39
  36   2  16    2.72    1.01
  36   2  18    1.89    1.11
  36   2  20    0.08    1.09
  36   2  22    1.34    1.26
  36   2  24    1.47    1.72
  36   3   1   -1.76    1.38
  36   3   3    4.55    6.16
  36   3   5    0.31    1.47
  36   3   7    8.63    5.70
  36   3   9   15.23    5.28
  36   3  11    5.28    1.89
  36   3  13    4.32    1.53
  36   3  15    2.01    1.74
  36   3  17   -0.90    0.73
  36   3  19    1.99    1.11
  36   3  21    7.94    2.26
  36   3  23   15.63    5.40
  36   4   0   54.36   11.42
  36   4   2    7.98    3.79
  36   4   4    9.43    3.00
  36   4   6   -0.71    1.55
  36   4   8    3.04    2.09
  36   4  10    2.28    1.57
  36   4  12   15.71    4.42
  36   4  14    9.18    2.95
  36   4  16    4.61    2.14
  36   4  18    2.62    1.17
  36   4  20    1.11    0.94
  36   4  22    6.93    3.35
  36   4  24   -2.39    2.58
  36   5   1    3.31    4.06
  36   5   3   -0.46    1.59
  36   5   5    3.62    2.28
  36   5   7    3.67    2.64
  36   5   9   18.08    3.98
  36   5  11   10.77    3.73
  36   5  13    5.30    2.16
  36   5  15    4.25    1.32
  36   5  17    0.65    0.71
  36   5  19    3.62    1.28
  36   5  21   12.36    3.16
  36   5  23    7.23    3.27
  36   6   0   -1.99    1.74
  36   6   2   30.42    9.36
  36   6   4    0.04    1.53
  36   6   6   30.23   11.61
  36   6   8   -1.24    2.09
  36   6  10   20.26    5.70
  36   6  12    4.50    2.41
  36   6  14   38.92    8.42
  36   6  16   -0.44    0.82
  36   6  18    0.96    0.78
  36   6  20    1.17    0.90
  36   6  22    5.11    2.37
  36   6  24   -0.94    5.47
  36   7   1   -1.19    1.55
  36   7   3    6.81    2.53
  36   7   5    2.83    1.91
  36   7   7   16.42    4.25
  36   7   9   27.84    6.20
  36   7  11   14.77    4.73
  36   7  13   11.58    3.67
  36   7  15    4.40    1.24
  36   7  17   -0.44    0.75
  36   7  19    7.69    1.63
  36   7  21    7.19    2.41
  36   7  23    6.01    4.92
  36   8   0   23.44    7.12
  36   8   2    0.65    1.38
  36   8   4   -0.73    1.59
  36   8   6    2.97    1.93
  36   8   8    2.41    2.43
  36   8  10    8.40    3.10
  36   8  12   -1.45    1.34
  36   8  14    7.52    2.03
  36   8  16    1.30    0.90
  36   8  18   -0.67    0.67
  36   8  20   -0.23    0.86
  36   8  22   11.42    3.14
  36   9   1    2.43    1.70
  36   9   3    5.15    2.91
  36   9   5    4.88    2.51
  36   9   7   23.48    6.77
  36   9   9   37.90    8.02
  36   9  11   15.29    3.37
  36   9  13   -0.38    1.30
  36   9  15   -0.88    0.88
  36   9  17    0.31    0.80
  36   9  19    6.10    1.63
  36   9  21   10.77    3.71
  36   9  23   -0.98    1.09
  36  10   0    1.30    1.82
  36  10   2    3.46    1.78
  36  10   4   -1.53    1.21
  36  10   6   11.71    3.52
  36  10   8    8.80    3.21
  36  10  10    4.06    2.41
  36  10  12    2.81    1.17
  36  10  14    0.96    1.05
  36  10  16    9.28    2.22
  36  10  18   -0.15    0.71
  36  10  20    0.86    0.84
  36  10  22    4.65    1.53
  36  11   1    3.98    2.05
  36  11   3   12.76    4.84
  36  11   5    9.74    3.18
  36  11   7   21.72    5.20
  36  11   9    4.67    2.16
  36  11  11    3.10    1.36
  36  11  13    1.26    1.24
  36  11  15   -0.23    0.98
  36  11  17    2.77    1.30
  36  11  19    5.68    1.42
  36  11  21    4.25    1.91
  36  12   0   59.35    9.76
  36  12   2   10.81    3.79
  36  12   4   19.23    5.40
  36  12   6    2.26    2.24
  36  12   8    3.23    2.79
  36  12  10    0.13    1.21
  36  12  12    1.45    1.26
  36  12  14    0.06    1.45
  36  12  16    8.63    2.16
  36  12  18    0.78    0.80
  36  12  20   -0.06    0.73
  36  13   1   -0.40    1.26
  36  13   3    3.77    1.93
  36  13   5   12.63    2.79
  36  13   7    5.15    2.28
  36  13   9    2.56    1.68
  36  13  11    0.00    1.09
  36  13  13    0.23    0.98
  36  13  15    4.84    1.63
  36  13  17    8.99    2.26
  36  13  19    4.44    1.36
  36  13  21    1.95    4.34
  36  14   0    3.08    1.32
  36  14   2   20.97    3.50
  36  14   4   12.57    3.18
  36  14   6   29.66    4.80
  36  14   8    1.32    1.72
  36  14  10    1.30    1.42
  36  14  12    0.54    1.01
  36  14  14    0.71    0.96
  36  14  16    4.50    1.91
  36  14  18    0.02    0.84
  36  14  20   -0.10    1.38
  36  15   1    2.51    1.63
  36  15   3   12.05    5.64
  36  15   5   12.28    4.02
  36  15   7    1.63    1.11
  36  15   9    0.57    1.05
  36  15  11    0.44    1.19
  36  15  13    7.42    2.30
  36  15  15   15.25    3.58
  36  15  17    6.31    1.76
  36  15  19    1.21    1.63
  36  16   0   12.30    2.53
  36  16   2    2.79    1.19
  36  16   4    1.95    0.90
  36  16   6   -0.50    0.98
  36  16   8    5.49    1.99
  36  16  10    9.76    2.35
  36  16  12    7.44    1.99
  36  16  14    5.51    2.14
  36  16  16    6.05    1.95
  36  16  18   -0.10    1.38
  36  17   1    0.92    0.90
  36  17   3    1.11    1.07
  36  17   5   -0.23    0.75
  36  17   7    1.03    1.26
  36  17   9    0.36    0.94
  36  17  11    4.65    1.38
  36  17  13    7.50    2.05
  36  17  15    7.25    2.51
  36  17  17    5.99    2.74
  36  18   0    1.15    0.92
  36  18   2    2.03    1.17
  36  18   4    1.36    1.21
  36  18   6   -0.27    0.84
  36  18   8    0.63    0.73
  36  18  10   -0.08    0.69
  36  18  12    0.61    0.80
  36  18  14    3.44    1.93
  36  18  16   -0.88    1.55
  36  19   1   -0.25    0.86
  36  19   3    2.60    1.09
  36  19   5    5.13    2.22
  36  19   7    1.68    1.15
  36  19   9   14.06    2.09
  36  19  11    3.50    1.26
  36  19  13    2.62    1.26
  36  19  15   -0.17    1.28
  36  20   0    4.19    1.61
  36  20   2    2.28    1.91
  36  20   4    0.25    0.96
  36  20   6    0.67    0.94
  36  20   8    0.48    0.84
  36  20  10    3.83    1.80
  36  20  12    0.61    1.30
  36  20  14   -2.83    1.24
  36  21   1    2.49    1.11
  36  21   3    5.45    2.37
  36  21   5    7.67    2.97
  36  21   7   14.10    4.11
  36  21   9   10.43    2.64
  36  21  11    0.88    1.59
  36  21  13   -3.14    1.61
  36  22   0    1.38    1.07
  36  22   2    2.03    1.53
  36  22   4    6.68    2.53
  36  22   6    3.92    2.05
  36  22   8    2.64    2.01
  36  22  10   -1.51    1.42
  36  23   1   -1.24    1.05
  36  23   3    2.64    1.72
  36  23   5   11.33    5.01
  36  23   7   11.06    5.34
  36  23   9   -0.96    3.56
  36  24   0    1.11    2.53
  36  24   2   -0.36    2.56
  36  24   4   -0.52    1.76
  36  24   6    2.53    6.56
  37   1   0    5.24    3.44
  37   1   2   17.07    5.20
  37   1   4    4.42    3.12
  37   1   6    5.20    2.30
  37   1   8    2.87    2.28
  37   1  10    0.59    1.51
  37   1  12   -0.50    1.36
  37   1  14    0.02    1.09
  37   1  16    0.65    0.92
  37   1  18    1.32    0.92
  37   1  20    0.19    0.84
  37   1  22   -1.45    0.98
  37   2   1    4.27    2.64
  37   2   3    6.49    2.91
  37   2   5    7.44    2.62
  37   2   7    0.23    1.78
  37   2   9   -0.50    1.38
  37   2  11   16.78    4.04
  37   2  13   -0.25    1.17
  37   2  15    9.01    2.30
  37   2  17    1.09    1.03
  37   2  19    0.80    0.88
  37   2  21   -0.36    0.94
  37   2  23   -3.75    2.09
  37   3   0   -1.95    3.62
  37   3   2    3.54    2.20
  37   3   4    3.29    2.49
  37   3   6    1.40    1.40
  37   3   8    1.78    1.61
  37   3  10   -0.75    1.36
  37   3  12   -1.05    1.28
  37   3  14    2.30    1.24
  37   3  16   -1.42    0.96
  37   3  18    1.17    0.88
  37   3  20    3.62    1.17
  37   3  22    1.68    2.20
  37   4   1    4.38    2.14
  37   4   3    6.12    2.77
  37   4   5    3.79    1.99
  37   4   7    2.18    1.55
  37   4   9   -0.42    1.36
  37   4  11    0.78    1.72
  37   4  13   -0.73    1.34
  37   4  15    2.26    1.59
  37   4  17    1.84    1.07
  37   4  19    0.61    0.71
  37   4  21    0.08    1.11
  37   5   0   13.97    4.57
  37   5   2   10.91    5.07
  37   5   4    7.35    2.93
  37   5   6   13.95    4.13
  37   5   8   28.28    6.77
  37   5  10   17.16    4.80
  37   5  12   21.87    5.15
  37   5  14    8.61    2.28
  37   5  16    2.28    1.34
  37   5  18    0.34    0.78
  37   5  20    5.74    2.03
  37   5  22    1.19    2.09
  37   6   1    5.22    2.35
  37   6   3    2.74    2.26
  37   6   5    8.94    3.33
  37   6   7    0.44    1.30
  37   6   9    8.21    2.56
  37   6  11   -0.15    1.30
  37   6  13    3.25    2.18
  37   6  15    1.36    1.19
  37   6  17    0.54    0.78
  37   6  19    0.23    0.71
  37   6  21    0.52    0.86
  37   7   0    3.64    1.68
  37   7   2    0.59    1.74
  37   7   4   -1.40    1.59
  37   7   6   -0.52    1.42
  37   7   8    0.42    1.68
  37   7  10    7.04    2.05
  37   7  12    3.06    1.72
  37   7  14    0.04    1.32
  37   7  16    0.19    1.05
  37   7  18    3.48    1.55
  37   7  20   11.35    2.37
  37   7  22    0.50    1.97
  37   8   1    4.44    2.07
  37   8   3   -0.59    1.63
  37   8   5   29.75    8.53
  37   8   7    3.39    2.16
  37   8   9   10.89    4.42
  37   8  11    3.50    2.26
  37   8  13    5.13    2.45
  37   8  15    3.52    1.17
  37   8  17   -0.42    0.84
  37   8  19   -0.80    0.73
  37   8  21   -1.59    0.94
  37   9   0    1.21    1.49
  37   9   2    0.25    2.20
  37   9   4    0.46    1.57
  37   9   6    5.82    2.66
  37   9   8    6.87    2.51
  37   9  10    1.19    2.09
  37   9  12    4.99    1.65
  37   9  14   -0.46    1.40
  37   9  16    0.48    0.92
  37   9  18    7.25    1.80
  37   9  20    7.29    2.07
  37  10   1    3.39    1.70
  37  10   3    8.76    8.97
  37  10   5   42.78    7.86
  37  10   7    1.30    1.78
  37  10   9   12.28    3.35
  37  10  11    3.48    1.42
  37  10  13    2.72    1.24
  37  10  15    0.40    1.30
  37  10  17    0.38    0.92
  37  10  19    0.42    0.71
  37  11   0   10.47    2.87
  37  11   2    8.34    3.04
  37  11   4    2.01    1.84
  37  11   6    1.01    1.30
  37  11   8   -0.34    1.19
  37  11  10   10.01    7.14
  37  11  12    0.61    1.26
  37  11  14    0.36    1.15
  37  11  16    0.65    0.94
  37  11  18    5.80    1.36
  37  11  20   -0.31    1.55
  37  12   1    0.67    1.51
  37  12   3    1.68    3.31
  37  12   5   23.00    5.51
  37  12   7    7.86    3.81
  37  12   9    6.56    2.03
  37  12  11   -0.73    1.24
  37  12  13   -1.01    1.15
  37  12  15    2.43    1.61
  37  12  17   -0.44    0.94
  37  12  19   -0.94    0.96
  37  13   0    0.02    1.17
  37  13   2    0.50    2.09
  37  13   4    1.07    1.24
  37  13   6    0.44    1.61
  37  13   8    0.25    1.47
  37  13  10    2.74    1.26
  37  13  12   -1.09    1.17
  37  13  14   -0.61    1.01
  37  13  16   -0.40    0.98
  37  13  18    2.93    1.51
  37  14   1   -0.29    1.45
  37  14   3    1.07    4.29
  37  14   5   11.23    2.53
  37  14   7    0.75    1.53
  37  14   9    0.17    1.61
  37  14  11    0.75    1.17
  37  14  13   -0.08    1.11
  37  14  15    1.24    1.32
  37  14  17   -0.96    1.11
  37  15   0   14.54    3.54
  37  15   2    5.82    2.18
  37  15   4    5.76    2.12
  37  15   6   -0.08    1.11
  37  15   8    0.63    1.11
  37  15  10    0.34    1.26
  37  15  12    0.02    1.05
  37  15  14   -0.52    1.24
  37  15  16    1.32    1.36
  37  16   1   -0.34    0.98
  37  16   3    2.37    2.03
  37  16   5    0.02    1.13
  37  16   7    1.53    1.19
  37  16   9   -0.50    1.17
  37  16  11   -0.65    0.98
  37  16  13    0.23    1.13
  37  16  15    1.51    1.47
  37  17   0   -0.08    0.78
  37  17   2    1.53    1.42
  37  17   4    0.02    0.80
  37  17   6   -0.86    0.84
  37  17   8   -1.51    0.84
  37  17  10    1.91    1.59
  37  17  12    0.17    0.92
  37  17  14   -2.97    1.13
  37  18   1    0.44    0.71
  37  18   3    2.51    1.13
  37  18   5    0.73    0.84
  37  18   7    3.96    1.24
  37  18   9    3.54    1.15
  37  18  11    1.61    1.21
  37  18  13   -0.10    1.09
  37  19   0    3.16    1.03
  37  19   2    2.43    0.86
  37  19   4   -0.27    0.71
  37  19   6    0.06    0.73
  37  19   8    0.54    0.65
  37  19  10    0.27    0.78
  37  19  12   -0.63    1.11
  37  20   1   -0.44    0.82
  37  20   3    2.43    1.03
  37  20   5    9.26    2.22
  37  20   7   21.70    3.77
  37  20   9    4.42    1.93
  37  20  11    0.54    1.15
  37  21   0    0.19    0.90
  37  21   2    3.21    3.10
  37  21   4    0.86    1.01
  37  21   6    0.29    0.84
  37  21   8   -1.21    0.98
  37  21  10    1.57    2.66
  37  22   1   -0.15    1.03
  37  22   3    1.78    1.93
  37  22   5    3.92    4.04
  37  22   7    0.27    3.60
  37  23   0    0.94    7.44
  37  23   2    4.38    7.86
  38   0   0   51.05   30.63
  38   1   1    0.06    1.74
  38   1   3    2.35    5.22
  38   1   5   -0.75    1.68
  38   1   7    5.97    4.63
  38   1   9    1.19    1.68
  38   1  11    1.05    1.34
  38   1  13    3.62    1.99
  38   1  15   -0.73    1.15
  38   1  17    0.08    0.94
  38   1  19   -0.52    0.78
  38   1  21   -1.47    1.24
  38   2   0    1.30    1.78
  38   2   2   49.14   11.52
  38   2   4   -4.08    1.91
  38   2   6   31.95    7.46
  38   2   8   -1.78    1.51
  38   2  10   27.71    6.41
  38   2  12    3.39    1.28
  38   2  14   10.77    4.06
  38   2  16   -0.25    0.98
  38   2  18   16.30    3.81
  38   2  20    0.86    0.80
  38   3   1   -1.61    1.76
  38   3   3   -0.78    1.70
  38   3   5    0.67    1.76
  38   3   7   -2.30    1.63
  38   3   9    0.61    1.36
  38   3  11    0.04    1.55
  38   3  13    3.06    3.12
  38   3  15   -0.21    1.51
  38   3  17    0.29    1.05
  38   3  19    1.80    0.98
  38   3  21    6.64    5.32
  38   4   0   94.81   17.68
  38   4   2   -1.34    2.53
  38   4   4  111.11   22.77
  38   4   6    0.86    1.53
  38   4   8   31.53    8.00
  38   4  10   -1.82    1.59
  38   4  12    1.19    2.03
  38   4  14    2.24    1.34
  38   4  16    0.17    1.01
  38   4  18    2.37    1.47
  38   4  20   -0.19    0.78
  38   5   1   -0.80    1.57
  38   5   3    2.18    1.51
  38   5   5   26.16   19.00
  38   5   7    6.47    2.01
  38   5   9   10.16    4.11
  38   5  11    7.73    3.77
  38   5  13    2.24    1.63
  38   5  15    2.43    1.38
  38   5  17    0.52    1.51
  38   5  19   11.08    2.62
  38   6   0    2.05    2.09
  38   6   2   23.04    6.05
  38   6   4   -0.17    1.45
  38   6   6    3.18    4.50
  38   6   8   -0.17    1.76
  38   6  10    1.76    1.34
  38   6  12    7.73    3.79
  38   6  14    1.17    1.42
  38   6  16   -0.04    1.09
  38   6  18    3.54    1.61
  38   6  20   -1.70    0.98
  38   7   1    0.57    1.61
  38   7   3    0.82    1.72
  38   7   5    5.51    2.79
  38   7   7   13.05    4.38
  38   7   9    8.67    3.31
  38   7  11    8.67    2.74
  38   7  13    1.17    1.86
  38   7  15   -1.09    1.26
  38   7  17    2.85    1.47
  38   7  19    5.38    2.53
  38   8   0    5.61    2.66
  38   8   2   -0.63    1.97
  38   8   4   50.38   14.14
  38   8   6    4.48    2.56
  38   8   8   25.33    6.81
  38   8  10    7.25    2.77
  38   8  12   10.58    3.96
  38   8  14   -0.34    1.11
  38   8  16    1.72    1.11
  38   8  18    4.15    1.42
  38   8  20    5.01    3.54
  38   9   1   -0.27    1.45
  38   9   3   -0.04    1.42
  38   9   5    9.51    4.17
  38   9   7    8.61    3.02
  38   9   9   13.20    3.64
  38   9  11    2.39    2.41
  38   9  13    0.46    1.32
  38   9  15    2.03    1.19
  38   9  17    4.42    1.40
  38   9  19   -0.25    1.40
  38  10   0    7.12    3.12
  38  10   2   11.40    3.98
  38  10   4    0.80    1.28
  38  10   6    3.31    1.34
  38  10   8    3.21    2.47
  38  10  10    0.84    1.45
  38  10  12    1.11    1.45
  38  10  14    2.14    1.34
  38  10  16   -0.98    1.03
  38  10  18   -1.36    1.42
  38  11   1    0.04    1.32
  38  11   3    1.13    1.51
  38  11   5   10.60    3.90
  38  11   7    0.94    2.14
  38  11   9    6.79    2.14
  38  11  11    1.89    1.57
  38  11  13    2.01    1.19
  38  11  15    2.60    1.36
  38  11  17    0.61    1.13
  38  12   0    0.25    1.40
  38  12   2   -0.50    1.24
  38  12   4   14.94    4.55
  38  12   6    0.04    1.51
  38  12   8    6.20    3.29
  38  12  10    2.89    1.93
  38  12  12    1.57    1.74
  38  12  14   -2.66    1.36
  38  12  16   -0.96    1.05
  38  13   1   -0.15    1.45
  38  13   3    1.95    1.21
  38  13   5    5.68    2.28
  38  13   7    2.37    1.84
  38  13   9    2.05    1.45
  38  13  11    0.82    1.24
  38  13  13    0.34    1.19
  38  13  15   -0.50    1.28
  38  13  17   -0.27    4.42
  38  14   0   15.38    3.75
  38  14   2   27.17    5.49
  38  14   4   -0.40    0.98
  38  14   6    5.84    4.50
  38  14   8   -1.32    1.30
  38  14  10   -0.52    1.30
  38  14  12   -0.44    1.24
  38  14  14   -1.09    1.26
  38  14  16    0.19    2.33
  38  15   1    0.38    1.17
  38  15   3    1.15    1.17
  38  15   5   -0.19    1.03
  38  15   7   -0.50    1.13
  38  15   9    0.44    1.15
  38  15  11   -2.20    1.36
  38  15  13   -1.07    1.21
  38  15  15    2.79    1.93
  38  16   0    1.42    1.03
  38  16   2    0.50    1.11
  38  16   4   -1.17    1.07
  38  16   6    0.88    1.01
  38  16   8   -0.73    1.42
  38  16  10    0.63    1.21
  38  16  12   -0.17    1.19
  38  16  14   -0.84    3.12
  38  17   1    0.92    0.94
  38  17   3   -0.36    0.92
  38  17   5    2.58    1.78
  38  17   7    1.59    1.32
  38  17   9    2.33    1.36
  38  17  11   -1.05    1.30
  38  17  13   -3.10    2.12
  38  18   0   15.88    3.06
  38  18   2   11.14    2.22
  38  18   4    4.36    1.55
  38  18   6    6.64    1.74
  38  18   8    4.46    2.14
  38  18  10    1.26    1.59
  38  18  12   -4.61    2.56
  38  19   1    2.03    1.01
  38  19   3    1.45    1.07
  38  19   5    8.82    2.37
  38  19   7   11.79    3.77
  38  19   9    3.96    4.40
  38  20   0    0.23    0.69
  38  20   2    1.89    0.98
  38  20   4   -1.32    0.92
  38  20   6   -1.80    0.94
  38  20   8    3.14    3.77
  38  21   1   -1.11    1.61
  38  21   3   -4.57    1.19
  38  21   5    6.12    2.30
  39   1   0   -0.92    1.47
  39   1   2    0.57    1.61
  39   1   4    6.56    6.05
  39   1   6   -1.19    1.74
  39   1   8    1.55    1.59
  39   1  10    3.16    1.45
  39   1  12   -1.63    1.30
  39   1  14    0.94    1.19
  39   1  16   -0.71    1.24
  39   1  18    0.50    1.13
  39   2   1    0.19    1.89
  39   2   3   11.63    5.89
  39   2   5   12.40    4.27
  39   2   7    2.56    1.70
  39   2   9    3.33    2.05
  39   2  11   -0.02    1.42
  39   2  13    4.40    3.00
  39   2  15   -1.49    1.19
  39   2  17    3.85    2.24
  39   2  19   -1.95    1.19
  39   3   0    7.23    4.65
  39   3   2    3.18    1.76
  39   3   4    7.73    2.74
  39   3   6    4.21    1.99
  39   3   8    4.88    2.58
  39   3  10    6.35    2.66
  39   3  12    4.27    2.83
  39   3  14   -0.31    1.30
  39   3  16   -1.61    1.32
  39   3  18    1.13    1.05
  39   4   1    2.77    1.68
  39   4   3    7.08    3.21
  39   4   5    1.11    1.59
  39   4   7    1.89    1.70
  39   4   9    0.63    1.53
  39   4  11    1.05    1.40
  39   4  13    1.01    1.32
  39   4  15   -0.82    1.19
  39   4  17    3.33    2.09
  39   4  19    3.25    2.70
  39   5   0    9.80    3.90
  39   5   2   -2.77    2.30
  39   5   4    0.61    1.84
  39   5   6    0.63    1.74
  39   5   8    2.35    1.51
  39   5  10   -2.70    1.55
  39   5  12    1.78    1.63
  39   5  14    1.59    1.32
  39   5  16   -1.95    1.47
  39   5  18    5.76    4.36
  39   6   1   -1.74    1.72
  39   6   3    4.06    3.92
  39   6   5    1.19    1.63
  39   6   7    0.88    1.74
  39   6   9    0.86    1.51
  39   6  11   -0.52    1.63
  39   6  13    1.74    1.51
  39   6  15   -0.40    1.47
  39   6  17    2.81    1.82
  39   7   0    2.41    1.95
  39   7   2   -2.68    2.91
  39   7   4    3.33    1.70
  39   7   6    8.40    4.23
  39   7   8   22.94    5.55
  39   7  10    3.67    2.56
  39   7  12    7.81    3.25
  39   7  14    0.31    1.30
  39   7  16   -1.65    1.13
  39   7  18    1.15    2.58
  39   8   1   -0.67    1.45
  39   8   3    2.01    1.80
  39   8   5    2.93    1.40
  39   8   7    8.02    3.04
  39   8   9    1.07    1.55
  39   8  11    0.40    1.38
  39   8  13   -0.65    1.36
  39   8  15    0.23    1.28
  39   8  17   -0.10    1.63
  39   9   0    6.49    3.14
  39   9   2    1.97    1.72
  39   9   4    0.34    1.59
  39   9   6   -0.54    1.36
  39   9   8    2.26    2.39
  39   9  10    2.51    1.68
  39   9  12    2.72    1.93
  39   9  14   -0.02    1.17
  39   9  16   -1.63    1.26
  39  10   1    0.27    1.45
  39  10   3   -0.63    1.89
  39  10   5    1.07    1.59
  39  10   7   16.61    4.25
  39  10   9    3.39    2.83
  39  10  11    3.16    1.89
  39  10  13   -0.38    1.45
  39  10  15   -1.53    1.42
  39  10  17   -2.85    0.82
  39  11   0   -0.67    2.45
  39  11   2   -0.15    1.45
  39  11   4    0.61    1.36
  39  11   6   -1.34    1.63
  39  11   8    2.93    1.82
  39  11  10    1.15    1.61
  39  11  12    1.53    1.80
  39  11  14    0.67    1.42
  39  11  16   -5.05    1.61
  39  12   1    0.48    1.36
  39  12   3    5.64    2.70
  39  12   5    2.16    1.74
  39  12   7    1.91    2.09
  39  12   9    3.73    2.26
  39  12  11    3.21    2.16
  39  12  13    5.78    2.89
  39  12  15   -2.62    2.70
  39  13   0    3.62    2.09
  39  13   2    3.96    2.24
  39  13   4    0.06    1.40
  39  13   6    0.38    1.30
  39  13   8    1.11    1.40
  39  13  10    2.58    2.81
  39  13  12    2.43    2.41
  39  13  14    1.17    1.68
  39  14   1    0.15    1.51
  39  14   3    1.07    1.45
  39  14   5    1.95    1.24
  39  14   7   -0.82    1.36
  39  14   9   -0.02    1.28
  39  14  11   -0.50    1.21
  39  14  13   -0.94    1.86
  39  15   0    2.66    1.86
  39  15   2   -0.57    1.15
  39  15   4   -1.49    1.13
  39  15   6   -0.36    1.30
  39  15   8    1.07    1.21
  39  15  10    2.14    1.15
  39  15  12    1.82    4.13
  39  16   1    0.23    1.17
  39  16   3    2.07    1.91
  39  16   5   -0.82    1.21
  39  16   7    0.06    1.17
  39  16   9   -1.19    1.24
  39  16  11    4.36    2.47
  39  17   0    9.51    2.97
  39  17   2    8.92    3.08
  39  17   4    3.90    2.14
  39  17   6    3.46    1.97
  39  17   8    2.01    3.33
  39  18   1    1.01    1.65
  39  18   3   -0.34    1.03
  39  18   5    3.56    2.51
  39  18   7   19.13   12.67
  39  19   0   -1.07    1.09
  39  19   2    2.03    1.40
  39  19   4   -1.76    1.86
  40   0   0   -0.17    2.68
  40   1   1   -0.13    1.74
  40   1   3    2.53    1.63
  40   1   5   -2.33    1.49
  40   1   7   -2.39    1.70
  40   1   9    0.13    1.47
  40   1  11    1.61    1.45
  40   1  13    1.63    1.17
  40   1  15    1.28    1.30
  40   1  17    1.63    2.62
  40   2   0    1.03    5.05
  40   2   2   34.48   11.10
  40   2   4  -10.35    4.69
  40   2   6   12.88    5.17
  40   2   8    0.63    1.80
  40   2  10   -1.78    1.70
  40   2  12   -0.98    1.51
  40   2  14    2.37    1.28
  40   2  16   17.51    7.98
  40   3   1   -0.19    1.47
  40   3   3    0.84    1.57
  40   3   5   -0.75    1.55
  40   3   7   -0.67    1.34
  40   3   9    0.90    1.70
  40   3  11   -0.57    1.70
  40   3  13   -1.76    1.26
  40   3  15   -2.41    1.42
  40   3  17   12.23    5.53
  40   4   0   10.68    4.71
  40   4   2   -1.32    1.65
  40   4   4   29.24    8.36
  40   4   6    0.42    1.61
  40   4   8    0.48    2.22
  40   4  10   -1.74    1.57
  40   4  12   -1.59    1.30
  40   4  14    0.82    1.49
  40   4  16    2.89    4.42
  40   5   1   -4.21    2.12
  40   5   3    0.00    1.80
  40   5   5    1.91    1.72
  40   5   7    1.59    1.53
  40   5   9    1.13    1.47
  40   5  11    3.90    3.96
  40   5  13    2.56    1.70
  40   5  15    1.11    1.42
  40   6   0    0.84    1.68
  40   6   2    9.57    5.17
  40   6   4    1.80    1.65
  40   6   6   28.97    9.57
  40   6   8    6.33    4.86
  40   6  10    3.60    2.95
  40   6  12    3.18    1.59
  40   6  14   -0.69    1.53
  40   6  16    0.25    3.69
  40   7   1   -0.15    1.63
  40   7   3   -1.82    1.68
  40   7   5   -8.11    4.52
  40   7   7    2.37    2.89
  40   7   9    4.38    2.24
  40   7  11    4.42    2.33
  40   7  13    0.90    2.07
  40   7  15    0.42    1.51
  40   8   0    5.24    2.85
  40   8   2    0.46    1.53
  40   8   4    6.33    3.00
  40   8   6    1.28    1.72
  40   8   8    1.47    1.38
  40   8  10   11.88    5.20
  40   8  12   -2.85    1.53
  40   8  14   -1.11    1.74
  40   9   1   -0.90    1.40
  40   9   3   -0.50    1.53
  40   9   5    7.52    2.62
  40   9   7    4.17    1.97
  40   9   9    5.45    2.56
  40   9  11    3.31    1.80
  40   9  13    1.42    1.82
  40   9  15   -3.46    2.87
  40  10   0   -2.20    1.45
  40  10   2   -0.57    1.68
  40  10   4   -0.73    1.38
  40  10   6    3.39    3.37
  40  10   8    7.19    3.06
  40  10  10    0.69    2.53
  40  10  12   -0.36    1.53
  40  10  14    0.46    3.92
  40  11   1   -2.41    1.51
  40  11   3    1.97    2.30
  40  11   5    1.15    2.16
  40  11   7    1.47    1.76
  40  11   9    1.65    1.91
  40  11  11    0.63    1.63
  40  11  13   -0.27    1.99
  40  12   0    3.14    2.05
  40  12   2    1.45    2.20
  40  12   4    0.86    1.49
  40  12   6   -0.94    1.51
  40  12   8    1.68    1.53
  40  12  10    4.50    2.64
  40  12  12   -5.11    4.63
  40  13   1    3.21    2.12
  40  13   3   -0.02    1.38
  40  13   5   -2.53    1.47
  40  13   7    0.06    1.42
  40  13   9   -3.46    1.51
  40  13  11   -2.05    2.30
  40  14   0    0.10    1.30
  40  14   2    1.36    1.30
  40  14   4   -1.09    1.63
  40  14   6   -0.86    1.57
  40  14   8   -0.02    1.42
  40  14  10   -0.71    2.33
  40  15   1   -0.31    1.45
  40  15   3   -2.49    1.32
  40  15   5   -1.34    1.24
  40  15   7   -1.24    2.09
  40  15   9   -3.67    1.53
  40  16   0   13.28    6.16
  40  16   2    5.78    3.16
  40  16   4    2.37    2.89
  40  16   6   -0.78    1.13
  40  17   1   -3.73    2.14
  40  17   3   -2.01    2.51
  41   1   0    3.94    3.23
  41   1   2    1.01    2.09
  41   1   4    4.06    2.01
  41   1   6   -0.40    2.16
  41   1   8   -0.75    1.53
  41   1  10   -0.46    1.74
  41   1  12   -1.01    1.80
  41   1  14   -2.85    1.82
  41   2   1    1.15    1.59
  41   2   3   -0.65    1.86
  41   2   5    1.28    1.45
  41   2   7    2.16    1.68
  41   2   9    4.17    4.59
  41   2  11   -1.47    1.76
  41   2  13    0.15    1.59
  41   3   0    0.23    1.80
  41   3   2    0.19    1.84
  41   3   4    4.02    2.12
  41   3   6    1.11    1.82
  41   3   8   -1.63    1.70
  41   3  10   -1.74    1.95
  41   3  12    2.95    1.72
  41   3  14   -1.82    3.75
  41   4   1   -0.06    2.09
  41   4   3   -1.72    1.80
  41   4   5    2.91    1.89
  41   4   7   -0.82    1.53
  41   4   9    1.34    1.70
  41   4  11   -0.15    1.53
  41   4  13   -2.49    1.68
  41   5   0   -1.70    2.01
  41   5   2    7.98    6.33
  41   5   4   -1.78    2.22
  41   5   6    4.23    2.03
  41   5   8    1.76    2.03
  41   5  10    1.07    1.38
  41   5  12   -0.46    1.61
  41   5  14   -5.24    3.25
  41   6   1   -2.91    1.65
  41   6   3   -1.09    1.36
  41   6   5   -1.97    1.74
  41   6   7   -1.17    1.84
  41   6   9   -3.69    1.93
  41   6  11    1.13    1.49
  41   6  13   -0.67    2.24
  41   7   0   -0.25    1.86
  41   7   2    0.25    1.42
  41   7   4   15.61   12.65
  41   7   6    1.49    1.61
  41   7   8   -0.52    1.32
  41   7  10   -0.50    1.61
  41   7  12   -0.92    2.03
  41   8   1    2.35    3.69
  41   8   3   -3.60    1.57
  41   8   5    2.26    2.03
  41   8   7   -0.44    1.84
  41   8   9    4.78    5.09
  41   8  11   -1.45    1.47
  41   9   0   17.74   17.93
  41   9   2    1.15    1.82
  41   9   4    0.73    1.68
  41   9   6    3.37    1.80
  41   9   8    2.07    2.20
  41   9  10    3.98    3.12
  41   9  12    3.29    7.33
  41  10   1    0.84    1.70
  41  10   3    1.89    1.59
  41  10   5   -1.59    1.68
  41  10   7    2.93    2.64
  41  10   9   -2.87    2.07
  41  10  11   -0.88    4.15
  41  11   0   15.69   17.95
  41  11   2    0.88    1.57
  41  11   4    0.82    1.32
  41  11   6   -2.01    1.63
  41  11   8    0.59    1.55
  41  11  10    7.31    1.72
  41  12   1    2.60    2.41
  41  12   3   10.64    8.50
  41  12   5   -0.50    2.12
  41  12   7   -5.07    2.24
  41  12   9  -12.44    8.88
  41  13   0    0.31    1.51
  41  13   2   -2.64    1.76
  41  13   4   -0.04    1.89
  41  13   6   -2.97    3.02
  41  13   8   -1.86    1.65
  41  14   1   -1.53    2.74
  41  14   3   -0.42    2.74
  41  14   5    5.82    6.28
  41  15   0    5.34    1.19
  42   0   0   39.38   22.60
  42   1   1   -0.54    2.09
  42   1   3    1.74    1.76
  42   1   5   -0.04    2.30
  42   1   7   -2.58    2.03
  42   1   9   -1.99    2.30
  42   1  11    3.31    2.66
  42   2   0    2.74    2.45
  42   2   2   10.12    4.73
  42   2   4   -0.13    2.03
  42   2   6    5.24    2.83
  42   2   8   -0.17    1.68
  42   2  10    1.42    1.97
  42   3   1    0.71    1.68
  42   3   3   -3.14    1.80
  42   3   5  -11.94    4.57
  42   3   7    3.77    3.48
  42   3   9   -2.60    2.09
  42   3  11   -2.05    2.07
  42   4   0   10.03    6.98
  42   4   2    1.47    1.95
  42   4   4   -0.15    1.93
  42   4   6    2.33    2.18
  42   4   8    5.53    4.78
  42   4  10   -2.77    2.33
  42   5   1    2.41    1.84
  42   5   3    0.34    1.84
  42   5   5    0.80    1.47
  42   5   7    1.13    1.86
  42   5   9    1.13    2.26
  42   5  11    3.60    2.83
  42   6   0   -1.74    1.57
  42   6   2    1.80    3.04
  42   6   4   -0.84    3.04
  42   6   6    0.96    2.09
  42   6   8    1.65    2.01
  42   6  10   -4.67    4.61
  42   7   1    3.81    1.76
  42   7   3   -0.38    1.89
  42   7   5    1.11    2.07
  42   7   7    0.50    2.49
  42   7   9   -1.42    4.27
  42   8   0    3.79    2.30
  42   8   2   -0.94    1.68
  42   8   4    9.78    3.92
  42   8   6   -0.31    1.97
  42   8   8    4.52    3.14
  42   9   1    2.05    2.12
  42   9   3    5.89    4.27
  42   9   5    3.69    2.03
  42   9   7   -6.77    3.04
  42  10   0    1.89    2.12
  42  10   2   -2.72    1.80
  42  10   4   -3.50    2.16
  42  10   6   -0.63    4.00
  42  11   1    5.80    3.83
  42  11   3    1.17    2.47
  42  11   5    6.75    9.20
  42  12   0   -3.75    9.89
  43   1   0   -1.63    2.01
  43   1   2    0.27    1.80
  43   1   4    1.28    2.12
  43   1   6    1.57    1.99
  43   1   8   -4.63    1.34
  43   2   1    1.34    2.56
  43   2   3   -3.14    2.24
  43   2   5   -0.34    2.97
  43   2   7    9.38    6.12
  43   3   0   22.98   30.12
  43   3   2    1.49    1.70
  43   3   4   -1.57    3.08
  43   3   6   -1.01    2.81
  43   3   8    2.28    0.69
  43   4   1   -1.34    2.77
  43   4   3   -3.50    3.69
  43   4   5   -6.18    3.44
  43   5   0   -1.05    2.41
  43   5   2    1.76    4.71
  43   5   4    0.21    3.16
  43   5   6    1.09    2.28
  43   6   1   -0.92    3.58
  43   6   3    2.30    3.29
  43   7   0   -5.36    1.97
  43   7   2    8.50    5.40
   0   0   0    0.00    0.00

_computing_structure_solution     'SHELXT 2018/2 (Sheldrick, 2018)'
;
_shelx_hkl_checksum   61626

_shelx_fab_file
;
    0    1    1   1197.90      0.00
    0    0    2   1779.90      0.00
    1    1    2   -488.57      0.00
    0    2    2   -352.65      0.00
    2    2    2   1973.80      0.00
    0    1    3   -105.64      0.00
    1    2    3     10.33      0.00
    0    3    3    322.60      0.00
    2    3    3    -66.89      0.00
    0    0    4   -782.05      0.00
    1    1    4    477.64      0.00
    1    3    4     19.21      0.00
    0    2    4   -541.59      0.00
    2    2    4   -300.59      0.00
    3    3    4      4.13      0.00
    0    4    4    208.74      0.00
    2    4    4    276.68      0.00
    4    4    4   -204.67      0.00
    0    1    5   -287.30      0.00
    1    2    5    253.03      0.00
    1    4    5    -14.40      0.00
    2    3    5     85.96      0.00
    0    3    5     38.10      0.00
    3    4    5    130.10      0.00
    0    5    5    244.14      0.00
    2    5    5      9.05      0.00
    4    5    5    -33.01      0.00
    0    0    6    119.47      0.00
    1    1    6   -131.48      0.00
    1    3    6    -89.08      0.00
    1    5    6     -9.38      0.00
    0    2    6    211.91      0.00
    2    2    6   -348.47      0.00
    2    4    6     22.47      0.00
    3    3    6    121.37      0.00
    3    5    6     61.74      0.00
    0    4    6   -357.94      0.00
    4    4    6     19.59      0.00
    5    5    6    138.49      0.00
    0    6    6   -208.51      0.00
    2    6    6   -140.32      0.00
    4    6    6    -56.72      0.00
    6    6    6    -72.63      0.00
    0    1    7    213.62      0.00
    1    2    7   -101.33      0.00
    1    4    7     90.88      0.00
    1    6    7    -33.50      0.00
    2    3    7     -9.81      0.00
    2    5    7     78.78      0.00
    0    3    7     46.80      0.00
    3    4    7    -53.75      0.00
    3    6    7    -71.38      0.00
    4    5    7     56.76      0.00
    0    5    7    -65.44      0.00
    5    6    7     49.40      0.00
    0    7    7     13.25      0.00
    2    7    7    -14.88      0.00
    4    7    7     14.48      0.00
    6    7    7      2.98      0.00
    0    0    8   -348.43      0.00
    1    1    8    -62.33      0.00
    1    3    8     51.07      0.00
    1    5    8     95.62      0.00
    1    7    8     16.64      0.00
    0    2    8     54.58      0.00
    2    2    8     22.66      0.00
    2    4    8     -8.38      0.00
    2    6    8     11.02      0.00
    3    3    8   -222.87      0.00
    3    5    8    -82.21      0.00
    3    7    8     -0.75      0.00
    0    4    8      7.99      0.00
    4    4    8     44.88      0.00
    4    6    8     59.15      0.00
    5    5    8    -75.76      0.00
    5    7    8    -62.23      0.00
    0    6    8   -125.96      0.00
    6    6    8     48.83      0.00
    7    7    8     16.54      0.00
    0    8    8    178.09      0.00
    2    8    8    -60.64      0.00
    4    8    8      4.37      0.00
    6    8    8    -33.53      0.00
    8    8    8    -21.50      0.00
    0    1    9     71.29      0.00
    1    2    9    -62.69      0.00
    1    4    9   -104.61      0.00
    1    6    9     19.88      0.00
    1    8    9    -29.97      0.00
    2    3    9   -223.65      0.00
    2    5    9    -70.13      0.00
    2    7    9    -31.17      0.00
    0    3    9    165.70      0.00
    3    4    9    -24.10      0.00
    3    6    9     76.95      0.00
    3    8    9    -37.87      0.00
    4    5    9     25.20      0.00
    4    7    9      7.87      0.00
    0    5    9    134.96      0.00
    5    6    9    -33.52      0.00
    5    8    9     35.85      0.00
    6    7    9     21.28      0.00
    0    7    9     49.76      0.00
    7    8    9     10.51      0.00
    0    9    9     51.59      0.00
    2    9    9     13.72      0.00
    4    9    9    -14.58      0.00
    6    9    9     41.85      0.00
    8    9    9     18.24      0.00
    0    0   10    -53.85      0.00
    1    1   10    -58.62      0.00
    1    3   10    -74.80      0.00
    1    5   10    -27.41      0.00
    1    7   10     -6.58      0.00
    1    9   10     19.11      0.00
    0    2   10    -11.92      0.00
    2    2   10     40.58      0.00
    2    4   10    -75.90      0.00
    2    6   10     37.74      0.00
    2    8   10    -29.48      0.00
    3    3   10     60.86      0.00
    3    5   10      2.51      0.00
    3    7   10    -12.59      0.00
    3    9   10    -28.01      0.00
    0    4   10    112.40      0.00
    4    4   10    160.43      0.00
    4    6   10    -57.38      0.00
    4    8   10     59.13      0.00
    5    5   10      6.64      0.00
    5    7   10     37.63      0.00
    5    9   10    -12.97      0.00
    0    6   10    -25.27      0.00
    6    6   10    -80.00      0.00
    6    8   10     10.06      0.00
    7    7   10    -13.51      0.00
    7    9   10    -21.42      0.00
    0    8   10    -14.32      0.00
    8    8   10    -51.95      0.00
    9    9   10     18.27      0.00
    0   10   10      5.93      0.00
    2   10   10     -8.65      0.00
    4   10   10     -7.98      0.00
    6   10   10     27.11      0.00
    8   10   10     23.70      0.00
   10   10   10     16.29      0.00
    0    1   11     -6.91      0.00
    1    2   11     41.78      0.00
    1    4   11      0.65      0.00
    1    6   11     27.23      0.00
    1    8   11     12.13      0.00
    1   10   11      0.98      0.00
    2    3   11     -9.55      0.00
    2    5   11     14.31      0.00
    2    7   11     41.51      0.00
    2    9   11    -27.58      0.00
    0    3   11     -7.05      0.00
    3    4   11    -11.72      0.00
    3    6   11     44.63      0.00
    3    8   11      3.69      0.00
    3   10   11     -7.29      0.00
    4    5   11    -48.07      0.00
    4    7   11     -8.47      0.00
    4    9   11     32.60      0.00
    0    5   11    -18.98      0.00
    5    6   11     -8.44      0.00
    5    8   11     26.53      0.00
    5   10   11    -27.76      0.00
    6    7   11     14.24      0.00
    6    9   11    -25.25      0.00
    0    7   11    -12.37      0.00
    7    8   11     18.55      0.00
    7   10   11     18.71      0.00
    8    9   11    -11.18      0.00
    0    9   11     11.60      0.00
    9   10   11     -5.91      0.00
    0   11   11     33.07      0.00
    2   11   11      3.89      0.00
    4   11   11    -27.34      0.00
    6   11   11     20.88      0.00
    8   11   11     15.25      0.00
   10   11   11    -32.37      0.00
    0    0   12    -18.76      0.00
    1    1   12    -29.44      0.00
    1    3   12      7.46      0.00
    1    5   12     64.75      0.00
    1    7   12     25.51      0.00
    1    9   12      1.81      0.00
    1   11   12      2.15      0.00
    0    2   12    -32.92      0.00
    2    2   12      2.65      0.00
    2    4   12     46.95      0.00
    2    6   12    -26.88      0.00
    2    8   12     -1.34      0.00
    2   10   12     -8.84      0.00
    3    3   12    -16.65      0.00
    3    5   12     -5.58      0.00
    3    7   12     12.94      0.00
    3    9   12     10.73      0.00
    3   11   12      0.18      0.00
    0    4   12     32.77      0.00
    4    4   12    -13.31      0.00
    4    6   12     11.60      0.00
    4    8   12     16.90      0.00
    4   10   12     42.49      0.00
    5    5   12    -34.58      0.00
    5    7   12     -0.91      0.00
    5    9   12     -7.77      0.00
    5   11   12     18.13      0.00
    0    6   12    -30.34      0.00
    6    6   12     15.00      0.00
    6    8   12    -27.43      0.00
    6   10   12     12.93      0.00
    7    7   12     16.97      0.00
    7    9   12     19.52      0.00
    7   11   12    -21.79      0.00
    0    8   12     -2.82      0.00
    8    8   12      9.63      0.00
    8   10   12    -16.26      0.00
    9    9   12    -46.24      0.00
    9   11   12     78.43      0.00
    0   10   12    -34.40      0.00
   10   10   12    -41.88      0.00
   11   11   12    -24.22      0.00
    0   12   12    -92.23      0.00
    2   12   12    -64.63      0.00
    4   12   12     -0.93      0.00
    6   12   12     18.27      0.00
    8   12   12     -7.00      0.00
   10   12   12    -16.14      0.00
   12   12   12    -25.44      0.00
    0    1   13    -42.52      0.00
    1    2   13     35.75      0.00
    1    4   13     -1.89      0.00
    1    6   13     11.63      0.00
    1    8   13     -2.45      0.00
    1   10   13      6.90      0.00
    1   12   13    -13.10      0.00
    2    3   13      5.04      0.00
    2    5   13      7.32      0.00
    2    7   13     -4.15      0.00
    2    9   13     -8.28      0.00
    2   11   13     26.89      0.00
    0    3   13     46.11      0.00
    3    4   13    -20.80      0.00
    3    6   13     -0.53      0.00
    3    8   13     -8.00      0.00
    3   10   13     -5.10      0.00
    3   12   13     -0.99      0.00
    4    5   13     19.09      0.00
    4    7   13      2.92      0.00
    4    9   13     -0.24      0.00
    4   11   13      8.29      0.00
    0    5   13     14.03      0.00
    5    6   13     -8.18      0.00
    5    8   13      0.16      0.00
    5   10   13    -12.88      0.00
    5   12   13    -20.63      0.00
    6    7   13      8.43      0.00
    6    9   13     -6.05      0.00
    6   11   13     12.93      0.00
    0    7   13    -13.81      0.00
    7    8   13     22.29      0.00
    7   10   13    -27.45      0.00
    7   12   13    -75.16      0.00
    8    9   13     11.74      0.00
    8   11   13     21.37      0.00
    0    9   13     19.62      0.00
    9   10   13     -2.58      0.00
    9   12   13    -16.07      0.00
   10   11   13     57.45      0.00
    0   11   13    -63.89      0.00
   11   12   13    -41.97      0.00
    0   13   13     25.91      0.00
    2   13   13     46.62      0.00
    4   13   13      3.01      0.00
    6   13   13    -35.08      0.00
    8   13   13     21.65      0.00
   10   13   13     -6.98      0.00
   12   13   13     -2.17      0.00
    0    0   14   -166.54      0.00
    1    1   14     34.22      0.00
    1    3   14     15.46      0.00
    1    5   14     -4.47      0.00
    1    7   14    -16.45      0.00
    1    9   14     -6.38      0.00
    1   11   14     26.95      0.00
    1   13   14    100.46      0.00
    0    2   14     -6.19      0.00
    2    2   14    -66.65      0.00
    2    4   14     26.95      0.00
    2    6   14    -36.50      0.00
    2    8   14     -6.63      0.00
    2   10   14     13.91      0.00
    2   12   14    -39.30      0.00
    3    3   14     19.92      0.00
    3    5   14      4.86      0.00
    3    7   14      3.11      0.00
    3    9   14    -15.79      0.00
    3   11   14     -3.48      0.00
    3   13   14     53.58      0.00
    0    4   14    -78.31      0.00
    4    4   14    -13.59      0.00
    4    6   14     68.06      0.00
    4    8   14      3.20      0.00
    4   10   14    -11.20      0.00
    4   12   14    -34.24      0.00
    5    5   14    -49.42      0.00
    5    7   14     -1.67      0.00
    5    9   14     -2.27      0.00
    5   11   14    -44.10      0.00
    5   13   14      9.83      0.00
    0    6   14     40.89      0.00
    6    6   14    -27.81      0.00
    6    8   14     12.46      0.00
    6   10   14     58.69      0.00
    6   12   14     14.42      0.00
    7    7   14    -58.81      0.00
    7    9   14      6.34      0.00
    7   11   14    -96.25      0.00
    7   13   14     21.53      0.00
    0    8   14    -16.17      0.00
    8    8   14    -42.34      0.00
    8   10   14   -123.09      0.00
    8   12   14    -28.29      0.00
    9    9   14    -75.11      0.00
    9   11   14    -34.08      0.00
    9   13   14    -14.11      0.00
    0   10   14     23.13      0.00
   10   10   14    -34.61      0.00
   10   12   14     14.55      0.00
   11   11   14     25.41      0.00
   11   13   14      7.59      0.00
    0   12   14     -8.58      0.00
   12   12   14      7.99      0.00
   13   13   14     13.18      0.00
    0   14   14     24.23      0.00
    2   14   14      4.43      0.00
    4   14   14     59.63      0.00
    6   14   14     -7.45      0.00
    8   14   14     34.10      0.00
   10   14   14     -1.22      0.00
   12   14   14     -8.47      0.00
   14   14   14    -57.54      0.00
    0    1   15     25.35      0.00
    1    2   15    -14.64      0.00
    1    4   15      6.69      0.00
    1    6   15    -15.84      0.00
    1    8   15     -2.29      0.00
    1   10   15    -41.47      0.00
    1   12   15    -81.72      0.00
    1   14   15     -0.72      0.00
    2    3   15    -14.77      0.00
    2    5   15     26.93      0.00
    2    7   15      1.36      0.00
    2    9   15     -1.55      0.00
    2   11   15     -7.64      0.00
    2   13   15      3.62      0.00
    0    3   15     14.40      0.00
    3    4   15      2.84      0.00
    3    6   15      3.65      0.00
    3    8   15     11.18      0.00
    3   10   15    -38.85      0.00
    3   12   15     15.70      0.00
    3   14   15     -0.99      0.00
    4    5   15    -35.14      0.00
    4    7   15     -8.49      0.00
    4    9   15     12.99      0.00
    4   11   15     37.53      0.00
    4   13   15      7.99      0.00
    0    5   15    -29.45      0.00
    5    6   15     23.95      0.00
    5    8   15     18.25      0.00
    5   10   15    -14.49      0.00
    5   12   15     53.81      0.00
    5   14   15     18.87      0.00
    6    7   15    -14.95      0.00
    6    9   15     55.63      0.00
    6   11   15     83.49      0.00
    6   13   15    -10.88      0.00
    0    7   15      1.44      0.00
    7    8   15     99.32      0.00
    7   10   15     51.61      0.00
    7   12   15     14.26      0.00
    7   14   15    -24.54      0.00
    8    9   15     73.15      0.00
    8   11   15     26.55      0.00
    8   13   15     -4.21      0.00
    0    9   15     16.27      0.00
    9   10   15     -1.43      0.00
    9   12   15     -2.84      0.00
    9   14   15     18.65      0.00
   10   11   15      1.84      0.00
   10   13   15     -6.13      0.00
    0   11   15    -36.31      0.00
   11   12   15    -13.32      0.00
   11   14   15     23.48      0.00
   12   13   15      2.45      0.00
    0   13   15    -25.86      0.00
   13   14   15     -2.54      0.00
    0   15   15    -26.25      0.00
    2   15   15      1.31      0.00
    4   15   15    -19.02      0.00
    6   15   15     -3.16      0.00
    8   15   15      1.07      0.00
   10   15   15      2.68      0.00
   12   15   15     22.59      0.00
   14   15   15     13.21      0.00
    0    0   16     26.85      0.00
    1    1   16    -25.40      0.00
    1    3   16    -26.04      0.00
    1    5   16    -13.53      0.00
    1    7   16     11.86      0.00
    1    9   16    -30.71      0.00
    1   11   16      2.40      0.00
    1   13   16     13.52      0.00
    1   15   16      4.26      0.00
    0    2   16     62.56      0.00
    2    2   16     14.16      0.00
    2    4   16     30.06      0.00
    2    6   16     -5.90      0.00
    2    8   16     -2.16      0.00
    2   10   16     14.36      0.00
    2   12   16     -0.38      0.00
    2   14   16     -8.50      0.00
    3    3   16     27.38      0.00
    3    5   16      8.82      0.00
    3    7   16     16.15      0.00
    3    9   16     18.80      0.00
    3   11   16     43.26      0.00
    3   13   16      7.99      0.00
    3   15   16     15.58      0.00
    0    4   16      6.17      0.00
    4    4   16    -35.57      0.00
    4    6   16    -17.04      0.00
    4    8   16     -3.51      0.00
    4   10   16    -29.55      0.00
    4   12   16     12.08      0.00
    4   14   16     -0.85      0.00
    5    5   16     43.35      0.00
    5    7   16     32.77      0.00
    5    9   16   -123.73      0.00
    5   11   16    -21.70      0.00
    5   13   16     -7.21      0.00
    5   15   16     -4.53      0.00
    0    6   16     18.89      0.00
    6    6   16      9.30      0.00
    6    8   16     18.61      0.00
    6   10   16    -12.21      0.00
    6   12   16     16.02      0.00
    6   14   16     -4.75      0.00
    7    7   16    -18.87      0.00
    7    9   16    -28.83      0.00
    7   11   16     -3.27      0.00
    7   13   16     -1.22      0.00
    7   15   16     18.84      0.00
    0    8   16    -27.41      0.00
    8    8   16    100.99      0.00
    8   10   16     11.05      0.00
    8   12   16     -1.53      0.00
    8   14   16     10.30      0.00
    9    9   16     25.40      0.00
    9   11   16      9.82      0.00
    9   13   16     -3.25      0.00
    9   15   16      9.84      0.00
    0   10   16     32.28      0.00
   10   10   16    -18.82      0.00
   10   12   16    -12.43      0.00
   10   14   16     -5.37      0.00
   11   11   16      9.22      0.00
   11   13   16     -0.59      0.00
   11   15   16     -4.91      0.00
    0   12   16    -28.36      0.00
   12   12   16    -10.05      0.00
   12   14   16    -14.07      0.00
   13   13   16      1.05      0.00
   13   15   16    -15.21      0.00
    0   14   16    -38.33      0.00
   14   14   16     12.26      0.00
   15   15   16    -20.87      0.00
    0   16   16    -25.39      0.00
    2   16   16     35.73      0.00
    4   16   16    -16.16      0.00
    6   16   16    -16.70      0.00
    8   16   16     -2.97      0.00
   10   16   16     -2.14      0.00
   12   16   16     -9.37      0.00
   14   16   16      6.18      0.00
   16   16   16    -30.42      0.00
    0    1   17    -22.75      0.00
    1    2   17     17.48      0.00
    1    4   17    -27.97      0.00
    1    6   17     -0.04      0.00
    1    8   17     -7.22      0.00
    1   10   17    -16.03      0.00
    1   12   17    -23.44      0.00
    1   14   17     10.83      0.00
    1   16   17     -3.31      0.00
    2    3   17    -26.32      0.00
    2    5   17    -26.99      0.00
    2    7   17     27.38      0.00
    2    9   17     -0.43      0.00
    2   11   17    -10.00      0.00
    2   13   17    -15.49      0.00
    2   15   17    -13.84      0.00
    0    3   17      9.96      0.00
    3    4   17     17.91      0.00
    3    6   17      4.01      0.00
    3    8   17    129.76      0.00
    3   10   17    -21.16      0.00
    3   12   17     -8.01      0.00
    3   14   17      6.54      0.00
    3   16   17    -12.95      0.00
    4    5   17      3.35      0.00
    4    7   17     60.79      0.00
    4    9   17    -38.07      0.00
    4   11   17     -4.79      0.00
    4   13   17      6.48      0.00
    4   15   17     15.37      0.00
    0    5   17     24.74      0.00
    5    6   17    -24.29      0.00
    5    8   17     27.41      0.00
    5   10   17    -19.44      0.00
    5   12   17    -25.81      0.00
    5   14   17     14.58      0.00
    5   16   17      5.28      0.00
    6    7   17    -39.08      0.00
    6    9   17    -18.22      0.00
    6   11   17     -0.65      0.00
    6   13   17     -4.67      0.00
    6   15   17      4.43      0.00
    0    7   17      7.42      0.00
    7    8   17    -32.95      0.00
    7   10   17     17.54      0.00
    7   12   17      3.49      0.00
    7   14   17    -22.00      0.00
    7   16   17     -2.89      0.00
    8    9   17     -0.74      0.00
    8   11   17     -5.14      0.00
    8   13   17      2.62      0.00
    8   15   17      3.37      0.00
    0    9   17     33.09      0.00
    9   10   17    -12.35      0.00
    9   12   17     -0.44      0.00
    9   14   17     -7.14      0.00
    9   16   17     -2.40      0.00
   10   11   17     -5.30      0.00
   10   13   17      3.37      0.00
   10   15   17    -11.83      0.00
    0   11   17      5.51      0.00
   11   12   17     11.82      0.00
   11   14   17     12.88      0.00
   11   16   17     -0.05      0.00
   12   13   17     -5.37      0.00
   12   15   17    -14.52      0.00
    0   13   17      3.71      0.00
   13   14   17      2.02      0.00
   13   16   17    -11.04      0.00
   14   15   17      0.13      0.00
    0   15   17     16.13      0.00
   15   16   17      9.18      0.00
    0   17   17    -17.49      0.00
    2   17   17      4.59      0.00
    4   17   17     15.80      0.00
    6   17   17    -14.24      0.00
    8   17   17     19.32      0.00
   10   17   17     -4.73      0.00
   12   17   17     10.57      0.00
   14   17   17    -18.95      0.00
   16   17   17      5.45      0.00
    0    0   18     42.16      0.00
    1    1   18      0.36      0.00
    1    3   18    -17.85      0.00
    1    5   18     21.87      0.00
    1    7   18    -75.86      0.00
    1    9   18    -11.37      0.00
    1   11   18     15.48      0.00
    1   13   18    -25.76      0.00
    1   15   18    -11.67      0.00
    1   17   18     -4.79      0.00
    0    2   18    -59.16      0.00
    2    2   18    -13.58      0.00
    2    4   18      3.01      0.00
    2    6   18    -53.96      0.00
    2    8   18    -41.70      0.00
    2   10   18    -14.50      0.00
    2   12   18     12.47      0.00
    2   14   18    -14.65      0.00
    2   16   18     10.87      0.00
    3    3   18     47.81      0.00
    3    5   18     59.08      0.00
    3    7   18    -22.39      0.00
    3    9   18      6.33      0.00
    3   11   18    -13.52      0.00
    3   13   18    -23.38      0.00
    3   15   18     21.14      0.00
    3   17   18      6.50      0.00
    0    4   18     46.58      0.00
    4    4   18    108.58      0.00
    4    6   18    -13.99      0.00
    4    8   18      3.55      0.00
    4   10   18      2.25      0.00
    4   12   18    -10.90      0.00
    4   14   18    -13.64      0.00
    4   16   18      9.81      0.00
    5    5   18    -87.82      0.00
    5    7   18    -23.67      0.00
    5    9   18     -1.45      0.00
    5   11   18      7.12      0.00
    5   13   18     24.88      0.00
    5   15   18     12.40      0.00
    5   17   18      0.15      0.00
    0    6   18     49.07      0.00
    6    6   18     48.36      0.00
    6    8   18     15.40      0.00
    6   10   18    -10.23      0.00
    6   12   18     13.63      0.00
    6   14   18     -9.16      0.00
    6   16   18     -8.17      0.00
    7    7   18     -3.32      0.00
    7    9   18      4.17      0.00
    7   11   18      8.29      0.00
    7   13   18     -4.38      0.00
    7   15   18      6.86      0.00
    7   17   18      1.84      0.00
    0    8   18     55.74      0.00
    8    8   18     11.00      0.00
    8   10   18      0.10      0.00
    8   12   18      7.59      0.00
    8   14   18     -4.71      0.00
    8   16   18      6.58      0.00
    9    9   18      0.26      0.00
    9   11   18     16.23      0.00
    9   13   18      5.10      0.00
    9   15   18    -13.66      0.00
    9   17   18     -7.66      0.00
    0   10   18    -14.45      0.00
   10   10   18    -13.66      0.00
   10   12   18    -17.91      0.00
   10   14   18     -3.56      0.00
   10   16   18     -7.92      0.00
   11   11   18      6.21      0.00
   11   13   18    -12.62      0.00
   11   15   18      5.92      0.00
   11   17   18     -7.71      0.00
    0   12   18     36.64      0.00
   12   12   18     -4.05      0.00
   12   14   18     13.17      0.00
   12   16   18     19.63      0.00
   13   13   18     -4.28      0.00
   13   15   18     -4.25      0.00
   13   17   18      3.85      0.00
    0   14   18      6.53      0.00
   14   14   18     12.33      0.00
   14   16   18      4.44      0.00
   15   15   18     -1.90      0.00
   15   17   18     -2.44      0.00
    0   16   18     -2.43      0.00
   16   16   18     13.82      0.00
   17   17   18    -14.44      0.00
    0   18   18    -43.74      0.00
    2   18   18      5.92      0.00
    4   18   18      8.95      0.00
    6   18   18    -15.27      0.00
    8   18   18      9.67      0.00
   10   18   18     -5.77      0.00
   12   18   18     -7.83      0.00
   14   18   18      3.57      0.00
   16   18   18     -8.83      0.00
   18   18   18    -17.58      0.00
    0    1   19    109.45      0.00
    1    2   19   -109.42      0.00
    1    4   19    -46.68      0.00
    1    6   19     19.79      0.00
    1    8   19    -30.99      0.00
    1   10   19      6.51      0.00
    1   12   19     -0.55      0.00
    1   14   19      2.68      0.00
    1   16   19      5.05      0.00
    1   18   19    -13.39      0.00
    2    3   19     22.36      0.00
    2    5   19     11.06      0.00
    2    7   19      2.39      0.00
    2    9   19    -23.45      0.00
    2   11   19     -8.44      0.00
    2   13   19      9.29      0.00
    2   15   19     -4.74      0.00
    2   17   19     10.24      0.00
    0    3   19    -28.74      0.00
    3    4   19      4.62      0.00
    3    6   19    -12.56      0.00
    3    8   19      6.85      0.00
    3   10   19      6.33      0.00
    3   12   19     10.21      0.00
    3   14   19      8.03      0.00
    3   16   19      4.03      0.00
    3   18   19     17.85      0.00
    4    5   19      5.24      0.00
    4    7   19      6.80      0.00
    4    9   19      4.05      0.00
    4   11   19     -7.97      0.00
    4   13   19    -12.85      0.00
    4   15   19      1.60      0.00
    4   17   19     -6.98      0.00
    0    5   19    -52.12      0.00
    5    6   19     -2.18      0.00
    5    8   19     -4.87      0.00
    5   10   19     21.62      0.00
    5   12   19     -9.49      0.00
    5   14   19     -4.59      0.00
    5   16   19     24.95      0.00
    5   18   19      2.28      0.00
    6    7   19     -7.41      0.00
    6    9   19    -20.34      0.00
    6   11   19     -3.64      0.00
    6   13   19      4.71      0.00
    6   15   19     -2.85      0.00
    6   17   19      5.32      0.00
    0    7   19      7.24      0.00
    7    8   19      0.35      0.00
    7   10   19      2.84      0.00
    7   12   19    -18.91      0.00
    7   14   19     12.29      0.00
    7   16   19     -6.03      0.00
    7   18   19    -12.74      0.00
    8    9   19     16.35      0.00
    8   11   19     15.32      0.00
    8   13   19    -12.98      0.00
    8   15   19     -2.50      0.00
    8   17   19     -3.72      0.00
    0    9   19     11.56      0.00
    9   10   19    -15.72      0.00
    9   12   19     -5.12      0.00
    9   14   19     -3.80      0.00
    9   16   19      4.02      0.00
    9   18   19     -3.20      0.00
   10   11   19     -3.49      0.00
   10   13   19      6.30      0.00
   10   15   19     10.81      0.00
   10   17   19     -6.72      0.00
    0   11   19     -9.94      0.00
   11   12   19    -13.34      0.00
   11   14   19     -7.80      0.00
   11   16   19      8.37      0.00
   11   18   19      4.30      0.00
   12   13   19     14.12      0.00
   12   15   19      2.97      0.00
   12   17   19     -8.98      0.00
    0   13   19     -3.43      0.00
   13   14   19     -0.53      0.00
   13   16   19    -15.97      0.00
   13   18   19     -6.94      0.00
   14   15   19     -0.42      0.00
   14   17   19      3.18      0.00
    0   15   19      0.29      0.00
   15   16   19      7.44      0.00
   15   18   19     -1.91      0.00
   16   17   19      3.59      0.00
    0   17   19    -13.32      0.00
   17   18   19     -5.15      0.00
    0   19   19     17.18      0.00
    2   19   19     -2.07      0.00
    4   19   19     12.40      0.00
    6   19   19     -0.20      0.00
    8   19   19      8.52      0.00
   10   19   19      3.85      0.00
   12   19   19     -3.31      0.00
   14   19   19     -7.36      0.00
   16   19   19     -0.42      0.00
   18   19   19     -2.70      0.00
    0    0   20     92.56      0.00
    1    1   20    -10.42      0.00
    1    3   20     13.61      0.00
    1    5   20    -18.88      0.00
    1    7   20      7.03      0.00
    1    9   20     -1.44      0.00
    1   11   20      5.93      0.00
    1   13   20     -3.72      0.00
    1   15   20     29.42      0.00
    1   17   20      4.92      0.00
    1   19   20     -3.34      0.00
    0    2   20    -32.30      0.00
    2    2   20     -5.72      0.00
    2    4   20    -13.02      0.00
    2    6   20      1.14      0.00
    2    8   20      1.15      0.00
    2   10   20      0.87      0.00
    2   12   20    -27.32      0.00
    2   14   20     -6.05      0.00
    2   16   20    -11.51      0.00
    2   18   20      8.14      0.00
    3    3   20     -3.72      0.00
    3    5   20     25.82      0.00
    3    7   20     19.32      0.00
    3    9   20    -13.90      0.00
    3   11   20     11.10      0.00
    3   13   20     -2.38      0.00
    3   15   20    -17.23      0.00
    3   17   20    -22.47      0.00
    3   19   20     -7.36      0.00
    0    4   20     45.99      0.00
    4    4   20    -23.49      0.00
    4    6   20    -18.09      0.00
    4    8   20     -9.63      0.00
    4   10   20    -10.11      0.00
    4   12   20     18.10      0.00
    4   14   20     10.36      0.00
    4   16   20     -9.85      0.00
    4   18   20     11.21      0.00
    5    5   20     22.86      0.00
    5    7   20     26.73      0.00
    5    9   20      0.25      0.00
    5   11   20     -8.53      0.00
    5   13   20     -5.00      0.00
    5   15   20    -24.22      0.00
    5   17   20     -2.16      0.00
    5   19   20     -3.69      0.00
    0    6   20      0.35      0.00
    6    6   20      9.28      0.00
    6    8   20     -9.34      0.00
    6   10   20     -1.25      0.00
    6   12   20      1.09      0.00
    6   14   20    -12.30      0.00
    6   16   20      3.58      0.00
    6   18   20     -5.35      0.00
    7    7   20     -0.38      0.00
    7    9   20      9.32      0.00
    7   11   20      0.95      0.00
    7   13   20    -15.54      0.00
    7   15   20    -11.53      0.00
    7   17   20     -8.86      0.00
    7   19   20     -2.12      0.00
    0    8   20      1.36      0.00
    8    8   20     -7.71      0.00
    8   10   20     -6.68      0.00
    8   12   20      9.51      0.00
    8   14   20      7.08      0.00
    8   16   20      8.01      0.00
    8   18   20      7.66      0.00
    9    9   20     -4.33      0.00
    9   11   20      5.67      0.00
    9   13   20      1.68      0.00
    9   15   20     -3.35      0.00
    9   17   20      3.94      0.00
    9   19   20      3.34      0.00
    0   10   20     -1.94      0.00
   10   10   20      5.46      0.00
   10   12   20     -0.50      0.00
   10   14   20     -3.38      0.00
   10   16   20     -5.63      0.00
   10   18   20     10.63      0.00
   11   11   20     -0.10      0.00
   11   13   20     -0.43      0.00
   11   15   20     10.35      0.00
   11   17   20     -5.38      0.00
   11   19   20     -4.95      0.00
    0   12   20     24.00      0.00
   12   12   20     -5.51      0.00
   12   14   20     -0.97      0.00
   12   16   20      0.70      0.00
   12   18   20     -2.16      0.00
   13   13   20    -15.08      0.00
   13   15   20      1.55      0.00
   13   17   20      4.82      0.00
   13   19   20     -2.15      0.00
    0   14   20     -5.43      0.00
   14   14   20     12.33      0.00
   14   16   20     -9.03      0.00
   14   18   20      8.33      0.00
   15   15   20     14.44      0.00
   15   17   20    -13.69      0.00
   15   19   20     -2.76      0.00
    0   16   20      6.17      0.00
   16   16   20    -20.69      0.00
   16   18   20      0.65      0.00
   17   17   20     -0.19      0.00
   17   19   20      4.81      0.00
    0   18   20     -3.36      0.00
   18   18   20      6.68      0.00
   19   19   20      5.13      0.00
    0   20   20    -13.37      0.00
    2   20   20    -17.28      0.00
    4   20   20     31.04      0.00
    6   20   20    -13.78      0.00
    8   20   20     10.01      0.00
   10   20   20     -6.13      0.00
   12   20   20      5.00      0.00
   14   20   20      5.45      0.00
   16   20   20      7.68      0.00
   18   20   20     -9.18      0.00
   20   20   20      7.67      0.00
    0    1   21     -6.90      0.00
    1    2   21      3.95      0.00
    1    4   21     -3.29      0.00
    1    6   21     -2.30      0.00
    1    8   21     12.94      0.00
    1   10   21    -12.64      0.00
    1   12   21     -1.05      0.00
    1   14   21    -23.71      0.00
    1   16   21     -3.63      0.00
    1   18   21     -9.54      0.00
    1   20   21      0.03      0.00
    2    3   21     -4.38      0.00
    2    5   21    -18.90      0.00
    2    7   21    -12.63      0.00
    2    9   21      5.43      0.00
    2   11   21     -9.35      0.00
    2   13   21      2.10      0.00
    2   15   21    -16.09      0.00
    2   17   21     -7.74      0.00
    2   19   21     -5.45      0.00
    0    3   21    -20.07      0.00
    3    4   21      7.82      0.00
    3    6   21     -8.74      0.00
    3    8   21     11.10      0.00
    3   10   21     -9.80      0.00
    3   12   21     -5.36      0.00
    3   14   21      1.49      0.00
    3   16   21     14.16      0.00
    3   18   21     11.37      0.00
    3   20   21      2.04      0.00
    4    5   21      1.33      0.00
    4    7   21     16.75      0.00
    4    9   21      6.53      0.00
    4   11   21      6.09      0.00
    4   13   21      8.20      0.00
    4   15   21     20.56      0.00
    4   17   21     -3.41      0.00
    4   19   21     15.16      0.00
    0    5   21     24.19      0.00
    5    6   21    -20.78      0.00
    5    8   21     10.58      0.00
    5   10   21    -10.35      0.00
    5   12   21      9.44      0.00
    5   14   21      4.91      0.00
    5   16   21     -7.83      0.00
    5   18   21     -8.20      0.00
    5   20   21     -2.78      0.00
    6    7   21     -7.80      0.00
    6    9   21      8.49      0.00
    6   11   21      4.59      0.00
    6   13   21     -5.63      0.00
    6   15   21     -4.43      0.00
    6   17   21      7.26      0.00
    6   19   21     -6.98      0.00
    0    7   21     -8.23      0.00
    7    8   21     14.30      0.00
    7   10   21      8.38      0.00
    7   12   21    -17.91      0.00
    7   14   21     -3.32      0.00
    7   16   21     10.83      0.00
    7   18   21     -6.32      0.00
    7   20   21     -3.39      0.00
    8    9   21    -12.11      0.00
    8   11   21     -0.92      0.00
    8   13   21      7.66      0.00
    8   15   21     14.22      0.00
    8   17   21     -7.37      0.00
    8   19   21     -0.50      0.00
    0    9   21    -11.61      0.00
    9   10   21      7.67      0.00
    9   12   21      0.75      0.00
    9   14   21      5.61      0.00
    9   16   21      2.99      0.00
    9   18   21     -1.51      0.00
    9   20   21     -3.46      0.00
   10   11   21     -3.42      0.00
   10   13   21     -3.57      0.00
   10   15   21     -0.97      0.00
   10   17   21      8.71      0.00
   10   19   21      0.92      0.00
    0   11   21     -1.75      0.00
   11   12   21      2.22      0.00
   11   14   21      8.76      0.00
   11   16   21     -3.95      0.00
   11   18   21     12.38      0.00
   11   20   21     -0.68      0.00
   12   13   21     -8.23      0.00
   12   15   21     10.12      0.00
   12   17   21     -6.78      0.00
   12   19   21      0.18      0.00
    0   13   21      7.85      0.00
   13   14   21     -5.92      0.00
   13   16   21      7.58      0.00
   13   18   21     -1.52      0.00
   13   20   21     -1.46      0.00
   14   15   21     -5.94      0.00
   14   17   21      3.88      0.00
   14   19   21      6.58      0.00
    0   15   21    -13.16      0.00
   15   16   21      5.85      0.00
   15   18   21    -19.30      0.00
   15   20   21      4.04      0.00
   16   17   21     -5.00      0.00
   16   19   21      0.28      0.00
    0   17   21     -3.33      0.00
   17   18   21      0.45      0.00
   17   20   21     -0.58      0.00
   18   19   21      3.27      0.00
    0   19   21     -8.17      0.00
   19   20   21     -2.73      0.00
    0   21   21    -21.51      0.00
    2   21   21     -4.74      0.00
    4   21   21      2.13      0.00
    6   21   21    -22.83      0.00
    8   21   21      6.78      0.00
   10   21   21      4.04      0.00
   12   21   21      5.31      0.00
   14   21   21    -11.87      0.00
   16   21   21     11.15      0.00
   18   21   21     -0.12      0.00
   20   21   21      3.30      0.00
    0    0   22    -45.45      0.00
    1    1   22     12.70      0.00
    1    3   22      3.20      0.00
    1    5   22     -9.70      0.00
    1    7   22      7.05      0.00
    1    9   22      6.38      0.00
    1   11   22     -1.43      0.00
    1   13   22      7.70      0.00
    1   15   22     -9.38      0.00
    1   17   22     -2.45      0.00
    1   19   22      0.54      0.00
    1   21   22     -3.17      0.00
    0    2   22    -18.17      0.00
    2    2   22     -3.69      0.00
    2    4   22      1.08      0.00
    2    6   22     10.13      0.00
    2    8   22    -21.10      0.00
    2   10   22     -0.25      0.00
    2   12   22     -8.06      0.00
    2   14   22     15.18      0.00
    2   16   22    -21.12      0.00
    2   18   22      1.34      0.00
    2   20   22      4.70      0.00
    3    3   22     -3.79      0.00
    3    5   22     -2.60      0.00
    3    7   22     -3.11      0.00
    3    9   22     16.25      0.00
    3   11   22      1.81      0.00
    3   13   22      3.60      0.00
    3   15   22     26.56      0.00
    3   17   22      5.46      0.00
    3   19   22     -6.08      0.00
    3   21   22      1.44      0.00
    0    4   22     10.93      0.00
    4    4   22    -17.15      0.00
    4    6   22     28.31      0.00
    4    8   22     -8.01      0.00
    4   10   22    -17.30      0.00
    4   12   22     -0.78      0.00
    4   14   22      2.99      0.00
    4   16   22     -1.25      0.00
    4   18   22     -3.72      0.00
    4   20   22      5.25      0.00
    5    5   22      1.48      0.00
    5    7   22    -12.31      0.00
    5    9   22     -3.48      0.00
    5   11   22     -6.25      0.00
    5   13   22      0.96      0.00
    5   15   22     13.48      0.00
    5   17   22      2.34      0.00
    5   19   22      1.07      0.00
    5   21   22      1.13      0.00
    0    6   22     13.72      0.00
    6    6   22      0.59      0.00
    6    8   22     -4.83      0.00
    6   10   22      0.97      0.00
    6   12   22     10.06      0.00
    6   14   22      0.77      0.00
    6   16   22     -4.25      0.00
    6   18   22     -1.31      0.00
    6   20   22     -1.93      0.00
    7    7   22      3.10      0.00
    7    9   22     -1.25      0.00
    7   11   22     -8.43      0.00
    7   13   22     22.76      0.00
    7   15   22      9.93      0.00
    7   17   22      4.65      0.00
    7   19   22     -8.39      0.00
    7   21   22     -8.94      0.00
    0    8   22      1.34      0.00
    8    8   22     12.33      0.00
    8   10   22    -21.59      0.00
    8   12   22      4.08      0.00
    8   14   22     -5.80      0.00
    8   16   22     -4.21      0.00
    8   18   22     10.54      0.00
    8   20   22      8.47      0.00
    9    9   22     -1.64      0.00
    9   11   22      8.43      0.00
    9   13   22     -2.51      0.00
    9   15   22     -2.37      0.00
    9   17   22     -7.65      0.00
    9   19   22     -1.29      0.00
    9   21   22      5.47      0.00
    0   10   22     -1.57      0.00
   10   10   22     -6.33      0.00
   10   12   22    -16.18      0.00
   10   14   22     -4.42      0.00
   10   16   22      1.56      0.00
   10   18   22     -1.54      0.00
   10   20   22     -4.79      0.00
   11   11   22     -1.70      0.00
   11   13   22      3.18      0.00
   11   15   22     -5.98      0.00
   11   17   22      5.77      0.00
   11   19   22      0.97      0.00
   11   21   22     -4.58      0.00
    0   12   22      2.21      0.00
   12   12   22     24.72      0.00
   12   14   22      7.42      0.00
   12   16   22     -4.14      0.00
   12   18   22      0.99      0.00
   12   20   22      5.20      0.00
   13   13   22     -6.32      0.00
   13   15   22      0.43      0.00
   13   17   22    -14.85      0.00
   13   19   22      5.60      0.00
   13   21   22     -2.28      0.00
    0   14   22      4.47      0.00
   14   14   22     -8.92      0.00
   14   16   22      6.18      0.00
   14   18   22    -10.06      0.00
   14   20   22     -0.43      0.00
   15   15   22      0.06      0.00
   15   17   22      5.90      0.00
   15   19   22      5.96      0.00
   15   21   22     -1.85      0.00
    0   16   22      6.69      0.00
   16   16   22     -4.39      0.00
   16   18   22     -8.74      0.00
   16   20   22      0.01      0.00
   17   17   22      5.07      0.00
   17   19   22     -9.76      0.00
   17   21   22     -2.41      0.00
    0   18   22     21.79      0.00
   18   18   22     -2.79      0.00
   18   20   22     -6.82      0.00
   19   19   22      4.03      0.00
   19   21   22      1.37      0.00
    0   20   22      5.17      0.00
   20   20   22     -2.62      0.00
   21   21   22     -9.03      0.00
    0   22   22      0.49      0.00
    2   22   22     12.00      0.00
    4   22   22    -11.46      0.00
    6   22   22      6.20      0.00
    8   22   22     17.39      0.00
   10   22   22     -0.86      0.00
   12   22   22     -1.45      0.00
   14   22   22     -4.59      0.00
   16   22   22     -9.46      0.00
   18   22   22      0.23      0.00
   20   22   22     -5.55      0.00
   22   22   22    -18.86      0.00
    0    1   23     -6.78      0.00
    1    2   23     -0.24      0.00
    1    4   23      8.59      0.00
    1    6   23    -11.82      0.00
    1    8   23     -1.48      0.00
    1   10   23     -0.80      0.00
    1   12   23      0.06      0.00
    1   14   23      6.61      0.00
    1   16   23     -7.25      0.00
    1   18   23      2.39      0.00
    1   20   23    -15.55      0.00
    1   22   23      1.30      0.00
    2    3   23    -10.36      0.00
    2    5   23      5.52      0.00
    2    7   23      3.48      0.00
    2    9   23    -15.69      0.00
    2   11   23      4.75      0.00
    2   13   23     -0.66      0.00
    2   15   23     -3.77      0.00
    2   17   23     -8.53      0.00
    2   19   23      2.22      0.00
    2   21   23    -10.78      0.00
    0    3   23     35.81      0.00
    3    4   23    -13.80      0.00
    3    6   23      1.02      0.00
    3    8   23      3.33      0.00
    3   10   23     11.74      0.00
    3   12   23    -10.62      0.00
    3   14   23     -6.42      0.00
    3   16   23      1.12      0.00
    3   18   23    -10.74      0.00
    3   20   23      9.54      0.00
    3   22   23      8.04      0.00
    4    5   23      6.00      0.00
    4    7   23      5.68      0.00
    4    9   23      1.62      0.00
    4   11   23      9.36      0.00
    4   13   23      0.43      0.00
    4   15   23      7.66      0.00
    4   17   23     27.38      0.00
    4   19   23      1.59      0.00
    4   21   23      4.51      0.00
    0    5   23    -12.06      0.00
    5    6   23     -3.18      0.00
    5    8   23     10.78      0.00
    5   10   23      3.15      0.00
    5   12   23    -10.21      0.00
    5   14   23     -2.60      0.00
    5   16   23     -1.77      0.00
    5   18   23      2.40      0.00
    5   20   23     -3.43      0.00
    5   22   23     -5.31      0.00
    6    7   23    -17.19      0.00
    6    9   23      2.96      0.00
    6   11   23     -9.21      0.00
    6   13   23     -5.54      0.00
    6   15   23     -4.84      0.00
    6   17   23    -13.95      0.00
    6   19   23     -1.77      0.00
    6   21   23      1.37      0.00
    0    7   23      0.22      0.00
    7    8   23      9.67      0.00
    7   10   23      6.63      0.00
    7   12   23      6.53      0.00
    7   14   23     -5.65      0.00
    7   16   23     -3.60      0.00
    7   18   23      4.96      0.00
    7   20   23      2.22      0.00
    7   22   23     13.61      0.00
    8    9   23     -2.28      0.00
    8   11   23      0.55      0.00
    8   13   23      0.49      0.00
    8   15   23     -1.67      0.00
    8   17   23      1.49      0.00
    8   19   23      8.76      0.00
    8   21   23      8.47      0.00
    0    9   23      7.44      0.00
    9   10   23     17.77      0.00
    9   12   23     -6.21      0.00
    9   14   23     -5.92      0.00
    9   16   23     -2.36      0.00
    9   18   23     -1.01      0.00
    9   20   23     -1.64      0.00
    9   22   23    -13.42      0.00
   10   11   23      3.65      0.00
   10   13   23     -4.75      0.00
   10   15   23     -2.22      0.00
   10   17   23     -4.89      0.00
   10   19   23     -1.48      0.00
   10   21   23     -2.07      0.00
    0   11   23     -7.49      0.00
   11   12   23      3.95      0.00
   11   14   23     -0.80      0.00
   11   16   23      1.43      0.00
   11   18   23    -12.39      0.00
   11   20   23     -2.27      0.00
   11   22   23      2.91      0.00
   12   13   23     -6.06      0.00
   12   15   23     -9.71      0.00
   12   17   23      4.12      0.00
   12   19   23     10.54      0.00
   12   21   23      7.40      0.00
    0   13   23    -10.21      0.00
   13   14   23     -0.86      0.00
   13   16   23     10.50      0.00
   13   18   23    -11.26      0.00
   13   20   23    -14.32      0.00
   13   22   23      2.59      0.00
   14   15   23     -0.12      0.00
   14   17   23     -3.98      0.00
   14   19   23      4.57      0.00
   14   21   23     -2.49      0.00
    0   15   23     10.61      0.00
   15   16   23     -5.53      0.00
   15   18   23      7.74      0.00
   15   20   23      7.19      0.00
   15   22   23     -9.70      0.00
   16   17   23     -3.41      0.00
   16   19   23      2.87      0.00
   16   21   23      6.09      0.00
    0   17   23     14.67      0.00
   17   18   23      5.00      0.00
   17   20   23      1.41      0.00
   17   22   23     -1.03      0.00
   18   19   23     -0.49      0.00
   18   21   23     -8.57      0.00
    0   19   23     -1.48      0.00
   19   20   23     -2.16      0.00
   19   22   23     -8.45      0.00
   20   21   23      2.26      0.00
    0   21   23     17.37      0.00
   21   22   23     -4.50      0.00
    0   23   23     -2.52      0.00
    2   23   23    -19.30      0.00
    4   23   23     20.68      0.00
    6   23   23     -1.03      0.00
    8   23   23     -4.65      0.00
   10   23   23      1.85      0.00
   12   23   23      3.43      0.00
   14   23   23     -1.78      0.00
   16   23   23     -6.61      0.00
   18   23   23      2.01      0.00
   20   23   23     -4.03      0.00
   22   23   23     -0.47      0.00
    0    0   24     -6.15      0.00
    1    1   24     -5.46      0.00
    1    3   24     -5.55      0.00
    1    5   24     11.93      0.00
    1    7   24    -11.93      0.00
    1    9   24     -4.51      0.00
    1   11   24      2.60      0.00
    1   13   24      2.10      0.00
    1   15   24    -15.57      0.00
    1   17   24      0.59      0.00
    1   19   24     12.58      0.00
    1   21   24     -2.67      0.00
    1   23   24    -14.60      0.00
    0    2   24     15.88      0.00
    2    2   24    -11.28      0.00
    2    4   24      0.77      0.00
    2    6   24    -19.72      0.00
    2    8   24     11.28      0.00
    2   10   24      5.09      0.00
    2   12   24     23.59      0.00
    2   14   24     -5.19      0.00
    2   16   24     -1.66      0.00
    2   18   24     -4.30      0.00
    2   20   24     -1.98      0.00
    2   22   24    -11.31      0.00
    3    3   24     -1.90      0.00
    3    5   24     -8.79      0.00
    3    7   24     -1.24      0.00
    3    9   24     -8.35      0.00
    3   11   24     -7.87      0.00
    3   13   24     -3.14      0.00
    3   15   24      3.29      0.00
    3   17   24     -1.14      0.00
    3   19   24      3.06      0.00
    3   21   24      8.27      0.00
    3   23   24     -7.39      0.00
    0    4   24    -16.24      0.00
    4    4   24     19.14      0.00
    4    6   24      3.32      0.00
    4    8   24      9.33      0.00
    4   10   24     -1.57      0.00
    4   12   24     -3.05      0.00
    4   14   24     -4.10      0.00
    4   16   24      6.35      0.00
    4   18   24     -0.51      0.00
    4   20   24      9.21      0.00
    4   22   24      8.35      0.00
    5    5   24    -34.41      0.00
    5    7   24     -3.53      0.00
    5    9   24      9.34      0.00
    5   11   24     11.11      0.00
    5   13   24     -4.70      0.00
    5   15   24     10.73      0.00
    5   17   24      3.99      0.00
    5   19   24      0.18      0.00
    5   21   24      5.11      0.00
    5   23   24      4.90      0.00
    0    6   24     35.68      0.00
    6    6   24      7.01      0.00
    6    8   24     10.50      0.00
    6   10   24     -7.66      0.00
    6   12   24    -11.67      0.00
    6   14   24     -5.69      0.00
    6   16   24      2.46      0.00
    6   18   24      2.49      0.00
    6   20   24     -1.28      0.00
    6   22   24     -8.47      0.00
    7    7   24    -11.95      0.00
    7    9   24     -1.78      0.00
    7   11   24      0.36      0.00
    7   13   24    -10.75      0.00
    7   15   24    -12.66      0.00
    7   17   24      1.86      0.00
    7   19   24      5.78      0.00
    7   21   24     -3.93      0.00
    7   23   24      3.72      0.00
    0    8   24     23.06      0.00
    8    8   24     -6.38      0.00
    8   10   24     -0.04      0.00
    8   12   24      7.19      0.00
    8   14   24     -3.05      0.00
    8   16   24     -5.24      0.00
    8   18   24     -4.13      0.00
    8   20   24    -13.41      0.00
    8   22   24     13.60      0.00
    9    9   24     -9.49      0.00
    9   11   24      6.37      0.00
    9   13   24     -5.95      0.00
    9   15   24     13.10      0.00
    9   17   24     -7.62      0.00
    9   19   24      3.18      0.00
    9   21   24     -2.47      0.00
    9   23   24      2.77      0.00
    0   10   24     -5.86      0.00
   10   10   24     -4.14      0.00
   10   12   24     -6.95      0.00
   10   14   24      5.61      0.00
   10   16   24     -1.68      0.00
   10   18   24     -8.05      0.00
   10   20   24      3.32      0.00
   10   22   24     -3.95      0.00
   11   11   24    -14.92      0.00
   11   13   24      1.20      0.00
   11   15   24     -1.93      0.00
   11   17   24      9.69      0.00
   11   19   24      0.76      0.00
   11   21   24      0.29      0.00
   11   23   24     -0.75      0.00
    0   12   24     22.28      0.00
   12   12   24     13.87      0.00
   12   14   24      1.76      0.00
   12   16   24    -10.10      0.00
   12   18   24      8.57      0.00
   12   20   24      6.65      0.00
   12   22   24    -10.60      0.00
   13   13   24     -1.05      0.00
   13   15   24      8.95      0.00
   13   17   24     -3.86      0.00
   13   19   24      0.54      0.00
   13   21   24     -2.60      0.00
   13   23   24      1.59      0.00
    0   14   24     -1.51      0.00
   14   14   24      2.87      0.00
   14   16   24      0.35      0.00
   14   18   24     -3.41      0.00
   14   20   24     -1.78      0.00
   14   22   24     -2.68      0.00
   15   15   24     -2.14      0.00
   15   17   24      2.27      0.00
   15   19   24     -1.52      0.00
   15   21   24      6.66      0.00
   15   23   24      5.65      0.00
    0   16   24      0.42      0.00
   16   16   24    -20.51      0.00
   16   18   24      2.30      0.00
   16   20   24      3.97      0.00
   16   22   24      0.58      0.00
   17   17   24     -9.77      0.00
   17   19   24      1.34      0.00
   17   21   24    -10.08      0.00
   17   23   24      0.05      0.00
    0   18   24     16.57      0.00
   18   18   24      5.83      0.00
   18   20   24      0.38      0.00
   18   22   24      5.08      0.00
   19   19   24     -1.43      0.00
   19   21   24      5.34      0.00
   19   23   24      4.66      0.00
    0   20   24      5.58      0.00
   20   20   24    -10.76      0.00
   20   22   24      0.30      0.00
   21   21   24      6.00      0.00
   21   23   24      1.89      0.00
    0   22   24     19.61      0.00
   22   22   24    -10.26      0.00
   23   23   24     -2.15      0.00
    0   24   24      6.77      0.00
    2   24   24     -3.83      0.00
    4   24   24     15.65      0.00
    6   24   24    -12.07      0.00
    8   24   24     -2.34      0.00
   10   24   24      4.22      0.00
   12   24   24      3.54      0.00
   14   24   24     -5.62      0.00
   16   24   24      1.91      0.00
   18   24   24     -0.91      0.00
   20   24   24     -1.68      0.00
   22   24   24     13.84      0.00
   24   24   24    -25.05      0.00
    0    1   25     -9.82      0.00
    1    2   25     -0.99      0.00
    1    4   25      2.70      0.00
    1    6   25      9.94      0.00
    1    8   25     -4.91      0.00
    1   10   25     11.96      0.00
    1   12   25    -14.81      0.00
    1   14   25     -8.27      0.00
    1   16   25      3.48      0.00
    1   18   25     -3.30      0.00
    1   20   25      9.00      0.00
    1   22   25      1.53      0.00
    1   24   25     -5.88      0.00
    2    3   25      4.76      0.00
    2    5   25     11.83      0.00
    2    7   25      1.88      0.00
    2    9   25     -7.00      0.00
    2   11   25     10.55      0.00
    2   13   25     -4.53      0.00
    2   15   25      6.76      0.00
    2   17   25     -4.37      0.00
    2   19   25     14.59      0.00
    2   21   25     -7.17      0.00
    2   23   25    -11.74      0.00
    0    3   25     -0.34      0.00
    3    4   25     -6.07      0.00
    3    6   25     -8.19      0.00
    3    8   25     -7.30      0.00
    3   10   25     -1.53      0.00
    3   12   25     -4.56      0.00
    3   14   25      6.87      0.00
    3   16   25     -1.19      0.00
    3   18   25      6.88      0.00
    3   20   25     -4.80      0.00
    3   22   25      3.34      0.00
    3   24   25      9.34      0.00
    4    5   25     20.82      0.00
    4    7   25      1.58      0.00
    4    9   25      4.09      0.00
    4   11   25     -7.20      0.00
    4   13   25      4.35      0.00
    4   15   25     -8.54      0.00
    4   17   25     -7.59      0.00
    4   19   25    -10.58      0.00
    4   21   25      5.28      0.00
    4   23   25      5.65      0.00
    0    5   25     -8.19      0.00
    5    6   25     -2.25      0.00
    5    8   25     -1.76      0.00
    5   10   25      3.14      0.00
    5   12   25     -2.30      0.00
    5   14   25     -5.54      0.00
    5   16   25     -5.56      0.00
    5   18   25      7.68      0.00
    5   20   25     -2.43      0.00
    5   22   25     -5.64      0.00
    5   24   25      4.91      0.00
    6    7   25      0.43      0.00
    6    9   25     -0.89      0.00
    6   11   25     -3.48      0.00
    6   13   25     -8.47      0.00
    6   15   25      6.67      0.00
    6   17   25     -3.97      0.00
    6   19   25      8.40      0.00
    6   21   25     -0.39      0.00
    6   23   25     -1.14      0.00
    0    7   25     -1.31      0.00
    7    8   25     -8.52      0.00
    7   10   25     -8.66      0.00
    7   12   25      1.34      0.00
    7   14   25      4.26      0.00
    7   16   25      1.43      0.00
    7   18   25     -4.16      0.00
    7   20   25      0.90      0.00
    7   22   25      5.01      0.00
    7   24   25      4.21      0.00
    8    9   25     -5.08      0.00
    8   11   25     -3.22      0.00
    8   13   25     -3.57      0.00
    8   15   25     -1.88      0.00
    8   17   25      0.93      0.00
    8   19   25     -0.23      0.00
    8   21   25     -2.93      0.00
    8   23   25     -2.82      0.00
    0    9   25      7.06      0.00
    9   10   25     -1.73      0.00
    9   12   25     -0.59      0.00
    9   14   25     -4.90      0.00
    9   16   25      9.24      0.00
    9   18   25     -3.18      0.00
    9   20   25      7.34      0.00
    9   22   25    -10.24      0.00
    9   24   25     -8.17      0.00
   10   11   25     -0.51      0.00
   10   13   25     -2.58      0.00
   10   15   25     -3.34      0.00
   10   17   25    -10.68      0.00
   10   19   25     -2.21      0.00
   10   21   25     -3.14      0.00
   10   23   25      5.36      0.00
    0   11   25    -10.28      0.00
   11   12   25     -4.77      0.00
   11   14   25     -0.40      0.00
   11   16   25     -4.01      0.00
   11   18   25     -5.23      0.00
   11   20   25    -21.40      0.00
   11   22   25     -6.84      0.00
   11   24   25     -0.13      0.00
   12   13   25      3.94      0.00
   12   15   25      6.43      0.00
   12   17   25      2.58      0.00
   12   19   25     -3.53      0.00
   12   21   25      2.26      0.00
   12   23   25     -5.89      0.00
    0   13   25     10.87      0.00
   13   14   25     -6.95      0.00
   13   16   25      0.81      0.00
   13   18   25     -3.24      0.00
   13   20   25     -3.60      0.00
   13   22   25     -3.70      0.00
   13   24   25     -0.64      0.00
   14   15   25     13.06      0.00
   14   17   25      1.10      0.00
   14   19   25     -4.00      0.00
   14   21   25      3.82      0.00
   14   23   25     -5.65      0.00
    0   15   25     -7.60      0.00
   15   16   25      2.26      0.00
   15   18   25     -2.55      0.00
   15   20   25     -4.39      0.00
   15   22   25      0.38      0.00
   15   24   25      0.98      0.00
   16   17   25     12.40      0.00
   16   19   25     -6.08      0.00
   16   21   25     -7.42      0.00
   16   23   25     -8.55      0.00
    0   17   25     -4.00      0.00
   17   18   25     -2.25      0.00
   17   20   25      3.40      0.00
   17   22   25      4.49      0.00
   17   24   25      2.11      0.00
   18   19   25     24.86      0.00
   18   21   25      0.69      0.00
   18   23   25     -0.55      0.00
    0   19   25    -10.00      0.00
   19   20   25     -4.11      0.00
   19   22   25      3.55      0.00
   19   24   25     -0.94      0.00
   20   21   25      1.26      0.00
   20   23   25      8.06      0.00
    0   21   25      6.69      0.00
   21   22   25      2.41      0.00
   21   24   25      6.18      0.00
   22   23   25     -3.98      0.00
    0   23   25     -2.74      0.00
   23   24   25      0.06      0.00
    0   25   25     21.85      0.00
    2   25   25      5.48      0.00
    4   25   25      1.15      0.00
    6   25   25      5.86      0.00
    8   25   25      3.92      0.00
   10   25   25      0.60      0.00
   12   25   25      8.72      0.00
   14   25   25      3.97      0.00
   16   25   25     -2.12      0.00
   18   25   25     -3.96      0.00
   20   25   25     -0.92      0.00
   22   25   25     -0.51      0.00
   24   25   25     -0.97      0.00
    0    0   26     15.95      0.00
    1    1   26    -23.08      0.00
    1    3   26     -0.35      0.00
    1    5   26     -4.96      0.00
    1    7   26      9.54      0.00
    1    9   26     -4.07      0.00
    1   11   26     -8.49      0.00
    1   13   26     -9.01      0.00
    1   15   26     11.74      0.00
    1   17   26      6.77      0.00
    1   19   26     -9.40      0.00
    1   21   26     -0.96      0.00
    1   23   26      7.67      0.00
    1   25   26      2.32      0.00
    0    2   26      6.34      0.00
    2    2   26     -3.85      0.00
    2    4   26     16.35      0.00
    2    6   26    -10.00      0.00
    2    8   26      0.43      0.00
    2   10   26      3.71      0.00
    2   12   26     10.52      0.00
    2   14   26     -9.18      0.00
    2   16   26      0.11      0.00
    2   18   26     14.45      0.00
    2   20   26     24.12      0.00
    2   22   26     -8.00      0.00
    2   24   26     -0.04      0.00
    3    3   26     -4.80      0.00
    3    5   26      9.00      0.00
    3    7   26      0.03      0.00
    3    9   26      0.37      0.00
    3   11   26      3.07      0.00
    3   13   26     -0.41      0.00
    3   15   26     -3.72      0.00
    3   17   26     -7.70      0.00
    3   19   26     -1.37      0.00
    3   21   26      1.64      0.00
    3   23   26      7.78      0.00
    3   25   26      4.25      0.00
    0    4   26     18.96      0.00
    4    4   26     -2.43      0.00
    4    6   26      1.49      0.00
    4    8   26      5.02      0.00
    4   10   26     -1.82      0.00
    4   12   26     -3.86      0.00
    4   14   26      5.64      0.00
    4   16   26      5.22      0.00
    4   18   26     15.91      0.00
    4   20   26      0.85      0.00
    4   22   26     16.25      0.00
    4   24   26     -4.11      0.00
    5    5   26      7.61      0.00
    5    7   26     -3.92      0.00
    5    9   26      3.57      0.00
    5   11   26     -5.85      0.00
    5   13   26      7.72      0.00
    5   15   26     -4.61      0.00
    5   17   26     -3.96      0.00
    5   19   26     -7.32      0.00
    5   21   26      1.52      0.00
    5   23   26     -1.76      0.00
    5   25   26      0.25      0.00
    0    6   26     16.19      0.00
    6    6   26    -16.15      0.00
    6    8   26     -1.24      0.00
    6   10   26    -15.32      0.00
    6   12   26     12.15      0.00
    6   14   26      9.89      0.00
    6   16   26      5.75      0.00
    6   18   26     -7.03      0.00
    6   20   26      0.59      0.00
    6   22   26     -6.16      0.00
    6   24   26     -1.87      0.00
    7    7   26     15.02      0.00
    7    9   26     -3.04      0.00
    7   11   26     -9.62      0.00
    7   13   26      2.67      0.00
    7   15   26      4.41      0.00
    7   17   26     -4.68      0.00
    7   19   26      9.65      0.00
    7   21   26     13.55      0.00
    7   23   26     -2.93      0.00
    7   25   26      5.86      0.00
    0    8   26     -1.71      0.00
    8    8   26      7.49      0.00
    8   10   26      2.08      0.00
    8   12   26      9.88      0.00
    8   14   26     22.79      0.00
    8   16   26      9.31      0.00
    8   18   26      1.01      0.00
    8   20   26      9.98      0.00
    8   22   26     10.63      0.00
    8   24   26      2.83      0.00
    9    9   26     -8.20      0.00
    9   11   26     -5.88      0.00
    9   13   26    -11.12      0.00
    9   15   26     -1.40      0.00
    9   17   26      8.28      0.00
    9   19   26     -2.27      0.00
    9   21   26     -0.48      0.00
    9   23   26     -0.31      0.00
    9   25   26     -1.55      0.00
    0   10   26    -10.49      0.00
   10   10   26    -13.17      0.00
   10   12   26      8.44      0.00
   10   14   26     -0.92      0.00
   10   16   26     -2.97      0.00
   10   18   26      6.90      0.00
   10   20   26      4.60      0.00
   10   22   26      5.80      0.00
   10   24   26      0.65      0.00
   11   11   26      7.21      0.00
   11   13   26     -0.55      0.00
   11   15   26      8.16      0.00
   11   17   26      0.30      0.00
   11   19   26      3.46      0.00
   11   21   26      5.36      0.00
   11   23   26      4.15      0.00
   11   25   26      2.94      0.00
    0   12   26     10.93      0.00
   12   12   26     -8.27      0.00
   12   14   26      4.48      0.00
   12   16   26     -1.77      0.00
   12   18   26      2.20      0.00
   12   20   26    -10.36      0.00
   12   22   26      4.19      0.00
   12   24   26     -9.47      0.00
   13   13   26     -1.73      0.00
   13   15   26     -0.98      0.00
   13   17   26      8.25      0.00
   13   19   26      2.91      0.00
   13   21   26     -5.37      0.00
   13   23   26      7.45      0.00
   13   25   26     -0.50      0.00
    0   14   26     13.10      0.00
   14   14   26     -0.68      0.00
   14   16   26     -2.07      0.00
   14   18   26     -0.08      0.00
   14   20   26      5.83      0.00
   14   22   26      5.90      0.00
   14   24   26     -0.79      0.00
   15   15   26     -8.68      0.00
   15   17   26     -3.31      0.00
   15   19   26     -3.86      0.00
   15   21   26      3.90      0.00
   15   23   26      0.82      0.00
   15   25   26      3.75      0.00
    0   16   26    -13.49      0.00
   16   16   26     17.04      0.00
   16   18   26     -8.43      0.00
   16   20   26      6.83      0.00
   16   22   26      1.27      0.00
   16   24   26     11.33      0.00
   17   17   26     11.38      0.00
   17   19   26      0.35      0.00
   17   21   26      2.69      0.00
   17   23   26      5.69      0.00
   17   25   26     -1.08      0.00
    0   18   26     -2.42      0.00
   18   18   26    -20.45      0.00
   18   20   26      4.64      0.00
   18   22   26     -5.87      0.00
   18   24   26      0.48      0.00
   19   19   26     -2.20      0.00
   19   21   26      3.99      0.00
   19   23   26      9.77      0.00
   19   25   26     -2.90      0.00
    0   20   26     -3.48      0.00
   20   20   26     -9.39      0.00
   20   22   26      4.20      0.00
   20   24   26     -4.27      0.00
   21   21   26     -4.85      0.00
   21   23   26     -9.43      0.00
   21   25   26      0.43      0.00
    0   22   26      5.14      0.00
   22   22   26      1.30      0.00
   22   24   26     -3.05      0.00
   23   23   26      2.07      0.00
   23   25   26      6.46      0.00
    0   24   26    -19.93      0.00
   24   24   26     -4.80      0.00
    0   26   26    -17.84      0.00
    2   26   26     20.59      0.00
    4   26   26      3.19      0.00
    6   26   26     -3.94      0.00
    8   26   26     -1.55      0.00
   10   26   26    -15.59      0.00
   12   26   26     -5.38      0.00
   14   26   26     -0.51      0.00
   16   26   26     -2.35      0.00
   18   26   26      2.64      0.00
   20   26   26      1.36      0.00
   22   26   26     -2.09      0.00
    0    1   27     -3.96      0.00
    1    2   27      1.88      0.00
    1    4   27      7.85      0.00
    1    6   27    -14.75      0.00
    1    8   27      6.36      0.00
    1   10   27     -9.20      0.00
    1   12   27      5.60      0.00
    1   14   27    -14.46      0.00
    1   16   27      3.40      0.00
    1   18   27     -3.24      0.00
    1   20   27      3.14      0.00
    1   22   27     -2.16      0.00
    1   24   27      6.78      0.00
    1   26   27     -7.11      0.00
    2    3   27     -9.63      0.00
    2    5   27    -16.78      0.00
    2    7   27    -10.46      0.00
    2    9   27     -4.14      0.00
    2   11   27      4.94      0.00
    2   13   27     -9.24      0.00
    2   15   27      5.31      0.00
    2   17   27     -0.35      0.00
    2   19   27      0.97      0.00
    2   21   27     -2.74      0.00
    2   23   27     -4.14      0.00
    2   25   27     -7.15      0.00
    0    3   27     13.57      0.00
    3    4   27      5.90      0.00
    3    6   27      1.76      0.00
    3    8   27      6.87      0.00
    3   10   27     -4.13      0.00
    3   12   27      0.75      0.00
    3   14   27     -1.64      0.00
    3   16   27     -1.41      0.00
    3   18   27     -5.60      0.00
    3   20   27     -6.15      0.00
    3   22   27     -8.38      0.00
    3   24   27     10.68      0.00
    3   26   27      9.66      0.00
    4    5   27     12.20      0.00
    4    7   27      1.65      0.00
    4    9   27      5.81      0.00
    4   11   27      2.37      0.00
    4   13   27     -1.62      0.00
    4   15   27     -2.73      0.00
    4   17   27     -3.04      0.00
    4   19   27      0.54      0.00
    4   21   27     -5.97      0.00
    4   23   27     -3.06      0.00
    4   25   27      1.95      0.00
    0    5   27     -2.67      0.00
    5    6   27     -7.49      0.00
    5    8   27     -0.99      0.00
    5   10   27     -3.25      0.00
    5   12   27      2.10      0.00
    5   14   27     -3.05      0.00
    5   16   27      3.07      0.00
    5   18   27     -5.46      0.00
    5   20   27     12.30      0.00
    5   22   27      7.01      0.00
    5   24   27      7.41      0.00
    5   26   27      2.94      0.00
    6    7   27     -2.08      0.00
    6    9   27     -7.74      0.00
    6   11   27     11.57      0.00
    6   13   27      3.75      0.00
    6   15   27     -3.68      0.00
    6   17   27     10.16      0.00
    6   19   27     -7.13      0.00
    6   21   27      0.19      0.00
    6   23   27     -0.95      0.00
    6   25   27    -12.17      0.00
    0    7   27     -3.34      0.00
    7    8   27      1.53      0.00
    7   10   27     -1.93      0.00
    7   12   27    -10.96      0.00
    7   14   27     -8.06      0.00
    7   16   27      6.86      0.00
    7   18   27     12.15      0.00
    7   20   27      1.68      0.00
    7   22   27      6.67      0.00
    7   24   27     11.51      0.00
    7   26   27      5.95      0.00
    8    9   27      1.37      0.00
    8   11   27     -1.49      0.00
    8   13   27     -3.17      0.00
    8   15   27      4.36      0.00
    8   17   27     -7.11      0.00
    8   19   27     -2.07      0.00
    8   21   27      2.28      0.00
    8   23   27     -5.76      0.00
    8   25   27      5.00      0.00
    0    9   27     -5.80      0.00
    9   10   27      2.36      0.00
    9   12   27      3.08      0.00
    9   14   27     -1.33      0.00
    9   16   27     -0.38      0.00
    9   18   27     -2.40      0.00
    9   20   27     -3.04      0.00
    9   22   27     -0.90      0.00
    9   24   27     -4.90      0.00
    9   26   27     -3.31      0.00
   10   11   27      4.68      0.00
   10   13   27     -1.55      0.00
   10   15   27     -1.60      0.00
   10   17   27     -1.43      0.00
   10   19   27     -4.08      0.00
   10   21   27     -2.79      0.00
   10   23   27      0.03      0.00
   10   25   27      3.86      0.00
    0   11   27     -3.28      0.00
   11   12   27     -1.88      0.00
   11   14   27      3.18      0.00
   11   16   27     -2.27      0.00
   11   18   27     14.48      0.00
   11   20   27    -11.44      0.00
   11   22   27     -1.41      0.00
   11   24   27     -3.75      0.00
   11   26   27      5.37      0.00
   12   13   27     -1.35      0.00
   12   15   27      1.25      0.00
   12   17   27     -1.38      0.00
   12   19   27      6.52      0.00
   12   21   27      0.05      0.00
   12   23   27      1.40      0.00
   12   25   27      1.74      0.00
    0   13   27      9.64      0.00
   13   14   27     -1.76      0.00
   13   16   27      2.56      0.00
   13   18   27      7.18      0.00
   13   20   27    -12.32      0.00
   13   22   27     -9.34      0.00
   13   24   27      3.49      0.00
   13   26   27     -8.01      0.00
   14   15   27     -0.13      0.00
   14   17   27     -1.88      0.00
   14   19   27      0.01      0.00
   14   21   27     -2.07      0.00
   14   23   27      2.72      0.00
   14   25   27      1.79      0.00
    0   15   27     -5.66      0.00
   15   16   27     -0.99      0.00
   15   18   27      1.96      0.00
   15   20   27      6.81      0.00
   15   22   27      9.17      0.00
   15   24   27     -4.22      0.00
   15   26   27     -1.79      0.00
   16   17   27      6.33      0.00
   16   19   27    -16.59      0.00
   16   21   27      6.73      0.00
   16   23   27     -1.94      0.00
   16   25   27     -4.24      0.00
    0   17   27      0.68      0.00
   17   18   27     -1.82      0.00
   17   20   27     -8.21      0.00
   17   22   27     -2.79      0.00
   17   24   27      3.21      0.00
   17   26   27     -4.44      0.00
   18   19   27     14.62      0.00
   18   21   27      7.18      0.00
   18   23   27      2.64      0.00
   18   25   27      2.27      0.00
    0   19   27      1.36      0.00
   19   20   27      0.95      0.00
   19   22   27     -1.13      0.00
   19   24   27     -0.06      0.00
   19   26   27      5.47      0.00
   20   21   27      0.59      0.00
   20   23   27      8.95      0.00
   20   25   27     -0.80      0.00
    0   21   27     -4.57      0.00
   21   22   27      2.25      0.00
   21   24   27     -2.50      0.00
   21   26   27      6.81      0.00
   22   23   27      1.34      0.00
   22   25   27      2.89      0.00
    0   23   27     11.06      0.00
   23   24   27      7.73      0.00
   24   25   27     -7.76      0.00
    0   25   27      6.48      0.00
    0   27   27     -0.57      0.00
    2   27   27      2.23      0.00
    4   27   27      2.12      0.00
    6   27   27      2.25      0.00
    8   27   27     -5.09      0.00
   10   27   27     -7.77      0.00
   12   27   27     -6.76      0.00
   14   27   27     -1.03      0.00
   16   27   27      9.31      0.00
   18   27   27     -2.76      0.00
   20   27   27     -3.55      0.00
    0    0   28    -12.78      0.00
    1    1   28     20.32      0.00
    1    3   28      4.02      0.00
    1    5   28     -4.05      0.00
    1    7   28     -1.59      0.00
    1    9   28      5.39      0.00
    1   11   28     -2.08      0.00
    1   13   28      0.40      0.00
    1   15   28     -1.71      0.00
    1   17   28     -6.13      0.00
    1   19   28      2.65      0.00
    1   21   28      3.05      0.00
    1   23   28     -0.37      0.00
    1   25   28     -3.65      0.00
    1   27   28     -0.25      0.00
    0    2   28    -14.21      0.00
    2    2   28    -24.07      0.00
    2    4   28      3.72      0.00
    2    6   28     18.16      0.00
    2    8   28      3.02      0.00
    2   10   28    -13.75      0.00
    2   12   28     -3.27      0.00
    2   14   28      6.19      0.00
    2   16   28     -0.17      0.00
    2   18   28     -1.87      0.00
    2   20   28     16.67      0.00
    2   22   28      5.01      0.00
    2   24   28     -1.81      0.00
    2   26   28     -4.28      0.00
    3    3   28      9.24      0.00
    3    5   28     -7.62      0.00
    3    7   28     -2.37      0.00
    3    9   28      1.87      0.00
    3   11   28      9.67      0.00
    3   13   28     -1.73      0.00
    3   15   28      3.29      0.00
    3   17   28      5.14      0.00
    3   19   28      2.93      0.00
    3   21   28    -10.82      0.00
    3   23   28     -0.97      0.00
    3   25   28     11.93      0.00
    3   27   28      8.30      0.00
    0    4   28      9.88      0.00
    4    4   28      1.97      0.00
    4    6   28      2.41      0.00
    4    8   28     11.29      0.00
    4   10   28     -9.52      0.00
    4   12   28      1.68      0.00
    4   14   28      3.82      0.00
    4   16   28     -6.82      0.00
    4   18   28      3.77      0.00
    4   20   28     -6.47      0.00
    4   22   28     -0.58      0.00
    4   24   28      1.72      0.00
    4   26   28      8.15      0.00
    5    5   28     -2.22      0.00
    5    7   28     -6.58      0.00
    5    9   28      3.76      0.00
    5   11   28     -3.02      0.00
    5   13   28     -1.78      0.00
    5   15   28      3.64      0.00
    5   17   28     13.67      0.00
    5   19   28     -7.46      0.00
    5   21   28      4.50      0.00
    5   23   28     -5.56      0.00
    5   25   28      1.92      0.00
    5   27   28     -5.28      0.00
    0    6   28     -5.89      0.00
    6    6   28      9.45      0.00
    6    8   28      6.77      0.00
    6   10   28    -13.11      0.00
    6   12   28     -9.92      0.00
    6   14   28      1.81      0.00
    6   16   28    -11.00      0.00
    6   18   28     -3.48      0.00
    6   20   28     -6.89      0.00
    6   22   28      9.05      0.00
    6   24   28      0.39      0.00
    6   26   28     -6.78      0.00
    7    7   28     10.36      0.00
    7    9   28     -6.05      0.00
    7   11   28      6.13      0.00
    7   13   28      6.62      0.00
    7   15   28      1.13      0.00
    7   17   28      3.36      0.00
    7   19   28     -0.62      0.00
    7   21   28    -14.53      0.00
    7   23   28     -1.49      0.00
    7   25   28      1.71      0.00
    7   27   28     -0.32      0.00
    0    8   28      0.21      0.00
    8    8   28     -6.53      0.00
    8   10   28      4.55      0.00
    8   12   28     -5.31      0.00
    8   14   28      0.27      0.00
    8   16   28    -13.19      0.00
    8   18   28      8.11      0.00
    8   20   28     -1.97      0.00
    8   22   28     -0.01      0.00
    8   24   28      3.27      0.00
    8   26   28      6.68      0.00
    9    9   28     12.80      0.00
    9   11   28     -2.54      0.00
    9   13   28      0.12      0.00
    9   15   28     -6.55      0.00
    9   17   28      5.58      0.00
    9   19   28     -8.41      0.00
    9   21   28      3.27      0.00
    9   23   28     -7.35      0.00
    9   25   28      1.77      0.00
    9   27   28     -1.27      0.00
    0   10   28     -4.88      0.00
   10   10   28     -0.10      0.00
   10   12   28      3.09      0.00
   10   14   28      6.27      0.00
   10   16   28     -5.99      0.00
   10   18   28      6.14      0.00
   10   20   28     -3.26      0.00
   10   22   28     -4.02      0.00
   10   24   28     -1.32      0.00
   10   26   28      5.49      0.00
   11   11   28      8.30      0.00
   11   13   28     -7.90      0.00
   11   15   28      1.27      0.00
   11   17   28      2.75      0.00
   11   19   28      2.52      0.00
   11   21   28     -1.26      0.00
   11   23   28     -0.50      0.00
   11   25   28      2.12      0.00
   11   27   28      2.43      0.00
    0   12   28      0.99      0.00
   12   12   28     -8.03      0.00
   12   14   28      5.64      0.00
   12   16   28     -9.65      0.00
   12   18   28     -5.28      0.00
   12   20   28    -11.86      0.00
   12   22   28      3.96      0.00
   12   24   28     -3.17      0.00
   12   26   28      1.54      0.00
   13   13   28      2.43      0.00
   13   15   28     -9.31      0.00
   13   17   28      9.08      0.00
   13   19   28     -5.41      0.00
   13   21   28      9.88      0.00
   13   23   28     -0.51      0.00
   13   25   28     -5.48      0.00
   13   27   28     -0.65      0.00
    0   14   28      2.97      0.00
   14   14   28     -5.84      0.00
   14   16   28      2.63      0.00
   14   18   28      5.61      0.00
   14   20   28      0.87      0.00
   14   22   28      2.09      0.00
   14   24   28     -3.24      0.00
   14   26   28     -4.59      0.00
   15   15   28      6.59      0.00
   15   17   28     -5.34      0.00
   15   19   28      7.49      0.00
   15   21   28     -0.16      0.00
   15   23   28     -5.26      0.00
   15   25   28      1.70      0.00
   15   27   28      2.60      0.00
    0   16   28      9.02      0.00
   16   16   28     -2.28      0.00
   16   18   28      1.96      0.00
   16   20   28     -3.86      0.00
   16   22   28      3.95      0.00
   16   24   28      1.67      0.00
   16   26   28     -2.23      0.00
   17   17   28      2.39      0.00
   17   19   28    -10.05      0.00
   17   21   28     -6.21      0.00
   17   23   28     -3.30      0.00
   17   25   28     -2.59      0.00
   17   27   28     -6.43      0.00
    0   18   28     -7.82      0.00
   18   18   28      1.09      0.00
   18   20   28      4.98      0.00
   18   22   28      0.69      0.00
   18   24   28      0.62      0.00
   18   26   28      4.93      0.00
   19   19   28      5.58      0.00
   19   21   28     -9.23      0.00
   19   23   28     -2.90      0.00
   19   25   28      1.40      0.00
   19   27   28     -3.50      0.00
    0   20   28      0.57      0.00
   20   20   28      3.87      0.00
   20   22   28     -8.09      0.00
   20   24   28     -4.12      0.00
   20   26   28    -11.82      0.00
   21   21   28     -2.39      0.00
   21   23   28      7.76      0.00
   21   25   28      4.37      0.00
    0   22   28     27.15      0.00
   22   22   28      9.49      0.00
   22   24   28     -4.33      0.00
   23   23   28     -9.66      0.00
    0   24   28     -1.61      0.00
    0   26   28     12.17      0.00
    0   28   28     31.66      0.00
    2   28   28     -8.66      0.00
    4   28   28     21.68      0.00
    6   28   28      8.59      0.00
    8   28   28      1.76      0.00
   10   28   28      5.16      0.00
   12   28   28    -12.58      0.00
   14   28   28     17.12      0.00
   16   28   28     -4.77      0.00
   18   28   28    -18.46      0.00
    0    1   29     15.36      0.00
    1    2   29     -7.07      0.00
    1    4   29      7.29      0.00
    1    6   29    -10.80      0.00
    1    8   29      0.15      0.00
    1   10   29     -7.06      0.00
    1   12   29      8.76      0.00
    1   14   29     -0.93      0.00
    1   16   29      3.08      0.00
    1   18   29     -0.15      0.00
    1   20   29     -4.37      0.00
    1   22   29      0.70      0.00
    1   24   29     18.29      0.00
    1   26   29      8.97      0.00
    1   28   29      3.68      0.00
    2    3   29     -3.61      0.00
    2    5   29      1.42      0.00
    2    7   29     -9.41      0.00
    2    9   29     -2.41      0.00
    2   11   29     -2.04      0.00
    2   13   29     -5.20      0.00
    2   15   29     -5.55      0.00
    2   17   29     10.74      0.00
    2   19   29     -9.03      0.00
    2   21   29      3.27      0.00
    2   23   29     -1.55      0.00
    2   25   29      1.76      0.00
    2   27   29      0.36      0.00
    0    3   29      5.27      0.00
    3    4   29     14.39      0.00
    3    6   29     -7.79      0.00
    3    8   29     -2.15      0.00
    3   10   29     -1.71      0.00
    3   12   29      6.27      0.00
    3   14   29     -5.28      0.00
    3   16   29      1.83      0.00
    3   18   29      6.20      0.00
    3   20   29      5.88      0.00
    3   22   29      4.03      0.00
    3   24   29     -8.74      0.00
    3   26   29      3.09      0.00
    3   28   29      5.34      0.00
    4    5   29      9.20      0.00
    4    7   29      3.17      0.00
    4    9   29     -3.69      0.00
    4   11   29     10.58      0.00
    4   13   29     -0.70      0.00
    4   15   29      5.11      0.00
    4   17   29     -3.14      0.00
    4   19   29     -2.99      0.00
    4   21   29     -6.10      0.00
    4   23   29     -4.81      0.00
    4   25   29      3.89      0.00
    4   27   29     -4.51      0.00
    0    5   29      1.12      0.00
    5    6   29     -8.05      0.00
    5    8   29     -3.42      0.00
    5   10   29     -0.85      0.00
    5   12   29      1.20      0.00
    5   14   29     -0.36      0.00
    5   16   29     -7.79      0.00
    5   18   29      0.69      0.00
    5   20   29    -10.20      0.00
    5   22   29     -2.68      0.00
    5   24   29      2.08      0.00
    5   26   29      6.93      0.00
    5   28   29      1.09      0.00
    6    7   29      1.70      0.00
    6    9   29     -1.29      0.00
    6   11   29     -3.39      0.00
    6   13   29     -1.46      0.00
    6   15   29     -4.08      0.00
    6   17   29     -4.40      0.00
    6   19   29     -0.15      0.00
    6   21   29      4.25      0.00
    6   23   29     -1.35      0.00
    6   25   29      0.67      0.00
    6   27   29      3.47      0.00
    0    7   29     12.16      0.00
    7    8   29     -4.02      0.00
    7   10   29      1.32      0.00
    7   12   29      0.74      0.00
    7   14   29     -6.55      0.00
    7   16   29      4.98      0.00
    7   18   29      8.00      0.00
    7   20   29     -2.70      0.00
    7   22   29     -6.63      0.00
    7   24   29     -3.22      0.00
    7   26   29      4.23      0.00
    7   28   29    -12.59      0.00
    8    9   29     -2.97      0.00
    8   11   29      1.65      0.00
    8   13   29     -0.30      0.00
    8   15   29      3.15      0.00
    8   17   29     -5.13      0.00
    8   19   29     12.19      0.00
    8   21   29      0.31      0.00
    8   23   29      0.01      0.00
    8   25   29     -3.66      0.00
    8   27   29     -4.45      0.00
    0    9   29      6.51      0.00
    9   10   29      2.73      0.00
    9   12   29     -4.55      0.00
    9   14   29      7.96      0.00
    9   16   29     -7.86      0.00
    9   18   29      0.43      0.00
    9   20   29     -0.78      0.00
    9   22   29      2.91      0.00
    9   24   29      5.57      0.00
    9   26   29     -4.74      0.00
    9   28   29     -7.03      0.00
   10   11   29      3.91      0.00
   10   13   29     -2.51      0.00
   10   15   29     -3.22      0.00
   10   17   29      1.47      0.00
   10   19   29     -3.99      0.00
   10   21   29     -2.44      0.00
   10   23   29     -5.44      0.00
   10   25   29      0.17      0.00
   10   27   29     -4.69      0.00
    0   11   29      1.09      0.00
   11   12   29      4.50      0.00
   11   14   29     -3.39      0.00
   11   16   29    -10.21      0.00
   11   18   29     -4.51      0.00
   11   20   29      4.88      0.00
   11   22   29     -2.57      0.00
   11   24   29      6.60      0.00
   11   26   29      3.99      0.00
   11   28   29     -4.35      0.00
   12   13   29      0.36      0.00
   12   15   29      4.49      0.00
   12   17   29      6.78      0.00
   12   19   29      3.35      0.00
   12   21   29      4.57      0.00
   12   23   29      0.08      0.00
   12   25   29     -3.52      0.00
   12   27   29      1.73      0.00
    0   13   29      8.61      0.00
   13   14   29      5.05      0.00
   13   16   29     -6.86      0.00
   13   18   29      6.54      0.00
   13   20   29     -4.30      0.00
   13   22   29      5.05      0.00
   13   24   29      1.96      0.00
   13   26   29     -0.71      0.00
   13   28   29      0.45      0.00
   14   15   29     -0.01      0.00
   14   17   29     -4.05      0.00
   14   19   29      0.03      0.00
   14   21   29     -0.28      0.00
   14   23   29      1.53      0.00
   14   25   29     -1.55      0.00
   14   27   29     -1.30      0.00
    0   15   29      6.45      0.00
   15   16   29     -0.88      0.00
   15   18   29     -0.66      0.00
   15   20   29      4.39      0.00
   15   22   29     -3.28      0.00
   15   24   29     -4.59      0.00
   15   26   29      0.30      0.00
   15   28   29      2.13      0.00
   16   17   29      4.15      0.00
   16   19   29     -0.17      0.00
   16   21   29     -5.90      0.00
   16   23   29     -3.03      0.00
   16   25   29      3.12      0.00
   16   27   29      0.29      0.00
    0   17   29      5.47      0.00
   17   18   29      5.97      0.00
   17   20   29     -6.36      0.00
   17   22   29     -2.29      0.00
   17   24   29      4.19      0.00
   17   26   29      4.08      0.00
   18   19   29    -14.12      0.00
   18   21   29      1.41      0.00
   18   23   29      0.33      0.00
   18   25   29     -6.44      0.00
   18   27   29      5.81      0.00
    0   19   29      1.44      0.00
   19   20   29     -0.92      0.00
   19   22   29      2.79      0.00
   19   24   29      0.68      0.00
   19   26   29      8.29      0.00
   20   21   29     -7.47      0.00
   20   23   29     -5.72      0.00
   20   25   29      5.24      0.00
    0   21   29      4.91      0.00
   21   22   29     -1.70      0.00
   21   24   29      1.39      0.00
   22   23   29      4.27      0.00
    0   23   29     -2.56      0.00
    0   25   29      5.26      0.00
    0   27   29      5.08      0.00
   17   28   29      6.28      0.00
    0   29   29     20.00      0.00
    2   29   29     -9.10      0.00
    4   29   29      4.50      0.00
    6   29   29     -5.40      0.00
    8   29   29     21.32      0.00
   10   29   29      0.21      0.00
   12   29   29     -8.28      0.00
   14   29   29     13.23      0.00
    0    0   30     28.65      0.00
    1    1   30    -31.31      0.00
    1    3   30    -13.77      0.00
    1    5   30     11.91      0.00
    1    7   30      6.48      0.00
    1    9   30      6.11      0.00
    1   11   30      2.82      0.00
    1   13   30      2.54      0.00
    1   15   30      0.20      0.00
    1   17   30    -12.43      0.00
    1   19   30     -2.35      0.00
    1   21   30      3.72      0.00
    1   23   30    -11.61      0.00
    1   25   30      1.84      0.00
    1   27   30      3.88      0.00
    1   29   30      2.48      0.00
    0    2   30     37.34      0.00
    2    2   30      7.63      0.00
    2    4   30      1.64      0.00
    2    6   30     -3.77      0.00
    2    8   30      0.09      0.00
    2   10   30      0.80      0.00
    2   12   30     -7.72      0.00
    2   14   30     -0.74      0.00
    2   16   30     -6.69      0.00
    2   18   30     -0.49      0.00
    2   20   30      6.18      0.00
    2   22   30     -5.73      0.00
    2   24   30     -2.23      0.00
    2   26   30      9.64      0.00
    2   28   30     15.60      0.00
    3    3   30     -2.71      0.00
    3    5   30      1.79      0.00
    3    7   30     21.09      0.00
    3    9   30     -4.95      0.00
    3   11   30     -4.54      0.00
    3   13   30      3.01      0.00
    3   15   30     -0.96      0.00
    3   17   30      0.64      0.00
    3   19   30     -3.67      0.00
    3   21   30     -2.89      0.00
    3   23   30      4.28      0.00
    3   25   30     -0.97      0.00
    3   27   30      3.35      0.00
    3   29   30     -4.73      0.00
    0    4   30      9.97      0.00
    4    4   30      4.71      0.00
    4    6   30    -14.83      0.00
    4    8   30     -2.34      0.00
    4   10   30    -13.47      0.00
    4   12   30     -1.30      0.00
    4   14   30     -4.10      0.00
    4   16   30     13.81      0.00
    4   18   30      8.13      0.00
    4   20   30     12.33      0.00
    4   22   30      1.85      0.00
    4   24   30      8.60      0.00
    4   26   30      0.57      0.00
    4   28   30      5.11      0.00
    5    5   30     10.95      0.00
    5    7   30      5.82      0.00
    5    9   30      0.83      0.00
    5   11   30     -2.98      0.00
    5   13   30     -4.17      0.00
    5   15   30      7.24      0.00
    5   17   30     -9.08      0.00
    5   19   30      3.50      0.00
    5   21   30     -4.57      0.00
    5   23   30     -0.23      0.00
    5   25   30      0.25      0.00
    5   27   30    -10.51      0.00
    5   29   30     -7.97      0.00
    0    6   30     -7.18      0.00
    6    6   30    -25.10      0.00
    6    8   30     -2.95      0.00
    6   10   30     -1.45      0.00
    6   12   30    -13.17      0.00
    6   14   30      0.36      0.00
    6   16   30     -4.52      0.00
    6   18   30     -3.30      0.00
    6   20   30     -0.77      0.00
    6   22   30    -15.48      0.00
    6   24   30     -7.71      0.00
    6   26   30      3.60      0.00
    6   28   30     -5.36      0.00
    7    7   30      5.08      0.00
    7    9   30     -6.36      0.00
    7   11   30     -0.57      0.00
    7   13   30     -4.66      0.00
    7   15   30      2.22      0.00
    7   17   30     -0.14      0.00
    7   19   30      5.04      0.00
    7   21   30      1.24      0.00
    7   23   30      4.78      0.00
    7   25   30     -4.99      0.00
    7   27   30      2.15      0.00
    7   29   30      4.04      0.00
    0    8   30     16.94      0.00
    8    8   30     10.67      0.00
    8   10   30     -3.75      0.00
    8   12   30     -0.29      0.00
    8   14   30     -1.54      0.00
    8   16   30      3.57      0.00
    8   18   30     -6.98      0.00
    8   20   30     -2.81      0.00
    8   22   30    -11.02      0.00
    8   24   30      4.61      0.00
    8   26   30     -2.91      0.00
    8   28   30    -13.77      0.00
    9    9   30     -8.19      0.00
    9   11   30      1.12      0.00
    9   13   30      6.16      0.00
    9   15   30      0.08      0.00
    9   17   30      6.79      0.00
    9   19   30     -5.62      0.00
    9   21   30      5.81      0.00
    9   23   30      4.26      0.00
    9   25   30     -2.25      0.00
    9   27   30      4.62      0.00
    9   29   30      3.03      0.00
    0   10   30      1.66      0.00
   10   10   30     13.82      0.00
   10   12   30      6.70      0.00
   10   14   30      2.84      0.00
   10   16   30     -6.47      0.00
   10   18   30     10.58      0.00
   10   20   30      1.07      0.00
   10   22   30      2.47      0.00
   10   24   30      9.66      0.00
   10   26   30     -4.87      0.00
   10   28   30    -10.60      0.00
   11   11   30     -0.46      0.00
   11   13   30      6.29      0.00
   11   15   30     -4.26      0.00
   11   17   30     10.21      0.00
   11   19   30     11.23      0.00
   11   21   30     -4.84      0.00
   11   23   30      0.69      0.00
   11   25   30      0.86      0.00
   11   27   30      4.58      0.00
   11   29   30      0.96      0.00
    0   12   30     -4.73      0.00
   12   12   30      3.16      0.00
   12   14   30     -2.25      0.00
   12   16   30     -9.29      0.00
   12   18   30     -8.43      0.00
   12   20   30     -1.97      0.00
   12   22   30      2.28      0.00
   12   24   30     -4.64      0.00
   12   26   30     -6.38      0.00
   12   28   30     13.26      0.00
   13   13   30      0.92      0.00
   13   15   30     -2.49      0.00
   13   17   30     -4.43      0.00
   13   19   30      4.81      0.00
   13   21   30      5.15      0.00
   13   23   30     -0.88      0.00
   13   25   30      1.62      0.00
   13   27   30     -0.93      0.00
    0   14   30     -1.30      0.00
   14   14   30    -16.35      0.00
   14   16   30      0.07      0.00
   14   18   30     -8.60      0.00
   14   20   30     11.51      0.00
   14   22   30     10.64      0.00
   14   24   30     -1.94      0.00
   14   26   30     10.45      0.00
   14   28   30     20.41      0.00
   15   15   30      0.79      0.00
   15   17   30     -7.41      0.00
   15   19   30      2.44      0.00
   15   21   30      2.96      0.00
   15   23   30      6.12      0.00
   15   25   30     -3.24      0.00
   15   27   30      9.20      0.00
    0   16   30     -6.67      0.00
   16   16   30     -6.17      0.00
   16   18   30      4.19      0.00
   16   20   30      0.10      0.00
   16   22   30      2.70      0.00
   16   24   30      2.43      0.00
   16   26   30     -6.12      0.00
   17   17   30      9.23      0.00
   17   19   30     -4.61      0.00
   17   21   30     -2.39      0.00
   17   23   30      5.07      0.00
   17   25   30      3.96      0.00
    0   18   30    -15.79      0.00
   18   18   30     -0.90      0.00
   18   20   30     -3.89      0.00
   18   22   30     -4.25      0.00
   18   24   30     -0.61      0.00
   18   26   30    -14.88      0.00
   19   19   30     -5.17      0.00
   19   21   30      1.69      0.00
   19   23   30      0.56      0.00
   19   25   30     -7.63      0.00
    0   20   30     13.90      0.00
   20   20   30      3.93      0.00
   20   22   30     -1.97      0.00
   20   24   30     -2.41      0.00
   21   21   30      0.56      0.00
   21   23   30     -1.21      0.00
    0   22   30     -6.48      0.00
   22   22   30     -1.96      0.00
    0   24   30      3.07      0.00
    0   26   30     -7.77      0.00
    0   28   30     -6.12      0.00
    0   30   30      2.90      0.00
    2   30   30    -37.77      0.00
    4   30   30     22.18      0.00
    6   30   30     18.60      0.00
    8   30   30     -7.57      0.00
   10   30   30    -33.36      0.00
    0    1   31      0.84      0.00
    1    2   31     -0.32      0.00
    1    4   31      6.36      0.00
    1    6   31     -0.71      0.00
    1    8   31     -0.46      0.00
    1   10   31      0.47      0.00
    1   12   31      5.55      0.00
    1   14   31     -1.20      0.00
    1   16   31     -5.10      0.00
    1   18   31      8.99      0.00
    1   20   31     -0.80      0.00
    1   22   31      7.64      0.00
    1   24   31      2.07      0.00
    1   26   31      2.47      0.00
    1   28   31     -8.32      0.00
    1   30   31     -2.36      0.00
    2    3   31      3.87      0.00
    2    5   31     -0.47      0.00
    2    7   31     -2.69      0.00
    2    9   31     -2.68      0.00
    2   11   31     -3.37      0.00
    2   13   31      2.52      0.00
    2   15   31      8.38      0.00
    2   17   31     -6.57      0.00
    2   19   31      3.87      0.00
    2   21   31      3.00      0.00
    2   23   31     -5.06      0.00
    2   25   31     -5.29      0.00
    2   27   31     -1.58      0.00
    2   29   31     21.97      0.00
    0    3   31    -10.03      0.00
    3    4   31     -2.56      0.00
    3    6   31      2.55      0.00
    3    8   31     -3.00      0.00
    3   10   31     -1.20      0.00
    3   12   31      2.72      0.00
    3   14   31     -3.20      0.00
    3   16   31      1.85      0.00
    3   18   31      1.58      0.00
    3   20   31     -4.63      0.00
    3   22   31      4.65      0.00
    3   24   31     -2.27      0.00
    3   26   31      3.37      0.00
    3   28   31     -3.16      0.00
    3   30   31      0.73      0.00
    4    5   31     -5.76      0.00
    4    7   31     -4.86      0.00
    4    9   31     -4.32      0.00
    4   11   31      3.20      0.00
    4   13   31      6.11      0.00
    4   15   31     -2.07      0.00
    4   17   31      0.03      0.00
    4   19   31      3.78      0.00
    4   21   31     -2.49      0.00
    4   23   31      1.23      0.00
    4   25   31      7.21      0.00
    4   27   31     -2.84      0.00
    4   29   31     14.94      0.00
    0    5   31     -6.61      0.00
    5    6   31     -4.15      0.00
    5    8   31     -4.79      0.00
    5   10   31      0.53      0.00
    5   12   31     -1.29      0.00
    5   14   31      2.33      0.00
    5   16   31     -1.96      0.00
    5   18   31      2.10      0.00
    5   20   31      1.45      0.00
    5   22   31      0.43      0.00
    5   24   31     -0.75      0.00
    5   26   31      4.40      0.00
    5   28   31      4.50      0.00
    5   30   31      0.95      0.00
    6    7   31      5.93      0.00
    6    9   31     12.53      0.00
    6   11   31      3.22      0.00
    6   13   31     -1.95      0.00
    6   15   31     -9.21      0.00
    6   17   31    -10.11      0.00
    6   19   31      0.37      0.00
    6   21   31      4.95      0.00
    6   23   31    -10.42      0.00
    6   25   31     -2.74      0.00
    6   27   31     -0.93      0.00
    6   29   31    -15.67      0.00
    0    7   31     -6.05      0.00
    7    8   31     -4.07      0.00
    7   10   31     -4.61      0.00
    7   12   31     -8.07      0.00
    7   14   31     -6.35      0.00
    7   16   31      8.09      0.00
    7   18   31    -13.35      0.00
    7   20   31      3.99      0.00
    7   22   31     -1.55      0.00
    7   24   31      4.78      0.00
    7   26   31     11.36      0.00
    7   28   31     -1.68      0.00
    7   30   31    -24.30      0.00
    8    9   31     -5.52      0.00
    8   11   31     -2.05      0.00
    8   13   31      1.46      0.00
    8   15   31     -3.14      0.00
    8   17   31     29.36      0.00
    8   19   31      8.24      0.00
    8   21   31      8.06      0.00
    8   23   31      0.97      0.00
    8   25   31     -1.05      0.00
    8   27   31      7.60      0.00
    8   29   31     -5.36      0.00
    0    9   31      6.19      0.00
    9   10   31      3.05      0.00
    9   12   31     -5.94      0.00
    9   14   31      5.84      0.00
    9   16   31     -8.92      0.00
    9   18   31      8.08      0.00
    9   20   31     -6.64      0.00
    9   22   31      2.18      0.00
    9   24   31     -6.68      0.00
    9   26   31     -3.12      0.00
    9   28   31      4.93      0.00
   10   11   31      1.63      0.00
   10   13   31     -4.31      0.00
   10   15   31     -6.24      0.00
   10   17   31     -3.17      0.00
   10   19   31      3.49      0.00
   10   21   31      5.98      0.00
   10   23   31     -6.15      0.00
   10   25   31      8.89      0.00
   10   27   31      3.80      0.00
   10   29   31     24.58      0.00
    0   11   31     14.59      0.00
   11   12   31      0.95      0.00
   11   14   31     -4.30      0.00
   11   16   31     -1.64      0.00
   11   18   31      3.61      0.00
   11   20   31      3.26      0.00
   11   22   31     -5.84      0.00
   11   24   31      2.87      0.00
   11   26   31      1.09      0.00
   11   28   31      9.17      0.00
   12   13   31      7.69      0.00
   12   15   31      3.19      0.00
   12   17   31     -4.87      0.00
   12   19   31      0.34      0.00
   12   21   31      0.12      0.00
   12   23   31      3.43      0.00
   12   25   31     -5.78      0.00
   12   27   31     -1.45      0.00
    0   13   31      2.22      0.00
   13   14   31     -5.02      0.00
   13   16   31    -12.14      0.00
   13   18   31      0.89      0.00
   13   20   31      6.69      0.00
   13   22   31     -7.89      0.00
   13   24   31      0.49      0.00
   13   26   31      0.71      0.00
   14   15   31      2.05      0.00
   14   17   31      7.27      0.00
   14   19   31     -0.90      0.00
   14   21   31     -2.56      0.00
   14   23   31      4.02      0.00
   14   25   31      6.41      0.00
   14   27   31    -13.19      0.00
    0   15   31    -11.40      0.00
   15   16   31      6.60      0.00
   15   18   31     -4.13      0.00
   15   20   31     -1.63      0.00
   15   22   31     -9.66      0.00
   15   24   31      8.68      0.00
   15   26   31      0.16      0.00
   16   17   31     -3.86      0.00
   16   19   31      3.94      0.00
   16   21   31      1.31      0.00
   16   23   31      0.59      0.00
   16   25   31     -5.62      0.00
    0   17   31     -4.50      0.00
   17   18   31      3.82      0.00
   17   20   31     -0.47      0.00
   17   22   31      7.51      0.00
   17   24   31     -9.70      0.00
   18   19   31      2.78      0.00
   18   21   31      4.12      0.00
   18   23   31     -0.85      0.00
   18   25   31    -15.68      0.00
    0   19   31     -4.56      0.00
   19   20   31     -4.41      0.00
   19   22   31     -1.44      0.00
   19   24   31     -9.80      0.00
   20   21   31     -1.29      0.00
   20   23   31     -0.33      0.00
    0   21   31      8.42      0.00
   21   22   31     -0.22      0.00
    0   23   31      7.76      0.00
    0   25   31     15.27      0.00
    0   27   31     15.19      0.00
    0   29   31     12.90      0.00
    0    0   32    -21.43      0.00
    1    1   32     23.05      0.00
    1    3   32      9.43      0.00
    1    5   32    -11.65      0.00
    1    7   32      2.75      0.00
    1    9   32     21.25      0.00
    1   11   32     -6.08      0.00
    1   13   32     -3.23      0.00
    1   15   32     -2.46      0.00
    1   17   32     -1.65      0.00
    1   19   32     -4.01      0.00
    1   21   32      1.40      0.00
    1   23   32      2.82      0.00
    1   25   32     -0.57      0.00
    1   27   32     -3.39      0.00
    1   29   32     -0.79      0.00
    0    2   32     10.01      0.00
    2    2   32    -20.57      0.00
    2    4   32     11.38      0.00
    2    6   32      7.93      0.00
    2    8   32     14.11      0.00
    2   10   32      2.99      0.00
    2   12   32     -3.97      0.00
    2   14   32     -9.39      0.00
    2   16   32     -2.64      0.00
    2   18   32      6.83      0.00
    2   20   32      6.38      0.00
    2   22   32      0.22      0.00
    2   24   32     -9.43      0.00
    2   26   32      1.38      0.00
    2   28   32    -10.42      0.00
    3    3   32     -8.04      0.00
    3    5   32     -2.92      0.00
    3    7   32     -2.95      0.00
    3    9   32     -2.43      0.00
    3   11   32     -3.19      0.00
    3   13   32      4.22      0.00
    3   15   32      0.68      0.00
    3   17   32      5.60      0.00
    3   19   32     -3.70      0.00
    3   21   32      1.56      0.00
    3   23   32     -4.37      0.00
    3   25   32      1.32      0.00
    3   27   32      5.09      0.00
    3   29   32      2.73      0.00
    0    4   32     14.22      0.00
    4    4   32      8.54      0.00
    4    6   32      6.34      0.00
    4    8   32     11.89      0.00
    4   10   32     -6.55      0.00
    4   12   32      3.61      0.00
    4   14   32      2.49      0.00
    4   16   32     -1.22      0.00
    4   18   32     11.08      0.00
    4   20   32      8.85      0.00
    4   22   32     -7.78      0.00
    4   24   32     -4.56      0.00
    4   26   32     16.46      0.00
    4   28   32      1.25      0.00
    5    5   32    -13.14      0.00
    5    7   32     -2.78      0.00
    5    9   32     -1.25      0.00
    5   11   32      6.37      0.00
    5   13   32      7.45      0.00
    5   15   32      0.55      0.00
    5   17   32      2.76      0.00
    5   19   32      7.30      0.00
    5   21   32     -2.63      0.00
    5   23   32     12.07      0.00
    5   25   32     -0.80      0.00
    5   27   32     -0.41      0.00
    5   29   32     -2.59      0.00
    0    6   32     -2.38      0.00
    6    6   32     -9.47      0.00
    6    8   32      3.87      0.00
    6   10   32     -8.37      0.00
    6   12   32    -11.61      0.00
    6   14   32      3.84      0.00
    6   16   32     -0.08      0.00
    6   18   32     -1.18      0.00
    6   20   32     -2.01      0.00
    6   22   32      7.93      0.00
    6   24   32     -0.58      0.00
    6   26   32     -0.11      0.00
    6   28   32     23.07      0.00
    7    7   32      1.32      0.00
    7    9   32     -6.23      0.00
    7   11   32     -1.00      0.00
    7   13   32      1.86      0.00
    7   15   32     -7.15      0.00
    7   17   32     10.40      0.00
    7   19   32     -2.37      0.00
    7   21   32      3.18      0.00
    7   23   32     -2.70      0.00
    7   25   32     -6.13      0.00
    7   27   32      3.15      0.00
    0    8   32      3.68      0.00
    8    8   32      0.84      0.00
    8   10   32     -6.23      0.00
    8   12   32     -2.29      0.00
    8   14   32     -1.88      0.00
    8   16   32     -2.95      0.00
    8   18   32      2.94      0.00
    8   20   32     13.41      0.00
    8   22   32      2.97      0.00
    8   24   32      5.14      0.00
    8   26   32      1.29      0.00
    8   28   32      8.05      0.00
    9    9   32     -7.08      0.00
    9   11   32      2.33      0.00
    9   13   32     -3.18      0.00
    9   15   32     -0.47      0.00
    9   17   32      0.33      0.00
    9   19   32      3.28      0.00
    9   21   32     -7.12      0.00
    9   23   32      4.00      0.00
    9   25   32      5.11      0.00
    9   27   32      1.33      0.00
    0   10   32     -8.24      0.00
   10   10   32     14.44      0.00
   10   12   32     -5.52      0.00
   10   14   32     11.07      0.00
   10   16   32     -1.71      0.00
   10   18   32     -3.65      0.00
   10   20   32      1.53      0.00
   10   22   32      1.41      0.00
   10   24   32     -4.66      0.00
   10   26   32     -6.42      0.00
   10   28   32    -30.54      0.00
   11   11   32     -6.74      0.00
   11   13   32      4.28      0.00
   11   15   32     -2.24      0.00
   11   17   32     -6.29      0.00
   11   19   32      3.69      0.00
   11   21   32     -6.73      0.00
   11   23   32     -9.41      0.00
   11   25   32     13.50      0.00
   11   27   32      2.79      0.00
    0   12   32      5.96      0.00
   12   12   32      0.59      0.00
   12   14   32      6.86      0.00
   12   16   32     11.95      0.00
   12   18   32      1.49      0.00
   12   20   32      6.76      0.00
   12   22   32     -1.50      0.00
   12   24   32      6.16      0.00
   12   26   32     11.22      0.00
   13   13   32      2.27      0.00
   13   15   32      2.45      0.00
   13   17   32     -3.71      0.00
   13   19   32     -0.63      0.00
   13   21   32      1.40      0.00
   13   23   32      3.24      0.00
   13   25   32     -3.03      0.00
    0   14   32      2.05      0.00
   14   14   32     -9.71      0.00
   14   16   32     -3.63      0.00
   14   18   32      2.01      0.00
   14   20   32     -0.46      0.00
   14   22   32    -11.65      0.00
   14   24   32      2.31      0.00
   14   26   32     28.41      0.00
   15   15   32     -7.76      0.00
   15   17   32     12.33      0.00
   15   19   32     -2.16      0.00
   15   21   32      0.50      0.00
   15   23   32     -1.03      0.00
   15   25   32     11.20      0.00
    0   16   32      8.24      0.00
   16   16   32      8.35      0.00
   16   18   32     -0.78      0.00
   16   20   32     -1.89      0.00
   16   22   32      5.50      0.00
   16   24   32      4.41      0.00
   17   17   32     -4.99      0.00
   17   19   32      7.47      0.00
   17   21   32     10.56      0.00
   17   23   32      5.57      0.00
    0   18   32     10.95      0.00
   18   18   32      1.48      0.00
   18   20   32      3.01      0.00
   18   22   32     -2.55      0.00
   19   19   32      3.89      0.00
   19   21   32     -2.46      0.00
   19   23   32      4.04      0.00
    0   20   32     12.53      0.00
   20   20   32     -3.93      0.00
   20   22   32     -3.34      0.00
   21   21   32      4.69      0.00
    0   22   32      3.15      0.00
    0   24   32      9.37      0.00
    0   26   32      0.38      0.00
    0   28   32     18.76      0.00
    0    1   33      2.14      0.00
    1    2   33     -1.65      0.00
    1    4   33     -3.17      0.00
    1    6   33     -2.17      0.00
    1    8   33     -2.02      0.00
    1   10   33      0.26      0.00
    1   12   33      5.01      0.00
    1   14   33      0.63      0.00
    1   16   33      5.54      0.00
    1   18   33     -5.69      0.00
    1   20   33    -13.95      0.00
    1   22   33     -7.87      0.00
    1   24   33     -3.04      0.00
    1   26   33     -6.22      0.00
    1   28   33      0.90      0.00
    2    3   33     -1.20      0.00
    2    5   33    -22.65      0.00
    2    7   33     -7.23      0.00
    2    9   33      6.63      0.00
    2   11   33     -3.95      0.00
    2   13   33    -11.32      0.00
    2   15   33      0.97      0.00
    2   17   33     -3.54      0.00
    2   19   33      9.91      0.00
    2   21   33     -6.20      0.00
    2   23   33     -3.69      0.00
    2   25   33      2.25      0.00
    2   27   33      2.15      0.00
    0    3   33      3.05      0.00
    3    4   33     -8.24      0.00
    3    6   33      6.68      0.00
    3    8   33      1.54      0.00
    3   10   33      1.61      0.00
    3   12   33     -5.31      0.00
    3   14   33      7.22      0.00
    3   16   33     -2.83      0.00
    3   18   33     -1.81      0.00
    3   20   33     -0.42      0.00
    3   22   33      1.64      0.00
    3   24   33     -2.12      0.00
    3   26   33    -12.12      0.00
    3   28   33      3.43      0.00
    4    5   33      5.39      0.00
    4    7   33     -4.08      0.00
    4    9   33     -4.89      0.00
    4   11   33     -3.91      0.00
    4   13   33      7.47      0.00
    4   15   33      7.93      0.00
    4   17   33      3.03      0.00
    4   19   33      3.14      0.00
    4   21   33      2.14      0.00
    4   23   33     10.10      0.00
    4   25   33     -4.39      0.00
    4   27   33     16.33      0.00
    0    5   33      7.50      0.00
    5    6   33     -3.97      0.00
    5    8   33     13.61      0.00
    5   10   33     -2.13      0.00
    5   12   33     -3.28      0.00
    5   14   33     -1.22      0.00
    5   16   33      1.47      0.00
    5   18   33      2.84      0.00
    5   20   33     -4.36      0.00
    5   22   33     -2.73      0.00
    5   24   33     -3.94      0.00
    5   26   33      8.25      0.00
    5   28   33    -10.72      0.00
    6    7   33      0.41      0.00
    6    9   33      4.10      0.00
    6   11   33      9.29      0.00
    6   13   33     -8.14      0.00
    6   15   33     -4.53      0.00
    6   17   33     -5.67      0.00
    6   19   33      7.87      0.00
    6   21   33      0.62      0.00
    6   23   33     -2.99      0.00
    6   25   33     -6.26      0.00
    6   27   33     -6.84      0.00
    0    7   33     -9.59      0.00
    7    8   33     -3.13      0.00
    7   10   33     -1.64      0.00
    7   12   33      7.19      0.00
    7   14   33     -4.69      0.00
    7   16   33      2.70      0.00
    7   18   33      1.34      0.00
    7   20   33     -5.28      0.00
    7   22   33     -5.62      0.00
    7   24   33     -1.41      0.00
    7   26   33     -1.01      0.00
    8    9   33     -7.13      0.00
    8   11   33    -11.58      0.00
    8   13   33      8.12      0.00
    8   15   33      0.10      0.00
    8   17   33      1.56      0.00
    8   19   33      6.57      0.00
    8   21   33      3.13      0.00
    8   23   33     -6.38      0.00
    8   25   33     -8.41      0.00
    8   27   33     -6.76      0.00
    0    9   33     -8.96      0.00
    9   10   33     10.58      0.00
    9   12   33      2.93      0.00
    9   14   33     -5.45      0.00
    9   16   33      0.12      0.00
    9   18   33      0.61      0.00
    9   20   33      5.00      0.00
    9   22   33      1.74      0.00
    9   24   33      4.53      0.00
    9   26   33     -8.25      0.00
   10   11   33      1.65      0.00
   10   13   33     -0.39      0.00
   10   15   33     -5.19      0.00
   10   17   33     -8.55      0.00
   10   19   33     -9.93      0.00
   10   21   33     -1.44      0.00
   10   23   33      2.75      0.00
   10   25   33      3.05      0.00
    0   11   33     -2.05      0.00
   11   12   33      5.23      0.00
   11   14   33     -0.84      0.00
   11   16   33     -0.36      0.00
   11   18   33     -1.58      0.00
   11   20   33     -3.09      0.00
   11   22   33     -2.47      0.00
   11   24   33    -12.28      0.00
   11   26   33     18.41      0.00
   12   13   33     -5.00      0.00
   12   15   33     -3.89      0.00
   12   17   33      2.93      0.00
   12   19   33     -2.23      0.00
   12   21   33      4.35      0.00
   12   23   33     -0.64      0.00
   12   25   33     -5.97      0.00
    0   13   33      6.42      0.00
   13   14   33     -1.22      0.00
   13   16   33      2.67      0.00
   13   18   33      4.21      0.00
   13   20   33     -3.73      0.00
   13   22   33      3.97      0.00
   13   24   33      6.65      0.00
   14   15   33      9.62      0.00
   14   17   33     -0.94      0.00
   14   19   33     -2.97      0.00
   14   21   33     12.77      0.00
   14   23   33     -8.56      0.00
    0   15   33      1.10      0.00
   15   16   33     -3.18      0.00
   15   18   33      8.75      0.00
   15   20   33     -2.73      0.00
   15   22   33     -4.27      0.00
   15   24   33    -12.66      0.00
   16   17   33      0.14      0.00
   16   19   33     -5.26      0.00
   16   21   33     -4.94      0.00
   16   23   33      2.44      0.00
    0   17   33      5.60      0.00
   17   18   33     -0.19      0.00
   17   20   33      0.88      0.00
   17   22   33      2.41      0.00
   18   19   33     -4.68      0.00
   18   21   33      9.02      0.00
    0   19   33    -10.71      0.00
   19   20   33      6.48      0.00
    0   21   33      3.20      0.00
    0   23   33      2.70      0.00
    0   25   33    -20.07      0.00
   14   25   33    -22.69      0.00
    0   27   33      6.92      0.00
    0    0   34     10.69      0.00
    1    1   34     44.47      0.00
    1    3   34     -0.20      0.00
    1    5   34    -12.17      0.00
    1    7   34     -9.36      0.00
    1    9   34    -11.85      0.00
    1   11   34     -2.88      0.00
    1   13   34     -0.17      0.00
    1   15   34      3.68      0.00
    1   17   34    -10.75      0.00
    1   19   34      2.52      0.00
    1   21   34      3.72      0.00
    1   23   34      3.47      0.00
    1   25   34    -10.11      0.00
    1   27   34      8.07      0.00
    0    2   34     -1.25      0.00
    2    2   34     -3.44      0.00
    2    4   34     -2.90      0.00
    2    6   34     -1.49      0.00
    2    8   34     -2.27      0.00
    2   10   34      5.80      0.00
    2   12   34     -1.20      0.00
    2   14   34     -5.20      0.00
    2   16   34    -10.30      0.00
    2   18   34     -5.90      0.00
    2   20   34     -2.81      0.00
    2   22   34     -3.41      0.00
    2   24   34      2.11      0.00
    2   26   34     -6.85      0.00
    3    3   34      2.23      0.00
    3    5   34      8.60      0.00
    3    7   34     -8.08      0.00
    3    9   34     -4.38      0.00
    3   11   34      0.95      0.00
    3   13   34     -3.04      0.00
    3   15   34      2.02      0.00
    3   17   34     -4.41      0.00
    3   19   34      0.55      0.00
    3   21   34      4.81      0.00
    3   23   34      1.12      0.00
    3   25   34     -0.33      0.00
    3   27   34     -6.00      0.00
    0    4   34      6.73      0.00
    4    4   34     -4.86      0.00
    4    6   34     -1.39      0.00
    4    8   34      1.25      0.00
    4   10   34      7.15      0.00
    4   12   34      2.46      0.00
    4   14   34     11.53      0.00
    4   16   34      3.27      0.00
    4   18   34      9.93      0.00
    4   20   34     -0.31      0.00
    4   22   34      1.01      0.00
    4   24   34      1.17      0.00
    4   26   34     -4.46      0.00
    5    5   34      3.88      0.00
    5    7   34      4.80      0.00
    5    9   34      3.53      0.00
    5   11   34     -0.39      0.00
    5   13   34     -1.65      0.00
    5   15   34     -1.56      0.00
    5   17   34      1.12      0.00
    5   19   34      0.31      0.00
    5   21   34     -8.01      0.00
    5   23   34     -2.93      0.00
    5   25   34      6.39      0.00
    0    6   34      6.39      0.00
    6    6   34     -3.22      0.00
    6    8   34      9.45      0.00
    6   10   34      0.89      0.00
    6   12   34      1.32      0.00
    6   14   34     -6.33      0.00
    6   16   34     -6.76      0.00
    6   18   34     -4.18      0.00
    6   20   34     -5.89      0.00
    6   22   34     -2.04      0.00
    6   24   34     -6.59      0.00
    6   26   34     -4.45      0.00
    7    7   34     -1.67      0.00
    7    9   34     -2.56      0.00
    7   11   34      2.58      0.00
    7   13   34      0.08      0.00
    7   15   34     -1.43      0.00
    7   17   34     -4.50      0.00
    7   19   34     -4.53      0.00
    7   21   34      1.16      0.00
    7   23   34    -10.65      0.00
    7   25   34      8.41      0.00
    0    8   34      5.78      0.00
    8    8   34      7.61      0.00
    8   10   34     -1.45      0.00
    8   12   34     -5.86      0.00
    8   14   34     11.33      0.00
    8   16   34     -0.40      0.00
    8   18   34      4.10      0.00
    8   20   34     -3.63      0.00
    8   22   34      2.44      0.00
    8   24   34      6.82      0.00
    8   26   34      8.53      0.00
    9    9   34      6.53      0.00
    9   11   34     -7.15      0.00
    9   13   34      3.69      0.00
    9   15   34      8.77      0.00
    9   17   34     10.65      0.00
    9   19   34      2.60      0.00
    9   21   34      1.43      0.00
    9   23   34     -4.39      0.00
    9   25   34      4.45      0.00
    0   10   34      1.28      0.00
   10   10   34      8.11      0.00
   10   12   34     -8.00      0.00
   10   14   34      0.83      0.00
   10   16   34      8.65      0.00
   10   18   34     -0.48      0.00
   10   20   34      9.86      0.00
   10   22   34     -2.62      0.00
   10   24   34     -4.74      0.00
   11   11   34      5.02      0.00
   11   13   34      1.45      0.00
   11   15   34     -2.78      0.00
   11   17   34      3.11      0.00
   11   19   34      3.46      0.00
   11   21   34     -3.06      0.00
   11   23   34     -4.16      0.00
   11   25   34    -12.40      0.00
    0   12   34     -8.77      0.00
   12   12   34      2.13      0.00
   12   14   34     -2.27      0.00
   12   16   34      6.27      0.00
   12   18   34     -0.14      0.00
   12   20   34     -5.34      0.00
   12   22   34      2.69      0.00
   12   24   34      7.89      0.00
   13   13   34     -0.25      0.00
   13   15   34     -4.95      0.00
   13   17   34     -8.70      0.00
   13   19   34     -4.03      0.00
   13   21   34     -0.72      0.00
   13   23   34     -5.15      0.00
    0   14   34     18.57      0.00
   14   14   34      1.26      0.00
   14   16   34     -3.53      0.00
   14   18   34     -7.23      0.00
   14   20   34     -2.93      0.00
   14   22   34      5.47      0.00
   15   15   34     17.43      0.00
   15   17   34    -10.82      0.00
   15   19   34     -1.03      0.00
   15   21   34      3.43      0.00
   15   23   34      8.94      0.00
    0   16   34     11.10      0.00
   16   16   34      6.21      0.00
   16   18   34     -1.70      0.00
   16   20   34      4.04      0.00
   16   22   34      3.60      0.00
   17   17   34      0.26      0.00
   17   19   34     -1.50      0.00
   17   21   34     -7.97      0.00
    0   18   34      7.77      0.00
   18   18   34     12.54      0.00
   18   20   34     -6.83      0.00
   19   19   34    -10.08      0.00
    0   20   34      0.87      0.00
    0   22   34     -4.54      0.00
    0   24   34      0.12      0.00
    0   26   34      7.11      0.00
    5   27   34    -11.98      0.00
    0    1   35     26.02      0.00
    1    2   35    -10.30      0.00
    1    4   35      8.14      0.00
    1    6   35     -4.88      0.00
    1    8   35     16.24      0.00
    1   10   35      0.00      0.00
    1   12   35      9.78      0.00
    1   14   35      1.33      0.00
    1   16   35     -6.25      0.00
    1   18   35     -8.34      0.00
    1   20   35      2.21      0.00
    1   22   35     -5.37      0.00
    1   24   35      1.67      0.00
    1   26   35      6.95      0.00
    2    3   35     -8.38      0.00
    2    5   35     -8.47      0.00
    2    7   35     -7.76      0.00
    2    9   35      1.82      0.00
    2   11   35      3.29      0.00
    2   13   35      6.00      0.00
    2   15   35     -6.88      0.00
    2   17   35     -9.28      0.00
    2   19   35    -14.22      0.00
    2   21   35      3.68      0.00
    2   23   35     -9.74      0.00
    2   25   35    -10.16      0.00
    0    3   35     -6.60      0.00
    3    4   35      8.11      0.00
    3    6   35     -0.14      0.00
    3    8   35      1.75      0.00
    3   10   35     -1.26      0.00
    3   12   35      4.30      0.00
    3   14   35     -5.31      0.00
    3   16   35      0.96      0.00
    3   18   35      0.81      0.00
    3   20   35      3.05      0.00
    3   22   35      8.48      0.00
    3   24   35     -5.11      0.00
    4    5   35      1.39      0.00
    4    7   35     -1.72      0.00
    4    9   35     11.44      0.00
    4   11   35      5.01      0.00
    4   13   35     -2.64      0.00
    4   15   35      3.20      0.00
    4   17   35     11.13      0.00
    4   19   35      3.97      0.00
    4   21   35      0.19      0.00
    4   23   35      4.73      0.00
    4   25   35      9.23      0.00
    0    5   35      5.71      0.00
    5    6   35    -11.14      0.00
    5    8   35     -2.71      0.00
    5   10   35     -7.54      0.00
    5   12   35     10.14      0.00
    5   14   35     -7.39      0.00
    5   16   35      2.99      0.00
    5   18   35     -5.86      0.00
    5   20   35     -2.58      0.00
    5   22   35     -3.14      0.00
    5   24   35      1.75      0.00
    6    7   35      9.81      0.00
    6    9   35     -6.06      0.00
    6   11   35     -9.03      0.00
    6   13   35      1.09      0.00
    6   15   35     -4.48      0.00
    6   17   35      8.08      0.00
    6   19   35      1.66      0.00
    6   21   35      7.75      0.00
    6   23   35      1.69      0.00
    6   25   35     12.50      0.00
    0    7   35      8.72      0.00
    7    8   35     -0.15      0.00
    7   10   35      1.53      0.00
    7   12   35      7.72      0.00
    7   14   35      0.83      0.00
    7   16   35     -3.46      0.00
    7   18   35     -1.64      0.00
    7   20   35     -3.24      0.00
    7   22   35      8.31      0.00
    7   24   35    -12.40      0.00
    8    9   35     -3.25      0.00
    8   11   35      6.67      0.00
    8   13   35     -3.28      0.00
    8   15   35      2.62      0.00
    8   17   35     -1.99      0.00
    8   19   35      2.14      0.00
    8   21   35     -0.35      0.00
    8   23   35     -1.73      0.00
    0    9   35      7.00      0.00
    9   10   35      0.68      0.00
    9   12   35      0.36      0.00
    9   14   35      7.23      0.00
    9   16   35      9.28      0.00
    9   18   35     -2.78      0.00
    9   20   35      4.23      0.00
    9   22   35      0.19      0.00
    9   24   35      2.51      0.00
   10   11   35    -10.82      0.00
   10   13   35     -9.34      0.00
   10   15   35    -11.29      0.00
   10   17   35     -1.29      0.00
   10   19   35     -5.65      0.00
   10   21   35     -9.42      0.00
   10   23   35     -3.11      0.00
    0   11   35      3.55      0.00
   11   12   35     -0.88      0.00
   11   14   35      0.52      0.00
   11   16   35     -5.28      0.00
   11   18   35      1.57      0.00
   11   20   35      0.68      0.00
   11   22   35     11.75      0.00
   12   13   35      6.77      0.00
   12   15   35      0.46      0.00
   12   17   35      0.60      0.00
   12   19   35      1.24      0.00
   12   21   35     -6.96      0.00
   12   23   35     13.45      0.00
    0   13   35     -9.43      0.00
   13   14   35     -2.62      0.00
   13   16   35     -5.96      0.00
   13   18   35      3.14      0.00
   13   20   35      2.67      0.00
   13   22   35     -1.95      0.00
   14   15   35      4.48      0.00
   14   17   35      4.79      0.00
   14   19   35      7.20      0.00
   14   21   35     -0.26      0.00
    0   15   35      6.73      0.00
   15   16   35     -1.39      0.00
   15   18   35      1.78      0.00
   15   20   35     -4.34      0.00
   16   17   35     -6.81      0.00
   16   19   35     -8.21      0.00
    0   17   35      1.36      0.00
   17   18   35     -6.05      0.00
   17   20   35    -18.58      0.00
   18   19   35      8.85      0.00
    0   19   35     14.24      0.00
    0   21   35      4.75      0.00
    0   23   35     -6.94      0.00
    0   25   35     11.23      0.00
    0    0   36     39.88      0.00
    1    1   36      4.66      0.00
    1    3   36     -0.38      0.00
    1    5   36      1.45      0.00
    1    7   36      5.29      0.00
    1    9   36      4.52      0.00
    1   11   36     -1.67      0.00
    1   13   36     -2.98      0.00
    1   15   36     -6.17      0.00
    1   17   36     -5.36      0.00
    1   19   36     -5.73      0.00
    1   21   36     -2.45      0.00
    1   23   36      1.77      0.00
    0    2   36      1.21      0.00
    2    2   36     -7.32      0.00
    2    4   36      0.65      0.00
    2    6   36      0.36      0.00
    2    8   36      0.73      0.00
    2   10   36     -1.68      0.00
    2   12   36      3.26      0.00
    2   14   36     -6.61      0.00
    2   16   36      3.36      0.00
    2   18   36      7.85      0.00
    2   20   36      2.07      0.00
    2   22   36      0.32      0.00
    2   24   36      8.95      0.00
    3    3   36      4.73      0.00
    3    5   36      0.43      0.00
    3    7   36      4.31      0.00
    3    9   36      3.82      0.00
    3   11   36     -4.60      0.00
    3   13   36      2.92      0.00
    3   15   36      7.91      0.00
    3   17   36     -0.98      0.00
    3   19   36      1.72      0.00
    3   21   36      0.19      0.00
    3   23   36      0.61      0.00
    0    4   36     27.18      0.00
    4    4   36      8.03      0.00
    4    6   36     -7.67      0.00
    4    8   36     -5.90      0.00
    4   10   36      4.89      0.00
    4   12   36      2.72      0.00
    4   14   36      0.32      0.00
    4   16   36      3.01      0.00
    4   18   36     -5.82      0.00
    4   20   36      5.59      0.00
    4   22   36      4.28      0.00
    4   24   36     -2.37      0.00
    5    5   36    -11.77      0.00
    5    7   36     -3.72      0.00
    5    9   36      5.04      0.00
    5   11   36      0.22      0.00
    5   13   36      4.05      0.00
    5   15   36     -4.77      0.00
    5   17   36     -2.00      0.00
    5   19   36      3.19      0.00
    5   21   36     -1.13      0.00
    5   23   36      0.71      0.00
    0    6   36     -5.50      0.00
    6    6   36     -9.12      0.00
    6    8   36     -8.07      0.00
    6   10   36     -9.89      0.00
    6   12   36    -14.15      0.00
    6   14   36    -14.38      0.00
    6   16   36      6.17      0.00
    6   18   36      1.14      0.00
    6   20   36     -5.00      0.00
    6   22   36     -2.17      0.00
    6   24   36     -2.48      0.00
    7    7   36      0.08      0.00
    7    9   36      0.56      0.00
    7   11   36      4.54      0.00
    7   13   36     -0.54      0.00
    7   15   36      2.22      0.00
    7   17   36      1.41      0.00
    7   19   36     -1.27      0.00
    7   21   36     -1.33      0.00
    7   23   36     -1.49      0.00
    0    8   36      0.33      0.00
    8    8   36     -5.05      0.00
    8   10   36      8.78      0.00
    8   12   36     -0.55      0.00
    8   14   36      0.69      0.00
    8   16   36     -2.29      0.00
    8   18   36     -2.76      0.00
    8   20   36     -0.81      0.00
    8   22   36      5.62      0.00
    9    9   36      9.83      0.00
    9   11   36      0.38      0.00
    9   13   36     -1.73      0.00
    9   15   36     -0.29      0.00
    9   17   36      6.76      0.00
    9   19   36      2.97      0.00
    9   21   36     -0.06      0.00
    9   23   36    -16.07      0.00
    0   10   36      1.73      0.00
   10   10   36      2.68      0.00
   10   12   36     -8.28      0.00
   10   14   36     -4.70      0.00
   10   16   36      1.92      0.00
   10   18   36    -11.92      0.00
   10   20   36     -0.83      0.00
   10   22   36     -2.68      0.00
   11   11   36      3.41      0.00
   11   13   36      3.05      0.00
   11   15   36      8.76      0.00
   11   17   36     -2.91      0.00
   11   19   36      2.23      0.00
   11   21   36     -2.52      0.00
    0   12   36      0.28      0.00
   12   12   36     -9.74      0.00
   12   14   36      4.18      0.00
   12   16   36     -4.13      0.00
   12   18   36      5.81      0.00
   12   20   36     -9.47      0.00
   13   13   36     13.87      0.00
   13   15   36     -5.77      0.00
   13   17   36      0.69      0.00
   13   19   36     -3.30      0.00
   13   21   36      4.92      0.00
    0   14   36     -2.02      0.00
   14   14   36      2.34      0.00
   14   16   36     -0.69      0.00
   14   18   36      0.78      0.00
   14   20   36     -1.50      0.00
   15   15   36     -1.86      0.00
   15   17   36     -2.91      0.00
   15   19   36     11.36      0.00
    0   16   36     -2.79      0.00
   16   16   36      4.26      0.00
   16   18   36      5.12      0.00
   17   17   36     -3.64      0.00
    0   18   36     -6.39      0.00
    0   20   36      5.10      0.00
    0   22   36      0.68      0.00
    0   24   36    -17.75      0.00
    0    1   37     12.99      0.00
    1    2   37     -3.81      0.00
    1    4   37      3.13      0.00
    1    6   37     -2.35      0.00
    1    8   37      3.07      0.00
    1   10   37     -4.19      0.00
    1   12   37      7.31      0.00
    1   14   37     -6.11      0.00
    1   16   37     -3.70      0.00
    1   18   37     -5.08      0.00
    1   20   37     -4.05      0.00
    1   22   37      5.79      0.00
    2    3   37     -4.58      0.00
    2    5   37     -5.75      0.00
    2    7   37     -9.83      0.00
    2    9   37     -4.94      0.00
    2   11   37     -6.38      0.00
    2   13   37     -4.89      0.00
    2   15   37     -8.65      0.00
    2   17   37      6.25      0.00
    2   19   37     -3.29      0.00
    2   21   37      2.16      0.00
    2   23   37     -8.46      0.00
    0    3   37     24.14      0.00
    3    4   37      6.17      0.00
    3    6   37      4.68      0.00
    3    8   37      3.52      0.00
    3   10   37      6.31      0.00
    3   12   37     -4.32      0.00
    3   14   37     -2.74      0.00
    3   16   37     -5.73      0.00
    3   18   37      2.76      0.00
    3   20   37     -1.83      0.00
    3   22   37     -4.33      0.00
    4    5   37     -0.70      0.00
    4    7   37      7.57      0.00
    4    9   37     -0.93      0.00
    4   11   37     12.28      0.00
    4   13   37      3.39      0.00
    4   15   37      5.36      0.00
    4   17   37     -1.24      0.00
    4   19   37      5.86      0.00
    4   21   37      1.91      0.00
    0    5   37      5.36      0.00
    5    6   37     -5.72      0.00
    5    8   37     -6.01      0.00
    5   10   37      5.14      0.00
    5   12   37     -3.32      0.00
    5   14   37      1.69      0.00
    5   16   37     -4.72      0.00
    5   18   37      5.27      0.00
    5   20   37      0.02      0.00
    5   22   37     12.14      0.00
    6    7   37      6.16      0.00
    6    9   37      1.76      0.00
    6   11   37     -4.81      0.00
    6   13   37     -6.92      0.00
    6   15   37     -8.88      0.00
    6   17   37      5.64      0.00
    6   19   37     -4.92      0.00
    6   21   37      0.24      0.00
    0    7   37     -3.75      0.00
    7    8   37     -5.95      0.00
    7   10   37     -1.20      0.00
    7   12   37     -1.25      0.00
    7   14   37      9.69      0.00
    7   16   37     -5.48      0.00
    7   18   37     -2.59      0.00
    7   20   37     -6.18      0.00
    7   22   37    -18.11      0.00
    8    9   37     -0.29      0.00
    8   11   37      3.56      0.00
    8   13   37      2.19      0.00
    8   15   37      1.50      0.00
    8   17   37     -3.71      0.00
    8   19   37      6.15      0.00
    8   21   37      0.55      0.00
    0    9   37      1.11      0.00
    9   10   37      0.29      0.00
    9   12   37     -2.77      0.00
    9   14   37    -10.62      0.00
    9   16   37     -3.41      0.00
    9   18   37      4.53      0.00
    9   20   37     -6.73      0.00
   10   11   37    -10.42      0.00
   10   13   37      4.59      0.00
   10   15   37     -7.64      0.00
   10   17   37     -6.67      0.00
   10   19   37     -2.24      0.00
    0   11   37     11.45      0.00
   11   12   37     -8.76      0.00
   11   14   37      7.80      0.00
   11   16   37      4.97      0.00
   11   18   37      1.48      0.00
   11   20   37     13.12      0.00
   12   13   37      2.84      0.00
   12   15   37      7.98      0.00
   12   17   37     -4.13      0.00
   12   19   37      4.25      0.00
    0   13   37      5.97      0.00
   13   14   37      2.18      0.00
   13   16   37     -6.80      0.00
   13   18   37      3.64      0.00
   14   15   37     -8.76      0.00
   14   17   37      5.46      0.00
    0   15   37      6.09      0.00
   15   16   37      1.69      0.00
    0   17   37      3.22      0.00
    0   19   37      4.37      0.00
    0   21   37      4.24      0.00
   10   21   37      6.40      0.00
    0   23   37      8.53      0.00
    0    0   38    -10.21      0.00
    1    1   38     12.93      0.00
    1    3   38     -0.66      0.00
    1    5   38      3.34      0.00
    1    7   38      9.09      0.00
    1    9   38     -1.86      0.00
    1   11   38      2.16      0.00
    1   13   38     -3.36      0.00
    1   15   38     -4.63      0.00
    1   17   38      4.01      0.00
    1   19   38     -1.50      0.00
    1   21   38     -5.15      0.00
    0    2   38    -10.26      0.00
    2    2   38    -26.56      0.00
    2    4   38     14.57      0.00
    2    6   38    -10.17      0.00
    2    8   38      0.44      0.00
    2   10   38     -5.91      0.00
    2   12   38      6.99      0.00
    2   14   38     -6.79      0.00
    2   16   38     -1.82      0.00
    2   18   38     -9.02      0.00
    2   20   38      4.38      0.00
    3    3   38      2.87      0.00
    3    5   38      6.43      0.00
    3    7   38     -0.17      0.00
    3    9   38     -5.84      0.00
    3   11   38      7.31      0.00
    3   13   38      1.72      0.00
    3   15   38     -1.25      0.00
    3   17   38      4.95      0.00
    3   19   38     -2.53      0.00
    3   21   38     13.74      0.00
    0    4   38     26.31      0.00
    4    4   38     26.82      0.00
    4    6   38      9.02      0.00
    4    8   38     17.92      0.00
    4   10   38      0.97      0.00
    4   12   38     -0.30      0.00
    4   14   38     -2.15      0.00
    4   16   38      0.15      0.00
    4   18   38     -0.78      0.00
    4   20   38      6.94      0.00
    5    5   38    -21.49      0.00
    5    7   38     -1.61      0.00
    5    9   38      0.47      0.00
    5   11   38      5.81      0.00
    5   13   38      3.46      0.00
    5   15   38      5.47      0.00
    5   17   38     -1.80      0.00
    5   19   38     -0.89      0.00
    0    6   38      0.35      0.00
    6    6   38     -5.05      0.00
    6    8   38      0.78      0.00
    6   10   38    -13.10      0.00
    6   12   38     -4.49      0.00
    6   14   38     -3.95      0.00
    6   16   38     -0.12      0.00
    6   18   38     -4.16      0.00
    6   20   38    -11.24      0.00
    7    7   38     -0.89      0.00
    7    9   38     -0.45      0.00
    7   11   38      1.34      0.00
    7   13   38     -1.53      0.00
    7   15   38      0.01      0.00
    7   17   38      3.45      0.00
    7   19   38     -2.92      0.00
    0    8   38      4.13      0.00
    8    8   38      6.39      0.00
    8   10   38      0.05      0.00
    8   12   38      2.39      0.00
    8   14   38     -1.44      0.00
    8   16   38     -4.03      0.00
    8   18   38      0.47      0.00
    8   20   38     -7.28      0.00
    9    9   38     -2.38      0.00
    9   11   38      2.92      0.00
    9   13   38      0.95      0.00
    9   15   38     11.73      0.00
    9   17   38      2.72      0.00
    9   19   38     19.73      0.00
    0   10   38     -3.40      0.00
   10   10   38     -7.72      0.00
   10   12   38      1.52      0.00
   10   14   38     -2.38      0.00
   10   16   38     -2.49      0.00
   10   18   38      5.89      0.00
   11   11   38      0.24      0.00
   11   13   38      5.06      0.00
   11   15   38      4.14      0.00
   11   17   38     10.82      0.00
    0   12   38      6.30      0.00
   12   12   38      1.45      0.00
   12   14   38     -6.76      0.00
   12   16   38      4.14      0.00
   13   13   38      8.69      0.00
   13   15   38      6.92      0.00
   13   17   38     -7.44      0.00
    0   14   38     -6.13      0.00
   14   14   38      3.80      0.00
   14   16   38      1.19      0.00
   15   15   38      7.21      0.00
    0   16   38     23.14      0.00
    0   18   38      3.44      0.00
   12   18   38     -8.18      0.00
    0   20   38      2.07      0.00
    5   21   38     -9.14      0.00
    0    1   39     12.29      0.00
    1    2   39     -9.66      0.00
    1    4   39     -4.44      0.00
    1    6   39     -7.65      0.00
    1    8   39      4.18      0.00
    1   10   39     -8.78      0.00
    1   12   39     -1.63      0.00
    1   14   39     -1.45      0.00
    1   16   39     -4.17      0.00
    1   18   39      6.53      0.00
    2    3   39     -7.29      0.00
    2    5   39     -3.01      0.00
    2    7   39     -4.95      0.00
    2    9   39     -0.92      0.00
    2   11   39     -0.18      0.00
    2   13   39     -1.25      0.00
    2   15   39      7.82      0.00
    2   17   39     -3.12      0.00
    2   19   39      2.59      0.00
    0    3   39     10.07      0.00
    3    4   39      0.40      0.00
    3    6   39     -5.53      0.00
    3    8   39      9.75      0.00
    3   10   39     -8.95      0.00
    3   12   39     -1.46      0.00
    3   14   39     -3.66      0.00
    3   16   39      4.40      0.00
    3   18   39      6.47      0.00
    4    5   39      5.91      0.00
    4    7   39      3.56      0.00
    4    9   39     -1.68      0.00
    4   11   39      1.60      0.00
    4   13   39      3.43      0.00
    4   15   39     -7.24      0.00
    4   17   39      3.10      0.00
    4   19   39     -5.99      0.00
    0    5   39     -6.14      0.00
    5    6   39      3.56      0.00
    5    8   39      9.36      0.00
    5   10   39     -0.15      0.00
    5   12   39      2.67      0.00
    5   14   39    -11.06      0.00
    5   16   39     10.33      0.00
    5   18   39     -2.90      0.00
    6    7   39     -6.29      0.00
    6    9   39      0.08      0.00
    6   11   39     -7.24      0.00
    6   13   39      5.23      0.00
    6   15   39      6.71      0.00
    6   17   39     -3.30      0.00
    0    7   39      7.43      0.00
    7    8   39     -4.70      0.00
    7   10   39      5.16      0.00
    7   12   39      2.11      0.00
    7   14   39     -5.79      0.00
    7   16   39     -5.75      0.00
    7   18   39      7.09      0.00
    8    9   39     -2.03      0.00
    8   11   39     -0.30      0.00
    8   13   39      2.87      0.00
    8   15   39      2.18      0.00
    8   17   39      8.14      0.00
    0    9   39     -3.62      0.00
    9   10   39     -1.29      0.00
    9   12   39      4.77      0.00
    9   14   39      2.82      0.00
    9   16   39      7.77      0.00
   10   11   39     -0.64      0.00
   10   13   39     -2.52      0.00
   10   15   39      9.63      0.00
   10   17   39     -6.63      0.00
    0   11   39     -3.43      0.00
   11   12   39     -0.80      0.00
   11   14   39      1.55      0.00
   11   16   39      2.57      0.00
   12   13   39     11.20      0.00
   12   15   39     -3.41      0.00
    0   13   39      6.42      0.00
   13   14   39      7.35      0.00
    0   15   39      5.74      0.00
    0   17   39     -0.92      0.00
    0   19   39     -8.75      0.00
    0    0   40     -7.77      0.00
    1    1   40     -7.04      0.00
    1    3   40      2.24      0.00
    1    5   40      0.10      0.00
    1    7   40     -0.08      0.00
    1    9   40      2.12      0.00
    1   11   40     -2.77      0.00
    1   13   40      8.75      0.00
    1   15   40     -3.10      0.00
    1   17   40     -2.99      0.00
    0    2   40      7.00      0.00
    2    2   40    -10.35      0.00
    2    4   40      9.03      0.00
    2    6   40     -4.19      0.00
    2    8   40      0.30      0.00
    2   10   40      6.87      0.00
    2   12   40      6.48      0.00
    2   14   40      1.42      0.00
    2   16   40      1.04      0.00
    3    3   40    -13.06      0.00
    3    5   40      7.58      0.00
    3    7   40     -4.20      0.00
    3    9   40     -0.15      0.00
    3   11   40     -5.17      0.00
    3   13   40      4.62      0.00
    3   15   40     -0.21      0.00
    3   17   40      4.78      0.00
    0    4   40     -1.38      0.00
    4    4   40     14.38      0.00
    4    6   40      1.14      0.00
    4    8   40      0.25      0.00
    4   10   40      0.90      0.00
    4   12   40      0.71      0.00
    4   14   40      5.21      0.00
    4   16   40     -7.77      0.00
    5    5   40     -0.92      0.00
    5    7   40      9.32      0.00
    5    9   40      4.62      0.00
    5   11   40     -2.71      0.00
    5   13   40      0.48      0.00
    5   15   40     -0.59      0.00
    0    6   40     -0.29      0.00
    6    6   40    -15.09      0.00
    6    8   40     -0.62      0.00
    6   10   40     10.07      0.00
    6   12   40     -1.87      0.00
    6   14   40      2.29      0.00
    6   16   40      9.99      0.00
    7    7   40     -8.37      0.00
    7    9   40     -3.72      0.00
    7   11   40     -2.09      0.00
    7   13   40      1.65      0.00
    7   15   40      1.12      0.00
    0    8   40     -4.21      0.00
    8    8   40      0.55      0.00
    8   10   40     10.17      0.00
    8   12   40      3.97      0.00
    8   14   40      0.09      0.00
    9    9   40      2.59      0.00
    9   11   40     -0.05      0.00
    9   13   40     -1.19      0.00
    9   15   40     -2.33      0.00
    0   10   40      2.33      0.00
   10   10   40     15.50      0.00
   10   12   40     -5.38      0.00
   10   14   40      1.47      0.00
   11   11   40     -5.77      0.00
   11   13   40      6.00      0.00
    0   12   40     -1.91      0.00
   12   12   40     11.71      0.00
    0   14   40      7.95      0.00
    0   16   40      5.15      0.00
    0    1   41     -1.61      0.00
    1    2   41     -4.70      0.00
    1    4   41      0.53      0.00
    1    6   41     -6.21      0.00
    1    8   41      3.83      0.00
    1   10   41     -4.27      0.00
    1   12   41     -2.43      0.00
    1   14   41      0.16      0.00
    2    3   41     -7.20      0.00
    2    5   41     -4.32      0.00
    2    7   41     -4.67      0.00
    2    9   41      2.10      0.00
    2   11   41      0.92      0.00
    2   13   41      0.02      0.00
    0    3   41      6.35      0.00
    3    4   41     -3.01      0.00
    3    6   41      0.16      0.00
    3    8   41      2.56      0.00
    3   10   41     -3.12      0.00
    3   12   41     13.49      0.00
    3   14   41     -1.67      0.00
    4    5   41      4.27      0.00
    4    7   41      0.61      0.00
    4    9   41      2.75      0.00
    4   11   41      1.42      0.00
    4   13   41     -2.62      0.00
    0    5   41     13.75      0.00
    5    6   41     -0.80      0.00
    5    8   41     -1.26      0.00
    5   10   41     -8.30      0.00
    5   12   41      8.38      0.00
    5   14   41     -5.66      0.00
    6    7   41     -6.88      0.00
    6    9   41      0.02      0.00
    6   11   41     -0.17      0.00
    6   13   41     -0.51      0.00
    0    7   41     12.93      0.00
    7    8   41     -0.38      0.00
    7   10   41     -1.79      0.00
    7   12   41     -1.56      0.00
    8    9   41     -2.45      0.00
    8   11   41     -1.74      0.00
    0    9   41    -25.99      0.00
    9   10   41     -6.04      0.00
    9   12   41     -1.20      0.00
   10   11   41    -11.10      0.00
    0   11   41    -25.46      0.00
    0   13   41      3.38      0.00
    8   13   41      1.59      0.00
    0   15   41     -6.60      0.00
    0    0   42      9.41      0.00
    1    1   42      4.95      0.00
    1    3   42     10.80      0.00
    1    5   42     -6.77      0.00
    1    7   42      9.82      0.00
    1    9   42     -5.44      0.00
    1   11   42     15.58      0.00
    0    2   42    -12.08      0.00
    2    2   42    -10.29      0.00
    2    4   42     -7.20      0.00
    2    6   42      3.86      0.00
    2    8   42      4.88      0.00
    2   10   42      4.54      0.00
    3    3   42      2.21      0.00
    3    5   42     -9.73      0.00
    3    7   42     -4.87      0.00
    3    9   42      2.86      0.00
    3   11   42      1.21      0.00
    0    4   42      5.34      0.00
    4    4   42     -4.56      0.00
    4    6   42      5.88      0.00
    4    8   42     12.16      0.00
    4   10   42     -0.34      0.00
    5    5   42     -5.19      0.00
    5    7   42      3.07      0.00
    5    9   42     -5.72      0.00
    5   11   42     12.98      0.00
    0    6   42     -3.98      0.00
    6    6   42      3.86      0.00
    6    8   42      0.94      0.00
    6   10   42     -4.41      0.00
    7    7   42     -0.40      0.00
    7    9   42     -7.51      0.00
    0    8   42      0.31      0.00
    8    8   42     -0.90      0.00
    0   10   42      9.59      0.00
    0   12   42     -1.42      0.00
    0    1   43     12.18      0.00
    1    2   43     -5.92      0.00
    1    4   43      2.28      0.00
    1    6   43     -3.94      0.00
    1    8   43      6.78      0.00
    2    3   43     -2.44      0.00
    2    5   43      3.81      0.00
    2    7   43     16.27      0.00
    0    3   43    -26.23      0.00
    3    4   43      5.38      0.00
    3    6   43      2.54      0.00
    3    8   43     -6.79      0.00
    4    5   43      1.88      0.00
    0    5   43      4.41      0.00
    5    6   43      3.54      0.00
    0    7   43     10.16      0.00
   25   25   26     10.69      0.00
   24   26   26     18.60      0.00
   26   26   26     -2.35      0.00
   23   26   27      6.39      0.00
   25   26   27    -10.39      0.00
   22   27   27     25.42      0.00
   24   27   27    -10.96      0.00
   26   27   27     -3.22      0.00
   24   24   28    -16.29      0.00
   23   25   28    -19.09      0.00
   25   25   28      0.10      0.00
   22   26   28      0.99      0.00
   24   26   28     -1.55      0.00
   26   26   28      5.56      0.00
   21   27   28      6.36      0.00
   23   27   28      7.24      0.00
   25   27   28      0.39      0.00
   27   27   28      8.87      0.00
   20   28   28     15.36      0.00
   22   28   28     10.50      0.00
   24   28   28     15.58      0.00
   26   28   28      1.52      0.00
   28   28   28    -33.61      0.00
   23   24   29     16.30      0.00
   22   25   29     11.71      0.00
   24   25   29      7.28      0.00
   21   26   29     -0.93      0.00
   23   26   29      3.50      0.00
   25   26   29     -9.34      0.00
   20   27   29      0.99      0.00
   22   27   29    -16.38      0.00
   24   27   29     -3.83      0.00
   26   27   29     -1.68      0.00
   19   28   29     11.15      0.00
   21   28   29      4.51      0.00
   23   28   29    -10.25      0.00
   25   28   29     -6.08      0.00
   27   28   29      1.63      0.00
   16   29   29    -16.38      0.00
   18   29   29      7.30      0.00
   20   29   29    -17.97      0.00
   22   29   29      5.33      0.00
   24   29   29      2.56      0.00
   26   29   29     -3.41      0.00
   28   29   29     12.00      0.00
   23   23   30      7.69      0.00
   22   24   30    -23.07      0.00
   24   24   30     14.63      0.00
   21   25   30      1.31      0.00
   23   25   30     -0.05      0.00
   25   25   30    -17.76      0.00
   20   26   30    -11.79      0.00
   22   26   30     10.65      0.00
   24   26   30     -0.62      0.00
   26   26   30     -0.58      0.00
   17   27   30      2.08      0.00
   19   27   30    -16.04      0.00
   21   27   30     -5.25      0.00
   23   27   30      7.16      0.00
   25   27   30     -1.37      0.00
   27   27   30     12.80      0.00
   16   28   30      3.55      0.00
   18   28   30      3.17      0.00
   20   28   30     15.71      0.00
   22   28   30     -4.79      0.00
   24   28   30     -1.89      0.00
   26   28   30      4.64      0.00
   28   28   30      2.28      0.00
   13   29   30     -2.47      0.00
   15   29   30     15.54      0.00
   17   29   30    -27.88      0.00
   19   29   30    -11.46      0.00
   21   29   30     -6.32      0.00
   23   29   30      0.45      0.00
   25   29   30      6.11      0.00
   27   29   30     -4.18      0.00
   29   29   30     -4.52      0.00
   12   30   30      1.82      0.00
   14   30   30    -27.81      0.00
   16   30   30     26.21      0.00
   18   30   30     20.04      0.00
   20   30   30      3.69      0.00
   22   30   30      4.11      0.00
   24   30   30      2.96      0.00
   26   30   30      3.56      0.00
   28   30   30    -12.43      0.00
   22   23   31     -9.52      0.00
   21   24   31      6.54      0.00
   23   24   31     -6.21      0.00
   20   25   31    -14.52      0.00
   22   25   31      0.81      0.00
   24   25   31      0.15      0.00
   17   26   31    -15.76      0.00
   19   26   31     13.27      0.00
   21   26   31      4.63      0.00
   23   26   31     -4.83      0.00
   25   26   31      7.95      0.00
   16   27   31     -0.76      0.00
   18   27   31     -0.26      0.00
   20   27   31      8.79      0.00
   22   27   31     -6.24      0.00
   24   27   31     -1.72      0.00
   26   27   31     -0.65      0.00
   13   28   31     18.52      0.00
   15   28   31     -5.35      0.00
   17   28   31      5.04      0.00
   19   28   31      6.78      0.00
   21   28   31     -2.51      0.00
   23   28   31      1.28      0.00
   25   28   31      6.45      0.00
   27   28   31     -5.03      0.00
   12   29   31     26.03      0.00
   14   29   31      0.84      0.00
   16   29   31     -7.08      0.00
   18   29   31     -2.21      0.00
   20   29   31     -5.17      0.00
   22   29   31     11.67      0.00
   24   29   31     -3.62      0.00
   26   29   31     -2.43      0.00
    9   30   31     -8.96      0.00
   11   30   31      0.80      0.00
   13   30   31     11.65      0.00
   15   30   31     -8.08      0.00
   17   30   31      4.49      0.00
   19   30   31      2.84      0.00
   21   30   31     -3.31      0.00
   23   30   31     -1.93      0.00
   25   30   31     -6.89      0.00
    0   31   31     -7.93      0.00
    2   31   31     17.58      0.00
    4   31   31     26.19      0.00
    6   31   31    -12.17      0.00
    8   31   31     12.16      0.00
   10   31   31      7.65      0.00
   12   31   31     -3.11      0.00
   14   31   31     -2.38      0.00
   16   31   31      6.14      0.00
   18   31   31    -11.13      0.00
   20   31   31      4.75      0.00
   22   31   31     -5.05      0.00
   24   31   31     15.79      0.00
   22   22   32      7.26      0.00
   21   23   32     -6.24      0.00
   23   23   32      9.13      0.00
   18   24   32      1.49      0.00
   20   24   32      0.86      0.00
   22   24   32     -2.47      0.00
   24   24   32      9.09      0.00
   17   25   32      9.80      0.00
   19   25   32     12.21      0.00
   21   25   32     -1.39      0.00
   23   25   32     -1.87      0.00
   25   25   32      1.33      0.00
   16   26   32      2.27      0.00
   18   26   32    -18.82      0.00
   20   26   32     -1.40      0.00
   22   26   32      2.59      0.00
   24   26   32     -3.81      0.00
   26   26   32      6.96      0.00
   13   27   32    -12.42      0.00
   15   27   32      8.51      0.00
   17   27   32      8.17      0.00
   19   27   32     -5.43      0.00
   21   27   32      4.60      0.00
   23   27   32      0.87      0.00
   25   27   32     -3.13      0.00
   27   27   32    -10.53      0.00
   12   28   32     -6.06      0.00
   14   28   32      5.14      0.00
   16   28   32     -6.75      0.00
   18   28   32      1.55      0.00
   20   28   32     -7.77      0.00
   22   28   32     -0.50      0.00
   24   28   32      5.79      0.00
   26   28   32      1.00      0.00
    7   29   32     12.50      0.00
    9   29   32     18.38      0.00
   11   29   32      5.42      0.00
   13   29   32     -9.16      0.00
   15   29   32      3.21      0.00
   17   29   32      3.28      0.00
   19   29   32      4.76      0.00
   21   29   32      0.14      0.00
   23   29   32     -0.91      0.00
   25   29   32      1.00      0.00
    0   30   32     47.27      0.00
    2   30   32    -23.10      0.00
    4   30   32     20.08      0.00
    6   30   32      3.65      0.00
    8   30   32    -23.19      0.00
   10   30   32      6.25      0.00
   12   30   32      8.14      0.00
   14   30   32     -7.62      0.00
   16   30   32     -7.43      0.00
   18   30   32      6.96      0.00
   20   30   32      1.86      0.00
   22   30   32      0.41      0.00
   24   30   32     -6.97      0.00
    1   31   32      3.97      0.00
    3   31   32      1.11      0.00
    5   31   32      2.01      0.00
    7   31   32     -6.74      0.00
    9   31   32      2.39      0.00
   11   31   32      5.43      0.00
   13   31   32     -6.29      0.00
   15   31   32     -4.14      0.00
   17   31   32      5.12      0.00
   19   31   32     -0.98      0.00
   21   31   32      4.56      0.00
   23   31   32     -6.59      0.00
    0   32   32    -31.57      0.00
    2   32   32    -23.68      0.00
    4   32   32      2.37      0.00
    6   32   32     13.36      0.00
    8   32   32     -8.44      0.00
   10   32   32     -3.53      0.00
   12   32   32      1.24      0.00
   14   32   32     22.37      0.00
   16   32   32     -5.47      0.00
   18   32   32     -0.76      0.00
   20   32   32    -11.90      0.00
   22   32   32      5.31      0.00
   20   21   33      8.45      0.00
   19   22   33     14.08      0.00
   21   22   33     -9.52      0.00
   18   23   33     10.33      0.00
   20   23   33     -2.47      0.00
   22   23   33     -1.22      0.00
   17   24   33     -7.69      0.00
   19   24   33     -8.93      0.00
   21   24   33    -10.22      0.00
   23   24   33      3.42      0.00
   16   25   33    -13.45      0.00
   18   25   33      6.84      0.00
   20   25   33     -3.11      0.00
   22   25   33      0.52      0.00
   24   25   33      1.21      0.00
   13   26   33      9.40      0.00
   15   26   33     -5.56      0.00
   17   26   33     -0.74      0.00
   19   26   33      5.54      0.00
   21   26   33      7.28      0.00
   23   26   33     -1.11      0.00
   25   26   33     -7.67      0.00
   10   27   33    -18.69      0.00
   12   27   33     31.96      0.00
   14   27   33    -12.16      0.00
   16   27   33     -4.71      0.00
   18   27   33      0.65      0.00
   20   27   33     -1.26      0.00
   22   27   33     -6.49      0.00
   24   27   33     -0.07      0.00
   26   27   33     -3.32      0.00
    7   28   33     21.47      0.00
    9   28   33    -22.87      0.00
   11   28   33     14.24      0.00
   13   28   33     -1.17      0.00
   15   28   33     -0.35      0.00
   17   28   33     -6.24      0.00
   19   28   33     -7.29      0.00
   21   28   33      6.75      0.00
   23   28   33     -1.80      0.00
   25   28   33      2.74      0.00
    0   29   33     -6.34      0.00
    2   29   33    -12.74      0.00
    4   29   33     23.54      0.00
    6   29   33     -6.01      0.00
    8   29   33      5.65      0.00
   10   29   33     -5.23      0.00
   12   29   33      0.16      0.00
   14   29   33     -9.22      0.00
   16   29   33      9.47      0.00
   18   29   33      5.73      0.00
   20   29   33     -1.65      0.00
   22   29   33      6.90      0.00
   24   29   33    -14.05      0.00
    1   30   33     -8.49      0.00
    3   30   33     -4.79      0.00
    5   30   33      5.02      0.00
    7   30   33     -4.14      0.00
    9   30   33      5.46      0.00
   11   30   33     -6.68      0.00
   13   30   33     -2.66      0.00
   15   30   33      1.03      0.00
   17   30   33    -11.91      0.00
   19   30   33    -11.47      0.00
   21   30   33      1.67      0.00
   23   30   33      3.85      0.00
    0   31   33     24.96      0.00
    2   31   33    -14.96      0.00
    4   31   33      7.31      0.00
    6   31   33    -19.21      0.00
    8   31   33     14.58      0.00
   10   31   33      3.53      0.00
   12   31   33     -7.78      0.00
   14   31   33      2.61      0.00
   16   31   33      5.19      0.00
   18   31   33     -2.91      0.00
   20   31   33      0.11      0.00
   22   31   33     -1.29      0.00
    1   32   33      6.11      0.00
    3   32   33      0.58      0.00
    5   32   33     11.67      0.00
    7   32   33     -6.81      0.00
    9   32   33      2.49      0.00
   11   32   33     -8.81      0.00
   13   32   33     -4.47      0.00
   15   32   33      0.61      0.00
   17   32   33     -3.74      0.00
   19   32   33     12.42      0.00
   21   32   33    -10.33      0.00
    0   33   33     15.87      0.00
    2   33   33      5.94      0.00
    4   33   33     -5.41      0.00
    6   33   33      4.74      0.00
    8   33   33     -5.51      0.00
   10   33   33     16.41      0.00
   12   33   33     -7.02      0.00
   14   33   33      2.87      0.00
   16   33   33      6.12      0.00
   18   33   33     -4.84      0.00
   20   33   33     -0.67      0.00
   20   20   34    -11.35      0.00
   19   21   34    -10.19      0.00
   21   21   34     -5.95      0.00
   18   22   34     10.18      0.00
   20   22   34      9.75      0.00
   22   22   34     -4.75      0.00
   17   23   34      0.24      0.00
   19   23   34      4.64      0.00
   21   23   34      7.99      0.00
   23   23   34     -2.83      0.00
   14   24   34     -8.53      0.00
   16   24   34      0.96      0.00
   18   24   34      3.99      0.00
   20   24   34    -11.07      0.00
   22   24   34      9.98      0.00
   24   24   34    -16.13      0.00
[truncated: 58,084 more chars]
