# Supplementary material for: Dynamic three-dimensional structures of a metal–organic framework captured with femtosecond serial crystallography
Source: Nat Chem. 2024 Mar 25;16(5):693–9. doi: 10.1038/s41557-024-01460-w (PMC11087265; doi:10.1038/s41557-024-01460-w)
Supplement: Supplementary file 9 — Crystallographic structure factors for PCN–224(Fe)–CO at 0.4 ps; CCDC reference number 2308183. [file 41557_2024_1460_MOESM9_ESM.cif]

 
data_time0d40
# start Validation Reply Form
_vrf_THETM01_time0d40
;
PROBLEM: The value of sine(theta_max)/wavelength is less than 0.575
RESPONSE: To prevent the intensities of the Bragg spots in the 
low-resolution region from exceeding the detector's saturation limit, 
the X-ray flux had to be limited. Consequently, the intensity of the 
Bragg spots in the high-resolution region was insufficient for detection, 
resulting in the limited resolution.
;
_vrf_PLAT084_time0d40
;
PROBLEM: High wR2 Value (i.e. > 0.25) ...................       0.37 Report
RESPONSE: In serial femtosecond crystallography, diffraction images 
are acquired from a large number of different crystals with different 
sizes and crystallinity. Consequently, errors are introduced while 
merging data obtained from different crystals. Such errors result in 
a high wR2 value for this crystal structure. Moreover, the crystallographic 
analysis of PCN-224 reveals the presence of MOF-525 structural motifs, 
which manifest as defects within the crystal matrix. These defects are 
presumed to be a contributing factor to the elevated wR2 values noted 
in the analysis.
;
# end Validation Reply Form

 
_audit_creation_method            'SHELXL-2018/3'
_shelx_SHELXL_version_number      '2018/3'
_chemical_name_systematic         ?
_chemical_name_common             ?
_chemical_melting_point           ?
_chemical_formula_moiety          'C147 H72 Fe3 N12 O67 Zr12' 
_chemical_formula_sum
 'C147 H72 Fe3 N12 O67 Zr12' 
_chemical_formula_weight          4340.35

loop_
 _atom_type_symbol
 _atom_type_description
 _atom_type_scat_dispersion_real
 _atom_type_scat_dispersion_imag
 _atom_type_scat_source
 'C'  'C'   0.0051   0.0024
 'International Tables Vol C Tables 4.2.6.8 and 6.1.1.4'
 'H'  'H'   0.0000   0.0000
 'International Tables Vol C Tables 4.2.6.8 and 6.1.1.4'
 'N'  'N'   0.0096   0.0048
 'International Tables Vol C Tables 4.2.6.8 and 6.1.1.4'
 'O'  'O'   0.0160   0.0088
 'International Tables Vol C Tables 4.2.6.8 and 6.1.1.4'
 'Fe'  'Fe'   0.3561   1.1184
 'International Tables Vol C Tables 4.2.6.8 and 6.1.1.4'
 'Zr'  'Zr'  -1.4549   0.7529
 'International Tables Vol C Tables 4.2.6.8 and 6.1.1.4'
 
_space_group_crystal_system       cubic
_space_group_IT_number            229
_space_group_name_H-M_alt         'I m -3 m'
_space_group_name_Hall            '-I 4 2 3'
 
_shelx_space_group_comment
;
The symmetry employed for this shelxl refinement is uniquely defined
by the following loop, which should always be used as a source of
symmetry information in preference to the above space-group names.
They are only intended as comments.
;
 
loop_
 _space_group_symop_operation_xyz
 'x, y, z'
 '-x, -y, z'
 '-x, y, -z'
 'x, -y, -z'
 'z, x, y'
 'z, -x, -y'
 '-z, -x, y'
 '-z, x, -y'
 'y, z, x'
 '-y, z, -x'
 'y, -z, -x'
 '-y, -z, x'
 'y, x, -z'
 '-y, -x, -z'
 'y, -x, z'
 '-y, x, z'
 'x, z, -y'
 '-x, z, y'
 '-x, -z, -y'
 'x, -z, y'
 'z, y, -x'
 'z, -y, x'
 '-z, y, x'
 '-z, -y, -x'
 'x+1/2, y+1/2, z+1/2'
 '-x+1/2, -y+1/2, z+1/2'
 '-x+1/2, y+1/2, -z+1/2'
 'x+1/2, -y+1/2, -z+1/2'
 'z+1/2, x+1/2, y+1/2'
 'z+1/2, -x+1/2, -y+1/2'
 '-z+1/2, -x+1/2, y+1/2'
 '-z+1/2, x+1/2, -y+1/2'
 'y+1/2, z+1/2, x+1/2'
 '-y+1/2, z+1/2, -x+1/2'
 'y+1/2, -z+1/2, -x+1/2'
 '-y+1/2, -z+1/2, x+1/2'
 'y+1/2, x+1/2, -z+1/2'
 '-y+1/2, -x+1/2, -z+1/2'
 'y+1/2, -x+1/2, z+1/2'
 '-y+1/2, x+1/2, z+1/2'
 'x+1/2, z+1/2, -y+1/2'
 '-x+1/2, z+1/2, y+1/2'
 '-x+1/2, -z+1/2, -y+1/2'
 'x+1/2, -z+1/2, y+1/2'
 'z+1/2, y+1/2, -x+1/2'
 'z+1/2, -y+1/2, x+1/2'
 '-z+1/2, y+1/2, x+1/2'
 '-z+1/2, -y+1/2, -x+1/2'
 '-x, -y, -z'
 'x, y, -z'
 'x, -y, z'
 '-x, y, z'
 '-z, -x, -y'
 '-z, x, y'
 'z, x, -y'
 'z, -x, y'
 '-y, -z, -x'
 'y, -z, x'
 '-y, z, x'
 'y, z, -x'
 '-y, -x, z'
 'y, x, z'
 '-y, x, -z'
 'y, -x, -z'
 '-x, -z, y'
 'x, -z, -y'
 'x, z, y'
 '-x, z, -y'
 '-z, -y, x'
 '-z, y, -x'
 'z, -y, -x'
 'z, y, x'
 '-x+1/2, -y+1/2, -z+1/2'
 'x+1/2, y+1/2, -z+1/2'
 'x+1/2, -y+1/2, z+1/2'
 '-x+1/2, y+1/2, z+1/2'
 '-z+1/2, -x+1/2, -y+1/2'
 '-z+1/2, x+1/2, y+1/2'
 'z+1/2, x+1/2, -y+1/2'
 'z+1/2, -x+1/2, y+1/2'
 '-y+1/2, -z+1/2, -x+1/2'
 'y+1/2, -z+1/2, x+1/2'
 '-y+1/2, z+1/2, x+1/2'
 'y+1/2, z+1/2, -x+1/2'
 '-y+1/2, -x+1/2, z+1/2'
 'y+1/2, x+1/2, z+1/2'
 '-y+1/2, x+1/2, -z+1/2'
 'y+1/2, -x+1/2, -z+1/2'
 '-x+1/2, -z+1/2, y+1/2'
 'x+1/2, -z+1/2, -y+1/2'
 'x+1/2, z+1/2, y+1/2'
 '-x+1/2, z+1/2, -y+1/2'
 '-z+1/2, -y+1/2, x+1/2'
 '-z+1/2, y+1/2, -x+1/2'
 'z+1/2, -y+1/2, -x+1/2'
 'z+1/2, y+1/2, x+1/2'
 
_cell_length_a                    38.883(5)
_cell_length_b                    38.883(5)
_cell_length_c                    38.883(5)
_cell_angle_alpha                 90
_cell_angle_beta                  90
_cell_angle_gamma                 90
_cell_volume                      58788(20)
_cell_formula_units_Z             4
_cell_measurement_temperature     293(2)
_cell_measurement_reflns_used     4864455
_cell_measurement_theta_min       0.87
_cell_measurement_theta_max       27.99
 
_exptl_crystal_description        cubic
_exptl_crystal_colour             black
_exptl_crystal_density_meas       ?
_exptl_crystal_density_method     ?
_exptl_crystal_density_diffrn     0.490          
_exptl_crystal_F_000              8528
_exptl_transmission_factor_min    ?
_exptl_transmission_factor_max    ?
_exptl_crystal_size_max           ?
_exptl_crystal_size_mid           ?
_exptl_crystal_size_min           ?
_exptl_absorpt_coefficient_mu     0.448
_shelx_estimated_absorpt_T_min    ?
_shelx_estimated_absorpt_T_max    ?
_exptl_absorpt_correction_type    ?
_exptl_absorpt_correction_T_min   ?
_exptl_absorpt_correction_T_max   ?
_exptl_absorpt_process_details    ?
_exptl_absorpt_special_details    ?
_diffrn_ambient_temperature       293(2)
_diffrn_radiation_wavelength      0.82656
_diffrn_radiation_type            'synchrotron'
_diffrn_source                    'PAL-XFEL'
_diffrn_measurement_device_type   'SFX measurement MX-225HS'
_diffrn_measurement_method        'Fixed-target system'
_diffrn_detector_area_resol_mean  ?
_diffrn_reflns_number             7331
_diffrn_reflns_av_unetI/netI      0.0907
_diffrn_reflns_av_R_equivalents   0.0724
_diffrn_reflns_limit_h_min        1
_diffrn_reflns_limit_h_max        43
_diffrn_reflns_limit_k_min        0
_diffrn_reflns_limit_k_max        30
_diffrn_reflns_limit_l_min        0
_diffrn_reflns_limit_l_max        30
_diffrn_reflns_theta_min          0.861
_diffrn_reflns_theta_max          27.804
_diffrn_reflns_theta_full         27.804
_diffrn_measured_fraction_theta_max   0.991
_diffrn_measured_fraction_theta_full  0.991
_diffrn_reflns_Laue_measured_fraction_max    0.991
_diffrn_reflns_Laue_measured_fraction_full   0.991
_diffrn_reflns_point_group_measured_fraction_max   0.991
_diffrn_reflns_point_group_measured_fraction_full  0.991
_reflns_number_total              4124
_reflns_number_gt                 2760
_reflns_threshold_expression      'I > 2\s(I)'
_reflns_Friedel_coverage          0.000
_reflns_Friedel_fraction_max      .
_reflns_Friedel_fraction_full     .
 
_reflns_special_details
;
 Reflections were merged by SHELXL according to the crystal
 class for the calculation of statistics and refinement.
 
 Structure factors included contributions from the .fab file.
 
 _reflns_Friedel_fraction is defined as the number of unique
 Friedel pairs measured divided by the number that would be
 possible theoretically, ignoring centric projections and
 systematic absences.
;
 
_computing_data_collection        ?
_computing_cell_refinement        ?
_computing_data_reduction         'CrystFEL (J. Appl. Cryst. 2012) and XPREP (Bruker, 2004)'
_computing_structure_solution     'SHELXT 2018/2 (Sheldrick, 2018)'
_computing_structure_refinement 'SHELXL-2018/3 (Sheldrick, 2018)'
_computing_molecular_graphics     ?
_computing_publication_material   ?
_refine_special_details           ?
_refine_ls_structure_factor_coef  Fsqd
_refine_ls_matrix_type            full
_refine_ls_weighting_scheme       calc
_refine_ls_weighting_details
'w=1/[\s^2^(Fo^2^)+(0.2000P)^2^] where P=(Fo^2^+2Fc^2^)/3'
_atom_sites_solution_primary      ?
_atom_sites_solution_secondary    ?
_atom_sites_solution_hydrogens    geom
_refine_ls_hydrogen_treatment     constr
_refine_ls_extinction_method      'SHELXL-2018/3 (Sheldrick 2018)'
_refine_ls_extinction_coef        0.00071(13)
_refine_ls_extinction_expression
 'Fc^*^=kFc[1+0.001xFc^2^\l^3^/sin(2\q)]^-1/4^'
_refine_ls_number_reflns          4124
_refine_ls_number_parameters      131
_refine_ls_number_restraints      156
_refine_ls_R_factor_all           0.1439
_refine_ls_R_factor_gt            0.1227
_refine_ls_wR_factor_ref          0.3699
_refine_ls_wR_factor_gt           0.3313
_refine_ls_goodness_of_fit_ref    1.353
_refine_ls_restrained_S_all       1.345
_refine_ls_shift/su_max           0.000
_refine_ls_shift/su_mean          0.000
 
loop_
 _atom_site_label
 _atom_site_type_symbol
 _atom_site_fract_x
 _atom_site_fract_y
 _atom_site_fract_z
 _atom_site_U_iso_or_equiv
 _atom_site_adp_type
 _atom_site_occupancy
 _atom_site_site_symmetry_order  
 _atom_site_calc_flag
 _atom_site_refinement_flags_posn
 _atom_site_refinement_flags_adp
 _atom_site_refinement_flags_occupancy
 _atom_site_disorder_assembly
 _atom_site_disorder_group
C7 C 0.85902(15) 0.750000 0.64098(15) 0.137(4) Uani 1 2 d DS TU P . .
C6 C 0.83081(16) 0.750000 0.66919(16) 0.167(6) Uani 1 2 d DS TU P . .
O4 O 0.81522(17) 0.72148(19) 0.67272(16) 0.177(3) Uani 1 1 d . U . . .
O3 O 0.71724(17) 0.71724(17) 0.71724(17) 0.096(3) Uani 1 6 d S TU P . .
C9 C 0.8916(3) 0.7186(4) 0.5968(2) 0.191(4) Uani 1 1 d . U . . .
H9 H 0.895353 0.698328 0.584734 0.230 Uiso 1 1 calc R U . . .
C8 C 0.8664(2) 0.7215(4) 0.6244(2) 0.179(4) Uani 1 1 d . U . . .
H8 H 0.854670 0.701602 0.630816 0.215 Uiso 1 1 calc R U . . .
C10 C 0.91036(18) 0.750000 0.58964(18) 0.169(6) Uani 1 2 d S TU P . .
C11 C 0.93672(14) 0.750000 0.56328(14) 0.185(6) Uani 1 2 d S TU P . .
C12 C 0.97180(14) 0.7496(3) 0.57391(15) 0.190(5) Uani 1 1 d . U . . .
C13 C 0.98189(18) 0.7485(4) 0.60825(14) 0.213(6) Uani 1 1 d . U . . .
H13 H 0.967556 0.747856 0.627385 0.255 Uiso 1 1 calc R U . . .
N14 N 1.000000 0.7488(4) 0.5511(2) 0.186(5) Uani 1 2 d S TU P . .
Fe15 Fe 1.000000 0.73411(15) 0.500000 0.147(3) Uani 0.5 4 d DS TU P . .
C16 C 1.000000 0.6906(5) 0.500000 0.157(10) Uani 0.5 4 d DS TU P . .
O17 O 1.000000 0.6640(7) 0.500000 0.183(10) Uani 0.5 4 d DS TU P . .
Zr1 Zr 0.7664(2) 0.70195(19) 0.70195(19) 0.1207(19) Uani 0.570(16) 2 d S TU P . 1
O7 O 0.7440(6) 0.6474(5) 0.6920(7) 0.227(8) Uani 0.570(16) 1 d . U P . 1
O1 O 0.7538(3) 0.6825(4) 0.7538(3) 0.121(5) Uani 0.570(16) 2 d S TU P . 1
Zr2 Zr 0.7792(2) 0.7144(2) 0.7144(2) 0.107(2) Uani 0.430(16) 2 d S TU P . 2
O8 O 0.7560(4) 0.6598(4) 0.7097(5) 0.141(6) Uani 0.430(16) 1 d . U P . 2
O2 O 0.7639(3) 0.7099(4) 0.7639(3) 0.098(5) Uani 0.430(16) 2 d S TU P . 2
 
loop_
 _atom_site_aniso_label
 _atom_site_aniso_U_11
 _atom_site_aniso_U_22
 _atom_site_aniso_U_33
 _atom_site_aniso_U_23
 _atom_site_aniso_U_13
 _atom_site_aniso_U_12
C7 0.089(3) 0.232(12) 0.089(3) 0.046(5) 0.035(5) 0.046(5)
C6 0.131(5) 0.237(13) 0.131(5) 0.106(7) 0.069(6) 0.106(7)
O4 0.173(5) 0.196(6) 0.163(5) 0.098(5) 0.096(4) 0.093(4)
O3 0.096(3) 0.096(3) 0.096(3) 0.027(3) 0.027(3) 0.027(3)
C9 0.135(6) 0.327(14) 0.112(5) -0.003(7) 0.041(5) 0.050(8)
C8 0.124(5) 0.291(12) 0.123(5) 0.025(7) 0.075(5) 0.040(7)
C10 0.067(3) 0.371(19) 0.067(3) -0.003(5) 0.006(4) -0.003(5)
C11 0.058(2) 0.44(2) 0.058(2) 0.001(5) -0.001(3) 0.001(5)
C12 0.056(3) 0.453(15) 0.060(3) 0.005(5) 0.013(2) 0.005(5)
C13 0.078(3) 0.513(19) 0.048(3) -0.005(5) 0.004(3) 0.007(6)
N14 0.070(4) 0.412(17) 0.075(4) 0.009(6) 0.000 0.000
Fe15 0.0590(16) 0.322(10) 0.0586(16) 0.000 0.000 0.000
C16 0.060(12) 0.32(3) 0.087(15) 0.000 0.000 0.000
O17 0.095(12) 0.35(3) 0.098(12) 0.000 0.000 0.000
Zr1 0.117(3) 0.122(2) 0.122(2) 0.056(2) 0.060(2) 0.060(2)
O7 0.267(15) 0.155(11) 0.259(15) -0.005(11) -0.025(12) 0.060(10)
O1 0.125(6) 0.113(10) 0.125(6) 0.054(6) 0.051(6) 0.054(6)
Zr2 0.101(3) 0.110(3) 0.110(3) 0.047(3) 0.049(2) 0.049(2)
O8 0.154(10) 0.096(7) 0.173(11) 0.058(7) 0.060(8) 0.048(7)
O2 0.102(6) 0.091(11) 0.102(6) 0.022(6) -0.001(8) 0.022(6)
 
_geom_special_details
;
 All esds (except the esd in the dihedral angle between two l.s. planes)
 are estimated using the full covariance matrix.  The cell esds are taken
 into account individually in the estimation of esds in distances, angles
 and torsion angles; correlations between esds in cell parameters are only
 used when they are defined by crystal symmetry.  An approximate (isotropic)
 treatment of cell esds is used for estimating esds involving l.s. planes.
;
 
loop_
 _geom_bond_atom_site_label_1
 _geom_bond_atom_site_label_2
 _geom_bond_distance
 _geom_bond_site_symmetry_2
 _geom_bond_publ_flag
C7 C8 1.314(13) . ?
C7 C8 1.315(13) 48_666 ?
C7 C6 1.551(11) . ?
C6 O4 1.271(8) 48_666 ?
C6 O4 1.271(8) . ?
O4 Zr2 2.157(5) . ?
O4 Zr1 2.339(8) . ?
O3 Zr1 2.089(4) . ?
O3 Zr1 2.089(4) 5 ?
O3 Zr1 2.089(4) 9 ?
O3 Zr2 2.416(10) . ?
O3 Zr2 2.416(10) 5 ?
O3 Zr2 2.416(10) 9 ?
C9 C10 1.447(15) . ?
C9 C8 1.459(11) . ?
C9 H9 0.9300 . ?
C8 H8 0.9300 . ?
C10 C11 1.449(13) . ?
C11 C12 1.425(7) . ?
C11 C12 1.425(7) 48_666 ?
C12 C13 1.392(8) . ?
C12 N14 1.411(7) . ?
C13 C13 1.409(14) 52_755 ?
C13 H13 0.9300 . ?
N14 Fe15 2.068(9) . ?
N14 Fe15 2.095(9) 93_664 ?
Fe15 Fe15 1.236(12) 93_664 ?
Fe15 C16 1.69(2) . ?
C16 O17 1.035(19) . ?
Zr1 O1 2.208(6) . ?
Zr1 O1 2.208(6) 5 ?
Zr1 O7 2.33(2) 67 ?
Zr1 O7 2.33(2) . ?
Zr1 Zr1 3.545(5) 5 ?
Zr1 Zr1 3.545(5) 9 ?
Zr2 O2 1.27(3) 81_666 ?
Zr2 O2 2.025(9) 5 ?
Zr2 O2 2.025(9) . ?
Zr2 O8 2.314(17) 67 ?
Zr2 O8 2.314(17) . ?
Zr2 Zr2 2.794(19) 77_666 ?
Zr2 Zr2 2.794(19) 81_666 ?
Zr2 Zr2 3.568(6) 5 ?
Zr2 Zr2 3.568(6) 9 ?
O2 O2 1.801(19) 81_666 ?
O2 O2 1.801(19) 77_666 ?
 
loop_
 _geom_angle_atom_site_label_1
 _geom_angle_atom_site_label_2
 _geom_angle_atom_site_label_3
 _geom_angle
 _geom_angle_site_symmetry_1
 _geom_angle_site_symmetry_3
 _geom_angle_publ_flag
C8 C7 C8 120.0(10) . 48_666 ?
C8 C7 C6 120.0(5) . . ?
C8 C7 C6 120.0(5) 48_666 . ?
O4 C6 O4 131.2(9) 48_666 . ?
O4 C6 C7 114.4(4) 48_666 . ?
O4 C6 C7 114.4(4) . . ?
C6 O4 Zr2 120.1(7) . . ?
C6 O4 Zr1 136.3(6) . . ?
Zr1 O3 Zr1 116.1(3) . 5 ?
Zr1 O3 Zr1 116.1(3) . 9 ?
Zr1 O3 Zr1 116.1(3) 5 9 ?
Zr1 O3 Zr2 108.2(4) . 5 ?
Zr1 O3 Zr2 19.97(15) 5 5 ?
Zr1 O3 Zr2 108.3(4) 9 5 ?
Zr2 O3 Zr2 95.2(5) . 5 ?
Zr1 O3 Zr2 108.2(4) . 9 ?
Zr1 O3 Zr2 108.3(4) 5 9 ?
Zr1 O3 Zr2 19.97(15) 9 9 ?
Zr2 O3 Zr2 95.2(5) . 9 ?
Zr2 O3 Zr2 95.2(5) 5 9 ?
C10 C9 C8 114.6(13) . . ?
C10 C9 H9 122.7 . . ?
C8 C9 H9 122.7 . . ?
C7 C8 C9 124.8(12) . . ?
C7 C8 H8 117.6 . . ?
C9 C8 H8 117.6 . . ?
C9 C10 C9 121.1(11) . 48_666 ?
C9 C10 C11 119.5(5) . . ?
C9 C10 C11 119.5(5) 48_666 . ?
C12 C11 C12 123.7(7) . 48_666 ?
C12 C11 C10 118.1(4) . . ?
C12 C11 C10 118.1(4) 48_666 . ?
C13 C12 N14 112.5(5) . . ?
C13 C12 C11 123.2(6) . . ?
N14 C12 C11 124.2(5) . . ?
C12 C13 C13 106.4(4) . 52_755 ?
C12 C13 H13 126.8 . . ?
C13 C13 H13 126.8 52_755 . ?
C12 N14 C12 102.0(6) . 52_755 ?
C12 N14 Fe15 127.6(5) . . ?
C12 N14 Fe15 127.6(5) 52_755 . ?
C12 N14 Fe15 126.2(5) . 93_664 ?
C12 N14 Fe15 126.2(5) 52_755 93_664 ?
Fe15 N14 Fe15 34.5(3) . 93_664 ?
Fe15 Fe15 C16 180.0 93_664 . ?
Fe15 Fe15 N14 73.9(4) 93_664 . ?
C16 Fe15 N14 106.1(4) . . ?
Fe15 Fe15 N14 73.9(4) 93_664 50_556 ?
C16 Fe15 N14 106.1(4) . 50_556 ?
N14 Fe15 N14 147.9(9) . 50_556 ?
Fe15 Fe15 N14 71.5(4) 93_664 46_564 ?
C16 Fe15 N14 108.5(4) . 46_564 ?
N14 Fe15 N14 84.97(10) . 46_564 ?
N14 Fe15 N14 84.97(10) 50_556 46_564 ?
Fe15 Fe15 N14 71.5(4) 93_664 93_664 ?
C16 Fe15 N14 108.5(4) . 93_664 ?
N14 Fe15 N14 84.97(10) . 93_664 ?
N14 Fe15 N14 84.97(10) 50_556 93_664 ?
N14 Fe15 N14 143.1(9) 46_564 93_664 ?
O17 C16 Fe15 180.0 . . ?
O3 Zr1 O1 68.5(2) . . ?
O3 Zr1 O1 68.5(2) . 5 ?
O1 Zr1 O1 125.1(6) . 5 ?
O3 Zr1 O7 87.9(7) . 67 ?
O1 Zr1 O7 133.8(7) . 67 ?
O1 Zr1 O7 75.9(8) 5 67 ?
O3 Zr1 O7 87.9(7) . . ?
O1 Zr1 O7 75.9(9) . . ?
O1 Zr1 O7 133.8(7) 5 . ?
O7 Zr1 O7 63.6(12) 67 . ?
O3 Zr1 O4 142.1(2) . . ?
O1 Zr1 O4 137.3(6) . . ?
O1 Zr1 O4 73.6(3) 5 . ?
O7 Zr1 O4 85.1(6) 67 . ?
O7 Zr1 O4 121.3(7) . . ?
O3 Zr1 O4 142.1(2) . 67 ?
O1 Zr1 O4 73.6(3) . 67 ?
O1 Zr1 O4 137.3(6) 5 67 ?
O7 Zr1 O4 121.3(7) 67 67 ?
O7 Zr1 O4 85.1(6) . 67 ?
O4 Zr1 O4 69.9(3) . 67 ?
O3 Zr1 Zr1 31.95(15) . 5 ?
O1 Zr1 Zr1 94.9(2) . 5 ?
O1 Zr1 Zr1 36.6(2) 5 5 ?
O7 Zr1 Zr1 81.5(6) 67 5 ?
O7 Zr1 Zr1 112.3(5) . 5 ?
O4 Zr1 Zr1 110.13(14) . 5 ?
O4 Zr1 Zr1 156.6(3) 67 5 ?
O3 Zr1 Zr1 31.95(15) . 9 ?
O1 Zr1 Zr1 36.6(2) . 9 ?
O1 Zr1 Zr1 94.9(2) 5 9 ?
O7 Zr1 Zr1 112.3(5) 67 9 ?
O7 Zr1 Zr1 81.5(6) . 9 ?
O4 Zr1 Zr1 156.6(3) . 9 ?
O4 Zr1 Zr1 110.13(14) 67 9 ?
Zr1 Zr1 Zr1 60.003(1) 5 9 ?
Zr1 O1 Zr1 106.8(5) . 9 ?
O2 Zr2 O2 61.4(8) 81_666 5 ?
O2 Zr2 O2 61.4(8) 81_666 . ?
O2 Zr2 O2 94.4(8) 5 . ?
O2 Zr2 O4 101.4(8) 81_666 . ?
O2 Zr2 O4 90.2(4) 5 . ?
O2 Zr2 O4 156.3(8) . . ?
O4 Zr2 O4 76.8(3) . 67 ?
O2 Zr2 O8 142.6(5) 81_666 67 ?
O2 Zr2 O8 83.2(7) 5 67 ?
O2 Zr2 O8 138.7(7) . 67 ?
O4 Zr2 O8 64.9(5) . 67 ?
O4 Zr2 O8 108.2(5) 67 67 ?
O2 Zr2 O8 142.6(5) 81_666 . ?
O2 Zr2 O8 138.7(7) 5 . ?
O2 Zr2 O8 83.2(7) . . ?
O4 Zr2 O8 108.2(5) . . ?
O4 Zr2 O8 64.9(5) 67 . ?
O8 Zr2 O8 72.7(9) 67 . ?
O2 Zr2 O3 105.7(7) 81_666 . ?
O2 Zr2 O3 70.5(5) 5 . ?
O2 Zr2 O3 70.5(5) . . ?
O4 Zr2 O3 132.5(5) . . ?
O4 Zr2 O3 132.5(5) 67 . ?
O8 Zr2 O3 69.9(5) 67 . ?
O8 Zr2 O3 69.9(5) . . ?
O2 Zr2 Zr2 41.4(3) 81_666 77_666 ?
O2 Zr2 Zr2 91.5(6) 5 77_666 ?
O2 Zr2 Zr2 24.4(6) . 77_666 ?
O4 Zr2 Zr2 132.5(7) . 77_666 ?
O4 Zr2 Zr2 83.2(3) 67 77_666 ?
O8 Zr2 Zr2 162.1(5) 67 77_666 ?
O8 Zr2 Zr2 101.2(6) . 77_666 ?
O3 Zr2 Zr2 92.22(19) . 77_666 ?
O2 Zr2 Zr2 41.4(3) 81_666 81_666 ?
O2 Zr2 Zr2 24.4(6) 5 81_666 ?
O2 Zr2 Zr2 91.5(6) . 81_666 ?
O4 Zr2 Zr2 83.2(3) . 81_666 ?
O4 Zr2 Zr2 132.5(7) 67 81_666 ?
O8 Zr2 Zr2 101.2(6) 67 81_666 ?
O8 Zr2 Zr2 162.1(5) . 81_666 ?
O3 Zr2 Zr2 92.22(19) . 81_666 ?
Zr2 Zr2 Zr2 79.4(6) 77_666 81_666 ?
O2 Zr2 Zr2 76.4(6) 81_666 5 ?
O2 Zr2 Zr2 28.2(5) 5 5 ?
O2 Zr2 Zr2 81.5(4) . 5 ?
O4 Zr2 Zr2 111.58(14) . 5 ?
O4 Zr2 Zr2 171.53(15) 67 5 ?
O8 Zr2 Zr2 77.3(3) 67 5 ?
O8 Zr2 Zr2 111.9(4) . 5 ?
O3 Zr2 Zr2 42.4(2) . 5 ?
Zr2 Zr2 Zr2 90.001(1) 77_666 5 ?
Zr2 Zr2 Zr2 50.3(3) 81_666 5 ?
O2 Zr2 Zr2 76.4(6) 81_666 9 ?
O2 Zr2 Zr2 81.5(4) 5 9 ?
O2 Zr2 Zr2 28.2(5) . 9 ?
O4 Zr2 Zr2 171.54(15) . 9 ?
O4 Zr2 Zr2 111.58(15) 67 9 ?
O8 Zr2 Zr2 111.9(4) 67 9 ?
O8 Zr2 Zr2 77.3(3) . 9 ?
O3 Zr2 Zr2 42.4(2) . 9 ?
Zr2 Zr2 Zr2 50.3(3) 77_666 9 ?
Zr2 Zr2 Zr2 90.001(1) 81_666 9 ?
Zr2 Zr2 Zr2 60.001(1) 5 9 ?
Zr2 O2 O2 80.5(15) 77_666 81_666 ?
Zr2 O2 O2 80.5(14) 77_666 77_666 ?
O2 O2 O2 111.1(12) 81_666 77_666 ?
Zr2 O2 Zr2 114.2(7) 77_666 . ?
O2 O2 Zr2 38.1(9) 81_666 . ?
O2 O2 Zr2 131.8(4) 77_666 . ?
Zr2 O2 Zr2 114.2(6) 77_666 9 ?
O2 O2 Zr2 131.8(4) 81_666 9 ?
O2 O2 Zr2 38.1(9) 77_666 9 ?
Zr2 O2 Zr2 123.5(10) . 9 ?
 
loop_
 _geom_torsion_atom_site_label_1
 _geom_torsion_atom_site_label_2
 _geom_torsion_atom_site_label_3
 _geom_torsion_atom_site_label_4
 _geom_torsion
 _geom_torsion_site_symmetry_1
 _geom_torsion_site_symmetry_2
 _geom_torsion_site_symmetry_3
 _geom_torsion_site_symmetry_4
 _geom_torsion_publ_flag
C8 C7 C6 O4 176.2(6) . . . 48_666 ?
C8 C7 C6 O4 -3.8(6) 48_666 . . 48_666 ?
C8 C7 C6 O4 -3.8(6) . . . . ?
C8 C7 C6 O4 176.2(6) 48_666 . . . ?
O4 C6 O4 Zr2 -7.0(3) 48_666 . . . ?
C7 C6 O4 Zr2 173.0(3) . . . . ?
O4 C6 O4 Zr1 10.6(5) 48_666 . . . ?
C7 C6 O4 Zr1 -169.4(5) . . . . ?
C8 C7 C8 C9 -1.9(7) 48_666 . . . ?
C6 C7 C8 C9 178.1(7) . . . . ?
C10 C9 C8 C7 3.6(13) . . . . ?
C8 C9 C10 C9 -1.6(6) . . . 48_666 ?
C8 C9 C10 C11 178.4(6) . . . . ?
C9 C10 C11 C12 -103.9(8) . . . . ?
C9 C10 C11 C12 76.2(8) 48_666 . . . ?
C9 C10 C11 C12 76.1(8) . . . 48_666 ?
C9 C10 C11 C12 -103.8(8) 48_666 . . 48_666 ?
C12 C11 C12 C13 -178.8(15) 48_666 . . . ?
C10 C11 C12 C13 1.2(15) . . . . ?
C12 C11 C12 N14 -1.3(10) 48_666 . . . ?
C10 C11 C12 N14 178.7(10) . . . . ?
N14 C12 C13 C13 2.5(12) . . . 52_755 ?
C11 C12 C13 C13 -179.8(9) . . . 52_755 ?
C13 C12 N14 C12 -3.8(19) . . . 52_755 ?
C11 C12 N14 C12 178.5(5) . . . 52_755 ?
C13 C12 N14 Fe15 158.1(11) . . . . ?
C11 C12 N14 Fe15 -19.6(19) . . . . ?
C13 C12 N14 Fe15 -158.3(10) . . . 93_664 ?
C11 C12 N14 Fe15 24.0(19) . . . 93_664 ?
 
_refine_diff_density_max    0.896
_refine_diff_density_min   -0.962
_refine_diff_density_rms    0.100

_shelx_res_file
;
TITL shelx_time0d30_a.res in Im-3m
    shelx_time0d30_a_sq.res
    created by SHELXL-2018/3 at 22:28:29 on 19-Dec-2022
REM Old TITL shelx_time0d30 in Im-3m
REM SHELXT solution in Im-3m: R1 0.527, Rweak 0.272, Alpha 0.140
REM <I/s>   0.000 for    0 systematic absences,  Orientation as input
REM Formula found by SHELXT:  C168 N42 O28 Fe3 Zr12
CELL  0.82656  38.8833  38.8833  38.8833   90.000   90.000   90.000
ZERR    4.000   0.0045   0.0045   0.0045    0.000    0.000    0.000
LATT  2
SYMM -X, -Y, Z
SYMM -X, Y, -Z
SYMM X, -Y, -Z
SYMM Z, X, Y
SYMM Z, -X, -Y
SYMM -Z, -X, Y
SYMM -Z, X, -Y
SYMM Y, Z, X
SYMM -Y, Z, -X
SYMM Y, -Z, -X
SYMM -Y, -Z, X
SYMM Y, X, -Z
SYMM -Y, -X, -Z
SYMM Y, -X, Z
SYMM -Y, X, Z
SYMM X, Z, -Y
SYMM -X, Z, Y
SYMM -X, -Z, -Y
SYMM X, -Z, Y
SYMM Z, Y, -X
SYMM Z, -Y, X
SYMM -Z, Y, X
SYMM -Z, -Y, -X
SFAC C H N O FE ZR
DISP $C  0.00511  0.00239 15.74444!source kissel
DISP $H -0.00002  0.00000  0.66615!source kissel
DISP $N  0.00955  0.00480 28.17579!source kissel
DISP $O  0.01604  0.00875 47.81841!source kissel
DISP $Fe  0.35610  1.11842 5271.23871!source kissel
DISP $Zr -1.45491  0.75288 3671.72661!source kissel
UNIT 588 288 48 268 12 48
ACTA
L.S. 5 0  228
BOND $H
FMAP 2
PLAN 20
DFIX 1.71 0.02 Fe15 C16
DFIX 1.1 0.02 C16 O17
DFIX 1.513 0.02 C6 C7
SIMU 0.05
DELU 0.05
ISOR 0.01 0.02 O7 O8
ABIN
LIST 4
WGHT    0.200000
EXTI    0.000713
FVAR       0.09983   0.56961
C7    1    0.859019    0.750000    0.640981    10.50000    0.08910    0.23237 =
         0.08910    0.04589    0.03508    0.04589
C6    1    0.830809    0.750000    0.669191    10.50000    0.13116    0.23740 =
         0.13116    0.10568    0.06851    0.10568
O4    4    0.815222    0.721478    0.672721    11.00000    0.17268    0.19629 =
         0.16310    0.09849    0.09605    0.09310
O3    4    0.717236    0.717236    0.717236    10.16667    0.09647    0.09647 =
         0.09647    0.02708    0.02708    0.02708
C9    1    0.891618    0.718644    0.596792    11.00000    0.13513    0.32713 =
         0.11222   -0.00322    0.04082    0.04986
AFIX  43
H9    2    0.895353    0.698328    0.584734    11.00000   -1.20000
AFIX   0
C8    1    0.866388    0.721454    0.624438    11.00000    0.12442    0.29063 =
         0.12300    0.02543    0.07526    0.03997
AFIX  43
H8    2    0.854670    0.701602    0.630816    11.00000   -1.20000
AFIX   0
C10   1    0.910363    0.750000    0.589637    10.50000    0.06723    0.37141 =
         0.06723   -0.00284    0.00599   -0.00284
C11   1    0.936722    0.750000    0.563278    10.50000    0.05797    0.43810 =
         0.05797    0.00149   -0.00149    0.00149
C12   1    0.971800    0.749551    0.573910    11.00000    0.05612    0.45349 =
         0.05982    0.00478    0.01330    0.00516
C13   1    0.981889    0.748462    0.608247    11.00000    0.07765    0.51313 =
         0.04785   -0.00458    0.00362    0.00688
AFIX  43
H13   2    0.967556    0.747856    0.627385    11.00000   -1.20000
AFIX   0
N14   3    1.000000    0.748822    0.551101    10.50000    0.06978    0.41247 =
         0.07502    0.00944    0.00000    0.00000
FE15  5    1.000000    0.734112    0.500000    10.12500    0.05897    0.32233 =
         0.05855    0.00000    0.00000    0.00000
C16   1    1.000000    0.690641    0.500000    10.12500    0.06043    0.32278 =
         0.08703    0.00000    0.00000    0.00000
O17   4    1.000000    0.664029    0.500000    10.12500    0.09527    0.35470 =
         0.09811    0.00000    0.00000    0.00000
CONF
MERG 2
PART 1
ZR1   6    0.766416    0.701952    0.701952    20.50000    0.11749    0.12231 =
         0.12231    0.05573    0.06044    0.06044
O7    4    0.743965    0.647379    0.691988    21.00000    0.26688    0.15507 =
         0.25945   -0.00506   -0.02497    0.05953
O1    4    0.753783    0.682532    0.753783    20.50000    0.12529    0.11255 =
         0.12529    0.05408    0.05115    0.05408
PART 0
PART 2
ZR2   6    0.779240    0.714354    0.714354   -20.50000    0.10052    0.10980 =
         0.10980    0.04720    0.04893    0.04893
O8    4    0.755979    0.659765    0.709668   -21.00000    0.15408    0.09647 =
         0.17253    0.05820    0.05991    0.04808
O2    4    0.763926    0.709895    0.763926   -20.50000    0.10178    0.09141 =
         0.10178    0.02241   -0.00072    0.02241
PART 0
HKLF 4


REM  shelx_time0d30_a.res in Im-3m
REM wR2 = 0.3699, GooF = S = 1.353, Restrained GooF = 1.345 for all data
REM R1 = 0.1227 for 2760 Fo > 4sig(Fo) and 0.1439 for all 4124 data
REM 131 parameters refined using 156 restraints

END

WGHT      0.2000      0.0000

REM Highest difference peak  0.896,  deepest hole -0.962,  1-sigma level  0.100
Q1    1   1.0000  0.6775  0.5000  10.25000  0.05    0.90
Q2    1   0.7290  0.6418  0.7290  10.50000  0.05    0.78
Q3    1   0.7017  0.7017  0.7296  10.50000  0.05    0.49
Q4    1   0.7237  0.6812  0.6812  10.50000  0.05    0.46
Q5    1   0.7444  0.6484  0.7023  11.00000  0.05    0.44
Q6    1   1.0000  0.7251  0.6061  10.50000  0.05    0.43
Q7    1   1.0000  0.7500  0.5000  10.12500  0.05    0.42
Q8    1   0.7479  0.6537  0.7002  11.00000  0.05    0.42
Q9    1   0.7629  0.6488  0.6892  11.00000  0.05    0.41
Q10   1   0.9782  0.7231  0.5900  11.00000  0.05    0.39
Q11   1   1.0000  0.7508  0.6435  10.50000  0.05    0.39
Q12   1   0.7634  0.6544  0.6833  11.00000  0.05    0.38
Q13   1   0.7497  0.6915  0.6915  10.50000  0.05    0.36
Q14   1   0.9778  0.7777  0.5896  11.00000  0.05    0.36
Q15   1   0.7526  0.6635  0.7526  10.50000  0.05    0.36
Q16   1   0.7723  0.6664  0.6862  11.00000  0.05    0.36
Q17   1   0.9767  0.7285  0.5854  11.00000  0.05    0.35
Q18   1   0.7971  0.7324  0.7038  11.00000  0.05    0.35
Q19   1   0.6781  0.7054  0.7054  10.50000  0.05    0.35
Q20   1   0.7611  0.6319  0.6987  11.00000  0.05    0.34
;
_shelx_res_checksum   92356

_shelx_hkl_file
;
   1   1   0  351.32  161.60
   2   0   0 7496.89  249.06
   2   1   1 3928.92  102.52
   2   2   0 5828.12  165.52
   2   2   2 9999.00  686.37
   3   1   0  860.23   36.16
   3   1   2  430.25   42.04
   3   2   1  375.19   43.41
   3   3   0  207.80   52.63
   3   3   2  455.60   34.22
   4   0   0 8104.63  277.82
   4   1   1 1273.53   59.97
   4   1   3  178.05   26.93
   4   2   0 1993.34   90.15
   4   2   2 2744.59  182.34
   4   3   1  181.48   17.17
   4   3   3  -75.92   32.03
   4   4   0 1118.90  129.37
   4   4   2  772.52  114.65
   4   4   4 4104.04  620.59
   5   1   0   26.33   18.16
   5   1   2  -79.54    9.50
   5   1   4  873.42   16.17
   5   2   1  -88.98    4.84
   5   2   3  398.29   14.85
   5   3   0 -318.27   24.83
   5   3   2  428.60   13.45
   5   3   4 -128.00   14.87
   5   4   1  850.63   15.17
   5   4   3 -142.30   16.95
   5   5   0  735.00   86.38
   5   5   2 1136.30   75.57
   5   5   4   53.87    6.75
   6   0   0 5131.01  323.37
   6   1   1 2018.75   71.55
   6   1   3 -178.40    9.96
   6   1   5  549.68   28.08
   6   2   0  918.32   14.54
   6   2   2  888.81   61.68
   6   2   4  379.04   26.13
   6   3   1 -181.07    9.74
   6   3   3   10.13    9.01
   6   3   5  445.66   29.80
   6   4   0   69.40   25.20
   6   4   2  586.77   71.53
   6   4   4  588.62   97.62
   6   5   1  606.43   33.16
   6   5   3  512.98   51.91
   6   5   5  864.57   98.40
   6   6   0 1257.92  125.35
   6   6   2  306.05   39.11
   6   6   4 1992.30  184.36
   6   6   6 1198.15  234.23
   7   1   0  -78.97   14.91
   7   1   2   58.18    5.53
   7   1   4  -12.15    3.13
   7   1   6  -85.92   11.59
   7   2   1   45.79    4.21
   7   2   3  104.61    5.47
   7   2   5  507.19   40.50
   7   3   0  193.30   15.06
   7   3   2  126.72   16.06
   7   3   4  321.05   35.59
   7   3   6 1935.30   98.55
   7   4   1   -1.26    4.77
   7   4   3  268.94   13.54
   7   4   5  555.06   16.15
   7   5   0  742.88   41.10
   7   5   2  516.39   45.45
   7   5   4  579.15   16.51
   7   5   6  427.08   70.82
   7   6   1  -94.12   11.59
   7   6   3 1736.12   75.81
   7   6   5  465.89   70.77
   7   7   0 3937.56  213.86
   7   7   2 3304.28  162.88
   7   7   4 1525.99  122.99
   7   7   6  203.35   37.48
   8   0   0 3937.47  315.45
   8   1   1 1560.33   54.56
   8   1   3  352.80   23.22
   8   1   5  870.45   24.59
   8   1   7  114.29   12.98
   8   2   0 2152.11  125.07
   8   2   2  890.13   78.61
   8   2   4 2051.35  196.41
   8   2   6  734.85  107.45
   8   3   1  354.25   24.50
   8   3   3 -206.69   38.05
   8   3   5  432.88   21.36
   8   3   7 1390.79   89.28
   8   4   0  839.32   87.24
   8   4   2 1960.46  179.22
   8   4   4 2334.94  140.55
   8   4   6   20.77   10.63
   8   5   1  847.68   22.92
   8   5   3  487.16   23.18
   8   5   5  862.29   73.20
   8   5   7  988.27   80.24
   8   6   0  211.36   32.23
   8   6   2  732.63  118.04
   8   6   4   38.04   16.36
   8   6   6  965.83   95.17
   8   7   1  113.98   15.86
   8   7   3 1418.50   96.10
   8   7   5  982.98   89.59
   8   7   7  963.88   67.80
   8   8   0 1003.79  122.82
   8   8   2  585.69   54.26
   8   8   4  512.22   74.55
   8   8   6 1492.99  158.47
   8   8   8 1960.59  359.00
   9   1   0  618.87   40.45
   9   1   2  361.02   30.43
   9   1   4  556.22   19.64
   9   1   6   71.29    5.21
   9   1   8   31.03    5.86
   9   2   1  345.09   25.61
   9   2   3  776.43   12.46
   9   2   5 -111.75   21.51
   9   2   7  522.06   28.91
   9   3   0  500.81    9.53
   9   3   2  757.16   12.02
   9   3   4 -273.11    9.83
   9   3   6  153.57    8.99
   9   3   8  684.43   54.75
   9   4   1  569.91   20.05
   9   4   3 -257.18   10.35
   9   4   5   38.15    4.02
   9   4   7  246.08   19.10
   9   5   0   98.75   27.89
   9   5   2 -160.71    6.62
   9   5   4   46.03    4.49
   9   5   6  360.76   43.62
   9   5   8 1017.44   71.18
   9   6   1   78.89   10.39
   9   6   3  140.02    9.77
   9   6   5  361.06   40.80
   9   6   7  148.08   50.94
   9   7   0  537.77   38.17
   9   7   2  562.64   32.58
   9   7   4  246.93   18.45
   9   7   6   77.57    4.47
   9   7   8  668.26   47.53
   9   8   1   28.10    3.45
   9   8   3  649.28   54.11
   9   8   5  783.27   52.93
   9   8   7  702.66   75.57
   9   9   0 3081.26  196.04
   9   9   2 2659.72  100.79
   9   9   4 1556.70   91.85
   9   9   6  377.80   34.66
   9   9   8  155.46   13.87
  10   0   0 2330.60  252.94
  10   1   1  184.10   25.37
  10   1   3  396.27   27.89
  10   1   5  166.20    9.57
  10   1   7  160.42   14.41
  10   1   9   80.41    9.20
  10   2   0 2619.91  159.06
  10   2   2  195.97   49.29
  10   2   4 1102.30   83.10
  10   2   6  687.34   69.28
  10   2   8  498.66   40.98
  10   3   1  441.04   28.06
  10   3   3  512.79   45.64
  10   3   5  503.89   46.12
  10   3   7  657.35   49.94
  10   3   9  488.83   41.52
  10   4   0 1962.13  131.84
  10   4   2  982.26   82.36
  10   4   4 1377.90  123.71
  10   4   6   20.94    7.27
  10   4   8   43.36    7.86
  10   5   1  156.54    7.94
  10   5   3  463.93   35.61
  10   5   5  993.11   95.45
  10   5   7  527.57   34.22
  10   5   9  481.93   72.94
  10   6   0 1773.68  129.69
  10   6   2  705.81   69.06
  10   6   4   16.10    9.62
  10   6   6  141.54   16.26
  10   6   8   31.77    6.38
  10   7   1  132.54   10.31
  10   7   3  665.42   46.96
  10   7   5  526.96   25.46
  10   7   7  324.54   42.64
  10   7   9  618.68   61.12
  10   8   0  882.92   79.93
  10   8   2  437.02   31.06
  10   8   4   28.49    8.53
  10   8   6   36.40    7.64
  10   8   8  320.31   39.26
  10   9   1   72.12    6.10
  10   9   3  531.47   38.43
  10   9   5  456.93   33.31
  10   9   7  568.22   58.34
  10   9   9  245.52   24.03
  10  10   0  593.80   97.40
  10  10   2  846.21   62.72
  10  10   4  159.53   17.58
  10  10   6  216.83   23.57
  10  10   8  142.28   30.38
  10  10  10  323.98   70.58
  11   1   0  104.82    4.95
  11   1   2  152.48    6.16
  11   1   4   18.10    3.62
  11   1   6   13.28   26.00
  11   1   8  -60.66    5.58
  11   1  10   78.95    5.47
  11   2   1  154.89    6.90
  11   2   3  469.30   27.34
  11   2   5   83.27    9.75
  11   2   7  517.87   21.59
  11   2   9  114.65   19.81
  11   3   0  915.65   43.41
  11   3   2  485.98   22.81
  11   3   4   71.31   12.30
  11   3   6   48.59    4.21
  11   3   8   10.74    4.25
  11   3  10  131.99    9.77
  11   4   1   14.58    4.14
  11   4   3   51.70    5.04
  11   4   5   12.63   11.57
  11   4   7    5.21    8.14
  11   4   9  123.31    8.49
  11   5   0  378.32   37.11
  11   5   2   65.37    6.10
  11   5   4   25.17   30.04
  11   5   6    1.09   10.26
  11   5   8   82.30   14.69
  11   5  10  293.81   20.21
  11   6   1  -11.44    2.69
  11   6   3   69.79   12.50
  11   6   5   -7.64    5.88
  11   6   7   -1.74    2.86
  11   6   9   78.65   10.64
  11   7   0  702.90   37.50
  11   7   2  521.51   27.04
  11   7   4   26.46   11.89
  11   7   6   -1.34    3.13
  11   7   8  191.14   26.43
  11   7  10  359.55   44.51
  11   8   1  -59.38    3.58
  11   8   3   13.80    4.97
  11   8   5  103.24   14.11
  11   8   7  183.19   18.93
  11   8   9   42.36    4.12
  11   9   0   81.45    8.99
  11   9   2  106.19    6.73
  11   9   4  122.03   12.50
  11   9   6   67.91    6.34
  11   9   8   48.42    6.55
  11   9  10  237.34   18.90
  11  10   1   74.74    5.53
  11  10   3  106.13    5.82
  11  10   5  345.00   25.94
  11  10   7  312.99   21.70
  11  10   9  245.98   16.97
  11  11   0  390.21   32.81
  11  11   2  453.52   35.22
  11  11   4  338.28   22.20
  11  11   6  355.20   29.38
  11  11   8  107.82    7.08
  11  11  10   17.02   91.76
  12   0   0   49.24   13.91
  12   1   1  256.53   17.90
  12   1   3  417.36   26.24
  12   1   5  123.36    4.93
  12   1   7   14.47    3.54
  12   1   9   35.12    2.43
  12   1  11   41.24    2.93
  12   2   0 3211.42  143.41
  12   2   2 2213.57   98.34
  12   2   4 1214.98   74.53
  12   2   6  922.01   66.35
  12   2   8   98.70    9.44
  12   2  10   19.66    2.84
  12   3   1  341.17   18.93
  12   3   3  349.98   27.34
  12   3   5  557.41   37.39
  12   3   7  284.45   23.29
  12   3   9  199.45   18.77
  12   3  11   56.67    4.91
  12   4   0   72.33    8.70
  12   4   2 1365.07   83.08
  12   4   4  538.27   40.80
  12   4   6   66.65    9.98
  12   4   8   38.33   15.69
  12   4  10    2.60    3.26
  12   5   1  117.24    3.06
  12   5   3  542.11   32.70
  12   5   5 1297.73   85.34
  12   5   7  466.67   37.87
  12   5   9  102.59    9.22
  12   5  11  413.67   34.98
  12   6   0 1424.49  129.72
  12   6   2 1018.63   67.69
  12   6   4   68.38   12.09
  12   6   6    5.93    3.26
  12   6   8    0.59    2.32
  12   6  10  140.29   14.74
  12   7   1    6.03    4.73
  12   7   3  296.35   18.79
  12   7   5  450.63   49.57
  12   7   7  129.04   13.13
  12   7   9  150.29   12.07
  12   7  11  305.09   29.06
  12   8   0   13.22    4.40
  12   8   2   85.14    8.48
  12   8   4   22.57    3.56
  12   8   6   -0.96    2.24
  12   8   8   16.02    2.78
  12   8  10   41.95    5.66
  12   9   1   40.98    8.36
  12   9   3  200.18   17.34
  12   9   5  113.20    9.24
  12   9   7  155.93   10.22
  12   9   9   41.23    5.45
  12   9  11   47.14   16.89
  12  10   0  172.17   25.41
  12  10   2   19.94    3.21
  12  10   4    3.23    2.86
  12  10   6  155.50   21.99
  12  10   8   43.15    6.12
  12  10  10  -78.39   14.97
  12  11   1   39.96    3.82
  12  11   3   51.02    2.15
  12  11   5  286.04   21.23
  12  11   7  278.96   19.21
  12  11   9   82.27   23.85
  12  11  11  -85.60    7.44
  12  12   0 3873.32  380.16
  12  12   2 1483.96  142.59
  12  12   4 1340.20  125.74
  12  12   6  659.48   94.77
  12  12   8  289.06   48.51
  12  12  10  -98.36    7.51
  12  12  12   84.53   11.87
  13   1   0  513.50   25.72
  13   1   2  433.05   17.02
  13   1   4   89.28    9.51
  13   1   6   79.86    8.31
  13   1   8   64.44    4.80
  13   1  10   58.58    5.36
  13   1  12   36.11    4.15
  13   2   1  374.44   11.37
  13   2   3  176.42   13.24
  13   2   5 1137.17   53.74
  13   2   7  277.97   12.78
  13   2   9   33.42    3.88
  13   2  11  263.82   18.10
  13   3   0  166.68    6.64
  13   3   2  189.75   12.24
  13   3   4  140.44   10.26
  13   3   6   25.70    3.12
  13   3   8    2.47    3.30
  13   3  10   19.42    3.71
  13   3  12   44.36    5.01
  13   4   1  102.94   10.72
  13   4   3  138.01   11.44
  13   4   5  498.86   40.73
  13   4   7  244.74   17.04
  13   4   9   61.53    5.12
  13   4  11   17.28    1.74
  13   5   0 1466.23   84.44
  13   5   2 1128.69   52.98
  13   5   4  488.89   37.54
  13   5   6   40.84    3.32
  13   5   8    0.48    1.85
  13   5  10   46.20    4.69
  13   5  12  161.25   36.11
  13   6   1   90.96    7.79
  13   6   3   32.62    3.84
  13   6   5   47.38    3.65
  13   6   7   28.11    2.67
  13   6   9    3.58    3.49
  13   6  11   31.86    6.62
  13   7   0  190.03   13.35
  13   7   2  258.35   11.26
  13   7   4  241.98   20.01
  13   7   6   26.39    2.80
  13   7   8    1.28    1.82
  13   7  10   24.09    2.80
  13   7  12  559.91   24.37
  13   8   1   60.55    5.49
  13   8   3    2.56    3.89
  13   8   5   -0.63    1.54
  13   8   7    7.88    4.99
  13   8   9   13.28    8.81
  13   8  11  234.28   19.75
  13   9   0   11.65    2.41
  13   9   2   37.42    4.78
  13   9   4   51.46    4.01
  13   9   6    2.04    1.63
  13   9   8    8.79    2.86
  13   9  10  -65.11   10.57
  13   9  12   31.03   15.39
  13  10   1   43.06    3.21
  13  10   3   12.37    1.22
  13  10   5   36.85    3.93
  13  10   7   50.72   17.90
  13  10   9  -59.99   10.77
  13  10  11   50.09   13.22
  13  11   0  715.34   58.77
  13  11   2  358.38   30.53
  13  11   4   14.61    1.78
  13  11   6   33.49    6.27
  13  11   8  204.61   15.50
  13  11  10   40.89   14.85
  13  11  12    1.43    1.80
  13  12   1   45.18    4.21
  13  12   3   45.73    4.77
  13  12   5   86.11   14.39
  13  12   7  587.44   23.55
  13  12   9   18.88   11.20
  13  12  11    5.19    2.49
  13  13   0 1808.86  170.91
  13  13   2 1162.35   88.87
  13  13   4  568.52   33.16
  13  13   6   90.89   13.63
  13  13   8  110.14   12.39
  13  13  10  289.71   24.41
  13  13  12  117.41   10.50
  14   0   0 2333.78  277.97
  14   1   1   58.84    6.25
  14   1   3  272.76   20.23
  14   1   5   31.30    6.68
  14   1   7   17.01    2.13
  14   1   9   19.64    2.11
  14   1  11   17.56    3.54
  14   1  13  322.17   13.32
  14   2   0 2429.51  118.99
  14   2   2  157.19   16.17
  14   2   4 1933.37  110.88
  14   2   6  111.05   22.38
  14   2   8    8.49    2.93
  14   2  10  726.32   75.22
  14   2  12 2858.75  215.20
  14   3   1  233.21   12.48
  14   3   3  244.11   15.65
  14   3   5  246.78   11.33
  14   3   7  196.11   11.29
  14   3   9   45.83    2.89
  14   3  11  -11.98    2.11
  14   3  13  138.35   25.28
  14   4   0 2305.03  150.96
  14   4   2 2019.16  117.37
  14   4   4 2508.34  176.53
  14   4   6  136.68   12.48
  14   4   8   10.35    1.45
  14   4  10   61.70    5.32
  14   4  12 2058.73  120.04
  14   5   1   26.56    2.13
  14   5   3  301.19   20.38
  14   5   5  538.50   30.28
  14   5   7  279.51   18.73
  14   5   9    8.12    3.06
  14   5  11  -59.73   14.47
  14   5  13  132.95   25.57
  14   6   0  594.52   66.80
  14   6   2   75.18    5.66
  14   6   4  144.95   17.25
  14   6   6   14.08    2.08
  14   6   8   95.88   64.59
  14   6  10   40.30   29.00
  14   6  12 1019.85   95.27
  14   7   1   15.78    2.28
  14   7   3  188.21   14.08
  14   7   5  286.26   21.23
  14   7   7  179.48   17.54
  14   7   9   97.68   17.51
  14   7  11  464.11   16.54
  14   7  13  303.38   25.37
  14   8   0  260.71   28.15
  14   8   2   11.74    4.56
  14   8   4   10.29    2.50
  14   8   6   23.92   17.02
  14   8   8   -5.40    4.06
  14   8  10  297.22   14.61
  14   8  12  244.93   31.25
  14   9   1   15.34    2.23
  14   9   3   45.83    3.75
  14   9   5    7.40    1.98
  14   9   7   71.36    6.75
  14   9   9  228.22   13.93
  14   9  11   44.14    7.94
  14   9  13  129.95   10.90
  14  10   0  499.14   58.27
  14  10   2  743.68   68.39
  14  10   4   71.73    7.14
  14  10   6   54.11   19.84
  14  10   8  298.19   17.02
  14  10  10    2.02    5.97
  14  10  12   25.30    4.10
  14  11   1   20.20    3.58
  14  11   3  -16.73    1.22
  14  11   5  -20.01   27.91
  14  11   7  449.01   19.45
  14  11   9   35.29    5.79
  14  11  11    8.53    2.52
  14  11  13   11.11    1.84
  14  12   0 2755.96  244.65
  14  12   2 2477.31  207.06
  14  12   4 1928.30  112.01
  14  12   6 1484.85  153.41
  14  12   8  238.55   31.66
  14  12  10   38.41    5.43
  14  12  12  279.14   34.68
  14  13   1  293.11   12.65
  14  13   3  102.70    8.51
  14  13   5  103.33   12.76
  14  13   7  309.74   25.20
  14  13   9  126.90   11.44
  14  13  11   12.31    1.95
  14  13  13   16.13    6.44
  14  14   0 2576.27  328.97
  14  14   2 3407.67  264.16
  14  14   4 1718.13   98.59
  14  14   6  997.23  100.57
  14  14   8   68.86    9.55
  14  14  10  184.06   23.72
  14  14  12  634.06   89.59
  14  14  14  865.85  141.09
  15   1   0   36.57    1.82
  15   1   2   51.46   14.60
  15   1   4   28.89    3.00
  15   1   6   34.31    5.30
  15   1   8    0.20    5.60
  15   1  10  -10.33    3.56
  15   1  12  224.53   12.61
  15   1  14   17.71    2.50
  15   2   1   44.27    4.19
  15   2   3 1868.00   66.24
  15   2   5  407.20   37.48
  15   2   7 1066.10   67.99
  15   2   9   22.12    7.12
  15   2  11 1376.16   98.03
  15   2  13 1709.40   91.41
  15   3   0 1791.00   79.37
  15   3   2 2120.71   79.65
  15   3   4 1585.74   71.79
  15   3   6  780.99   33.81
  15   3   8  190.66    9.05
  15   3  10   -4.02    4.45
  15   3  12  -27.67    6.19
  15   3  14    6.58    2.49
  15   4   1   23.09    2.97
  15   4   3 1372.28   59.86
  15   4   5  449.16   40.54
  15   4   7  798.57   56.15
  15   4   9   27.13    3.08
  15   4  11 1014.33   34.85
  15   4  13  646.21   35.57
  15   5   0  310.85   17.12
  15   5   2  425.70   32.45
  15   5   4  421.14   31.73
  15   5   6  236.14   30.58
  15   5   8   29.62    3.63
  15   5  10  -66.97    7.96
  15   5  12  -21.64    4.14
  15   5  14  103.30    6.86
  15   6   1   27.87    2.47
  15   6   3  797.89   30.45
  15   6   5  220.11   17.56
  15   6   7  337.02   24.16
  15   6   9  -54.80   10.77
  15   6  11    0.26   12.61
  15   6  13   20.53    1.63
  15   7   0  958.54   60.59
  15   7   2 1066.77   70.32
  15   7   4  736.04   46.44
  15   7   6  375.93   26.95
  15   7   8  -48.57    7.01
  15   7  10  103.61   10.94
  15   7  12   10.42    6.69
  15   7  14   58.88    4.91
  15   8   1    3.36    2.04
  15   8   3  198.47   11.26
  15   8   5   28.39    3.76
  15   8   7  -45.01    7.40
  15   8   9  245.07   14.78
  15   8  11  -13.54    2.04
  15   8  13  158.93   12.44
  15   9   0   67.60    4.88
  15   9   2   11.89    2.67
  15   9   4   32.06    5.38
  15   9   6  -50.22   10.31
  15   9   8  259.52   12.74
  15   9  10   43.99    6.58
  15   9  12   15.21    4.51
  15   9  14   25.96    2.84
  15  10   1  -13.26    2.30
  15  10   3    7.31    7.90
  15  10   5  -70.77    7.31
  15  10   7  110.51   11.09
  15  10   9  100.38   55.28
  15  10  11  128.89   11.00
  15  10  13  503.24   37.65
  15  11   0 1775.29  118.11
  15  11   2 1464.06  103.95
  15  11   4  993.28   41.37
  15  11   6  -14.00    9.83
  15  11   8   -8.22    3.19
  15  11  10  112.20   10.70
  15  11  12   73.83    5.49
  15  11  14    9.46    3.36
  15  12   1  219.56   12.39
  15  12   3  -14.85    8.81
  15  12   5  -20.51    3.32
  15  12   7    2.10    2.15
  15  12   9   10.98    3.17
  15  12  11   70.99    5.29
  15  12  13  383.62   28.65
  15  13   0 2422.24  145.49
  15  13   2 1873.63  131.50
  15  13   4  611.10   36.61
  15  13   6   28.37    5.34
  15  13   8  183.63   15.19
  15  13  10  716.25   95.54
  15  13  12  397.74   42.06
  15  13  14   69.77    7.16
  15  14   1   15.63    2.30
  15  14   3    6.21    1.78
  15  14   5  100.89    8.35
  15  14   7   73.16    6.73
  15  14   9   26.98    3.67
  15  14  11    6.95    2.99
  15  14  13   56.14    5.47
  15  15   0 1029.53   95.67
  15  15   2  657.13   41.34
  15  15   4  352.34   20.25
  15  15   6    6.73    1.47
  15  15   8  191.37   10.85
  15  15  10  777.93   57.27
  15  15  12  613.38   45.77
  15  15  14  147.40   12.52
  16   0   0   11.29    2.86
  16   1   1    7.55    1.54
  16   1   3  190.11   10.87
  16   1   5   29.78    4.45
  16   1   7   10.64    3.38
  16   1   9  -87.31    6.90
  16   1  11  -40.15    8.33
  16   1  13   14.13    2.00
  16   1  15    4.15    1.50
  16   2   0 1851.94  125.20
  16   2   2 2876.00  149.38
  16   2   4  856.53   61.61
  16   2   6    0.87    3.49
  16   2   8   40.48    6.90
  16   2  10  956.73   65.98
  16   2  12 1013.58   95.95
  16   2  14  741.38   68.26
  16   3   1  166.98    7.31
  16   3   3  370.29   16.80
  16   3   5  164.70    7.81
  16   3   7   91.46    4.36
  16   3   9 -105.74   24.65
  16   3  11  -98.16    4.95
  16   3  13    7.83    1.71
  16   3  15    5.04    1.21
  16   4   0   30.51    3.56
  16   4   2  857.04   63.39
  16   4   4  202.35   22.42
  16   4   6  559.73   50.18
  16   4   8   80.78   18.62
  16   4  10 1015.74   67.37
  16   4  12 1061.45   78.41
  16   4  14  952.01   89.24
  16   5   1   32.01    3.38
  16   5   3  169.06    8.42
  16   5   5  208.50   11.59
  16   5   7   31.66   47.57
  16   5   9  334.31   12.11
  16   5  11  -20.96    2.71
  16   5  13   14.28    1.61
  16   5  15   51.87    4.40
  16   6   0 1488.88  145.25
  16   6   2 2199.68  160.17
  16   6   4  641.61   58.97
  16   6   6 1260.09  132.56
  16   6   8  352.21   36.13
  16   6  10  -39.72    7.64
  16   6  12   55.78    5.29
  16   6  14  167.81   13.96
  16   7   1    9.88    2.41
  16   7   3   97.66    4.64
  16   7   5  -10.92    4.77
  16   7   7   76.83   11.07
  16   7   9 -110.01    5.64
  16   7  11    8.46    1.67
  16   7  13   60.03    4.75
  16   7  15   97.05    5.88
  16   8   0  159.40   27.74
  16   8   2   32.18    5.06
  16   8   4   55.97   13.52
  16   8   6  444.93   41.02
  16   8   8   -3.23   13.35
  16   8  10   15.93    7.16
  16   8  12   18.75    4.30
  16   8  14    5.93    3.52
  16   9   1  -93.24    5.14
  16   9   3 -123.86    6.88
  16   9   5  338.30   11.65
  16   9   7 -113.44    5.80
  16   9   9   31.23   18.36
  16   9  11   18.79    2.50
  16   9  13  127.44   42.25
  16   9  15   79.04    8.85
  16  10   0 1764.77  154.74
  16  10   2  898.42   58.55
  16  10   4  846.46   52.85
  16  10   6  -52.37    4.80
  16  10   8    7.57    3.54
  16  10  10  209.32   30.73
  16  10  12  391.51   37.94
  16  10  14  294.59   30.27
  16  11   1  -32.92    8.64
  16  11   3  -95.62    5.73
  16  11   5  -19.81    1.63
  16  11   7    6.81    1.50
  16  11   9   19.40    2.76
  16  11  11   21.27    2.69
  16  11  13   13.19    1.82
  16  11  15   45.36    4.36
  16  12   0 2066.26  205.63
  16  12   2 1081.90  119.15
  16  12   4  825.35   61.20
  16  12   6   45.53    4.30
  16  12   8   18.25    2.95
  16  12  10  309.85   27.60
  16  12  12  925.27  115.09
  16  12  14  835.96  118.48
  16  13   1   20.96    6.01
  16  13   3    8.96    1.45
  16  13   5   14.06    2.45
  16  13   7   54.06    4.21
  16  13   9  139.64   68.43
  16  13  11   29.80   13.87
  16  13  13   17.73    3.78
  16  13  15    7.16    1.43
  16  14   0  919.34   92.56
  16  14   2  737.73   68.93
  16  14   4  904.02   77.17
  16  14   6  164.31   15.54
  16  14   8    5.12    3.04
  16  14  10  481.02   58.51
  16  14  12  567.07   58.83
  16  14  14  813.04   99.16
  16  15   1    1.24    2.04
  16  15   3    4.67    1.21
  16  15   5   53.82    3.23
  16  15   7  109.10    8.53
  16  15   9   76.96    8.25
  16  15  11   37.15    4.06
  16  15  13    7.07    1.84
  16  15  15    8.09    3.51
  16  16   0 1856.18  217.66
  16  16   2 1914.97  173.69
  16  16   4 2053.04  173.60
  16  16   6  589.25   43.56
  16  16   8   30.06    3.84
  16  16  10   87.24   10.46
  16  16  12  713.62   99.33
  16  16  14  399.13   48.50
  16  16  16  260.08   42.10
  17   1   0  845.66   57.38
  17   1   2  549.16   31.68
  17   1   4  409.85   29.88
  17   1   6  193.07   16.34
  17   1   8   92.26   10.64
  17   1  10  -73.12    4.32
  17   1  12    3.82    1.43
  17   1  14   -1.61    1.56
  17   1  16    5.17    2.61
  17   2   1  578.26   31.71
  17   2   3  531.47   26.96
  17   2   5 2599.08  126.94
  17   2   7  -19.55   20.75
  17   2   9  132.26    9.79
  17   2  11  877.52   51.70
  17   2  13 1046.26   80.28
  17   2  15 1961.89  128.85
  17   3   0  478.67   23.70
  17   3   2  520.88   25.18
  17   3   4  430.28   18.38
  17   3   6  126.72   11.07
  17   3   8  327.56   10.27
  17   3  10   19.23    4.45
  17   3  12   56.58    6.79
  17   3  14   32.23    2.87
  17   3  16   30.19    3.45
  17   4   1  375.11   22.63
  17   4   3  401.39   20.29
  17   4   5 2255.63  102.00
  17   4   7  188.36   15.52
  17   4   9 -106.49    3.91
  17   4  11  296.91   20.70
  17   4  13  353.12   21.79
  17   4  15  853.09   63.35
  17   5   0 3146.44  150.29
  17   5   2 2699.60  130.34
  17   5   4 1875.47   81.04
  17   5   6 1061.97   81.99
  17   5   8  259.95   24.76
  17   5  10   52.72    4.12
  17   5  12   76.50    4.34
  17   5  14   39.17    3.54
  17   5  16    2.13    1.82
  17   6   1  199.92   14.17
  17   6   3  110.88    8.57
  17   6   5 1044.05   73.85
  17   6   7  164.07   12.17
  17   6   9    4.34    3.65
  17   6  11    2.23    1.26
  17   6  13   22.22    1.69
  17   6  15  145.08    8.27
  17   7   0   -4.53    8.77
  17   7   2  -57.06    9.83
  17   7   4  167.28    7.86
  17   7   6  164.88   10.96
  17   7   8   -9.35    2.63
  17   7  10    1.80    1.48
  17   7  12   15.36    1.56
  17   7  14   12.98    2.61
  17   7  16   15.43    2.60
  17   8   1   91.20    9.18
  17   8   3  317.88   10.22
  17   8   5  238.56   22.16
  17   8   7  -14.32    2.69
  17   8   9   37.85    2.82
  17   8  11   67.10    6.66
  17   8  13   99.36    8.25
  17   8  15   49.01    4.04
  17   9   0  267.01   12.63
  17   9   2  111.31   11.46
  17   9   4  -97.23    5.01
  17   9   6    7.90    5.36
  17   9   8   41.17    3.51
  17   9  10   71.25    6.14
  17   9  12  117.54    7.71
  17   9  14   31.75    3.04
  17   9  16    8.25    1.37
  17  10   1  -75.94    4.23
  17  10   3   23.09    6.53
  17  10   5   54.56    4.27
  17  10   7   -0.72    1.52
  17  10   9   72.57    6.88
  17  10  11  212.36   19.01
  17  10  13  398.35   30.90
  17  10  15  330.20   28.21
  17  11   0 1281.64   84.01
  17  11   2  943.19   64.00
  17  11   4  339.49   26.74
  17  11   6    0.61    1.22
  17  11   8   59.25    4.97
  17  11  10  225.71   19.69
  17  11  12  222.89   15.45
  17  11  14   69.32   15.47
  17  11  16   -2.06    1.74
  17  12   1    4.90    2.58
  17  12   3   34.99    2.91
  17  12   5   71.53    4.53
  17  12   7   17.91    3.17
  17  12   9  125.27   13.46
  17  12  11  235.30   20.53
  17  12  13  442.08   32.95
  17  12  15  463.05   37.59
  17  13   0 1219.14   80.69
  17  13   2 1112.65   80.84
  17  13   4  419.51   25.83
  17  13   6   22.74    1.74
  17  13   8   99.46    8.81
  17  13  10  347.74   27.89
  17  13  12  342.96   25.85
  17  13  14  110.94    9.74
  17  13  16    2.49    1.71
  17  14   1    0.22    1.52
  17  14   3   36.89    5.12
  17  14   5   56.34    8.66
  17  14   7   21.23    7.05
  17  14   9   34.64    3.06
  17  14  11   72.72   18.36
  17  14  13  124.09   10.42
  17  14  15  182.32   14.22
  17  15   0 2837.41  181.00
  17  15   2 1776.57  122.60
  17  15   4  943.35   75.09
  17  15   6  134.43    8.35
  17  15   8   42.34    3.15
  17  15  10  309.02   25.22
  17  15  12  409.94   34.20
  17  15  14  177.70   14.91
  17  15  16   15.26    3.10
  17  16   1    3.26    1.72
  17  16   3   29.86    2.86
  17  16   5    0.61    1.32
  17  16   7   15.69    1.52
  17  16   9   11.94    3.63
  17  16  11    7.42    4.19
  17  16  13    9.92    7.79
  17  16  15   13.78    1.95
  17  17   0  735.72   68.80
  17  17   2  513.01   55.23
  17  17   4  164.98   12.20
  17  17   6    0.69    1.02
  17  17   8  205.65   18.60
  17  17  10  577.74   40.56
  17  17  12  540.81   36.20
  17  17  14  312.08   31.29
  17  17  16   60.33    7.23
  18   0   0  787.45  149.47
  18   1   1  -10.74    3.21
  18   1   3   -1.87    3.80
  18   1   5  -59.77   13.22
  18   1   7   97.27    9.81
  18   1   9  -17.78    1.82
  18   1  11    4.14    3.28
  18   1  13   11.96    2.76
  18   1  15    4.17    3.34
  18   1  17    8.98    6.03
  18   2   0  149.36   24.37
  18   2   2   59.59   11.11
  18   2   4  866.97   68.52
  18   2   6  375.30   12.37
  18   2   8    4.53    8.55
  18   2  10  889.89   80.45
  18   2  12  379.08   39.24
  18   2  14 1314.96  132.25
  18   2  16  379.64   34.33
  18   3   1    3.82    4.77
  18   3   3    2.80    7.70
  18   3   5  270.72   14.93
  18   3   7 -107.86    5.51
  18   3   9   38.81    4.49
  18   3  11   26.09    3.99
  18   3  13   40.73    3.49
  18   3  15   12.96    7.53
  18   3  17   24.50    6.64
  18   4   0 1589.30  100.14
  18   4   2  846.77   71.75
  18   4   4 3424.67  133.69
  18   4   6  226.96   27.09
  18   4   8  239.51   17.10
  18   4  10    3.86    1.22
  18   4  12   10.55    3.95
  18   4  14  396.74   38.78
  18   4  16  142.15   15.39
  18   5   1  -72.08    6.60
  18   5   3  273.02   15.30
  18   5   5  114.35    7.57
  18   5   7  127.00   11.74
  18   5   9  182.45   12.17
  18   5  11   42.49    5.06
  18   5  13    3.86    1.22
  18   5  15    6.38    1.26
  18   5  17   17.93    6.29
  18   6   0  298.00   12.46
  18   6   2  416.64   14.19
  18   6   4  248.02   19.32
  18   6   6  -32.62    2.21
  18   6   8   72.23   12.37
  18   6  10    0.17    1.24
  18   6  12   14.30    1.89
  18   6  14  166.79   13.52
  18   6  16   55.43    5.14
  18   7   1   79.76    9.92
  18   7   3  -99.57    5.77
  18   7   5  132.43    9.79
  18   7   7  429.84   30.10
  18   7   9  276.43   18.42
  18   7  11   12.00    1.52
  18   7  13    9.11    2.87
  18   7  15   39.78    4.47
  18   7  17   37.81    4.12
  18   8   0  -86.07    5.03
  18   8   2   -1.17    5.56
  18   8   4  238.79   17.62
  18   8   6   76.42    7.03
  18   8   8  588.03   63.09
  18   8  10  355.55   31.32
  18   8  12  351.24   38.65
  18   8  14   40.28    5.82
  18   8  16   67.28    7.03
  18   9   1  -20.51    2.17
  18   9   3   64.93   15.82
  18   9   5  195.30   13.22
  18   9   7  273.86   17.28
  18   9   9   42.93    5.53
  18   9  11    9.29    1.63
  18   9  13   53.06    3.99
  18   9  15   49.37    4.10
  18   9  17   82.51   10.52
  18  10   0 1026.86  108.03
  18  10   2  870.29   76.37
  18  10   4    9.24    2.49
  18  10   6    0.87    1.32
  18  10   8  311.28   33.23
  18  10  10  709.48   94.77
  18  10  12  669.31   62.87
  18  10  14  492.24   65.35
  18  10  16  317.79   35.01
  18  11   1    1.02    1.61
  18  11   3   20.84    2.06
  18  11   5   50.91    5.03
  18  11   7   10.07    1.54
  18  11   9   13.17    3.52
  18  11  11   76.13    7.21
  18  11  13   44.66    5.67
  18  11  15   74.74    6.10
  18  11  17   41.17    4.30
  18  12   0  328.01   34.42
  18  12   2  377.56   32.95
  18  12   4    5.47    1.80
  18  12   6   15.62    5.73
  18  12   8  433.57   47.46
  18  12  10  693.31   84.03
  18  12  12 1386.30  171.10
  18  12  14  550.64   53.47
  18  12  16  508.92   66.99
  18  13   1    8.83    1.67
  18  13   3   33.73    3.30
  18  13   5    4.10    1.82
  18  13   7    9.53    1.97
  18  13   9   51.02    3.95
  18  13  11   46.12    4.10
  18  13  13   78.46    8.23
  18  13  15   22.03    3.28
  18  13  17   42.80    5.19
  18  14   0 1878.47  217.63
  18  14   2 1327.41  144.71
  18  14   4  440.26   42.43
  18  14   6  213.44   16.88
  18  14   8   47.33    5.08
  18  14  10  443.84   37.28
  18  14  12  582.52   64.67
  18  14  14  687.51   72.21
  18  14  16  356.77   45.14
  18  15   1   11.28    4.02
  18  15   3   30.80   19.44
  18  15   5    7.70    2.89
  18  15   7   40.47    3.97
  18  15   9   42.73    3.15
  18  15  11   77.02    7.88
  18  15  13   20.60    2.47
  18  15  15   52.69   27.63
  18  15  17    8.57    1.69
  18  16   0  693.07   94.95
  18  16   2  377.60   33.96
  18  16   4  135.40   13.95
  18  16   6   66.93    5.67
  18  16   8   57.25    5.16
  18  16  10  283.68   26.07
  18  16  12  475.63   45.97
  18  16  14  279.70   28.17
  18  16  16  167.31   18.19
  18  17   1    0.72    1.32
  18  17   3   17.02    4.51
  18  17   5   15.89    4.34
  18  17   7   39.91    5.47
  18  17   9   78.06    5.80
  18  17  11   43.75    4.43
  18  17  13   43.49    4.47
  18  17  15    7.38    1.65
  18  17  17    3.39    1.30
  18  18   0 1985.50  241.44
  18  18   2 1698.83  183.17
  18  18   4  598.79   59.36
  18  18   6  519.78   45.64
  18  18   8  122.08   10.18
  18  18  10    4.34    1.43
  18  18  12    2.84    1.52
  18  18  14    6.12    1.56
  18  18  16    7.05    1.22
  18  18  18   64.95   16.19
  19   1   0  332.89   12.17
  19   1   2  344.20   11.07
  19   1   4  -38.50    8.35
  19   1   6  -31.73    2.26
  19   1   8    9.14    1.41
  19   1  10   12.43    4.60
  19   1  12   14.34    2.11
  19   1  14    1.52    1.52
  19   1  16    3.93    3.93
  19   1  18    3.47    2.91
  19   2   1  367.64   14.09
  19   2   3 1508.09   84.40
  19   2   5   35.61    7.29
  19   2   7  294.09   21.73
  19   2   9  135.62   13.50
  19   2  11   58.68    5.47
  19   2  13 1139.12  103.50
  19   2  15  402.73   30.93
  19   2  17 1042.18  103.20
  19   3   0 1513.21   68.13
  19   3   2 1500.04   80.67
  19   3   4  668.39   36.52
  19   3   6  220.61   25.28
  19   3   8   39.65    3.60
  19   3  10    6.86    1.34
  19   3  12   23.59   13.33
  19   3  14    5.80    3.67
  19   3  16    6.53    2.87
  19   3  18    5.86    1.37
  19   4   1  -47.74    5.01
  19   4   3  718.14   41.26
  19   4   5   12.56    2.84
  19   4   7  142.28   10.52
  19   4   9   57.10    3.51
  19   4  11    6.82    1.17
  19   4  13  391.91   29.80
  19   4  15  178.61   16.47
  19   4  17  537.42   53.37
  19   5   0    0.93    8.75
  19   5   2   47.46    9.62
  19   5   4   10.85    2.50
  19   5   6   14.69    1.39
  19   5   8   64.41    3.41
  19   5  10   80.13    3.88
  19   5  12   53.19    3.95
  19   5  14    2.26    1.09
  19   5  16   13.69    3.73
  19   5  18    9.98    2.11
  19   6   1  -34.64    2.41
  19   6   3  188.64   15.32
  19   6   5   14.82    3.62
  19   6   7   35.83    2.74
  19   6   9    7.53    1.09
  19   6  11   10.22    2.32
  19   6  13   44.47    2.78
  19   6  15    3.00    1.74
  19   6  17  128.94   10.92
  19   7   0  253.73   17.32
  19   7   2  311.87   20.34
  19   7   4  133.60    8.35
  19   7   6   34.90    3.25
  19   7   8   38.85    2.93
  19   7  10   64.69    4.01
  19   7  12   84.53    7.66
  19   7  14  110.84    6.38
  19   7  16   59.72    5.34
  19   7  18    7.34    1.24
  19   8   1   10.68    1.59
  19   8   3   43.51    3.49
  19   8   5   62.50    3.82
  19   8   7   53.98    5.12
  19   8   9   30.06    4.01
  19   8  11   93.99    6.95
  19   8  13   32.05    3.43
  19   8  15  120.54   12.94
  19   8  17    0.87    1.09
  19   9   0  189.03   12.67
  19   9   2  143.76   11.18
  19   9   4   69.34    8.77
  19   9   6    9.92    1.13
  19   9   8   22.55    2.78
  19   9  10   92.69    7.38
  19   9  12   90.85    7.79
  19   9  14   83.92    6.18
  19   9  16   30.69    2.45
  19   9  18    9.35    4.49
  19  10   1    9.44    1.59
  19  10   3   10.77    3.80
  19  10   5   86.74    6.51
  19  10   7   73.59    5.80
  19  10   9   83.03    6.94
  19  10  11  265.73   19.49
  19  10  13  200.53   14.34
  19  10  15  445.58   33.29
  19  10  17   35.94    2.86
  19  11   0   80.95    6.56
  19  11   2   57.40    4.67
  19  11   4    6.03    1.26
  19  11   6   10.29    3.23
  19  11   8  119.08   11.20
  19  11  10  288.02   26.07
  19  11  12  306.77   22.88
  19  11  14  107.25    9.74
  19  11  16   18.97    2.28
  19  11  18   28.60   12.05
  19  12   1   12.74    4.10
  19  12   3    4.78    2.13
  19  12   5   51.02    5.67
  19  12   7   93.37    7.44
  19  12   9   96.06    7.21
  19  12  11  266.31   18.25
  19  12  13  307.48   30.97
  19  12  15  503.07   40.34
  19  12  17   79.56    7.36
  19  13   0 1079.20   73.14
  19  13   2 1034.32   70.10
  19  13   4  425.30   32.71
  19  13   6   45.25    2.45
  19  13   8   37.48    4.12
  19  13  10  202.36   15.30
  19  13  12  237.45   19.42
  19  13  14  135.44   10.18
  19  13  16   15.49    1.93
  19  13  18    5.17    1.59
  19  14   1    9.09    6.23
  19  14   3    0.41    2.23
  19  14   5    2.54    1.43
  19  14   7   99.68    6.01
  19  14   9   85.20    5.73
  19  14  11  113.83    8.31
  19  14  13  148.38   11.52
  19  14  15  254.31   22.09
  19  14  17   38.09    3.43
  19  15   0  469.30   39.07
  19  15   2  395.64   32.21
  19  15   4  154.33   13.02
  19  15   6    3.52    1.95
  19  15   8  116.15    6.56
  19  15  10  422.88   30.53
  19  15  12  544.95   52.65
  19  15  14  228.48   19.38
  19  15  16   39.28    4.54
  19  15  18    3.02    1.19
  19  16   1    2.87    4.40
  19  16   3    8.59    4.27
  19  16   5   14.11    3.30
  19  16   7   50.55    3.82
  19  16   9   44.81    3.84
  19  16  11   15.43    1.65
  19  16  13   18.38    2.13
  19  16  15   49.48    6.19
  19  16  17   10.18    1.32
  19  17   0 1296.84  117.02
  19  17   2 1225.30  109.08
  19  17   4  508.66   45.01
  19  17   6  116.85    7.92
  19  17   8    4.38    1.21
  19  17  10   31.92    3.15
  19  17  12   82.95    8.22
  19  17  14   41.89    4.30
  19  17  16    5.67    1.30
  19  17  18    3.63    1.47
  19  18   1   19.81    6.77
  19  18   3   18.03   11.96
  19  18   5   12.09    1.97
  19  18   7    9.90    2.02
  19  18   9    2.41    1.04
  19  18  11   11.65    2.00
  19  18  13    3.63    1.19
  19  18  15    1.76    1.13
  19  18  17    1.37    1.26
  19  19   0  114.33   13.69
  19  19   2   81.19    9.33
  19  19   4    9.87    1.87
  19  19   6    0.56    1.08
  19  19   8   19.95    3.32
  19  19  10   73.05    9.20
  19  19  12  103.69   12.70
  19  19  14   54.36    5.36
  19  19  16   14.93    2.87
  19  19  18    2.30    2.23
  20   0   0  580.43  198.36
  20   1   1  -17.23    4.78
  20   1   3   -7.25    2.41
  20   1   5    6.60    1.22
  20   1   7   28.62    2.24
  20   1   9    9.01    1.47
  20   1  11   26.26    2.89
  20   1  13   12.56    1.87
  20   1  15    1.56    1.34
  20   1  17    5.77    2.00
  20   1  19   -0.15    2.02
  20   2   0   15.47   21.29
  20   2   2  168.35   13.50
  20   2   4   52.22    4.71
  20   2   6   90.78    8.59
  20   2   8  271.22   36.03
  20   2  10    8.29    1.72
  20   2  12  422.16   38.54
  20   2  14   63.07    7.16
  20   2  16  552.57   49.78
  20   2  18   50.18    6.71
  20   3   1  -10.64    1.58
  20   3   3    2.82    1.54
  20   3   5  110.34    7.71
  20   3   7  112.57    9.01
  20   3   9  214.05   14.21
  20   3  11  102.68   10.59
  20   3  13   58.16    5.21
  20   3  15    6.95    2.13
  20   3  17    9.53    1.35
  20   3  19    1.95    1.43
  20   4   0  389.71   36.61
  20   4   2   50.15    4.88
  20   4   4  125.14    7.10
  20   4   6    5.29    1.35
  20   4   8   86.23    8.12
  20   4  10   50.48   39.22
  20   4  12  147.04   15.15
  20   4  14   27.32    3.32
  20   4  16  181.96   17.82
  20   4  18   18.62    9.20
  20   5   1    4.82    1.00
  20   5   3  118.10   10.05
  20   5   5  213.70   10.83
  20   5   7  579.80   28.56
  20   5   9  462.03   22.18
  20   5  11  177.44   10.24
  20   5  13    3.39    1.04
  20   5  15   13.22    3.19
  20   5  17    9.83    1.78
  20   5  19   10.13    2.19
  20   6   0   16.38    4.14
  20   6   2  104.08   11.55
  20   6   4    4.01    1.19
  20   6   6  281.03   18.10
  20   6   8  129.52   10.24
  20   6  10  548.53   42.26
  20   6  12   38.74    3.78
  20   6  14   94.49    7.90
  20   6  16   56.30    5.47
  20   6  18   -0.26    1.34
  20   7   1   30.21    2.87
  20   7   3  131.17   10.46
  20   7   5  604.79   31.56
  20   7   7  700.28   40.67
  20   7   9  535.60   37.79
  20   7  11   66.22    8.09
  20   7  13    3.15    2.08
  20   7  15   48.20    3.67
  20   7  17   32.68    2.54
  20   7  19   21.31    2.49
  20   8   0  348.33   39.83
  20   8   2  229.09   22.51
  20   8   4   80.60    8.22
  20   8   6  133.25   11.96
  20   8   8  259.61   24.48
  20   8  10  503.67   56.77
  20   8  12  188.46   21.49
  20   8  14  141.78   12.72
  20   8  16    1.09    1.35
  20   8  18    1.24    1.21
  20   9   1   12.56    1.58
  20   9   3  235.37   17.78
  20   9   5  525.20   28.50
  20   9   7  573.27   42.56
  20   9   9  146.28   15.11
  20   9  11   14.00    3.41
  20   9  13   63.41    6.64
  20   9  15   62.66    5.71
  20   9  17   75.63    5.82
  20   9  19   26.28    2.26
  20  10   0   31.49    8.22
  20  10   2   11.57    2.17
  20  10   4    9.72    1.63
  20  10   6  641.18   53.69
  20  10   8  510.81   48.66
  20  10  10 1086.47  109.03
  20  10  12  485.12   39.35
  20  10  14  571.88   67.82
  20  10  16    3.13    1.37
  20  10  18    1.65    1.54
  20  11   1   30.06    2.76
  20  11   3  147.53   14.47
  20  11   5  210.75   13.67
  20  11   7   45.64    3.67
  20  11   9   12.15    2.11
  20  11  11   70.79    5.82
  20  11  13   86.70    7.44
  20  11  15  141.15   13.22
  20  11  17   68.73    7.70
  20  11  19   54.37    4.97
  20  12   0  746.63   74.24
  20  12   2  568.00   65.59
  20  12   4   97.32   10.01
  20  12   6   40.89    3.69
  20  12   8  178.87   17.60
  20  12  10  459.62   44.16
  20  12  12  569.67   58.75
  20  12  14  493.00   51.11
  20  12  16   39.80    4.53
  20  12  18    8.10    6.71
  20  13   1   13.32    2.69
  20  13   3   62.87    5.73
  20  13   5    4.36    1.85
  20  13   7    2.56    1.00
  20  13   9   61.51    5.60
  20  13  11   87.70    6.75
  20  13  13  158.62   15.63
  20  13  15   92.30   11.96
  20  13  17   55.04    5.19
  20  13  19   29.28    3.73
  20  14   0   87.16    9.77
  20  14   2   51.48    6.44
  20  14   4   30.90    5.08
  20  14   6  115.83    9.07
  20  14   8  166.28   15.74
  20  14  10  620.59   57.38
  20  14  12  424.11   40.63
  20  14  14  526.98   55.71
  20  14  16   16.84    2.17
  20  14  18    2.34    1.24
  20  15   1    4.93    2.17
  20  15   3    5.19    2.56
  20  15   5   15.58    5.34
  20  15   7   54.24    5.40
  20  15   9   93.37   12.72
  20  15  11  156.82   16.38
  20  15  13   78.52    7.70
  20  15  15   73.90    7.53
  20  15  17   39.15    3.67
  20  15  19   16.00    2.23
  20  16   0  612.38   76.46
  20  16   2  497.62   59.66
  20  16   4  183.26   18.10
  20  16   6   47.55    4.12
  20  16   8    3.88    1.50
  20  16  10    1.08    1.11
  20  16  12   33.73    3.67
  20  16  14   22.35    3.23
  20  16  16    7.84    1.85
  20  16  18    0.35    1.11
  20  17   1    2.47    1.50
  20  17   3   20.99    5.43
  20  17   5   11.41    2.08
  20  17   7   30.32    2.82
  20  17   9   74.96    6.18
  20  17  11   54.84    5.10
  20  17  13   83.62    8.81
  20  17  15   34.12    3.41
  20  17  17   12.13    1.98
  20  17  19    7.55    1.43
  20  18   0  103.80   13.33
  20  18   2   60.87    7.68
  20  18   4    6.27    1.35
  20  18   6   -1.98    1.09
  20  18   8    1.28    0.80
  20  18  10    1.21    0.91
  20  18  12    2.00    1.28
  20  18  14    4.53    1.26
  20  18  16   -1.98    1.22
  20  18  18    2.65    1.17
  20  19   1    0.28    1.69
  20  19   3    2.89    1.37
  20  19   5   25.31    9.85
  20  19   7   23.13    2.50
  20  19   9   28.13    2.80
  20  19  11   59.10    5.40
  20  19  13   29.91    3.34
  20  19  15   20.29    3.13
  20  19  17    7.12    1.56
  20  19  19    0.17    1.13
  20  20   0 1010.71  129.72
  20  20   2  643.68   54.86
  20  20   4  318.85   41.97
  20  20   6  238.18   30.90
  20  20   8  146.34   14.08
  20  20  10  184.54   17.06
  20  20  12   48.48    6.21
  20  20  14   26.41    5.25
  20  20  16    6.92    1.69
  20  20  18    5.25    1.56
  20  20  20  112.92   23.37
  21   1   0   67.54    6.23
  21   1   2   41.34    4.32
  21   1   4    4.47    1.32
  21   1   6    4.93    1.80
  21   1   8   12.61    2.26
  21   1  10   16.23    3.15
  21   1  12    8.49    1.56
  21   1  14    4.02    4.45
  21   1  16    6.05    1.50
  21   1  18   -2.06    1.26
  21   1  20   -0.43    1.45
  21   2   1   38.26    2.91
  21   2   3    5.30    1.45
  21   2   5   83.82    4.53
  21   2   7   21.46    2.99
  21   2   9   62.22    5.40
  21   2  11  150.59   11.54
  21   2  13   13.91    2.17
  21   2  15  209.41   21.90
  21   2  17   24.70    5.36
  21   2  19  433.99   39.24
  21   3   0    2.91    1.58
  21   3   2    9.22    3.99
  21   3   4    4.28    1.24
  21   3   6   67.43    3.54
  21   3   8  101.76   14.15
  21   3  10   91.41    8.46
  21   3  12   70.51    6.29
  21   3  14   14.52    2.82
  21   3  16   13.24    1.72
  21   3  18   20.21    2.67
  21   3  20    3.32    1.39
  21   4   1    8.23    2.60
  21   4   3    8.25    2.21
  21   4   5   16.69    3.12
  21   4   7   62.31    4.64
  21   4   9   26.45    5.77
  21   4  11   55.51    4.27
  21   4  13    8.49    3.82
  21   4  15   85.14    6.60
  21   4  17    3.58    1.30
  21   4  19  186.21   20.49
  21   5   0  137.27    7.38
  21   5   2   91.65    4.84
  21   5   4    9.59    0.95
  21   5   6   66.56    3.45
  21   5   8   78.43    8.42
  21   5  10   39.65    3.67
  21   5  12   13.13    3.36
  21   5  14    4.71    1.59
  21   5  16   27.93    3.51
  21   5  18   19.40    2.24
  21   5  20   17.04   15.80
  21   6   1    0.56    1.02
  21   6   3   66.22    3.43
  21   6   5   80.28    4.43
  21   6   7  134.84    6.68
  21   6   9    6.88    1.09
  21   6  11   10.90    1.26
  21   6  13   20.97    1.95
  21   6  15   15.28    1.52
  21   6  17    2.37    2.87
  21   6  19   89.96    9.12
  21   7   0   19.03    2.24
  21   7   2   24.22    2.04
  21   7   4   75.68    7.07
  21   7   6  120.99    5.49
  21   7   8   54.45    5.64
  21   7  10   18.82    5.56
  21   7  12    4.69    2.43
  21   7  14   16.10    1.89
  21   7  16   45.21    3.08
  21   7  18   27.19    3.43
  21   7  20    8.83    3.82
  21   8   1   14.71    2.24
  21   8   3   78.08    5.84
  21   8   5   73.40    4.04
  21   8   7   57.95    4.90
  21   8   9   36.00    3.08
  21   8  11   34.49    3.88
  21   8  13  123.70    7.84
  21   8  15   15.67    1.76
  21   8  17   10.01    0.98
  21   8  19   30.62    3.15
  21   9   0   62.27    5.17
  21   9   2   75.16    5.95
  21   9   4   34.62    7.07
  21   9   6    4.41    0.76
  21   9   8   46.81    4.67
  21   9  10  103.07    7.58
  21   9  12  112.88    8.18
  21   9  14   73.22    5.93
  21   9  16   57.47    4.12
  21   9  18    8.92    1.06
  21   9  20    7.47    0.93
  21  10   1   14.71    1.59
  21  10   3   75.37    6.84
  21  10   5   41.36    3.71
  21  10   7   17.25    2.84
  21  10   9  116.37    9.09
  21  10  11  123.62    8.98
  21  10  13  262.23   18.82
  21  10  15   43.36    5.19
  21  10  17   30.28    2.76
  21  10  19   15.21    1.19
  21  11   0  222.67   18.06
  21  11   2  158.51   20.10
  21  11   4   60.53    5.62
  21  11   6   10.29    1.02
  21  11   8   29.06    2.11
  21  11  10  150.36   17.27
  21  11  12  128.61    8.90
  21  11  14   84.92    7.79
  21  11  16   53.37    5.60
  21  11  18    6.90    1.11
  21  11  20    4.93    1.02
  21  12   1   13.20    2.39
  21  12   3   63.68    5.80
  21  12   5   11.66    1.72
  21  12   7    3.73    0.80
  21  12   9   84.01    6.40
  21  12  11  158.91   12.50
  21  12  13  250.88   18.60
  21  12  15   58.36    7.81
  21  12  17   31.93    3.67
  21  12  19    0.09    1.15
  21  13   0   23.39    4.43
  21  13   2   11.44    1.76
  21  13   4    1.11    1.15
  21  13   6   21.68    2.45
  21  13   8  149.53   10.18
  21  13  10  334.31   28.10
  21  13  12  273.36   19.01
  21  13  14  155.95   14.00
  21  13  16   29.28    2.89
  21  13  18    0.54    1.08
  21  13  20    8.75    1.37
  21  14   1    7.40    2.89
  21  14   3   16.12    3.21
  21  14   5   12.28    6.16
  21  14   7   14.80    1.37
  21  14   9   76.74    5.62
  21  14  11   88.85    7.77
  21  14  13  107.34    8.01
  21  14  15   31.34    3.69
  21  14  17   24.65    3.39
  21  14  19    7.23    2.10
  21  15   0  242.35   21.62
  21  15   2  192.31   16.25
  21  15   4   77.44    6.38
  21  15   6   16.49    2.99
  21  15   8   17.04    2.54
  21  15  10   42.25    3.99
  21  15  12   56.25    5.86
  21  15  14   20.05    2.15
  21  15  16   11.24    2.00
  21  15  18    1.21    1.00
  21  15  20    4.93    1.22
  21  16   1    6.01    1.43
  21  16   3   13.19    1.91
  21  16   5   40.13    5.47
  21  16   7   60.35    4.82
  21  16   9   58.45    4.47
  21  16  11   43.27    4.21
  21  16  13   39.67    4.15
  21  16  15    8.42    1.35
  21  16  17   10.48    1.74
  21  16  19   10.63    1.47
  21  17   0   46.36    4.67
  21  17   2   25.72    2.52
  21  17   4    3.99    1.37
  21  17   6   -0.28    1.15
  21  17   8   10.85    0.96
  21  17  10   29.60    2.89
  21  17  12   35.83    3.28
  21  17  14   22.07    4.01
  21  17  16    6.19    1.43
  21  17  18    1.13    1.02
  21  17  20    1.06    1.24
  21  18   1   -2.28    1.28
  21  18   3   18.17    3.21
  21  18   5   21.46    2.61
  21  18   7   30.27   10.68
  21  18   9    9.27    0.87
  21  18  11    7.81    1.24
  21  18  13    1.61    1.08
  21  18  15    0.63    1.04
  21  18  17    1.04    1.11
  21  18  19   12.52    2.15
  21  19   0  586.49   41.76
  21  19   2  374.63   33.55
  21  19   4  176.81   17.40
  21  19   6   79.26    8.10
  21  19   8   30.38    3.15
  21  19  10   14.65    1.34
  21  19  12    1.72    0.95
  21  19  14    6.97    2.26
  21  19  16    9.70    2.78
  21  19  18   25.46   13.11
  21  19  20    6.42    2.11
  21  20   1    2.24    2.28
  21  20   3    1.35    1.24
  21  20   5    3.19    1.30
  21  20   7    2.84    1.97
  21  20   9    8.73    1.35
  21  20  11    4.51    1.02
  21  20  13    6.36    1.21
  21  20  15    4.32    1.26
  21  20  17    4.12    2.71
  21  20  19    7.96    1.63
  21  21   0    4.45    2.43
  21  21   2    1.97    1.30
  21  21   4   16.49    2.15
  21  21   6   15.95    2.06
  21  21   8    3.17    1.13
  21  21  10    2.52    0.72
  21  21  12    6.14    1.00
  21  21  14   13.07    1.97
  21  21  16   21.73    3.38
  21  21  18   48.77    7.79
  21  21  20   19.95    3.21
  22   0   0   15.02    2.87
  22   1   1    1.09    1.24
  22   1   3    9.75    1.82
  22   1   5   28.49    2.36
  22   1   7   59.07    3.91
  22   1   9   35.53    6.94
  22   1  11   37.81    3.71
  22   1  13   11.33    1.43
  22   1  15   -0.11    1.54
  22   1  17   -0.39    1.69
  22   1  19    3.02    1.72
  22   1  21    2.60    1.32
  22   2   0   52.82    6.29
  22   2   2  232.46   27.13
  22   2   4   65.45    6.56
  22   2   6  131.02   11.07
  22   2   8   36.89    4.36
  22   2  10   51.93    6.73
  22   2  12    5.17    1.52
  22   2  14   35.57    6.42
  22   2  16   22.44    3.76
  22   2  18   55.19    5.80
  22   2  20   12.46    2.28
  22   3   1   16.56    4.43
  22   3   3  143.04    9.50
  22   3   5  500.77   28.95
  22   3   7  379.54   28.02
  22   3   9  394.84   29.64
  22   3  11  215.72   14.91
  22   3  13   49.78    4.93
  22   3  15   -0.15    1.39
  22   3  17   13.39    2.54
  22   3  19    8.77    1.50
  22   3  21    2.71    1.71
  22   4   0   30.64    4.06
  22   4   2   77.96    7.58
  22   4   4   40.97    4.95
  22   4   6  151.66   14.58
  22   4   8   52.02    5.16
  22   4  10    2.04    1.43
  22   4  12   51.83    5.16
  22   4  14   13.32    2.65
  22   4  16   19.97    4.36
  22   4  18   30.58    3.51
  22   4  20   23.33    2.84
  22   5   1   27.67    2.37
  22   5   3  473.42   24.46
  22   5   5  772.20   35.85
  22   5   7  973.62   51.83
  22   5   9  699.00   47.81
  22   5  11  422.75   38.56
  22   5  13   13.41    2.04
  22   5  15   10.44    1.50
  22   5  17   26.67    4.71
  22   5  19   18.99    3.06
  22   5  21    7.92    1.69
  22   6   0  271.59   22.29
  22   6   2  154.96   10.92
  22   6   4  124.36    9.05
  22   6   6    4.60    0.91
  22   6   8  150.46   11.18
  22   6  10   80.39    6.97
  22   6  12   92.80    8.77
  22   6  14    3.86    1.35
  22   6  16   14.24    3.49
  22   6  18   11.61    2.43
  22   6  20    9.98    1.71
  22   7   1   57.64    4.71
  22   7   3  391.36   33.44
  22   7   5  893.54   45.84
  22   7   7  688.45   38.00
  22   7   9  471.32   33.96
  22   7  11  116.61    7.60
  22   7  13    6.64    1.78
  22   7  15   59.23    4.69
  22   7  17   45.77    4.23
  22   7  19   25.61    3.19
  22   7  21    6.90    1.58
  22   8   0   36.01    3.84
  22   8   2   39.07   10.33
  22   8   4   66.99    7.20
  22   8   6  164.35   11.85
  22   8   8  513.16   36.70
  22   8  10  381.38   30.27
  22   8  12  436.03   35.61
  22   8  14   37.48    2.78
  22   8  16   16.54    1.54
  22   8  18   25.69    3.32
  22   8  20    0.78    1.02
  22   9   1   20.21    1.95
  22   9   3  380.86   24.68
  22   9   5  647.97   49.27
  22   9   7  439.96   26.52
  22   9   9  117.17    9.03
  22   9  11   30.80    5.06
  22   9  13   44.21    3.12
  22   9  15   80.58    5.32
  22   9  17   83.55    5.84
  22   9  19   25.18    3.60
  22   9  21   17.02    2.89
  22  10   0  161.68   16.32
  22  10   2   42.58    4.62
  22  10   4    1.43    1.97
  22  10   6   86.88    7.51
  22  10   8  348.80   25.18
  22  10  10  374.61   35.59
  22  10  12  322.54   31.34
  22  10  14   47.72    5.43
  22  10  16    6.60    1.02
  22  10  18   16.75    1.85
  22  10  20   16.23    3.19
  22  11   1   31.66    2.71
  22  11   3  219.24   18.29
  22  11   5  434.10   38.09
  22  11   7  117.21    7.83
  22  11   9   28.32    2.80
  22  11  11    7.94    1.41
  22  11  13   51.15    5.67
  22  11  15  135.40   12.31
  22  11  17   60.81    5.29
  22  11  19   39.85    3.49
  22  11  21   12.20    1.76
  22  12   0    0.13    1.30
  22  12   2    1.63    1.24
  22  12   4   61.63    6.53
  22  12   6   86.42    8.51
  22  12   8  447.77   35.72
  22  12  10  307.33   31.21
  22  12  12  368.88   37.37
  22  12  14   36.26    4.53
  22  12  16   11.31    2.39
  22  12  18   16.82    2.24
  22  12  20   14.93    2.15
  22  13   1   12.96    2.10
  22  13   3   51.59    4.21
  22  13   5   18.42    5.60
  22  13   7    6.88    1.91
  22  13   9   45.77    3.19
  22  13  11   33.46    3.93
  22  13  13   97.23    8.07
  22  13  15   74.81    6.51
  22  13  17   67.04    6.60
  22  13  19   21.49    2.74
  22  13  21   10.40    1.52
  22  14   0   39.54    5.23
  22  14   2   30.62    3.78
  22  14   4   17.12    2.71
  22  14   6    7.42    1.80
  22  14   8   42.26    3.47
  22  14  10   46.42    5.23
  22  14  12   37.63    6.58
  22  14  14    2.76    1.08
  22  14  16    5.73    1.30
  22  14  18    5.01    2.02
  22  14  20    6.56    1.37
  22  15   1   -0.02    1.30
  22  15   3    2.39    2.91
  22  15   5   10.53    1.45
  22  15   7   66.89    6.03
  22  15   9   90.70    8.03
  22  15  11  138.37   11.31
  22  15  13   61.59    5.88
  22  15  15   76.28    6.53
  22  15  17   28.50    3.91
  22  15  19   18.47    2.93
  22  15  21   11.18    6.05
  22  16   0   24.98    3.13
  22  16   2   23.57    3.56
  22  16   4   19.81    3.89
  22  16   6   15.58    2.87
  22  16   8   27.17    5.88
  22  16  10    8.27    1.69
  22  16  12    6.38    1.30
  22  16  14    7.01    1.80
  22  16  16    1.72    1.11
  22  16  18    1.39    0.98
  22  16  20    3.73    1.61
  22  17   1    0.37    1.35
  22  17   3   11.02    1.78
  22  17   5   27.54    3.47
  22  17   7   42.00    4.49
  22  17   9   80.34    5.36
  22  17  11   55.38    4.97
  22  17  13   74.64    7.75
  22  17  15   42.28    5.16
  22  17  17   25.41    3.60
  22  17  19   16.51    4.23
  22  17  21    2.13    1.09
  22  18   0  248.30   25.50
  22  18   2   62.11    7.94
  22  18   4   44.66    4.78
  22  18   6   13.61    1.89
  22  18   8   24.54    3.54
  22  18  10   21.09    2.11
  22  18  12   17.51    2.99
  22  18  14    5.64    1.24
  22  18  16    1.32    1.02
  22  18  18   33.77    4.91
  22  18  20   79.02   10.11
  22  19   1   -0.43    1.32
  22  19   3    8.99    1.69
  22  19   5   13.04    1.98
  22  19   7   23.61    2.37
  22  19   9   27.74    4.73
  22  19  11   39.22    3.34
  22  19  13   10.35    1.85
  22  19  15   14.47    2.21
  22  19  17    4.27    1.28
  22  19  19    4.90    2.82
  22  19  21    2.54    1.24
  22  20   0    2.30    1.35
  22  20   2   15.24    2.54
  22  20   4   21.59    3.19
  22  20   6    8.35    1.72
  22  20   8    0.85    0.96
  22  20  10   13.83    1.56
  22  20  12   19.12    2.49
  22  20  14    4.67    1.28
  22  20  16    6.66    1.89
  22  20  18   56.47    7.71
  22  20  20  212.90   24.52
  22  21   1    1.91    1.26
  22  21   3    0.63    1.34
  22  21   5    8.55    2.52
  22  21   7   11.05    2.28
  22  21   9   14.97    2.06
  22  21  11   13.02    1.91
  22  21  13   13.37    1.76
  22  21  15    6.62    1.56
  22  21  17   -0.76    1.04
  22  21  19    0.43    1.04
  22  21  21   11.29    2.34
  22  22   0   71.16   16.89
  22  22   2   37.81    7.40
  22  22   4   48.79    7.14
  22  22   6   91.45   11.89
  22  22   8  286.26   32.34
  22  22  10  451.78   38.91
  22  22  12  467.23   28.67
  22  22  14  233.24   22.81
  22  22  16   15.17    3.67
  22  22  18   57.12    8.79
  22  22  20  210.13   25.43
  22  22  22  100.22   35.25
  23   1   0    9.22    3.10
  23   1   2    5.08    1.35
  23   1   4    9.98    1.69
  23   1   6    9.29    2.19
  23   1   8   20.97    2.39
  23   1  10   19.88    2.04
  23   1  12    8.79    2.15
  23   1  14   -0.19    1.43
  23   1  16    1.74    1.22
  23   1  18    9.98    1.52
  23   1  20    3.17    2.08
  23   1  22    1.15    1.35
  23   2   1   21.72   12.46
  23   2   3    7.05    1.32
  23   2   5   70.40    4.41
  23   2   7   26.45    1.93
  23   2   9   23.01    2.10
  23   2  11   19.73    6.51
  23   2  13    6.73    2.11
  23   2  15   50.91    4.40
  23   2  17    5.60    1.85
  23   2  19   13.20    1.78
  23   2  21   14.54    2.47
  23   3   0   17.58    7.49
  23   3   2    8.85    2.37
  23   3   4   56.77    6.31
  23   3   6  140.66    7.12
  23   3   8  171.95   10.03
  23   3  10  162.12   11.96
  23   3  12   46.20    4.71
  23   3  14    3.93    1.22
  23   3  16    6.08    1.41
  23   3  18   20.01    2.82
  23   3  20   13.43    1.78
  23   3  22    2.74    1.30
  23   4   1    9.87    1.43
  23   4   3   59.16    4.12
  23   4   5  143.08    7.58
  23   4   7    7.97    1.08
  23   4   9   48.24    3.75
  23   4  11    4.88    1.89
  23   4  13    0.39    1.54
  23   4  15   25.52    3.23
  23   4  17   -0.02    1.19
  23   4  19   18.80    2.43
  23   4  21   16.08    2.87
  23   5   0   26.93    1.91
  23   5   2   86.53    6.34
  23   5   4  156.34    8.64
  23   5   6  186.60    9.85
  23   5   8  265.20   17.04
  23   5  10  198.45   12.56
  23   5  12   48.83    3.45
  23   5  14    3.43    2.78
  23   5  16   24.89    3.36
  23   5  18   56.14    7.31
  23   5  20   40.67    5.01
  23   5  22    4.51    1.30
  23   6   1    7.46    0.85
  23   6   3  133.69    6.05
  23   6   5  192.15   10.11
  23   6   7   26.70    1.35
  23   6   9   21.53    2.76
  23   6  11   12.41    2.23
  23   6  13   11.03    1.24
  23   6  15   21.64    2.19
  23   6  17    6.31    4.60
  23   6  19    6.36    1.43
  23   6  21   25.28    3.04
  23   7   0   99.20   13.09
  23   7   2   24.67    2.04
  23   7   4   10.05    1.08
  23   7   6   29.54    1.80
  23   7   8   55.52    3.13
  23   7  10   35.25    2.78
  23   7  12    0.17    2.08
  23   7  14   14.61    1.65
  23   7  16   25.15    2.93
  23   7  18   28.82    3.41
  23   7  20   18.42    2.04
  23   7  22    2.63    1.54
  23   8   1   16.99    1.56
  23   8   3  202.36   16.43
  23   8   5  263.47   15.37
  23   8   7   66.76    3.52
  23   8   9    6.84    1.30
  23   8  11   26.28    2.02
  23   8  13   11.16    1.56
  23   8  15   21.66    1.54
  23   8  17    2.08    0.85
  23   8  19    0.30    0.96
  23   8  21   87.55    8.98
  23   9   0   18.10    2.21
  23   9   2   18.29    2.19
  23   9   4   36.70    2.24
  23   9   6   20.75    2.30
  23   9   8    6.71    2.02
  23   9  10    5.99    2.84
  23   9  12    8.27    1.06
  23   9  14   40.22    2.78
  23   9  16   28.36    2.13
  23   9  18   22.90    2.47
  23   9  20   10.66    1.32
  23   9  22    1.17    1.52
  23  10   1   28.84    4.10
  23  10   3  157.26   11.79
  23  10   5  213.53   20.38
  23  10   7   39.20    6.42
  23  10   9    2.67    1.41
  23  10  11   49.53    5.08
  23  10  13   19.14    2.00
  23  10  15   13.91    2.00
  23  10  17    5.14    1.78
  23  10  19    3.78    0.78
  23  10  21  163.07   12.61
  23  11   0   14.30    1.76
  23  11   2    8.35    2.32
  23  11   4    2.21    1.76
  23  11   6   13.43    1.15
  23  11   8   23.50    1.58
  23  11  10   39.63    3.65
  23  11  12   71.99    7.70
  23  11  14   46.16    4.51
  23  11  16   17.47    1.74
  23  11  18    6.23    1.09
  23  11  20    2.00    0.93
  23  11  22    2.65    0.87
  23  12   1    5.73    3.32
  23  12   3   49.27    3.91
  23  12   5   52.45    4.51
  23  12   7    0.15    0.85
  23  12   9   11.41    1.78
  23  12  11   74.18    7.84
  23  12  13    8.96    1.58
  23  12  15    7.31    1.09
  23  12  17    0.65    0.89
  23  12  19    3.58    1.76
  23  12  21  171.95   11.18
  23  13   0    2.71    1.45
  23  13   2    6.81    1.32
  23  13   4   -1.17    1.34
  23  13   6    8.68    1.19
  23  13   8   11.05    1.30
  23  13  10   14.56    2.15
  23  13  12    9.70    1.24
  23  13  14    7.96    1.19
  23  13  16    4.54    4.69
  23  13  18    2.91    1.63
  23  13  20    3.15    1.08
  23  13  22    3.88    0.89
  23  14   1    1.65    1.69
  23  14   3    5.95    1.54
  23  14   5    3.78    1.15
  23  14   7   20.57    2.80
  23  14   9   44.42    3.36
  23  14  11   39.22    3.80
  23  14  13    7.92    1.09
  23  14  15    3.17    1.24
  23  14  17    5.86    1.21
  23  14  19    3.95    1.76
  23  14  21   48.76    5.19
  23  15   0   62.53    5.69
  23  15   2   46.05    4.28
  23  15   4   27.71    3.17
  23  15   6   28.76    3.08
  23  15   8   23.14    2.02
  23  15  10   15.11    1.45
  23  15  12    9.74    1.22
  23  15  14    2.61    1.09
  23  15  16    2.84    1.08
  23  15  18    2.91    1.15
  23  15  20    3.21    1.71
  23  15  22    1.91    1.17
  23  16   1    3.56    3.62
  23  16   3    6.25    1.61
  23  16   5   22.75    2.26
  23  16   7   36.46    3.78
  23  16   9   31.03    2.67
  23  16  11   17.02    1.67
  23  16  13    5.54    3.89
  23  16  15    0.93    1.09
  23  16  17   19.05    2.99
  23  16  19   12.46    2.67
  23  16  21    1.08    1.50
  23  17   0   11.35    1.93
  23  17   2    4.28    1.91
  23  17   4   -0.19    1.45
  23  17   6    1.08    1.11
  23  17   8    2.99    1.78
  23  17  10    3.21    0.89
  23  17  12    0.07    1.02
  23  17  14    6.51    2.52
  23  17  16   14.56    2.04
  23  17  18   13.30    2.17
  23  17  20    6.34    1.26
  23  17  22    2.21    1.56
  23  18   1    6.73    1.47
  23  18   3   23.65    2.76
  23  18   5   69.95    7.47
  23  18   7   34.49    3.28
  23  18   9   18.66    1.61
  23  18  11    3.52    0.87
  23  18  13    6.47    3.82
  23  18  15    1.67    1.02
  23  18  17   20.47    3.21
  23  18  19   19.66    2.87
  23  18  21    6.29    1.32
  23  19   0   10.57    1.71
  23  19   2   14.54    1.76
  23  19   4   19.55    2.13
  23  19   6    4.40    1.28
  23  19   8    0.26    0.87
  23  19  10    5.25    1.63
  23  19  12    4.75    0.98
  23  19  14    2.28    1.00
  23  19  16    9.59    2.54
  23  19  18   17.34    4.08
  23  19  20   10.27    2.19
  23  19  22    3.73    1.13
  23  20   1    5.84    1.39
  23  20   3   20.10    3.38
  23  20   5   41.19    4.73
  23  20   7    9.79    1.74
  23  20   9    9.68    1.45
  23  20  11    1.22    0.78
  23  20  13    2.21    1.26
  23  20  15    1.06    0.93
  23  20  17   11.09    1.74
  23  20  19   15.08    2.58
  23  20  21   11.29    2.39
  23  21   0   34.72    5.17
  23  21   2   18.16    2.87
  23  21   4   14.91    2.39
  23  21   6   31.03    3.43
  23  21   8  117.91   11.89
  23  21  10  209.60   17.38
  23  21  12  187.14   10.98
  23  21  14   42.00    4.69
  23  21  16    0.02    0.93
  23  21  18    4.58    1.35
  23  21  20   16.71    2.49
  23  21  22    8.42    1.91
  23  22   1    0.35    1.17
  23  22   3    1.22    1.37
  23  22   5    3.69    1.34
  23  22   7    2.30    1.61
  23  22   9    5.60    3.69
  23  22  11    5.73    2.63
  23  22  13    2.71    0.83
  23  22  15    1.32    0.91
  23  22  17    1.02    1.26
  23  22  19    8.16    2.87
  23  22  21    8.64    1.59
  23  23   0  167.44   22.55
  23  23   2   86.22    9.31
  23  23   4   56.21    8.10
  23  23   6    2.61    1.28
  23  23   8   12.15    2.95
  23  23  10   53.74    5.95
  23  23  12   81.90    6.21
  23  23  14   13.98    1.97
  23  23  16    1.87    1.41
  23  23  18   12.50    2.58
  23  23  20   26.48    3.84
  23  23  22   10.07    1.91
  24   0   0  150.36   33.99
  24   1   1    7.75    1.56
  24   1   3   39.61    5.21
  24   1   5   51.20    3.80
  24   1   7   84.31    5.51
  24   1   9   49.83    4.27
  24   1  11   29.62    2.47
  24   1  13    6.79    1.30
  24   1  15    0.15    1.22
  24   1  17    5.04    1.32
  24   1  19    0.78    1.37
  24   1  21   -0.70    1.35
  24   1  23    1.89    1.34
  24   2   0   44.38    4.64
  24   2   2   61.85    7.92
  24   2   4  198.30   17.54
  24   2   6    9.40    1.87
  24   2   8   80.17    6.73
  24   2  10    2.02    2.06
  24   2  12    0.82    1.32
  24   2  14  136.73   13.54
  24   2  16   15.89    2.67
  24   2  18  128.93   15.45
  24   2  20    5.42    1.35
  24   2  22  131.32   18.10
  24   3   1   37.22    3.99
  24   3   3  294.90   22.90
  24   3   5  487.31   37.20
  24   3   7  443.51   23.03
  24   3   9  392.34   28.10
  24   3  11  147.66   12.09
  24   3  13   20.21    2.19
  24   3  15    4.60    1.21
  24   3  17   30.69    3.43
  24   3  19   35.40    4.51
  24   3  21    9.50    1.97
  24   3  23   -1.43    1.47
  24   4   0  242.50   24.26
  24   4   2  213.62   22.63
  24   4   4  277.62   23.37
  24   4   6    3.43    1.04
  24   4   8   26.15    2.37
  24   4  10   19.40    7.20
  24   4  12    7.77    1.39
  24   4  14   48.79    6.71
  24   4  16   19.64    3.32
  24   4  18   88.40   10.98
  24   4  20    7.08    1.69
  24   4  22   80.00   11.29
  24   5   1   67.84    6.82
  24   5   3  432.81   30.86
  24   5   5  592.11   41.43
  24   5   7  727.38   36.50
  24   5   9  441.54   28.99
  24   5  11  172.84   13.87
  24   5  13    3.78    1.61
  24   5  15   16.43    2.37
  24   5  17   54.26    6.73
  24   5  19   98.31    9.72
  24   5  21   40.00    5.82
  24   5  23    3.41    1.34
  24   6   0   23.03    3.23
  24   6   2    7.84    1.22
  24   6   4    3.49    0.91
  24   6   6   78.11    4.93
  24   6   8   37.41    3.52
  24   6  10  120.21   13.02
  24   6  12   32.23    4.36
  24   6  14   59.66    7.10
  24   6  16    7.94    2.11
  24   6  18    8.23    1.43
  24   6  20    6.27    1.45
  24   6  22    6.64    5.10
  24   7   1    7.05    1.61
  24   7   3  470.40   24.76
  24   7   5  700.88   32.66
  24   7   7  630.29   30.67
  24   7   9  407.29   20.88
  24   7  11   84.38    6.06
  24   7  13   -0.52    0.89
  24   7  15   28.36    2.49
  24   7  17   61.18    6.44
  24   7  19   78.17    9.37
  24   7  21   27.52    3.54
  24   7  23    6.27    1.41
  24   8   0   45.05    3.97
  24   8   2   67.67    6.94
  24   8   4   26.39    2.87
  24   8   6   34.81    3.69
  24   8   8   99.38    6.38
  24   8  10  125.94   10.83
  24   8  12   42.25    4.40
  24   8  14   11.52    1.56
  24   8  16    3.89    0.87
  24   8  18    0.46    0.96
  24   8  20   39.83    5.10
  24   8  22   11.78    2.97
  24   9   1   52.07    5.06
  24   9   3  391.51   28.24
  24   9   5  415.54   31.68
  24   9   7  408.77   22.20
  24   9   9  171.06   11.65
  24   9  11   30.56    2.49
  24   9  13    4.41    0.78
  24   9  15   22.38    1.82
  24   9  17   48.68    4.62
  24   9  19   32.79    3.93
  24   9  21   14.76    3.69
  24   9  23    3.21    1.22
  24  10   0   -2.32    1.32
  24  10   2    1.28    1.59
  24  10   4    8.31    1.43
  24  10   6  120.38   13.56
  24  10   8  137.75   10.61
  24  10  10  232.44   24.94
  24  10  12   37.41    4.65
  24  10  14    6.29    1.06
  24  10  16    1.50    0.83
  24  10  18   13.52    1.47
  24  10  20  190.05   17.54
  24  10  22  119.50   14.28
  24  11   1   30.04    2.32
  24  11   3  153.11   14.41
  24  11   5  179.02   14.72
  24  11   7   74.68    4.47
  24  11   9   24.13    2.21
  24  11  11    0.59    0.95
  24  11  13    5.71    1.06
  24  11  15   28.47    2.87
  24  11  17   16.76    1.59
  24  11  19   13.04    1.48
  24  11  21    1.84    0.91
  24  11  23    3.52    1.39
  24  12   0    1.74    1.84
  24  12   2    4.51    2.19
  24  12   4    4.78    1.17
  24  12   6   24.67    3.47
  24  12   8   41.24    3.69
  24  12  10   29.86    2.82
  24  12  12    2.99    0.96
  24  12  14   24.05    2.78
  24  12  16   12.56    2.32
  24  12  18   47.53    4.82
  24  12  20  213.57   16.23
  24  12  22  226.71   22.57
  24  13   1   14.87    5.75
  24  13   3   17.27    2.47
  24  13   5    0.82    1.15
  24  13   7   10.39    6.18
  24  13   9    4.25    0.98
  24  13  11    6.69    4.23
  24  13  13   14.78    1.80
  24  13  15    9.01    1.50
  24  13  17   14.58    2.30
  24  13  19    7.44    1.76
  24  13  21    5.42    0.91
  24  13  23    1.11    0.76
  24  14   0  161.10   15.21
  24  14   2  112.70   11.98
  24  14   4   52.26    5.92
  24  14   6   48.22    5.34
  24  14   8    8.90    1.22
  24  14  10    7.66    1.30
  24  14  12   28.17    3.30
  24  14  14   44.21    6.31
  24  14  16   11.98    2.26
  24  14  18   15.34    2.15
  24  14  20  136.53   14.43
  24  14  22   78.65    7.77
  24  15   1   -0.37    1.26
  24  15   3    4.88    1.52
  24  15   5   14.89    2.08
  24  15   7   36.14    6.21
  24  15   9   24.55    2.23
  24  15  11   25.67    2.93
  24  15  13   10.37    1.69
  24  15  15    9.90    1.47
  24  15  17    6.31    1.52
  24  15  19    5.17    1.41
  24  15  21    1.98    0.98
  24  15  23    0.80    0.67
  24  16   0   32.58    4.27
  24  16   2   18.04    3.23
  24  16   4   13.11    2.21
  24  16   6    7.90    1.74
  24  16   8    6.06    1.43
  24  16  10    1.91    0.69
  24  16  12   11.15    1.72
  24  16  14   30.23    4.36
  24  16  16    3.67    1.09
  24  16  18    3.82    1.26
  24  16  20    0.06    0.93
  24  16  22   -0.57    0.82
  24  17   1    3.43    1.26
  24  17   3   34.36    3.97
  24  17   5   77.56    8.68
  24  17   7   71.31    6.94
  24  17   9   58.49    6.95
  24  17  11   14.52    1.39
  24  17  13   15.67    2.19
  24  17  15    6.34    1.08
  24  17  17   10.89    8.33
  24  17  19   -0.13    1.06
  24  17  21    2.60    1.08
  24  17  23    2.52    1.97
  24  18   0  127.16   14.11
  24  18   2  109.42   12.70
  24  18   4   71.58    8.40
  24  18   6    7.49    2.37
  24  18   8    2.13    2.08
  24  18  10   11.52    1.59
  24  18  12   41.56    4.34
  24  18  14   15.82    2.80
  24  18  16    5.12    1.56
  24  18  18   18.06    3.63
  24  18  20   27.58    4.32
  24  18  22   41.84    6.16
  24  19   1    4.30    1.32
  24  19   3   37.79    4.28
  24  19   5   93.56   10.52
  24  19   7   61.70    5.95
  24  19   9   31.17    3.15
  24  19  11   17.47    2.13
  24  19  13    6.86    0.93
  24  19  15    5.90    1.24
  24  19  17    2.15    1.43
  24  19  19    0.19    0.89
  24  19  21    0.95    0.89
  24  19  23    1.13    0.87
  24  20   0   25.46    4.01
  24  20   2    6.86    2.30
  24  20   4    9.75    3.69
  24  20   6    6.29    1.37
  24  20   8   58.31    7.44
  24  20  10  182.84   17.04
  24  20  12  221.43   16.04
  24  20  14  127.50   13.48
  24  20  16    2.52    2.65
  24  20  18   30.64    4.34
  24  20  20   91.02   11.39
  24  20  22  121.42   12.85
  24  21   1    1.39    1.37
  24  21   3   15.91    2.28
  24  21   5   40.54    7.38
  24  21   7   34.51    5.01
  24  21   9   14.11    2.30
  24  21  11    4.78    0.96
  24  21  13    3.86    1.41
  24  21  15    5.92    3.02
  24  21  17    1.61    1.56
  24  21  19   -0.06    0.89
  24  21  21    3.97    1.37
  24  21  23    1.85    1.00
  24  22   0  169.04   23.57
  24  22   2  215.20   30.19
  24  22   4   98.51   14.24
  24  22   6    8.75    5.19
  24  22   8   30.71   15.95
  24  22  10  118.06   15.41
  24  22  12  178.39   15.15
  24  22  14   76.78    6.99
  24  22  16    0.37    0.87
  24  22  18   44.53    6.01
  24  22  20  107.90   12.33
  24  22  22  158.69   19.44
  24  23   1    0.93    1.24
  24  23   3    3.17    1.24
  24  23   5    5.17    2.63
  24  23   7   16.99    8.27
  24  23   9    2.89    1.34
  24  23  11    4.12    1.32
  24  23  13    3.45    1.24
  24  23  15    1.39    0.70
  24  23  17    0.50    0.87
  24  23  19    5.17    3.08
  24  23  21    3.06    1.28
  24  23  23    5.17    1.43
  24  24   0    0.50    3.26
  24  24   2    1.59    1.41
  24  24   4   17.77    3.73
  24  24   6   75.46   10.68
  24  24   8  171.58   23.70
  24  24  10  401.06   51.30
  24  24  12  253.98   25.61
  24  24  14  118.60   10.37
  24  24  16    1.34    0.78
  24  24  18    9.09    1.85
  24  24  20   60.22    9.88
  24  24  22  112.49   14.00
  24  24  24   33.53    9.05
  25   1   0    2.23    1.22
  25   1   2    2.11    1.19
  25   1   4   10.64    1.34
  25   1   6   16.19    2.06
  25   1   8   29.54    1.97
  25   1  10   17.08    1.80
  25   1  12    2.10    1.17
  25   1  14   -0.89    1.76
  25   1  16    2.52    1.26
  25   1  18    4.28    1.21
  25   1  20    1.02    1.35
  25   1  22    1.50    1.26
  25   1  24    0.98    1.28
  25   2   1    3.65    1.22
  25   2   3  154.72   11.41
  25   2   5   14.45    1.37
  25   2   7  100.07    5.64
  25   2   9    5.45    1.00
  25   2  11    1.30    1.50
  25   2  13  102.46   11.24
  25   2  15   34.98    3.38
  25   2  17  135.56   14.76
  25   2  19   73.36    8.64
  25   2  21  159.45   17.67
  25   2  23    0.13    1.24
  25   3   0  179.00   19.27
  25   3   2  167.85   12.68
  25   3   4  172.19   13.07
  25   3   6  182.56   11.11
  25   3   8  218.16   12.22
  25   3  10  141.17   10.31
  25   3  12   39.61    4.58
  25   3  14    1.30    0.98
  25   3  16   16.02    2.58
  25   3  18   45.53    6.18
  25   3  20   65.85    7.86
  25   3  22   15.39    2.63
  25   3  24    1.48    1.69
  25   4   1   10.92    1.30
  25   4   3  138.57    9.90
  25   4   5    4.75    2.82
  25   4   7   89.42    5.04
  25   4   9    4.95    1.39
  25   4  11    0.15    1.09
  25   4  13   54.62    5.92
  25   4  15   25.72    2.76
  25   4  17   80.56    8.85
  25   4  19   35.33    4.71
  25   4  21   60.20    7.25
  25   4  23    7.14    2.30
  25   5   0   67.80   35.55
  25   5   2   21.10    5.19
  25   5   4    5.88    4.93
  25   5   6   35.37    2.67
  25   5   8   86.33    4.73
  25   5  10   61.98    4.23
  25   5  12   11.18    4.78
  25   5  14    3.17    1.08
  25   5  16   44.01    5.27
  25   5  18   81.21    7.73
  25   5  20   98.83    9.07
  25   5  22   49.65    7.31
  25   5  24    2.21    1.35
  25   6   1   14.24    1.69
  25   6   3  194.24   14.54
  25   6   5   33.14    2.08
  25   6   7  108.01    5.47
  25   6   9   23.18    7.46
  25   6  11   -1.74    0.95
  25   6  13   14.71    1.93
  25   6  15   17.41    2.47
  25   6  17   16.17    2.54
  25   6  19    3.32    1.24
  25   6  21    3.28    1.17
  25   6  23   43.01    7.07
  25   7   0  110.49    6.56
  25   7   2  106.71    6.06
  25   7   4   85.86    4.69
  25   7   6  113.94    5.27
  25   7   8  141.24    6.25
  25   7  10   63.07    4.01
  25   7  12   15.78    7.51
  25   7  14    2.86    0.98
  25   7  16   30.28    3.52
  25   7  18   52.02    5.38
  25   7  20   71.32    7.71
  25   7  22   28.17    4.02
  25   7  24    1.85    1.13
  25   8   1   30.91    2.11
  25   8   3  255.07   13.93
  25   8   5   90.69    5.25
  25   8   7  130.09    5.75
  25   8   9   14.47    1.06
  25   8  11    3.32    0.76
  25   8  13    2.30    0.85
  25   8  15    8.20    1.11
  25   8  17    1.71    2.08
  25   8  19    8.31    1.52
  25   8  21   16.91    2.63
  25   8  23  115.39   11.31
  25   9   0    8.73    1.82
  25   9   2    1.82    1.06
  25   9   4    4.02    1.02
  25   9   6   13.96    1.24
  25   9   8   16.04    1.48
  25   9  10    8.31    1.54
  25   9  12   -1.00    0.67
  25   9  14    6.19    0.72
  25   9  16    4.41    1.02
  25   9  18    6.53    1.37
  25   9  20   15.15    2.39
  25   9  22    7.14    2.69
  25   9  24    0.46    1.06
  25  10   1   15.02    1.59
  25  10   3  133.52    9.77
  25  10   5   62.79    6.82
  25  10   7   92.58   16.32
  25  10   9    5.53    0.80
  25  10  11    3.19    0.78
  25  10  13    2.47    0.80
  25  10  15   -0.82    0.67
  25  10  17    3.86    0.87
  25  10  19   51.33    4.84
  25  10  21   78.59    8.77
  25  10  23  169.82   19.05
  25  11   0    4.82    1.15
  25  11   2    3.12    1.41
  25  11   4   -1.63    0.98
  25  11   6    1.82    1.30
  25  11   8    2.76    0.74
  25  11  10    6.34    2.54
  25  11  12    4.47    1.08
  25  11  14    1.93    0.82
  25  11  16    1.69    0.70
  25  11  18    2.91    0.72
  25  11  20    4.14    2.04
  25  11  22    2.50    1.76
  25  11  24    1.00    0.98
  25  12   1    0.02    1.37
  25  12   3   31.12    3.82
  25  12   5    5.21    1.02
  25  12   7    7.49    1.67
  25  12   9    0.80    0.63
  25  12  11    4.90    0.98
  25  12  13    4.27    0.93
  25  12  15    1.19    0.80
  25  12  17    6.29    0.91
  25  12  19   64.78    4.75
  25  12  21  108.92    8.53
  25  12  23  124.75   10.72
  25  13   0  103.82    9.98
  25  13   2   70.92    6.18
  25  13   4   51.94    4.73
  25  13   6   15.97    2.10
  25  13   8    3.88    1.71
  25  13  10    2.11    0.70
  25  13  12    5.45    1.17
  25  13  14    7.55    1.34
  25  13  16    6.18    1.37
  25  13  18    6.99    4.41
  25  13  20    0.56    0.72
  25  13  22    0.24    0.78
  25  13  24    2.02    1.63
  25  14   1   -0.83    1.21
  25  14   3    1.32    1.24
  25  14   5    9.16    1.82
  25  14   7    3.34    1.00
  25  14   9    7.18    0.80
  25  14  11    3.06    0.82
  25  14  13    7.27    1.19
  25  14  15   -0.76    0.89
  25  14  17    5.90    1.52
  25  14  19   19.05    2.36
  25  14  21   29.93    2.89
  25  14  23   36.57    3.63
  25  15   0   32.73    4.43
  25  15   2   29.89    3.32
  25  15   4   28.71    2.97
  25  15   6   14.28    1.78
  25  15   8    5.97    1.04
  25  15  10   -0.74    0.67
  25  15  12    0.98    1.04
  25  15  14    2.04    1.04
  25  15  16    3.67    1.04
  25  15  18    4.23    1.47
  25  15  20    1.48    0.96
  25  15  22    0.48    0.93
  25  15  24    2.37    0.85
  25  16   1    0.26    1.19
  25  16   3   15.00    1.84
  25  16   5   39.91    3.78
  25  16   7   24.54    3.13
  25  16   9    6.84    1.06
  25  16  11    1.06    0.69
  25  16  13    8.36    1.34
  25  16  15    1.59    1.13
  25  16  17    2.37    2.60
  25  16  19    2.23    1.48
  25  16  21    1.11    0.96
  25  16  23    1.13    0.91
  25  17   0  157.04   16.45
  25  17   2  130.13   16.23
  25  17   4   71.45    6.64
  25  17   6   25.22    2.95
  25  17   8    2.71    1.11
  25  17  10    3.71    0.82
  25  17  12    7.44    1.09
  25  17  14    4.47    1.50
  25  17  16    0.93    1.30
  25  17  18    3.23    1.89
  25  17  20    1.91    1.19
  25  17  22    3.97    2.04
  25  17  24   -0.22    0.69
  25  18   1    4.67    1.26
  25  18   3   78.46   10.03
  25  18   5  101.05   11.18
  25  18   7   67.11    8.03
  25  18   9   11.74    1.65
  25  18  11    1.54    0.95
  25  18  13    2.74    1.13
  25  18  15    1.93    0.98
  25  18  17    3.08    0.98
  25  18  19    1.04    0.96
  25  18  21    2.45    1.50
  25  18  23    4.95    1.22
  25  19   0   98.98   10.13
  25  19   2   85.12    9.83
  25  19   4   42.32    4.78
  25  19   6    4.19    1.19
  25  19   8    6.99    1.35
  25  19  10   48.96    4.60
  25  19  12   62.16    4.30
  25  19  14   20.14    2.24
  25  19  16    1.35    0.89
  25  19  18    5.49    1.78
  25  19  20    3.26    1.13
  25  19  22    1.63    1.02
  25  19  24    3.00    1.24
  25  20   1    6.29    2.50
  25  20   3   69.58    8.42
  25  20   5  110.64   13.09
  25  20   7   67.21    7.75
  25  20   9   13.32    2.10
  25  20  11    1.59    1.02
  25  20  13    1.04    0.72
  25  20  15    1.95    0.87
  25  20  17    3.51    2.04
  25  20  19    5.17    2.47
  25  20  21    3.71    1.32
  25  20  23    8.64    1.87
  25  21   0  163.42   19.47
  25  21   2  137.60   13.80
  25  21   4   58.57    7.18
  25  21   6    2.47    1.17
  25  21   8   19.23    3.36
  25  21  10   91.37    9.59
  25  21  12   95.41    7.90
  25  21  14   33.97    3.28
  25  21  16    0.76    0.85
  25  21  18    2.39    1.45
  25  21  20    4.56    1.34
  25  21  22    8.60    1.85
  25  21  24    1.91    0.95
  25  22   1    2.28    1.43
  25  22   3   35.24   16.41
  25  22   5   45.10    6.31
  25  22   7   26.07    3.86
  25  22   9    2.71    1.41
  25  22  11    2.84    1.34
  25  22  13    1.98    1.89
  25  22  15    1.78    0.91
  25  22  17   -0.04    0.96
  25  22  19    3.49    1.00
  25  22  21    3.47    1.30
  25  22  23    9.46    2.34
  25  23   0    0.83    1.22
  25  23   2    0.46    1.34
  25  23   4    4.14    1.41
  25  23   6   36.59    5.04
  25  23   8  106.76   12.20
  25  23  10  186.43   17.82
  25  23  12  155.28   14.28
  25  23  14   34.59    3.43
  25  23  16    4.73    2.89
  25  23  18    6.73    1.35
  25  23  20   19.71    4.14
  25  23  22    7.71    1.87
  25  23  24    4.19    1.30
  25  24   1    1.30    1.30
  25  24   3   11.98    6.94
  25  24   5    0.76    1.34
  25  24   7    2.21    1.11
  25  24   9    2.32    1.37
  25  24  11    0.37    0.89
  25  24  13    0.61    0.95
  25  24  15    0.80    1.45
  25  24  17    1.50    0.74
  25  24  19    0.63    0.74
  25  24  21    1.63    0.85
  25  24  23    2.78    1.30
  25  25   0   17.23    5.27
  25  25   2   18.67    3.32
  25  25   4    3.12    1.21
  25  25   6    5.86    3.19
  25  25   8   37.55    5.99
  25  25  10   47.59    6.31
  25  25  12   42.45    5.58
  25  25  14    6.58    1.59
  25  25  16   -0.33    0.57
  25  25  18    3.38    1.11
  25  25  20    4.75    1.34
  25  25  22    4.86    1.98
  25  25  24   -0.59    0.83
  26   0   0   81.56   26.80
  26   1   1   -0.30    1.28
  26   1   3   17.21    4.60
  26   1   5   21.07    1.95
  26   1   7   27.95    2.00
  26   1   9    9.59    1.63
  26   1  11    4.17    1.56
  26   1  13   -1.35    1.06
  26   1  15    5.90    1.22
  26   1  17    9.11    1.45
  26   1  19    8.31    1.76
  26   1  21    4.51    1.37
  26   1  23    1.28    1.19
  26   1  25   -0.80    1.22
  26   2   0  256.33   32.01
  26   2   2  395.59   35.98
  26   2   4    9.18    3.73
  26   2   6  272.28   23.94
  26   2   8   26.00    2.23
  26   2  10    9.11    1.82
  26   2  12   13.41    2.56
  26   2  14   13.72    2.02
  26   2  16  267.25   34.79
  26   2  18  318.81   32.18
  26   2  20  309.17   35.11
  26   2  22   25.13    7.84
  26   2  24   51.48    6.77
  26   3   1   13.93    1.74
  26   3   3  106.65   15.49
  26   3   5  147.55   11.35
  26   3   7  147.23    9.62
  26   3   9   93.91    6.23
  26   3  11   24.67    3.19
  26   3  13   -0.02    1.00
  26   3  15   14.97    1.61
  26   3  17   61.57    6.18
  26   3  19   87.42   10.31
  26   3  21   36.74    4.84
  26   3  23    5.12    1.69
  26   3  25    7.51    6.03
  26   4   0   33.66    3.93
  26   4   2    6.56    1.50
  26   4   4  211.10   18.75
  26   4   6   12.98    1.72
  26   4   8   25.13    2.24
  26   4  10   19.27    2.52
  26   4  12   57.12    6.95
  26   4  14   21.40    3.32
  26   4  16  135.19   17.27
  26   4  18  183.80   21.05
  26   4  20  130.69   15.52
  26   4  22    3.39    1.50
  26   4  24    6.21    1.71
  26   5   1   26.39    3.62
  26   5   3  149.47   11.02
  26   5   5  311.73   27.60
  26   5   7  369.51   23.57
  26   5   9  176.55   10.35
  26   5  11   29.10    3.06
  26   5  13    0.61    1.04
  26   5  15   26.32    3.17
  26   5  17   99.14    9.46
  26   5  19  144.58   13.80
  26   5  21   85.75   13.06
  26   5  23   13.41    2.91
  26   5  25    1.59    1.41
  26   6   0  306.46   37.92
  26   6   2  335.83   29.49
  26   6   4   17.10    2.30
  26   6   6  150.98   14.09
  26   6   8    4.15    0.98
  26   6  10    2.63    0.96
  26   6  12    0.50    0.93
  26   6  14    2.47    0.98
  26   6  16   15.30    2.60
  26   6  18   22.18    3.28
  26   6  20    7.60    2.19
  26   6  22    2.65    1.37
  26   6  24    4.27    2.15
  26   7   1   27.56    2.00
  26   7   3  194.09   13.04
  26   7   5  407.01   28.15
  26   7   7  398.31   20.53
  26   7   9  197.41   11.59
  26   7  11   18.03    1.82
  26   7  13   -0.43    0.89
  26   7  15   15.24    2.08
  26   7  17   93.39   11.00
  26   7  19  108.71   14.06
  26   7  21   92.17   12.70
  26   7  23   20.68    3.86
  26   7  25    4.38    2.04
  26   8   0   12.67    1.59
  26   8   2   24.22    1.98
  26   8   4   32.66    2.93
  26   8   6    3.06    1.00
  26   8   8   23.53    2.00
  26   8  10   14.50    1.80
  26   8  12    4.80    1.04
  26   8  14    0.89    0.89
  26   8  16    1.58    1.28
  26   8  18    5.90    1.78
  26   8  20   21.23    3.39
  26   8  22   51.83    7.18
  26   8  24   19.53    3.73
  26   9   1   10.11    1.35
  26   9   3   91.24    6.01
  26   9   5  190.05   11.66
  26   9   7  198.01    9.90
  26   9   9   69.79    3.76
  26   9  11   11.83    1.34
  26   9  13    1.15    0.72
  26   9  15    1.22    0.91
  26   9  17   26.82    3.25
  26   9  19   43.51    5.88
  26   9  21   27.71    4.30
  26   9  23   12.93    2.76
  26   9  25    5.04    1.52
  26  10   0   11.55    2.65
  26  10   2   10.89    1.87
  26  10   4   20.84    5.71
  26  10   6    2.32    0.78
  26  10   8   15.45    1.82
  26  10  10    1.87    0.65
  26  10  12   21.33    1.82
  26  10  14   19.92    1.89
  26  10  16   39.87    4.75
  26  10  18   76.85    8.94
  26  10  20  122.47   14.22
  26  10  22  122.64   14.11
  26  10  24   47.53    6.84
  26  11   1    3.17    1.11
  26  11   3   15.13    1.85
  26  11   5   21.40    2.10
  26  11   7   30.73    3.69
  26  11   9   12.59    1.21
  26  11  11    6.12    0.87
  26  11  13    4.77    0.78
  26  11  15    2.56    0.69
  26  11  17    5.16    4.17
  26  11  19    4.56    1.15
  26  11  21    1.43    0.93
  26  11  23    3.82    1.32
  26  11  25    3.21    1.19
  26  12   0   44.88    5.32
  26  12   2   12.65    2.17
  26  12   4   54.49    6.31
  26  12   6    0.61    0.91
  26  12   8    7.77    3.19
  26  12  10   24.83    1.97
  26  12  12   86.48    8.57
  26  12  14   88.24    9.27
  26  12  16   97.10    7.07
  26  12  18  174.12   13.22
  26  12  20  204.78   18.29
  26  12  22  135.84   18.56
  26  12  24   54.63    7.88
  26  13   1   -1.45    1.02
  26  13   3    0.33    1.11
  26  13   5   -1.02    1.00
  26  13   7    3.08    1.02
  26  13   9    1.56    0.70
  26  13  11    3.21    0.91
  26  13  13    7.92    1.87
  26  13  15    6.32    1.11
  26  13  17    0.78    0.82
  26  13  19    0.48    0.80
  26  13  21    0.02    0.74
  26  13  23    2.06    1.04
  26  13  25    3.32    1.71
  26  14   0   32.01    4.49
  26  14   2   15.78    2.32
  26  14   4   32.34    5.17
  26  14   6    2.67    1.00
  26  14   8    2.47    3.63
  26  14  10   16.71    1.67
  26  14  12   90.78    8.98
  26  14  14   43.19    5.64
  26  14  16   28.26    3.78
  26  14  18   35.50    4.56
  26  14  20   57.68    4.84
  26  14  22   23.63    2.97
  26  14  24   12.89    2.11
  26  15   1    5.29    1.13
  26  15   3   16.41    1.89
  26  15   5   22.20    2.17
  26  15   7   11.59    1.56
  26  15   9    2.23    0.89
  26  15  11    2.39    0.65
  26  15  13    5.53    1.06
  26  15  15    4.45    1.32
  26  15  17    0.46    1.06
  26  15  19    1.21    0.91
  26  15  21    0.87    0.80
  26  15  23    1.04    1.02
  26  15  25    0.54    0.76
  26  16   0  279.81   30.12
  26  16   2  266.81   34.27
  26  16   4  142.69   22.74
  26  16   6   18.27    3.08
  26  16   8   -0.57    0.98
  26  16  10   33.08    4.10
  26  16  12   95.14    7.81
  26  16  14   25.96    3.38
  26  16  16   19.53    3.67
  26  16  18   11.96    2.47
  26  16  20    6.82    1.78
  26  16  22    4.19    1.35
  26  16  24    0.02    0.56
  26  17   1    5.66    1.84
  26  17   3   59.33    6.60
  26  17   5   95.32    9.40
  26  17   7   75.42    8.01
  26  17   9   28.43    4.78
  26  17  11    1.37    0.74
  26  17  13    2.67    1.71
  26  17  15    0.13    1.26
  26  17  17   -0.56    0.98
  26  17  19    1.67    1.32
  26  17  21   -0.72    0.93
  26  17  23    0.74    0.70
  26  17  25    0.30    0.56
  26  18   0  281.33   28.39
  26  18   2  326.06   38.69
  26  18   4  149.53   15.17
  26  18   6   29.28    4.53
  26  18   8    7.62    1.91
  26  18  10   79.02    9.92
  26  18  12  172.06   14.82
  26  18  14   42.30    4.54
  26  18  16    5.49    1.43
  26  18  18    0.82    1.04
  26  18  20    0.78    1.02
  26  18  22   22.98    8.42
  26  18  24    5.17    1.21
  26  19   1    9.57    1.84
  26  19   3   67.26    8.23
  26  19   5  129.98   12.24
  26  19   7  149.20   16.62
  26  19   9   28.45    3.38
  26  19  11    2.45    1.06
  26  19  13    1.39    0.89
  26  19  15    1.45    1.02
  26  19  17    0.48    0.85
  26  19  19    1.91    0.96
  26  19  21    0.39    0.87
  26  19  23   -0.52    0.80
  26  19  25    1.02    0.78
  26  20   0  336.30   37.79
  26  20   2  316.01   34.72
  26  20   4  114.94   14.78
  26  20   6    6.27    1.85
  26  20   8   15.10    3.56
  26  20  10   88.87   11.74
  26  20  12  246.98   22.64
  26  20  14   63.26    6.21
  26  20  16    6.27    1.97
  26  20  18    1.76    0.98
  26  20  20    8.01    2.02
  26  20  22   47.07    7.18
  26  20  24   19.05    3.13
  26  21   1    4.28    1.34
  26  21   3   39.52    4.90
  26  21   5   71.71   10.20
  26  21   7   58.90    7.16
  26  21   9   26.45    5.25
  26  21  11    2.34    1.11
  26  21  13    2.54    2.67
  26  21  15   -0.69    0.69
  26  21  17    1.93    0.80
  26  21  19    3.89    2.91
  26  21  21    1.91    1.19
  26  21  23   -1.21    0.80
  26  21  25   -0.91    0.72
  26  22   0   19.71    5.56
  26  22   2   35.14    5.84
  26  22   4    5.60    1.45
  26  22   6    2.15    1.89
  26  22   8   67.36   11.02
  26  22  10  119.76   14.45
  26  22  12  151.29   14.84
  26  22  14   26.93    3.30
  26  22  16    0.65    0.83
  26  22  18   16.41    2.99
  26  22  20   43.84    6.64
  26  22  22   51.44    8.92
  26  22  24   29.21    4.93
  26  23   1    0.28    1.28
  26  23   3   20.31    7.07
  26  23   5   22.88    4.02
  26  23   7   13.78    2.82
  26  23   9    5.92    1.47
  26  23  11    2.52    1.17
  26  23  13    0.37    0.82
  26  23  15    1.84    0.63
  26  23  17    0.83    0.69
  26  23  19    2.11    0.74
  26  23  21   -0.20    0.70
  26  23  23    0.83    0.82
  26  23  25   -0.24    0.70
  26  24   0   34.09    6.94
  26  24   2   46.10    7.16
  26  24   4    6.40    2.30
  26  24   6    0.02    1.21
  26  24   8   41.71    6.14
  26  24  10   70.23    8.73
  26  24  12   49.33    6.53
  26  24  14   11.89    2.02
  26  24  16    1.84    1.67
  26  24  18    5.19    1.69
  26  24  20   18.10    3.02
  26  24  22   24.68    4.53
  26  24  24   21.40    4.36
  26  25   1    0.22    1.15
  26  25   3    2.95    1.30
  26  25   5    0.46    1.30
  26  25   7    3.00    1.39
  26  25   9    1.45    1.00
  26  25  11    0.07    1.04
  26  25  13    2.97    2.45
  26  25  15    1.65    1.37
  26  25  17   -0.28    0.63
  26  25  19   -0.96    0.63
  26  25  21    0.63    0.70
  26  25  23    0.98    0.93
  26  26   0    2.36    1.89
  26  26   2    2.54    1.34
  26  26   4    6.34    3.69
  26  26   6    5.08    2.36
  26  26   8   32.23    8.16
  26  26  10   18.40    3.97
  26  26  12   10.13    2.24
  26  26  14   -1.13    0.74
  26  26  16    0.63    0.69
  26  26  18    8.27    1.39
  26  26  20   10.94    2.15
  26  26  22   16.78    4.15
  27   1   0   46.10    4.65
  27   1   2   39.22    4.40
  27   1   4   16.93    1.89
  27   1   6   10.24    3.82
  27   1   8   11.78    1.08
  27   1  10    5.25    1.00
  27   1  12    1.39    0.96
  27   1  14   -0.20    1.11
  27   1  16    3.32    1.41
  27   1  18    5.53    1.61
  27   1  20    5.25    1.48
  27   1  22    5.75    1.34
  27   1  24    2.82    5.95
  27   1  26    0.76    1.28
  27   2   1   34.48    3.15
  27   2   3   30.95    3.15
  27   2   5  165.81   13.96
  27   2   7   -0.20    0.95
  27   2   9   16.78    1.63
  27   2  11    1.80    0.93
  27   2  13    7.55    1.39
  27   2  15  149.21   13.65
  27   2  17  184.36   19.18
  27   2  19  263.04   24.16
  27   2  21   63.16    7.64
  27   2  23   33.18    4.82
  27   2  25    0.91    1.32
  27   3   0   18.88    1.76
  27   3   2   23.40    2.80
  27   3   4   11.52    1.63
  27   3   6   -1.52    1.28
  27   3   8    3.32    0.70
  27   3  10   -0.96    0.76
  27   3  12    2.93    2.28
  27   3  14   12.48    1.91
  27   3  16   53.82    5.64
  27   3  18   97.45   15.23
  27   3  20   43.69    5.62
  27   3  22   26.69    4.53
  27   3  24    3.88    1.45
  27   3  26    2.02    1.26
  27   4   1   20.79    1.84
  27   4   3    7.55    1.47
  27   4   5  155.52   13.17
  27   4   7    3.97    2.10
  27   4   9    2.67    0.78
  27   4  11    0.80    0.91
  27   4  13    8.79    1.26
  27   4  15   85.27    8.92
  27   4  17  127.57   11.39
  27   4  19   76.33    8.66
  27   4  21   24.18    5.93
  27   4  23   11.46    2.36
  27   4  25    0.56    1.19
  27   5   0  318.96   27.24
  27   5   2  193.72   15.47
  27   5   4  131.24   11.91
  27   5   6  161.75   10.66
  27   5   8  144.63    8.18
  27   5  10   62.65    4.71
  27   5  12   21.59    1.76
  27   5  14   -0.35    1.00
  27   5  16   44.43    5.19
  27   5  18  132.52   14.08
  27   5  20  114.05   16.17
  27   5  22   71.84    8.98
  27   5  24    4.88    1.78
  27   5  26   -0.59    1.17
  27   6   1   10.64    1.97
  27   6   3   -1.50    1.04
  27   6   5  152.92   12.65
  27   6   7   13.72    1.34
  27   6   9   12.83    1.54
  27   6  11    2.78    0.91
  27   6  13    2.73    0.91
  27   6  15   29.39    3.52
  27   6  17   28.24    3.60
  27   6  19   12.85    2.54
  27   6  21    1.74    1.26
  27   6  23    0.67    1.17
  27   6  25    4.06    1.37
  27   7   0    3.45    1.04
  27   7   2    1.61    1.58
  27   7   4    6.58    3.15
  27   7   6   15.13    1.89
  27   7   8   13.65    1.45
  27   7  10    1.00    0.72
  27   7  12    2.28    0.87
  27   7  14    4.84    1.15
  27   7  16   49.92    5.45
  27   7  18   65.41    8.10
  27   7  20   71.66    8.75
  27   7  22   72.23    9.74
  27   7  24    8.40    2.11
  27   7  26    0.39    1.11
  27   8   1   11.79    1.13
  27   8   3    2.32    0.76
  27   8   5  161.86   11.11
  27   8   7   15.86    1.85
  27   8   9    8.46    0.91
  27   8  11   12.33    1.45
  27   8  13   -1.21    0.85
  27   8  15    4.80    1.06
  27   8  17    0.67    1.84
  27   8  19   12.00    2.10
  27   8  21    8.66    2.34
  27   8  23   23.77    4.06
  27   8  25   19.32    3.52
  27   9   0   34.09    2.24
  27   9   2    9.98    1.04
  27   9   4    3.67    0.91
  27   9   6    7.66    1.02
  27   9   8    6.99    0.89
  27   9  10   10.42    1.06
  27   9  12   13.58    1.65
  27   9  14    2.49    0.89
  27   9  16    4.67    1.02
  27   9  18   16.41    2.39
  27   9  20   19.21    2.71
  27   9  22   19.97    3.84
  27   9  24   10.01    2.89
  27   9  26    0.93    0.95
  27  10   1    6.62    1.98
  27  10   3   -0.22    1.13
  27  10   5   61.74    4.01
  27  10   7    2.30    0.96
  27  10   9    8.40    0.74
  27  10  11   16.32    1.26
  27  10  13    5.56    0.82
  27  10  15    5.32    1.09
  27  10  17   17.25    2.19
  27  10  19   66.56    7.14
  27  10  21   56.23    7.57
  27  10  23   43.77    6.01
  27  10  25   18.16    4.17
  27  11   0    1.09    1.35
  27  11   2    1.28    1.08
  27  11   4    0.74    0.93
  27  11   6    3.60    1.08
  27  11   8   10.31    1.02
  27  11  10   14.80    1.17
  27  11  12   42.10    3.15
  27  11  14   32.23    2.69
  27  11  16    9.85    1.59
  27  11  18   -0.20    1.06
  27  11  20    0.95    0.98
  27  11  22    2.84    1.91
  27  11  24    2.02    1.06
  27  11  26    0.15    1.13
  27  12   1    1.11    0.98
  27  12   3    0.91    0.98
  27  12   5   19.86    2.19
  27  12   7    1.82    0.87
  27  12   9   10.79    1.21
  27  12  11   34.99    2.82
  27  12  13   14.39    1.78
  27  12  15   14.63    1.69
  27  12  17   42.17    3.63
  27  12  19   75.72    7.05
  27  12  21   71.68    8.20
  27  12  23   45.66    8.70
  27  12  25    7.16    1.78
  27  13   0    6.01    1.45
  27  13   2    5.64    1.26
  27  13   4    9.12    1.74
  27  13   6    1.78    0.95
  27  13   8    0.32    0.83
  27  13  10    4.65    0.72
  27  13  12   11.09    1.35
  27  13  14   15.37    2.15
  27  13  16    6.23    1.02
  27  13  18    0.67    0.74
  27  13  20    1.34    0.82
  27  13  22    5.14    2.45
  27  13  24    4.12    1.93
  27  13  26    1.82    1.50
  27  14   1    1.47    1.19
  27  14   3   11.35    1.67
  27  14   5    1.58    1.00
  27  14   7    6.86    1.19
  27  14   9    2.00    0.85
  27  14  11   33.23    2.95
  27  14  13   17.04    2.41
  27  14  15   17.40    1.97
  27  14  17   30.84    3.38
  27  14  19   53.89    4.91
  27  14  21   18.01    2.15
  27  14  23   14.97    2.08
  27  14  25    0.24    0.80
  27  15   0  205.59   21.18
  27  15   2  140.81   15.95
  27  15   4   95.86    9.83
  27  15   6   23.27    2.37
  27  15   8    5.77    1.72
  27  15  10    3.88    0.82
  27  15  12   14.65    1.47
  27  15  14   16.82    2.30
  27  15  16   11.31    1.58
  27  15  18    2.15    0.85
  27  15  20    1.80    0.78
  27  15  22    1.35    0.85
  27  15  24    1.45    1.04
  27  15  26    0.54    0.82
  27  16   1    4.15    1.37
  27  16   3   52.67    6.18
  27  16   5   51.05    5.84
  27  16   7   44.64    6.14
  27  16   9    3.45    1.04
  27  16  11   10.98    2.49
  27  16  13    2.58    0.87
  27  16  15   11.57    2.28
  27  16  17   11.37    1.78
  27  16  19   21.59    3.26
  27  16  21    2.56    1.19
  27  16  23    0.17    0.74
  27  16  25    0.09    0.70
  27  17   0  281.42   24.74
  27  17   2  233.58   23.50
  27  17   4  115.42   12.24
  27  17   6   25.04    3.82
  27  17   8    0.30    0.95
  27  17  10   21.38    2.49
  27  17  12   47.10    4.01
  27  17  14   31.75    2.95
  27  17  16   15.56    2.45
  27  17  18    7.51    3.25
  27  17  20    0.26    0.72
  27  17  22    2.04    0.78
  27  17  24    1.54    0.63
  27  17  26    0.48    0.63
  27  18   1    7.71    1.56
  27  18   3   88.16    8.88
  27  18   5  111.88   11.89
  27  18   7   92.99    9.25
  27  18   9   15.28    2.71
  27  18  11    1.52    0.83
  27  18  13    2.19    0.83
  27  18  15    3.06    1.28
  27  18  17    1.58    0.91
  27  18  19    1.43    0.91
  27  18  21    1.11    0.87
  27  18  23    0.46    0.70
  27  18  25    1.63    0.67
  27  19   0  346.68   28.69
  27  19   2  221.34   19.40
  27  19   4   83.34    9.11
  27  19   6    6.75    1.39
  27  19   8    9.27    1.78
  27  19  10   65.72    6.40
  27  19  12  103.98    9.55
  27  19  14   53.80    4.51
  27  19  16   15.74    2.28
  27  19  18    2.95    1.59
  27  19  20   -0.07    1.04
  27  19  22    2.11    0.89
  27  19  24    1.15    0.70
  27  19  26    0.39    0.63
  27  20   1    7.58    1.37
  27  20   3   51.18    8.85
  27  20   5  133.75   15.21
  27  20   7   79.17    9.94
  27  20   9   11.31    2.15
  27  20  11    2.41    1.71
  27  20  13   -0.35    0.74
  27  20  15    2.28    1.21
  27  20  17    1.19    1.22
  27  20  19    0.39    0.83
  27  20  21    0.87    1.09
  27  20  23    1.24    0.89
  27  20  25    2.67    1.06
  27  21   0  113.94   13.83
  27  21   2   91.17   10.64
  27  21   4   27.93    3.80
  27  21   6    1.02    1.06
  27  21   8   13.20    1.87
  27  21  10   87.16   10.52
  27  21  12   46.94    5.10
  27  21  14   17.97    2.04
  27  21  16    1.91    0.69
  27  21  18    1.28    0.74
  27  21  20    1.37    0.89
  27  21  22    2.56    1.32
  27  21  24    3.17    0.87
  27  21  26    0.96    0.67
  27  22   1    3.47    1.28
  27  22   3   36.52    7.57
  27  22   5   69.58    8.86
  27  22   7   43.45    6.32
  27  22   9   16.43    3.39
  27  22  11   -1.39    1.04
  27  22  13    1.93    0.98
  27  22  15    1.91    1.21
  27  22  17    0.67    0.63
  27  22  19    1.34    0.78
  27  22  21    4.14    1.84
  27  22  23    0.96    0.85
  27  22  25    4.56    1.98
  27  23   0   68.25    8.44
  27  23   2   59.21    8.66
  27  23   4    6.66    2.52
  27  23   6    2.24    1.28
  27  23   8   29.25    7.40
  27  23  10   60.87    8.31
  27  23  12   45.57    5.43
  27  23  14   14.37    2.50
  27  23  16    1.48    0.78
  27  23  18    0.46    0.63
  27  23  20    3.89    1.65
  27  23  22    3.56    1.22
  27  23  24    1.65    0.78
  27  24   1    0.63    1.28
  27  24   3    6.49    3.06
  27  24   5   13.85    3.63
  27  24   7   13.61    6.21
  27  24   9    8.62    2.58
  27  24  11    2.10    1.00
  27  24  13    0.63    0.89
  27  24  15    0.11    1.00
  27  24  17    1.19    0.72
  27  24  19    0.70    0.72
  27  24  21    0.76    0.82
  27  24  23   -0.50    0.76
  27  25   0    1.50    1.26
  27  25   2    0.09    1.19
  27  25   4    0.96    1.22
  27  25   6    2.00    1.39
  27  25   8   29.43    4.06
  27  25  10   18.17    3.73
  27  25  12    6.60    1.93
  27  25  14    0.76    0.78
  27  25  16    0.02    0.65
  27  25  18    2.87    0.72
  27  25  20    6.92    1.58
  27  25  22    1.63    1.15
  27  26   1    2.47    1.22
  27  26   3    2.08    3.15
  27  26   5   -0.28    1.06
  27  26   7    1.71    1.19
  27  26   9    0.33    1.00
  27  26  11    2.43    2.39
  27  26  13    0.30    0.76
  27  26  15   -0.37    0.76
  27  26  17   -0.09    0.56
  27  26  19    2.86    3.17
  27  26  21   -0.20    0.57
  27  27   0   16.43    5.16
  27  27   2   11.63    3.04
  27  27   4   19.16    3.26
  27  27   6    9.40    2.52
  27  27   8   13.13    2.84
  27  27  10    0.46    0.98
  27  27  12    2.93    1.76
  27  27  14    3.00    1.02
  27  27  16    0.54    0.95
  27  27  18    0.82    0.67
  27  27  20    0.46    0.74
  28   0   0  271.32   50.15
  28   1   1   -0.26    1.24
  28   1   3    8.35    4.75
  28   1   5    0.69    1.11
  28   1   7    0.19    0.98
  28   1   9    2.00    0.82
  28   1  11    2.99    0.89
  28   1  13    1.98    1.06
  28   1  15    6.06    1.80
  28   1  17    7.18    1.65
  28   1  19    4.69    1.47
  28   1  21    4.30    1.35
  28   1  23    1.28    1.39
  28   1  25    5.92    5.16
  28   1  27    1.43    1.21
  28   2   0    9.68    6.25
  28   2   2  107.32   13.33
  28   2   4   33.40    4.73
  28   2   6   23.35    3.04
  28   2   8   10.85    1.52
  28   2  10    1.87    0.82
  28   2  12    1.63    0.96
  28   2  14  121.17   12.63
  28   2  16  194.32   26.33
  28   2  18  453.65   54.11
  28   2  20  152.70   18.38
  28   2  22  153.28   19.73
  28   2  24    8.23    3.41
  28   2  26   23.89    5.27
  28   3   1    0.43    2.00
  28   3   3    7.51    1.30
  28   3   5   29.84    3.45
  28   3   7   10.92    1.72
  28   3   9    0.43    0.69
  28   3  11    3.41    0.85
  28   3  13    8.07    1.32
  28   3  15   50.76    6.34
  28   3  17   59.18    6.58
  28   3  19   61.92    7.66
  28   3  21   52.19    6.38
  28   3  23   12.56    2.39
  28   3  25    2.50    1.08
  28   3  27   -1.22    1.41
  28   4   0  375.74   35.35
  28   4   2   36.11    5.23
  28   4   4  430.02   51.39
  28   4   6   17.34    3.17
  28   4   8   94.17    7.97
  28   4  10   54.91    4.19
  28   4  12    3.67    1.00
  28   4  14   33.84    4.38
  28   4  16   73.10   10.79
  28   4  18  168.54   21.01
  28   4  20   89.63   13.00
  28   4  22   51.41    7.21
  28   4  24    1.67    1.15
  28   4  26    7.53    2.50
  28   5   1    3.73    2.15
  28   5   3   21.20    2.36
  28   5   5   97.44    9.16
  28   5   7   69.58    7.27
  28   5   9   17.25    1.93
  28   5  11    0.80    0.80
  28   5  13    7.62    1.24
  28   5  15   50.02    5.54
  28   5  17  149.33   12.89
  28   5  19  135.97   13.95
  28   5  21   92.34   12.67
  28   5  23   16.91    3.41
  28   5  25    3.17    1.24
  28   5  27   -0.04    1.13
  28   6   0    1.17    1.19
  28   6   2   30.62    3.76
  28   6   4   20.03    3.02
  28   6   6   18.56    2.47
  28   6   8    0.48    0.89
  28   6  10    1.69    0.69
  28   6  12    5.58    1.19
  28   6  14   34.70    7.47
  28   6  16   24.18    4.01
  28   6  18   23.52    4.32
  28   6  20   10.61    2.36
  28   6  22    7.38    3.21
  28   6  24   -1.69    1.13
  28   6  26   12.94    3.21
  28   7   1   -0.45    0.95
  28   7   3    9.92    1.78
  28   7   5   80.19    8.77
  28   7   7   64.95    6.38
  28   7   9   14.22    1.34
  28   7  11    0.30    0.70
  28   7  13    4.12    1.24
  28   7  15   29.10    3.62
  28   7  17   91.61   10.37
  28   7  19  107.21   11.20
  28   7  21   67.71    9.64
  28   7  23   31.92    5.38
  28   7  25    4.41    1.56
  28   7  27    0.57    1.13
  28   8   0  126.76   11.92
  28   8   2   12.18    1.67
  28   8   4   89.67    9.92
  28   8   6    0.76    0.83
  28   8   8    7.27    1.08
  28   8  10   20.84    2.06
  28   8  12    2.76    0.83
  28   8  14    7.84    5.16
  28   8  16    5.16    1.34
  28   8  18    9.94    2.58
  28   8  20    3.76    1.59
  28   8  22    2.30    1.15
  28   8  24    2.78    1.32
  28   8  26    5.95    4.36
  28   9   1    1.26    0.78
  28   9   3    1.43    0.72
  28   9   5   15.87    1.52
  28   9   7   19.86    1.87
  28   9   9    5.34    1.00
  28   9  11    5.42    1.00
  28   9  13    2.06    0.98
  28   9  15    4.01    1.80
  28   9  17   13.80    2.49
  28   9  19   23.77    3.56
  28   9  21   24.24    4.15
  28   9  23   12.78    2.61
  28   9  25    4.45    1.58
  28   9  27   -1.15    0.98
  28  10   0   30.43    3.41
  28  10   2   -0.69    0.72
  28  10   4   57.14    5.32
  28  10   6    2.76    1.09
  28  10   8   20.05    2.19
  28  10  10   81.23    5.58
  28  10  12   47.10    4.34
  28  10  14   55.00    6.23
  28  10  16  121.27   11.09
  28  10  18  140.03   16.47
  28  10  20   58.58    8.16
  28  10  22   37.63    6.34
  28  10  24    7.68    2.54
  28  10  26    0.39    0.95
  28  11   1    1.56    0.85
  28  11   3    2.08    0.87
  28  11   5    1.63    0.76
  28  11   7    0.82    0.74
  28  11   9    4.91    0.74
  28  11  11   12.44    1.02
  28  11  13   20.68    1.93
  28  11  15    4.67    0.91
  28  11  17    3.13    1.28
  28  11  19    0.13    0.95
  28  11  21    5.64    1.26
  28  11  23    5.21    1.59
  28  11  25    5.58    1.56
  28  11  27    0.02    1.02
  28  12   0    9.37    2.28
  28  12   2    1.82    1.02
  28  12   4    3.02    1.52
  28  12   6    7.10    1.24
  28  12   8    2.04    0.82
  28  12  10   46.08    3.93
  28  12  12   21.75    2.17
  28  12  14   40.73    4.30
  28  12  16   89.50    7.29
  28  12  18   84.90    8.70
  28  12  20   35.16    5.21
  28  12  22   26.69    3.88
  28  12  24    1.09    0.95
  28  12  26    1.52    1.04
  28  13   1    0.50    1.02
  28  13   3    8.62    1.69
  28  13   5    5.97    1.22
  28  13   7    3.38    1.37
  28  13   9    1.48    0.85
  28  13  11   20.44    1.93
  28  13  13   40.56    3.32
  28  13  15   44.93    3.60
  28  13  17   12.11    1.48
  28  13  19    4.51    1.26
  28  13  21    3.25    1.48
  28  13  23    1.89    0.91
  28  13  25    3.26    1.26
  28  13  27    0.11    0.95
  28  14   0  110.51   13.59
  28  14   2  182.58   20.14
  28  14   4   40.67    5.71
  28  14   6   29.39    3.82
  28  14   8    2.69    1.04
  28  14  10   62.87    6.03
  28  14  12   44.97    4.64
  28  14  14   54.30    4.69
  28  14  16  108.97    7.34
  28  14  18  119.58    9.59
  28  14  20   32.12    3.63
  28  14  22   12.39    2.28
  28  14  24    0.74    0.87
  28  14  26    2.00    1.54
  28  15   1    5.97    1.28
  28  15   3   48.46    4.67
  28  15   5   67.95    7.47
  28  15   7   32.58    3.86
  28  15   9    1.06    0.91
  28  15  11    5.71    1.56
  28  15  13   39.59    3.51
  28  15  15   54.47    4.90
  28  15  17   30.93    3.13
  28  15  19    5.80    1.09
  28  15  21   -0.07    0.57
  28  15  23    0.76    0.72
  28  15  25    1.39    0.83
  28  15  27   -0.67    0.82
  28  16   0  150.55   16.54
  28  16   2  168.20   23.96
  28  16   4   59.10    8.07
  28  16   6   19.36    3.00
  28  16   8    9.27    1.63
  28  16  10  155.28   16.15
  28  16  12   83.55    6.99
  28  16  14  153.57   12.96
  28  16  16  115.61   10.74
  28  16  18   73.42    8.60
  28  16  20    5.38    1.32
  28  16  22    2.26    0.87
  28  16  24    1.08    1.26
  28  16  26    0.83    0.72
  28  17   1    7.10    1.97
  28  17   3   63.70    6.81
  28  17   5  156.02   19.66
  28  17   7   77.44    9.74
  28  17   9   15.37    2.93
  28  17  11    1.00    0.96
  28  17  13   11.78    1.41
  28  17  15   30.02    3.60
  28  17  17   22.66    2.91
  28  17  19    5.93    1.48
  28  17  21    0.46    0.69
  28  17  23   -0.02    0.69
  28  17  25    1.50    0.78
  28  17  27    0.63    0.82
  28  18   0  458.27   44.06
  28  18   2  335.63   38.43
  28  18   4  177.44   18.93
  28  18   6   28.23    4.21
  28  18   8    8.70    2.19
  28  18  10   93.17   10.44
  28  18  12   79.67    7.88
  28  18  14  117.72    8.53
  28  18  16   79.63    7.81
  28  18  18   26.30    3.91
  28  18  20    0.63    1.04
  28  18  22    1.56    0.96
  28  18  24    0.57    0.70
  28  18  26    0.11    0.63
  28  19   1    5.86    1.48
  28  19   3   71.08    8.18
  28  19   5  172.99   16.32
  28  19   7  110.07   12.41
  28  19   9   21.96    3.02
  28  19  11    1.34    1.06
  28  19  13    5.17    1.71
  28  19  15    6.68    1.06
  28  19  17    7.31    1.39
  28  19  19    5.73    1.59
  28  19  21   -0.69    0.72
  28  19  23    0.69    0.63
  28  19  25    0.04    0.54
  28  19  27    0.33    0.85
  28  20   0  268.81   33.96
  28  20   2  246.46   33.77
  28  20   4  116.37   15.13
  28  20   6   20.83    3.56
  28  20   8    0.80    1.32
  28  20  10   42.25    7.53
  28  20  12   24.18    3.26
  28  20  14   26.11    2.87
  28  20  16    5.14    1.17
  28  20  18    0.09    0.91
  28  20  20    2.91    0.96
  28  20  22    2.95    0.95
  28  20  24   10.61    2.08
  28  20  26    0.43    0.74
  28  21   1    3.76    1.35
  28  21   3   39.69    5.54
  28  21   5   66.22    9.75
  28  21   7   82.86   12.44
  28  21   9   16.00    3.25
  28  21  11    2.39    1.41
  28  21  13    2.23    1.30
  28  21  15    1.15    0.70
  28  21  17    0.07    0.65
  28  21  19    0.33    0.70
  28  21  21   -0.35    0.87
  28  21  23   -0.07    0.72
  28  21  25    0.20    0.69
  28  22   0  159.78   23.48
  28  22   2  110.83   15.52
  28  22   4   67.24   10.70
  28  22   6    5.10    1.84
  28  22   8   12.74    8.23
  28  22  10   41.95    5.45
  28  22  12   20.38    3.34
  28  22  14   11.03    1.82
  28  22  16    1.48    0.72
  28  22  18    1.61    1.59
  28  22  20    1.91    1.02
  28  22  22    2.71    1.08
  28  22  24    1.00    1.21
  28  23   1    0.83    2.24
  28  23   3   13.98    2.65
  28  23   5   29.97    5.47
  28  23   7   25.44    5.45
  28  23   9   20.90    3.86
  28  23  11    6.42    1.82
  28  23  13    2.08    1.37
  28  23  15    2.08    0.98
  28  23  17    0.32    0.56
  28  23  19    1.13    0.59
  28  23  21    0.37    0.74
  28  23  23    1.11    1.13
  28  24   0    8.79    3.10
  28  24   2    0.93    1.52
  28  24   4    1.26    1.17
  28  24   6   -1.80    1.61
  28  24   8    4.40    1.48
  28  24  10   12.11    2.43
  28  24  12    1.34    0.89
  28  24  14    1.69    0.83
  28  24  16    0.46    0.61
  28  24  18    0.70    0.65
  28  24  20    7.29    1.45
  28  24  22    2.19    1.21
  28  25   1    0.26    1.19
  28  25   3    1.19    1.41
  28  25   5    5.86    2.13
  28  25   7    4.73    1.67
  28  25   9    5.75    1.37
  28  25  11    4.27    1.80
  28  25  13    1.93    1.11
  28  25  15    1.13    0.80
  28  25  17    0.70    0.59
  28  25  19   -0.20    0.52
  28  25  21   -0.02    0.57
  28  26   0   28.39    5.71
  28  26   2   16.08    3.45
  28  26   4   20.83    7.18
  28  26   6    5.64    2.21
  28  26   8    2.10    1.32
  28  26  10    0.87    0.98
  28  26  12   -0.19    1.09
  28  26  14    2.32    1.26
  28  26  16    2.49    2.45
  28  26  18    1.06    0.67
  28  26  20    0.19    0.63
  28  27   1    0.46    1.19
  28  27   3    1.02    1.08
  28  27   5    1.02    1.04
  28  27   7   -0.56    1.11
  28  27   9    1.54    1.11
  28  27  11    1.54    1.00
  28  27  13    0.59    0.93
  28  27  15    1.39    0.93
  28  27  17    0.82    0.93
  28  27  19   -0.43    0.74
  28  28   0  123.75   29.28
  28  28   2  106.13   14.61
  28  28   4   58.64   10.48
  28  28   6   18.29    4.36
  28  28   8   -2.49    1.00
  28  28  10    4.41    1.59
  28  28  12   48.66    7.66
  28  28  14   26.48    6.56
  28  28  16   10.05    2.97
  28  28  18   -1.08    1.28
  29   1   0   33.57    4.58
  29   1   2   29.08    5.67
  29   1   4   14.80    1.95
  29   1   6    7.01    1.43
  29   1   8    9.31    1.08
  29   1  10    3.82    0.83
  29   1  12    1.97    1.11
  29   1  14    6.18    1.28
  29   1  16    8.81    1.58
  29   1  18    2.89    1.41
  29   1  20    5.71    1.21
  29   1  22   -0.19    1.22
  29   1  24    2.34    1.84
  29   1  26   -0.57    1.17
  29   1  28    0.07    1.15
  29   2   1   27.35    3.76
  29   2   3   37.16    4.38
  29   2   5    1.45    1.17
  29   2   7   52.33    5.95
  29   2   9   37.81   24.83
  29   2  11    1.59    0.76
  29   2  13   27.93    4.45
  29   2  15   36.00    4.30
  29   2  17  221.67   24.74
  29   2  19  125.87   16.25
  29   2  21  126.09   14.24
  29   2  23   13.63    3.08
  29   2  25    2.11    1.58
  29   2  27   49.03    9.01
  29   3   0   39.24    4.43
  29   3   2   32.55    3.58
  29   3   4   30.88    3.17
  29   3   6   15.34    1.95
  29   3   8    7.01    1.08
  29   3  10    1.32    0.78
  29   3  12   -0.13    0.87
  29   3  14   14.06    1.98
  29   3  16   70.01    8.22
  29   3  18   90.13   11.26
  29   3  20   54.63    7.12
  29   3  22   16.49    3.28
  29   3  24    3.23    1.63
  29   3  26    0.09    1.26
  29   3  28   -0.80    1.22
  29   4   1   24.70   10.96
  29   4   3   34.12    3.99
  29   4   5    1.80    1.11
  29   4   7   39.59    4.54
  29   4   9   24.94    2.69
  29   4  11    1.43    0.69
  29   4  13   12.89    1.85
  29   4  15   15.30    2.30
  29   4  17  120.51   13.11
  29   4  19   58.49    7.47
  29   4  21   38.17    5.71
  29   4  23    6.23    1.59
  29   4  25    1.74    1.32
  29   4  27   43.49    7.96
  29   5   0    6.21    1.37
  29   5   2    2.23    1.13
  29   5   4    1.54    1.09
  29   5   6    6.18    1.35
  29   5   8    1.95    0.93
  29   5  10    4.15    1.02
  29   5  12   12.98    2.24
  29   5  14   31.08    3.88
  29   5  16  133.77   13.61
  29   5  18   92.48   12.57
  29   5  20   71.90    9.79
  29   5  22   28.60    5.04
  29   5  24    3.25    1.32
  29   5  26    1.21    1.06
  29   5  28    0.45    1.11
  29   6   1   11.28    2.32
  29   6   3   19.81    2.49
  29   6   5    2.76    1.02
  29   6   7   16.12    2.02
  29   6   9   12.61    1.54
  29   6  11    1.63    0.69
  29   6  13    5.14    1.04
  29   6  15    3.62    1.21
  29   6  17   12.80    2.76
  29   6  19    9.25    1.91
  29   6  21    2.47    1.59
  29   6  23   -0.09    1.00
  29   6  25    3.10    2.26
  29   6  27    6.99    1.93
  29   7   0   39.67    4.88
  29   7   2   39.50    4.38
  29   7   4   36.42    3.58
  29   7   6   29.02    3.34
  29   7   8    5.62    1.30
  29   7  10    4.77    1.32
  29   7  12    0.76    0.89
  29   7  14    4.65    1.30
  29   7  16   45.94    6.10
  29   7  18   53.11    7.40
  29   7  20   39.15    6.77
  29   7  22   39.43    6.40
  29   7  24   13.24    2.30
  29   7  26    0.04    1.22
  29   7  28    0.57    1.11
  29   8   1   10.66    1.19
  29   8   3   11.89    3.41
  29   8   5    2.54    0.98
  29   8   7    4.01    1.00
  29   8   9    6.95    1.17
  29   8  11    0.59    0.69
  29   8  13    1.93    0.87
  29   8  15    2.87    0.93
  29   8  17    1.13    1.06
  29   8  19    2.78    2.37
  29   8  21    2.43    1.11
  29   8  23    1.34    1.17
  29   8  25    0.33    1.63
  29   8  27   -0.04    1.08
  29   9   0    9.33    0.98
  29   9   2   15.17    1.58
  29   9   4   21.31    2.49
  29   9   6   11.42    1.52
  29   9   8    6.40    1.13
  29   9  10   12.39    1.32
  29   9  12   10.96    1.22
  29   9  14    2.97    0.89
  29   9  16    0.43    0.89
  29   9  18    3.76    1.06
  29   9  20    6.14    1.80
  29   9  22   13.17    2.99
  29   9  24    7.73    1.91
  29   9  26    4.97    4.78
  29   9  28    0.65    0.98
  29  10   1    4.88    0.93
  29  10   3    1.65    1.34
  29  10   5    2.34    0.78
  29  10   7    2.73    1.09
  29  10   9   12.56    1.19
  29  10  11    0.76    0.61
  29  10  13    2.10    0.82
  29  10  15   24.52    3.26
  29  10  17   19.06    2.63
  29  10  19   13.13    2.47
  29  10  21    8.68    1.84
  29  10  23   -0.67    0.98
  29  10  25    0.24    0.96
  29  10  27    3.43    1.63
  29  11   0    2.67    0.76
  29  11   2    3.13    0.78
  29  11   4    0.50    0.70
  29  11   6    1.06    0.67
  29  11   8    1.22    0.65
  29  11  10    0.50    0.59
  29  11  12    4.82    0.70
  29  11  14    2.50    0.76
  29  11  16    1.76    0.83
  29  11  18    2.21    1.98
  29  11  20    0.93    0.98
  29  11  22   11.55    4.21
  29  11  24    7.58    2.26
  29  11  26    1.19    1.08
  29  11  28   -0.39    1.00
  29  12   1    3.54    0.93
  29  12   3   -0.32    0.85
  29  12   5   11.85    1.91
  29  12   7    1.82    1.09
  29  12   9   14.00    1.50
  29  12  11    3.62    0.89
  29  12  13   13.91    1.48
  29  12  15   78.32    6.12
  29  12  17   55.10    5.51
  29  12  19   26.63    3.95
  29  12  21   19.03    5.80
  29  12  23    0.33    0.93
  29  12  25   -0.69    0.83
  29  12  27   12.07    2.89
  29  13   0   27.56    3.69
  29  13   2   20.12    2.99
  29  13   4   12.05    1.67
  29  13   6   10.42    2.45
  29  13   8    4.77    0.95
  29  13  10    4.25    2.34
  29  13  12   15.95    1.72
  29  13  14   26.56    2.17
  29  13  16   18.82    1.89
  29  13  18    6.05    1.21
  29  13  20    2.17    1.00
  29  13  22    2.78    1.78
  29  13  24    4.25    1.76
  29  13  26    0.37    1.08
  29  13  28    1.76    0.91
  29  14   1    7.68    1.22
  29  14   3   16.15    2.61
  29  14   5   44.30    5.54
  29  14   7    5.43    1.32
  29  14   9    3.99    1.48
  29  14  11    1.72    0.69
  29  14  13   26.70    2.19
  29  14  15   92.24    6.01
  29  14  17   71.42    5.29
  29  14  19   31.97    3.23
  29  14  21   17.25    2.91
  29  14  23    2.60    1.24
  29  14  25    1.43    0.80
  29  14  27   13.09    5.14
  29  15   0   41.69    5.51
  29  15   2   32.99    4.77
  29  15   4   14.37    2.36
  29  15   6    1.39    1.02
  29  15   8    3.82    1.00
  29  15  10   30.43    3.75
  29  15  12   72.25    7.44
  29  15  14   94.39    6.45
  29  15  16   58.40    4.97
  29  15  18   24.92    2.36
  29  15  20    3.41    0.85
  29  15  22    0.98    0.76
  29  15  24    0.00    0.74
  29  15  26    1.30    0.98
  29  15  28   -1.85    0.96
  29  16   1   10.77    2.43
  29  16   3   63.85    8.59
  29  16   5   79.43    8.16
  29  16   7   33.53    4.84
  29  16   9    2.26    0.93
  29  16  11    2.73    1.58
  29  16  13   19.66    2.32
  29  16  15   69.56    6.14
  29  16  17   74.59    6.77
  29  16  19   24.41    2.89
  29  16  21   12.57    1.82
  29  16  23    2.61    1.32
  29  16  25    0.43    0.70
  29  16  27    7.01    2.36
  29  17   0  263.47   30.90
  29  17   2  290.92   31.95
  29  17   4  109.60   11.74
  29  17   6   15.69    2.45
  29  17   8    0.43    0.87
  29  17  10   18.34    3.51
  29  17  12   51.72    4.91
  29  17  14   81.62    6.03
  29  17  16   72.75    6.05
  29  17  18   35.07    4.34
  29  17  20    2.34    1.17
  29  17  22    0.09    0.57
  29  17  24   -0.04    0.69
  29  17  26    1.63    1.47
  29  18   1    2.60    1.19
  29  18   3   45.19    5.67
  29  18   5   69.21    7.46
  29  18   7   48.33    7.68
  29  18   9    2.74    0.96
  29  18  11    4.32    1.97
  29  18  13    8.85    1.47
  29  18  15   26.98    2.91
  29  18  17   27.82    3.26
  29  18  19    3.60    0.93
  29  18  21    2.17    0.82
  29  18  23   -0.22    0.83
  29  18  25   -0.26    0.65
  29  18  27   -1.30    1.87
  29  19   0  127.61   13.72
  29  19   2  137.79   15.36
  29  19   4   81.17   11.54
  29  19   6    9.22    1.87
  29  19   8    1.37    0.95
  29  19  10   11.29    2.21
  29  19  12   27.52    4.04
  29  19  14   40.37    4.41
  29  19  16   25.81    2.73
  29  19  18    6.10    1.48
  29  19  20    0.13    0.65
  29  19  22   -0.95    0.59
  29  19  24    0.57    0.57
  29  19  26   -0.07    0.87
  29  20   1    5.80    3.10
  29  20   3   41.49    5.32
  29  20   5   55.12    6.36
  29  20   7   42.89    5.71
  29  20   9    7.62    1.54
  29  20  11    3.43    1.00
  29  20  13    0.83    1.34
  29  20  15    2.86    0.70
  29  20  17    3.47    0.93
  29  20  19    0.85    0.63
  29  20  21   -0.33    0.67
  29  20  23    1.39    1.72
  29  20  25   -0.52    0.59
  29  21   0  147.79   16.28
  29  21   2  100.68   11.22
  29  21   4   50.02    7.53
  29  21   6    3.23    1.19
  29  21   8    0.67    1.00
  29  21  10   11.41    2.02
  29  21  12   17.38    3.00
  29  21  14   19.75    2.71
  29  21  16   13.89    2.02
  29  21  18    1.45    0.76
  29  21  20   -0.37    0.65
  29  21  22    0.93    0.65
  29  21  24   -0.61    0.59
  29  22   1   -0.04    2.04
  29  22   3   22.90    3.26
  29  22   5   32.88    5.08
  29  22   7   20.96    3.80
  29  22   9    5.21    1.89
  29  22  11    4.06    1.54
  29  22  13    0.95    0.83
  29  22  15    0.69    0.80
  29  22  17    0.35    0.63
  29  22  19   -0.43    0.56
  29  22  21   -0.72    0.63
  29  22  23    0.19    1.00
  29  23   0   13.56    2.49
  29  23   2   13.13    2.91
  29  23   4    7.01    2.17
  29  23   6    0.15    1.61
  29  23   8    2.08    1.39
  29  23  10    1.72    1.15
  29  23  12    2.50    1.02
  29  23  14    0.57    0.82
  29  23  16    1.11    0.57
  29  23  18    0.48    0.63
  29  23  20    0.59    0.57
  29  23  22    0.65    0.80
  29  24   1    1.06    1.19
  29  24   3    5.01    1.43
  29  24   5   11.37    2.39
  29  24   7   12.61    2.73
  29  24   9   12.13    2.52
  29  24  11    5.88    1.78
  29  24  13    2.17    1.21
  29  24  15    0.89    0.95
  29  24  17    0.69    0.59
  29  24  19    0.28    0.70
  29  24  21    0.20    0.65
  29  25   0    1.43    1.54
  29  25   2    1.45    1.80
  29  25   4    0.85    1.09
  29  25   6    1.56    1.37
  29  25   8    5.42    1.56
  29  25  10    0.11    0.82
  29  25  12   -0.37    0.87
  29  25  14    0.48    0.76
  29  25  16    1.87    1.43
  29  25  18    0.91    0.74
  29  25  20    0.02    0.65
  29  26   1    0.17    1.09
  29  26   3    1.43    1.22
  29  26   5    0.28    1.08
  29  26   7    1.17    1.80
  29  26   9   -0.54    1.09
  29  26  11    1.97    1.61
  29  26  13    0.50    1.13
  29  26  15    0.78    0.87
  29  26  17   -0.24    0.72
  29  26  19   -1.17    0.91
  29  27   0   65.04   10.53
  29  27   2   55.86   10.29
  29  27   4   39.50    7.84
  29  27   6    7.16    2.19
  29  27   8   -1.34    1.02
  29  27  10    1.80    1.59
  29  27  12   13.96    2.52
  29  27  14   13.70    3.56
  29  27  16    4.71    1.95
  29  27  18    2.19    1.69
  29  28   1   -0.11    1.26
  29  28   3    0.65    1.34
  29  28   5   -1.04    1.15
  29  28   7   -0.09    0.96
  29  28   9    1.61    1.35
  29  28  11    1.06    0.98
  29  28  13    0.56    0.83
  29  28  15   -1.48    0.87
  29  29   0   96.75   24.61
  29  29   2   55.84   11.20
  29  29   4   32.81    7.99
  29  29   6    1.26    1.09
  29  29   8   -1.17    1.15
  29  29  10   16.82    3.91
  29  29  12   28.74    6.21
  29  29  14   38.61   13.19
  30   0   0  347.11   74.92
  30   1   1    0.26    1.22
  30   1   3    0.76    1.32
  30   1   5    2.23    1.21
  30   1   7    0.00    1.02
  30   1   9    0.87    0.89
  30   1  11    0.95    0.67
  30   1  13    4.41    0.96
  30   1  15    7.23    1.56
  30   1  17    8.59    2.86
  30   1  19    2.63    1.19
  30   1  21    0.82    1.17
  30   1  23    2.26    2.02
  30   1  25    1.54    1.22
  30   1  27   -0.63    1.09
  30   1  29   -2.30    1.06
  30   2   0    3.75    1.34
  30   2   2  106.71   16.00
  30   2   4    6.60    1.52
  30   2   6   68.08    8.99
  30   2   8   36.57    5.25
  30   2  10   18.25    2.43
  30   2  12    1.48    0.72
  30   2  14    4.93    1.37
  30   2  16  381.66   55.13
  30   2  18  174.95   18.79
  30   2  20  244.33   29.25
  30   2  22   64.57   11.26
  30   2  24    2.67    1.72
  30   2  26  123.38   17.28
  30   2  28  139.68   22.27
  30   3   1    1.21    1.28
  30   3   3    1.58    1.11
  30   3   5    1.48    1.22
  30   3   7    4.19    3.93
  30   3   9    0.32    0.85
  30   3  11    6.44    0.98
  30   3  13   22.25    2.54
  30   3  15   42.17    5.90
  30   3  17   50.98    7.97
  30   3  19   19.21    3.51
  30   3  21    9.68    2.39
  30   3  23    2.65    1.39
  30   3  25    1.34    1.50
  30   3  27    0.82    1.17
  30   3  29   -1.02    1.08
  30   4   0   54.39    7.29
  30   4   2    6.82    1.74
  30   4   4    6.16    1.93
  30   4   6    9.64    1.67
  30   4   8    6.19    1.39
  30   4  10    3.23    1.09
  30   4  12    2.02    0.82
  30   4  14    8.35    2.08
  30   4  16  175.94   24.26
  30   4  18   54.21    8.23
  30   4  20   75.42   12.43
  30   4  22   18.45    3.65
  30   4  24    1.84    1.21
  30   4  26   40.78    7.97
  30   4  28   51.02    9.75
  30   5   1    1.76    1.26
  30   5   3   -0.20    1.17
  30   5   5    2.43    2.41
  30   5   7    0.96    1.00
  30   5   9    1.63    0.82
  30   5  11    4.25    0.80
  30   5  13   26.48    2.82
  30   5  15   67.30    7.05
  30   5  17   64.95    7.60
  30   5  19   50.37    6.82
  30   5  21   28.08    4.49
  30   5  23    6.45    1.91
  30   5  25    1.89    1.97
  30   5  27    0.56    1.15
  30   5  29   -0.20    1.56
  30   6   0    1.48    1.04
  30   6   2   39.00    5.47
  30   6   4    3.41    1.43
  30   6   6   24.59    3.54
  30   6   8   27.37    3.73
  30   6  10    1.15    0.74
  30   6  12    0.67    0.70
  30   6  14    3.86    2.89
  30   6  16   35.51    4.97
  30   6  18   10.37    2.26
  30   6  20   23.48    3.82
  30   6  22    4.65    1.28
  30   6  24   -0.67    1.02
  30   6  26    2.13    1.43
  30   6  28    1.98    1.52
  30   7   1    3.78    2.26
  30   7   3   -2.89    0.96
  30   7   5    0.46    1.28
  30   7   7    0.45    0.89
  30   7   9    0.57    1.41
  30   7  11    1.43    0.67
  30   7  13    9.55    1.50
  30   7  15   33.23    4.95
  30   7  17   25.94    4.47
  30   7  19   33.08    5.64
  30   7  21   30.99    5.17
  30   7  23   19.64    3.91
  30   7  25    3.91    1.85
  30   7  27    1.85    1.08
  30   7  29   -0.35    0.98
  30   8   0    0.91    0.98
  30   8   2   54.26    9.27
  30   8   4    4.84    1.11
  30   8   6   21.83    3.23
  30   8   8   39.93    5.17
  30   8  10    2.82    0.85
  30   8  12    7.42    1.39
  30   8  14   22.03    2.91
  30   8  16    1.95    1.37
  30   8  18    9.22    2.82
  30   8  20    1.13    1.30
  30   8  22   -1.82    0.95
  30   8  24   -1.52    1.09
  30   8  26    0.45    0.95
  30   8  28    0.45    1.28
  30   9   1   -0.72    0.85
  30   9   3   -0.63    0.83
  30   9   5    1.43    0.85
  30   9   7    0.96    0.87
  30   9   9    3.28    2.15
  30   9  11    3.56    0.82
  30   9  13    2.11    1.09
  30   9  15    2.56    0.96
  30   9  17    4.41    2.61
  30   9  19    5.19    1.45
  30   9  21   13.70    3.71
  30   9  23   12.18    2.52
  30   9  25    3.08    1.48
  30   9  27    1.63    1.09
  30   9  29    0.30    1.15
  30  10   0    0.69    0.78
  30  10   2   20.92    2.69
  30  10   4    2.60    1.08
  30  10   6    0.91    0.74
  30  10   8    1.69    0.82
  30  10  10    6.45    1.04
  30  10  12    1.48    0.63
  30  10  14   15.28    2.30
  30  10  16    2.69    0.89
  30  10  18    6.32    1.63
  30  10  20    0.48    0.98
  30  10  22    0.74    0.80
  30  10  24    0.46    1.09
  30  10  26    7.62    2.84
  30  10  28   15.47    4.38
  30  11   1    3.91    1.08
  30  11   3    5.97    0.83
  30  11   5    2.97    0.74
  30  11   7    1.85    0.67
  30  11   9    4.30    0.78
  30  11  11   24.16    2.37
  30  11  13   22.01    2.19
  30  11  15    9.50    1.37
  30  11  17    3.47    0.96
  30  11  19    0.83    1.08
  30  11  21    2.24    1.22
  30  11  23    7.20    1.89
  30  11  25    8.94    2.26
  30  11  27    1.76    1.37
  30  11  29    2.37    3.36
  30  12   0    6.66    0.96
  30  12   2    1.65    0.83
  30  12   4    2.80    0.82
  30  12   6    1.76    0.93
  30  12   8    6.16    1.32
  30  12  10    1.97    0.83
  30  12  12   17.40    2.00
  30  12  14   91.02    6.73
  30  12  16   75.89    7.62
  30  12  18   61.07    7.31
  30  12  20   30.64    5.79
  30  12  22   -0.32    1.00
  30  12  24    0.59    1.11
  30  12  26   17.17    3.62
  30  12  28   64.82   13.46
  30  13   1    4.64    1.13
  30  13   3   27.87    3.00
  30  13   5   29.00    3.12
  30  13   7    6.23    1.24
  30  13   9    1.54    1.35
  30  13  11   27.89    2.41
  30  13  13   60.61    4.06
  30  13  15   83.55    6.27
  30  13  17   60.07    6.44
  30  13  19   19.01    2.76
  30  13  21    1.00    0.80
  30  13  23    0.37    1.02
  30  13  25    6.77    2.10
  30  13  27    4.88    1.52
  30  14   0   12.35    2.21
  30  14   2    2.84    1.11
  30  14   4    4.43    1.78
  30  14   6    0.30    0.93
  30  14   8   19.88    2.80
  30  14  10   18.97    2.95
  30  14  12  106.99    7.75
  30  14  14  199.03   11.07
  30  14  16  116.80    7.84
  30  14  18   78.11    6.88
  30  14  20   29.17    3.71
  30  14  22    1.41    0.83
  30  14  24    6.18    3.76
  30  14  26   18.49    4.45
  30  14  28   35.96   16.91
  30  15   1   11.13    2.50
  30  15   3   52.19    6.44
  30  15   5   67.69    6.88
  30  15   7   34.46    4.82
  30  15   9    3.00    2.37
  30  15  11    9.53    1.56
  30  15  13   73.27    5.38
  30  15  15  111.70    6.40
  30  15  17   97.92    6.55
  30  15  19   30.25    3.13
  30  15  21    0.46    0.83
  30  15  23    1.30    0.83
  30  15  25    1.13    0.96
  30  15  27    0.22    0.96
  30  16   0  358.27   47.09
  30  16   2  292.36   29.56
  30  16   4  154.24   17.75
  30  16   6   31.30    5.51
  30  16   8    2.67    2.06
  30  16  10    5.82    1.69
  30  16  12   55.10    7.44
  30  16  14  141.76   10.35
  30  16  16  124.14    9.22
  30  16  18   71.44    6.19
  30  16  20   23.98    3.00
  30  16  22    1.00    0.72
  30  16  24    0.11    0.70
  30  16  26    6.95    2.15
  30  17   1    6.84    1.22
  30  17   3   46.60    5.53
  30  17   5   66.89    8.40
  30  17   7   30.64    4.15
  30  17   9    2.24    0.96
  30  17  11    5.49    4.58
  30  17  13   47.68    4.90
  30  17  15  107.73    7.20
  30  17  17   82.38    7.25
  30  17  19   19.19    2.34
  30  17  21    1.85    0.74
  30  17  23   -1.04    0.61
  30  17  25    2.02    2.21
  30  18   0  149.18   17.08
  30  18   2  179.76   23.24
  30  18   4   62.35    8.62
  30  18   6    8.55    1.91
  30  18   8    5.36    1.61
  30  18  10    6.64    1.59
  30  18  12   63.70    7.16
  30  18  14   50.44    5.67
  30  18  16   66.61    5.60
  30  18  18   16.45    2.24
  30  18  20    6.51    1.22
  30  18  22    0.98    0.56
  30  18  24    0.48    0.69
  30  18  26   -2.84    2.00
  30  19   1    2.50    1.24
  30  19   3   35.68    4.99
  30  19   5   50.48    6.92
  30  19   7   30.64    4.78
  30  19   9    4.30    1.50
  30  19  11   -0.67    1.08
  30  19  13   11.87    2.10
  30  19  15   33.21    3.58
  30  19  17   30.84    3.06
  30  19  19    5.08    1.24
  30  19  21   -0.30    0.56
  30  19  23   -0.13    0.56
  30  19  25   -1.19    0.96
  30  20   0  237.47   33.49
  30  20   2  310.30   32.44
  30  20   4  101.94   13.15
  30  20   6    9.55    2.24
  30  20   8    6.25    4.88
  30  20  10    2.34    1.37
  30  20  12   20.77    3.39
  30  20  14   30.21    3.69
  30  20  16   22.79    2.58
  30  20  18    5.38    1.04
  30  20  20    1.58    0.89
  30  20  22   -0.17    0.56
  30  20  24   -1.28    0.67
  30  21   1    1.08    2.00
  30  21   3   14.67    4.06
  30  21   5   31.38    5.45
  30  21   7   40.87    7.20
  30  21   9   11.98    2.50
  30  21  11    3.80    2.47
  30  21  13    1.84    0.76
  30  21  15    0.15    0.80
  30  21  17    1.17    0.63
  30  21  19    1.24    1.04
  30  21  21    0.28    0.65
  30  21  23   -1.04    0.61
  30  22   0   56.19    8.18
  30  22   2   55.90    8.59
  30  22   4   18.25    3.52
  30  22   6    9.42    3.10
  30  22   8    1.13    1.26
  30  22  10   -0.76    0.87
  30  22  12    0.96    1.24
  30  22  14    1.87    1.41
  30  22  16    2.95    1.61
  30  22  18    0.26    0.54
  30  22  20    1.21    0.59
  30  22  22   -1.21    0.89
  30  23   1    1.37    1.22
  30  23   3    4.01    1.47
  30  23   5    6.90    1.93
  30  23   7   10.63    2.76
  30  23   9   14.34    2.76
  30  23  11    7.18    1.82
  30  23  13    2.00    1.21
  30  23  15   -0.17    0.85
  30  23  17    0.52    0.63
  30  23  19    2.23    1.21
  30  23  21    0.22    0.67
  30  24   0    1.37    1.09
  30  24   2    1.45    1.00
  30  24   4    2.34    1.35
  30  24   6   -0.69    1.00
  30  24   8   -0.46    0.98
  30  24  10    2.95    2.34
  30  24  12    1.43    1.13
  30  24  14    0.06    0.72
  30  24  16    1.00    0.74
  30  24  18    0.33    0.69
  30  24  20   -0.28    0.67
  30  25   1   -0.45    1.19
  30  25   3   -1.87    1.58
  30  25   5    0.69    0.98
  30  25   7    2.91    1.98
  30  25   9    2.93    1.24
  30  25  11    6.64    2.04
  30  25  13    5.16    2.26
  30  25  15    2.47    1.09
  30  25  17    0.96    0.87
  30  25  19    1.65    0.91
  30  26   0  140.13   17.45
  30  26   2   84.05   17.08
  30  26   4   35.05    6.82
  30  26   6    5.17    1.89
  30  26   8   -0.07    1.15
  30  26  10    9.14    2.58
  30  26  12   16.21    3.54
  30  26  14   23.40    4.82
  30  26  16    4.15    2.19
  30  26  18   -0.95    2.52
  30  27   1   -0.17    1.19
  30  27   3   -0.02    1.06
  30  27   5    2.06    1.45
  30  27   7   -0.67    1.15
  30  27   9   -0.09    1.37
  30  27  11    2.15    1.32
  30  27  13    1.72    1.28
  30  27  15    3.71    1.54
  30  28   0  120.91   23.90
  30  28   2  112.11   18.04
  30  28   4   58.68   11.33
  30  28   6    4.38    1.93
  30  28   8    1.37    1.21
  30  28  10   33.01    7.07
  30  28  12   71.79   15.56
  30  28  14   33.57   12.76
  30  29   1    0.89    1.37
  30  29   3    1.93    1.21
  30  29   5    1.32    1.26
  30  29   7    1.56    2.00
  30  29   9    2.21    2.30
  30  29  11   -0.52    1.30
  30  29  13   -6.95    9.48
  30  30   0  365.58   84.79
  30  30   2  208.56   36.07
  30  30   4  169.02   33.42
  30  30   6    6.40    3.19
  30  30   8    0.72    1.24
  30  30  10   -4.43    2.10
  31   1   0    8.81    1.91
  31   1   2    6.86    1.48
  31   1   4    7.92    4.02
  31   1   6    0.72    1.11
  31   1   8    1.04    1.00
  31   1  10    2.95    1.21
  31   1  12    1.28    0.85
  31   1  14    0.59    0.93
  31   1  16    1.61    0.95
  31   1  18    1.35    1.21
  31   1  20    1.84    1.06
  31   1  22    0.78    1.00
  31   1  24    2.87    3.93
  31   1  26    0.20    1.00
  31   1  28    1.32    1.24
  31   1  30    0.33    1.21
  31   2   1    9.66    2.28
  31   2   3    0.78    1.30
  31   2   5   13.35    1.85
  31   2   7   12.04    2.61
  31   2   9    5.29    3.12
  31   2  11    1.61    0.74
  31   2  13    2.76    0.74
  31   2  15  120.62   11.55
  31   2  17   18.08    2.97
  31   2  19  152.61   17.84
  31   2  21   38.44    5.43
  31   2  23    8.29    2.32
  31   2  25   23.00    4.80
  31   2  27   50.24    8.23
  31   2  29  125.25   22.40
  31   3   0    5.21    1.39
  31   3   2    7.23    3.69
  31   3   4    1.78    1.15
  31   3   6    3.36    1.21
  31   3   8    3.76    1.21
  31   3  10    4.75    1.08
  31   3  12   23.07    2.76
  31   3  14   25.85    3.45
  31   3  16   23.31    3.41
  31   3  18    9.55    2.71
  31   3  20    9.61    2.21
  31   3  22    6.51    7.51
  31   3  24    1.47    1.02
  31   3  26    1.78    1.02
  31   3  28    1.19    1.47
  31   3  30   -0.06    1.43
  31   4   1    9.16    2.00
  31   4   3    1.04    1.06
  31   4   5    5.14    1.30
  31   4   7   19.95    3.49
  31   4   9    3.34    1.08
  31   4  11    2.28    0.89
  31   4  13    1.84    0.89
  31   4  15   60.42    8.18
  31   4  17    3.49    1.28
  31   4  19   53.21    7.88
  31   4  21   12.80    2.87
  31   4  23    1.80    1.30
  31   4  25    5.25    2.08
  31   4  27   15.06    3.15
  31   4  29   45.19    9.61
  31   5   0    6.60    1.87
  31   5   2    5.25    1.67
  31   5   4    5.79    1.39
  31   5   6   -0.39    1.02
  31   5   8    1.78    0.95
  31   5  10    6.29    1.76
  31   5  12   13.33    1.48
  31   5  14   29.30    3.73
  31   5  16   40.00    5.53
  31   5  18   28.54    4.21
  31   5  20   25.18    5.17
  31   5  22    5.38    1.74
  31   5  24   -0.17    1.47
  31   5  26    0.33    0.98
  31   5  28    0.56    1.21
  31   5  30    1.06    1.95
  31   6   1    0.50    1.08
  31   6   3    3.38    1.37
  31   6   5    0.54    1.02
  31   6   7    4.23    1.48
  31   6   9    1.50    0.98
  31   6  11    1.26    0.70
  31   6  13   -0.67    0.69
  31   6  15   19.05    2.50
  31   6  17   -0.32    0.87
  31   6  19    8.36    1.89
  31   6  21    0.02    1.06
  31   6  23    1.78    1.19
  31   6  25    2.02    2.21
  31   6  27    2.43    1.17
  31   6  29   13.43   12.68
  31   7   0   11.29    2.26
  31   7   2   14.00    2.36
  31   7   4   24.31    3.41
  31   7   6    2.30    1.17
  31   7   8    1.50    1.02
  31   7  10    1.63    1.37
  31   7  12   -0.32    0.70
  31   7  14    7.07    1.24
  31   7  16    3.84    1.24
  31   7  18    3.19    1.21
  31   7  20    6.40    1.52
  31   7  22    3.97    1.48
  31   7  24    2.02    1.15
  31   7  26    0.91    1.22
  31   7  28    1.91    2.34
  31   7  30   -0.04    3.15
  31   8   1    1.35    1.02
  31   8   3    5.80    1.37
  31   8   5    1.08    1.02
  31   8   7    3.56    1.26
  31   8   9    3.86    0.96
  31   8  11    1.30    0.82
  31   8  13    3.34    1.19
  31   8  15    2.10    0.91
  31   8  17    1.04    0.87
  31   8  19    2.36    1.11
  31   8  21   -0.19    1.08
  31   8  23    4.34    1.82
  31   8  25    1.47    0.95
  31   8  27    3.52    1.50
  31   8  29   -0.07    1.65
  31   9   0    1.34    0.98
  31   9   2    1.35    1.06
  31   9   4    2.32    1.08
  31   9   6    1.50    1.00
  31   9   8    4.08    0.96
  31   9  10    1.21    0.91
  31   9  12    1.28    0.85
  31   9  14    4.90    1.19
  31   9  16    5.99    1.48
  31   9  18    9.07    4.27
  31   9  20   17.90    3.52
  31   9  22   11.15    2.58
  31   9  24    2.78    1.30
  31   9  26    0.37    1.37
  31   9  28    2.63    2.08
  31  10   1    0.95    1.24
  31  10   3    7.31    1.52
  31  10   5    2.91    0.87
  31  10   7    3.91    1.78
  31  10   9    2.41    1.56
  31  10  11    1.26    0.93
  31  10  13    8.98    1.24
  31  10  15    0.89    0.80
  31  10  17    7.27    1.54
  31  10  19   -0.17    0.91
  31  10  21    0.17    1.19
  31  10  23    2.86    1.65
  31  10  25    2.23    1.15
  31  10  27   19.47    4.65
  31  10  29   -0.32    1.76
  31  11   0    2.15    0.78
  31  11   2    0.67    0.74
  31  11   4    1.21    0.76
  31  11   6    1.85    0.78
  31  11   8    1.06    0.96
  31  11  10    0.67    0.76
  31  11  12    2.74    0.80
  31  11  14    4.90    1.21
  31  11  16    3.62    1.00
  31  11  18    1.58    1.02
  31  11  20   -0.76    0.85
  31  11  22    2.19    1.45
  31  11  24    3.52    1.54
  31  11  26    6.18    2.45
  31  11  28    1.41    1.35
  31  12   1    3.06    2.45
  31  12   3   15.45    2.32
  31  12   5   15.30    2.04
  31  12   7    0.20    0.69
  31  12   9    3.82    1.02
  31  12  11    3.26    0.85
  31  12  13   30.99    3.10
  31  12  15   26.13    2.65
  31  12  17   43.10    4.69
  31  12  19    6.19    1.76
  31  12  21    1.82    1.26
  31  12  23    0.61    0.93
  31  12  25    4.71    1.63
  31  12  27   38.69    8.35
  31  13   0    4.04    1.41
  31  13   2    3.12    0.74
  31  13   4    1.74    0.82
  31  13   6    0.87    0.76
  31  13   8    1.11    1.22
  31  13  10    9.11    1.22
  31  13  12   31.10    2.91
  31  13  14   51.17    4.51
  31  13  16   49.87    4.91
  31  13  18   24.76    3.45
  31  13  20    2.63    1.09
  31  13  22    0.28    0.83
  31  13  24    2.67    1.13
  31  13  26    8.85    4.02
  31  14   1    3.89    0.96
  31  14   3   39.06    4.15
  31  14   5   42.73    4.77
  31  14   7    2.63    0.87
  31  14   9    7.07    1.45
  31  14  11    3.06    0.74
  31  14  13   57.64    4.47
  31  14  15   69.82    4.41
  31  14  17   91.08    8.48
  31  14  19   38.81    4.41
  31  14  21    8.16    1.80
  31  14  23    4.25    2.24
  31  14  25    4.34    1.95
  31  14  27   30.73   19.62
  31  15   0  130.93   12.68
  31  15   2  129.89   16.69
  31  15   4   59.34    7.34
  31  15   6   12.93    2.13
  31  15   8    2.47    0.95
  31  15  10   10.03    4.14
  31  15  12   23.61    2.45
  31  15  14   72.72    4.45
  31  15  16   86.66    5.53
  31  15  18   56.30    4.91
  31  15  20    6.68    1.32
  31  15  22   -0.06    0.69
  31  15  24   -0.02    0.93
  31  15  26    6.14    2.78
  31  16   1    2.54    1.41
  31  16   3   27.63    4.14
  31  16   5   29.08    4.06
  31  16   7    3.82    1.15
  31  16   9    5.93    1.37
  31  16  11    4.41    1.13
  31  16  13   54.84    4.65
  31  16  15  104.56    6.08
  31  16  17   70.88    5.36
  31  16  19   28.41    2.86
  31  16  21    5.62    1.22
  31  16  23   -0.06    0.76
  31  16  25   -0.48    0.85
  31  17   0   22.38    3.97
  31  17   2   17.67    3.04
  31  17   4    1.45    1.13
  31  17   6    0.65    1.08
  31  17   8    1.48    1.13
  31  17  10   19.14    2.76
  31  17  12   25.13    3.23
  31  17  14   77.85    6.55
  31  17  16   67.60    4.30
  31  17  18   32.06    2.95
  31  17  20    2.99    0.89
  31  17  22    1.35    0.63
  31  17  24    0.54    0.80
  31  18   1    0.32    1.08
  31  18   3   18.43    3.91
  31  18   5   19.40    3.32
  31  18   7    4.23    1.50
  31  18   9    7.16    1.61
  31  18  11    2.91    0.93
  31  18  13   22.22    3.45
  31  18  15   45.58    4.21
  31  18  17   34.53    2.95
  31  18  19   15.45    1.80
  31  18  21    1.21    0.67
  31  18  23   -0.09    0.67
  31  19   0  111.25   13.63
  31  19   2  164.72   17.28
  31  19   4   54.80    6.68
  31  19   6   10.27    2.56
  31  19   8    0.76    0.91
  31  19  10    1.37    0.80
  31  19  12   17.08    3.88
  31  19  14   35.14    5.42
  31  19  16   39.26    3.99
  31  19  18   18.53    2.13
  31  19  20    2.30    0.82
  31  19  22    0.28    0.50
  31  19  24   -0.65    1.17
  31  20   1    2.28    1.09
  31  20   3    8.22    1.71
  31  20   5   16.08    3.10
  31  20   7    8.83    4.38
  31  20   9    6.75    2.08
  31  20  11    1.59    0.80
  31  20  13    4.36    1.71
  31  20  15    5.40    1.47
  31  20  17    2.80    0.80
  31  20  19    3.02    0.78
  31  20  21    0.17    0.56
  31  20  23   -0.54    0.83
  31  21   0   49.87    6.56
  31  21   2   35.05    5.34
  31  21   4   12.94    2.91
  31  21   6    1.72    1.13
  31  21   8    2.02    0.89
  31  21  10    5.66    5.60
  31  21  12    1.54    0.96
  31  21  14    5.92    1.54
  31  21  16    2.71    1.11
  31  21  18    2.37    0.82
  31  21  20    1.63    0.69
  31  21  22   -2.39    0.91
  31  22   1    0.61    1.09
  31  22   3    3.47    1.98
  31  22   5    4.75    1.52
  31  22   7    2.73    1.24
  31  22   9   10.18    2.50
  31  22  11   -0.09    0.85
  31  22  13    0.09    0.85
  31  22  15   -1.85    0.78
  31  22  17    0.78    0.91
  31  22  19    0.19    0.52
  31  22  21    0.76    0.82
  31  23   0   10.01    2.36
  31  23   2   10.77    2.91
  31  23   4    9.11    2.30
  31  23   6    3.39    1.35
  31  23   8    3.73    1.54
  31  23  10    2.36    3.36
  31  23  12    0.35    0.93
  31  23  14    1.58    0.69
  31  23  16    0.52    0.69
  31  23  18   -0.37    0.57
  31  23  20   -1.08    0.98
  31  24   1   -0.02    1.13
  31  24   3    0.00    1.15
  31  24   5   -1.59    1.02
  31  24   7    1.97    1.89
  31  24   9    5.08    2.11
  31  24  11    4.32    1.37
  31  24  13    3.89    1.87
  31  24  15    1.87    0.98
  31  24  17    0.82    0.89
  31  24  19   -3.06    1.32
  31  25   0   22.88    5.19
  31  25   2   11.83    3.23
  31  25   4    8.38    2.69
  31  25   6    0.15    1.04
  31  25   8    1.48    1.13
  31  25  10    6.34    1.72
  31  25  12    5.30    1.63
  31  25  14    2.21    1.15
  31  25  16    1.11    1.15
  31  25  18  -12.83    1.74
  31  26   1    1.02    1.02
  31  26   3    4.86    2.45
  31  26   5    1.37    0.96
  31  26   7    0.20    0.98
  31  26   9    6.03    1.82
  31  26  11    3.34    1.54
  31  26  13   14.41    3.93
  31  26  15    6.58    2.21
  31  27   0   47.62    9.05
  31  27   2   35.29    8.09
  31  27   4    8.22    2.34
  31  27   6    0.22    0.98
  31  27   8    2.08    1.48
  31  27  10   37.29    9.20
  31  27  12   21.49    5.23
  31  27  14   -4.90    3.19
  31  28   1   -0.69    1.09
  31  28   3    0.74    0.95
  31  28   5   -0.65    1.04
  31  28   7    0.65    1.02
  31  28   9    4.80    2.00
  31  28  11   -0.80    1.34
  31  29   0  144.99   23.18
  31  29   2   97.68   19.84
  31  29   4   55.90   11.22
  31  29   6   -0.52    1.00
  31  29   8   -1.52    1.32
  31  29  10    3.93    4.32
  31  30   1   -0.07    1.28
  31  30   3   -0.83    1.52
  31  30   5    1.67    1.65
  31  30   7   -4.25    8.33
  32   0   0    7.70    4.40
  32   1   1    2.63    2.61
  32   1   3    3.15    1.56
  32   1   5    0.06    1.35
  32   1   7    1.50    1.17
  32   1   9    0.91    2.00
  32   1  11    0.91    0.98
  32   1  13    2.67    0.87
  32   1  15    3.12    1.15
  32   1  17    0.28    1.30
  32   1  19    0.69    1.19
  32   1  21    1.56    1.04
  32   1  23    0.80    1.17
  32   1  25   -0.41    1.22
  32   1  27    0.22    1.21
  32   1  29   -2.89    1.24
  32   2   0   22.68    5.66
  32   2   2   58.79   10.40
  32   2   4    9.03    4.65
  32   2   6   11.61    7.88
  32   2   8    1.98    1.06
  32   2  10   12.98    7.92
  32   2  12    5.32    2.00
  32   2  14  105.13    9.57
  32   2  16    2.89    1.08
  32   2  18  152.20   17.47
  32   2  20   40.89    7.49
  32   2  22   26.96    5.51
  32   2  24   22.01    5.10
  32   2  26   28.97    5.51
  32   2  28  156.54   26.35
  32   3   1    0.37    1.24
  32   3   3    2.30    2.37
  32   3   5   -0.26    1.22
  32   3   7    3.23    1.98
  32   3   9    1.13    1.06
  32   3  11   10.35    1.80
  32   3  13   16.82    1.98
  32   3  15   16.26    2.56
  32   3  17   10.74    2.56
  32   3  19    1.89    1.13
  32   3  21    1.06    1.09
  32   3  23    0.87    1.17
  32   3  25   -0.06    1.06
  32   3  27    0.41    1.11
  32   3  29   -3.63    1.45
  32   4   0   11.41    3.25
  32   4   2    3.86    1.52
  32   4   4    2.82    1.32
  32   4   6   14.04    2.82
  32   4   8    0.15    1.02
  32   4  10    4.02    1.21
  32   4  12    6.82    1.41
  32   4  14   46.75    5.06
  32   4  16    2.91    1.37
  32   4  18  102.41   13.59
  32   4  20   10.64    3.00
  32   4  22   29.34    5.67
  32   4  24    8.14    2.24
  32   4  26    1.13    1.13
  32   4  28   34.05    7.79
  32   5   1    0.69    1.22
  32   5   3    2.06    1.13
  32   5   5   11.79    4.78
  32   5   7   12.39    1.95
  32   5   9    7.21    1.43
  32   5  11   29.88    4.14
  32   5  13   43.04    3.76
  32   5  15   26.15    3.34
  32   5  17   19.44    2.97
  32   5  19    9.09    2.21
  32   5  21    1.52    1.04
  32   5  23   -0.04    0.96
  32   5  25    0.00    1.09
  32   5  27    0.46    1.50
  32   5  29   -3.32    1.39
  32   6   0   11.22    3.45
  32   6   2    2.36    1.17
  32   6   4   23.81    4.75
  32   6   6   51.91    8.18
  32   6   8    2.93    1.26
  32   6  10   20.75    4.60
  32   6  12   20.29    2.78
  32   6  14    4.90    1.19
  32   6  16    6.01    1.21
  32   6  18    9.29    2.89
  32   6  20    0.26    0.95
  32   6  22   11.63    3.26
  32   6  24   -1.02    1.19
  32   6  26    0.35    0.98
  32   6  28   -1.76    1.04
  32   7   1    2.17    1.39
  32   7   3    1.78    1.48
  32   7   5   10.85    2.10
  32   7   7    9.22    3.65
  32   7   9    2.36    1.00
  32   7  11    8.44    1.39
  32   7  13   24.79    2.45
  32   7  15    9.98    1.74
  32   7  17    8.25    1.78
  32   7  19    2.82    1.26
  32   7  21    2.84    1.17
  32   7  23    2.10    1.30
  32   7  25    0.69    1.04
  32   7  27    1.08    0.91
  32   8   0    4.17    1.11
  32   8   2    0.50    1.04
  32   8   4    0.98    1.08
  32   8   6    2.32    1.06
  32   8   8   12.96    2.49
  32   8  10    1.82    0.93
  32   8  12    2.47    1.13
  32   8  14   12.30    1.63
  32   8  16    2.19    0.89
  32   8  18    7.71    3.89
  32   8  20    1.34    1.11
  32   8  22   15.95    3.76
  32   8  24    1.21    1.13
  32   8  26   20.47    6.06
  32   8  28    2.50    2.80
  32   9   1    2.04    1.06
  32   9   3   -0.78    1.04
  32   9   5   13.74    3.30
  32   9   7    8.68    4.84
  32   9   9    1.34    1.32
  32   9  11    0.48    0.95
  32   9  13    0.46    0.83
  32   9  15    0.32    0.83
  32   9  17    2.06    1.30
  32   9  19    0.76    0.96
  32   9  21    0.37    1.11
  32   9  23    2.06    1.15
  32   9  25    1.48    1.35
  32   9  27    1.06    1.08
  32  10   0   14.58    2.24
  32  10   2    7.64    4.69
  32  10   4   11.11    2.08
  32  10   6   16.89    3.15
  32  10   8    2.39    1.37
  32  10  10   -1.91    0.87
  32  10  12    2.13    1.15
  32  10  14    1.56    0.76
  32  10  16   22.66    3.10
  32  10  18    3.28    1.17
  32  10  20    2.89    1.09
  32  10  22    2.13    1.28
  32  10  24    3.32    1.52
  32  10  26   36.46    8.57
  32  10  28    2.10    3.82
  32  11   1   -0.56    0.83
  32  11   3   10.66    1.65
  32  11   5   32.23    3.15
  32  11   7    6.86    1.61
  32  11   9   -0.93    0.87
  32  11  11    0.56    0.78
  32  11  13   10.20    1.76
  32  11  15   16.34    3.21
  32  11  17   10.57    2.00
  32  11  19   -0.20    0.87
  32  11  21   -0.11    0.83
  32  11  23   -0.69    1.00
  32  11  25    4.67    2.30
  32  11  27    3.41    2.82
  32  12   0   12.94    2.04
  32  12   2    4.23    1.22
  32  12   4    4.25    1.11
  32  12   6   21.72    2.97
  32  12   8    6.90    4.02
  32  12  10    4.71    1.24
  32  12  12   44.53    5.36
  32  12  14   27.63    2.78
  32  12  16   71.68    6.94
  32  12  18   12.57    2.36
  32  12  20    3.76    1.45
  32  12  22    0.52    0.87
  32  12  24    4.19    1.58
  32  12  26   30.64    9.03
  32  13   1    3.45    1.22
  32  13   3   24.20    2.67
  32  13   5   48.50    3.91
  32  13   7   16.30    2.02
  32  13   9   -0.19    0.67
  32  13  11    5.95    1.24
  32  13  13   46.73    5.10
  32  13  15   77.74    6.10
  32  13  17   65.00    6.27
  32  13  19    9.74    3.54
  32  13  21    0.69    0.87
  32  13  23    1.87    2.06
  32  13  25   12.52    3.60
  32  14   0  112.94   10.72
  32  14   2  109.36    9.40
  32  14   4   44.90    4.43
  32  14   6    1.74    0.83
  32  14   8   14.93    2.30
  32  14  10    0.72    0.74
  32  14  12   23.11    2.56
  32  14  14   50.50    5.03
  32  14  16   94.43    8.12
  32  14  18   39.26    5.03
  32  14  20   23.18    3.75
  32  14  22   -0.07    0.74
  32  14  24    2.17    1.21
  32  14  26   10.77   15.95
  32  15   1    1.26    0.91
  32  15   3   20.38    3.13
  32  15   5   38.83    5.49
  32  15   7   13.41    2.41
  32  15   9    1.45    1.74
  32  15  11   13.11    1.85
  32  15  13   91.72    7.21
  32  15  15  133.97    7.68
  32  15  17   98.03    7.12
  32  15  19   24.35    2.89
  32  15  21    0.70    0.82
  32  15  23    0.96    0.83
  32  15  25   10.94    5.73
  32  16   0    6.31    1.76
  32  16   2    5.43    1.58
  32  16   4    2.24    1.32
  32  16   6   13.59    7.53
  32  16   8    0.91    0.95
  32  16  10   25.78    3.54
  32  16  12   71.88    6.44
  32  16  14   91.35    7.33
  32  16  16   94.75    6.47
  32  16  18   42.67    4.64
  32  16  20    9.72    1.69
  32  16  22   -0.74    0.69
  32  16  24    1.84    0.76
  32  17   1    4.17    1.85
  32  17   3    7.36    1.71
  32  17   5   17.45    3.32
  32  17   7    8.09    1.65
  32  17   9    1.56    0.98
  32  17  11   13.39    2.13
  32  17  13   58.10    5.30
  32  17  15  103.80    6.99
  32  17  17   67.80    5.86
  32  17  19   23.33    2.61
  32  17  21    0.87    0.87
  32  17  23   -1.71    0.65
  32  18   0  257.89   26.35
  32  18   2  199.27   27.97
  32  18   4  103.96   14.17
  32  18   6   10.81    2.56
  32  18   8    5.17    1.85
  32  18  10    1.45    0.96
  32  18  12   12.05    2.43
  32  18  14   37.00    4.40
  32  18  16   39.78    3.93
  32  18  18   19.86    2.04
  32  18  20    4.51    0.80
  32  18  22   -0.59    0.59
  32  19   1    1.13    1.50
  32  19   3    2.93    1.19
  32  19   5    4.28    1.56
  32  19   7   11.00    5.06
  32  19   9    1.56    0.87
  32  19  11    0.48    0.78
  32  19  13   14.89    2.86
  32  19  15   25.94    3.78
  32  19  17   24.22    2.39
  32  19  19    5.42    0.93
  32  19  21   -0.02    0.50
  32  20   0   76.85   10.42
  32  20   2   29.80    5.10
  32  20   4   15.08    3.38
  32  20   6    2.61    2.47
  32  20   8    1.19    0.87
  32  20  10    2.21    1.00
  32  20  12    6.49    2.28
  32  20  14   18.42    3.02
  32  20  16   11.13    1.78
  32  20  18    5.29    1.19
  32  20  20    0.69    0.45
  32  20  22   -5.38    2.91
  32  21   1    5.45    2.56
  32  21   3    2.04    1.65
  32  21   5    0.19    1.06
  32  21   7    3.26    1.95
  32  21   9    8.48    3.99
  32  21  11    1.52    0.87
  32  21  13    0.50    0.82
  32  21  15    1.71    0.95
  32  21  17    0.76    0.67
  32  21  19    0.15    0.52
  32  21  21    4.51    3.02
  32  22   0   57.75   10.63
  32  22   2   22.22    4.84
  32  22   4   28.10    5.67
  32  22   6   10.09    2.78
  32  22   8   31.01    5.27
  32  22  10    5.92    1.65
  32  22  12   -0.04    0.83
  32  22  14   -0.30    0.70
  32  22  16    0.59    0.67
  32  22  18    0.33    0.59
  32  22  20   -3.45    2.74
  32  23   1    0.72    1.04
  32  23   3   -1.24    0.87
  32  23   5    0.06    1.11
  32  23   7    0.83    0.98
  32  23   9   -0.07    0.96
  32  23  11    3.45    3.17
  32  23  13   -0.74    0.80
  32  23  15   -0.80    0.80
  32  23  17    0.17    0.72
  32  24   0   32.47    6.10
  32  24   2   13.76    3.60
  32  24   4    4.84    1.67
  32  24   6    1.74    0.91
  32  24   8    1.02    1.28
  32  24  10    2.45    1.37
  32  24  12    3.69    2.08
  32  24  14    2.32    1.47
  32  24  16    0.83    0.83
  32  25   1   -0.41    1.11
  32  25   3    1.69    1.91
  32  25   5    0.98    1.98
  32  25   7    0.46    1.00
  32  25   9    2.87    1.45
  32  25  11    6.21    2.11
  32  25  13    8.38    2.28
  32  25  15    0.45    1.26
  32  26   0   35.66    8.42
  32  26   2   18.90    5.71
  32  26   4    1.43    1.43
  32  26   6   -0.32    1.06
  32  26   8   25.17    6.56
  32  26  10   30.25    6.77
  32  26  12   32.84    9.37
  32  26  14   75.94   48.48
  32  27   1    1.22    1.63
  32  27   3    0.22    1.11
  32  27   5   -1.80    1.09
  32  27   7   -1.76    0.98
  32  27   9    6.90    3.45
  32  27  11    4.71    3.43
  32  28   0  215.09   38.31
  32  28   2  128.39   31.19
  32  28   4   41.80    9.22
  32  28   6    1.93    2.87
  32  28   8    1.35    3.86
  32  28  10    1.59    2.56
  32  29   1   -0.48    1.19
  32  29   3   -1.11    1.26
  32  29   5    1.35    0.96
  33   1   0    6.82    2.17
  33   1   2    5.92    1.50
  33   1   4    0.96    1.34
  33   1   6    4.08    1.11
  33   1   8    0.85    1.15
  33   1  10    2.56    1.17
  33   1  12    4.01    1.85
  33   1  14    2.10    1.09
  33   1  16    1.65    1.26
  33   1  18    2.49    1.72
  33   1  20    1.50    0.87
  33   1  22    4.12    2.15
  33   1  24    1.28    1.00
  33   1  26    0.65    1.19
  33   1  28    0.06    2.17
  33   2   1    9.57    5.04
  33   2   3    2.87    1.41
  33   2   5    1.22    1.43
  33   2   7    3.75    2.26
  33   2   9   10.05    4.64
  33   2  11    5.88    1.50
  33   2  13   10.98    1.56
  33   2  15    4.75    1.06
  33   2  17   54.56    6.95
  33   2  19    7.25    2.67
  33   2  21   40.39    7.64
  33   2  23    4.34    2.06
  33   2  25    0.72    1.09
  33   2  27   34.61    7.97
  33   3   0    7.23    1.78
  33   3   2    4.14    1.41
  33   3   4    2.65    2.26
  33   3   6   -0.54    1.06
  33   3   8    1.59    1.02
  33   3  10    3.25    1.15
  33   3  12   10.20    2.13
  33   3  14    6.77    1.13
  33   3  16    5.82    1.76
  33   3  18    1.84    1.35
  33   3  20    1.28    1.11
  33   3  22   -0.95    1.02
  33   3  24    2.39    1.30
  33   3  26    1.95    1.13
  33   3  28   -0.57    1.76
  33   4   1    3.08    1.80
  33   4   3    0.28    1.21
  33   4   5    0.26    1.35
  33   4   7    6.42    2.24
  33   4   9    1.80    1.11
  33   4  11    2.00    1.65
  33   4  13   11.28    1.65
  33   4  15    3.12    0.95
  33   4  17   17.54    3.58
  33   4  19    2.37    1.09
  33   4  21   17.86    3.41
  33   4  23    2.26    1.19
  33   4  25   -0.22    1.17
  33   4  27    8.31    2.17
  33   5   0    7.05    5.56
  33   5   2    0.04    1.22
  33   5   4    2.52    1.11
  33   5   6    3.58    1.28
  33   5   8    1.71    1.21
  33   5  10    7.40    2.37
  33   5  12   11.94    2.11
  33   5  14    3.82    0.95
  33   5  16    2.19    0.93
  33   5  18    0.57    0.95
  33   5  20    0.74    1.06
  33   5  22    1.06    0.93
  33   5  24    2.17    1.06
  33   5  26   -0.30    1.09
  33   5  28   -1.50    1.45
  33   6   1   12.93    6.88
  33   6   3   -0.09    1.11
  33   6   5    0.11    1.02
  33   6   7    3.28    1.37
  33   6   9    4.27    2.26
  33   6  11    2.21    1.08
  33   6  13    5.27    1.17
  33   6  15    3.71    1.09
  33   6  17    7.70    1.80
  33   6  19    1.32    0.83
  33   6  21   10.31    2.93
  33   6  23    2.82    1.85
  33   6  25    5.79    1.56
  33   6  27   -1.76    1.06
  33   7   0    4.65    2.52
  33   7   2    0.22    1.41
  33   7   4    7.12    4.49
  33   7   6   -0.17    1.17
  33   7   8    7.03    1.80
  33   7  10   26.19    3.91
  33   7  12   36.03    4.32
  33   7  14   31.16    3.34
  33   7  16   17.62    2.54
  33   7  18   13.45    2.39
  33   7  20    0.89    0.95
  33   7  22   -0.50    0.89
  33   7  24    0.20    1.02
  33   7  26    0.93    1.82
  33   8   1    1.67    1.19
  33   8   3   -0.22    1.09
  33   8   5    1.82    2.69
  33   8   7    8.03    1.61
  33   8   9    1.72    1.15
  33   8  11    0.11    0.85
  33   8  13    3.26    0.82
  33   8  15    4.54    1.28
  33   8  17    2.84    1.34
  33   8  19   -1.09    0.83
  33   8  21    7.70    2.06
  33   8  23    0.09    0.95
  33   8  25   20.16    5.29
  33   8  27    8.66    4.99
  33   9   0    6.25    1.93
  33   9   2    7.86    2.32
  33   9   4    2.49    1.54
  33   9   6    1.54    1.02
  33   9   8    0.69    0.91
  33   9  10    1.63    0.98
  33   9  12    3.65    1.30
  33   9  14    0.78    0.70
  33   9  16    0.28    1.58
  33   9  18    1.76    1.54
  33   9  20    5.49    4.06
  33   9  22   -0.48    0.89
  33   9  24   -0.20    0.85
  33   9  26    1.82    0.89
  33  10   1    3.88    1.22
  33  10   3    1.21    1.13
  33  10   5    6.34    1.34
  33  10   7   35.74    5.64
  33  10   9    1.80    1.08
  33  10  11    0.00    0.87
  33  10  13    2.56    1.06
  33  10  15    7.18    1.54
  33  10  17    0.06    0.61
  33  10  19    1.32    0.82
  33  10  21    2.43    1.13
  33  10  23   -0.07    1.04
  33  10  25   29.76    7.94
  33  11   0   14.54    2.37
  33  11   2   10.03    2.11
  33  11   4    3.45    1.00
  33  11   6    1.98    2.04
  33  11   8    3.41    1.58
  33  11  10    3.12    1.08
  33  11  12   -0.48    0.78
  33  11  14    4.14    1.26
  33  11  16    4.99    1.00
  33  11  18    2.15    1.35
  33  11  20   -0.13    1.15
  33  11  22    0.26    1.06
  33  11  24    1.87    1.06
  33  11  26    0.00    2.15
  33  12   1    3.76    1.02
  33  12   3    6.94    1.45
  33  12   5    9.38    1.84
  33  12   7   54.39    6.23
  33  12   9    3.54    1.30
  33  12  11    1.19    0.85
  33  12  13    1.84    0.74
  33  12  15   39.24    3.73
  33  12  17    8.73    3.88
  33  12  19    5.79    1.52
  33  12  21    0.98    0.78
  33  12  23    0.65    0.87
  33  12  25   12.35    4.53
  33  13   0   12.78    1.80
  33  13   2   11.76    1.71
  33  13   4   11.03    1.58
  33  13   6    7.49    1.52
  33  13   8    3.80    1.50
  33  13  10    0.32    0.69
  33  13  12    1.39    0.80
  33  13  14   14.72    2.21
  33  13  16   30.23    2.91
  33  13  18   15.89    2.49
  33  13  20    4.75    1.41
  33  13  22    0.06    0.72
  33  13  24    2.23    0.98
  33  14   1    1.85    1.76
  33  14   3    8.94    1.63
  33  14   5    7.25    1.39
  33  14   7   23.65    2.58
  33  14   9    1.54    0.85
  33  14  11    4.69    0.85
  33  14  13   21.90    2.74
  33  14  15   77.18    6.36
  33  14  17   29.38    2.71
  33  14  19   12.43    2.15
  33  14  21    1.17    0.87
  33  14  23    0.45    0.65
  33  14  25   -3.45    0.50
  33  15   0    5.86    1.15
  33  15   2    6.19    1.37
  33  15   4    4.90    1.50
  33  15   6    2.13    1.43
  33  15   8    2.80    0.83
  33  15  10    8.49    1.34
  33  15  12   27.82    2.99
  33  15  14   70.84    6.36
  33  15  16   55.45    4.73
  33  15  18   26.26    2.71
  33  15  20    3.86    0.91
  33  15  22    0.30    0.78
  33  15  24   -2.21    1.34
  33  16   1   -0.48    0.85
  33  16   3    3.08    1.26
  33  16   5    3.36    1.11
  33  16   7   16.76    2.45
  33  16   9    3.08    1.85
  33  16  11    5.04    1.28
  33  16  13   30.30    2.95
  33  16  15   62.92    5.42
  33  16  17   37.61    3.58
  33  16  19   15.34    2.04
  33  16  21    0.26    0.63
  33  16  23   -0.65    0.78
  33  17   0   67.56    7.96
  33  17   2   49.52    6.53
  33  17   4   29.80    4.90
  33  17   6   12.61    2.23
  33  17   8   -0.33    0.78
  33  17  10    1.91    1.26
  33  17  12    4.32    0.98
  33  17  14   24.48    2.49
  33  17  16   31.55    3.13
  33  17  18   17.67    1.95
  33  17  20    3.51    1.08
  33  17  22    0.04    0.69
  33  18   1   -0.43    0.91
  33  18   3    2.80    1.09
  33  18   5    0.63    0.89
  33  18   7    7.14    1.82
  33  18   9    3.08    2.08
  33  18  11    2.06    0.91
  33  18  13   13.56    2.17
  33  18  15   25.54    2.91
  33  18  17   17.51    2.10
  33  18  19    5.47    0.95
  33  18  21    0.57    0.63
  33  19   0   14.00    3.58
  33  19   2    4.36    1.52
  33  19   4    1.28    1.32
  33  19   6    0.70    0.93
  33  19   8   -0.48    0.80
  33  19  10    1.61    0.78
  33  19  12    7.05    1.59
  33  19  14   19.94    3.02
  33  19  16   12.72    1.71
  33  19  18    6.36    1.22
  33  19  20    0.00    0.50
  33  20   1   -0.74    0.89
  33  20   3    1.67    1.52
  33  20   5    0.00    0.89
  33  20   7    0.70    1.00
  33  20   9   -0.15    0.98
  33  20  11   -0.56    0.74
  33  20  13    3.69    1.04
  33  20  15    4.14    1.11
  33  20  17    1.54    0.93
  33  20  19    0.11    0.46
  33  21   0   58.95    8.20
  33  21   2   23.94    4.47
  33  21   4   21.96    3.93
  33  21   6   17.91    3.76
  33  21   8   10.27    2.49
  33  21  10    1.02    1.00
  33  21  12   -0.26    1.22
  33  21  14   -0.63    0.70
  33  21  16    0.15    0.65
  33  21  18    0.59    0.72
  33  22   1    3.63    1.26
  33  22   3    3.62    1.63
  33  22   5    0.54    0.98
  33  22   7    0.28    1.06
  33  22   9    0.28    0.85
  33  22  11   -0.04    0.96
  33  22  13    1.06    0.83
  33  22  15   -0.19    0.78
  33  22  17   -0.13    0.76
  33  23   0    4.86    1.67
  33  23   2    6.51    2.19
  33  23   4    0.11    1.02
  33  23   6    2.02    1.00
  33  23   8    0.22    1.04
  33  23  10    0.43    1.06
  33  23  12    0.89    0.85
  33  23  14    0.22    0.70
  33  23  16   -1.26    1.09
  33  24   1    0.22    1.08
  33  24   3    0.56    1.04
  33  24   5    3.12    1.41
  33  24   7   -0.87    0.96
  33  24   9    1.21    0.96
  33  24  11    1.84    1.26
  33  24  13    1.39    1.30
  33  24  15    0.50    1.39
  33  25   0    2.04    1.02
  33  25   2   -0.02    1.11
  33  25   4   -0.52    0.98
  33  25   6    3.51    1.89
  33  25   8   12.48    4.49
  33  25  10   21.03    6.18
  33  25  12   13.87    3.95
  33  25  14   -0.70    4.36
  33  26   1    0.52    1.09
  33  26   3    0.46    1.32
  33  26   5   -0.09    1.09
  33  26   7    0.70    0.91
  33  26   9    0.07    0.96
  33  26  11    2.30    4.10
  33  27   0   50.35   10.52
  33  27   2   42.99   11.54
  33  27   4    7.27    2.43
  33  27   6    0.37    0.95
  33  27   8   19.95    8.53
  33  28   1   -0.87    1.52
  33  28   3    0.26    2.00
  33  28   5    2.56    3.34
  34   0   0   63.37   20.12
  34   1   1   -0.13    1.39
  34   1   3    0.76    1.30
  34   1   5    0.95    1.28
  34   1   7    2.71    1.58
  34   1   9    0.96    1.15
  34   1  11    1.69    2.32
  34   1  13   -0.30    0.80
  34   1  15    0.46    0.69
  34   1  17    0.76    1.22
  34   1  19    0.65    0.95
  34   1  21    0.83    1.52
  34   1  23    0.80    0.98
  34   1  25    0.87    0.98
  34   1  27    1.69    1.98
  34   2   0   35.12   12.52
  34   2   2    9.79    2.87
  34   2   4    9.53    7.58
  34   2   6    4.99    1.69
  34   2   8    5.53    1.84
  34   2  10   17.86    4.64
  34   2  12    8.57    2.41
  34   2  14   35.01    3.82
  34   2  16   68.32    6.36
  34   2  18    1.04    0.91
  34   2  20   45.31    8.23
  34   2  22    0.15    1.15
  34   2  24    0.54    1.15
  34   2  26   32.81    7.83
  34   3   1    1.56    1.87
  34   3   3    2.78    1.67
  34   3   5    0.54    1.26
  34   3   7    3.99    1.97
  34   3   9    5.06    1.45
  34   3  11   21.59    3.99
  34   3  13    7.07    1.71
  34   3  15    3.91    0.95
  34   3  17    0.67    0.76
  34   3  19   -0.54    0.78
  34   3  21    0.67    0.89
  34   3  23    0.61    1.45
  34   3  25    4.65    2.08
  34   3  27   -0.37    2.67
  34   4   0   63.03   13.32
  34   4   2    4.21    2.11
  34   4   4    6.14    2.36
  34   4   6    0.83    1.08
  34   4   8    1.06    1.39
  34   4  10    2.76    1.17
  34   4  12   20.21   11.65
  34   4  14   23.14    2.78
  34   4  16   28.32    3.17
  34   4  18   -0.83    0.80
  34   4  20   16.39    3.25
  34   4  22    0.09    1.00
  34   4  24    2.11    1.28
  34   4  26    4.45    2.56
  34   5   1    0.26    1.24
  34   5   3    2.47    2.65
  34   5   5    2.47    1.67
  34   5   7    6.90    2.69
  34   5   9   14.35    3.06
  34   5  11   23.46    4.12
  34   5  13   20.38    2.71
  34   5  15    7.18    1.24
  34   5  17    1.93    1.34
  34   5  19    1.26    0.83
  34   5  21    2.00    0.93
  34   5  23    2.82    1.56
  34   5  25    1.52    1.52
  34   6   0    6.40    2.84
  34   6   2   -1.22    1.30
  34   6   4    4.04    2.61
  34   6   6    1.87    1.19
  34   6   8   -1.21    1.19
  34   6  10    3.75    2.28
  34   6  12   15.95    2.99
  34   6  14    1.52    0.80
  34   6  16   21.42    2.95
  34   6  18    1.06    1.30
  34   6  20   25.11    4.41
  34   6  22    1.37    1.00
  34   6  24   26.74    4.80
  34   6  26   -1.26    1.28
  34   7   1    4.49    2.56
  34   7   3    2.34    1.24
  34   7   5    3.10    1.54
  34   7   7    8.81    2.71
  34   7   9   13.65    2.61
  34   7  11   24.18    4.21
  34   7  13    9.64    1.95
  34   7  15    7.86    1.48
  34   7  17    1.69    0.78
  34   7  19    0.00    1.28
  34   7  21    0.35    0.83
  34   7  23    0.72    0.89
  34   7  25   -1.13    1.08
  34   8   0   -0.43    1.09
  34   8   2    6.84    2.13
  34   8   4    3.36    2.34
  34   8   6    0.78    1.22
  34   8   8    2.04    1.63
  34   8  10    0.78    0.95
  34   8  12    6.56    2.02
  34   8  14   10.48    1.84
  34   8  16    1.93    0.74
  34   8  18    0.33    0.91
  34   8  20    4.84    2.00
  34   8  22   -0.32    0.83
  34   8  24   32.53    7.40
  34   8  26    1.00    1.69
  34   9   1    0.09    1.09
  34   9   3    9.35    2.50
  34   9   5   12.44    2.61
  34   9   7   19.34    4.43
  34   9   9   25.65    5.04
  34   9  11    5.14    1.76
  34   9  13    2.28    0.87
  34   9  15    1.00    0.72
  34   9  17    3.78    3.25
  34   9  19    1.97    1.09
  34   9  21    1.35    0.89
  34   9  23    1.54    2.56
  34   9  25    0.19    1.19
  34  10   0    4.73    1.91
  34  10   2   19.12    4.43
  34  10   4    3.56    1.41
  34  10   6   -1.28    1.06
  34  10   8    2.84    1.45
  34  10  10    3.52    2.63
  34  10  12    1.09    1.06
  34  10  14    6.56    1.56
  34  10  16    0.72    0.61
  34  10  18    3.25    1.13
  34  10  20    1.48    0.83
  34  10  22    2.28    1.41
  34  10  24   27.11    5.12
  34  11   1    0.37    1.04
  34  11   3    9.40    2.24
  34  11   5   19.25    3.62
  34  11   7   27.11    4.71
  34  11   9   12.48    2.60
  34  11  11   -0.74    0.83
  34  11  13    0.57    0.78
  34  11  15    4.25    1.08
  34  11  17    4.27    1.02
  34  11  19    3.04    1.34
  34  11  21    1.41    0.78
  34  11  23    0.20    1.04
  34  11  25    5.12    9.01
  34  12   0   24.98    3.86
  34  12   2   11.05    3.89
  34  12   4    9.81    2.93
  34  12   6   28.37    5.36
  34  12   8    0.30    0.95
  34  12  10    0.95    1.00
  34  12  12    0.61    1.17
  34  12  14   18.47    2.97
  34  12  16    4.56    1.22
  34  12  18   10.52    1.84
  34  12  20    0.82    0.69
  34  12  22    0.78    0.80
  34  12  24   13.17    5.84
  34  13   1    1.58    1.06
  34  13   3    5.27    1.24
  34  13   5   16.41    2.28
  34  13   7   13.98    2.06
  34  13   9    2.13    0.87
  34  13  11    1.02    0.91
  34  13  13   25.87    3.69
  34  13  15   28.00    3.99
  34  13  17   25.69    2.97
  34  13  19   15.71    2.43
  34  13  21   -0.06    0.72
  34  13  23   -0.65    0.87
  34  14   0   12.02    1.63
  34  14   2   36.98    4.08
  34  14   4   22.22    2.74
  34  14   6    2.93    1.08
  34  14   8    9.55    1.97
  34  14  10   16.58    2.52
  34  14  12   23.27    3.49
  34  14  14   59.97    7.60
  34  14  16   16.84    2.50
  34  14  18   21.90    3.08
  34  14  20    0.19    0.65
  34  14  22    0.98    0.93
  34  15   1    1.08    0.74
  34  15   3    3.00    0.83
  34  15   5    6.40    1.28
  34  15   7    7.90    1.30
  34  15   9    0.70    0.82
  34  15  11    3.86    1.00
  34  15  13   40.00    4.88
  34  15  15   60.49    6.27
  34  15  17   27.37    3.43
  34  15  19   12.59    1.89
  34  15  21    0.59    0.70
  34  15  23    3.82    3.25
  34  16   0   95.12    8.79
  34  16   2   71.01    7.07
  34  16   4   28.97    4.06
  34  16   6   24.26    3.00
  34  16   8    3.82    1.87
  34  16  10    0.63    0.74
  34  16  12    6.40    2.00
  34  16  14   22.59    3.06
  34  16  16   10.85    1.65
  34  16  18    8.73    1.56
  34  16  20   -0.61    0.56
  34  16  22   -1.80    1.76
  34  17   1    1.58    1.48
  34  17   3    1.97    0.80
  34  17   5    2.47    0.85
  34  17   7    0.87    0.85
  34  17   9    0.65    0.61
  34  17  11    5.67    1.02
  34  17  13   24.33    2.89
  34  17  15   42.02    4.43
  34  17  17   29.28    3.45
  34  17  19    6.21    1.30
  34  17  21   -0.28    0.82
  34  18   0    6.08    1.59
  34  18   2    2.32    1.04
  34  18   4    0.39    0.76
  34  18   6    1.21    0.78
  34  18   8    1.58    1.41
  34  18  10    4.78    1.47
  34  18  12   13.80    1.91
  34  18  14   19.25    2.74
  34  18  16   10.35    1.98
  34  18  18    4.25    1.17
  34  18  20   -1.39    0.69
  34  19   1    0.43    0.96
  34  19   3   -0.19    0.83
  34  19   5    0.59    0.89
  34  19   7   -0.43    1.63
  34  19   9    1.26    1.28
  34  19  11    4.28    1.41
  34  19  13   11.79    2.19
  34  19  15   11.39    1.85
  34  19  17    4.88    1.26
  34  19  19   -1.50    0.80
  34  20   0   38.04    7.20
  34  20   2   33.83    6.66
  34  20   4   18.45    3.49
  34  20   6   23.16    4.45
  34  20   8    4.45    1.67
  34  20  10    1.61    1.00
  34  20  12    0.57    0.65
  34  20  14    0.43    0.67
  34  20  16    0.76    0.72
  34  20  18   -1.89    0.72
  34  21   1   -0.91    1.02
  34  21   3    3.45    1.15
  34  21   5    2.06    1.00
  34  21   7    0.24    0.89
  34  21   9   -0.07    0.83
  34  21  11    3.13    1.41
  34  21  13   -0.24    0.78
  34  21  15    0.22    0.78
  34  21  17   -0.59    1.02
  34  22   0    5.45    1.72
  34  22   2    3.97    1.43
  34  22   4    0.61    1.00
  34  22   6    0.70    0.87
  34  22   8   -0.17    0.82
  34  22  10   -0.17    0.82
  34  22  12    0.74    0.80
  34  22  14   -1.09    0.65
  34  22  16   -1.67    1.61
  34  23   1    0.28    1.00
  34  23   3    3.91    2.37
  34  23   5    4.71    1.35
  34  23   7    3.43    1.21
  34  23   9    0.17    0.87
  34  23  11    0.95    0.95
  34  23  13   -0.89    0.78
  34  23  15   -3.49    3.17
  34  24   0    0.33    0.98
  34  24   2   -0.30    1.19
  34  24   4    1.93    1.52
  34  24   6   18.42    4.88
  34  24   8   27.63    5.77
  34  24  10   18.75    4.86
  34  24  12    0.32    3.78
  34  25   1   -1.24    1.06
  34  25   3    0.41    1.43
  34  25   5    5.71    2.08
  34  25   7   -0.19    0.95
  34  25   9   -0.19    0.98
  34  25  11   -4.34    7.51
  34  26   0   70.95   18.79
  34  26   2   35.72    8.01
  34  26   4    4.34    2.28
  34  26   6    0.30    1.34
  34  26   8   -0.04    2.00
  34  27   1   -3.76    1.26
  34  27   3    0.30    2.69
  34  27   5   -3.21    3.73
  35   1   0    4.80    1.98
  35   1   2    0.74    1.95
  35   1   4    7.18    2.58
  35   1   6    3.28    2.02
  35   1   8    1.89    1.28
  35   1  10   -0.91    1.15
  35   1  12    0.43    0.91
  35   1  14    0.17    0.72
  35   1  16    0.69    0.76
  35   1  18    0.87    0.78
  35   1  20    0.57    0.85
  35   1  22    2.10    1.82
  35   1  24   -0.28    1.09
  35   2   1    3.23    2.06
  35   2   3   15.00    5.30
  35   2   5    2.99    2.02
  35   2   7    1.41    1.11
  35   2   9    8.73    6.21
  35   2  11    3.10    1.61
  35   2  13   47.03    5.66
  35   2  15    7.62    1.67
  35   2  17   -0.48    0.78
  35   2  19    4.91    1.50
  35   2  21   -0.26    0.87
  35   2  23    0.67    1.19
  35   2  25    5.32    2.37
  35   3   0    3.13    1.39
  35   3   2    7.47    3.30
  35   3   4    4.75    1.84
  35   3   6    4.25    1.52
  35   3   8    4.75    3.63
  35   3  10    8.77    2.47
  35   3  12   16.17    2.99
  35   3  14    4.17    1.45
  35   3  16   -0.91    0.67
  35   3  18    0.39    0.70
  35   3  20    0.39    1.08
  35   3  22    3.51    1.69
  35   3  24    5.88    2.06
  35   4   1    5.40    1.98
  35   4   3    2.41    2.34
  35   4   5    1.17    1.21
  35   4   7    1.93    1.45
  35   4   9    0.70    1.06
  35   4  11   -0.61    0.95
  35   4  13   15.00    2.67
  35   4  15   11.92    1.93
  35   4  17   -0.78    0.61
  35   4  19    4.06    1.32
  35   4  21    0.54    0.80
  35   4  23    7.46    2.06
  35   4  25   -0.69    0.87
  35   5   0    1.19    1.17
  35   5   2    5.16    2.13
  35   5   4   -0.70    1.22
  35   5   6    4.64    3.88
  35   5   8    8.22    3.78
  35   5  10   25.39    4.73
  35   5  12   11.07    2.47
  35   5  14   12.46    2.39
  35   5  16    1.48    0.85
  35   5  18   -0.17    0.65
  35   5  20    3.49    1.34
  35   5  22    0.96    1.19
  35   5  24    5.08    2.06
  35   6   1    0.96    1.28
  35   6   3    3.39    1.67
  35   6   5   -0.02    1.09
  35   6   7    1.28    1.17
  35   6   9   -0.20    1.82
  35   6  11    0.39    1.15
  35   6  13    7.10    1.67
  35   6  15    2.67    1.08
  35   6  17    1.82    1.28
  35   6  19    0.82    0.87
  35   6  21    1.37    1.15
  35   6  23   13.28    3.34
  35   6  25   -1.19    1.85
  35   7   0    4.99    2.91
  35   7   2    0.65    1.26
  35   7   4    3.00    3.67
  35   7   6   -0.80    1.21
  35   7   8    3.93    1.72
  35   7  10   25.76    4.60
  35   7  12   22.68    4.25
  35   7  14    7.66    1.95
  35   7  16    0.46    0.72
  35   7  18   -0.02    0.69
  35   7  20    2.54    0.95
  35   7  22    1.00    1.37
  35   7  24    6.03    2.47
  35   8   1    2.26    1.50
  35   8   3    3.26    1.63
  35   8   5    4.86    3.08
  35   8   7    3.41    1.45
  35   8   9    1.61    1.61
  35   8  11    2.58    1.13
  35   8  13    8.66    5.49
  35   8  15    5.38    1.34
  35   8  17    0.35    0.80
  35   8  19    0.20    0.67
  35   8  21    1.41    0.78
  35   8  23   14.22    3.51
  35   9   0    5.86    1.45
  35   9   2    0.87    1.15
  35   9   4    1.34    1.13
  35   9   6    1.19    1.50
  35   9   8   -1.02    0.96
  35   9  10   10.55    1.89
  35   9  12    5.19    1.65
  35   9  14    1.19    0.91
  35   9  16    1.37    0.93
  35   9  18    0.74    0.61
  35   9  20    1.19    0.85
  35   9  22    0.91    0.89
  35   9  24    0.89    1.50
  35  10   1    0.70    1.09
  35  10   3   16.41    4.08
  35  10   5   14.60    3.63
  35  10   7   16.02    3.54
  35  10   9    3.28    1.84
  35  10  11    1.80    1.09
  35  10  13    1.22    1.04
  35  10  15   -0.11    0.69
  35  10  17    1.69    0.74
  35  10  19    0.00    0.61
  35  10  21   -0.61    0.72
  35  10  23   10.39    3.28
  35  11   0   -1.24    1.11
  35  11   2    0.39    0.96
  35  11   4    0.67    0.96
  35  11   6    2.61    1.80
  35  11   8    2.17    1.24
  35  11  10    2.36    1.34
  35  11  12    3.32    2.21
  35  11  14    0.67    0.78
  35  11  16    0.76    0.65
  35  11  18    3.56    0.96
  35  11  20    2.76    1.24
  35  11  22    0.15    0.87
  35  12   1    2.04    1.11
  35  12   3    6.38    2.63
  35  12   5   17.86    2.91
  35  12   7   24.83    4.65
  35  12   9    3.49    1.43
  35  12  11    0.39    0.93
  35  12  13    3.36    1.45
  35  12  15    1.32    1.21
  35  12  17    7.55    1.50
  35  12  19   -0.20    0.65
  35  12  21   -0.04    0.70
  35  12  23   -3.38    2.63
  35  13   0   66.78    8.36
  35  13   2   36.53    4.93
  35  13   4   11.02    2.34
  35  13   6    1.93    1.19
  35  13   8    2.97    1.58
  35  13  10    2.19    1.35
  35  13  12    7.66    2.78
  35  13  14   11.50    2.49
  35  13  16   12.07    2.26
  35  13  18    6.90    1.50
  35  13  20    1.17    0.63
  35  13  22   -0.65    1.02
  35  14   1    0.35    0.74
  35  14   3    2.19    0.96
  35  14   5   11.78    2.45
  35  14   7   11.57    2.17
  35  14   9    3.45    1.21
  35  14  11   -0.30    0.72
  35  14  13    7.46    2.00
  35  14  15    5.36    1.41
  35  14  17    6.71    1.41
  35  14  19    0.61    0.89
  35  14  21   -1.22    0.69
  35  15   0    9.92    1.59
  35  15   2   12.80    1.85
  35  15   4    9.77    1.30
  35  15   6    9.79    1.54
  35  15   8    2.74    0.89
  35  15  10    1.00    0.91
  35  15  12    0.56    0.78
  35  15  14    6.60    1.45
  35  15  16    8.46    1.95
  35  15  18    4.56    1.32
  35  15  20    0.78    0.56
  35  16   1    0.00    0.61
  35  16   3    0.59    0.59
  35  16   5    2.11    0.69
  35  16   7    1.80    0.72
  35  16   9   -0.22    0.57
  35  16  11    1.00    0.67
  35  16  13   14.22    2.50
  35  16  15   14.74    2.58
  35  16  17    8.07    1.87
  35  16  19    0.50    0.59
  35  17   0    0.95    0.72
  35  17   2   -1.65    0.65
  35  17   4    0.50    0.59
  35  17   6    1.00    0.98
  35  17   8    0.72    0.56
  35  17  10    1.52    0.65
  35  17  12    7.70    1.58
  35  17  14   11.00    1.89
  35  17  16    8.49    1.74
  35  17  18    1.34    0.89
  35  18   1    0.39    0.74
  35  18   3    0.11    0.76
  35  18   5   -0.06    0.74
  35  18   7    1.08    0.63
  35  18   9    2.63    1.35
  35  18  11    4.38    0.89
  35  18  13    7.36    1.50
  35  18  15    4.49    1.19
  35  18  17    2.52    1.08
  35  18  19   -8.44    5.32
  35  19   0    5.75    1.56
  35  19   2    6.12    2.00
  35  19   4    3.82    1.09
  35  19   6    4.10    1.21
  35  19   8    1.67    0.83
  35  19  10    1.63    0.61
  35  19  12    0.02    0.56
  35  19  14   -0.72    0.56
  35  19  16    0.72    0.70
  35  20   1   -0.39    0.87
  35  20   3    1.47    1.06
  35  20   5   -0.28    0.83
  35  20   7    0.13    0.80
  35  20   9    2.36    0.89
  35  20  11    3.75    1.13
  35  20  13    0.48    0.67
  35  20  15   -0.06    0.65
  35  21   0   -0.39    0.89
  35  21   2   -0.74    0.83
  35  21   4    2.19    0.87
  35  21   6   -0.02    0.80
  35  21   8    0.70    0.74
  35  21  10   -0.24    0.76
  35  21  12   -0.95    0.63
  35  21  14   -1.47    0.63
  35  22   1    0.39    0.91
  35  22   3    2.99    1.35
  35  22   5    0.83    1.09
  35  22   7    3.80    1.59
  35  22   9    2.15    0.85
  35  22  11   -0.15    0.74
  35  22  13   -0.02    1.11
  35  23   0    0.95    1.08
  35  23   2    1.37    0.98
  35  23   4    7.94    2.49
  35  23   6   11.94    3.23
  35  23   8   10.77    3.19
  35  23  10    5.27    1.69
  35  23  12   35.01   27.65
  35  24   1    1.19    1.47
  35  24   3    9.03    2.91
  35  24   5    0.07    1.34
  35  24   7    0.43    1.06
  35  24   9    4.73    3.75
  35  25   0    3.91    1.89
  35  25   2    3.10    1.72
  35  25   4    2.65    2.32
  35  25   6   -3.30    1.91
  35  26   1   -3.45    3.51
  36   0   0  117.84   32.55
  36   1   1    2.50    1.41
  36   1   3   -0.91    1.43
  36   1   5    1.13    2.28
  36   1   7    0.54    1.02
  36   1   9   -0.39    1.65
  36   1  11    0.76    1.45
  36   1  13    0.65    1.06
  36   1  15    0.30    0.70
  36   1  17    0.56    0.56
  36   1  19   -0.19    0.67
  36   1  21   -0.06    0.87
  36   1  23   -0.17    0.83
  36   2   0    2.21    1.80
  36   2   2  103.44   19.23
  36   2   4    0.48    1.45
  36   2   6   33.79    8.16
  36   2   8   15.13    7.75
  36   2  10   12.98    6.08
  36   2  12   17.19    4.78
  36   2  14   16.15    2.97
  36   2  16    0.50    0.74
  36   2  18    3.99    1.48
  36   2  20   -0.72    0.83
  36   2  22    1.82    1.21
  36   2  24   -0.52    1.69
  36   3   1   10.68    5.84
  36   3   3   -0.32    1.47
  36   3   5    2.04    1.24
  36   3   7    1.87    1.34
  36   3   9    9.77    2.97
  36   3  11    2.49    1.45
  36   3  13    6.69    1.87
  36   3  15    0.57    0.78
  36   3  17   -0.43    0.59
  36   3  19   -0.06    0.82
  36   3  21    7.60    1.82
  36   3  23    2.91    1.91
  36   4   0   47.33    9.37
  36   4   2   -0.13    1.35
  36   4   4    8.42    3.41
  36   4   6    2.43    1.22
  36   4   8    1.17    1.52
  36   4  10    0.67    1.39
  36   4  12    8.48    2.19
  36   4  14    9.64    2.02
  36   4  16    0.87    0.65
  36   4  18    1.24    0.76
  36   4  20    0.15    0.72
  36   4  22    5.99    1.63
  36   4  24   -2.54    2.04
  36   5   1   -0.33    1.24
  36   5   3    0.00    2.10
  36   5   5   -1.09    1.11
  36   5   7    5.29    1.21
  36   5   9   13.07    3.30
  36   5  11   10.92    2.63
  36   5  13    2.26    1.48
  36   5  15    4.53    1.28
  36   5  17    1.35    1.11
  36   5  19    1.52    0.93
  36   5  21   11.15    3.02
  36   5  23   28.02    6.79
  36   6   0    1.13    1.26
  36   6   2   28.17    5.77
  36   6   4    0.37    1.19
  36   6   6   31.68    6.68
  36   6   8    1.19    1.35
  36   6  10   15.10    3.47
  36   6  12    1.22    1.06
  36   6  14   19.01    3.17
  36   6  16    0.52    0.82
  36   6  18    1.48    0.93
  36   6  20   -0.13    0.69
  36   6  22    4.34    1.85
  36   7   1    0.56    1.28
  36   7   3    7.12    2.60
  36   7   5    1.87    1.37
  36   7   7    9.66    3.04
  36   7   9   15.62    3.43
  36   7  11   22.22    4.69
  36   7  13   13.45    2.63
  36   7  15    3.21    1.08
  36   7  17    1.13    0.57
  36   7  19    1.58    1.00
  36   7  21    5.47    1.72
  36   7  23    2.91    2.61
  36   8   0   45.94    8.07
  36   8   2   -1.00    1.08
  36   8   4   -1.82    1.17
  36   8   6    2.43    1.72
  36   8   8    0.78    1.04
  36   8  10    4.21    2.04
  36   8  12    3.51    0.98
  36   8  14    1.65    1.22
  36   8  16    2.21    0.95
  36   8  18    0.54    0.56
  36   8  20   -0.19    0.65
  36   8  22    7.40    2.06
  36   9   1    2.26    1.09
  36   9   3   10.64    2.74
  36   9   5   21.98    4.38
  36   9   7   38.43    7.31
  36   9   9   42.17    7.12
  36   9  11   17.15    3.76
  36   9  13    1.80    1.22
  36   9  15    0.98    0.76
  36   9  17    1.26    0.63
  36   9  19    4.86    1.15
  36   9  21    7.53    2.11
  36   9  23   -3.36    0.89
  36  10   0    1.00    1.09
  36  10   2    3.19    1.54
  36  10   4    0.74    2.36
  36  10   6   24.68    6.64
  36  10   8    1.65    1.50
  36  10  10   12.59    3.34
  36  10  12   -0.41    0.89
  36  10  14    2.84    1.24
  36  10  16    8.29    1.82
  36  10  18   -0.17    0.57
  36  10  20    0.52    0.65
  36  10  22   -0.76    1.43
  36  11   1    2.24    1.32
  36  11   3   12.09    3.32
  36  11   5   11.28    2.78
  36  11   7   31.84    6.25
  36  11   9   19.06    3.67
  36  11  11    2.54    1.13
  36  11  13   -0.28    0.93
  36  11  15    0.93    1.13
  36  11  17    1.22    0.89
  36  11  19    6.44    1.26
  36  11  21    0.69    1.00
  36  12   0   61.61    9.72
  36  12   2    5.90    2.04
  36  12   4    4.06    1.89
  36  12   6    0.83    1.11
  36  12   8    0.76    0.96
  36  12  10   -0.02    0.89
  36  12  12    3.62    1.52
  36  12  14   -0.26    0.87
  36  12  16    8.51    2.30
  36  12  18   -0.48    0.59
  36  12  20    0.19    0.50
  36  13   1    1.48    1.06
  36  13   3    7.71    2.76
  36  13   5    8.44    2.60
  36  13   7    2.63    1.47
  36  13   9    2.56    1.11
  36  13  11    2.15    1.13
  36  13  13    6.29    3.99
  36  13  15    3.06    1.45
  36  13  17    9.48    2.11
  36  13  19    3.28    0.98
  36  13  21   -0.46    2.76
  36  14   0    4.95    1.63
  36  14   2   11.24    2.45
  36  14   4   11.61    2.60
  36  14   6   13.82    3.39
  36  14   8    3.82    1.37
  36  14  10    0.96    1.13
  36  14  12    0.33    0.76
  36  14  14    0.37    0.85
  36  14  16    7.79    2.24
  36  14  18   -0.06    0.82
  36  14  20   -1.26    1.21
  36  15   1    2.04    1.47
  36  15   3    5.82    2.82
  36  15   5    2.26    1.06
  36  15   7    3.65    1.00
  36  15   9    1.04    0.78
  36  15  11    1.34    0.80
  36  15  13    6.45    1.85
  36  15  15    8.99    2.71
  36  15  17   11.41    2.50
  36  15  19   -1.85    0.87
  36  16   0    8.51    1.56
  36  16   2    3.21    1.34
  36  16   4    0.95    0.72
  36  16   6    0.82    0.72
  36  16   8    2.34    0.96
  36  16  10    6.64    1.65
  36  16  12   14.35    2.47
  36  16  14    3.08    0.98
  36  16  16    4.40    1.61
  36  16  18    0.06    0.95
  36  17   1    0.33    0.63
  36  17   3   -0.30    0.70
  36  17   5   -0.09    0.59
  36  17   7    0.35    0.56
  36  17   9    1.11    0.72
  36  17  11    2.89    1.00
  36  17  13    6.36    1.67
  36  17  15    8.03    2.26
  36  17  17    2.39    1.87
  36  18   0    0.89    0.70
  36  18   2    2.13    0.80
  36  18   4    1.80    0.78
  36  18   6    0.69    0.63
  36  18   8    0.43    0.57
  36  18  10   -0.20    0.63
  36  18  12    1.47    0.61
  36  18  14    1.09    0.78
  36  18  16   -1.13    0.83
  36  19   1    0.57    0.69
  36  19   3    1.52    0.82
  36  19   5    1.59    0.93
  36  19   7    4.69    1.26
  36  19   9    4.53    1.09
  36  19  11    5.58    1.21
  36  19  13    2.11    0.98
  36  19  15    0.78    1.65
  36  20   0    1.91    0.89
  36  20   2    0.13    0.76
  36  20   4    0.72    0.82
  36  20   6    1.63    1.06
  36  20   8    0.39    0.65
  36  20  10   -0.70    0.69
  36  20  12    0.06    0.82
  36  20  14    0.22    1.04
  36  21   1   -0.85    0.85
  36  21   3    4.82    1.41
  36  21   5    7.27    1.91
  36  21   7    8.23    2.11
  36  21   9    3.95    1.41
  36  21  11    0.32    0.74
  36  21  13    0.43    1.43
  36  22   0    0.83    0.95
  36  22   2    2.41    1.37
  36  22   4    6.66    2.21
  36  22   6    1.09    1.24
  36  22   8    4.67    1.65
  36  22  10   -4.15    1.45
  36  23   1    0.17    0.80
  36  23   3    8.79    2.73
  36  23   5   12.59    4.08
  36  23   7    1.58    1.93
  36  23   9    0.45    1.47
  36  24   0    1.13    2.24
  36  24   2    0.30    1.26
  36  24   4   -2.15    1.47
  36  24   6    3.82    0.39
  37   1   0   14.78    3.73
  37   1   2    2.08    1.91
  37   1   4    7.77    3.69
  37   1   6    1.87    1.48
  37   1   8    3.02    1.50
  37   1  10    2.82    1.43
  37   1  12    5.71    3.60
  37   1  14   -1.06    0.80
  37   1  16   -0.35    0.70
  37   1  18    0.26    0.57
  37   1  20    0.50    0.61
  37   1  22   -1.06    0.82
  37   2   1    6.88    2.61
  37   2   3    3.17    1.85
  37   2   5    1.54    1.97
  37   2   7    0.89    1.30
  37   2   9    1.47    1.15
  37   2  11    7.97    2.19
  37   2  13    0.32    1.13
  37   2  15    4.10    1.30
  37   2  17   -0.15    0.59
  37   2  19   -0.50    0.57
  37   2  21    0.35    0.72
  37   2  23    4.32    3.91
  37   3   0   -1.15    1.47
  37   3   2    7.12    2.37
  37   3   4    2.73    1.58
  37   3   6    0.35    1.17
  37   3   8   -1.04    1.02
  37   3  10   -2.08    1.08
  37   3  12    2.97    2.84
  37   3  14   -0.41    0.83
  37   3  16    1.19    0.67
  37   3  18    0.61    0.65
  37   3  20    2.45    1.09
  37   3  22    3.39    1.78
  37   4   1    5.43    3.12
  37   4   3    3.88    1.56
  37   4   5    2.69    1.50
  37   4   7    0.83    1.17
  37   4   9   -0.35    0.98
  37   4  11    6.49    2.49
  37   4  13    1.30    0.98
  37   4  15    4.56    1.32
  37   4  17   -0.09    0.65
  37   4  19   -0.02    0.56
  37   4  21   -0.69    0.67
  37   5   0   17.12    4.91
  37   5   2    4.14    2.04
  37   5   4    2.43    2.08
  37   5   6   11.28    3.19
  37   5   8   27.65    6.05
  37   5  10   16.19    3.63
  37   5  12   21.75    4.36
  37   5  14    2.60    1.69
  37   5  16    0.28    0.78
  37   5  18    0.74    0.69
  37   5  20    9.20    1.74
  37   5  22    6.25    4.12
  37   6   1    3.49    1.82
  37   6   3   -1.43    1.13
  37   6   5   15.99    3.97
  37   6   7   -0.45    1.48
  37   6   9    5.08    2.00
  37   6  11   -0.59    1.06
  37   6  13    0.87    1.19
  37   6  15    0.82    0.83
  37   6  17    0.06    0.69
  37   6  19    0.48    0.59
  37   6  21    1.02    0.65
  37   7   0    1.67    1.50
  37   7   2   -1.50    1.28
  37   7   4    2.45    1.28
  37   7   6    0.50    1.09
  37   7   8    2.00    1.39
  37   7  10    3.36    1.95
  37   7  12    5.51    1.59
  37   7  14    2.65    1.22
  37   7  16   -1.24    0.80
  37   7  18    2.34    1.02
  37   7  20    7.68    1.72
  37   7  22    5.40    2.76
  37   8   1    1.82    1.35
  37   8   3   -1.41    1.11
  37   8   5   16.63    4.47
  37   8   7    4.23    1.74
  37   8   9   11.54    3.51
  37   8  11   -1.02    1.02
  37   8  13    3.08    1.22
  37   8  15    0.11    0.87
  37   8  17    0.35    0.63
  37   8  19   -0.39    0.57
  37   8  21   -1.37    0.65
  37   9   0    1.80    1.17
  37   9   2    0.65    1.02
  37   9   4    0.54    1.15
  37   9   6    5.73    2.15
  37   9   8    7.07    2.28
  37   9  10    6.32    2.37
  37   9  12    6.40    2.41
  37   9  14    0.98    1.02
  37   9  16    0.26    0.78
  37   9  18    3.69    1.13
  37   9  20    6.68    1.80
  37  10   1   -0.22    1.59
  37  10   3   -0.19    1.08
  37  10   5   21.94    4.75
  37  10   7    5.08    1.91
  37  10   9    4.80    1.76
  37  10  11    0.54    0.91
  37  10  13    0.43    1.00
  37  10  15    0.46    0.91
  37  10  17   -0.56    0.74
  37  10  19    1.97    1.35
  37  10  21    6.75    4.06
  37  11   0    9.11    2.89
  37  11   2   16.17    3.45
  37  11   4    2.45    1.28
  37  11   6    2.21    1.21
  37  11   8   -0.35    0.95
  37  11  10    1.24    0.91
  37  11  12    0.46    0.98
  37  11  14    0.28    0.95
  37  11  16    0.57    1.17
  37  11  18    3.30    1.00
  37  11  20   -0.87    1.15
  37  12   1    1.45    1.71
  37  12   3    1.48    1.02
  37  12   5   16.15    3.97
  37  12   7    1.72    1.47
  37  12   9    5.75    2.00
  37  12  11    0.39    0.83
  37  12  13    0.82    0.83
  37  12  15    1.65    1.00
  37  12  17    0.70    0.74
  37  12  19   -1.06    0.76
  37  13   0   -0.56    0.95
  37  13   2    1.61    0.93
  37  13   4   -0.63    0.98
  37  13   6    0.89    1.28
  37  13   8    3.15    1.24
  37  13  10    2.19    1.71
  37  13  12    0.63    0.85
  37  13  14    0.04    0.78
  37  13  16    0.61    0.78
  37  13  18    1.06    1.06
  37  14   1   -0.17    0.87
  37  14   3   -0.06    1.09
  37  14   5    7.92    2.26
  37  14   7    1.04    1.00
  37  14   9   -1.22    1.00
  37  14  11    1.41    0.83
  37  14  13    0.93    0.87
  37  14  15    1.63    1.35
  37  14  17    0.17    0.85
  37  15   0   18.55    3.51
  37  15   2   16.32    4.73
  37  15   4    1.17    1.21
  37  15   6    0.91    0.83
  37  15   8    0.76    0.83
  37  15  10    0.52    0.82
  37  15  12    2.10    1.00
  37  15  14    3.56    1.43
  37  15  16   -0.09    0.83
  37  16   1    0.93    0.87
  37  16   3    0.13    0.69
  37  16   5   -0.30    0.70
  37  16   7    0.63    0.74
  37  16   9    0.83    0.72
  37  16  11    1.32    0.87
  37  16  13    0.45    0.74
  37  16  15    1.48    1.54
  37  16  17  -11.22   12.80
  37  17   0    0.50    0.63
  37  17   2   -0.24    0.61
  37  17   4    0.26    0.70
  37  17   6    0.24    0.67
  37  17   8   -0.70    0.70
  37  17  10    0.54    1.02
  37  17  12   -0.24    0.74
  37  17  14    0.32    0.80
  37  18   1   -0.63    0.57
  37  18   3   -0.39    0.65
  37  18   5    2.00    0.74
  37  18   7    4.84    1.06
  37  18   9    2.32    1.06
  37  18  11    0.35    0.93
  37  18  13    0.35    0.82
  37  18  15    0.32    1.15
  37  19   0    1.09    0.87
  37  19   2    0.26    0.61
  37  19   4    0.32    0.61
  37  19   6    0.63    0.57
  37  19   8    0.07    0.59
  37  19  10    1.91    1.56
  37  19  12   -0.54    0.82
  37  20   1    0.39    0.65
  37  20   3    3.62    0.95
  37  20   5    6.92    1.71
  37  20   7   10.39    1.97
  37  20   9    5.60    1.54
  37  20  11   -2.30    1.17
  37  21   0   -0.69    0.67
  37  21   2    0.67    0.70
  37  21   4    1.52    2.37
  37  21   6   -0.19    0.67
  37  21   8   -0.89    0.80
  37  21  10    0.09    2.54
  37  22   1   -1.32    0.80
  37  22   3    1.48    1.52
  37  22   5   14.21    5.38
  37  22   7   -1.28    3.02
  37  23   0   -1.15    2.52
  37  23   2    1.06    2.54
  37  23   4   -1.47    2.11
  38   0   0   27.97   13.63
  38   1   1   -0.28    1.50
  38   1   3    1.52    1.28
  38   1   5   -0.98    1.32
  38   1   7   -1.21    1.24
  38   1   9    0.98    1.26
  38   1  11    0.69    1.02
  38   1  13    0.82    1.13
  38   1  15   -0.06    0.87
  38   1  17    0.37    0.78
  38   1  19    0.04    0.80
  38   1  21   -1.61    1.04
  38   2   0    2.17    1.26
  38   2   2   40.85    8.46
  38   2   4    3.06    1.89
  38   2   6   26.52    7.36
  38   2   8   -0.11    1.09
  38   2  10   15.23    4.28
  38   2  12   -1.30    1.00
  38   2  14   12.09    3.30
  38   2  16    0.67    0.83
  38   2  18    5.64    1.67
  38   2  20    0.19    0.54
  38   3   1   -0.17    2.13
  38   3   3   -0.39    1.45
  38   3   5    1.26    1.26
  38   3   7    1.09    1.52
  38   3   9    0.72    1.24
  38   3  11    0.30    1.19
  38   3  13    0.48    1.00
  38   3  15    0.72    0.82
  38   3  17   -0.13    0.78
  38   3  19    2.63    0.91
  38   3  21    2.93    5.42
  38   4   0   85.20   23.61
  38   4   2    2.63    1.72
  38   4   4   97.36   17.25
  38   4   6    6.29    3.21
  38   4   8   30.23    6.47
  38   4  10    2.93    2.04
  38   4  12    6.99    2.39
  38   4  14    0.59    1.02
  38   4  16   -0.09    0.87
  38   4  18    3.60    1.30
  38   4  20   -1.26    0.65
  38   5   1    1.58    1.30
  38   5   3   -0.28    1.59
  38   5   5    2.17    1.26
  38   5   7    1.21    1.37
  38   5   9    7.31    2.95
  38   5  11    4.78    2.61
  38   5  13    2.04    1.32
  38   5  15   -0.24    0.91
  38   5  17    0.57    1.00
  38   5  19   10.83    2.56
  38   5  21    4.01    4.25
  38   6   0    0.00    1.24
  38   6   2   15.50    4.97
  38   6   4    0.07    1.50
  38   6   6    1.80    1.34
  38   6   8    5.01    1.63
  38   6  10    1.41    1.65
  38   6  12    2.67    2.15
  38   6  14    5.71    3.13
  38   6  16   -0.87    0.85
  38   6  18    6.56    1.74
  38   6  20   -1.97    0.95
  38   7   1    0.96    1.32
  38   7   3    0.65    1.89
  38   7   5    2.95    1.76
  38   7   7   10.89    3.23
  38   7   9    9.18    2.95
  38   7  11    4.82    1.97
  38   7  13    5.03    2.13
  38   7  15   -0.70    1.02
  38   7  17   -0.98    0.96
  38   7  19    5.49    2.04
  38   8   0    9.29    3.13
  38   8   2    0.37    1.08
  38   8   4   24.76    7.08
  38   8   6   -0.30    1.58
  38   8   8   45.40   10.74
  38   8  10   10.07    4.99
  38   8  12    3.84    2.73
  38   8  14   -0.35    0.83
  38   8  16   -1.02    0.78
  38   8  18    4.43    1.74
  38   8  20   -4.06    9.25
  38   9   1    1.15    1.06
  38   9   3    0.09    1.21
  38   9   5    9.59    2.93
  38   9   7   12.54    3.26
  38   9   9   11.78    3.86
  38   9  11   11.78    3.30
  38   9  13   -1.69    0.98
  38   9  15    0.63    0.87
  38   9  17    2.78    0.95
  38   9  19    6.49    6.90
  38  10   0    1.58    1.34
  38  10   2    4.97    2.47
  38  10   4   -0.52    1.17
  38  10   6    0.13    0.98
  38  10   8    4.36    2.39
  38  10  10   -0.32    1.24
  38  10  12    2.50    1.47
  38  10  14   -0.65    0.85
  38  10  16    0.57    1.22
  38  10  18   -1.85    1.08
  38  11   1   -0.67    1.43
  38  11   3    1.95    1.13
  38  11   5    7.84    2.41
  38  11   7    9.16    2.52
  38  11   9    7.60    2.21
  38  11  11    4.65    2.17
  38  11  13    0.39    0.98
  38  11  15    0.30    0.87
  38  11  17    3.25    1.52
  38  12   0   -0.69    0.91
  38  12   2    1.76    1.17
  38  12   4   14.50    3.58
  38  12   6    3.26    2.08
  38  12   8    6.97    2.26
  38  12  10    1.59    1.19
  38  12  12    0.52    1.22
  38  12  14   -0.02    0.80
  38  12  16    0.45    0.80
  38  12  18    4.10    2.19
  38  13   1    0.93    1.89
  38  13   3    1.41    1.32
  38  13   5    5.12    1.97
  38  13   7    4.04    2.02
  38  13   9    1.19    1.13
  38  13  11   -0.19    0.87
  38  13  13   -0.98    0.85
  38  13  15   -0.91    0.96
  38  13  17   -3.12    2.91
  38  14   0   18.32    3.89
  38  14   2   15.76    4.86
  38  14   4   -1.54    0.95
  38  14   6    1.76    1.19
  38  14   8   -0.30    0.96
  38  14  10   -1.06    0.87
  38  14  12    0.91    0.91
  38  14  14    0.35    0.98
  38  14  16   -2.74    1.76
  38  15   1    0.85    0.93
  38  15   3    2.60    3.26
  38  15   5    0.26    0.91
  38  15   7   -1.35    0.87
  38  15   9    0.15    0.85
  38  15  11    1.98    1.24
  38  15  13   -0.85    0.87
  38  15  15   -3.36    2.32
  38  16   0    0.52    0.74
  38  16   2    0.89    0.78
  38  16   4    0.87    0.72
  38  16   6    0.72    0.82
  38  16   8   -0.24    0.89
  38  16  10    0.63    0.95
  38  16  12    0.65    1.78
  38  16  14    0.95    3.67
  38  17   1   -0.24    0.78
  38  17   3    2.61    1.26
  38  17   5    3.69    1.02
  38  17   7    0.89    0.82
  38  17   9    1.09    0.89
  38  17  11    3.86    1.78
  38  17  13    1.45    3.26
  38  18   0   11.16    2.21
  38  18   2    5.93    1.69
  38  18   4    2.99    1.22
  38  18   6    5.12    1.58
  38  18   8    3.71    1.43
  38  18  10    0.93    1.13
  38  18  12   -2.49    1.69
  38  19   1   -0.04    0.50
  38  19   3    1.78    0.91
  38  19   5    7.75    1.69
  38  19   7   11.89    2.71
  38  19   9   -1.15    1.84
  38  20   0   -0.37    0.52
  38  20   2   -0.57    0.57
  38  20   4   -0.17    0.57
  38  20   6   -1.11    0.87
  38  20   8    0.20    2.45
  38  21   1   -1.61    0.89
  38  21   3    7.46    4.36
  38  21   5   -2.47    1.54
  39   1   0    0.37    1.34
  39   1   2    1.34    1.47
  39   1   4   -0.33    1.59
  39   1   6    0.20    1.34
  39   1   8    0.63    1.08
  39   1  10    0.83    1.09
  39   1  12    0.22    1.06
  39   1  14    0.28    0.98
  39   1  16   -0.67    0.91
  39   1  18   -0.30    0.72
  39   2   1    1.84    1.35
  39   2   3    2.61    1.91
  39   2   5    5.56    1.91
  39   2   7    1.84    2.24
  39   2   9    2.97    1.28
  39   2  11    1.74    1.21
  39   2  13    2.56    1.59
  39   2  15    0.06    0.80
  39   2  17    7.51    2.56
  39   2  19   -0.09    0.91
  39   3   0    7.53    2.54
  39   3   2    7.44    3.60
  39   3   4    3.30    2.73
  39   3   6    6.99    2.99
  39   3   8    3.23    2.43
  39   3  10    5.54    2.52
  39   3  12   -0.28    1.58
  39   3  14    0.39    1.24
  39   3  16    0.98    0.82
  39   3  18   -0.74    0.78
  39   4   1    1.56    1.35
  39   4   3    7.20    2.36
  39   4   5   -0.43    1.32
  39   4   7    0.80    1.48
  39   4   9   -1.21    1.13
  39   4  11   -2.97    1.02
  39   4  13    0.33    1.06
  39   4  15   -0.26    0.95
  39   4  17    5.99    2.32
  39   4  19    0.65    1.85
  39   5   0    4.45    2.28
  39   5   2    1.06    2.10
  39   5   4   -0.39    1.56
  39   5   6    1.52    1.24
  39   5   8    0.76    1.11
  39   5  10    2.13    1.11
  39   5  12    2.32    1.11
  39   5  14   -0.20    1.48
  39   5  16    1.26    0.91
  39   5  18    3.84    2.80
  39   6   1    1.47    1.09
  39   6   3    4.82    2.71
  39   6   5    0.30    1.21
  39   6   7    4.75    2.13
  39   6   9    0.57    1.21
  39   6  11    1.43    0.96
  39   6  13    1.06    0.96
  39   6  15    0.37    0.87
  39   6  17    2.60    1.52
  39   7   0    4.65    1.98
  39   7   2   -0.41    1.15
  39   7   4   -0.69    1.28
  39   7   6    2.99    1.69
  39   7   8    5.97    2.52
  39   7  10   14.87    5.16
  39   7  12    5.38    2.00
  39   7  14    2.23    1.24
  39   7  16   -0.32    0.95
  39   7  18   -1.19    2.52
  39   8   1   -1.59    1.28
  39   8   3    8.25    2.63
  39   8   5   -0.20    1.19
  39   8   7    5.21    1.97
  39   8   9    0.09    1.35
  39   8  11    1.15    1.48
  39   8  13   -0.19    1.00
  39   8  15    0.59    0.91
  39   8  17    0.37    1.06
  39   9   0    2.19    1.56
  39   9   2   -0.02    1.22
  39   9   4    1.91    1.34
  39   9   6    0.33    1.45
  39   9   8    0.63    1.26
  39   9  10    4.08    2.87
  39   9  12    1.11    1.15
  39   9  14   -0.74    0.96
  39   9  16    0.20    0.89
  39   9  18   33.68   15.78
  39  10   1   -0.56    1.28
  39  10   3    4.93    2.82
  39  10   5   -0.15    1.13
  39  10   7    8.99    2.56
  39  10   9    3.39    2.04
  39  10  11    0.09    1.43
  39  10  13   -0.43    0.95
  39  10  15    0.07    0.98
  39  10  17   -3.08    2.60
  39  11   0    0.07    1.09
  39  11   2   -0.37    0.98
  39  11   4    0.54    1.15
  39  11   6    3.65    1.76
  39  11   8    2.32    1.15
  39  11  10    0.67    1.26
  39  11  12    0.80    0.98
  39  11  14   -0.13    0.98
  39  11  16    0.20    2.43
  39  12   1    0.15    0.96
  39  12   3    3.43    2.04
  39  12   5    0.98    1.08
  39  12   7    3.15    2.13
  39  12   9    0.57    1.11
  39  12  11    2.23    2.91
  39  12  13    0.78    0.93
  39  12  15   -1.52    1.80
  39  13   0    3.60    2.36
  39  13   2    4.60    2.06
  39  13   4    1.98    1.24
  39  13   6    0.33    1.00
  39  13   8    0.15    1.04
  39  13  10    1.85    2.65
  39  13  12   -0.82    1.04
  39  13  14   -1.45    1.82
  39  14   1   -1.02    0.96
  39  14   3    1.45    1.00
  39  14   5   -0.15    0.98
  39  14   7    3.93    2.37
  39  14   9   -0.72    1.06
  39  14  11   -0.41    0.87
  39  14  13   -0.24    1.59
  39  15   0    1.80    0.78
  39  15   2    2.11    2.97
  39  15   4    2.32    1.76
  39  15   6    0.96    0.91
  39  15   8   -2.04    1.02
  39  15  10   -0.80    0.93
  39  15  12    0.33    2.24
  39  16   1    0.37    0.89
  39  16   3    1.52    1.47
  39  16   5    3.75    1.32
  39  16   7   -0.69    0.89
  39  16   9   -2.21    1.00
  39  16  11    1.50    1.89
  39  17   0    7.53    2.02
  39  17   2    4.97    1.85
  39  17   4    2.54    1.41
  39  17   6    1.52    1.19
  39  17   8   -2.49    1.47
  39  18   1   -0.19    0.74
  39  18   3    0.17    0.93
  39  18   5   -0.54    0.98
  39  18   7   -0.57    1.52
  39  19   0   -0.45    1.02
  39  19   2   -0.96    1.26
  39  19   4    2.19    1.37
  40   0   0   11.79   10.90
  40   1   1    0.80    1.24
  40   1   3    2.26    1.71
  40   1   5   -0.24    1.45
  40   1   7    1.06    1.45
  40   1   9    1.21    1.15
  40   1  11    1.48    1.22
  40   1  13    1.56    1.02
  40   1  15    0.70    1.84
  40   1  17   -2.76    2.02
  40   2   0    0.45    1.50
  40   2   2   16.26    5.25
  40   2   4    1.72    1.93
  40   2   6   10.89    3.51
  40   2   8   -1.56    1.21
  40   2  10   -1.35    1.35
  40   2  12    1.74    1.08
  40   2  14   -1.43    1.08
  40   2  16    6.82    3.08
  40   3   1   -0.67    1.13
  40   3   3    0.67    1.30
  40   3   5    1.76    1.37
  40   3   7   -0.22    1.28
  40   3   9   -0.32    1.17
  40   3  11   -0.76    1.21
  40   3  13   -0.83    1.13
  40   3  15    0.33    1.04
  40   3  17    8.44   10.24
  40   4   0   12.20    5.75
  40   4   2   -1.09    1.24
  40   4   4   15.19    4.27
  40   4   6    0.09    1.00
  40   4   8   -0.43    1.30
  40   4  10    0.15    1.91
  40   4  12   -0.89    1.24
  40   4  14   -0.35    1.17
  40   4  16   14.60    8.07
  40   5   1   -2.84    1.24
  40   5   3   -0.78    1.13
  40   5   5    2.00    2.04
  40   5   7   -1.74    1.13
  40   5   9    3.25    1.43
  40   5  11    2.43    1.48
  40   5  13    0.32    1.32
  40   5  15   -1.47    1.13
  40   6   0    3.19    2.52
  40   6   2    8.31    3.26
  40   6   4    0.04    1.02
  40   6   6   16.99    6.44
  40   6   8    2.95    1.84
  40   6  10    8.44    3.08
  40   6  12   -2.02    1.11
  40   6  14   -0.06    1.04
  40   6  16   -0.91    3.10
  40   7   1    0.37    1.22
  40   7   3    0.61    1.34
  40   7   5   -0.33    1.78
  40   7   7    3.45    1.34
  40   7   9    2.23    1.80
  40   7  11    0.52    1.52
  40   7  13    2.28    1.24
  40   7  15   -0.96    1.43
  40   8   0   10.48    3.41
  40   8   2    0.06    1.09
  40   8   4   -0.32    1.22
  40   8   6    2.49    1.85
  40   8   8   -1.26    1.11
  40   8  10    3.60    1.72
  40   8  12    5.32    4.75
  40   8  14    1.48    1.11
  40   9   1   -0.02    1.02
  40   9   3    1.56    1.21
  40   9   5    1.26    1.04
  40   9   7    2.39    1.48
  40   9   9    3.04    1.76
  40   9  11    4.10    1.17
  40   9  13    0.87    1.32
  40   9  15   -2.10    1.26
  40  10   0   -1.19    1.08
  40  10   2    3.04    1.48
  40  10   4   -0.54    0.95
  40  10   6   13.58    3.99
  40  10   8    1.89    1.65
  40  10  10   19.68    6.58
  40  10  12    0.76    1.11
  40  10  14   -1.78    2.50
  40  11   1   -1.08    1.06
  40  11   3   -0.24    1.19
  40  11   5    1.48    1.21
  40  11   7    0.67    1.34
  40  11   9   11.03    3.25
  40  11  11    3.71    2.30
  40  11  13   -0.13    2.11
  40  12   0    7.07    2.34
  40  12   2   -0.17    1.02
  40  12   4    0.61    1.24
  40  12   6   -0.46    1.04
  40  12   8   -0.04    1.04
  40  12  10    2.13    1.26
  40  12  12   -0.24    2.34
  40  13   1    0.59    1.02
  40  13   3    0.15    1.09
  40  13   5   -0.37    1.00
  40  13   7    2.89    2.23
  40  13   9   -1.00    1.19
  40  13  11   -0.48    2.41
  40  14   0    1.28    1.04
  40  14   2   -1.69    1.22
  40  14   4   -1.08    1.11
  40  14   6   -0.24    0.96
  40  14   8   -0.19    0.93
  40  14  10    0.17    2.32
  40  15   1    1.45    0.93
  40  15   3   -0.72    0.91
  40  15   5   -0.89    1.04
  40  15   7   -0.57    1.24
  40  15   9  -10.48    4.78
  40  16   0   14.58    6.03
  40  16   2    5.67    3.99
  40  16   4    0.70    2.26
  40  16   6    0.32    1.17
  40  17   1   -1.65    1.97
  40  17   3    1.54    3.43
  41   1   0   11.72    9.44
  41   1   2    1.56    1.41
  41   1   4   -0.67    1.98
  41   1   6    0.78    1.24
  41   1   8    3.17    1.34
  41   1  10    1.48    1.58
  41   1  12    3.60    2.87
  41   1  14   -2.56    1.52
  41   2   1    0.39    1.54
  41   2   3    2.39    1.58
  41   2   5   -1.48    1.52
  41   2   7   -0.45    1.26
  41   2   9    0.33    1.17
  41   2  11   -1.39    1.00
  41   2  13   -1.98    1.30
  41   3   0    1.71    1.47
  41   3   2   -1.71    1.61
  41   3   4   -0.37    1.32
  41   3   6   -1.52    1.30
  41   3   8   -1.58    1.02
  41   3  10    0.63    1.30
  41   3  12   -1.04    1.28
  41   3  14    2.73    1.37
  41   4   1   -0.46    1.37
  41   4   3    1.34    1.59
  41   4   5   -1.67    1.50
  41   4   7   -0.48    1.34
  41   4   9   -0.50    1.08
  41   4  11    0.02    1.24
  41   4  13    0.33    1.47
  41   5   0    1.09    1.41
  41   5   2    0.22    1.13
  41   5   4    3.06    1.91
  41   5   6    1.69    1.24
  41   5   8    1.45    1.15
  41   5  10    0.06    1.69
  41   5  12   -0.72    1.34
  41   5  14   -1.48    2.63
  41   6   1    2.19    1.91
  41   6   3   -0.19    1.34
  41   6   5    2.06    1.13
  41   6   7    0.93    1.15
  41   6   9    3.08    1.48
  41   6  11   -0.28    0.98
  41   6  13    0.59    0.89
  41   7   0    4.17    2.24
  41   7   2    0.93    1.72
  41   7   4   -0.02    1.26
  41   7   6   -0.22    1.19
  41   7   8    0.72    1.37
  41   7  10   -0.15    1.35
  41   7  12   -1.37    1.26
  41   8   1    0.54    1.34
  41   8   3    1.30    1.26
  41   8   5    3.34    2.00
  41   8   7    0.96    1.24
  41   8   9    2.24    1.24
  41   8  11    0.74    1.32
  41   9   0    2.23    1.50
  41   9   2    1.13    1.15
  41   9   4   -0.69    1.32
  41   9   6    0.85    1.47
  41   9   8    0.70    1.24
  41   9  10   -1.54    1.30
  41  10   1    0.45    1.09
  41  10   3   -0.59    1.21
  41  10   5    1.89    1.98
  41  10   7    1.04    1.22
  41  10   9   -0.50    1.43
  41  10  11   -5.16    4.80
  41  11   0    0.65    1.28
  41  11   2    0.56    1.24
  41  11   4    0.37    1.24
  41  11   6   -1.34    1.00
  41  11   8   -0.50    1.21
  41  11  10   -1.72    3.45
  41  12   1   -0.98    1.13
  41  12   3   -0.39    1.41
  41  12   5   -0.56    1.32
  41  12   7   -1.22    1.72
  41  12   9   -5.40    2.60
  41  13   0    1.11    1.02
  41  13   2   -1.43    1.30
  41  13   4    0.26    1.52
  41  13   6    1.28    1.04
  41  14   1    0.83    1.17
  41  14   3   -0.96    1.41
  41  14   5   -0.26    0.98
  42   0   0   56.75   22.33
  42   1   1   -0.78    1.48
  42   1   3   -0.19    1.22
  42   1   5   -0.65    1.48
  42   1   7   -0.54    1.47
  42   1   9   -0.41    1.13
  42   1  11   -1.71    1.80
  42   2   0    1.67    2.02
  42   2   2    7.14    3.80
  42   2   4   -0.82    1.35
  42   2   6    0.69    1.84
  42   2   8   -0.28    1.22
  42   2  10   -1.61    1.39
  42   2  12    6.49    0.67
  42   3   1   -1.04    1.34
  42   3   3    1.06    1.37
  42   3   5    2.34    1.45
  42   3   7   -0.72    1.37
  42   3   9   -0.74    1.61
  42   3  11   -2.52    3.78
  42   4   0    7.05    3.32
  42   4   2   -0.80    1.35
  42   4   4    1.56    1.35
  42   4   6    1.72    1.35
  42   4   8   -1.48    1.30
  42   4  10   -1.34    1.78
  42   5   1   -0.33    1.19
  42   5   3   -0.76    1.34
  42   5   5   -0.02    1.26
  42   5   7   -0.48    1.15
  42   5   9    1.67    1.76
  42   5  11   -5.27    1.45
  42   6   0   -0.50    1.26
  42   6   2    2.99    2.74
  42   6   4   -0.28    1.22
  42   6   6   -0.26    1.28
  42   6   8   -0.67    1.74
  42   6  10    3.52    3.99
  42   7   1    0.32    1.24
  42   7   3    0.45    1.39
  42   7   5   -0.69    1.37
  42   7   7   -2.41    1.74
  42   7   9   -1.26    1.98
  42   8   0    3.34    2.54
  42   8   2    0.98    1.30
  42   8   4   -2.36    1.28
  42   8   6    0.57    1.82
  42   8   8   -1.93    3.39
  42   9   1    1.24    1.22
  42   9   3    0.54    1.13
  42   9   5   -1.24    1.65
  42   9   7   -1.95    2.43
  42  10   0    3.56    4.01
  42  10   2    1.59    2.36
  42  10   4    6.42    2.93
  42  10   6   -0.32    3.71
  42  11   1   -2.11    2.36
  42  11   3    1.65    0.93
  42  12   0   -3.23    7.23
  42  12   2    0.28    0.07
  43   1   0   -0.65    1.72
  43   1   2    1.09    1.84
  43   1   4   13.74   14.69
  43   1   6   -2.65    2.50
  43   2   1   -0.83    1.32
  43   2   3    1.63    1.54
  43   2   5   -1.26    1.52
  43   2   7    1.93    3.97
  43   3   0   -2.45    1.11
  43   3   2   -0.37    1.78
  43   3   4   -0.78    1.82
  43   3   6   -8.49    7.49
  43   4   1   -1.00    1.78
  43   4   3   -0.48    2.37
  43   4   5   -2.43    4.82
  43   5   0   -0.56    1.78
  43   5   2   -2.36    2.39
  43   5   4    3.91    4.19
  43   6   1   -1.59    1.69
  43   6   3   -0.46    2.58
  43   6   5    8.55    3.65
  43   7   0   -3.34    0.65
  43   7   2   -5.43    0.91
  43   7   4   -5.69    2.41
   0   0   0    0.00    0.00

_computing_structure_solution     'SHELXT 2018/2 (Sheldrick, 2018)'
;
_shelx_hkl_checksum   67645

_shelx_fab_file
;
    0    1    1   1034.03      0.00
    0    0    2   1723.00      0.00
    1    1    2   -522.10      0.00
    0    2    2   -386.62      0.00
    2    2    2   1945.18      0.00
    0    1    3   -104.96      0.00
    1    2    3     19.66      0.00
    0    3    3    316.50      0.00
    2    3    3    -78.99      0.00
    0    0    4   -753.09      0.00
    1    1    4    487.46      0.00
    1    3    4      8.42      0.00
    0    2    4   -563.05      0.00
    2    2    4   -289.83      0.00
    3    3    4     10.83      0.00
    0    4    4    215.23      0.00
    2    4    4    251.84      0.00
    4    4    4     37.22      0.00
    0    1    5   -260.74      0.00
    1    2    5    256.18      0.00
    1    4    5    -18.54      0.00
    2    3    5     75.60      0.00
    0    3    5     49.76      0.00
    3    4    5    148.28      0.00
    0    5    5    275.25      0.00
    2    5    5     -8.84      0.00
    4    5    5    -26.34      0.00
    0    0    6    117.31      0.00
    1    1    6   -143.72      0.00
    1    3    6    -91.40      0.00
    1    5    6    -20.05      0.00
    0    2    6    195.97      0.00
    2    2    6   -309.57      0.00
    2    4    6      9.85      0.00
    3    3    6    105.66      0.00
    3    5    6     65.16      0.00
    0    4    6   -361.53      0.00
    4    4    6     20.39      0.00
    5    5    6    109.01      0.00
    0    6    6   -280.83      0.00
    2    6    6   -115.28      0.00
    4    6    6    -46.89      0.00
    6    6    6   -102.23      0.00
    0    1    7    223.53      0.00
    1    2    7   -107.42      0.00
    1    4    7     89.83      0.00
    1    6    7    -41.46      0.00
    2    3    7      8.95      0.00
    2    5    7     87.24      0.00
    0    3    7     36.65      0.00
    3    4    7    -64.33      0.00
    3    6    7    -57.90      0.00
    4    5    7     61.09      0.00
    0    5    7    -53.32      0.00
    5    6    7     57.48      0.00
    0    7    7    -29.71      0.00
    2    7    7    -38.48      0.00
    4    7    7    -32.64      0.00
    6    7    7    -14.64      0.00
    0    0    8   -379.10      0.00
    1    1    8    -67.47      0.00
    1    3    8     51.67      0.00
    1    5    8    108.63      0.00
    1    7    8     22.35      0.00
    0    2    8     68.44      0.00
    2    2    8      8.89      0.00
    2    4    8     11.85      0.00
    2    6    8     -9.64      0.00
    3    3    8   -220.83      0.00
    3    5    8    -69.85      0.00
    3    7    8     10.60      0.00
    0    4    8     14.60      0.00
    4    4    8      8.03      0.00
    4    6    8     60.74      0.00
    5    5    8    -42.32      0.00
    5    7    8    -78.25      0.00
    0    6    8   -141.11      0.00
    6    6    8     18.79      0.00
    7    7    8     23.01      0.00
    0    8    8    191.81      0.00
    2    8    8    -53.78      0.00
    4    8    8     18.09      0.00
    6    8    8    -52.67      0.00
    8    8    8     56.94      0.00
    0    1    9     76.42      0.00
    1    2    9    -66.57      0.00
    1    4    9   -102.56      0.00
    1    6    9     32.37      0.00
    1    8    9    -25.49      0.00
    2    3    9   -195.01      0.00
    2    5    9    -72.92      0.00
    2    7    9    -23.40      0.00
    0    3    9    153.36      0.00
    3    4    9    -24.66      0.00
    3    6    9     78.84      0.00
    3    8    9    -41.63      0.00
    4    5    9     20.83      0.00
    4    7    9     13.90      0.00
    0    5    9     90.49      0.00
    5    6    9    -21.00      0.00
    5    8    9     38.82      0.00
    6    7    9     19.47      0.00
    0    7    9     40.81      0.00
    7    8    9     15.97      0.00
    0    9    9     20.67      0.00
    2    9    9    -11.63      0.00
    4    9    9    -19.43      0.00
    6    9    9     45.58      0.00
    8    9    9     17.76      0.00
    0    0   10    -27.62      0.00
    1    1   10    -34.52      0.00
    1    3   10    -67.14      0.00
    1    5   10    -40.18      0.00
    1    7   10     -2.70      0.00
    1    9   10     14.67      0.00
    0    2   10     19.24      0.00
    2    2   10      4.62      0.00
    2    4   10    -57.64      0.00
    2    6   10     36.43      0.00
    2    8   10    -20.89      0.00
    3    3   10     67.05      0.00
    3    5   10     -0.45      0.00
    3    7   10     -5.40      0.00
    3    9   10    -34.89      0.00
    0    4   10     54.33      0.00
    4    4   10    139.90      0.00
    4    6   10    -59.84      0.00
    4    8   10     54.27      0.00
    5    5   10     19.62      0.00
    5    7   10     22.06      0.00
    5    9   10     -7.62      0.00
    0    6   10    -26.94      0.00
    6    6   10    -84.51      0.00
    6    8   10      9.20      0.00
    7    7   10    -25.99      0.00
    7    9   10    -27.70      0.00
    0    8   10     -9.80      0.00
    8    8   10    -63.34      0.00
    9    9   10     21.40      0.00
    0   10   10      4.50      0.00
    2   10   10      5.45      0.00
    4   10   10    -17.32      0.00
    6   10   10     70.30      0.00
    8   10   10     10.62      0.00
   10   10   10     43.39      0.00
    0    1   11    -17.56      0.00
    1    2   11     47.91      0.00
    1    4   11     14.36      0.00
    1    6   11     17.57      0.00
    1    8   11     23.96      0.00
    1   10   11     -1.64      0.00
    2    3   11    -18.82      0.00
    2    5   11     26.52      0.00
    2    7   11     28.59      0.00
    2    9   11    -24.46      0.00
    0    3   11      5.39      0.00
    3    4   11     11.73      0.00
    3    6   11     38.79      0.00
    3    8   11     -1.97      0.00
    3   10   11      7.91      0.00
    4    5   11      2.77      0.00
    4    7   11      8.22      0.00
    4    9   11     36.93      0.00
    0    5   11    -15.89      0.00
    5    6   11      1.90      0.00
    5    8   11     15.98      0.00
    5   10   11    -32.38      0.00
    6    7   11     19.72      0.00
    6    9   11    -28.88      0.00
    0    7   11      1.07      0.00
    7    8   11     10.13      0.00
    7   10   11     23.42      0.00
    8    9   11    -14.97      0.00
    0    9   11     13.86      0.00
    9   10   11     -1.36      0.00
    0   11   11     37.26      0.00
    2   11   11     -2.01      0.00
    4   11   11    -14.77      0.00
    6   11   11      1.05      0.00
    8   11   11     31.17      0.00
   10   11   11     -5.94      0.00
    0    0   12      6.25      0.00
    1    1   12    -49.72      0.00
    1    3   12      1.12      0.00
    1    5   12     77.00      0.00
    1    7   12     29.05      0.00
    1    9   12     13.85      0.00
    1   11   12      4.94      0.00
    0    2   12    -14.72      0.00
    2    2   12      7.57      0.00
    2    4   12     31.60      0.00
    2    6   12    -21.70      0.00
    2    8   12     -7.30      0.00
    2   10   12    -12.54      0.00
    3    3   12    -18.42      0.00
    3    5   12     -7.67      0.00
    3    7   12     20.25      0.00
    3    9   12      5.31      0.00
    3   11   12     -1.50      0.00
    0    4   12     23.53      0.00
    4    4   12    -18.91      0.00
    4    6   12      5.74      0.00
    4    8   12     15.00      0.00
    4   10   12     47.72      0.00
    5    5   12    -15.15      0.00
    5    7   12     12.52      0.00
    5    9   12     -2.41      0.00
    5   11   12     10.25      0.00
    0    6   12    -15.93      0.00
    6    6   12      2.47      0.00
    6    8   12    -35.84      0.00
    6   10   12     13.64      0.00
    7    7   12     27.87      0.00
    7    9   12     27.27      0.00
    7   11   12    -13.19      0.00
    0    8   12     22.06      0.00
    8    8   12      1.79      0.00
    8   10   12    -11.91      0.00
    9    9   12    -48.96      0.00
    9   11   12     75.55      0.00
    0   10   12    -10.42      0.00
   10   10   12    -47.98      0.00
   11   11   12    -23.94      0.00
    0   12   12     31.29      0.00
    2   12   12    -30.24      0.00
    4   12   12      8.98      0.00
    6   12   12    -14.65      0.00
    8   12   12     13.71      0.00
   10   12   12    -13.07      0.00
   12   12   12    -23.35      0.00
    0    1   13    -35.22      0.00
    1    2   13     21.25      0.00
    1    4   13      0.06      0.00
    1    6   13     14.12      0.00
    1    8   13      3.25      0.00
    1   10   13      0.62      0.00
    1   12   13    -19.04      0.00
    2    3   13      4.16      0.00
    2    5   13      6.35      0.00
    2    7   13     -1.67      0.00
    2    9   13     -2.92      0.00
    2   11   13      8.08      0.00
    0    3   13     36.65      0.00
    3    4   13    -23.03      0.00
    3    6   13     -6.89      0.00
    3    8   13     -4.14      0.00
    3   10   13    -11.64      0.00
    3   12   13      9.46      0.00
    4    5   13     21.35      0.00
    4    7   13      6.29      0.00
    4    9   13     -3.75      0.00
    4   11   13     12.60      0.00
    0    5   13      4.48      0.00
    5    6   13     -9.00      0.00
    5    8   13     -2.43      0.00
    5   10   13    -12.34      0.00
    5   12   13    -26.14      0.00
    6    7   13     13.02      0.00
    6    9   13    -13.68      0.00
    6   11   13      7.11      0.00
    0    7   13    -11.45      0.00
    7    8   13      8.13      0.00
    7   10   13    -31.42      0.00
    7   12   13    -77.05      0.00
    8    9   13     16.81      0.00
    8   11   13      7.43      0.00
    0    9   13     17.73      0.00
    9   10   13     -6.50      0.00
    9   12   13    -14.92      0.00
   10   11   13     42.41      0.00
    0   11   13    -59.33      0.00
   11   12   13    -48.03      0.00
    0   13   13     45.87      0.00
    2   13   13     34.61      0.00
    4   13   13      4.38      0.00
    6   13   13    -29.68      0.00
    8   13   13     19.96      0.00
   10   13   13    -11.50      0.00
   12   13   13      0.54      0.00
    0    0   14    -76.44      0.00
    1    1   14     42.00      0.00
    1    3   14      7.80      0.00
    1    5   14    -20.46      0.00
    1    7   14    -26.03      0.00
    1    9   14    -12.43      0.00
    1   11   14     31.24      0.00
    1   13   14     96.99      0.00
    0    2   14    -15.89      0.00
    2    2   14    -56.97      0.00
    2    4   14     11.05      0.00
    2    6   14    -26.61      0.00
    2    8   14    -15.06      0.00
    2   10   14     24.35      0.00
    2   12   14    -13.65      0.00
    3    3   14     21.93      0.00
    3    5   14     -7.87      0.00
    3    7   14     -3.73      0.00
    3    9   14    -12.71      0.00
    3   11   14     -6.43      0.00
    3   13   14     50.25      0.00
    0    4   14    -28.97      0.00
    4    4   14     26.56      0.00
    4    6   14     55.67      0.00
    4    8   14      7.77      0.00
    4   10   14    -13.45      0.00
    4   12   14    -19.79      0.00
    5    5   14    -34.65      0.00
    5    7   14      2.65      0.00
    5    9   14     -7.27      0.00
    5   11   14    -42.08      0.00
    5   13   14     -3.94      0.00
    0    6   14     15.05      0.00
    6    6   14    -41.50      0.00
    6    8   14     10.01      0.00
    6   10   14      4.93      0.00
    6   12   14      7.86      0.00
    7    7   14    -50.11      0.00
    7    9   14      4.55      0.00
    7   11   14    -92.87      0.00
    7   13   14     24.10      0.00
    0    8   14     16.70      0.00
    8    8   14    -40.82      0.00
    8   10   14   -124.86      0.00
    8   12   14    -32.86      0.00
    9    9   14    -70.52      0.00
    9   11   14    -35.65      0.00
    9   13   14    -18.87      0.00
    0   10   14     19.20      0.00
   10   10   14    -30.10      0.00
   10   12   14      5.56      0.00
   11   11   14     13.10      0.00
   11   13   14      9.12      0.00
    0   12   14     -8.11      0.00
   12   12   14     15.07      0.00
   13   13   14     28.05      0.00
    0   14   14     77.57      0.00
    2   14   14     -4.34      0.00
    4   14   14     -7.63      0.00
    6   14   14    -12.10      0.00
    8   14   14     27.50      0.00
   10   14   14      0.48      0.00
   12   14   14    -20.49      0.00
   14   14   14    -29.82      0.00
    0    1   15     32.83      0.00
    1    2   15    -17.34      0.00
    1    4   15     11.67      0.00
    1    6   15     -8.34      0.00
    1    8   15     12.39      0.00
    1   10   15    -33.81      0.00
    1   12   15    -80.52      0.00
    1   14   15     12.48      0.00
    2    3   15     -9.91      0.00
    2    5   15     29.45      0.00
    2    7   15     18.66      0.00
    2    9   15    -16.34      0.00
    2   11   15     -2.31      0.00
    2   13   15     -0.06      0.00
    0    3   15     17.55      0.00
    3    4   15     -0.66      0.00
    3    6   15     19.55      0.00
    3    8   15      8.47      0.00
    3   10   15    -46.44      0.00
    3   12   15     24.06      0.00
    3   14   15    -11.04      0.00
    4    5   15    -40.16      0.00
    4    7   15    -18.94      0.00
    4    9   15     16.97      0.00
    4   11   15     41.62      0.00
    4   13   15      7.77      0.00
    0    5   15    -48.98      0.00
    5    6   15     31.89      0.00
    5    8   15     17.18      0.00
    5   10   15    -19.60      0.00
    5   12   15     59.67      0.00
    5   14   15     18.33      0.00
    6    7   15    -10.01      0.00
    6    9   15     61.69      0.00
    6   11   15     83.78      0.00
    6   13   15     -5.96      0.00
    0    7   15     -2.44      0.00
    7    8   15     98.00      0.00
    7   10   15     49.30      0.00
    7   12   15     25.71      0.00
    7   14   15    -11.90      0.00
    8    9   15     69.21      0.00
    8   11   15     27.25      0.00
    8   13   15     -4.53      0.00
    0    9   15     33.25      0.00
    9   10   15     -2.11      0.00
    9   12   15      5.73      0.00
    9   14   15      8.42      0.00
   10   11   15      4.48      0.00
   10   13   15      0.42      0.00
    0   11   15    -24.76      0.00
   11   12   15     -3.98      0.00
   11   14   15     21.21      0.00
   12   13   15      5.39      0.00
    0   13   15    -24.17      0.00
   13   14   15     -1.27      0.00
    0   15   15    -19.70      0.00
    2   15   15     29.24      0.00
    4   15   15    -16.79      0.00
    6   15   15    -14.20      0.00
    8   15   15      9.76      0.00
   10   15   15      4.05      0.00
   12   15   15     -2.83      0.00
   14   15   15      9.82      0.00
    0    0   16    117.25      0.00
    1    1   16    -34.81      0.00
    1    3   16    -16.07      0.00
    1    5   16      2.07      0.00
    1    7   16     24.87      0.00
    1    9   16    -25.37      0.00
    1   11   16     -0.79      0.00
    1   13   16     12.68      0.00
    1   15   16      2.95      0.00
    0    2   16     43.55      0.00
    2    2   16    -14.16      0.00
    2    4   16     21.02      0.00
    2    6   16    219.31      0.00
    2    8   16     10.93      0.00
    2   10   16      2.36      0.00
    2   12   16      2.35      0.00
    2   14   16    -30.03      0.00
    3    3   16     33.41      0.00
    3    5   16     17.91      0.00
    3    7   16     28.76      0.00
    3    9   16     14.53      0.00
    3   11   16     42.10      0.00
    3   13   16      5.93      0.00
    3   15   16     16.73      0.00
    0    4   16      3.27      0.00
    4    4   16    -41.69      0.00
    4    6   16      2.56      0.00
    4    8   16    -17.66      0.00
    4   10   16    -27.14      0.00
    4   12   16      1.15      0.00
    4   14   16      3.67      0.00
    5    5   16     42.82      0.00
    5    7   16     51.00      0.00
    5    9   16   -116.52      0.00
    5   11   16    -23.52      0.00
    5   13   16     -4.69      0.00
    5   15   16      2.75      0.00
    0    6   16     58.54      0.00
    6    6   16    -32.00      0.00
    6    8   16     20.43      0.00
    6   10   16    -12.78      0.00
    6   12   16      4.88      0.00
    6   14   16      0.79      0.00
    7    7   16    -27.61      0.00
    7    9   16    -23.87      0.00
    7   11   16     -4.75      0.00
    7   13   16      3.90      0.00
    7   15   16      8.57      0.00
    0    8   16    -54.31      0.00
    8    8   16     88.43      0.00
    8   10   16      5.01      0.00
    8   12   16      3.63      0.00
    8   14   16      2.77      0.00
    9    9   16     30.37      0.00
    9   11   16     10.62      0.00
    9   13   16     19.01      0.00
    9   15   16      7.17      0.00
    0   10   16      0.34      0.00
   10   10   16    -20.88      0.00
   10   12   16     -9.75      0.00
   10   14   16      9.16      0.00
   11   11   16     -8.63      0.00
   11   13   16      6.16      0.00
   11   15   16      0.61      0.00
    0   12   16     -9.09      0.00
   12   12   16      6.70      0.00
   12   14   16    -28.15      0.00
   13   13   16      0.66      0.00
   13   15   16    -17.65      0.00
    0   14   16    -32.27      0.00
   14   14   16      8.88      0.00
   15   15   16    -32.02      0.00
    0   16   16    -56.53      0.00
    2   16   16     27.32      0.00
    4   16   16      1.27      0.00
    6   16   16     -9.25      0.00
    8   16   16     -2.19      0.00
   10   16   16    -11.98      0.00
   12   16   16    -32.83      0.00
   14   16   16      2.92      0.00
   16   16   16     -1.80      0.00
    0    1   17    -43.20      0.00
    1    2   17     15.35      0.00
    1    4   17    -36.11      0.00
    1    6   17     17.50      0.00
    1    8   17    -25.39      0.00
    1   10   17    -10.94      0.00
    1   12   17    -33.44      0.00
    1   14   17     10.99      0.00
    1   16   17     -0.82      0.00
    2    3   17    -22.37      0.00
    2    5   17      0.72      0.00
    2    7   17     39.65      0.00
    2    9   17     -3.65      0.00
    2   11   17      0.53      0.00
    2   13   17    -20.40      0.00
    2   15   17    -23.39      0.00
    0    3   17     14.23      0.00
    3    4   17      6.70      0.00
    3    6   17     26.16      0.00
    3    8   17    123.57      0.00
    3   10   17    -13.49      0.00
    3   12   17     -9.75      0.00
    3   14   17      8.70      0.00
    3   16   17    -14.21      0.00
    4    5   17     -2.13      0.00
    4    7   17     56.35      0.00
    4    9   17    -29.54      0.00
    4   11   17      3.63      0.00
    4   13   17      5.21      0.00
    4   15   17     20.12      0.00
    0    5   17     17.94      0.00
    5    6   17    -20.18      0.00
    5    8   17     22.84      0.00
    5   10   17    -21.91      0.00
    5   12   17    -13.54      0.00
    5   14   17     10.00      0.00
    5   16   17     -0.03      0.00
    6    7   17    -31.39      0.00
    6    9   17     -3.23      0.00
    6   11   17     -3.87      0.00
    6   13   17     -1.38      0.00
    6   15   17     -1.90      0.00
    0    7   17    -47.48      0.00
    7    8   17    -35.10      0.00
    7   10   17      9.50      0.00
    7   12   17      9.44      0.00
    7   14   17    -21.94      0.00
    7   16   17      0.95      0.00
    8    9   17     -2.38      0.00
    8   11   17     -6.00      0.00
    8   13   17      6.90      0.00
    8   15   17      5.91      0.00
    0    9   17     32.87      0.00
    9   10   17      2.37      0.00
    9   12   17     -0.61      0.00
    9   14   17     -8.25      0.00
    9   16   17     -8.89      0.00
   10   11   17    -12.90      0.00
   10   13   17      2.06      0.00
   10   15   17      1.91      0.00
    0   11   17      1.52      0.00
   11   12   17      6.59      0.00
   11   14   17     12.06      0.00
   11   16   17     -4.04      0.00
   12   13   17     -6.31      0.00
   12   15   17     -2.06      0.00
    0   13   17     32.18      0.00
   13   14   17     -3.88      0.00
   13   16   17    -11.54      0.00
   14   15   17      2.40      0.00
    0   15   17    -24.24      0.00
   15   16   17      4.40      0.00
    0   17   17     17.54      0.00
    2   17   17     -2.90      0.00
    4   17   17      8.80      0.00
    6   17   17    -20.53      0.00
    8   17   17     15.66      0.00
   10   17   17      3.47      0.00
   12   17   17     24.64      0.00
   14   17   17    -12.10      0.00
   16   17   17     -3.89      0.00
    0    0   18     69.49      0.00
    1    1   18      4.98      0.00
    1    3   18    -38.47      0.00
    1    5   18      9.66      0.00
    1    7   18    -80.37      0.00
    1    9   18    -16.92      0.00
    1   11   18     13.02      0.00
    1   13   18    -15.60      0.00
    1   15   18    -21.28      0.00
    1   17   18      2.95      0.00
    0    2   18    -41.95      0.00
    2    2   18    -22.11      0.00
    2    4   18    -12.28      0.00
    2    6   18    -46.05      0.00
    2    8   18    -62.77      0.00
    2   10   18    -17.92      0.00
    2   12   18     13.52      0.00
    2   14   18      1.55      0.00
    2   16   18    -16.39      0.00
    3    3   18     69.00      0.00
    3    5   18     62.57      0.00
    3    7   18    -38.34      0.00
    3    9   18     11.65      0.00
    3   11   18    -11.15      0.00
    3   13   18    -22.53      0.00
    3   15   18     29.65      0.00
    3   17   18     12.76      0.00
    0    4   18     65.07      0.00
    4    4   18    127.61      0.00
    4    6   18    -24.30      0.00
    4    8   18     17.60      0.00
    4   10   18      1.27      0.00
    4   12   18    -13.09      0.00
    4   14   18     -8.07      0.00
    4   16   18     17.33      0.00
    5    5   18    -80.26      0.00
    5    7   18    -25.40      0.00
    5    9   18     -3.90      0.00
    5   11   18      1.40      0.00
    5   13   18     -2.73      0.00
    5   15   18      0.56      0.00
    5   17   18     -3.97      0.00
    0    6   18     48.57      0.00
    6    6   18     33.65      0.00
    6    8   18     16.02      0.00
    6   10   18    -12.15      0.00
    6   12   18     11.33      0.00
    6   14   18     -9.61      0.00
    6   16   18      1.32      0.00
    7    7   18     -2.91      0.00
    7    9   18      1.86      0.00
    7   11   18      5.48      0.00
    7   13   18     -1.49      0.00
    7   15   18      4.94      0.00
    7   17   18     -2.59      0.00
    0    8   18     81.53      0.00
    8    8   18     -3.46      0.00
    8   10   18      0.24      0.00
    8   12   18      7.75      0.00
    8   14   18     -4.72      0.00
    8   16   18     -0.53      0.00
    9    9   18     -5.00      0.00
    9   11   18     14.85      0.00
    9   13   18     11.89      0.00
    9   15   18     -6.87      0.00
    9   17   18     -3.26      0.00
    0   10   18    -13.50      0.00
   10   10   18     21.47      0.00
   10   12   18     -7.28      0.00
   10   14   18     11.86      0.00
   10   16   18     -1.58      0.00
   11   11   18     11.08      0.00
   11   13   18    -13.70      0.00
   11   15   18      6.30      0.00
   11   17   18     -6.15      0.00
    0   12   18     42.10      0.00
   12   12   18     30.29      0.00
   12   14   18      5.01      0.00
   12   16   18      1.61      0.00
   13   13   18      9.38      0.00
   13   15   18     -4.17      0.00
   13   17   18      2.93      0.00
    0   14   18     56.14      0.00
   14   14   18     16.50      0.00
   14   16   18     -1.27      0.00
   15   15   18    -14.74      0.00
   15   17   18      0.30      0.00
    0   16   18    -20.75      0.00
   16   16   18     -0.76      0.00
   17   17   18     -9.27      0.00
    0   18   18      3.56      0.00
    2   18   18    -44.72      0.00
    4   18   18    -16.40      0.00
    6   18   18    -14.22      0.00
    8   18   18     -1.67      0.00
   10   18   18     -2.15      0.00
   12   18   18      4.26      0.00
   14   18   18     -6.08      0.00
   16   18   18    -15.73      0.00
   18   18   18    -28.92      0.00
    0    1   19    116.66      0.00
    1    2   19   -113.53      0.00
    1    4   19    -43.68      0.00
    1    6   19     27.59      0.00
    1    8   19    -32.25      0.00
    1   10   19     10.81      0.00
    1   12   19     -3.18      0.00
    1   14   19      5.37      0.00
    1   16   19      8.19      0.00
    1   18   19    -19.31      0.00
    2    3   19     23.51      0.00
    2    5   19      0.39      0.00
    2    7   19      0.49      0.00
    2    9   19    -19.96      0.00
    2   11   19     -1.01      0.00
    2   13   19     16.58      0.00
    2   15   19     -5.29      0.00
    2   17   19     15.04      0.00
    0    3   19    -17.22      0.00
    3    4   19      6.72      0.00
    3    6   19     -5.69      0.00
    3    8   19      8.99      0.00
    3   10   19      8.98      0.00
    3   12   19     15.97      0.00
    3   14   19     14.94      0.00
    3   16   19     -4.05      0.00
    3   18   19     15.77      0.00
    4    5   19     -0.51      0.00
    4    7   19      3.54      0.00
    4    9   19      5.56      0.00
    4   11   19     -9.11      0.00
    4   13   19     -1.68      0.00
    4   15   19      3.10      0.00
    4   17   19     -0.60      0.00
    0    5   19    -50.32      0.00
    5    6   19      5.10      0.00
    5    8   19     -7.83      0.00
    5   10   19     26.91      0.00
    5   12   19    -12.57      0.00
    5   14   19    -29.80      0.00
    5   16   19     26.71      0.00
    5   18   19     11.31      0.00
    6    7   19     -8.28      0.00
    6    9   19    -15.72      0.00
    6   11   19     -3.32      0.00
    6   13   19     -1.36      0.00
    6   15   19     -9.08      0.00
    6   17   19     -9.41      0.00
    0    7   19     20.76      0.00
    7    8   19     -2.77      0.00
    7   10   19      0.85      0.00
    7   12   19     -7.50      0.00
    7   14   19     14.28      0.00
    7   16   19     -4.68      0.00
    7   18   19    -15.22      0.00
    8    9   19     21.30      0.00
    8   11   19     23.15      0.00
    8   13   19    -12.35      0.00
    8   15   19      4.97      0.00
    8   17   19     -5.26      0.00
    0    9   19     30.90      0.00
    9   10   19    -16.23      0.00
    9   12   19     -9.59      0.00
    9   14   19      5.46      0.00
    9   16   19      0.74      0.00
    9   18   19     -3.06      0.00
   10   11   19      4.41      0.00
   10   13   19      8.12      0.00
   10   15   19     10.43      0.00
   10   17   19     -0.94      0.00
    0   11   19    -13.38      0.00
   11   12   19    -11.44      0.00
   11   14   19    -13.85      0.00
   11   16   19      8.31      0.00
   11   18   19      4.83      0.00
   12   13   19      9.17      0.00
   12   15   19    -21.45      0.00
   12   17   19      4.23      0.00
    0   13   19     12.25      0.00
   13   14   19     -1.06      0.00
   13   16   19    -13.59      0.00
   13   18   19      0.79      0.00
   14   15   19     -0.46      0.00
   14   17   19      9.80      0.00
    0   15   19    -11.88      0.00
   15   16   19      3.67      0.00
   15   18   19     -2.65      0.00
   16   17   19      2.31      0.00
    0   17   19      6.98      0.00
   17   18   19      3.68      0.00
    0   19   19     -0.87      0.00
    2   19   19     -5.97      0.00
    4   19   19     11.64      0.00
    6   19   19     -6.45      0.00
    8   19   19      9.46      0.00
   10   19   19      3.40      0.00
   12   19   19      0.09      0.00
   14   19   19    -11.72      0.00
   16   19   19      1.88      0.00
   18   19   19     -1.67      0.00
    0    0   20    143.86      0.00
    1    1   20    -10.74      0.00
    1    3   20      4.83      0.00
    1    5   20      0.05      0.00
    1    7   20      8.67      0.00
    1    9   20      1.01      0.00
    1   11   20     -3.11      0.00
    1   13   20     -0.87      0.00
    1   15   20     15.63      0.00
    1   17   20     -0.43      0.00
    1   19   20     -6.81      0.00
    0    2   20      0.49      0.00
    2    2   20     -2.21      0.00
    2    4   20     -9.53      0.00
    2    6   20    -14.33      0.00
    2    8   20     -8.49      0.00
    2   10   20      9.71      0.00
    2   12   20    -32.08      0.00
    2   14   20     -5.47      0.00
    2   16   20     -6.86      0.00
    2   18   20      4.39      0.00
    3    3   20      3.45      0.00
    3    5   20     30.40      0.00
    3    7   20     24.95      0.00
    3    9   20    -11.79      0.00
    3   11   20      1.39      0.00
    3   13   20      9.64      0.00
    3   15   20    -22.95      0.00
    3   17   20    -15.91      0.00
    3   19   20     -1.96      0.00
    0    4   20     38.20      0.00
    4    4   20    -40.29      0.00
    4    6   20    -12.21      0.00
    4    8   20     -1.49      0.00
    4   10   20    -11.61      0.00
    4   12   20     11.00      0.00
    4   14   20      8.08      0.00
    4   16   20    -20.91      0.00
    4   18   20      6.73      0.00
    5    5   20     13.74      0.00
    5    7   20     17.44      0.00
    5    9   20     -2.65      0.00
    5   11   20    -11.38      0.00
    5   13   20     -1.41      0.00
    5   15   20    -21.26      0.00
    5   17   20      3.98      0.00
    5   19   20     -3.93      0.00
    0    6   20     -6.80      0.00
    6    6   20     25.16      0.00
    6    8   20    -15.48      0.00
    6   10   20     -8.39      0.00
    6   12   20      3.33      0.00
    6   14   20     -5.23      0.00
    6   16   20     -3.84      0.00
    6   18   20     -4.12      0.00
    7    7   20     -3.47      0.00
    7    9   20     12.32      0.00
    7   11   20      8.71      0.00
    7   13   20    -11.48      0.00
    7   15   20     -7.89      0.00
    7   17   20     -2.96      0.00
    7   19   20     -4.61      0.00
    0    8   20     -7.17      0.00
    8    8   20     -2.84      0.00
    8   10   20      5.97      0.00
    8   12   20     11.23      0.00
    8   14   20      4.63      0.00
    8   16   20      9.85      0.00
    8   18   20      1.19      0.00
    9    9   20     -2.99      0.00
    9   11   20     -4.91      0.00
    9   13   20      3.25      0.00
    9   15   20     -4.47      0.00
    9   17   20      2.77      0.00
    9   19   20      5.90      0.00
    0   10   20     -3.57      0.00
   10   10   20      4.12      0.00
   10   12   20     -0.62      0.00
   10   14   20    -15.84      0.00
   10   16   20     -4.48      0.00
   10   18   20      8.96      0.00
   11   11   20     -1.85      0.00
   11   13   20     -3.19      0.00
   11   15   20      8.55      0.00
   11   17   20     -2.97      0.00
   11   19   20     -1.80      0.00
    0   12   20     21.73      0.00
   12   12   20     12.59      0.00
   12   14   20     -2.87      0.00
   12   16   20      8.51      0.00
   12   18   20      8.22      0.00
   13   13   20     -9.75      0.00
   13   15   20     -3.11      0.00
   13   17   20     -4.81      0.00
   13   19   20     -4.47      0.00
    0   14   20     11.61      0.00
   14   14   20     -0.57      0.00
   14   16   20     -7.04      0.00
   14   18   20      2.75      0.00
   15   15   20      3.47      0.00
   15   17   20    -12.74      0.00
   15   19   20     -2.78      0.00
    0   16   20      7.54      0.00
   16   16   20    -21.35      0.00
   16   18   20     11.31      0.00
   17   17   20     -9.38      0.00
   17   19   20      8.71      0.00
    0   18   20      2.78      0.00
   18   18   20      8.82      0.00
   19   19   20      0.98      0.00
    0   20   20     36.72      0.00
    2   20   20      5.75      0.00
    4   20   20      5.78      0.00
    6   20   20    -24.00      0.00
    8   20   20      1.74      0.00
   10   20   20     -1.42      0.00
   12   20   20     -3.19      0.00
   14   20   20      1.84      0.00
   16   20   20     11.85      0.00
   18   20   20    -11.21      0.00
   20   20   20    -11.20      0.00
    0    1   21      1.09      0.00
    1    2   21     -2.60      0.00
    1    4   21     -1.68      0.00
    1    6   21     -2.90      0.00
    1    8   21     12.23      0.00
    1   10   21     -7.55      0.00
    1   12   21      4.06      0.00
    1   14   21    -18.14      0.00
    1   16   21     -7.87      0.00
    1   18   21    -13.97      0.00
    1   20   21     11.82      0.00
    2    3   21     -8.87      0.00
    2    5   21    -17.53      0.00
    2    7   21    -15.86      0.00
    2    9   21      3.51      0.00
    2   11   21     -2.40      0.00
    2   13   21      2.76      0.00
    2   15   21    -10.78      0.00
    2   17   21     -2.48      0.00
    2   19   21    -14.41      0.00
    0    3   21     -8.14      0.00
    3    4   21      4.62      0.00
    3    6   21     -7.66      0.00
    3    8   21     11.16      0.00
    3   10   21    -13.16      0.00
    3   12   21     -3.71      0.00
    3   14   21      5.58      0.00
    3   16   21      8.22      0.00
    3   18   21     11.91      0.00
    3   20   21     -4.09      0.00
    4    5   21      2.62      0.00
    4    7   21     10.77      0.00
    4    9   21      0.44      0.00
    4   11   21      8.76      0.00
    4   13   21     13.75      0.00
    4   15   21     12.43      0.00
    4   17   21    -10.15      0.00
    4   19   21      5.95      0.00
    0    5   21     35.80      0.00
    5    6   21    -23.59      0.00
    5    8   21      6.25      0.00
    5   10   21    -11.59      0.00
    5   12   21      6.84      0.00
    5   14   21      8.42      0.00
    5   16   21     -2.02      0.00
    5   18   21     -6.49      0.00
    5   20   21     -9.93      0.00
    6    7   21     -6.11      0.00
    6    9   21      1.68      0.00
    6   11   21      6.72      0.00
    6   13   21     -7.35      0.00
    6   15   21      0.13      0.00
    6   17   21      6.46      0.00
    6   19   21      5.20      0.00
    0    7   21      9.92      0.00
    7    8   21     11.54      0.00
    7   10   21      9.28      0.00
    7   12   21    -18.19      0.00
    7   14   21     -0.03      0.00
    7   16   21      5.57      0.00
    7   18   21     -8.14      0.00
    7   20   21     -7.07      0.00
    8    9   21    -11.78      0.00
    8   11   21      0.22      0.00
    8   13   21      2.20      0.00
    8   15   21     14.29      0.00
    8   17   21     -5.36      0.00
    8   19   21      3.56      0.00
    0    9   21      3.15      0.00
    9   10   21      8.66      0.00
    9   12   21      3.59      0.00
    9   14   21     -3.96      0.00
    9   16   21      3.44      0.00
    9   18   21     -2.26      0.00
    9   20   21     -2.67      0.00
   10   11   21     -0.98      0.00
   10   13   21     -2.68      0.00
   10   15   21     -2.62      0.00
   10   17   21      0.80      0.00
   10   19   21      4.60      0.00
    0   11   21      2.19      0.00
   11   12   21      3.54      0.00
   11   14   21      1.82      0.00
   11   16   21     -5.04      0.00
   11   18   21     10.32      0.00
   11   20   21      0.00      0.00
   12   13   21     -4.76      0.00
   12   15   21      9.93      0.00
   12   17   21     -1.03      0.00
   12   19   21      0.61      0.00
    0   13   21      7.37      0.00
   13   14   21     -2.04      0.00
   13   16   21      8.68      0.00
   13   18   21     -2.70      0.00
   13   20   21      0.63      0.00
   14   15   21     -6.43      0.00
   14   17   21      3.48      0.00
   14   19   21      1.43      0.00
    0   15   21      6.76      0.00
   15   16   21      4.80      0.00
   15   18   21     -0.88      0.00
   15   20   21      2.57      0.00
   16   17   21      3.22      0.00
   16   19   21     -1.00      0.00
    0   17   21      5.19      0.00
   17   18   21      2.75      0.00
   17   20   21      0.46      0.00
   18   19   21      0.38      0.00
    0   19   21      2.28      0.00
   19   20   21     -1.64      0.00
    0   21   21    -22.51      0.00
    2   21   21     -7.39      0.00
    4   21   21      1.53      0.00
    6   21   21    -16.03      0.00
    8   21   21      3.59      0.00
   10   21   21      6.25      0.00
   12   21   21      5.36      0.00
   14   21   21    -14.27      0.00
   16   21   21      8.96      0.00
   18   21   21     10.21      0.00
   20   21   21     11.88      0.00
    0    0   22    -44.00      0.00
    1    1   22      7.68      0.00
    1    3   22      5.86      0.00
    1    5   22    -16.02      0.00
    1    7   22      5.20      0.00
    1    9   22      0.51      0.00
    1   11   22      9.85      0.00
    1   13   22      1.66      0.00
    1   15   22      0.91      0.00
    1   17   22     22.88      0.00
    1   19   22      3.19      0.00
    1   21   22     -5.34      0.00
    0    2   22    -16.66      0.00
    2    2   22    -17.56      0.00
    2    4   22      9.55      0.00
    2    6   22      7.16      0.00
    2    8   22    -20.35      0.00
    2   10   22      1.43      0.00
    2   12   22     -7.10      0.00
    2   14   22      5.41      0.00
    2   16   22    -12.45      0.00
    2   18   22     12.58      0.00
    2   20   22      0.95      0.00
    3    3   22      0.96      0.00
    3    5   22    -13.38      0.00
    3    7   22     -3.01      0.00
    3    9   22      7.09      0.00
    3   11   22      3.42      0.00
    3   13   22      8.70      0.00
    3   15   22     18.75      0.00
    3   17   22      2.18      0.00
    3   19   22     -7.58      0.00
    3   21   22      1.33      0.00
    0    4   22     -4.53      0.00
    4    4   22    -22.71      0.00
    4    6   22     28.39      0.00
    4    8   22    -12.67      0.00
    4   10   22    -20.87      0.00
    4   12   22     -4.85      0.00
    4   14   22      3.08      0.00
    4   16   22      5.01      0.00
    4   18   22     -0.13      0.00
    4   20   22      8.30      0.00
    5    5   22     -9.99      0.00
    5    7   22     -1.83      0.00
    5    9   22      7.27      0.00
    5   11   22    -10.22      0.00
    5   13   22     -7.86      0.00
    5   15   22      5.40      0.00
    5   17   22     -0.79      0.00
    5   19   22      1.13      0.00
    5   21   22      3.75      0.00
    0    6   22     16.64      0.00
    6    6   22     -5.42      0.00
    6    8   22     -6.92      0.00
    6   10   22      1.87      0.00
    6   12   22      4.07      0.00
    6   14   22     -7.74      0.00
    6   16   22     -6.64      0.00
    6   18   22     -5.55      0.00
    6   20   22      2.40      0.00
    7    7   22      7.61      0.00
    7    9   22      0.23      0.00
    7   11   22     -2.67      0.00
    7   13   22     -7.42      0.00
    7   15   22     11.79      0.00
    7   17   22      1.23      0.00
    7   19   22     -6.39      0.00
    7   21   22     -5.80      0.00
    0    8   22     -2.71      0.00
    8    8   22    -15.33      0.00
    8   10   22     -9.60      0.00
    8   12   22      8.78      0.00
    8   14   22     -9.69      0.00
    8   16   22     -1.01      0.00
    8   18   22      3.47      0.00
    8   20   22      9.15      0.00
    9    9   22      2.97      0.00
    9   11   22     10.12      0.00
    9   13   22     -6.66      0.00
    9   15   22     -2.81      0.00
    9   17   22     -1.18      0.00
    9   19   22      1.52      0.00
    9   21   22      4.91      0.00
    0   10   22     -5.60      0.00
   10   10   22    -13.14      0.00
   10   12   22     -4.68      0.00
   10   14   22     -6.13      0.00
   10   16   22     -5.06      0.00
   10   18   22     -4.47      0.00
   10   20   22     -7.73      0.00
   11   11   22     -1.38      0.00
   11   13   22      7.78      0.00
   11   15   22     -6.76      0.00
   11   17   22      0.40      0.00
   11   19   22     -2.48      0.00
   11   21   22     -6.23      0.00
    0   12   22     -7.79      0.00
   12   12   22    -18.17      0.00
   12   14   22      5.42      0.00
   12   16   22     -3.11      0.00
   12   18   22     -4.51      0.00
   12   20   22      8.76      0.00
   13   13   22      1.20      0.00
   13   15   22     -0.92      0.00
   13   17   22    -12.53      0.00
   13   19   22      2.42      0.00
   13   21   22     -4.38      0.00
    0   14   22     -5.69      0.00
   14   14   22      4.84      0.00
   14   16   22      8.36      0.00
   14   18   22     -3.01      0.00
   14   20   22     -4.79      0.00
   15   15   22     -5.73      0.00
   15   17   22      7.74      0.00
   15   19   22      1.86      0.00
   15   21   22      4.97      0.00
    0   16   22      6.27      0.00
   16   16   22     -5.11      0.00
   16   18   22     -3.71      0.00
   16   20   22      2.53      0.00
   17   17   22     -0.55      0.00
   17   19   22    -14.04      0.00
   17   21   22      6.07      0.00
    0   18   22     17.91      0.00
   18   18   22     -4.98      0.00
   18   20   22     11.42      0.00
   19   19   22      0.46      0.00
   19   21   22     -1.57      0.00
    0   20   22      2.03      0.00
   20   20   22      8.31      0.00
   21   21   22     -7.52      0.00
    0   22   22    -15.82      0.00
    2   22   22      7.40      0.00
    4   22   22    -11.29      0.00
    6   22   22      1.56      0.00
    8   22   22      7.30      0.00
   10   22   22    -11.40      0.00
   12   22   22     11.98      0.00
   14   22   22     -7.55      0.00
   16   22   22     -7.11      0.00
   18   22   22      8.47      0.00
   20   22   22    -14.24      0.00
   22   22   22     -5.53      0.00
    0    1   23     -3.12      0.00
    1    2   23     -6.21      0.00
    1    4   23      8.77      0.00
    1    6   23     -7.46      0.00
    1    8   23     -0.31      0.00
    1   10   23     -2.20      0.00
    1   12   23      4.82      0.00
    1   14   23     -5.58      0.00
    1   16   23     -6.15      0.00
    1   18   23      2.24      0.00
    1   20   23    -14.51      0.00
    1   22   23      4.93      0.00
    2    3   23     -6.13      0.00
    2    5   23      5.19      0.00
    2    7   23     -0.80      0.00
    2    9   23    -14.39      0.00
    2   11   23      0.98      0.00
    2   13   23      3.76      0.00
    2   15   23     -9.02      0.00
    2   17   23     -6.62      0.00
    2   19   23      4.14      0.00
    2   21   23     -8.13      0.00
    0    3   23     40.57      0.00
    3    4   23    -10.66      0.00
    3    6   23      3.09      0.00
    3    8   23     -8.81      0.00
    3   10   23     12.56      0.00
    3   12   23     -4.66      0.00
    3   14   23     -9.36      0.00
    3   16   23      2.52      0.00
    3   18   23    -10.75      0.00
    3   20   23      8.79      0.00
    3   22   23      4.92      0.00
    4    5   23      7.26      0.00
    4    7   23      5.21      0.00
    4    9   23      1.31      0.00
    4   11   23     -0.07      0.00
    4   13   23      6.69      0.00
    4   15   23      5.32      0.00
    4   17   23     16.16      0.00
    4   19   23     -0.67      0.00
    4   21   23      1.86      0.00
    0    5   23     -5.14      0.00
    5    6   23      0.36      0.00
    5    8   23      1.78      0.00
    5   10   23      0.72      0.00
    5   12   23    -10.35      0.00
    5   14   23     -2.69      0.00
    5   16   23     -0.74      0.00
    5   18   23     -1.92      0.00
    5   20   23     -8.94      0.00
    5   22   23     -5.17      0.00
    6    7   23    -11.03      0.00
    6    9   23      4.66      0.00
    6   11   23     -3.60      0.00
    6   13   23     -0.97      0.00
    6   15   23     -6.33      0.00
    6   17   23    -12.20      0.00
    6   19   23     -1.34      0.00
    6   21   23     -6.48      0.00
    0    7   23     -8.59      0.00
    7    8   23      6.20      0.00
    7   10   23      4.56      0.00
    7   12   23      0.55      0.00
    7   14   23     -8.64      0.00
    7   16   23     -4.07      0.00
    7   18   23      5.48      0.00
    7   20   23      4.94      0.00
    7   22   23      9.71      0.00
    8    9   23      1.47      0.00
    8   11   23      2.79      0.00
    8   13   23      0.04      0.00
    8   15   23      2.10      0.00
    8   17   23      5.79      0.00
    8   19   23     -2.71      0.00
    8   21   23      5.76      0.00
    0    9   23     10.80      0.00
    9   10   23      7.70      0.00
    9   12   23     -4.89      0.00
    9   14   23     -9.69      0.00
    9   16   23      1.92      0.00
    9   18   23      2.22      0.00
    9   20   23     -1.56      0.00
    9   22   23    -16.17      0.00
   10   11   23     -0.43      0.00
   10   13   23     -3.65      0.00
   10   15   23      1.58      0.00
   10   17   23     -4.08      0.00
   10   19   23     -6.42      0.00
   10   21   23     -5.72      0.00
    0   11   23      2.93      0.00
   11   12   23      2.19      0.00
   11   14   23     -3.90      0.00
   11   16   23     -1.24      0.00
   11   18   23    -10.15      0.00
   11   20   23     -4.80      0.00
   11   22   23      3.96      0.00
   12   13   23     -7.94      0.00
   12   15   23     -6.01      0.00
   12   17   23      4.70      0.00
   12   19   23      9.78      0.00
   12   21   23     -3.41      0.00
    0   13   23     -5.83      0.00
   13   14   23     -2.46      0.00
   13   16   23     14.04      0.00
   13   18   23    -12.58      0.00
   13   20   23    -12.04      0.00
   13   22   23      4.16      0.00
   14   15   23     -1.10      0.00
   14   17   23     -6.17      0.00
   14   19   23      3.84      0.00
   14   21   23     -3.86      0.00
    0   15   23     13.81      0.00
   15   16   23     -1.16      0.00
   15   18   23     14.30      0.00
   15   20   23      5.22      0.00
   15   22   23     -6.84      0.00
   16   17   23     -4.70      0.00
   16   19   23      2.23      0.00
   16   21   23     16.31      0.00
    0   17   23      8.15      0.00
   17   18   23      4.72      0.00
   17   20   23      4.90      0.00
   17   22   23      2.10      0.00
   18   19   23     -1.13      0.00
   18   21   23     -4.40      0.00
    0   19   23      5.13      0.00
   19   20   23     -0.18      0.00
   19   22   23     -5.20      0.00
   20   21   23      6.08      0.00
    0   21   23      2.76      0.00
   21   22   23     -1.09      0.00
    0   23   23     -1.62      0.00
    2   23   23    -21.36      0.00
    4   23   23      8.46      0.00
    6   23   23    -12.61      0.00
    8   23   23      1.34      0.00
   10   23   23      2.60      0.00
   12   23   23      2.83      0.00
   14   23   23     -1.76      0.00
   16   23   23      2.85      0.00
   18   23   23      0.17      0.00
   20   23   23     -4.13      0.00
   22   23   23     -7.75      0.00
    0    0   24     -6.40      0.00
    1    1   24     -2.30      0.00
    1    3   24     -0.57      0.00
    1    5   24      8.81      0.00
    1    7   24    -31.13      0.00
    1    9   24     -7.75      0.00
    1   11   24     -3.67      0.00
    1   13   24      2.05      0.00
    1   15   24     -2.36      0.00
    1   17   24      0.80      0.00
    1   19   24      5.62      0.00
    1   21   24     -8.65      0.00
    1   23   24     -6.13      0.00
    0    2   24     25.80      0.00
    2    2   24     -4.50      0.00
    2    4   24      6.86      0.00
    2    6   24    -24.86      0.00
    2    8   24      7.63      0.00
    2   10   24      3.53      0.00
    2   12   24     18.85      0.00
    2   14   24     -4.19      0.00
    2   16   24     -3.69      0.00
    2   18   24    -10.25      0.00
    2   20   24    -10.58      0.00
    2   22   24     -6.59      0.00
    3    3   24     -3.88      0.00
    3    5   24     -3.19      0.00
    3    7   24     -2.03      0.00
    3    9   24      0.29      0.00
    3   11   24     -7.52      0.00
    3   13   24     -7.16      0.00
    3   15   24      5.66      0.00
    3   17   24      1.51      0.00
    3   19   24      3.94      0.00
    3   21   24      6.87      0.00
    3   23   24     -9.47      0.00
    0    4   24     -1.50      0.00
    4    4   24     21.33      0.00
    4    6   24      5.71      0.00
    4    8   24     12.92      0.00
    4   10   24      6.11      0.00
    4   12   24      2.44      0.00
    4   14   24     -4.06      0.00
    4   16   24      6.15      0.00
    4   18   24     -4.80      0.00
    4   20   24      4.73      0.00
    4   22   24      8.08      0.00
    5    5   24    -13.18      0.00
    5    7   24      4.31      0.00
    5    9   24      2.64      0.00
    5   11   24      6.79      0.00
    5   13   24     -0.85      0.00
    5   15   24      1.28      0.00
    5   17   24      1.07      0.00
    5   19   24    -14.16      0.00
    5   21   24      7.71      0.00
    5   23   24      9.24      0.00
    0    6   24     23.99      0.00
    6    6   24      1.91      0.00
    6    8   24      2.13      0.00
    6   10   24    -11.02      0.00
    6   12   24     -4.03      0.00
    6   14   24     -2.59      0.00
    6   16   24     -0.37      0.00
    6   18   24      3.46      0.00
    6   20   24     -7.74      0.00
    6   22   24     -6.55      0.00
    7    7   24     -4.93      0.00
    7    9   24      2.16      0.00
    7   11   24     -1.29      0.00
    7   13   24     -9.90      0.00
    7   15   24    -10.77      0.00
    7   17   24      4.38      0.00
    7   19   24      6.61      0.00
    7   21   24     -2.58      0.00
    7   23   24      2.61      0.00
    0    8   24     12.87      0.00
    8    8   24     -9.43      0.00
    8   10   24     13.56      0.00
    8   12   24      5.28      0.00
    8   14   24     -0.42      0.00
    8   16   24     -3.59      0.00
    8   18   24     -6.11      0.00
    8   20   24     -5.23      0.00
    8   22   24     13.90      0.00
    9    9   24     -5.28      0.00
    9   11   24     -3.84      0.00
    9   13   24     -8.08      0.00
    9   15   24     13.85      0.00
    9   17   24     -8.06      0.00
    9   19   24      1.09      0.00
    9   21   24      1.95      0.00
    9   23   24      2.82      0.00
    0   10   24     -9.40      0.00
   10   10   24    -13.15      0.00
   10   12   24     -0.75      0.00
   10   14   24      1.57      0.00
   10   16   24      0.19      0.00
   10   18   24     -8.92      0.00
   10   20   24      2.62      0.00
   10   22   24    -11.26      0.00
   11   11   24    -10.08      0.00
   11   13   24     -3.13      0.00
   11   15   24     -4.23      0.00
   11   17   24      8.35      0.00
   11   19   24      4.90      0.00
   11   21   24      3.48      0.00
   11   23   24      0.97      0.00
    0   12   24     -7.12      0.00
   12   12   24     13.93      0.00
   12   14   24     -0.31      0.00
   12   16   24     -9.61      0.00
   12   18   24     -2.12      0.00
   12   20   24      1.33      0.00
   12   22   24    -10.63      0.00
   13   13   24      3.08      0.00
   13   15   24      6.64      0.00
   13   17   24     -0.70      0.00
   13   19   24     -0.32      0.00
   13   21   24      0.21      0.00
   13   23   24      1.80      0.00
    0   14   24     -5.28      0.00
   14   14   24     -0.80      0.00
   14   16   24      0.84      0.00
   14   18   24     -6.30      0.00
   14   20   24     -9.12      0.00
   14   22   24     -1.26      0.00
   15   15   24     -4.63      0.00
   15   17   24      5.49      0.00
   15   19   24     -3.15      0.00
   15   21   24      0.56      0.00
   15   23   24      3.54      0.00
    0   16   24      5.09      0.00
   16   16   24     -5.24      0.00
   16   18   24     -0.76      0.00
   16   20   24      4.56      0.00
   16   22   24      6.02      0.00
   17   17   24      6.23      0.00
   17   19   24      9.17      0.00
   17   21   24      4.63      0.00
   17   23   24     -2.62      0.00
    0   18   24    -10.48      0.00
   18   18   24      3.06      0.00
   18   20   24     -2.98      0.00
   18   22   24      1.35      0.00
   19   19   24    -12.64      0.00
   19   21   24      2.66      0.00
   19   23   24      0.87      0.00
    0   20   24      0.94      0.00
   20   20   24     -1.35      0.00
   20   22   24     -1.74      0.00
   21   21   24     -0.84      0.00
   21   23   24     -0.54      0.00
    0   22   24    -11.17      0.00
   22   22   24    -11.96      0.00
   23   23   24      1.22      0.00
    0   24   24     -7.99      0.00
    2   24   24      8.56      0.00
    4   24   24      3.84      0.00
    6   24   24    -18.91      0.00
    8   24   24      3.83      0.00
   10   24   24    -25.56      0.00
   12   24   24      5.08      0.00
   14   24   24     -3.63      0.00
   16   24   24    -20.26      0.00
   18   24   24     -9.43      0.00
   20   24   24     -0.74      0.00
   22   24   24     12.10      0.00
   24   24   24     10.61      0.00
    0    1   25      3.67      0.00
    1    2   25     -0.14      0.00
    1    4   25     -5.93      0.00
    1    6   25     14.94      0.00
    1    8   25     -8.96      0.00
    1   10   25     11.65      0.00
    1   12   25    -20.17      0.00
    1   14   25      0.53      0.00
    1   16   25      2.19      0.00
    1   18   25      1.87      0.00
    1   20   25      4.60      0.00
    1   22   25      2.11      0.00
    1   24   25     -8.84      0.00
    2    3   25      5.37      0.00
    2    5   25      8.48      0.00
    2    7   25      4.18      0.00
    2    9   25     -3.72      0.00
    2   11   25      8.97      0.00
    2   13   25     -3.39      0.00
    2   15   25      5.36      0.00
    2   17   25     -6.84      0.00
    2   19   25      5.38      0.00
    2   21   25     -5.95      0.00
    2   23   25     -5.48      0.00
    0    3   25     -7.64      0.00
    3    4   25     -5.10      0.00
    3    6   25     -2.97      0.00
    3    8   25     -7.50      0.00
    3   10   25     -0.05      0.00
    3   12   25     -0.07      0.00
    3   14   25      4.25      0.00
    3   16   25     -3.85      0.00
    3   18   25      1.43      0.00
    3   20   25      2.62      0.00
    3   22   25      7.09      0.00
    3   24   25      9.36      0.00
    4    5   25     23.93      0.00
    4    7   25     -2.07      0.00
    4    9   25      2.98      0.00
    4   11   25     -5.71      0.00
    4   13   25      3.80      0.00
    4   15   25     -4.79      0.00
    4   17   25      2.18      0.00
    4   19   25    -10.86      0.00
    4   21   25      1.76      0.00
    4   23   25      4.29      0.00
    0    5   25    -26.18      0.00
    5    6   25     -4.40      0.00
    5    8   25     -3.94      0.00
    5   10   25     -0.55      0.00
    5   12   25      1.65      0.00
    5   14   25     -3.22      0.00
    5   16   25     -6.04      0.00
    5   18   25      7.77      0.00
    5   20   25     -3.80      0.00
    5   22   25     -0.03      0.00
    5   24   25      1.33      0.00
    6    7   25      3.58      0.00
    6    9   25      0.58      0.00
    6   11   25     -1.48      0.00
    6   13   25     -7.79      0.00
    6   15   25      7.78      0.00
    6   17   25     -0.75      0.00
    6   19   25      6.82      0.00
    6   21   25      1.08      0.00
    6   23   25      0.57      0.00
    0    7   25     -9.22      0.00
    7    8   25     -3.38      0.00
    7   10   25     -8.97      0.00
    7   12   25      3.48      0.00
    7   14   25      6.72      0.00
    7   16   25     -0.27      0.00
    7   18   25     -1.52      0.00
    7   20   25     -5.39      0.00
    7   22   25      5.52      0.00
    7   24   25      2.41      0.00
    8    9   25     -4.30      0.00
    8   11   25     -5.59      0.00
    8   13   25     -6.78      0.00
    8   15   25     -6.51      0.00
    8   17   25      1.48      0.00
    8   19   25      0.38      0.00
    8   21   25     -5.18      0.00
    8   23   25     -0.41      0.00
    0    9   25     11.81      0.00
    9   10   25      0.51      0.00
    9   12   25     -0.74      0.00
    9   14   25     -1.03      0.00
    9   16   25      7.13      0.00
    9   18   25     -3.87      0.00
    9   20   25      5.54      0.00
    9   22   25     -8.03      0.00
    9   24   25     -7.31      0.00
   10   11   25      2.21      0.00
   10   13   25      0.99      0.00
   10   15   25      3.77      0.00
   10   17   25    -11.04      0.00
   10   19   25     -3.05      0.00
   10   21   25      2.53      0.00
   10   23   25      5.92      0.00
    0   11   25     -2.67      0.00
   11   12   25     -6.96      0.00
   11   14   25      0.18      0.00
   11   16   25      5.27      0.00
   11   18   25     -6.22      0.00
   11   20   25     -3.66      0.00
   11   22   25     -8.09      0.00
   11   24   25     -7.19      0.00
   12   13   25      2.32      0.00
   12   15   25     -3.69      0.00
   12   17   25     -0.12      0.00
   12   19   25      1.65      0.00
   12   21   25      4.88      0.00
   12   23   25     -0.58      0.00
    0   13   25      2.87      0.00
   13   14   25     -4.87      0.00
   13   16   25     -3.68      0.00
   13   18   25     -0.78      0.00
   13   20   25      3.22      0.00
   13   22   25     12.68      0.00
   13   24   25     -1.08      0.00
   14   15   25     11.73      0.00
   14   17   25     -3.51      0.00
   14   19   25    -11.29      0.00
   14   21   25      8.22      0.00
   14   23   25     -5.36      0.00
    0   15   25     -1.81      0.00
   15   16   25      1.19      0.00
   15   18   25      3.36      0.00
   15   20   25     -5.91      0.00
   15   22   25     -2.15      0.00
   15   24   25      6.45      0.00
   16   17   25     14.32      0.00
   16   19   25     -1.93      0.00
   16   21   25     -7.37      0.00
   16   23   25     -4.65      0.00
    0   17   25      1.25      0.00
   17   18   25     -3.74      0.00
   17   20   25      0.42      0.00
   17   22   25      3.34      0.00
   17   24   25     -0.61      0.00
   18   19   25      6.24      0.00
   18   21   25     -3.58      0.00
   18   23   25     -1.69      0.00
    0   19   25     -4.16      0.00
   19   20   25     -6.63      0.00
   19   22   25      4.13      0.00
   19   24   25     -0.64      0.00
   20   21   25      5.49      0.00
   20   23   25      1.55      0.00
    0   21   25     11.79      0.00
   21   22   25     -0.14      0.00
   21   24   25      5.02      0.00
   22   23   25     -2.69      0.00
    0   23   25     -0.32      0.00
   23   24   25      2.30      0.00
    0   25   25     20.78      0.00
    2   25   25     -5.26      0.00
    4   25   25      0.40      0.00
    6   25   25      5.29      0.00
    8   25   25      1.80      0.00
   10   25   25     -3.29      0.00
   12   25   25     10.08      0.00
   14   25   25      1.86      0.00
   16   25   25      5.80      0.00
   18   25   25     -5.29      0.00
   20   25   25      5.07      0.00
   22   25   25     -1.86      0.00
   24   25   25     10.46      0.00
    0    0   26     12.51      0.00
    1    1   26    -29.50      0.00
    1    3   26     -4.59      0.00
    1    5   26    -10.51      0.00
    1    7   26      6.33      0.00
    1    9   26     -4.46      0.00
    1   11   26     -0.78      0.00
    1   13   26     -6.01      0.00
    1   15   26      6.64      0.00
    1   17   26      1.01      0.00
    1   19   26     -8.97      0.00
    1   21   26      3.83      0.00
    1   23   26     -2.76      0.00
    1   25   26      2.65      0.00
    0    2   26     16.17      0.00
    2    2   26     12.54      0.00
    2    4   26     17.05      0.00
    2    6   26     -9.73      0.00
    2    8   26      1.52      0.00
    2   10   26      2.98      0.00
    2   12   26     13.67      0.00
    2   14   26     -6.73      0.00
    2   16   26    -10.33      0.00
    2   18   26     13.22      0.00
    2   20   26     -2.97      0.00
    2   22   26     -1.91      0.00
    2   24   26     -9.48      0.00
    3    3   26     -1.64      0.00
    3    5   26     14.98      0.00
    3    7   26      1.86      0.00
    3    9   26      0.79      0.00
    3   11   26     -1.72      0.00
    3   13   26      3.20      0.00
    3   15   26     -2.43      0.00
    3   17   26     -4.68      0.00
    3   19   26     -2.61      0.00
    3   21   26     -3.21      0.00
    3   23   26      9.39      0.00
    3   25   26      3.42      0.00
    0    4   26     24.63      0.00
    4    4   26      7.49      0.00
    4    6   26     -3.89      0.00
    4    8   26      3.84      0.00
    4   10   26      2.60      0.00
    4   12   26      0.59      0.00
    4   14   26     10.05      0.00
    4   16   26      8.00      0.00
    4   18   26      6.67      0.00
    4   20   26      1.28      0.00
    4   22   26     10.91      0.00
    4   24   26     -8.49      0.00
    5    5   26      8.82      0.00
    5    7   26     -9.11      0.00
    5    9   26      6.67      0.00
    5   11   26     -2.06      0.00
    5   13   26      6.82      0.00
    5   15   26     -5.24      0.00
    5   17   26     -2.10      0.00
    5   19   26     -4.19      0.00
    5   21   26     -3.55      0.00
    5   23   26     -2.03      0.00
    5   25   26      0.55      0.00
    0    6   26     11.59      0.00
    6    6   26    -12.63      0.00
    6    8   26     -4.00      0.00
    6   10   26    -12.20      0.00
    6   12   26     -0.86      0.00
    6   14   26      0.78      0.00
    6   16   26      3.18      0.00
    6   18   26     -2.61      0.00
    6   20   26      8.26      0.00
    6   22   26     -3.19      0.00
    6   24   26      2.18      0.00
    7    7   26      7.81      0.00
    7    9   26     -4.37      0.00
    7   11   26     -2.45      0.00
    7   13   26      4.51      0.00
    7   15   26     10.43      0.00
    7   17   26     -6.39      0.00
    7   19   26     -3.49      0.00
    7   21   26      8.47      0.00
    7   23   26     -2.82      0.00
    7   25   26      2.66      0.00
    0    8   26      0.84      0.00
    8    8   26      7.71      0.00
    8   10   26      3.06      0.00
    8   12   26      4.99      0.00
    8   14   26     22.14      0.00
    8   16   26      8.71      0.00
    8   18   26     -0.14      0.00
    8   20   26      7.82      0.00
    8   22   26      5.29      0.00
    8   24   26      0.24      0.00
    9    9   26    -10.83      0.00
    9   11   26     -1.22      0.00
    9   13   26     -7.30      0.00
    9   15   26     -7.70      0.00
    9   17   26      7.72      0.00
    9   19   26     -6.66      0.00
    9   21   26     -9.07      0.00
    9   23   26     -0.38      0.00
    9   25   26     -0.99      0.00
    0   10   26     -5.22      0.00
   10   10   26    -13.26      0.00
   10   12   26      3.56      0.00
   10   14   26      0.48      0.00
   10   16   26     -1.49      0.00
   10   18   26      0.17      0.00
   10   20   26     -1.81      0.00
   10   22   26      0.18      0.00
   10   24   26      0.62      0.00
   11   11   26      7.13      0.00
   11   13   26     -2.86      0.00
   11   15   26      9.06      0.00
   11   17   26     -0.69      0.00
   11   19   26     -0.91      0.00
   11   21   26      0.70      0.00
   11   23   26     -0.84      0.00
   11   25   26      5.47      0.00
    0   12   26      3.97      0.00
   12   12   26     -4.91      0.00
   12   14   26      3.69      0.00
   12   16   26     -3.19      0.00
   12   18   26      7.49      0.00
   12   20   26    -14.21      0.00
   12   22   26      1.70      0.00
   12   24   26      0.96      0.00
   13   13   26      0.75      0.00
   13   15   26      2.88      0.00
   13   17   26      5.07      0.00
   13   19   26     -7.99      0.00
   13   21   26     -1.41      0.00
   13   23   26      0.73      0.00
   13   25   26     -4.27      0.00
    0   14   26     10.30      0.00
   14   14   26      5.93      0.00
   14   16   26     -8.33      0.00
   14   18   26      3.90      0.00
   14   20   26      0.53      0.00
   14   22   26      7.24      0.00
   14   24   26     -3.17      0.00
   15   15   26     -3.90      0.00
   15   17   26      0.71      0.00
   15   19   26     12.11      0.00
   15   21   26      1.53      0.00
   15   23   26      1.64      0.00
   15   25   26      8.30      0.00
    0   16   26     -5.24      0.00
   16   16   26     10.61      0.00
   16   18   26     -7.63      0.00
   16   20   26      5.31      0.00
   16   22   26      3.57      0.00
   16   24   26      2.75      0.00
   17   17   26     -4.62      0.00
   17   19   26      1.13      0.00
   17   21   26      8.56      0.00
   17   23   26      8.17      0.00
   17   25   26      1.47      0.00
    0   18   26     13.48      0.00
   18   18   26    -19.26      0.00
   18   20   26      6.62      0.00
   18   22   26     -3.05      0.00
   18   24   26      5.75      0.00
   19   19   26     -0.74      0.00
   19   21   26      3.04      0.00
   19   23   26      8.46      0.00
   19   25   26     -1.95      0.00
    0   20   26      1.70      0.00
   20   20   26    -14.37      0.00
   20   22   26     -4.29      0.00
   20   24   26     -3.93      0.00
   21   21   26      1.77      0.00
   21   23   26      2.40      0.00
   21   25   26      0.10      0.00
    0   22   26     15.87      0.00
   22   22   26      5.91      0.00
   22   24   26      1.97      0.00
   23   23   26      2.18      0.00
   23   25   26      1.78      0.00
    0   24   26    -15.33      0.00
   24   24   26      5.43      0.00
    0   26   26      1.08      0.00
    2   26   26     -2.35      0.00
    4   26   26     15.47      0.00
    6   26   26      8.89      0.00
    8   26   26      7.56      0.00
   10   26   26     -0.46      0.00
   12   26   26    -11.92      0.00
   14   26   26      1.83      0.00
   16   26   26     -2.49      0.00
   18   26   26     -1.61      0.00
   20   26   26     -1.76      0.00
   22   26   26      3.01      0.00
    0    1   27     -3.65      0.00
    1    2   27      4.42      0.00
    1    4   27      6.89      0.00
    1    6   27    -10.47      0.00
    1    8   27      6.02      0.00
    1   10   27     -6.69      0.00
    1   12   27     10.63      0.00
    1   14   27     -8.02      0.00
    1   16   27     -0.24      0.00
    1   18   27      3.27      0.00
    1   20   27     -1.84      0.00
    1   22   27     -4.76      0.00
    1   24   27     -1.22      0.00
    1   26   27     -9.55      0.00
    2    3   27    -12.09      0.00
    2    5   27    -18.93      0.00
    2    7   27     -2.80      0.00
    2    9   27     -2.03      0.00
    2   11   27     -1.15      0.00
    2   13   27    -11.85      0.00
    2   15   27     -0.84      0.00
    2   17   27     -1.99      0.00
    2   19   27      0.60      0.00
    2   21   27     -0.08      0.00
    2   23   27     -5.23      0.00
    2   25   27     -5.97      0.00
    0    3   27     15.00      0.00
    3    4   27     11.68      0.00
    3    6   27      1.45      0.00
    3    8   27      4.71      0.00
    3   10   27      0.63      0.00
    3   12   27      0.85      0.00
    3   14   27      0.07      0.00
    3   16   27      0.80      0.00
    3   18   27      5.75      0.00
    3   20   27      4.95      0.00
    3   22   27     -0.82      0.00
    3   24   27     10.55      0.00
    3   26   27      7.11      0.00
    4    5   27     14.32      0.00
    4    7   27      8.19      0.00
    4    9   27      7.35      0.00
    4   11   27     -1.68      0.00
    4   13   27      1.92      0.00
    4   15   27     -3.70      0.00
    4   17   27      2.75      0.00
    4   19   27      9.98      0.00
    4   21   27      1.88      0.00
    4   23   27     -8.04      0.00
    4   25   27     -0.46      0.00
    0    5   27     -6.88      0.00
    5    6   27    -12.50      0.00
    5    8   27     -0.17      0.00
    5   10   27     -2.58      0.00
    5   12   27      0.42      0.00
    5   14   27     -2.20      0.00
    5   16   27      0.22      0.00
    5   18   27     -6.03      0.00
    5   20   27      9.75      0.00
    5   22   27     -3.38      0.00
    5   24   27     -3.45      0.00
    5   26   27      5.62      0.00
    6    7   27     -1.28      0.00
    6    9   27     -7.43      0.00
    6   11   27      7.34      0.00
    6   13   27      1.34      0.00
    6   15   27     -4.09      0.00
    6   17   27      5.60      0.00
    6   19   27     -3.50      0.00
    6   21   27     -5.34      0.00
    6   23   27      0.72      0.00
    6   25   27    -11.51      0.00
    0    7   27      1.51      0.00
    7    8   27      7.49      0.00
    7   10   27     -3.74      0.00
    7   12   27    -10.17      0.00
    7   14   27     -8.85      0.00
    7   16   27      6.14      0.00
    7   18   27     -1.24      0.00
    7   20   27     -2.69      0.00
    7   22   27      5.57      0.00
    7   24   27      6.83      0.00
    7   26   27      2.90      0.00
    8    9   27      2.15      0.00
    8   11   27     -2.86      0.00
    8   13   27     -6.03      0.00
    8   15   27     -2.58      0.00
    8   17   27     -5.45      0.00
    8   19   27      2.39      0.00
    8   21   27      3.22      0.00
    8   23   27     -0.61      0.00
    8   25   27     -5.55      0.00
    0    9   27     -0.27      0.00
    9   10   27      2.53      0.00
    9   12   27      3.87      0.00
    9   14   27     -5.00      0.00
    9   16   27     -4.66      0.00
    9   18   27     -0.80      0.00
    9   20   27     -5.52      0.00
    9   22   27      3.93      0.00
    9   24   27      0.64      0.00
    9   26   27     -0.77      0.00
   10   11   27      5.71      0.00
   10   13   27     -1.75      0.00
   10   15   27     -1.09      0.00
   10   17   27     -2.43      0.00
   10   19   27     -4.67      0.00
   10   21   27      5.84      0.00
   10   23   27     -2.08      0.00
   10   25   27     -0.65      0.00
    0   11   27     13.70      0.00
   11   12   27     -0.08      0.00
   11   14   27      2.87      0.00
   11   16   27     -4.16      0.00
   11   18   27      6.29      0.00
   11   20   27    -11.40      0.00
   11   22   27     -2.40      0.00
   11   24   27     -5.62      0.00
   11   26   27      6.34      0.00
   12   13   27      4.09      0.00
   12   15   27      1.72      0.00
   12   17   27      0.76      0.00
   12   19   27      7.94      0.00
   12   21   27     -2.96      0.00
   12   23   27      6.23      0.00
   12   25   27      2.80      0.00
    0   13   27     13.30      0.00
   13   14   27     -0.02      0.00
   13   16   27      1.53      0.00
   13   18   27      4.03      0.00
   13   20   27    -10.70      0.00
   13   22   27     -2.53      0.00
   13   24   27      4.49      0.00
   13   26   27     -1.34      0.00
   14   15   27     -3.22      0.00
   14   17   27     -3.60      0.00
   14   19   27     -1.57      0.00
   14   21   27     -5.89      0.00
   14   23   27     -2.67      0.00
   14   25   27     -0.75      0.00
    0   15   27     -8.57      0.00
   15   16   27      0.77      0.00
   15   18   27      5.31      0.00
   15   20   27      8.13      0.00
   15   22   27      8.57      0.00
   15   24   27     -4.98      0.00
   15   26   27      2.75      0.00
   16   17   27      3.53      0.00
   16   19   27     -9.39      0.00
   16   21   27      4.74      0.00
   16   23   27     -2.71      0.00
   16   25   27    -13.47      0.00
    0   17   27     10.62      0.00
   17   18   27      0.02      0.00
   17   20   27    -11.42      0.00
   17   22   27     -3.60      0.00
   17   24   27      4.61      0.00
   17   26   27     -0.05      0.00
   18   19   27     10.59      0.00
   18   21   27     -2.10      0.00
   18   23   27      0.20      0.00
   18   25   27      4.33      0.00
    0   19   27     -1.96      0.00
   19   20   27     -5.84      0.00
   19   22   27      0.80      0.00
   19   24   27     -3.22      0.00
   19   26   27      6.71      0.00
   20   21   27     -5.21      0.00
   20   23   27      3.61      0.00
   20   25   27      0.92      0.00
    0   21   27      1.91      0.00
   21   22   27      0.93      0.00
   21   24   27     -0.25      0.00
   21   26   27      0.85      0.00
   22   23   27     -1.76      0.00
   22   25   27      2.64      0.00
    0   23   27     11.82      0.00
   23   24   27      1.41      0.00
    0   25   27     10.42      0.00
    0   27   27     -9.13      0.00
    2   27   27      9.44      0.00
    4   27   27      5.53      0.00
    6   27   27      8.19      0.00
    8   27   27      8.48      0.00
   10   27   27      6.85      0.00
   12   27   27    -12.96      0.00
   14   27   27      3.94      0.00
   16   27   27      7.64      0.00
   18   27   27     -2.53      0.00
   20   27   27      1.28      0.00
    0    0   28    -40.32      0.00
    1    1   28     22.96      0.00
    1    3   28     14.67      0.00
    1    5   28     -3.22      0.00
    1    7   28     -1.68      0.00
    1    9   28      7.32      0.00
    1   11   28     -2.13      0.00
    1   13   28     -1.46      0.00
    1   15   28     -0.10      0.00
    1   17   28     -1.42      0.00
    1   19   28      2.00      0.00
    1   21   28      0.45      0.00
    1   23   28     -2.51      0.00
    1   25   28      1.58      0.00
    1   27   28     -7.87      0.00
    0    2   28    -17.06      0.00
    2    2   28    -14.75      0.00
    2    4   28      8.75      0.00
    2    6   28     18.43      0.00
    2    8   28      0.76      0.00
    2   10   28    -12.87      0.00
    2   12   28     -5.14      0.00
    2   14   28      4.91      0.00
    2   16   28     -4.09      0.00
    2   18   28     -3.49      0.00
    2   20   28     -6.87      0.00
    2   22   28     -1.42      0.00
    2   24   28      1.72      0.00
    2   26   28     -7.29      0.00
    3    3   28     11.07      0.00
    3    5   28    -12.47      0.00
    3    7   28      0.73      0.00
    3    9   28     -0.76      0.00
    3   11   28      9.37      0.00
    3   13   28      3.39      0.00
    3   15   28      4.19      0.00
    3   17   28      7.47      0.00
    3   19   28      1.89      0.00
    3   21   28     -5.68      0.00
    3   23   28     -1.06      0.00
    3   25   28      1.82      0.00
    3   27   28      0.02      0.00
    0    4   28      6.86      0.00
    4    4   28     24.55      0.00
    4    6   28      6.38      0.00
    4    8   28     11.96      0.00
    4   10   28    -12.38      0.00
    4   12   28     -3.37      0.00
    4   14   28      3.05      0.00
    4   16   28      0.77      0.00
    4   18   28     -1.07      0.00
    4   20   28      4.24      0.00
    4   22   28      5.26      0.00
    4   24   28      3.41      0.00
    4   26   28     10.41      0.00
    5    5   28     -6.91      0.00
    5    7   28     -7.27      0.00
    5    9   28      3.13      0.00
    5   11   28     -1.60      0.00
    5   13   28     -1.40      0.00
    5   15   28      0.81      0.00
    5   17   28     15.10      0.00
    5   19   28     -6.11      0.00
    5   21   28     -3.68      0.00
    5   23   28     -0.83      0.00
    5   25   28      0.82      0.00
    5   27   28     -1.65      0.00
    0    6   28      4.95      0.00
    6    6   28     12.19      0.00
    6    8   28      1.40      0.00
    6   10   28    -10.07      0.00
    6   12   28     -8.84      0.00
    6   14   28      1.48      0.00
    6   16   28     -1.40      0.00
    6   18   28     -2.14      0.00
    6   20   28     -1.63      0.00
    6   22   28     -3.40      0.00
    6   24   28      1.70      0.00
    6   26   28     -8.57      0.00
    7    7   28      4.98      0.00
    7    9   28     -4.26      0.00
    7   11   28      8.22      0.00
    7   13   28     -0.69      0.00
    7   15   28     -0.49      0.00
    7   17   28     -4.49      0.00
    7   19   28      4.40      0.00
    7   21   28     -8.92      0.00
    7   23   28      6.19      0.00
    7   25   28      2.89      0.00
    7   27   28     -4.15      0.00
    0    8   28      1.21      0.00
    8    8   28     -7.52      0.00
    8   10   28      3.30      0.00
    8   12   28     -2.23      0.00
    8   14   28     -3.93      0.00
    8   16   28     -9.31      0.00
    8   18   28      6.30      0.00
    8   20   28     -0.82      0.00
    8   22   28      7.08      0.00
    8   24   28      2.84      0.00
    8   26   28      6.47      0.00
    9    9   28     17.91      0.00
    9   11   28     -6.91      0.00
    9   13   28      0.38      0.00
    9   15   28     -4.42      0.00
    9   17   28      1.24      0.00
    9   19   28     -3.47      0.00
    9   21   28     -1.13      0.00
    9   23   28     -5.35      0.00
    9   25   28     -4.01      0.00
    9   27   28     -2.36      0.00
    0   10   28      0.80      0.00
   10   10   28      1.59      0.00
   10   12   28     -4.34      0.00
   10   14   28     10.82      0.00
   10   16   28     -3.71      0.00
   10   18   28      5.12      0.00
   10   20   28      6.18      0.00
   10   22   28      4.17      0.00
   10   24   28     -1.53      0.00
   10   26   28      3.38      0.00
   11   11   28     11.60      0.00
   11   13   28     -4.24      0.00
   11   15   28      5.96      0.00
   11   17   28     -2.57      0.00
   11   19   28     -0.01      0.00
   11   21   28     -3.83      0.00
   11   23   28     -1.67      0.00
   11   25   28     -1.79      0.00
   11   27   28     -3.93      0.00
    0   12   28     -0.57      0.00
   12   12   28    -10.44      0.00
   12   14   28      4.11      0.00
   12   16   28     -4.84      0.00
   12   18   28      3.01      0.00
   12   20   28     -9.25      0.00
   12   22   28      1.42      0.00
   12   24   28      0.51      0.00
   12   26   28     -1.07      0.00
   13   13   28      5.38      0.00
   13   15   28     -4.14      0.00
   13   17   28     11.10      0.00
   13   19   28     -1.97      0.00
   13   21   28     15.17      0.00
   13   23   28     -2.14      0.00
   13   25   28     -7.15      0.00
   13   27   28     -0.23      0.00
    0   14   28     -8.10      0.00
   14   14   28    -10.64      0.00
   14   16   28     -0.07      0.00
   14   18   28     10.56      0.00
   14   20   28      3.94      0.00
   14   22   28     -1.94      0.00
   14   24   28     -2.18      0.00
   14   26   28      2.88      0.00
   15   15   28      5.57      0.00
   15   17   28     -5.75      0.00
   15   19   28      6.33      0.00
   15   21   28     -5.80      0.00
   15   23   28     -0.96      0.00
   15   25   28     -1.23      0.00
   15   27   28     -1.31      0.00
    0   16   28     17.06      0.00
   16   16   28      3.42      0.00
   16   18   28     -2.80      0.00
   16   20   28     -1.62      0.00
   16   22   28      5.97      0.00
   16   24   28      6.06      0.00
   16   26   28      0.18      0.00
   17   17   28      0.19      0.00
   17   19   28     -8.49      0.00
   17   21   28      4.06      0.00
   17   23   28     -2.57      0.00
   17   25   28     -2.16      0.00
   17   27   28     -4.90      0.00
    0   18   28     -1.30      0.00
   18   18   28     -6.70      0.00
   18   20   28      5.66      0.00
   18   22   28     -7.26      0.00
   18   24   28     -5.05      0.00
   18   26   28      4.07      0.00
   19   19   28     -0.49      0.00
   19   21   28    -14.60      0.00
   19   23   28      4.34      0.00
   19   25   28      5.28      0.00
   19   27   28     -3.14      0.00
    0   20   28     -5.56      0.00
   20   20   28      7.97      0.00
   20   22   28     -5.65      0.00
   20   24   28     -2.90      0.00
   20   26   28     -6.19      0.00
   21   21   28      1.08      0.00
   21   23   28      7.63      0.00
   21   25   28     -8.79      0.00
    0   22   28      3.93      0.00
   22   22   28      4.33      0.00
   22   24   28     -6.37      0.00
   23   23   28      8.23      0.00
    0   24   28     -8.47      0.00
    0   26   28      1.69      0.00
    0   28   28     -3.88      0.00
    2   28   28     10.30      0.00
    4   28   28     -3.02      0.00
    6   28   28      3.38      0.00
    8   28   28     -2.01      0.00
   10   28   28      4.73      0.00
   12   28   28    -21.41      0.00
   14   28   28     10.24      0.00
   16   28   28     -0.25      0.00
   18   28   28    -15.94      0.00
    0    1   29     11.23      0.00
    1    2   29    -10.06      0.00
    1    4   29      4.41      0.00
    1    6   29    -11.40      0.00
    1    8   29      0.33      0.00
    1   10   29     -6.22      0.00
    1   12   29      5.96      0.00
    1   14   29     -0.95      0.00
    1   16   29      0.15      0.00
    1   18   29     -8.22      0.00
    1   20   29     -6.98      0.00
    1   22   29     -7.90      0.00
    1   24   29     -0.92      0.00
    1   26   29      2.60      0.00
    1   28   29     -7.89      0.00
    2    3   29    -13.52      0.00
    2    5   29      3.87      0.00
    2    7   29    -10.47      0.00
    2    9   29     -1.80      0.00
    2   11   29     -1.34      0.00
    2   13   29     -3.07      0.00
    2   15   29     -8.86      0.00
    2   17   29      5.97      0.00
    2   19   29     -4.20      0.00
    2   21   29     -1.78      0.00
    2   23   29      0.29      0.00
    2   25   29     -2.07      0.00
    2   27   29     -5.06      0.00
    0    3   29      9.99      0.00
    3    4   29     11.76      0.00
    3    6   29     -8.53      0.00
    3    8   29      1.14      0.00
    3   10   29     -5.99      0.00
    3   12   29      1.62      0.00
    3   14   29     -4.70      0.00
    3   16   29     10.52      0.00
    3   18   29      2.98      0.00
    3   20   29      5.90      0.00
    3   22   29     -1.69      0.00
    3   24   29     -8.26      0.00
    3   26   29     -1.50      0.00
    3   28   29      0.18      0.00
    4    5   29      6.32      0.00
    4    7   29      9.14      0.00
    4    9   29     -2.38      0.00
    4   11   29     -1.29      0.00
    4   13   29      1.73      0.00
    4   15   29      4.60      0.00
    4   17   29     -1.27      0.00
    4   19   29      0.55      0.00
    4   21   29     -0.46      0.00
    4   23   29      6.63      0.00
    4   25   29     -1.67      0.00
    4   27   29    -11.18      0.00
    0    5   29      5.21      0.00
    5    6   29    -12.90      0.00
    5    8   29      4.56      0.00
    5   10   29     -3.03      0.00
    5   12   29     -0.72      0.00
    5   14   29     -5.85      0.00
    5   16   29     -4.61      0.00
    5   18   29     -4.23      0.00
    5   20   29     -5.24      0.00
    5   22   29      1.82      0.00
    5   24   29     -0.70      0.00
    5   26   29      2.73      0.00
    5   28   29      2.05      0.00
    6    7   29      1.54      0.00
    6    9   29      3.16      0.00
    6   11   29      0.45      0.00
    6   13   29     -0.84      0.00
    6   15   29     -4.51      0.00
    6   17   29     -5.78      0.00
    6   19   29     -4.06      0.00
    6   21   29      4.62      0.00
    6   23   29      4.30      0.00
    6   25   29      3.86      0.00
    6   27   29      2.24      0.00
    0    7   29     10.83      0.00
    7    8   29     -3.43      0.00
    7   10   29     -0.45      0.00
    7   12   29      0.88      0.00
    7   14   29     -4.45      0.00
    7   16   29      3.67      0.00
    7   18   29      4.28      0.00
    7   20   29     -0.78      0.00
    7   22   29     -0.79      0.00
    7   24   29     -3.69      0.00
    7   26   29      7.18      0.00
    7   28   29      1.45      0.00
    8    9   29     -3.84      0.00
    8   11   29     -2.45      0.00
    8   13   29     -7.99      0.00
    8   15   29      5.55      0.00
    8   17   29     -3.00      0.00
    8   19   29      1.29      0.00
    8   21   29     -2.75      0.00
    8   23   29     -0.70      0.00
    8   25   29      3.55      0.00
    8   27   29     -0.07      0.00
    0    9   29      6.11      0.00
    9   10   29      3.13      0.00
    9   12   29     -7.37      0.00
    9   14   29      5.27      0.00
    9   16   29     -3.43      0.00
    9   18   29      1.47      0.00
    9   20   29     -4.07      0.00
    9   22   29     -2.26      0.00
    9   24   29      1.11      0.00
    9   26   29     -5.52      0.00
    9   28   29     -7.31      0.00
   10   11   29      2.50      0.00
   10   13   29     -2.57      0.00
   10   15   29     -4.09      0.00
   10   17   29     -3.46      0.00
   10   19   29     -5.47      0.00
   10   21   29      1.92      0.00
   10   23   29    -10.79      0.00
   10   25   29      0.10      0.00
   10   27   29     -0.73      0.00
    0   11   29     -0.22      0.00
   11   12   29      4.15      0.00
   11   14   29     -4.92      0.00
   11   16   29     -9.84      0.00
   11   18   29     -8.55      0.00
   11   20   29      0.06      0.00
   11   22   29      3.93      0.00
   11   24   29     -3.02      0.00
   11   26   29      6.21      0.00
   11   28   29     -3.25      0.00
   12   13   29     -3.29      0.00
   12   15   29     -3.89      0.00
   12   17   29      5.19      0.00
   12   19   29      4.54      0.00
   12   21   29      0.83      0.00
   12   23   29      4.77      0.00
   12   25   29      2.00      0.00
   12   27   29      4.54      0.00
    0   13   29      6.29      0.00
   13   14   29      3.72      0.00
   13   16   29     -2.73      0.00
   13   18   29      4.79      0.00
   13   20   29     -1.65      0.00
   13   22   29      1.76      0.00
   13   24   29     -0.24      0.00
   13   26   29     -6.96      0.00
   13   28   29     -3.30      0.00
   14   15   29      0.62      0.00
   14   17   29     -3.55      0.00
   14   19   29      3.89      0.00
   14   21   29      0.33      0.00
   14   23   29      1.34      0.00
   14   25   29      3.40      0.00
   14   27   29     -2.09      0.00
    0   15   29     10.42      0.00
   15   16   29      3.79      0.00
   15   18   29     -3.66      0.00
   15   20   29      3.48      0.00
   15   22   29     -6.93      0.00
   15   24   29     -5.11      0.00
   15   26   29      0.43      0.00
   15   28   29     -5.40      0.00
   16   17   29      1.10      0.00
   16   19   29     -2.90      0.00
   16   21   29     -0.06      0.00
   16   23   29     -6.10      0.00
   16   25   29     -2.75      0.00
   16   27   29     -2.59      0.00
    0   17   29      1.88      0.00
   17   18   29      7.43      0.00
   17   20   29     -3.91      0.00
   17   22   29     -3.43      0.00
   17   24   29      1.55      0.00
   17   26   29     -2.92      0.00
   18   19   29    -10.26      0.00
   18   21   29      4.11      0.00
   18   23   29     -0.36      0.00
   18   25   29     -2.77      0.00
   18   27   29      6.98      0.00
    0   19   29     -1.31      0.00
   19   20   29      0.41      0.00
   19   22   29     11.04      0.00
   19   24   29     -4.05      0.00
   19   26   29      7.69      0.00
   20   21   29     -4.79      0.00
   20   23   29     -2.70      0.00
   20   25   29      6.61      0.00
    0   21   29     -2.24      0.00
   21   22   29      2.27      0.00
   21   24   29      5.40      0.00
   22   23   29      0.59      0.00
    0   23   29     -7.23      0.00
    0   25   29     -1.52      0.00
    0   27   29      9.52      0.00
    0   29   29      9.46      0.00
    2   29   29      4.18      0.00
    4   29   29      0.95      0.00
    6   29   29     -1.72      0.00
    8   29   29     19.79      0.00
   10   29   29     -1.41      0.00
   12   29   29     -0.81      0.00
   14   29   29     13.70      0.00
    0    0   30     73.28      0.00
    1    1   30    -24.49      0.00
    1    3   30     -8.14      0.00
    1    5   30     17.10      0.00
    1    7   30      4.72      0.00
    1    9   30      0.04      0.00
    1   11   30      3.22      0.00
    1   13   30      0.65      0.00
    1   15   30      3.32      0.00
    1   17   30     -1.92      0.00
    1   19   30      0.13      0.00
    1   21   30      8.61      0.00
    1   23   30      2.64      0.00
    1   25   30     -2.99      0.00
    1   27   30      2.27      0.00
    1   29   30     -0.42      0.00
    0    2   30     40.00      0.00
    2    2   30     -1.77      0.00
    2    4   30     -0.81      0.00
    2    6   30     -4.09      0.00
    2    8   30      1.46      0.00
    2   10   30      4.48      0.00
    2   12   30     -6.32      0.00
    2   14   30     -5.53      0.00
    2   16   30    -10.07      0.00
    2   18   30      9.61      0.00
    2   20   30    -14.47      0.00
    2   22   30     -0.12      0.00
    2   24   30      0.51      0.00
    2   26   30    -14.44      0.00
    2   28   30     10.46      0.00
    3    3   30      1.64      0.00
    3    5   30      6.57      0.00
    3    7   30     18.66      0.00
    3    9   30     -5.74      0.00
    3   11   30     -2.28      0.00
    3   13   30      2.52      0.00
    3   15   30      2.03      0.00
    3   17   30      3.68      0.00
    3   19   30     -0.07      0.00
    3   21   30     -4.78      0.00
    3   23   30      8.16      0.00
    3   25   30      0.04      0.00
    3   27   30      4.33      0.00
    3   29   30     -6.71      0.00
    0    4   30      1.74      0.00
    4    4   30      8.76      0.00
    4    6   30    -12.53      0.00
    4    8   30      2.17      0.00
    4   10   30    -17.30      0.00
    4   12   30     -1.30      0.00
    4   14   30     -6.03      0.00
    4   16   30     10.69      0.00
    4   18   30     -0.49      0.00
    4   20   30      2.85      0.00
    4   22   30      0.18      0.00
    4   24   30      8.35      0.00
    4   26   30     -2.73      0.00
    4   28   30     -1.37      0.00
    5    5   30     11.41      0.00
    5    7   30      0.80      0.00
    5    9   30     -2.92      0.00
    5   11   30     -1.68      0.00
    5   13   30     -0.24      0.00
    5   15   30      3.79      0.00
    5   17   30     -5.01      0.00
    5   19   30      3.27      0.00
    5   21   30      3.02      0.00
    5   23   30     -3.34      0.00
    5   25   30     -0.75      0.00
    5   27   30      5.66      0.00
    5   29   30     -2.43      0.00
    0    6   30     -3.47      0.00
    6    6   30    -15.09      0.00
    6    8   30     -2.04      0.00
    6   10   30     -4.22      0.00
    6   12   30      3.65      0.00
    6   14   30      2.78      0.00
    6   16   30     -6.99      0.00
    6   18   30      2.34      0.00
    6   20   30      4.60      0.00
    6   22   30     -8.84      0.00
    6   24   30      5.22      0.00
    6   26   30      7.57      0.00
    6   28   30     -5.85      0.00
    7    7   30      4.75      0.00
    7    9   30     -5.61      0.00
    7   11   30     -4.30      0.00
    7   13   30     -2.85      0.00
    7   15   30     -0.58      0.00
    7   17   30     -4.61      0.00
    7   19   30      4.89      0.00
    7   21   30      4.28      0.00
    7   23   30      2.17      0.00
    7   25   30      4.35      0.00
    7   27   30     -1.27      0.00
    7   29   30      2.99      0.00
    0    8   30      6.78      0.00
    8    8   30     10.38      0.00
    8   10   30     -2.70      0.00
    8   12   30      0.38      0.00
    8   14   30     -4.81      0.00
    8   16   30      0.93      0.00
    8   18   30    -10.17      0.00
    8   20   30     -8.04      0.00
    8   22   30      2.02      0.00
    8   24   30     -2.91      0.00
    8   26   30     -4.66      0.00
    8   28   30     -7.94      0.00
    9    9   30     -1.58      0.00
    9   11   30     -0.48      0.00
    9   13   30     10.13      0.00
    9   15   30      0.64      0.00
    9   17   30      5.58      0.00
    9   19   30     -1.51      0.00
    9   21   30      7.10      0.00
    9   23   30     -0.50      0.00
    9   25   30      5.33      0.00
    9   27   30     -2.25      0.00
    9   29   30     -2.99      0.00
    0   10   30     -8.44      0.00
   10   10   30     13.90      0.00
   10   12   30      3.58      0.00
   10   14   30      5.68      0.00
   10   16   30     -8.09      0.00
   10   18   30      6.58      0.00
   10   20   30     -3.83      0.00
   10   22   30     -2.29      0.00
   10   24   30      6.85      0.00
   10   26   30     -4.35      0.00
   10   28   30      1.45      0.00
   11   11   30     -1.05      0.00
   11   13   30      1.08      0.00
   11   15   30     -4.77      0.00
   11   17   30     12.41      0.00
   11   19   30     -0.26      0.00
   11   21   30     -2.35      0.00
   11   23   30      2.21      0.00
   11   25   30      2.28      0.00
   11   27   30      9.59      0.00
   11   29   30     -1.77      0.00
    0   12   30     -4.96      0.00
   12   12   30      3.52      0.00
   12   14   30      1.25      0.00
   12   16   30     -4.84      0.00
   12   18   30      2.57      0.00
   12   20   30     -7.52      0.00
   12   22   30     -9.81      0.00
   12   24   30     -6.61      0.00
   12   26   30     -2.95      0.00
   12   28   30     19.59      0.00
   13   13   30     -1.07      0.00
   13   15   30     -0.94      0.00
   13   17   30      1.06      0.00
   13   19   30      0.41      0.00
   13   21   30     10.22      0.00
   13   23   30     -3.58      0.00
   13   25   30      2.40      0.00
   13   27   30     -2.00      0.00
    0   14   30      0.89      0.00
   14   14   30     -6.10      0.00
   14   16   30     -0.84      0.00
   14   18   30      1.91      0.00
   14   20   30      2.71      0.00
   14   22   30      2.03      0.00
   14   24   30     -1.54      0.00
   14   26   30      6.60      0.00
   14   28   30     -8.18      0.00
   15   15   30     -1.29      0.00
   15   17   30     -6.91      0.00
   15   19   30      3.66      0.00
   15   21   30      9.94      0.00
   15   23   30      1.23      0.00
   15   25   30     -0.43      0.00
   15   27   30      4.15      0.00
    0   16   30      7.06      0.00
   16   16   30     -1.90      0.00
   16   18   30      4.79      0.00
   16   20   30      0.64      0.00
   16   22   30     -0.85      0.00
   16   24   30     -0.55      0.00
   16   26   30     -2.32      0.00
   17   17   30     10.32      0.00
   17   19   30     -4.22      0.00
   17   21   30     -1.19      0.00
   17   23   30      1.00      0.00
   17   25   30      5.37      0.00
    0   18   30     -2.63      0.00
   18   18   30      3.15      0.00
   18   20   30     -4.84      0.00
   18   22   30     -7.52      0.00
   18   24   30     -1.35      0.00
   18   26   30    -12.61      0.00
   19   19   30      0.57      0.00
   19   21   30      2.76      0.00
   19   23   30     -0.78      0.00
   19   25   30     -2.51      0.00
    0   20   30     -4.54      0.00
   20   20   30      5.83      0.00
   20   22   30      4.89      0.00
   20   24   30     -0.87      0.00
   21   21   30      3.80      0.00
   21   23   30     -7.70      0.00
    0   22   30     -8.66      0.00
   22   22   30     -2.41      0.00
    0   24   30      4.48      0.00
    0   26   30      9.10      0.00
    0   28   30      0.42      0.00
   13   29   30      6.59      0.00
    0   30   30     40.53      0.00
    2   30   30    -17.10      0.00
    4   30   30     32.02      0.00
    6   30   30     11.94      0.00
    8   30   30     -1.26      0.00
   10   30   30    -35.43      0.00
    0    1   31      5.79      0.00
    1    2   31     -7.39      0.00
    1    4   31      1.08      0.00
    1    6   31     -2.17      0.00
    1    8   31     -2.53      0.00
    1   10   31     11.06      0.00
    1   12   31      2.45      0.00
    1   14   31      1.31      0.00
    1   16   31    -10.12      0.00
    1   18   31     16.07      0.00
    1   20   31     -5.41      0.00
    1   22   31      3.28      0.00
    1   24   31    -11.55      0.00
    1   26   31      6.57      0.00
    1   28   31     -0.74      0.00
    1   30   31      0.35      0.00
    2    3   31      1.37      0.00
    2    5   31      4.84      0.00
    2    7   31      5.04      0.00
    2    9   31     -5.43      0.00
    2   11   31      0.10      0.00
    2   13   31      0.27      0.00
    2   15   31      6.92      0.00
    2   17   31     -1.11      0.00
    2   19   31      8.31      0.00
    2   21   31     -4.61      0.00
    2   23   31     -5.57      0.00
    2   25   31     -9.18      0.00
    2   27   31    -10.61      0.00
    2   29   31      1.30      0.00
    0    3   31      3.62      0.00
    3    4   31     -6.86      0.00
    3    6   31      2.73      0.00
    3    8   31     -0.73      0.00
    3   10   31     -3.58      0.00
    3   12   31     -1.29      0.00
    3   14   31      1.97      0.00
    3   16   31     -1.56      0.00
    3   18   31      0.31      0.00
    3   20   31     -6.42      0.00
    3   22   31      9.72      0.00
    3   24   31     -6.70      0.00
    3   26   31     -5.51      0.00
    3   28   31     -4.24      0.00
    3   30   31      6.14      0.00
    4    5   31     -0.86      0.00
    4    7   31     -4.09      0.00
    4    9   31     -2.50      0.00
    4   11   31     -1.51      0.00
    4   13   31      0.58      0.00
    4   15   31     -3.06      0.00
    4   17   31     -4.68      0.00
    4   19   31      2.37      0.00
    4   21   31     -1.71      0.00
    4   23   31     -0.58      0.00
    4   25   31      3.41      0.00
    4   27   31      3.54      0.00
    4   29   31      0.27      0.00
    0    5   31    -13.17      0.00
    5    6   31      9.42      0.00
    5    8   31     -8.64      0.00
    5   10   31      0.64      0.00
    5   12   31      0.85      0.00
    5   14   31      0.94      0.00
    5   16   31     -3.26      0.00
    5   18   31      5.44      0.00
    5   20   31      0.04      0.00
    5   22   31      3.97      0.00
    5   24   31     -2.41      0.00
    5   26   31      6.36      0.00
    5   28   31      1.21      0.00
    5   30   31      6.83      0.00
    6    7   31     11.68      0.00
    6    9   31     12.53      0.00
    6   11   31      5.60      0.00
    6   13   31     -2.68      0.00
    6   15   31     -3.14      0.00
    6   17   31     -4.67      0.00
    6   19   31     -2.16      0.00
    6   21   31      7.30      0.00
    6   23   31     -8.89      0.00
    6   25   31     -2.47      0.00
    6   27   31     -8.64      0.00
    6   29   31    -26.92      0.00
    0    7   31      0.18      0.00
    7    8   31     -7.88      0.00
    7   10   31     -1.02      0.00
    7   12   31      5.12      0.00
    7   14   31     -3.24      0.00
    7   16   31      5.37      0.00
    7   18   31    -10.75      0.00
    7   20   31      0.90      0.00
    7   22   31      1.56      0.00
    7   24   31     -2.40      0.00
    7   26   31      1.58      0.00
    7   28   31     -9.54      0.00
    7   30   31      0.03      0.00
    8    9   31     -4.63      0.00
    8   11   31     -4.76      0.00
    8   13   31     -7.40      0.00
    8   15   31      2.39      0.00
    8   17   31     32.36      0.00
    8   19   31     -3.94      0.00
    8   21   31      5.71      0.00
    8   23   31      0.25      0.00
    8   25   31      3.18      0.00
    8   27   31      8.83      0.00
    8   29   31    -10.95      0.00
    0    9   31      3.94      0.00
    9   10   31      1.73      0.00
    9   12   31     -4.71      0.00
    9   14   31      8.96      0.00
    9   16   31     -4.94      0.00
    9   18   31      1.54      0.00
    9   20   31     -1.79      0.00
    9   22   31      0.48      0.00
    9   24   31     -8.93      0.00
    9   26   31      1.47      0.00
    9   28   31      7.28      0.00
   10   11   31      0.57      0.00
   10   13   31     -4.28      0.00
   10   15   31     -4.24      0.00
   10   17   31     -4.03      0.00
   10   19   31      2.17      0.00
   10   21   31      0.36      0.00
   10   23   31     -3.65      0.00
   10   25   31      2.83      0.00
   10   27   31      4.57      0.00
   10   29   31     26.91      0.00
    0   11   31     12.13      0.00
   11   12   31     -0.12      0.00
   11   14   31     -1.91      0.00
   11   16   31     -5.59      0.00
   11   18   31      2.10      0.00
   11   20   31     -6.50      0.00
   11   22   31     -5.90      0.00
   11   24   31      2.17      0.00
   11   26   31     -4.48      0.00
   11   28   31     10.69      0.00
   12   13   31      4.52      0.00
   12   15   31      3.61      0.00
   12   17   31      4.89      0.00
   12   19   31     -4.99      0.00
   12   21   31      5.86      0.00
   12   23   31      4.25      0.00
   12   25   31     -2.39      0.00
   12   27   31     -4.08      0.00
    0   13   31     -2.37      0.00
   13   14   31     -0.18      0.00
   13   16   31     -6.41      0.00
   13   18   31      6.75      0.00
   13   20   31     -0.39      0.00
   13   22   31      0.83      0.00
   13   24   31     -1.55      0.00
   13   26   31     -6.87      0.00
   14   15   31     -0.83      0.00
   14   17   31      8.65      0.00
   14   19   31     -8.10      0.00
   14   21   31     -2.41      0.00
   14   23   31     11.84      0.00
   14   25   31      2.45      0.00
   14   27   31    -23.41      0.00
    0   15   31     -1.14      0.00
   15   16   31      7.63      0.00
   15   18   31     -9.37      0.00
   15   20   31     -1.56      0.00
   15   22   31      1.94      0.00
   15   24   31      5.87      0.00
   15   26   31      2.63      0.00
   16   17   31     -1.49      0.00
   16   19   31      2.66      0.00
   16   21   31      1.94      0.00
   16   23   31     -6.85      0.00
   16   25   31     -8.40      0.00
    0   17   31      2.56      0.00
   17   18   31      1.61      0.00
   17   20   31      2.65      0.00
   17   22   31     10.90      0.00
   17   24   31     -6.21      0.00
   18   19   31      2.58      0.00
   18   21   31      1.29      0.00
   18   23   31      3.18      0.00
    0   19   31     16.91      0.00
   19   20   31     -5.94      0.00
   19   22   31     -3.60      0.00
   19   24   31      6.83      0.00
   20   21   31     -1.31      0.00
   20   23   31     -0.92      0.00
    0   21   31     10.87      0.00
   21   22   31     -4.52      0.00
    0   23   31     11.78      0.00
    0   25   31     10.79      0.00
   18   25   31      6.84      0.00
    0   27   31      6.16      0.00
    0   29   31     -6.20      0.00
    0    0   32     -4.31      0.00
    1    1   32      2.76      0.00
    1    3   32      5.41      0.00
    1    5   32      4.14      0.00
    1    7   32      9.65      0.00
    1    9   32     17.44      0.00
    1   11   32      1.97      0.00
    1   13   32     -1.29      0.00
    1   15   32      4.70      0.00
    1   17   32     -1.20      0.00
    1   19   32     -1.06      0.00
    1   21   32      4.71      0.00
    1   23   32     11.41      0.00
    1   25   32      3.39      0.00
    1   27   32      0.29      0.00
    1   29   32      2.49      0.00
    0    2   32      4.78      0.00
    2    2   32    -12.91      0.00
    2    4   32     11.16      0.00
    2    6   32      2.46      0.00
    2    8   32      9.27      0.00
    2   10   32      7.43      0.00
    2   12   32     -1.13      0.00
    2   14   32     -7.37      0.00
    2   16   32     -6.96      0.00
    2   18   32     -5.66      0.00
    2   20   32      0.38      0.00
    2   22   32      8.74      0.00
    2   24   32      0.78      0.00
    2   26   32     -2.07      0.00
    2   28   32    -11.14      0.00
    3    3   32     -9.61      0.00
    3    5   32     -2.34      0.00
    3    7   32     -2.10      0.00
    3    9   32      3.96      0.00
    3   11   32      3.94      0.00
    3   13   32      2.47      0.00
    3   15   32     -0.93      0.00
    3   17   32      0.89      0.00
    3   19   32     -0.93      0.00
    3   21   32     -1.64      0.00
    3   23   32      1.10      0.00
    3   25   32     -1.43      0.00
    3   27   32      4.26      0.00
    3   29   32     -5.95      0.00
    0    4   32     19.95      0.00
    4    4   32      5.88      0.00
    4    6   32      6.10      0.00
    4    8   32     11.83      0.00
    4   10   32      1.71      0.00
    4   12   32     -0.45      0.00
    4   14   32      1.33      0.00
    4   16   32      0.00      0.00
    4   18   32      7.37      0.00
    4   20   32     11.54      0.00
    4   22   32      1.55      0.00
    4   24   32      4.15      0.00
    4   26   32     11.23      0.00
    4   28   32     -6.62      0.00
    5    5   32    -15.65      0.00
    5    7   32     -2.91      0.00
    5    9   32     -6.20      0.00
    5   11   32     -3.89      0.00
    5   13   32      3.64      0.00
    5   15   32     -2.96      0.00
    5   17   32      6.15      0.00
    5   19   32      0.23      0.00
    5   21   32     -5.97      0.00
    5   23   32      3.91      0.00
    5   25   32      1.33      0.00
    5   27   32     -2.15      0.00
    5   29   32     -5.16      0.00
    0    6   32     -0.14      0.00
    6    6   32      3.37      0.00
    6    8   32      1.71      0.00
    6   10   32     -1.12      0.00
    6   12   32    -10.76      0.00
    6   14   32      4.21      0.00
    6   16   32     -1.96      0.00
    6   18   32      0.71      0.00
    6   20   32     -5.81      0.00
    6   22   32      4.14      0.00
    6   24   32     -2.55      0.00
    6   26   32     -1.41      0.00
    6   28   32     25.52      0.00
    7    7   32      5.93      0.00
    7    9   32      0.21      0.00
    7   11   32     -4.97      0.00
    7   13   32      4.49      0.00
    7   15   32     -5.83      0.00
    7   17   32      5.14      0.00
    7   19   32     -9.16      0.00
    7   21   32      2.63      0.00
    7   23   32     -0.21      0.00
    7   25   32     -5.78      0.00
    7   27   32      4.57      0.00
    0    8   32     -2.22      0.00
    8    8   32      3.23      0.00
    8   10   32     -2.23      0.00
    8   12   32     -8.43      0.00
    8   14   32     -1.61      0.00
    8   16   32      2.82      0.00
    8   18   32     -2.17      0.00
    8   20   32      6.68      0.00
    8   22   32      6.41      0.00
    8   24   32      5.79      0.00
    8   26   32     12.16      0.00
    8   28   32      4.34      0.00
    9    9   32     -4.17      0.00
    9   11   32     10.16      0.00
    9   13   32     -8.16      0.00
    9   15   32      0.23      0.00
    9   17   32      2.09      0.00
    9   19   32      2.89      0.00
    9   21   32     -6.19      0.00
    9   23   32     10.53      0.00
    9   25   32     -0.53      0.00
    9   27   32     -3.68      0.00
    0   10   32     -6.43      0.00
   10   10   32     -3.56      0.00
   10   12   32     -0.27      0.00
   10   14   32      4.50      0.00
   10   16   32     -0.62      0.00
   10   18   32      4.19      0.00
   10   20   32      1.22      0.00
   10   22   32     -0.20      0.00
   10   24   32     -2.22      0.00
   10   26   32     -6.93      0.00
   10   28   32    -24.04      0.00
   11   11   32      3.55      0.00
   11   13   32      1.87      0.00
   11   15   32      3.48      0.00
   11   17   32     -1.08      0.00
   11   19   32      6.48      0.00
   11   21   32     -2.05      0.00
   11   23   32    -10.53      0.00
   11   25   32      1.24      0.00
   11   27   32     -6.18      0.00
    0   12   32      4.93      0.00
   12   12   32      8.40      0.00
   12   14   32      2.87      0.00
   12   16   32      9.23      0.00
   12   18   32      2.35      0.00
   12   20   32     -0.76      0.00
   12   22   32     -8.81      0.00
   12   24   32      2.52      0.00
   12   26   32      4.72      0.00
   13   13   32     -2.09      0.00
   13   15   32      7.57      0.00
   13   17   32     -6.49      0.00
   13   19   32     -1.84      0.00
   13   21   32      1.65      0.00
   13   23   32      6.44      0.00
   13   25   32      3.91      0.00
    0   14   32      5.53      0.00
   14   14   32     -6.53      0.00
   14   16   32     -5.34      0.00
   14   18   32      1.85      0.00
   14   20   32    -10.61      0.00
   14   22   32     -1.26      0.00
   14   24   32      0.06      0.00
   14   26   32    -11.03      0.00
   15   15   32    -10.13      0.00
   15   17   32     13.01      0.00
   15   19   32     -0.40      0.00
   15   21   32     -1.99      0.00
   15   23   32     -2.79      0.00
   15   25   32      5.61      0.00
    0   16   32     10.93      0.00
   16   16   32     11.59      0.00
   16   18   32     -5.39      0.00
   16   20   32      1.14      0.00
   16   22   32      0.99      0.00
   16   24   32      0.83      0.00
   17   17   32     -9.45      0.00
   17   19   32      9.87      0.00
   17   21   32      3.37      0.00
   17   23   32      4.01      0.00
    0   18   32      9.69      0.00
   18   18   32     -5.00      0.00
   18   20   32      2.69      0.00
   18   22   32     -6.69      0.00
   19   19   32      0.50      0.00
   19   21   32     -4.19      0.00
    0   20   32      0.10      0.00
   20   20   32     -5.29      0.00
   20   22   32      5.83      0.00
   21   21   32    -15.15      0.00
    0   22   32     -0.39      0.00
    0   24   32     11.73      0.00
    0   26   32     -3.90      0.00
    0   28   32     26.66      0.00
    0    1   33     -1.81      0.00
    1    2   33      0.77      0.00
    1    4   33      0.97      0.00
    1    6   33      3.86      0.00
    1    8   33      0.76      0.00
    1   10   33     -2.41      0.00
    1   12   33      6.24      0.00
    1   14   33     -4.97      0.00
    1   16   33      3.06      0.00
    1   18   33      3.34      0.00
    1   20   33     -8.85      0.00
    1   22   33    -11.10      0.00
    1   24   33      0.95      0.00
    1   26   33      1.31      0.00
    1   28   33     -6.51      0.00
    2    3   33      2.46      0.00
    2    5   33     -2.53      0.00
    2    7   33     -4.86      0.00
    2    9   33      0.26      0.00
    2   11   33     -5.23      0.00
    2   13   33    -12.39      0.00
    2   15   33     -6.62      0.00
    2   17   33     -4.86      0.00
    2   19   33      6.08      0.00
    2   21   33     -1.96      0.00
    2   23   33     -0.49      0.00
    2   25   33      6.49      0.00
    2   27   33     -4.33      0.00
    0    3   33      3.09      0.00
    3    4   33     -3.16      0.00
    3    6   33     -0.39      0.00
    3    8   33      5.11      0.00
    3   10   33      4.69      0.00
    3   12   33     -2.56      0.00
    3   14   33      1.28      0.00
    3   16   33     -0.38      0.00
    3   18   33     -2.54      0.00
    3   20   33      4.40      0.00
    3   22   33      4.66      0.00
    3   24   33      0.41      0.00
    3   26   33     -4.37      0.00
    3   28   33     10.47      0.00
    4    5   33     10.01      0.00
    4    7   33     -3.38      0.00
    4    9   33     -0.55      0.00
    4   11   33     -5.64      0.00
    4   13   33      9.33      0.00
    4   15   33      5.80      0.00
    4   17   33      5.04      0.00
    4   19   33     -1.69      0.00
    4   21   33      2.32      0.00
    4   23   33      0.82      0.00
    4   25   33      3.85      0.00
    4   27   33      8.42      0.00
    0    5   33     17.84      0.00
    5    6   33      0.03      0.00
    5    8   33     10.55      0.00
    5   10   33      2.03      0.00
    5   12   33      1.63      0.00
    5   14   33     -4.49      0.00
    5   16   33      0.37      0.00
    5   18   33      0.83      0.00
    5   20   33      0.48      0.00
    5   22   33      0.62      0.00
    5   24   33     -2.20      0.00
    5   26   33     13.59      0.00
    5   28   33     -5.19      0.00
    6    7   33      4.37      0.00
    6    9   33      1.64      0.00
    6   11   33     11.07      0.00
    6   13   33     -7.47      0.00
    6   15   33     -2.00      0.00
    6   17   33     -5.09      0.00
    6   19   33      1.05      0.00
    6   21   33     -0.96      0.00
    6   23   33     -7.48      0.00
    6   25   33     -0.72      0.00
    6   27   33     -1.39      0.00
    0    7   33     -4.34      0.00
    7    8   33      2.73      0.00
    7   10   33     -4.66      0.00
    7   12   33      1.42      0.00
    7   14   33     -3.04      0.00
    7   16   33      2.17      0.00
    7   18   33     -1.01      0.00
    7   20   33     -5.02      0.00
    7   22   33     -0.52      0.00
    7   24   33     -0.88      0.00
    7   26   33      6.84      0.00
    8    9   33     -0.69      0.00
    8   11   33     -7.02      0.00
    8   13   33      9.58      0.00
    8   15   33      4.61      0.00
    8   17   33      4.46      0.00
    8   19   33     -2.55      0.00
    8   21   33      3.74      0.00
    8   23   33     -9.22      0.00
    8   25   33      1.04      0.00
    8   27   33     10.48      0.00
    0    9   33    -13.98      0.00
    9   10   33      1.27      0.00
    9   12   33      4.14      0.00
    9   14   33     -6.20      0.00
    9   16   33     -5.01      0.00
    9   18   33    -11.33      0.00
    9   20   33      2.51      0.00
    9   22   33      2.19      0.00
    9   24   33      0.27      0.00
    9   26   33     -1.23      0.00
   10   11   33      6.72      0.00
   10   13   33     -0.09      0.00
   10   15   33     -2.59      0.00
   10   17   33     -6.43      0.00
   10   19   33     -2.10      0.00
   10   21   33     -5.41      0.00
   10   23   33     10.46      0.00
   10   25   33      1.19      0.00
    0   11   33      5.40      0.00
   11   12   33      6.99      0.00
   11   14   33     -0.82      0.00
   11   16   33      0.48      0.00
   11   18   33     -1.11      0.00
   11   20   33      5.23      0.00
   11   22   33      1.43      0.00
   11   24   33     -4.81      0.00
   11   26   33     19.46      0.00
   12   13   33     -6.89      0.00
   12   15   33     -6.15      0.00
   12   17   33     -3.08      0.00
   12   19   33      3.42      0.00
   12   21   33     10.75      0.00
   12   23   33     -0.37      0.00
   12   25   33      3.08      0.00
    0   13   33      9.09      0.00
   13   14   33      5.58      0.00
   13   16   33      4.12      0.00
   13   18   33     -2.64      0.00
   13   20   33     -2.52      0.00
   13   22   33      6.46      0.00
   13   24   33      4.09      0.00
   14   15   33     10.24      0.00
   14   17   33     -0.06      0.00
   14   19   33      2.60      0.00
   14   21   33      2.81      0.00
   14   23   33     -0.90      0.00
   14   25   33    -23.35      0.00
    0   15   33      4.17      0.00
   15   16   33     -7.06      0.00
   15   18   33      6.67      0.00
   15   20   33      0.11      0.00
   15   22   33     -1.50      0.00
   15   24   33    -15.48      0.00
   16   17   33      1.08      0.00
   16   19   33     -3.45      0.00
   16   21   33     -5.29      0.00
   16   23   33     -3.72      0.00
    0   17   33     15.00      0.00
   17   18   33     -0.49      0.00
   17   20   33     -2.00      0.00
   17   22   33      0.77      0.00
   18   19   33     -2.12      0.00
   18   21   33      1.86      0.00
    0   19   33     -6.89      0.00
   19   20   33     10.74      0.00
    0   21   33     -3.48      0.00
    0   23   33     -0.93      0.00
    0   25   33     -1.27      0.00
    0   27   33      7.34      0.00
    0    0   34    -12.84      0.00
    1    1   34     -3.81      0.00
    1    3   34      4.29      0.00
    1    5   34     -2.89      0.00
    1    7   34      5.65      0.00
    1    9   34      0.01      0.00
    1   11   34     -7.23      0.00
    1   13   34      5.02      0.00
    1   15   34      0.64      0.00
    1   17   34    -13.22      0.00
    1   19   34      2.35      0.00
    1   21   34     -3.57      0.00
    1   23   34     -0.27      0.00
    1   25   34     -5.51      0.00
    1   27   34      3.18      0.00
    0    2   34    -18.90      0.00
    2    2   34     -3.39      0.00
    2    4   34     -5.29      0.00
    2    6   34     -0.84      0.00
    2    8   34     -4.14      0.00
    2   10   34     -2.43      0.00
    2   12   34     -6.97      0.00
    2   14   34    -12.70      0.00
    2   16   34     -9.47      0.00
    2   18   34    -10.47      0.00
    2   20   34     -2.17      0.00
    2   22   34     -6.21      0.00
    2   24   34      3.00      0.00
    2   26   34     -5.22      0.00
    3    3   34     -9.06      0.00
    3    5   34      0.38      0.00
    3    7   34      0.35      0.00
    3    9   34     -3.52      0.00
    3   11   34     -1.71      0.00
    3   13   34     -9.64      0.00
    3   15   34      2.33      0.00
    3   17   34      4.06      0.00
    3   19   34     -5.78      0.00
    3   21   34     -4.06      0.00
    3   23   34     -1.96      0.00
    3   25   34      1.27      0.00
    3   27   34    -12.05      0.00
    0    4   34     14.41      0.00
    4    4   34     -9.06      0.00
    4    6   34     -4.31      0.00
    4    8   34      0.67      0.00
    4   10   34      6.39      0.00
    4   12   34      6.83      0.00
    4   14   34     13.39      0.00
    4   16   34      3.19      0.00
    4   18   34      8.77      0.00
    4   20   34      1.31      0.00
    4   22   34      0.89      0.00
    4   24   34      0.40      0.00
    4   26   34     -4.77      0.00
    5    5   34      1.51      0.00
    5    7   34      2.66      0.00
    5    9   34     -1.37      0.00
    5   11   34     -4.31      0.00
    5   13   34      0.53      0.00
    5   15   34     -6.92      0.00
    5   17   34     -0.66      0.00
    5   19   34     -9.22      0.00
    5   21   34      2.61      0.00
    5   23   34     -1.60      0.00
    5   25   34     -0.47      0.00
    0    6   34     -2.65      0.00
    6    6   34     -5.25      0.00
    6    8   34      2.34      0.00
    6   10   34      1.69      0.00
    6   12   34     -4.66      0.00
    6   14   34     -1.33      0.00
    6   16   34      1.17      0.00
    6   18   34     -4.51      0.00
    6   20   34     -6.23      0.00
    6   22   34     -2.44      0.00
    6   24   34    -12.72      0.00
    6   26   34     -2.00      0.00
    7    7   34     -2.65      0.00
    7    9   34     -1.95      0.00
    7   11   34     -6.26      0.00
    7   13   34     -4.31      0.00
    7   15   34     -2.85      0.00
    7   17   34     -2.13      0.00
    7   19   34     -1.11      0.00
    7   21   34      3.24      0.00
    7   23   34      2.52      0.00
    7   25   34     10.56      0.00
    0    8   34      5.50      0.00
    8    8   34     -2.39      0.00
    8   10   34     -2.79      0.00
    8   12   34     -6.73      0.00
    8   14   34      9.60      0.00
    8   16   34      0.96      0.00
    8   18   34     -1.72      0.00
    8   20   34      0.87      0.00
    8   22   34      9.11      0.00
    8   24   34     13.53      0.00
    8   26   34     17.28      0.00
    9    9   34    -10.67      0.00
    9   11   34     -7.77      0.00
    9   13   34      2.25      0.00
    9   15   34      1.24      0.00
    9   17   34      8.10      0.00
    9   19   34     -4.44      0.00
    9   21   34      0.56      0.00
    9   23   34     -3.95      0.00
    9   25   34      0.75      0.00
    0   10   34     14.39      0.00
   10   10   34     12.98      0.00
   10   12   34      4.61      0.00
   10   14   34      3.64      0.00
   10   16   34      3.51      0.00
   10   18   34     -0.13      0.00
   10   20   34     -1.91      0.00
   10   22   34     -0.11      0.00
   10   24   34     -3.21      0.00
   11   11   34      9.93      0.00
   11   13   34      3.45      0.00
   11   15   34     -9.66      0.00
   11   17   34      5.24      0.00
   11   19   34     -1.50      0.00
   11   21   34     -3.85      0.00
   11   23   34     -4.79      0.00
   11   25   34     -3.78      0.00
    0   12   34     -2.54      0.00
   12   12   34     -6.27      0.00
   12   14   34      1.21      0.00
   12   16   34      7.36      0.00
   12   18   34     -1.48      0.00
   12   20   34     -2.62      0.00
   12   22   34     -6.64      0.00
   12   24   34     -7.19      0.00
   13   13   34      1.16      0.00
   13   15   34      1.34      0.00
   13   17   34     -3.35      0.00
   13   19   34     -0.99      0.00
   13   21   34    -11.91      0.00
   13   23   34     -8.08      0.00
    0   14   34     10.06      0.00
   14   14   34     -4.56      0.00
   14   16   34     -4.81      0.00
   14   18   34     -5.60      0.00
   14   20   34     -3.41      0.00
   14   22   34      2.88      0.00
   15   15   34      8.51      0.00
   15   17   34     -3.48      0.00
   15   19   34      0.73      0.00
   15   21   34     -0.68      0.00
   15   23   34      2.43      0.00
    0   16   34      7.80      0.00
   16   16   34      9.54      0.00
   16   18   34      1.06      0.00
   16   20   34      8.29      0.00
   16   22   34      1.57      0.00
   17   17   34      6.91      0.00
   17   19   34      1.01      0.00
   17   21   34     -7.03      0.00
    0   18   34      9.09      0.00
   18   18   34      2.65      0.00
   18   20   34     -7.64      0.00
   19   19   34    -17.92      0.00
    0   20   34     -9.68      0.00
    0   22   34     11.63      0.00
    0   24   34      6.81      0.00
    0   26   34     18.07      0.00
    5   27   34     12.10      0.00
    0    1   35     13.05      0.00
    1    2   35    -17.02      0.00
    1    4   35      3.34      0.00
    1    6   35     -4.71      0.00
    1    8   35      2.63      0.00
    1   10   35    -13.97      0.00
    1   12   35     -2.79      0.00
    1   14   35    -10.08      0.00
    1   16   35     11.15      0.00
    1   18   35      0.09      0.00
    1   20   35      2.22      0.00
    1   22   35      0.88      0.00
    1   24   35      5.35      0.00
    2    3   35     -1.07      0.00
    2    5   35      3.67      0.00
    2    7   35    -12.45      0.00
    2    9   35     -4.15      0.00
    2   11   35      1.61      0.00
    2   13   35      5.41      0.00
    2   15   35     -4.28      0.00
    2   17   35     -8.79      0.00
    2   19   35    -12.01      0.00
    2   21   35     -3.29      0.00
    2   23   35     -6.34      0.00
    2   25   35     -7.80      0.00
    0    3   35     11.94      0.00
    3    4   35      7.86      0.00
    3    6   35     -1.10      0.00
    3    8   35      5.69      0.00
    3   10   35     -1.81      0.00
    3   12   35     -2.49      0.00
    3   14   35     -2.21      0.00
    3   16   35     -0.49      0.00
    3   18   35     13.03      0.00
    3   20   35     -2.08      0.00
    3   22   35      3.00      0.00
    3   24   35      1.28      0.00
    4    5   35      7.13      0.00
    4    7   35     -2.60      0.00
    4    9   35     10.44      0.00
    4   11   35     10.12      0.00
    4   13   35      1.90      0.00
    4   15   35      2.60      0.00
    4   17   35      9.05      0.00
    4   19   35      2.41      0.00
    4   21   35    -11.65      0.00
    4   23   35     -3.06      0.00
    4   25   35      3.30      0.00
    0    5   35      5.88      0.00
    5    6   35     -7.44      0.00
    5    8   35      6.83      0.00
    5   10   35     -7.30      0.00
    5   12   35      2.47      0.00
    5   14   35     -5.38      0.00
    5   16   35     -3.19      0.00
    5   18   35      3.00      0.00
    5   20   35     -1.28      0.00
    5   22   35     -7.72      0.00
    5   24   35      6.20      0.00
    6    7   35      3.12      0.00
    6    9   35     -3.52      0.00
    6   11   35     -5.85      0.00
    6   13   35     -5.19      0.00
    6   15   35     -0.01      0.00
    6   17   35      4.06      0.00
    6   19   35     -2.26      0.00
    6   21   35      0.68      0.00
    6   23   35      2.34      0.00
    6   25   35     11.17      0.00
    0    7   35     16.08      0.00
    7    8   35     -0.84      0.00
    7   10   35      2.98      0.00
    7   12   35     -2.46      0.00
    7   14   35      2.11      0.00
    7   16   35     -0.77      0.00
    7   18   35      0.73      0.00
    7   20   35     -6.64      0.00
    7   22   35      6.91      0.00
    7   24   35     -3.49      0.00
    8    9   35     -4.92      0.00
    8   11   35      2.19      0.00
    8   13   35     -5.15      0.00
    8   15   35      1.81      0.00
    8   17   35      2.44      0.00
    8   19   35      4.85      0.00
    8   21   35      3.06      0.00
    8   23   35     -0.41      0.00
    0    9   35      4.24      0.00
    9   10   35     -4.69      0.00
    9   12   35      0.37      0.00
    9   14   35      1.81      0.00
    9   16   35      1.12      0.00
    9   18   35     -0.67      0.00
    9   20   35      2.25      0.00
    9   22   35     -0.97      0.00
    9   24   35     -6.40      0.00
   10   11   35     -5.07      0.00
   10   13   35     -7.01      0.00
   10   15   35    -11.06      0.00
   10   17   35     -3.39      0.00
   10   19   35     -9.33      0.00
   10   21   35     -0.89      0.00
   10   23   35     -4.17      0.00
    0   11   35      6.39      0.00
   11   12   35     -2.27      0.00
   11   14   35      0.43      0.00
   11   16   35     -5.64      0.00
   11   18   35      2.33      0.00
   11   20   35     -1.59      0.00
   11   22   35     12.98      0.00
   12   13   35      8.02      0.00
   12   15   35     -0.12      0.00
   12   17   35     -1.63      0.00
   12   19   35     -5.73      0.00
   12   21   35      0.81      0.00
   12   23   35     15.30      0.00
    0   13   35    -12.07      0.00
   13   14   35     -5.98      0.00
   13   16   35     -0.92      0.00
   13   18   35      0.00      0.00
   13   20   35      6.18      0.00
   13   22   35      0.80      0.00
   14   15   35      1.71      0.00
   14   17   35      0.28      0.00
   14   19   35      4.94      0.00
   14   21   35      0.64      0.00
    0   15   35      3.60      0.00
   15   16   35      1.20      0.00
   15   18   35      3.06      0.00
   15   20   35     -3.08      0.00
   16   17   35      1.10      0.00
   16   19   35     -6.40      0.00
    0   17   35      0.78      0.00
   17   18   35     -5.58      0.00
   18   19   35      9.59      0.00
    0   19   35     12.17      0.00
    0   21   35     11.26      0.00
    0   23   35     -0.34      0.00
    0   25   35     18.19      0.00
    1   26   35     -8.69      0.00
    0    0   36     48.85      0.00
    1    1   36      8.63      0.00
    1    3   36     -3.00      0.00
    1    5   36      1.89      0.00
    1    7   36      6.25      0.00
    1    9   36      0.69      0.00
    1   11   36      0.73      0.00
    1   13   36      1.72      0.00
    1   15   36     -4.90      0.00
    1   17   36     -2.70      0.00
    1   19   36     -3.49      0.00
    1   21   36      5.82      0.00
    1   23   36     -4.73      0.00
    0    2   36     -3.97      0.00
    2    2   36     -9.11      0.00
    2    4   36    -21.88      0.00
    2    6   36     -3.97      0.00
    2    8   36      1.50      0.00
    2   10   36      1.37      0.00
    2   12   36      4.10      0.00
    2   14   36     -2.44      0.00
    2   16   36      2.29      0.00
    2   18   36      5.17      0.00
    2   20   36      8.07      0.00
    2   22   36     -0.94      0.00
    2   24   36     13.38      0.00
    3    3   36     -8.47      0.00
    3    5   36     -4.42      0.00
    3    7   36      5.21      0.00
    3    9   36      0.18      0.00
    3   11   36     -4.26      0.00
    3   13   36     -2.74      0.00
    3   15   36      4.44      0.00
    3   17   36     -4.36      0.00
    3   19   36      6.05      0.00
    3   21   36      1.25      0.00
    3   23   36      1.27      0.00
    0    4   36     19.23      0.00
    4    4   36      7.51      0.00
    4    6   36     -5.17      0.00
    4    8   36     -6.62      0.00
    4   10   36      0.82      0.00
    4   12   36     -4.41      0.00
    4   14   36      1.55      0.00
    4   16   36     -0.59      0.00
    4   18   36     -7.02      0.00
    4   20   36     -1.15      0.00
    4   22   36      1.85      0.00
    4   24   36      0.53      0.00
    5    5   36      3.68      0.00
    5    7   36     -7.07      0.00
    5    9   36      9.43      0.00
    5   11   36     -2.37      0.00
    5   13   36     -3.31      0.00
    5   15   36     -2.63      0.00
    5   17   36     -2.18      0.00
    5   19   36     -3.51      0.00
    5   21   36     -1.10      0.00
    5   23   36     10.65      0.00
    0    6   36      2.77      0.00
    6    6   36     -8.83      0.00
    6    8   36     -7.98      0.00
    6   10   36     -7.18      0.00
    6   12   36     -9.18      0.00
    6   14   36     -4.65      0.00
    6   16   36     -1.70      0.00
    6   18   36     -0.88      0.00
    6   20   36     -4.27      0.00
    6   22   36      2.65      0.00
    7    7   36     -2.79      0.00
    7    9   36      2.34      0.00
    7   11   36     10.03      0.00
    7   13   36      0.27      0.00
    7   15   36      4.62      0.00
    7   17   36      3.57      0.00
    7   19   36      0.46      0.00
    7   21   36     -4.66      0.00
    7   23   36     13.11      0.00
    0    8   36     17.25      0.00
    8    8   36     -0.17      0.00
    8   10   36     -2.69      0.00
    8   12   36      7.32      0.00
    8   14   36     -4.00      0.00
    8   16   36     -0.56      0.00
    8   18   36     -4.69      0.00
    8   20   36      0.95      0.00
    8   22   36      3.64      0.00
    9    9   36      6.71      0.00
    9   11   36     -3.57      0.00
    9   13   36     -0.81      0.00
    9   15   36     -6.87      0.00
    9   17   36      1.06      0.00
    9   19   36     -2.93      0.00
    9   21   36      3.54      0.00
    9   23   36    -16.00      0.00
    0   10   36      1.85      0.00
   10   10   36     -6.34      0.00
   10   12   36      0.31      0.00
   10   14   36     -6.08      0.00
   10   16   36      1.86      0.00
   10   18   36    -10.71      0.00
   10   20   36      7.03      0.00
   10   22   36     11.43      0.00
   11   11   36     -0.19      0.00
   11   13   36      4.51      0.00
   11   15   36      4.53      0.00
   11   17   36     -7.35      0.00
   11   19   36     -2.61      0.00
   11   21   36     -8.88      0.00
    0   12   36      7.26      0.00
   12   12   36     -4.09      0.00
   12   14   36      8.32      0.00
   12   16   36     -0.05      0.00
   12   18   36      7.08      0.00
   12   20   36     -2.07      0.00
   13   13   36     -3.09      0.00
   13   15   36     -7.18      0.00
   13   17   36      0.27      0.00
   13   19   36     -4.00      0.00
   13   21   36      1.52      0.00
    0   14   36      5.11      0.00
   14   14   36     -3.72      0.00
   14   16   36      2.14      0.00
   14   18   36     -2.66      0.00
   14   20   36      1.77      0.00
   15   15   36      4.98      0.00
   15   17   36      1.97      0.00
   15   19   36     11.95      0.00
    0   16   36     -1.77      0.00
   16   16   36      0.36      0.00
   16   18   36      6.05      0.00
   17   17   36      2.09      0.00
    0   18   36     -6.90      0.00
    0   20   36      4.51      0.00
    0   22   36     -0.40      0.00
    0   24   36    -16.69      0.00
    6   24   36      8.29      0.00
    0    1   37     -0.33      0.00
    1    2   37    -11.32      0.00
    1    4   37     -1.57      0.00
    1    6   37     -9.89      0.00
    1    8   37      7.47      0.00
    1   10   37     -7.84      0.00
    1   12   37     -1.43      0.00
    1   14   37     -7.34      0.00
    1   16   37     -3.60      0.00
    1   18   37      0.21      0.00
    1   20   37      1.25      0.00
    1   22   37      6.14      0.00
    2    3   37     -2.86      0.00
    2    5   37    -11.77      0.00
    2    7   37    -12.61      0.00
    2    9   37      0.87      0.00
    2   11   37     -3.83      0.00
    2   13   37      0.23      0.00
    2   15   37     -8.55      0.00
    2   17   37      1.35      0.00
    2   19   37    -10.42      0.00
    2   21   37      2.86      0.00
    2   23   37      1.08      0.00
    0    3   37     26.41      0.00
    3    4   37      5.26      0.00
    3    6   37     -5.50      0.00
    3    8   37     -4.21      0.00
    3   10   37      7.01      0.00
    3   12   37      2.80      0.00
    3   14   37      6.63      0.00
    3   16   37     -7.86      0.00
    3   18   37     -3.53      0.00
    3   20   37     -5.14      0.00
    3   22   37     -2.50      0.00
    4    5   37      4.66      0.00
    4    7   37      3.44      0.00
    4    9   37      0.16      0.00
    4   11   37      6.76      0.00
    4   13   37      3.49      0.00
    4   15   37      3.75      0.00
    4   17   37     -1.45      0.00
    4   19   37      6.57      0.00
    4   21   37      4.41      0.00
    0    5   37      1.31      0.00
    5    6   37      1.29      0.00
    5    8   37     -0.92      0.00
    5   10   37      0.69      0.00
    5   12   37     -6.18      0.00
    5   14   37      0.25      0.00
    5   16   37      1.61      0.00
    5   18   37      0.04      0.00
    5   20   37     -0.33      0.00
    5   22   37      0.40      0.00
    6    7   37      0.41      0.00
    6    9   37      3.18      0.00
    6   11   37    -11.04      0.00
    6   13   37     -6.29      0.00
    6   15   37     -7.20      0.00
    6   17   37      5.73      0.00
    6   19   37     -0.53      0.00
    6   21   37      0.30      0.00
    0    7   37      3.92      0.00
    7    8   37     -0.42      0.00
    7   10   37     -5.04      0.00
    7   12   37     -1.10      0.00
    7   14   37     -1.06      0.00
    7   16   37     -0.22      0.00
    7   18   37     -1.16      0.00
    7   20   37      2.15      0.00
    7   22   37    -14.28      0.00
    8    9   37      0.07      0.00
    8   11   37     -1.77      0.00
    8   13   37      0.94      0.00
    8   15   37      6.93      0.00
    8   17   37     -0.54      0.00
    8   19   37      4.65      0.00
    8   21   37      4.08      0.00
    0    9   37      0.59      0.00
    9   10   37     -3.16      0.00
    9   12   37     -1.40      0.00
    9   14   37     -9.04      0.00
    9   16   37      1.61      0.00
    9   18   37      6.92      0.00
    9   20   37     -5.35      0.00
   10   11   37     -5.29      0.00
   10   13   37      0.80      0.00
   10   15   37     -7.29      0.00
   10   17   37     -1.63      0.00
   10   19   37      5.34      0.00
   10   21   37      9.74      0.00
    0   11   37      9.07      0.00
   11   12   37      0.64      0.00
   11   14   37      8.02      0.00
   11   16   37      0.82      0.00
   11   18   37     -2.00      0.00
   11   20   37     14.66      0.00
   12   13   37     -2.46      0.00
   12   15   37      2.54      0.00
   12   17   37     -1.84      0.00
   12   19   37      4.44      0.00
    0   13   37      3.96      0.00
   13   14   37     -2.81      0.00
   13   16   37     -4.01      0.00
   13   18   37      4.69      0.00
   14   15   37      1.17      0.00
   14   17   37      2.54      0.00
    0   15   37      0.95      0.00
   15   16   37      8.38      0.00
   16   17   37     -3.87      0.00
    0   17   37      2.75      0.00
   15   18   37     -4.79      0.00
    0   19   37      7.05      0.00
    0   21   37      1.52      0.00
    0   23   37     19.12      0.00
    4   23   37     -1.74      0.00
    0    0   38    -12.64      0.00
    1    1   38      9.07      0.00
    1    3   38     -3.71      0.00
    1    5   38      4.97      0.00
    1    7   38     -6.42      0.00
    1    9   38     -7.14      0.00
    1   11   38      0.52      0.00
    1   13   38     -3.49      0.00
    1   15   38      2.70      0.00
    1   17   38      2.76      0.00
    1   19   38      4.53      0.00
    1   21   38     -5.29      0.00
    0    2   38    -20.16      0.00
    2    2   38    -21.20      0.00
    2    4   38      2.43      0.00
    2    6   38    -10.10      0.00
    2    8   38      1.13      0.00
    2   10   38     -0.07      0.00
    2   12   38      4.31      0.00
    2   14   38     -2.89      0.00
    2   16   38      1.70      0.00
    2   18   38     -4.02      0.00
    2   20   38     -2.19      0.00
    3    3   38      0.77      0.00
    3    5   38      1.63      0.00
    3    7   38     -4.95      0.00
    3    9   38     -2.97      0.00
    3   11   38      5.29      0.00
    3   13   38      0.24      0.00
    3   15   38     -6.03      0.00
    3   17   38     -0.67      0.00
    3   19   38      0.29      0.00
    3   21   38     -0.28      0.00
    0    4   38     28.84      0.00
    4    4   38     27.60      0.00
    4    6   38      6.23      0.00
    4    8   38     10.70      0.00
    4   10   38      0.24      0.00
    4   12   38      2.41      0.00
    4   14   38     -6.02      0.00
    4   16   38      6.40      0.00
    4   18   38      0.69      0.00
    4   20   38      6.56      0.00
    5    5   38      0.43      0.00
    5    7   38     -7.48      0.00
    5    9   38     -2.90      0.00
    5   11   38      3.59      0.00
    5   13   38      0.64      0.00
    5   15   38      0.62      0.00
    5   17   38      1.68      0.00
    5   19   38      0.04      0.00
    5   21   38    -26.69      0.00
    0    6   38     -3.69      0.00
    6    6   38     -5.91      0.00
    6    8   38      0.34      0.00
    6   10   38     -8.86      0.00
    6   12   38     -5.77      0.00
    6   14   38     -5.87      0.00
    6   16   38     -9.88      0.00
    6   18   38     -7.21      0.00
    6   20   38    -11.48      0.00
    7    7   38      0.38      0.00
    7    9   38      3.18      0.00
    7   11   38      6.13      0.00
    7   13   38      3.62      0.00
    7   15   38      1.07      0.00
    7   17   38     10.24      0.00
    7   19   38      0.57      0.00
    0    8   38      7.07      0.00
    8    8   38     19.24      0.00
    8   10   38     -2.97      0.00
    8   12   38     -3.40      0.00
    8   14   38      1.31      0.00
    8   16   38      0.27      0.00
    8   18   38      2.63      0.00
    8   20   38      4.99      0.00
    9    9   38      2.25      0.00
    9   11   38      3.28      0.00
    9   13   38      5.68      0.00
    9   15   38     10.39      0.00
    9   17   38     -0.21      0.00
    9   19   38     19.68      0.00
    0   10   38     -9.98      0.00
   10   10   38    -10.47      0.00
   10   12   38     -0.12      0.00
   10   14   38      4.81      0.00
   10   16   38      0.43      0.00
   10   18   38      7.20      0.00
   11   11   38     -0.14      0.00
   11   13   38     -1.45      0.00
   11   15   38      3.57      0.00
   11   17   38     -3.16      0.00
    0   12   38     -0.08      0.00
   12   12   38     -5.00      0.00
   12   14   38     -3.60      0.00
   12   16   38     -0.92      0.00
   12   18   38      1.80      0.00
   13   13   38      0.23      0.00
   13   15   38      9.09      0.00
   13   17   38     -3.01      0.00
    0   14   38      1.82      0.00
   14   14   38      2.35      0.00
   14   16   38     -0.11      0.00
   15   15   38     -8.19      0.00
    0   16   38     16.76      0.00
    0   18   38      4.39      0.00
    0   20   38      4.40      0.00
    0    1   39      9.86      0.00
    1    2   39     -2.81      0.00
    1    4   39      4.79      0.00
    1    6   39      3.66      0.00
    1    8   39      3.56      0.00
    1   10   39     -2.60      0.00
    1   12   39      2.09      0.00
    1   14   39     -0.12      0.00
    1   16   39     -3.37      0.00
    1   18   39     -0.72      0.00
    2    3   39     -6.44      0.00
    2    5   39     -4.05      0.00
    2    7   39     -8.00      0.00
    2    9   39     -1.07      0.00
    2   11   39      3.12      0.00
    2   13   39     -2.83      0.00
    2   15   39      2.63      0.00
    2   17   39     -1.81      0.00
    2   19   39      9.41      0.00
    0    3   39      1.30      0.00
    3    4   39      1.41      0.00
    3    6   39     -2.71      0.00
    3    8   39      2.85      0.00
    3   10   39     -2.95      0.00
    3   12   39      6.78      0.00
    3   14   39      1.39      0.00
    3   16   39      7.46      0.00
    3   18   39      8.98      0.00
    4    5   39     11.37      0.00
    4    7   39      9.93      0.00
    4    9   39     -2.06      0.00
    4   11   39      2.43      0.00
    4   13   39      0.71      0.00
    4   15   39      0.74      0.00
    4   17   39      1.64      0.00
    4   19   39     -2.33      0.00
    0    5   39      1.64      0.00
    5    6   39      6.33      0.00
    5    8   39     -1.88      0.00
    5   10   39     -0.68      0.00
    5   12   39      6.87      0.00
    5   14   39     -0.45      0.00
    5   16   39     -5.32      0.00
    5   18   39    -13.43      0.00
    6    7   39     -2.75      0.00
    6    9   39     -1.85      0.00
    6   11   39      1.77      0.00
    6   13   39      4.69      0.00
    6   15   39     -3.11      0.00
    6   17   39     -3.43      0.00
    0    7   39     -4.47      0.00
    7    8   39      3.99      0.00
    7   10   39      6.11      0.00
    7   12   39      0.17      0.00
    7   14   39      6.52      0.00
    7   16   39     -6.08      0.00
    7   18   39     20.96      0.00
    8    9   39     -6.02      0.00
    8   11   39     -1.69      0.00
    8   13   39      0.78      0.00
    8   15   39     -6.16      0.00
    8   17   39     10.11      0.00
    0    9   39      2.14      0.00
    9   10   39     -3.97      0.00
    9   12   39      1.47      0.00
    9   14   39      1.52      0.00
    9   16   39      5.51      0.00
    9   18   39     31.13      0.00
   10   11   39    -10.83      0.00
   10   13   39     -1.73      0.00
   10   15   39      1.53      0.00
   10   17   39     -6.73      0.00
    0   11   39      2.89      0.00
   11   12   39      2.88      0.00
   11   14   39     -1.88      0.00
   11   16   39      1.78      0.00
   12   13   39     -0.43      0.00
   12   15   39     -1.92      0.00
    0   13   39      5.87      0.00
   13   14   39      2.16      0.00
    0   15   39      4.57      0.00
    0   17   39     -0.70      0.00
    0   19   39     -8.29      0.00
    0    0   40     13.12      0.00
    1    1   40    -17.58      0.00
    1    3   40      0.49      0.00
    1    5   40      0.05      0.00
    1    7   40      7.32      0.00
    1    9   40      3.89      0.00
    1   11   40     -4.94      0.00
    1   13   40      6.81      0.00
    1   15   40      8.91      0.00
    1   17   40      0.92      0.00
    0    2   40     10.55      0.00
    2    2   40      2.08      0.00
    2    4   40      0.39      0.00
    2    6   40     -2.13      0.00
    2    8   40     -0.49      0.00
    2   10   40     -0.09      0.00
    2   12   40      3.59      0.00
    2   14   40     -8.14      0.00
    2   16   40      3.21      0.00
    3    3   40     -8.52      0.00
    3    5   40     -0.90      0.00
    3    7   40      1.97      0.00
    3    9   40     -4.24      0.00
    3   11   40     -7.28      0.00
    3   13   40      0.89      0.00
    3   15   40     -1.74      0.00
    3   17   40      5.63      0.00
    0    4   40      6.44      0.00
    4    4   40      7.63      0.00
    4    6   40     -5.51      0.00
    4    8   40     -6.87      0.00
    4   10   40      1.44      0.00
    4   12   40      1.26      0.00
    4   14   40      7.41      0.00
    4   16   40     -6.48      0.00
    5    5   40      2.86      0.00
    5    7   40     13.53      0.00
    5    9   40      0.17      0.00
    5   11   40     -5.57      0.00
    5   13   40     -6.37      0.00
    5   15   40     -2.55      0.00
    0    6   40      5.15      0.00
    6    6   40     -9.27      0.00
    6    8   40     -0.95      0.00
    6   10   40     -1.85      0.00
    6   12   40     -9.15      0.00
    6   14   40      2.69      0.00
    6   16   40      8.57      0.00
    7    7   40     -1.02      0.00
    7    9   40     -1.06      0.00
    7   11   40    -10.59      0.00
    7   13   40     -7.51      0.00
    7   15   40      4.56      0.00
    0    8   40     11.31      0.00
    8    8   40     17.73      0.00
    8   10   40      0.94      0.00
    8   12   40      5.00      0.00
    8   14   40      4.21      0.00
    9    9   40     -6.07      0.00
    9   11   40     -5.51      0.00
    9   13   40     -3.23      0.00
    9   15   40     -2.69      0.00
    0   10   40      5.07      0.00
   10   10   40    -14.65      0.00
   10   12   40     -2.65      0.00
   10   14   40      4.15      0.00
   11   11   40      3.06      0.00
   11   13   40      5.36      0.00
    0   12   40      5.20      0.00
   12   12   40     11.06      0.00
    0   14   40      0.54      0.00
    0   16   40      9.47      0.00
    0    1   41    -14.78      0.00
    1    2   41     -5.61      0.00
    1    4   41      9.01      0.00
    1    6   41      0.46      0.00
    1    8   41     -4.00      0.00
    1   10   41     -0.39      0.00
    1   12   41     -1.60      0.00
    1   14   41      4.10      0.00
    2    3   41     -3.15      0.00
    2    5   41     -7.00      0.00
    2    7   41     -7.63      0.00
    2    9   41      0.85      0.00
    2   11   41      0.92      0.00
    2   13   41     -0.36      0.00
    0    3   41      3.73      0.00
    3    4   41      1.25      0.00
    3    6   41     -4.70      0.00
    3    8   41      5.91      0.00
    3   10   41     -1.98      0.00
    3   12   41     -1.19      0.00
    3   14   41      6.70      0.00
    4    5   41      3.30      0.00
    4    7   41      2.99      0.00
    4    9   41      8.30      0.00
    4   11   41      0.06      0.00
    4   13   41     -2.73      0.00
    0    5   41      1.97      0.00
    5    6   41      1.06      0.00
    5    8   41     -1.24      0.00
    5   10   41     -5.79      0.00
    5   12   41      6.43      0.00
    5   14   41      1.77      0.00
    6    7   41     -3.78      0.00
    6    9   41      4.66      0.00
    6   11   41      6.22      0.00
    6   13   41      5.54      0.00
    0    7   41     -4.34      0.00
    7    8   41      4.38      0.00
    7   10   41     -0.41      0.00
    7   12   41     -1.89      0.00
    8    9   41      0.04      0.00
    8   11   41     -1.29      0.00
    0    9   41     -7.18      0.00
    9   10   41    -12.31      0.00
   10   11   41      8.00      0.00
    0   11   41     -1.46      0.00
    9   12   41      5.50      0.00
    0   13   41     -7.41      0.00
    0    0   42     23.86      0.00
    1    1   42      5.70      0.00
    1    3   42      2.86      0.00
    1    5   42     -0.16      0.00
    1    7   42     -4.32      0.00
    1    9   42     -4.23      0.00
    1   11   42     -0.72      0.00
    0    2   42    -12.44      0.00
    2    2   42     -5.38      0.00
    2    4   42     -2.22      0.00
    2    6   42      6.57      0.00
    2    8   42     -2.30      0.00
    2   10   42      4.77      0.00
    2   12   42      5.26      0.00
    3    3   42     -5.79      0.00
    3    5   42      3.03      0.00
    3    7   42     -2.50      0.00
    3    9   42      1.11      0.00
    3   11   42     -5.60      0.00
    0    4   42      0.17      0.00
    4    4   42      5.07      0.00
    4    6   42     -5.33      0.00
    4    8   42     -8.60      0.00
    4   10   42    -11.30      0.00
    5    5   42     -1.52      0.00
    5    7   42     -4.39      0.00
    5    9   42     -0.49      0.00
    5   11   42     -2.07      0.00
    0    6   42      2.73      0.00
    6    6   42      9.06      0.00
    6    8   42      3.12      0.00
    6   10   42      2.15      0.00
    7    7   42      3.28      0.00
    7    9   42     -5.31      0.00
    0    8   42      1.58      0.00
    8    8   42    -16.17      0.00
    0   10   42     14.54      0.00
    0   12   42     -2.09      0.00
    0    1   43     14.49      0.00
    1    2   43     -9.13      0.00
    1    4   43      8.86      0.00
    1    6   43    -10.54      0.00
    2    3   43     -1.31      0.00
    2    5   43     -3.87      0.00
    2    7   43     -1.67      0.00
    0    3   43      7.72      0.00
    3    4   43      3.04      0.00
    3    6   43     -2.48      0.00
    4    5   43     -4.81      0.00
    0    5   43      4.46      0.00
    5    6   43     21.58      0.00
    0    7   43      4.07      0.00
    4    7   43      4.04      0.00
   25   25   26     28.77      0.00
   24   26   26     15.58      0.00
   26   26   26    -28.11      0.00
   24   25   27     18.32      0.00
   23   26   27      7.85      0.00
   25   26   27     -2.47      0.00
   22   27   27     32.68      0.00
   24   27   27      1.44      0.00
   26   27   27    -11.63      0.00
   24   24   28     -2.75      0.00
   23   25   28    -26.79      0.00
   25   25   28     14.02      0.00
   22   26   28     -5.31      0.00
   24   26   28      1.33      0.00
   26   26   28     -0.67      0.00
   21   27   28     12.09      0.00
   23   27   28     -1.90      0.00
   25   27   28     -7.44      0.00
   27   27   28     14.41      0.00
   20   28   28      8.08      0.00
   22   28   28      2.93      0.00
   24   28   28     17.89      0.00
   26   28   28      8.77      0.00
   28   28   28    -30.93      0.00
   23   24   29     17.09      0.00
   22   25   29     -5.62      0.00
   24   25   29      6.76      0.00
   21   26   29     -1.93      0.00
   23   26   29      9.46      0.00
   25   26   29     -8.99      0.00
   20   27   29     15.01      0.00
   22   27   29    -17.28      0.00
   24   27   29     -4.97      0.00
   26   27   29      0.23      0.00
   17   28   29     14.66      0.00
   19   28   29      9.84      0.00
   21   28   29      2.57      0.00
   23   28   29     -1.31      0.00
   25   28   29     -7.35      0.00
   27   28   29     -1.05      0.00
   16   29   29    -20.60      0.00
   18   29   29     16.63      0.00
   20   29   29    -26.27      0.00
   22   29   29      8.70      0.00
   24   29   29     10.86      0.00
   26   29   29     -2.08      0.00
   28   29   29      9.97      0.00
   23   23   30     10.64      0.00
   22   24   30    -15.29      0.00
   24   24   30      6.24      0.00
   21   25   30      7.88      0.00
   23   25   30      0.49      0.00
   25   25   30    -10.54      0.00
   20   26   30    -19.51      0.00
   22   26   30      8.01      0.00
   24   26   30      0.66      0.00
   26   26   30     -0.40      0.00
   17   27   30     -8.00      0.00
   19   27   30    -14.75      0.00
   21   27   30     -1.12      0.00
   23   27   30     -2.62      0.00
   25   27   30     -8.12      0.00
   27   27   30     10.96      0.00
   16   28   30    -22.92      0.00
   18   28   30      2.19      0.00
   20   28   30     18.10      0.00
   22   28   30      2.88      0.00
   24   28   30      1.71      0.00
   26   28   30      4.64      0.00
   28   28   30     -1.78      0.00
   15   29   30      5.45      0.00
   17   29   30    -12.91      0.00
   19   29   30    -11.52      0.00
   21   29   30    -13.03      0.00
   23   29   30      7.02      0.00
   25   29   30     -1.11      0.00
   27   29   30     -1.31      0.00
   29   29   30      2.16      0.00
   12   30   30     17.79      0.00
   14   30   30    -11.64      0.00
   16   30   30     24.81      0.00
   18   30   30     22.94      0.00
   20   30   30     16.92      0.00
   22   30   30      5.33      0.00
   24   30   30     -6.42      0.00
   26   30   30     10.78      0.00
   22   23   31    -13.87      0.00
   21   24   31     14.22      0.00
   23   24   31     -0.32      0.00
   20   25   31     -4.92      0.00
   22   25   31      0.09      0.00
   24   25   31     -1.27      0.00
   17   26   31     -6.09      0.00
   19   26   31     10.85      0.00
   21   26   31     -1.05      0.00
   23   26   31     -2.97      0.00
   25   26   31      5.71      0.00
   16   27   31      2.13      0.00
   18   27   31     -2.68      0.00
   20   27   31     13.40      0.00
   22   27   31     -6.79      0.00
   24   27   31     -5.00      0.00
   26   27   31      4.45      0.00
   13   28   31     16.25      0.00
   15   28   31     -5.95      0.00
   17   28   31     -2.90      0.00
   19   28   31      9.18      0.00
   21   28   31     -7.25      0.00
   23   28   31     -1.22      0.00
   25   28   31     10.35      0.00
   27   28   31    -11.65      0.00
   12   29   31     25.22      0.00
   14   29   31     -0.30      0.00
   16   29   31      0.60      0.00
   18   29   31     -5.72      0.00
   20   29   31     -5.82      0.00
   22   29   31     14.31      0.00
   24   29   31     -6.96      0.00
   26   29   31     -3.23      0.00
    9   30   31      5.33      0.00
   11   30   31     -5.50      0.00
   13   30   31     19.09      0.00
   15   30   31    -14.85      0.00
   17   30   31     -1.04      0.00
   19   30   31      4.24      0.00
   21   30   31     -2.09      0.00
   23   30   31     -1.72      0.00
   25   30   31     -1.22      0.00
    0   31   31     14.95      0.00
    2   31   31     14.62      0.00
    4   31   31     32.88      0.00
    6   31   31     -5.66      0.00
    8   31   31      4.68      0.00
   10   31   31      8.94      0.00
   12   31   31     -0.01      0.00
   14   31   31     -0.59      0.00
   16   31   31      9.13      0.00
   18   31   31    -10.07      0.00
   20   31   31      2.59      0.00
   22   31   31     -4.00      0.00
   24   31   31     13.49      0.00
   22   22   32      4.06      0.00
   19   23   32      1.84      0.00
   21   23   32     -8.40      0.00
   23   23   32      3.69      0.00
   18   24   32      6.98      0.00
   20   24   32      3.78      0.00
   22   24   32     -4.96      0.00
   24   24   32      2.33      0.00
   17   25   32     -2.06      0.00
   19   25   32     17.61      0.00
   21   25   32      1.70      0.00
   23   25   32      1.97      0.00
   25   25   32     -1.41      0.00
   16   26   32    -14.16      0.00
   18   26   32    -20.42      0.00
   20   26   32     -1.04      0.00
   22   26   32      7.27      0.00
   24   26   32     -3.30      0.00
   26   26   32      4.15      0.00
   13   27   32     -6.04      0.00
   15   27   32      8.00      0.00
   17   27   32      9.16      0.00
   19   27   32     -0.18      0.00
   21   27   32      2.04      0.00
   23   27   32      3.92      0.00
   25   27   32      2.89      0.00
   27   27   32     -9.10      0.00
   12   28   32      3.94      0.00
   14   28   32     -9.67      0.00
   16   28   32    -11.54      0.00
   18   28   32      8.14      0.00
   20   28   32    -12.48      0.00
   22   28   32     -5.82      0.00
   24   28   32      4.16      0.00
   26   28   32     -0.40      0.00
    7   29   32     21.52      0.00
    9   29   32     13.66      0.00
   11   29   32      1.65      0.00
   13   29   32     -3.86      0.00
   15   29   32      1.22      0.00
   17   29   32      4.75      0.00
   19   29   32      1.47      0.00
   21   29   32      2.96      0.00
   23   29   32      3.29      0.00
   25   29   32     -0.51      0.00
    0   30   32     56.38      0.00
    2   30   32    -27.02      0.00
    4   30   32      8.04      0.00
    6   30   32     16.56      0.00
    8   30   32    -24.95      0.00
   10   30   32      6.07      0.00
   12   30   32      7.94      0.00
   14   30   32     -0.93      0.00
   16   30   32     -2.57      0.00
   18   30   32      6.63      0.00
   20   30   32      0.53      0.00
   22   30   32     -2.23      0.00
   24   30   32     -6.35      0.00
    1   31   32      3.95      0.00
    3   31   32     -0.20      0.00
    5   31   32     -7.70      0.00
    7   31   32     11.44      0.00
    9   31   32      1.41      0.00
   11   31   32      3.87      0.00
   13   31   32     -8.97      0.00
   15   31   32      0.52      0.00
   17   31   32      6.22      0.00
   19   31   32     -3.39      0.00
   21   31   32     -1.20      0.00
   23   31   32     -6.20      0.00
    0   32   32    -25.93      0.00
    2   32   32    -31.78      0.00
    4   32   32      1.49      0.00
    6   32   32      0.33      0.00
    8   32   32     -5.90      0.00
   10   32   32     -8.69      0.00
   12   32   32      1.80      0.00
   14   32   32     27.93      0.00
   16   32   32     -8.63      0.00
   18   32   32      0.34      0.00
   20   32   32     -3.86      0.00
   22   32   32     12.77      0.00
   20   21   33     10.35      0.00
   19   22   33     13.13      0.00
   21   22   33     -4.95      0.00
   18   23   33      4.12      0.00
   20   23   33     -0.81      0.00
   22   23   33      2.52      0.00
   17   24   33     -1.80      0.00
   19   24   33     -3.66      0.00
   21   24   33    -14.65      0.00
   23   24   33      4.15      0.00
   16   25   33    -16.97      0.00
   18   25   33      7.16      0.00
   20   25   33     -3.91      0.00
   22   25   33     -2.49      0.00
   24   25   33      5.58      0.00
   13   26   33     17.52      0.00
   15   26   33    -18.39      0.00
   17   26   33      4.88      0.00
   19   26   33     -0.68      0.00
   21   26   33      4.04      0.00
   23   26   33     -0.56      0.00
   25   26   33     -9.96      0.00
   10   27   33     -7.65      0.00
   12   27   33     15.31      0.00
   14   27   33    -17.05      0.00
   16   27   33      2.61      0.00
   18   27   33      0.92      0.00
   20   27   33     -6.19      0.00
   22   27   33      0.67      0.00
   24   27   33     -2.94      0.00
   26   27   33     -1.84      0.00
    7   28   33     13.86      0.00
    9   28   33    -19.26      0.00
   11   28   33     13.72      0.00
   13   28   33     -2.79      0.00
   15   28   33     -0.08      0.00
   17   28   33     -5.04      0.00
   19   28   33     -4.63      0.00
   21   28   33      5.58      0.00
   23   28   33     -2.88      0.00
   25   28   33     -8.43      0.00
    0   29   33     16.81      0.00
    2   29   33    -27.37      0.00
    4   29   33     11.25      0.00
    6   29   33     -2.57      0.00
    8   29   33     -1.52      0.00
   10   29   33     -3.47      0.00
   12   29   33     -6.24      0.00
   14   29   33    -10.06      0.00
   16   29   33      6.53      0.00
   18   29   33     -1.24      0.00
   20   29   33     -0.67      0.00
   22   29   33     12.22      0.00
   24   29   33    -10.10      0.00
    1   30   33     -4.13      0.00
    3   30   33     -3.46      0.00
    5   30   33     -6.31      0.00
    7   30   33     -7.19      0.00
    9   30   33     10.31      0.00
   11   30   33     -9.28      0.00
   13   30   33     -3.99      0.00
   15   30   33      6.30      0.00
   17   30   33     -8.41      0.00
   19   30   33    -17.44      0.00
   21   30   33      5.45      0.00
   23   30   33      4.53      0.00
    0   31   33     20.70      0.00
    2   31   33    -16.23      0.00
    4   31   33      8.35      0.00
    6   31   33    -17.68      0.00
    8   31   33     14.45      0.00
   10   31   33      3.47      0.00
   12   31   33     -7.26      0.00
   14   31   33      3.44      0.00
   16   31   33      4.26      0.00
   18   31   33      6.37      0.00
   20   31   33      2.12      0.00
   22   31   33     -4.99      0.00
    1   32   33      3.51      0.00
    3   32   33      3.58      0.00
    5   32   33     17.06      0.00
    7   32   33    -11.58      0.00
    9   32   33      1.98      0.00
   11   32   33     -5.14      0.00
   13   32   33     -5.44      0.00
   15   32   33     -3.31      0.00
   17   32   33     -8.34      0.00
   19   32   33      7.60      0.00
   21   32   33     -3.68      0.00
    0   33   33      9.87      0.00
    2   33   33      7.37      0.00
    4   33   33     -5.23      0.00
    6   33   33      0.40      0.00
    8   33   33     -2.10      0.00
   10   33   33      8.71      0.00
   12   33   33     -2.61      0.00
   14   33   33      1.03      0.00
   16   33   33      7.05      0.00
   18   33   33     -3.98      0.00
   20   33   33     -1.07      0.00
   20   20   34     -1.24      0.00
   19   21   34     -2.04      0.00
   21   21   34    -12.66      0.00
   18   22   34      3.94      0.00
   20   22   34     13.96      0.00
   22   22   34     -2.58      0.00
   17   23   34      2.11      0.00
   19   23   34     -7.26      0.00
   21   23   34      8.91      0.00
   23   23   34     -3.45      0.00
   14   24   34     -8.58      0.00
   16   24   34     -4.59      0.00
   18   24   34      6.69      0.00
   20   24   34     -3.10      0.00
   22   24   34     11.98      0.00
   24   24   34    -15.01      0.00
   13   25   34    -21.40      0.00
   15   25   34      7.95      0.00
   17   25   34     -2.24      0.00
   19   25   34     -5.44      0.00
   21   25   34      9.92      0.00
   23   25   34     -5.77      0.00
   25   25   34      9.87      0.00
   10   26   34      2.07      0.00
   12   26   34     -3.73      0.00
   14   26   34     -5.48      0.00
   16   26   34      7.42      0.00
   18   26   34      0.30      0.00
   20   26   34     -1.72      0.00
   22   26   34     -3.49      0.00
   24   26   34     -4.31      0.00
[truncated: 57,400 more chars]
