# Supplementary material for: Dynamic three-dimensional structures of a metal–organic framework captured with femtosecond serial crystallography
Source: Nat Chem. 2024 Mar 25;16(5):693–9. doi: 10.1038/s41557-024-01460-w (PMC11087265; doi:10.1038/s41557-024-01460-w)
Supplement: Supplementary file 10 — Crystallographic structure factors for PCN–224(Fe)–CO at 0.6 ps; CCDC reference number 2308181. [file 41557_2024_1460_MOESM10_ESM.cif]

 
data_time0d60
# start Validation Reply Form
_vrf_THETM01_time0d60
;
PROBLEM: The value of sine(theta_max)/wavelength is less than 0.575
RESPONSE: To prevent the intensities of the Bragg spots in the 
low-resolution region from exceeding the detector's saturation limit, 
the X-ray flux had to be limited. Consequently, the intensity of the 
Bragg spots in the high-resolution region was insufficient for detection, 
resulting in the limited resolution.
;
_vrf_PLAT084_time0d60
;
PROBLEM: High wR2 Value (i.e. > 0.25) ...................       0.37 Report
RESPONSE: In serial femtosecond crystallography, diffraction images 
are acquired from a large number of different crystals with different 
sizes and crystallinity. Consequently, errors are introduced while 
merging data obtained from different crystals. Such errors result in 
a high wR2 value for this crystal structure. Moreover, the crystallographic 
analysis of PCN-224 reveals the presence of MOF-525 structural motifs, 
which manifest as defects within the crystal matrix. These defects are 
presumed to be a contributing factor to the elevated wR2 values noted 
in the analysis.
;
# end Validation Reply Form

 
_audit_creation_method            'SHELXL-2018/3'
_shelx_SHELXL_version_number      '2018/3'
_chemical_name_systematic         ?
_chemical_name_common             ?
_chemical_melting_point           ?
_chemical_formula_moiety          'C147 H72 Fe3 N12 O67 Zr12' 
_chemical_formula_sum
 'C147 H72 Fe3 N12 O67 Zr12' 
_chemical_formula_weight          4340.35

loop_
 _atom_type_symbol
 _atom_type_description
 _atom_type_scat_dispersion_real
 _atom_type_scat_dispersion_imag
 _atom_type_scat_source
 'C'  'C'   0.0051   0.0024
 'International Tables Vol C Tables 4.2.6.8 and 6.1.1.4'
 'H'  'H'   0.0000   0.0000
 'International Tables Vol C Tables 4.2.6.8 and 6.1.1.4'
 'N'  'N'   0.0096   0.0048
 'International Tables Vol C Tables 4.2.6.8 and 6.1.1.4'
 'O'  'O'   0.0160   0.0088
 'International Tables Vol C Tables 4.2.6.8 and 6.1.1.4'
 'Fe'  'Fe'   0.3561   1.1184
 'International Tables Vol C Tables 4.2.6.8 and 6.1.1.4'
 'Zr'  'Zr'  -1.4549   0.7529
 'International Tables Vol C Tables 4.2.6.8 and 6.1.1.4'
 
_space_group_crystal_system       cubic
_space_group_IT_number            229
_space_group_name_H-M_alt         'I m -3 m'
_space_group_name_Hall            '-I 4 2 3'
 
_shelx_space_group_comment
;
The symmetry employed for this shelxl refinement is uniquely defined
by the following loop, which should always be used as a source of
symmetry information in preference to the above space-group names.
They are only intended as comments.
;
 
loop_
 _space_group_symop_operation_xyz
 'x, y, z'
 '-x, -y, z'
 '-x, y, -z'
 'x, -y, -z'
 'z, x, y'
 'z, -x, -y'
 '-z, -x, y'
 '-z, x, -y'
 'y, z, x'
 '-y, z, -x'
 'y, -z, -x'
 '-y, -z, x'
 'y, x, -z'
 '-y, -x, -z'
 'y, -x, z'
 '-y, x, z'
 'x, z, -y'
 '-x, z, y'
 '-x, -z, -y'
 'x, -z, y'
 'z, y, -x'
 'z, -y, x'
 '-z, y, x'
 '-z, -y, -x'
 'x+1/2, y+1/2, z+1/2'
 '-x+1/2, -y+1/2, z+1/2'
 '-x+1/2, y+1/2, -z+1/2'
 'x+1/2, -y+1/2, -z+1/2'
 'z+1/2, x+1/2, y+1/2'
 'z+1/2, -x+1/2, -y+1/2'
 '-z+1/2, -x+1/2, y+1/2'
 '-z+1/2, x+1/2, -y+1/2'
 'y+1/2, z+1/2, x+1/2'
 '-y+1/2, z+1/2, -x+1/2'
 'y+1/2, -z+1/2, -x+1/2'
 '-y+1/2, -z+1/2, x+1/2'
 'y+1/2, x+1/2, -z+1/2'
 '-y+1/2, -x+1/2, -z+1/2'
 'y+1/2, -x+1/2, z+1/2'
 '-y+1/2, x+1/2, z+1/2'
 'x+1/2, z+1/2, -y+1/2'
 '-x+1/2, z+1/2, y+1/2'
 '-x+1/2, -z+1/2, -y+1/2'
 'x+1/2, -z+1/2, y+1/2'
 'z+1/2, y+1/2, -x+1/2'
 'z+1/2, -y+1/2, x+1/2'
 '-z+1/2, y+1/2, x+1/2'
 '-z+1/2, -y+1/2, -x+1/2'
 '-x, -y, -z'
 'x, y, -z'
 'x, -y, z'
 '-x, y, z'
 '-z, -x, -y'
 '-z, x, y'
 'z, x, -y'
 'z, -x, y'
 '-y, -z, -x'
 'y, -z, x'
 '-y, z, x'
 'y, z, -x'
 '-y, -x, z'
 'y, x, z'
 '-y, x, -z'
 'y, -x, -z'
 '-x, -z, y'
 'x, -z, -y'
 'x, z, y'
 '-x, z, -y'
 '-z, -y, x'
 '-z, y, -x'
 'z, -y, -x'
 'z, y, x'
 '-x+1/2, -y+1/2, -z+1/2'
 'x+1/2, y+1/2, -z+1/2'
 'x+1/2, -y+1/2, z+1/2'
 '-x+1/2, y+1/2, z+1/2'
 '-z+1/2, -x+1/2, -y+1/2'
 '-z+1/2, x+1/2, y+1/2'
 'z+1/2, x+1/2, -y+1/2'
 'z+1/2, -x+1/2, y+1/2'
 '-y+1/2, -z+1/2, -x+1/2'
 'y+1/2, -z+1/2, x+1/2'
 '-y+1/2, z+1/2, x+1/2'
 'y+1/2, z+1/2, -x+1/2'
 '-y+1/2, -x+1/2, z+1/2'
 'y+1/2, x+1/2, z+1/2'
 '-y+1/2, x+1/2, -z+1/2'
 'y+1/2, -x+1/2, -z+1/2'
 '-x+1/2, -z+1/2, y+1/2'
 'x+1/2, -z+1/2, -y+1/2'
 'x+1/2, z+1/2, y+1/2'
 '-x+1/2, z+1/2, -y+1/2'
 '-z+1/2, -y+1/2, x+1/2'
 '-z+1/2, y+1/2, -x+1/2'
 'z+1/2, -y+1/2, -x+1/2'
 'z+1/2, y+1/2, x+1/2'
 
_cell_length_a                    38.887(5)
_cell_length_b                    38.887(5)
_cell_length_c                    38.887(5)
_cell_angle_alpha                 90
_cell_angle_beta                  90
_cell_angle_gamma                 90
_cell_volume                      58804(20)
_cell_formula_units_Z             4
_cell_measurement_temperature     293(2)
_cell_measurement_reflns_used     2635668
_cell_measurement_theta_min       0.87
_cell_measurement_theta_max       27.98
 
_exptl_crystal_description        cubic
_exptl_crystal_colour             black
_exptl_crystal_density_meas       ?
_exptl_crystal_density_method     ?
_exptl_crystal_density_diffrn     0.490          
_exptl_crystal_F_000              8528
_exptl_transmission_factor_min    ?
_exptl_transmission_factor_max    ?
_exptl_crystal_size_max           ?
_exptl_crystal_size_mid           ?
_exptl_crystal_size_min           ?
_exptl_absorpt_coefficient_mu     0.447
_shelx_estimated_absorpt_T_min    ?
_shelx_estimated_absorpt_T_max    ?
_exptl_absorpt_correction_type    ?
_exptl_absorpt_correction_T_min   ?
_exptl_absorpt_correction_T_max   ?
_exptl_absorpt_process_details    ?
_exptl_absorpt_special_details    ?
_diffrn_ambient_temperature       293(2)
_diffrn_radiation_wavelength      0.82656
_diffrn_radiation_type            'synchrotron'
_diffrn_source                    'PAL-XFEL'
_diffrn_measurement_device_type   'SFX measurement MX-225HS'
_diffrn_measurement_method        'Fixed-target system'
_diffrn_detector_area_resol_mean  ?
_diffrn_reflns_number             7321
_diffrn_reflns_av_unetI/netI      0.1183
_diffrn_reflns_av_R_equivalents   0.0951
_diffrn_reflns_limit_h_min        1
_diffrn_reflns_limit_h_max        43
_diffrn_reflns_limit_k_min        0
_diffrn_reflns_limit_k_max        30
_diffrn_reflns_limit_l_min        0
_diffrn_reflns_limit_l_max        30
_diffrn_reflns_theta_min          0.861
_diffrn_reflns_theta_max          27.786
_diffrn_reflns_theta_full         27.786
_diffrn_measured_fraction_theta_max   0.992
_diffrn_measured_fraction_theta_full  0.992
_diffrn_reflns_Laue_measured_fraction_max    0.992
_diffrn_reflns_Laue_measured_fraction_full   0.992
_diffrn_reflns_point_group_measured_fraction_max   0.992
_diffrn_reflns_point_group_measured_fraction_full  0.992
_reflns_number_total              4119
_reflns_number_gt                 2625
_reflns_threshold_expression      'I > 2\s(I)'
_reflns_Friedel_coverage          0.000
_reflns_Friedel_fraction_max      .
_reflns_Friedel_fraction_full     .
 
_reflns_special_details
;
 Reflections were merged by SHELXL according to the crystal
 class for the calculation of statistics and refinement.
 
 Structure factors included contributions from the .fab file.
 
 _reflns_Friedel_fraction is defined as the number of unique
 Friedel pairs measured divided by the number that would be
 possible theoretically, ignoring centric projections and
 systematic absences.
;
 
_computing_data_collection        ?
_computing_cell_refinement        ?
_computing_data_reduction         'CrystFEL (J. Appl. Cryst. 2012) and XPREP (Bruker, 2004)'
_computing_structure_solution     'SHELXT 2018/2 (Sheldrick, 2018)'
_computing_structure_refinement 'SHELXL-2018/3 (Sheldrick, 2018)'
_computing_molecular_graphics     ?
_computing_publication_material   ?
_refine_special_details           ?
_refine_ls_structure_factor_coef  Fsqd
_refine_ls_matrix_type            full
_refine_ls_weighting_scheme       calc
_refine_ls_weighting_details
'w=1/[\s^2^(Fo^2^)+(0.2000P)^2^] where P=(Fo^2^+2Fc^2^)/3'
_atom_sites_solution_primary      ?
_atom_sites_solution_secondary    ?
_atom_sites_solution_hydrogens    geom
_refine_ls_hydrogen_treatment     constr
_refine_ls_extinction_method      'SHELXL-2018/3 (Sheldrick 2018)'
_refine_ls_extinction_coef        0.0014(2)
_refine_ls_extinction_expression
 'Fc^*^=kFc[1+0.001xFc^2^\l^3^/sin(2\q)]^-1/4^'
_refine_ls_number_reflns          4119
_refine_ls_number_parameters      131
_refine_ls_number_restraints      143
_refine_ls_R_factor_all           0.1562
_refine_ls_R_factor_gt            0.1317
_refine_ls_wR_factor_ref          0.3720
_refine_ls_wR_factor_gt           0.3248
_refine_ls_goodness_of_fit_ref    1.269
_refine_ls_restrained_S_all       1.254
_refine_ls_shift/su_max           0.000
_refine_ls_shift/su_mean          0.000
 
loop_
 _atom_site_label
 _atom_site_type_symbol
 _atom_site_fract_x
 _atom_site_fract_y
 _atom_site_fract_z
 _atom_site_U_iso_or_equiv
 _atom_site_adp_type
 _atom_site_occupancy
 _atom_site_site_symmetry_order  
 _atom_site_calc_flag
 _atom_site_refinement_flags_posn
 _atom_site_refinement_flags_adp
 _atom_site_refinement_flags_occupancy
 _atom_site_disorder_assembly
 _atom_site_disorder_group
O5 O 0.81512(18) 0.7215(2) 0.67297(17) 0.173(3) Uani 1 1 d . U . . .
C6 C 0.83058(17) 0.750000 0.66942(17) 0.158(6) Uani 1 2 d S TU P . .
O6 O 0.71732(17) 0.71732(17) 0.71732(17) 0.087(2) Uani 1 6 d S TU P . .
C7 C 0.85891(15) 0.750000 0.64109(15) 0.138(5) Uani 1 2 d S TU P . .
C9 C 0.9033(3) 0.7813(4) 0.6085(3) 0.181(5) Uani 1 1 d . U . . .
H9 H 0.914859 0.801753 0.604183 0.218 Uiso 1 1 calc R U . . .
C8 C 0.8767(2) 0.7783(4) 0.6345(2) 0.179(4) Uani 1 1 d . U . . .
H8 H 0.871837 0.797666 0.647620 0.214 Uiso 1 1 calc R U . . .
C10 C 0.91020(18) 0.750000 0.58980(18) 0.152(5) Uani 1 2 d S TU P . .
C11 C 0.93700(15) 0.750000 0.56300(15) 0.159(5) Uani 1 2 d S TU P . .
C12 C 0.97157(16) 0.7497(3) 0.57329(16) 0.177(5) Uani 1 1 d . U . . .
C13 C 0.98178(19) 0.7489(4) 0.60838(16) 0.207(6) Uani 1 1 d . U . . .
H13 H 0.967421 0.748503 0.627501 0.249 Uiso 1 1 calc R U . . .
N14 N 1.000000 0.7482(4) 0.5512(2) 0.185(6) Uani 1 2 d S TU P . .
Fe15 Fe 1.000000 0.73426(16) 0.500000 0.137(3) Uani 0.5 4 d DS TU P . .
C16 C 1.000000 0.6905(5) 0.500000 0.155(11) Uani 0.5 4 d DS TU P . .
O17 O 1.000000 0.6638(7) 0.500000 0.172(10) Uani 0.5 4 d DS TU P . .
Zr1 Zr 0.7669(2) 0.7024(2) 0.7024(2) 0.120(2) Uani 0.619(17) 2 d S TU P . 1
O3 O 0.7481(6) 0.6504(5) 0.6914(6) 0.216(8) Uani 0.619(17) 1 d . U P . 1
O1 O 0.7540(3) 0.6835(5) 0.7540(3) 0.127(6) Uani 0.619(17) 2 d S TU P . 1
Zr2 Zr 0.7796(2) 0.7147(2) 0.7147(2) 0.093(2) Uani 0.381(17) 2 d S TU P . 2
O4 O 0.7556(6) 0.6604(5) 0.7112(6) 0.145(8) Uani 0.381(17) 1 d . U P . 2
O2 O 0.7649(4) 0.7105(5) 0.7649(4) 0.087(6) Uani 0.381(17) 2 d S TU P . 2
 
loop_
 _atom_site_aniso_label
 _atom_site_aniso_U_11
 _atom_site_aniso_U_22
 _atom_site_aniso_U_33
 _atom_site_aniso_U_23
 _atom_site_aniso_U_13
 _atom_site_aniso_U_12
O5 0.167(5) 0.188(6) 0.163(5) 0.098(5) 0.099(4) 0.092(5)
C6 0.123(5) 0.227(13) 0.123(5) 0.104(8) 0.069(7) 0.104(8)
O6 0.087(2) 0.087(2) 0.087(2) 0.028(3) 0.028(3) 0.028(3)
C7 0.080(4) 0.253(13) 0.080(4) 0.055(5) 0.048(5) 0.055(5)
C9 0.123(6) 0.299(14) 0.122(6) 0.031(8) 0.032(6) -0.006(8)
C8 0.112(5) 0.314(13) 0.111(5) 0.040(7) 0.070(5) 0.024(7)
C10 0.063(3) 0.330(18) 0.063(3) -0.004(5) 0.005(4) -0.004(5)
C11 0.056(3) 0.367(18) 0.056(3) -0.001(4) 0.002(4) -0.001(4)
C12 0.057(3) 0.414(15) 0.060(3) 0.002(5) 0.014(3) 0.007(5)
C13 0.069(3) 0.50(2) 0.048(3) 0.007(6) 0.005(3) 0.005(7)
N14 0.056(4) 0.428(19) 0.072(4) 0.016(7) 0.000 0.000
Fe15 0.0532(17) 0.304(10) 0.0535(17) 0.000 0.000 0.000
C16 0.076(15) 0.31(3) 0.079(15) 0.000 0.000 0.000
O17 0.084(12) 0.32(3) 0.108(14) 0.000 0.000 0.000
Zr1 0.118(3) 0.121(2) 0.121(2) 0.058(2) 0.064(2) 0.064(2)
O3 0.296(19) 0.158(11) 0.193(16) 0.022(12) 0.019(14) 0.091(11)
O1 0.128(6) 0.126(12) 0.128(6) 0.047(7) 0.048(7) 0.047(7)
Zr2 0.088(3) 0.095(3) 0.095(3) 0.039(3) 0.043(2) 0.043(2)
O4 0.185(15) 0.096(10) 0.154(14) 0.072(9) 0.103(13) 0.064(9)
O2 0.087(7) 0.086(13) 0.087(7) 0.025(7) 0.017(9) 0.025(7)
 
_geom_special_details
;
 All esds (except the esd in the dihedral angle between two l.s. planes)
 are estimated using the full covariance matrix.  The cell esds are taken
 into account individually in the estimation of esds in distances, angles
 and torsion angles; correlations between esds in cell parameters are only
 used when they are defined by crystal symmetry.  An approximate (isotropic)
 treatment of cell esds is used for estimating esds involving l.s. planes.
;
 
loop_
 _geom_bond_atom_site_label_1
 _geom_bond_atom_site_label_2
 _geom_bond_distance
 _geom_bond_site_symmetry_2
 _geom_bond_publ_flag
O5 C6 1.268(8) . ?
O5 Zr2 2.149(6) . ?
O5 Zr1 2.318(8) . ?
C6 C7 1.558(13) . ?
O6 Zr1 2.097(4) . ?
O6 Zr1 2.097(5) 9 ?
O6 Zr1 2.097(4) 5 ?
O6 Zr2 2.424(10) 9 ?
O6 Zr2 2.424(10) 5 ?
O6 Zr2 2.424(10) . ?
C7 C8 1.324(13) . ?
C7 C8 1.324(13) 48_666 ?
C9 C10 1.443(15) . ?
C9 C8 1.451(12) . ?
C9 H9 0.9300 . ?
C8 H8 0.9300 . ?
C10 C11 1.474(13) . ?
C11 C12 1.402(8) 48_666 ?
C11 C12 1.402(8) . ?
C12 N14 1.401(8) . ?
C12 C13 1.421(9) . ?
C13 C13 1.417(15) 52_755 ?
C13 H13 0.9300 . ?
N14 Fe15 2.065(10) . ?
N14 Fe15 2.105(9) 93_664 ?
Fe15 Fe15 1.224(12) 93_664 ?
Fe15 C16 1.70(2) . ?
C16 O17 1.038(19) . ?
Zr1 O3 2.19(2) 67 ?
Zr1 O3 2.19(2) . ?
Zr1 O1 2.198(8) . ?
Zr1 O1 2.198(8) 5 ?
Zr1 Zr1 3.550(4) 9 ?
Zr1 Zr1 3.550(4) 5 ?
Zr2 O2 1.19(3) 81_666 ?
Zr2 O2 2.039(12) . ?
Zr2 O2 2.039(12) 5 ?
Zr2 O4 2.31(2) . ?
Zr2 O4 2.31(2) 67 ?
Zr2 Zr2 2.763(19) 81_666 ?
Zr2 Zr2 2.763(18) 77_666 ?
Zr2 Zr2 3.566(6) 9 ?
Zr2 Zr2 3.566(6) 5 ?
O2 O2 1.78(2) 81_666 ?
O2 O2 1.78(2) 77_666 ?
 
loop_
 _geom_angle_atom_site_label_1
 _geom_angle_atom_site_label_2
 _geom_angle_atom_site_label_3
 _geom_angle
 _geom_angle_site_symmetry_1
 _geom_angle_site_symmetry_3
 _geom_angle_publ_flag
C6 O5 Zr2 119.7(7) . . ?
C6 O5 Zr1 135.9(6) . . ?
O5 C6 O5 131.3(10) . 48_666 ?
O5 C6 C7 114.4(5) . . ?
O5 C6 C7 114.4(5) 48_666 . ?
Zr1 O6 Zr1 115.7(3) . 9 ?
Zr1 O6 Zr1 115.7(3) . 5 ?
Zr1 O6 Zr1 115.7(3) 9 5 ?
Zr1 O6 Zr2 107.7(5) . 9 ?
Zr1 O6 Zr2 19.71(16) 9 9 ?
Zr1 O6 Zr2 107.7(5) 5 9 ?
Zr1 O6 Zr2 107.7(5) . 5 ?
Zr1 O6 Zr2 107.7(5) 9 5 ?
Zr1 O6 Zr2 19.71(16) 5 5 ?
Zr2 O6 Zr2 94.7(5) 9 5 ?
Zr2 O6 Zr2 94.7(5) 9 . ?
Zr2 O6 Zr2 94.7(5) 5 . ?
C8 C7 C8 119.2(10) . 48_666 ?
C8 C7 C6 120.4(5) . . ?
C8 C7 C6 120.4(5) 48_666 . ?
C10 C9 C8 114.6(13) . . ?
C10 C9 H9 122.7 . . ?
C8 C9 H9 122.7 . . ?
C7 C8 C9 125.1(12) . . ?
C7 C8 H8 117.5 . . ?
C9 C8 H8 117.5 . . ?
C9 C10 C9 121.5(12) . 48_666 ?
C9 C10 C11 119.2(6) . . ?
C9 C10 C11 119.2(6) 48_666 . ?
C12 C11 C12 123.2(8) 48_666 . ?
C12 C11 C10 118.4(4) 48_666 . ?
C12 C11 C10 118.4(4) . . ?
N14 C12 C11 125.6(6) . . ?
N14 C12 C13 111.5(6) . . ?
C11 C12 C13 122.8(6) . . ?
C13 C13 C12 106.2(4) 52_755 . ?
C13 C13 H13 126.9 52_755 . ?
C12 C13 H13 126.9 . . ?
C12 N14 C12 104.3(7) . 52_755 ?
C12 N14 Fe15 127.0(5) . . ?
C12 N14 Fe15 127.0(5) 52_755 . ?
C12 N14 Fe15 124.5(6) . 93_664 ?
C12 N14 Fe15 124.5(6) 52_755 93_664 ?
Fe15 N14 Fe15 34.1(4) . 93_664 ?
Fe15 Fe15 C16 180.0 93_664 . ?
Fe15 Fe15 N14 74.7(5) 93_664 50_556 ?
C16 Fe15 N14 105.3(5) . 50_556 ?
Fe15 Fe15 N14 74.8(5) 93_664 . ?
C16 Fe15 N14 105.2(5) . . ?
N14 Fe15 N14 149.5(9) 50_556 . ?
Fe15 Fe15 N14 71.1(5) 93_664 46_564 ?
C16 Fe15 N14 108.9(5) . 46_564 ?
N14 Fe15 N14 85.12(11) 50_556 46_564 ?
N14 Fe15 N14 85.12(11) . 46_564 ?
Fe15 Fe15 N14 71.1(5) 93_664 93_664 ?
C16 Fe15 N14 108.9(5) . 93_664 ?
N14 Fe15 N14 85.12(11) 50_556 93_664 ?
N14 Fe15 N14 85.12(11) . 93_664 ?
N14 Fe15 N14 142.3(9) 46_564 93_664 ?
O17 C16 Fe15 180.0 . . ?
O6 Zr1 O3 90.2(8) . 67 ?
O6 Zr1 O3 90.2(8) . . ?
O3 Zr1 O3 61.9(11) 67 . ?
O6 Zr1 O1 68.3(3) . . ?
O3 Zr1 O1 134.6(8) 67 . ?
O3 Zr1 O1 78.1(8) . . ?
O6 Zr1 O1 68.3(3) . 5 ?
O3 Zr1 O1 78.1(8) 67 5 ?
O3 Zr1 O1 134.6(8) . 5 ?
O1 Zr1 O1 124.1(7) . 5 ?
O6 Zr1 O5 142.3(2) . . ?
O3 Zr1 O5 83.0(6) 67 . ?
O3 Zr1 O5 118.0(6) . . ?
O1 Zr1 O5 138.0(6) . . ?
O1 Zr1 O5 74.1(3) 5 . ?
O6 Zr1 O5 142.3(2) . 67 ?
O3 Zr1 O5 118.0(6) 67 67 ?
O3 Zr1 O5 83.0(6) . 67 ?
O1 Zr1 O5 74.1(3) . 67 ?
O1 Zr1 O5 138.0(6) 5 67 ?
O5 Zr1 O5 70.3(3) . 67 ?
O6 Zr1 Zr1 32.16(16) . 9 ?
O3 Zr1 Zr1 114.6(6) 67 9 ?
O3 Zr1 Zr1 84.4(6) . 9 ?
O1 Zr1 Zr1 36.1(3) . 9 ?
O1 Zr1 Zr1 94.3(3) 5 9 ?
O5 Zr1 Zr1 157.0(4) . 9 ?
O5 Zr1 Zr1 110.14(15) 67 9 ?
O6 Zr1 Zr1 32.16(16) . 5 ?
O3 Zr1 Zr1 84.4(6) 67 5 ?
O3 Zr1 Zr1 114.6(6) . 5 ?
O1 Zr1 Zr1 94.3(3) . 5 ?
O1 Zr1 Zr1 36.1(3) 5 5 ?
O5 Zr1 Zr1 110.14(15) . 5 ?
O5 Zr1 Zr1 157.0(4) 67 5 ?
Zr1 Zr1 Zr1 60.003(1) 9 5 ?
Zr1 O1 Zr1 107.8(5) . 9 ?
O2 Zr2 O2 60.3(10) 81_666 . ?
O2 Zr2 O2 60.3(10) 81_666 5 ?
O2 Zr2 O2 94.3(9) . 5 ?
O2 Zr2 O5 102.3(9) 81_666 . ?
O2 Zr2 O5 155.9(9) . . ?
O2 Zr2 O5 90.1(5) 5 . ?
O5 Zr2 O5 76.8(3) . 67 ?
O2 Zr2 O4 141.4(6) 81_666 . ?
O2 Zr2 O4 82.6(8) . . ?
O2 Zr2 O4 139.2(9) 5 . ?
O5 Zr2 O4 109.1(5) . . ?
O5 Zr2 O4 64.9(7) 67 . ?
O2 Zr2 O4 141.4(6) 81_666 67 ?
O2 Zr2 O4 139.2(9) . 67 ?
O2 Zr2 O4 82.6(8) 5 67 ?
O5 Zr2 O4 64.9(7) . 67 ?
O5 Zr2 O4 109.1(5) 67 67 ?
O4 Zr2 O4 74.4(12) . 67 ?
O2 Zr2 O6 105.6(8) 81_666 . ?
O2 Zr2 O6 71.6(6) . . ?
O2 Zr2 O6 71.6(6) 5 . ?
O5 Zr2 O6 132.0(5) . . ?
O5 Zr2 O6 132.0(5) 67 . ?
O4 Zr2 O6 68.8(5) . . ?
O4 Zr2 O6 68.8(5) 67 . ?
O2 Zr2 Zr2 41.9(4) 81_666 81_666 ?
O2 Zr2 Zr2 91.4(7) . 81_666 ?
O2 Zr2 Zr2 22.9(7) 5 81_666 ?
O5 Zr2 Zr2 83.5(3) . 81_666 ?
O5 Zr2 Zr2 133.5(7) 67 81_666 ?
O4 Zr2 Zr2 160.9(5) . 81_666 ?
O4 Zr2 Zr2 99.5(7) 67 81_666 ?
O6 Zr2 Zr2 92.04(19) . 81_666 ?
O2 Zr2 Zr2 41.9(4) 81_666 77_666 ?
O2 Zr2 Zr2 22.9(7) . 77_666 ?
O2 Zr2 Zr2 91.4(7) 5 77_666 ?
O5 Zr2 Zr2 133.5(7) . 77_666 ?
O5 Zr2 Zr2 83.5(3) 67 77_666 ?
O4 Zr2 Zr2 99.5(7) . 77_666 ?
O4 Zr2 Zr2 160.9(5) 67 77_666 ?
O6 Zr2 Zr2 92.04(19) . 77_666 ?
Zr2 Zr2 Zr2 80.4(6) 81_666 77_666 ?
O2 Zr2 Zr2 75.9(7) 81_666 9 ?
O2 Zr2 Zr2 29.0(6) . 9 ?
O2 Zr2 Zr2 81.9(4) 5 9 ?
O5 Zr2 Zr2 171.57(16) . 9 ?
O5 Zr2 Zr2 111.58(16) 67 9 ?
O4 Zr2 Zr2 75.9(4) . 9 ?
O4 Zr2 Zr2 111.2(5) 67 9 ?
O6 Zr2 Zr2 42.7(2) . 9 ?
Zr2 Zr2 Zr2 89.995(2) 81_666 9 ?
Zr2 Zr2 Zr2 49.8(3) 77_666 9 ?
O2 Zr2 Zr2 75.9(7) 81_666 5 ?
O2 Zr2 Zr2 81.9(4) . 5 ?
O2 Zr2 Zr2 29.0(6) 5 5 ?
O5 Zr2 Zr2 111.58(15) . 5 ?
O5 Zr2 Zr2 171.57(16) 67 5 ?
O4 Zr2 Zr2 111.2(5) . 5 ?
O4 Zr2 Zr2 75.9(4) 67 5 ?
O6 Zr2 Zr2 42.7(2) . 5 ?
Zr2 Zr2 Zr2 49.8(3) 81_666 5 ?
Zr2 Zr2 Zr2 89.995(1) 77_666 5 ?
Zr2 Zr2 Zr2 59.997(1) 9 5 ?
Zr2 O2 O2 84.3(19) 77_666 81_666 ?
Zr2 O2 O2 84.3(19) 77_666 77_666 ?
O2 O2 O2 114.2(13) 81_666 77_666 ?
Zr2 O2 Zr2 115.3(8) 77_666 9 ?
O2 O2 Zr2 130.8(6) 81_666 9 ?
O2 O2 Zr2 35.4(11) 77_666 9 ?
Zr2 O2 Zr2 115.3(8) 77_666 . ?
O2 O2 Zr2 35.4(11) 81_666 . ?
O2 O2 Zr2 130.8(6) 77_666 . ?
Zr2 O2 Zr2 121.9(12) 9 . ?
 
loop_
 _geom_torsion_atom_site_label_1
 _geom_torsion_atom_site_label_2
 _geom_torsion_atom_site_label_3
 _geom_torsion_atom_site_label_4
 _geom_torsion
 _geom_torsion_site_symmetry_1
 _geom_torsion_site_symmetry_2
 _geom_torsion_site_symmetry_3
 _geom_torsion_site_symmetry_4
 _geom_torsion_publ_flag
Zr2 O5 C6 O5 -7.3(3) . . . 48_666 ?
Zr1 O5 C6 O5 10.1(6) . . . 48_666 ?
Zr2 O5 C6 C7 172.7(3) . . . . ?
Zr1 O5 C6 C7 -169.9(6) . . . . ?
O5 C6 C7 C8 179.2(6) . . . . ?
O5 C6 C7 C8 -0.8(6) 48_666 . . . ?
O5 C6 C7 C8 -0.8(6) . . . 48_666 ?
O5 C6 C7 C8 179.2(6) 48_666 . . 48_666 ?
C8 C7 C8 C9 0.9(8) 48_666 . . . ?
C6 C7 C8 C9 -179.1(8) . . . . ?
C10 C9 C8 C7 -1.7(14) . . . . ?
C8 C9 C10 C9 0.7(6) . . . 48_666 ?
C8 C9 C10 C11 -179.3(6) . . . . ?
C9 C10 C11 C12 -104.3(8) . . . 48_666 ?
C9 C10 C11 C12 75.7(8) 48_666 . . 48_666 ?
C9 C10 C11 C12 75.7(8) . . . . ?
C9 C10 C11 C12 -104.3(8) 48_666 . . . ?
C12 C11 C12 N14 -2.8(11) 48_666 . . . ?
C10 C11 C12 N14 177.2(11) . . . . ?
C12 C11 C12 C13 -179.1(15) 48_666 . . . ?
C10 C11 C12 C13 0.9(15) . . . . ?
N14 C12 C13 C13 3.4(13) . . . 52_755 ?
C11 C12 C13 C13 -179.9(9) . . . 52_755 ?
C11 C12 N14 C12 178.1(5) . . . 52_755 ?
C13 C12 N14 C12 -5(2) . . . 52_755 ?
C11 C12 N14 Fe15 -16(2) . . . . ?
C13 C12 N14 Fe15 160.4(11) . . . . ?
C11 C12 N14 Fe15 26(2) . . . 93_664 ?
C13 C12 N14 Fe15 -157.3(11) . . . 93_664 ?
 
_refine_diff_density_max    1.048
_refine_diff_density_min   -0.891
_refine_diff_density_rms    0.109

_shelx_res_file
;
TITL shelx_time0d50v2_a.res in Im-3m
    shelx_time0d50v2_a_sq.res
    created by SHELXL-2018/3 at 22:29:50 on 19-Dec-2022
REM Old TITL shelx_time0d50v2 in Im-3m
REM SHELXT solution in Im-3m: R1 0.529, Rweak 0.287, Alpha 0.136
REM <I/s>   0.000 for    0 systematic absences,  Orientation as input
REM Formula found by SHELXT:  C144 N54 O40 Fe3 Zr12
CELL  0.82656  38.8867  38.8867  38.8867   90.000   90.000   90.000
ZERR    4.000   0.0045   0.0045   0.0045    0.000    0.000    0.000
LATT  2
SYMM -X, -Y, Z
SYMM -X, Y, -Z
SYMM X, -Y, -Z
SYMM Z, X, Y
SYMM Z, -X, -Y
SYMM -Z, -X, Y
SYMM -Z, X, -Y
SYMM Y, Z, X
SYMM -Y, Z, -X
SYMM Y, -Z, -X
SYMM -Y, -Z, X
SYMM Y, X, -Z
SYMM -Y, -X, -Z
SYMM Y, -X, Z
SYMM -Y, X, Z
SYMM X, Z, -Y
SYMM -X, Z, Y
SYMM -X, -Z, -Y
SYMM X, -Z, Y
SYMM Z, Y, -X
SYMM Z, -Y, X
SYMM -Z, Y, X
SYMM -Z, -Y, -X
SFAC C H N O FE ZR
DISP $C  0.00511  0.00239 15.74444!source kissel
DISP $H -0.00002  0.00000  0.66615!source kissel
DISP $N  0.00955  0.00480 28.17579!source kissel
DISP $O  0.01604  0.00875 47.81841!source kissel
DISP $Fe  0.35610  1.11842 5271.23871!source kissel
DISP $Zr -1.45491  0.75288 3671.72661!source kissel
UNIT 588 288 48 268 12 48
ACTA
L.S. 5 0  241
BOND $H
FMAP 2
DFIX 1.71 0.02 Fe15 C16
DFIX 1.1 0.02 C16 O17
SIMU 0.05
DELU 0.05
PLAN 20
ABIN
LIST 4
WGHT    0.200000
EXTI    0.001380
FVAR       0.12236   0.61884
O5    4    0.815115    0.721529    0.672968    11.00000    0.16695    0.18754 =
         0.16315    0.09824    0.09913    0.09159
C6    1    0.830583    0.750000    0.669417    10.50000    0.12316    0.22676 =
         0.12316    0.10424    0.06888    0.10424
O6    4    0.717322    0.717322    0.717322    10.16667    0.08683    0.08683 =
         0.08683    0.02778    0.02778    0.02778
C7    1    0.858906    0.750000    0.641094    10.50000    0.08000    0.25317 =
         0.08000    0.05458    0.04829    0.05458
C9    1    0.903255    0.781288    0.608486    11.00000    0.12349    0.29859 =
         0.12223    0.03063    0.03188   -0.00574
AFIX  43
H9    2    0.914859    0.801753    0.604183    11.00000   -1.20000
AFIX   0
C8    1    0.876716    0.778256    0.634527    11.00000    0.11153    0.31399 =
         0.11053    0.03989    0.07018    0.02381
AFIX  43
H8    2    0.871837    0.797666    0.647620    11.00000   -1.20000
AFIX   0
C10   1    0.910196    0.750000    0.589804    10.50000    0.06298    0.32972 =
         0.06298   -0.00367    0.00454   -0.00367
C11   1    0.937003    0.750000    0.562997    10.50000    0.05563    0.36676 =
         0.05563   -0.00051    0.00214   -0.00051
C12   1    0.971566    0.749710    0.573294    11.00000    0.05733    0.41388 =
         0.05955    0.00222    0.01382    0.00684
C13   1    0.981777    0.748930    0.608377    11.00000    0.06908    0.50413 =
         0.04829    0.00706    0.00495    0.00488
AFIX  43
H13   2    0.967421    0.748503    0.627501    11.00000   -1.20000
AFIX   0
N14   3    1.000000    0.748228    0.551233    10.50000    0.05621    0.42788 =
         0.07192    0.01604    0.00000    0.00000
FE15  5    1.000000    0.734261    0.500000    10.12500    0.05318    0.30431 =
         0.05347    0.00000    0.00000    0.00000
C16   1    1.000000    0.690511    0.500000    10.12500    0.07559    0.31118 =
         0.07887    0.00000    0.00000    0.00000
O17   4    1.000000    0.663807    0.500000    10.12500    0.08431    0.32460 =
         0.10834    0.00000    0.00000    0.00000
CONF
MERG 2
PART 1
ZR1   6    0.766919    0.702366    0.702366    20.50000    0.11830    0.12094 =
         0.12094    0.05763    0.06396    0.06396
O3    4    0.748120    0.650357    0.691367    21.00000    0.29612    0.15795 =
         0.19318    0.02238    0.01860    0.09069
O1    4    0.754040    0.683458    0.754040    20.50000    0.12766    0.12602 =
         0.12766    0.04656    0.04778    0.04656
PART 0
PART 2
ZR2   6    0.779552    0.714711    0.714711   -20.50000    0.08831    0.09541 =
         0.09541    0.03919    0.04305    0.04305
O4    4    0.755600    0.660357    0.711202   -21.00000    0.18480    0.09642 =
         0.15408    0.07151    0.10348    0.06391
O2    4    0.764885    0.710536    0.764885   -20.50000    0.08718    0.08650 =
         0.08718    0.02469    0.01693    0.02469
PART 0
HKLF 4


REM  shelx_time0d50v2_a.res in Im-3m
REM wR2 = 0.3720, GooF = S = 1.269, Restrained GooF = 1.254 for all data
REM R1 = 0.1317 for 2625 Fo > 4sig(Fo) and 0.1562 for all 4119 data
REM 131 parameters refined using 143 restraints

END

WGHT      0.2000      0.0000

REM Highest difference peak  1.048,  deepest hole -0.891,  1-sigma level  0.109
Q1    1   1.0000  0.6772  0.5000  10.25000  0.05    0.97
Q2    1   0.7389  0.6466  0.7286  11.00000  0.05    0.79
Q3    1   0.7172  0.6418  0.7172  10.50000  0.05    0.76
Q4    1   0.7332  0.6431  0.7332  10.50000  0.05    0.73
Q5    1   0.7465  0.6482  0.7219  11.00000  0.05    0.69
Q6    1   1.0000  0.7500  0.5000  10.12500  0.05    0.48
Q7    1   1.0000  0.7576  0.6373  10.50000  0.05    0.45
Q8    1   0.7542  0.6668  0.7542  10.50000  0.05    0.44
Q9    1   0.7015  0.7015  0.7289  10.50000  0.05    0.43
Q10   1   0.7543  0.6990  0.7660  11.00000  0.05    0.43
Q11   1   0.9730  0.7243  0.6226  11.00000  0.05    0.43
Q12   1   1.0000  0.7228  0.6098  10.50000  0.05    0.40
Q13   1   0.7220  0.6797  0.6797  10.50000  0.05    0.39
Q14   1   0.9691  0.7287  0.6263  11.00000  0.05    0.39
Q15   1   0.7965  0.7324  0.7053  11.00000  0.05    0.38
Q16   1   0.7510  0.7089  0.7682  11.00000  0.05    0.38
Q17   1   0.7262  0.6405  0.6825  11.00000  0.05    0.38
Q18   1   0.9615  0.7188  0.5699  11.00000  0.05    0.37
Q19   1   0.7592  0.7046  0.7592  10.50000  0.05    0.35
Q20   1   0.8730  0.7627  0.5829  11.00000  0.05    0.34
;
_shelx_res_checksum    5639

_shelx_hkl_file
;
   1   1   0 -528.78  119.06
   2   0   0 7481.62  409.77
   2   1   1 5542.59  192.95
   2   2   0 6598.02  297.36
   2   2   2 9999.00 1058.87
   3   1   0 1266.27   80.56
   3   1   2  575.02   75.99
   3   2   1  715.38   91.33
   3   3   0  472.35  123.60
   3   3   2  637.73   59.45
   4   0   0 8091.64  424.61
   4   1   1 2023.50  145.21
   4   1   3  314.27   46.06
   4   2   0 3207.58  216.85
   4   2   2 3475.71  345.99
   4   3   1  317.42   43.22
   4   3   3 -105.93   86.05
   4   4   0 1146.13  248.10
   4   4   2  504.81  169.24
   4   4   4 1614.83  432.57
   5   1   0   94.93   38.78
   5   1   2 -136.42   11.63
   5   1   4 1389.61   58.32
   5   2   1 -126.70   11.97
   5   2   3  718.90   75.76
   5   3   0 -520.25   21.80
   5   3   2  672.26   34.98
   5   3   4 -147.37   56.30
   5   4   1 1275.62   28.99
   5   4   3 -162.47   60.26
   5   5   0  952.13  148.55
   5   5   2 1659.55  157.24
   5   5   4   69.14   12.37
   6   0   0 6213.64  625.26
   6   1   1 3205.06  175.96
   6   1   3 -228.69   25.02
   6   1   5  931.75   84.42
   6   2   0 1316.26   27.91
   6   2   2 1410.30  174.10
   6   2   4  726.93   96.95
   6   3   1 -244.29   22.22
   6   3   3   15.73   10.08
   6   3   5  708.10   64.28
   6   4   0   92.51   36.89
   6   4   2  701.07   86.55
   6   4   4  594.51  112.44
   6   5   1  986.82   90.86
   6   5   3  709.15   68.12
   6   5   5 1387.56  188.93
   6   6   0 1401.32  189.83
   6   6   2  648.76  114.78
   6   6   4 3125.07  382.02
   6   6   6  553.96  242.63
   7   1   0 -122.21   19.72
   7   1   2   84.27   11.00
   7   1   4   -2.65   12.97
   7   1   6 -139.15   11.95
   7   2   1   85.34   11.21
   7   2   3  176.01   12.18
   7   2   5  704.69   76.78
   7   3   0  264.48    8.01
   7   3   2  187.91   41.78
   7   3   4  475.45   48.97
   7   3   6 2664.38  161.62
   7   4   1   -4.88    8.14
   7   4   3  424.08   66.59
   7   4   5  826.51   31.46
   7   5   0 1230.97  118.61
   7   5   2  939.89  112.99
   7   5   4  818.05   28.57
   7   5   6  622.24  141.30
   7   6   1 -157.03   13.42
   7   6   3 2517.12  125.96
   7   6   5  624.23  107.35
   7   7   0 5026.00  372.72
   7   7   2 5351.69  383.38
   7   7   4 1774.78  158.82
   7   7   6  200.62   19.54
   8   0   0 6416.18  645.19
   8   1   1 2507.54  124.18
   8   1   3  610.87   65.62
   8   1   5 1276.35   63.34
   8   1   7  231.26   35.50
   8   2   0 3003.07  256.03
   8   2   2 1280.63  165.51
   8   2   4 2457.04  348.62
   8   2   6 1231.84  223.10
   8   3   1  501.37   53.41
   8   3   3 -416.21   31.80
   8   3   5  684.39   54.15
   8   3   7 2226.69  174.65
   8   4   0 1221.68  183.18
   8   4   2 2827.69  367.13
   8   4   4 3120.98  288.48
   8   4   6   41.86   23.53
   8   5   1 1292.97   39.70
   8   5   3  688.75   43.01
   8   5   5 1394.23  175.38
   8   5   7 1355.63  171.97
   8   6   0  387.56   75.68
   8   6   2  721.39  185.65
   8   6   4   37.05   34.22
   8   6   6 1088.73  167.45
   8   7   1  187.10   35.06
   8   7   3 1865.82  161.78
   8   7   5 1138.65   85.97
   8   7   7 1588.65  177.09
   8   8   0  838.35  148.42
   8   8   2 1007.82  145.34
   8   8   4  669.13   91.22
   8   8   6 1663.15  259.62
   8   8   8 1040.91  217.50
   9   1   0 1054.46  108.42
   9   1   2  426.50   51.36
   9   1   4  833.94   33.19
   9   1   6  122.60   12.18
   9   1   8   50.89    8.19
   9   2   1  552.62   66.23
   9   2   3 1184.21   25.81
   9   2   5 -174.78   22.58
   9   2   7  966.28   87.18
   9   3   0  767.55   17.51
   9   3   2 1195.39   24.97
   9   3   4 -378.95   20.64
   9   3   6  248.86   19.88
   9   3   8 1041.59  129.14
   9   4   1  818.39   40.81
   9   4   3 -387.66   21.77
   9   4   5   65.07    7.96
   9   4   7  445.77   37.26
   9   5   0  180.30   52.54
   9   5   2 -157.71   68.17
   9   5   4   96.84   15.34
   9   5   6  530.99   61.76
   9   5   8 1696.71  197.73
   9   6   1   82.87    9.19
   9   6   3  256.89   19.27
   9   6   5  764.56  121.47
   9   6   7  173.42   27.34
   9   7   0  794.21   72.40
   9   7   2 1068.01  108.19
   9   7   4  449.69   53.07
   9   7   6  123.13   14.02
   9   7   8 1037.79  115.62
   9   8   1   52.02    9.11
   9   8   3  789.11   62.52
   9   8   5 1539.60  174.33
   9   8   7 1208.44  138.20
   9   9   0 5390.34  460.32
   9   9   2 4423.93  248.81
   9   9   4 2067.22  198.70
   9   9   6  565.57   75.94
   9   9   8  212.73   28.52
  10   0   0 1347.12  230.56
  10   1   1  405.34   56.25
  10   1   3  743.21   94.64
  10   1   5  244.16   17.51
  10   1   7  255.69   21.74
  10   1   9  124.63   21.53
  10   2   0 3909.77  341.21
  10   2   2  293.05   90.07
  10   2   4 1635.52  218.24
  10   2   6 1348.01  164.93
  10   2   8  562.60   62.55
  10   3   1  711.67   77.81
  10   3   3  903.39   96.82
  10   3   5  667.45   57.48
  10   3   7  849.04   67.51
  10   3   9  804.00   84.40
  10   4   0 3569.90  322.49
  10   4   2 1343.97  159.05
  10   4   4 2836.25  347.54
  10   4   6   91.72   41.31
  10   4   8   54.02   14.10
  10   5   1  237.22   14.07
  10   5   3  705.53   71.71
  10   5   5 1639.57  191.27
  10   5   7  905.02   70.58
  10   5   9  914.29  105.51
  10   6   0 2656.11  275.14
  10   6   2  954.13  130.46
  10   6   4    9.40   28.46
  10   6   6  166.33    7.88
  10   6   8   43.67   15.49
  10   7   1  240.51   22.58
  10   7   3  916.76   75.21
  10   7   5  937.16   91.85
  10   7   7  510.11   60.08
  10   7   9  886.95   94.66
  10   8   0 1728.93  220.00
  10   8   2  860.77   99.42
  10   8   4   48.42    9.40
  10   8   6   79.80   30.17
  10   8   8  288.75   46.71
  10   9   1  159.39   20.04
  10   9   3  914.18  112.34
  10   9   5  659.60   61.37
  10   9   7  718.45   61.21
  10   9   9  366.45   44.38
  10  10   0  490.91   86.18
  10  10   2 1217.48  162.10
  10  10   4  195.37   42.96
  10  10   6  451.60   95.58
  10  10   8  153.83   26.26
  10  10  10  237.96   54.41
  11   1   0  157.92   11.58
  11   1   2  257.02   22.16
  11   1   4   36.97    6.14
  11   1   6   -4.28    7.14
  11   1   8  -88.47    6.93
  11   1  10  156.29   16.99
  11   2   1  238.67   15.91
  11   2   3  727.82   67.88
  11   2   5   76.49   11.90
  11   2   7  799.96   46.77
  11   2   9  180.79   18.25
  11   3   0 1167.45   75.02
  11   3   2  682.45   44.59
  11   3   4   76.97   12.63
  11   3   6   91.01    9.98
  11   3   8   13.63    7.43
  11   3  10  193.92   15.70
  11   4   1   75.76   38.57
  11   4   3   97.68   19.17
  11   4   5    0.63    8.04
  11   4   7   37.29   18.41
  11   4   9  172.79   15.49
  11   5   0  659.66   89.86
  11   5   2   91.67   21.72
  11   5   4  124.86  102.28
  11   5   6   -7.90   12.34
  11   5   8  142.67   18.09
  11   5  10  443.44   41.65
  11   6   1  -13.29    4.67
  11   6   3  117.38   41.73
  11   6   5   10.29   10.98
  11   6   7   -0.63    4.46
  11   6   9  100.81   14.60
  11   7   0 1211.57  106.77
  11   7   2  848.04   61.10
  11   7   4   23.95   17.72
  11   7   6   -6.64    4.20
  11   7   8  279.69   26.94
  11   7  10  512.32   53.25
  11   8   1  -90.54    9.30
  11   8   3   12.74    7.69
  11   8   5  151.09   23.11
  11   8   7  347.88   53.12
  11   8   9   64.89    7.19
  11   9   0  102.67   12.95
  11   9   2  163.38   15.41
  11   9   4  178.27   19.85
  11   9   6  102.12   15.28
  11   9   8   61.21    8.72
  11   9  10  340.08   39.70
  11  10   1  155.64   14.86
  11  10   3  240.45   21.74
  11  10   5  487.97   52.12
  11  10   7  417.81   52.54
  11  10   9  341.39   35.11
  11  11   0  595.01   78.25
  11  11   2  651.52   55.83
  11  11   4  495.14   38.89
  11  11   6  509.16   66.72
  11  11   8  166.30   17.44
  11  11  10 -184.92   18.01
  12   0   0  176.49  118.43
  12   1   1  374.32   26.31
  12   1   3  687.54   58.90
  12   1   5  181.11    7.83
  12   1   7   20.59    8.19
  12   1   9   58.24    7.09
  12   1  11   59.32    6.30
  12   2   0 4984.09  343.21
  12   2   2 2527.89  192.74
  12   2   4 2111.63  201.62
  12   2   6 1629.48  162.70
  12   2   8  141.46   21.85
  12   2  10   38.21    6.46
  12   3   1  579.49   65.02
  12   3   3  429.70   38.68
  12   3   5 1134.74  137.07
  12   3   7  483.75   45.22
  12   3   9  279.27   25.60
  12   3  11   95.24    7.06
  12   4   0  160.44   32.27
  12   4   2 1641.19  157.16
  12   4   4 1046.79  113.60
  12   4   6   87.55   17.41
  12   4   8   36.50    6.67
  12   4  10   -0.76    2.97
  12   5   1  188.25   17.99
  12   5   3  868.18   65.36
  12   5   5 1922.90  190.69
  12   5   7  666.14   53.70
  12   5   9  199.39   48.11
  12   5  11  474.61   54.49
  12   6   0 2397.17  265.01
  12   6   2 1486.00  175.86
  12   6   4  101.62   22.77
  12   6   6    6.51    6.62
  12   6   8    3.02    6.49
  12   6  10  218.95   31.17
  12   7   1   22.50    9.77
  12   7   3  438.16   35.71
  12   7   5  724.07   76.52
  12   7   7  210.44   45.69
  12   7   9  291.63   54.67
  12   7  11  533.98   59.77
  12   8   0   26.05    9.01
  12   8   2  167.69   32.43
  12   8   4   52.62   23.21
  12   8   6   27.86   19.22
  12   8   8   20.48    4.31
  12   8  10  141.27   70.43
  12   9   1   47.21    4.15
  12   9   3  332.31   26.02
  12   9   5  142.06   13.94
  12   9   7  249.91   32.72
  12   9   9   60.19    6.59
  12   9  11   49.73   43.83
  12  10   0  279.61   54.93
  12  10   2   48.68   11.90
  12  10   4    1.34    3.73
  12  10   6  192.56   28.75
  12  10   8   76.73   17.09
  12  10  10 -192.24   19.12
  12  11   1   60.53    5.02
  12  11   3   93.85    6.83
  12  11   5  574.97   55.09
  12  11   7  463.42   48.82
  12  11   9   58.74   42.01
  12  11  11 -120.53   17.12
  12  12   0 2461.71  343.34
  12  12   2 2091.99  281.63
  12  12   4 1754.29  193.79
  12  12   6  758.99  120.35
  12  12   8  408.43   68.77
  12  12  10 -164.12   17.86
  12  12  12  149.76   35.69
  13   1   0  683.13   32.82
  13   1   2  576.99   24.71
  13   1   4  156.50   22.69
  13   1   6  154.74   13.86
  13   1   8  102.31    9.61
  13   1  10   80.17    9.53
  13   1  12   67.59   11.69
  13   2   1  633.97   36.74
  13   2   3  248.41   18.62
  13   2   5 1538.86   87.55
  13   2   7  421.35   28.86
  13   2   9   54.07   16.46
  13   2  11  529.31   43.12
  13   3   0  288.46   17.25
  13   3   2  315.45   36.13
  13   3   4  224.83   25.18
  13   3   6   46.29    7.43
  13   3   8   11.32    8.09
  13   3  10   30.12    4.81
  13   3  12  105.56   24.74
  13   4   1  123.84   16.73
  13   4   3  188.59   22.53
  13   4   5  660.65   43.14
  13   4   7  376.14   31.48
  13   4   9   96.45    9.32
  13   4  11   56.12   25.31
  13   5   0 2394.96  191.27
  13   5   2 1766.00  126.20
  13   5   4  817.53   94.77
  13   5   6   63.73    6.77
  13   5   8   -1.34    3.23
  13   5  10   59.66    9.30
  13   5  12  177.64   39.76
  13   6   1  125.60   13.71
  13   6   3   71.00   25.13
  13   6   5   52.47    4.28
  13   6   7   39.44    6.28
  13   6   9    5.67    3.33
  13   6  11   28.36    9.37
  13   7   0  427.42   48.16
  13   7   2  493.62   37.45
  13   7   4  418.52   37.24
  13   7   6   45.22    8.98
  13   7   8   12.47    8.04
  13   7  10   32.69    7.51
  13   7  12  927.10   51.55
  13   8   1   99.76   13.00
  13   8   3   15.13   11.82
  13   8   5    1.84    5.78
  13   8   7   11.66    5.99
  13   8   9   10.40    6.46
  13   8  11  371.25   38.39
  13   9   0   12.47    4.41
  13   9   2   79.85   16.04
  13   9   4   88.36   10.90
  13   9   6   13.89    8.48
  13   9   8  -21.66   28.41
  13   9  10  -78.15   22.98
  13   9  12    2.13   17.83
  13  10   1   74.81    7.83
  13  10   3   21.85    4.36
  13  10   5   60.37    7.77
  13  10   7   35.24    7.98
  13  10   9  -97.58   33.93
  13  10  11   41.62   23.58
  13  11   0  985.82  132.90
  13  11   2  514.02   75.23
  13  11   4   28.67    6.88
  13  11   6   38.52    8.22
  13  11   8  358.73   39.47
  13  11  10  108.56   24.21
  13  11  12    5.62    6.20
  13  12   1   69.53   12.42
  13  12   3   78.46    9.30
  13  12   5  238.49   43.83
  13  12   7  951.45   71.24
  13  12   9   14.00   12.32
  13  12  11    0.37    3.52
  13  13   0 2392.57  261.07
  13  13   2 1623.10  149.89
  13  13   4  838.22   70.87
  13  13   6  217.56   48.37
  13  13   8  157.66   24.21
  13  13  10  541.10   68.30
  13  13  12  206.63   20.82
  14   0   0 3729.22  432.09
  14   1   1  127.72   17.78
  14   1   3  430.07   38.92
  14   1   5   42.28    6.09
  14   1   7   30.46    5.44
  14   1   9   25.26    3.28
  14   1  11   35.58   13.08
  14   1  13  459.14   26.89
  14   2   0 3173.44  256.32
  14   2   2  254.84   25.71
  14   2   4 3274.96  274.12
  14   2   6  207.47   39.49
  14   2   8    3.86    2.81
  14   2  10 1032.82  121.68
  14   2  12 3657.32  401.79
  14   3   1  393.05   39.99
  14   3   3  426.63   40.18
  14   3   5  436.37   32.56
  14   3   7  290.45   20.14
  14   3   9   74.81    8.38
  14   3  11  -21.37    2.47
  14   3  13  218.95   29.17
  14   4   0 3917.15  360.98
  14   4   2 2342.71  209.39
  14   4   4 3823.77  346.15
  14   4   6  175.33   24.13
  14   4   8   23.76    8.67
  14   4  10  131.95   21.01
  14   4  12 3150.18  296.60
  14   5   1   39.28    3.33
  14   5   3  454.18   40.15
  14   5   5  904.68   73.84
  14   5   7  499.87   48.11
  14   5   9   14.60    5.46
  14   5  11 -176.75   16.07
  14   5  13  145.87   26.08
  14   6   0  826.01  129.40
  14   6   2  145.95   19.51
  14   6   4  215.11   32.30
  14   6   6  118.19   96.58
  14   6   8   20.51   13.71
  14   6  10   37.16   19.93
  14   6  12 2013.37  292.84
  14   7   1   20.22    3.97
  14   7   3  268.84   24.92
  14   7   5  417.49   35.08
  14   7   7  252.09   39.73
  14   7   9  141.33   36.21
  14   7  11  671.00   35.11
  14   7  13  524.29   54.72
  14   8   0  476.16   63.00
  14   8   2   12.34    5.49
  14   8   4   53.96   27.99
  14   8   6    9.27    7.38
  14   8   8  -15.89    3.44
  14   8  10  448.22   27.13
  14   8  12  305.29   66.99
  14   9   1   38.94    8.09
  14   9   3   88.15    9.24
  14   9   5   18.17    9.35
  14   9   7   76.57   11.40
  14   9   9  328.19   32.40
  14   9  11   55.28   18.51
  14   9  13  164.91   18.80
  14  10   0  528.86   89.10
  14  10   2 1457.85  201.72
  14  10   4  110.87   15.44
  14  10   6  -18.12   10.40
  14  10   8  534.53   42.54
  14  10  10   39.81   24.92
  14  10  12   73.92   27.44
  14  11   1   12.26    3.70
  14  11   3  -21.22    2.73
  14  11   5  -94.27   19.54
  14  11   7  653.90   35.27
  14  11   9   98.71   23.00
  14  11  11   20.51    4.49
  14  11  13   16.18    3.52
  14  12   0 4297.41  468.62
  14  12   2 4526.28  477.44
  14  12   4 3092.12  299.88
  14  12   6 2038.15  291.45
  14  12   8  303.35   61.08
  14  12  10   51.78   10.08
  14  12  12  473.08   81.90
  14  13   1  493.59   28.25
  14  13   3  227.54   17.99
  14  13   5  221.26   33.06
  14  13   7  490.10   63.70
  14  13   9  182.37   20.25
  14  13  11   10.98    4.46
  14  13  13   17.75    5.54
  14  14   0 1734.97  262.09
  14  14   2 5131.69  569.59
  14  14   4 3581.17  337.40
  14  14   6 1527.94  199.04
  14  14   8  108.63   19.90
  14  14  10  216.30   27.15
  14  14  12 1130.35  178.43
  14  14  14  780.34  156.69
  15   1   0   62.65    4.10
  15   1   2   69.17    5.93
  15   1   4   37.71    5.46
  15   1   6   51.05    6.12
  15   1   8   -0.97    3.12
  15   1  10   36.84   26.92
  15   1  12  338.32   27.49
  15   1  14   35.03    9.19
  15   2   1   59.27    3.47
  15   2   3 3215.74  175.91
  15   2   5  533.93   52.47
  15   2   7 1685.81  140.64
  15   2   9   57.06   27.81
  15   2  11 2538.84  244.76
  15   2  13 2566.44  185.18
  15   3   0 3028.25  197.68
  15   3   2 2754.95  137.91
  15   3   4 2027.15  127.59
  15   3   6 1209.13   92.75
  15   3   8  273.02   17.93
  15   3  10   33.69   19.88
  15   3  12  -24.47   15.26
  15   3  14    7.88    2.81
  15   4   1   43.77    6.14
  15   4   3 2190.51  148.21
  15   4   5  666.04   79.07
  15   4   7 1600.89  163.33
  15   4   9   42.46    5.83
  15   4  11 1621.53   81.77
  15   4  13  933.62   88.41
  15   5   0  469.80   44.51
  15   5   2  576.47   45.35
  15   5   4  625.10   49.00
  15   5   6  296.68   30.62
  15   5   8   51.34    9.90
  15   5  10 -118.77   16.99
  15   5  12  -33.64    9.22
  15   5  14  135.21   11.32
  15   6   1   46.53    6.96
  15   6   3 1377.05   98.26
  15   6   5  299.01   26.47
  15   6   7  422.30   36.45
  15   6   9 -121.71   16.31
  15   6  11  -59.40   18.20
  15   6  13   32.93    4.31
  15   7   0 1188.12   98.76
  15   7   2 1602.38  126.57
  15   7   4 1115.46   86.47
  15   7   6  406.44   41.86
  15   7   8  -75.73   17.57
  15   7  10  188.91   23.16
  15   7  12   21.90   12.18
  15   7  14  109.68   12.45
  15   8   1   -1.31    3.12
  15   8   3  313.32   26.26
  15   8   5   66.20   22.11
  15   8   7  -38.44   23.92
  15   8   9  489.29   31.93
  15   8  11   -7.22    4.62
  15   8  13  262.14   29.33
  15   9   0  166.85   29.10
  15   9   2   40.81   18.67
  15   9   4   44.51    8.11
  15   9   6  -76.18   29.78
  15   9   8  497.53   35.37
  15   9  10   98.79   32.06
  15   9  12    8.95    3.97
  15   9  14   65.65   15.78
  15  10   1  -20.46    4.12
  15  10   3    2.18   10.11
  15  10   5 -116.25   14.00
  15  10   7  245.81   41.41
  15  10   9   65.39   15.36
  15  10  11  174.68   20.32
  15  10  13  877.84   87.84
  15  11   0 2781.76  239.40
  15  11   2 1895.93  161.23
  15  11   4 1497.35   93.27
  15  11   6   38.26   52.54
  15  11   8  -10.95    5.59
  15  11  10  251.85   38.47
  15  11  12  124.39   16.65
  15  11  14    9.66    7.90
  15  12   1  382.65   27.26
  15  12   3    6.41   18.72
  15  12   5  -47.16    6.30
  15  12   7    1.58    3.23
  15  12   9    8.25    3.86
  15  12  11  111.68   13.58
  15  12  13  542.70   60.63
  15  13   0 3871.91  354.66
  15  13   2 3430.65  334.91
  15  13   4  845.70   60.16
  15  13   6   33.09    4.96
  15  13   8  318.86   41.25
  15  13  10  820.91   72.69
  15  13  12  715.72   79.80
  15  13  14  114.04   18.51
  15  14   1   37.71   12.87
  15  14   3   22.03   11.74
  15  14   5  153.93   11.53
  15  14   7  204.93   39.76
  15  14   9   61.50    8.27
  15  14  11   36.68   22.92
  15  14  13  145.63   27.23
  15  15   0 1894.94  202.27
  15  15   2 1525.89  145.82
  15  15   4  618.90   69.22
  15  15   6   -1.68    2.44
  15  15   8  412.19   46.77
  15  15  10 1296.49  163.10
  15  15  12 1291.34  183.66
  15  15  14  266.53   28.89
  16   0   0   28.04    9.61
  16   1   1   17.57    3.65
  16   1   3  277.03   22.77
  16   1   5   49.26    4.33
  16   1   7   10.71    3.62
  16   1   9 -152.85   10.82
  16   1  11  -29.75   18.49
  16   1  13   48.21   24.79
  16   1  15    1.92    3.62
  16   2   0 2702.59  247.78
  16   2   2 4583.50  330.94
  16   2   4 1642.85  167.82
  16   2   6 3949.69  384.80
  16   2   8   86.50   22.87
  16   2  10 1560.13  139.51
  16   2  12 1485.45  190.17
  16   2  14 1225.07  180.09
  16   3   1  333.91   32.40
  16   3   3  539.23   25.50
  16   3   5  256.63   17.83
  16   3   7  132.37   10.14
  16   3   9 -189.75   11.61
  16   3  11 -145.69   20.85
  16   3  13   19.77    4.46
  16   3  15   13.31    3.44
  16   4   0   55.49    7.85
  16   4   2 1747.31  171.92
  16   4   4  305.21   33.69
  16   4   6  983.82  139.67
  16   4   8  159.00   39.63
  16   4  10 1628.51  135.97
  16   4  12 1687.94  187.81
  16   4  14 1609.92  206.87
  16   5   1   48.16    5.07
  16   5   3  240.06   19.35
  16   5   5  315.03   28.44
  16   5   7  -32.01    6.75
  16   5   9  541.49   23.71
  16   5  11  -23.53    9.79
  16   5  13   22.19    4.02
  16   5  15   86.34    9.77
  16   6   0 1925.19  260.96
  16   6   2 2816.03  324.67
  16   6   4 1019.62  110.81
  16   6   6 1212.20  172.42
  16   6   8  624.55   65.07
  16   6  10  -77.41    9.27
  16   6  12   65.86   11.19
  16   6  14  362.80   45.77
  16   7   1   17.02    3.78
  16   7   3  148.15   11.53
  16   7   5  -24.81   10.00
  16   7   7  124.10   21.72
  16   7   9 -170.26   22.19
  16   7  11   13.97    3.49
  16   7  13   69.93    8.04
  16   7  15  179.61   16.99
  16   8   0  290.08   34.19
  16   8   2   54.38    9.77
  16   8   4  162.26   42.36
  16   8   6  559.32   67.67
  16   8   8  -36.58   27.26
  16   8  10    6.96    4.02
  16   8  12   44.75    7.80
  16   8  14    5.09    3.99
  16   9   1 -126.18    9.98
  16   9   3 -182.53   52.83
  16   9   5  533.77   28.31
  16   9   7 -163.62   11.45
  16   9   9   27.68   10.90
  16   9  11   37.47    6.56
  16   9  13   97.74   10.32
  16   9  15  114.73   14.44
  16  10   0 2636.15  310.07
  16  10   2 1358.67  123.39
  16  10   4 1485.74  141.77
  16  10   6  -80.67    9.37
  16  10   8   17.67   13.63
  16  10  10  184.29   28.46
  16  10  12  631.24   93.98
  16  10  14  494.01   69.72
  16  11   1  -65.18   19.27
  16  11   3 -175.88   11.16
  16  11   5  -19.43    6.38
  16  11   7   11.69    2.89
  16  11   9   46.95   14.99
  16  11  11   28.20    5.09
  16  11  13   32.40    5.44
  16  11  15   60.26    6.91
  16  12   0 3929.10  454.81
  16  12   2 1520.14  238.56
  16  12   4 1464.39  156.87
  16  12   6   92.77   15.23
  16  12   8   14.36    4.10
  16  12  10  487.05   85.42
  16  12  12 1253.14  189.49
  16  12  14 1041.41  141.56
  16  13   1   22.32    8.38
  16  13   3   11.37    4.31
  16  13   5   38.23    7.67
  16  13   7   83.74   11.97
  16  13   9  109.03   13.71
  16  13  11   21.09    4.49
  16  13  13   20.90    3.99
  16  13  15    8.93    2.86
  16  14   0 1460.51  162.18
  16  14   2 1004.28  140.88
  16  14   4 1869.94  258.70
  16  14   6  439.03   56.56
  16  14   8    6.83    3.41
  16  14  10  789.35  102.07
  16  14  12 1080.22  155.82
  16  14  14 1481.41  190.64
  16  15   1    5.07    6.43
  16  15   3    8.53    2.84
  16  15   5   77.65    6.20
  16  15   7  164.49   15.52
  16  15   9   97.47   11.53
  16  15  11   49.45    6.72
  16  15  13   14.05    3.78
  16  15  15   15.26    3.20
  16  16   0 2128.30  325.77
  16  16   2 3336.85  415.52
  16  16   4 2017.12  205.95
  16  16   6  787.83   82.80
  16  16   8   57.51   16.52
  16  16  10  253.24   45.59
  16  16  12  868.00  114.86
  16  16  14  851.43  120.16
  16  16  16  411.56  122.08
  17   1   0 1013.81   81.11
  17   1   2  993.28   79.75
  17   1   4  625.33   44.06
  17   1   6  290.95   35.92
  17   1   8  102.28   20.82
  17   1  10 -111.55   14.73
  17   1  12    0.81    3.26
  17   1  14    6.35    3.05
  17   1  16    3.97    4.18
  17   2   1  853.05   61.74
  17   2   3  941.15   73.53
  17   2   5 3938.66  271.47
  17   2   7  -55.12   19.41
  17   2   9  188.41   21.66
  17   2  11 1406.46  113.54
  17   2  13 1604.93  151.28
  17   2  15 2859.46  260.78
  17   3   0  809.41   55.91
  17   3   2  907.07   64.89
  17   3   4  848.75   59.11
  17   3   6  163.91   22.87
  17   3   8  521.77   23.45
  17   3  10   26.97   10.85
  17   3  12   59.42    7.77
  17   3  14   77.33   13.08
  17   3  16   48.58    7.62
  17   4   1  545.82   43.20
  17   4   3  798.36   68.43
  17   4   5 3324.14  210.36
  17   4   7  265.85   18.78
  17   4   9 -179.48    8.67
  17   4  11  489.81   40.02
  17   4  13  579.38   52.02
  17   4  15 1521.19  124.44
  17   5   0 4948.79  329.47
  17   5   2 4848.22  328.06
  17   5   4 2990.78  194.97
  17   5   6 1915.08  158.21
  17   5   8  388.56   43.54
  17   5  10  100.36   11.90
  17   5  12  141.85   13.39
  17   5  14   71.98   11.84
  17   5  16    1.92    5.30
  17   6   1  246.99   21.11
  17   6   3  223.07   23.87
  17   6   5 1645.32  136.44
  17   6   7  279.40   28.67
  17   6   9    0.29    5.65
  17   6  11    6.72    3.26
  17   6  13   38.76    4.73
  17   6  15  194.97   15.52
  17   7   0   -9.74   23.08
  17   7   2  -99.39   16.62
  17   7   4  273.94   27.86
  17   7   6  278.77   22.77
  17   7   8   -7.19   15.89
  17   7  10    2.02    3.05
  17   7  12   21.43    4.02
  17   7  14   43.14   23.87
  17   7  16   26.15    3.47
  17   8   1  115.78   21.69
  17   8   3  553.78   43.04
  17   8   5  322.04   43.01
  17   8   7  -11.48    6.83
  17   8   9   63.05   11.27
  17   8  11   93.80    8.98
  17   8  13  152.57   18.15
  17   8  15   92.85   13.13
  17   9   0  438.19   30.75
  17   9   2  189.93   21.98
  17   9   4 -173.05   11.45
  17   9   6    8.19    6.04
  17   9   8   73.26    7.48
  17   9  10  139.54   16.28
  17   9  12  156.82   16.91
  17   9  14   53.49    7.67
  17   9  16   19.48    6.12
  17  10   1 -113.86   19.01
  17  10   3   18.49    8.32
  17  10   5   73.92    7.46
  17  10   7    2.94    2.57
  17  10   9  102.70   12.63
  17  10  11  269.81   23.84
  17  10  13 1080.56  110.81
  17  10  15  553.75   60.34
  17  11   0 2012.63  194.69
  17  11   2 1733.92  192.03
  17  11   4  548.13   70.24
  17  11   6    9.09   11.16
  17  11   8  136.34   34.03
  17  11  10  271.10   27.49
  17  11  12  482.91   60.34
  17  11  14  105.64   11.37
  17  11  16   -4.15    2.65
  17  12   1    5.78    5.51
  17  12   3   70.16    7.17
  17  12   5  135.34   13.44
  17  12   7   25.34    4.33
  17  12   9  165.04   16.41
  17  12  11  378.60   37.97
  17  12  13  754.45   75.07
  17  12  15  670.29   63.47
  17  13   0 1767.71  165.85
  17  13   2 1389.34  132.58
  17  13   4  631.87   72.11
  17  13   6   42.20    5.54
  17  13   8  165.83   25.94
  17  13  10  640.85   66.33
  17  13  12  618.74   59.90
  17  13  14  215.01   33.27
  17  13  16   13.97   12.45
  17  14   1    0.08    2.81
  17  14   3   54.72    6.17
  17  14   5   64.57    6.41
  17  14   7   28.15    5.41
  17  14   9   47.50    7.38
  17  14  11   98.47   12.81
  17  14  13  182.74   22.03
  17  14  15  237.86   29.75
  17  15   0 4130.87  384.54
  17  15   2 2592.85  237.17
  17  15   4 1407.28  136.65
  17  15   6  216.11   19.35
  17  15   8   92.06    9.79
  17  15  10  610.84   74.16
  17  15  12  905.70  103.78
  17  15  14  315.58   31.56
  17  15  16   27.02    6.17
  17  16   1    7.01    4.70
  17  16   3   57.01    7.98
  17  16   5   33.61   17.86
  17  16   7   27.68    5.17
  17  16   9   13.29    3.76
  17  16  11    1.65    4.33
  17  16  13    0.08    7.64
  17  16  15   22.27    4.25
  17  17   0 1004.04  123.23
  17  17   2  900.82   95.82
  17  17   4  232.34   20.98
  17  17   6   -3.31    1.79
  17  17   8  353.47   39.55
  17  17  10 1314.77  149.34
  17  17  12 1298.17  138.62
  17  17  14  559.92   60.63
  17  17  16   90.62   13.76
  18   0   0  636.89  135.52
  18   1   1   -9.32    5.04
  18   1   3    6.59    6.72
  18   1   5 -115.30   17.17
  18   1   7  153.46   20.35
  18   1   9  -16.78    8.27
  18   1  11    0.84    2.70
  18   1  13   19.90    8.27
  18   1  15    2.28    2.86
  18   1  17    2.21    3.02
  18   2   0  287.01   45.24
  18   2   2  131.11   30.51
  18   2   4 1534.98  167.35
  18   2   6  680.06   36.34
  18   2   8    5.25   15.73
  18   2  10 1536.18  215.67
  18   2  12  845.62  108.19
  18   2  14 1870.67  220.79
  18   2  16  658.92   91.38
  18   3   1   42.36   17.49
  18   3   3   20.11   18.15
  18   3   5  419.75   20.01
  18   3   7 -150.78   11.11
  18   3   9   55.96    7.38
  18   3  11   40.20    7.77
  18   3  13   71.69   14.97
  18   3  15   15.57    3.07
  18   3  17   20.90    4.04
  18   4   0 2231.76  222.99
  18   4   2 1176.51  129.69
  18   4   4 4752.19  304.95
  18   4   6  291.08   30.75
  18   4   8  390.95   46.27
  18   4  10   13.44    3.26
  18   4  12   10.69    4.96
  18   4  14  845.73  112.78
  18   4  16  270.89   36.37
  18   5   1 -109.05   13.10
  18   5   3  624.13   81.19
  18   5   5  188.02   18.72
  18   5   7  238.28   25.13
  18   5   9  328.50   35.66
  18   5  11   73.16   13.05
  18   5  13   10.48    6.88
  18   5  15   19.01    5.96
  18   5  17   19.48    3.18
  18   6   0  497.74   23.71
  18   6   2  658.34   28.70
  18   6   4  335.67   35.29
  18   6   6  -43.14    8.01
  18   6   8  118.03   16.31
  18   6  10    2.97    4.60
  18   6  12   18.43    4.23
  18   6  14  351.06   41.46
  18   6  16  101.54   10.95
  18   7   1  162.81   19.62
  18   7   3 -166.25   14.31
  18   7   5  181.79   18.67
  18   7   7  692.74   52.02
  18   7   9  428.08   53.70
  18   7  11   43.43   19.80
  18   7  13   13.84    2.63
  18   7  15   65.31    6.83
  18   7  17   70.35   11.03
  18   8   0 -161.47   12.45
  18   8   2   67.46   41.17
  18   8   4  488.18   62.84
  18   8   6   95.92   13.44
  18   8   8 1046.53  149.57
  18   8  10  630.46   71.27
  18   8  12  625.05   80.62
  18   8  14   79.62   12.00
  18   8  16   78.46   11.40
  18   9   1  -30.80    3.76
  18   9   3   54.59    6.96
  18   9   5  285.31   22.19
  18   9   7  401.55   31.98
  18   9   9   71.66   13.29
  18   9  11   16.15    5.44
  18   9  13   91.09   10.45
  18   9  15   61.21   10.00
  18   9  17   97.47   12.45
  18  10   0 1803.82  209.10
  18  10   2 1273.72  151.46
  18  10   4    7.33    2.49
  18  10   6   11.55    9.32
  18  10   8  539.15   87.15
  18  10  10  918.62  120.87
  18  10  12 1437.69  191.11
  18  10  14  701.22  102.38
  18  10  16  466.81   62.71
  18  11   1    1.92    3.68
  18  11   3   43.75    4.99
  18  11   5   68.80    6.70
  18  11   7   21.09    5.28
  18  11   9   23.74   10.61
  18  11  11  104.41   12.34
  18  11  13   70.58    8.85
  18  11  15   92.27   10.19
  18  11  17   53.31    8.30
  18  12   0  729.87  101.99
  18  12   2  867.31  135.02
  18  12   4   18.15    3.44
  18  12   6   26.78    5.23
  18  12   8  615.59  104.67
  18  12  10 1147.79  132.14
  18  12  12 1514.00  181.98
  18  12  14  984.64  121.45
  18  12  16  851.24  120.74
  18  13   1   15.78    3.49
  18  13   3   55.04    7.83
  18  13   5   79.28   39.20
  18  13   7   52.83   23.37
  18  13   9   69.04    8.64
  18  13  11   83.77   13.31
  18  13  13   92.22   11.13
  18  13  15   31.35    4.70
  18  13  17   61.32   11.74
  18  14   0 1850.35  222.65
  18  14   2 1856.05  234.47
  18  14   4  767.69  100.23
  18  14   6  327.66   36.50
  18  14   8   52.18    7.64
  18  14  10  682.13   72.48
  18  14  12  799.91  112.13
  18  14  14  839.22   98.45
  18  14  16  605.88   88.57
  18  15   1   37.58   24.95
  18  15   3   10.77    2.76
  18  15   5   12.47    2.99
  18  15   7   53.86    6.12
  18  15   9   72.69    9.90
  18  15  11  127.17   19.80
  18  15  13   40.94   15.81
  18  15  15   33.06    6.07
  18  15  17   12.32    3.15
  18  16   0  917.15  151.17
  18  16   2  819.76  136.89
  18  16   4  213.67   38.65
  18  16   6  128.75   14.21
  18  16   8  151.54   23.11
  18  16  10  476.37   61.37
  18  16  12  832.07  115.78
  18  16  14  554.33  106.43
  18  16  16  325.22   45.03
  18  17   1    5.72    3.31
  18  17   3   24.34    5.33
  18  17   5   24.47    4.57
  18  17   7   74.92   11.27
  18  17   9   97.92   10.03
  18  17  11   80.69    9.56
  18  17  13   78.15   11.53
  18  17  15   13.63    2.65
  18  17  17    1.21    2.65
  18  18   0 2453.97  325.43
  18  18   2 1817.68  205.87
  18  18   4 1182.45  136.65
  18  18   6  733.84   85.74
  18  18   8  229.95   26.81
  18  18  10   13.63    4.25
  18  18  12    6.70    2.84
  18  18  14   13.65    9.61
  18  18  16    7.93    2.65
  18  18  18   18.17    6.72
  19   1   0  488.39   23.97
  19   1   2  505.51   21.64
  19   1   4  -69.01   10.90
  19   1   6  -52.28    4.62
  19   1   8   17.17    3.02
  19   1  10   15.34    3.76
  19   1  12   20.64    7.75
  19   1  14   -3.31    2.65
  19   1  16   -2.68    2.63
  19   1  18    5.67    3.33
  19   2   1  585.03   87.71
  19   2   3 2162.94  153.06
  19   2   5   45.87   15.31
  19   2   7  413.45   39.70
  19   2   9  181.66   18.78
  19   2  11  105.93   10.37
  19   2  13 1665.48  164.41
  19   2  15  658.18   71.90
  19   2  17 1583.48  183.52
  19   3   0 2554.54  179.27
  19   3   2 2222.02  154.40
  19   3   4 1124.31   86.60
  19   3   6  339.69   32.04
  19   3   8   79.99   14.92
  19   3  10    4.99    3.36
  19   3  12    5.62    2.70
  19   3  14    7.80    6.75
  19   3  16   12.79    4.96
  19   3  18   28.18   12.84
  19   4   1  -70.09   11.53
  19   4   3 1269.81   87.92
  19   4   5   40.54    9.19
  19   4   7  251.82   26.29
  19   4   9  131.14   14.78
  19   4  11   12.87    2.36
  19   4  13  646.24   63.91
  19   4  15  272.07   32.38
  19   4  17  663.25   59.71
  19   5   0   75.99   35.21
  19   5   2   59.29   17.70
  19   5   4   32.01    7.30
  19   5   6   30.15    6.80
  19   5   8  100.52    6.75
  19   5  10  143.24    9.66
  19   5  12   80.88   12.26
  19   5  14    6.04    4.49
  19   5  16   15.86    2.70
  19   5  18   57.64   31.22
  19   6   1  -43.25    5.46
  19   6   3  353.58   33.85
  19   6   5   26.99    3.97
  19   6   7   50.23    4.96
  19   6   9   15.91    2.97
  19   6  11    9.06    4.28
  19   6  13   89.65    7.72
  19   6  15    3.65    3.23
  19   6  17  239.35   24.18
  19   7   0  425.84   40.99
  19   7   2  411.82   41.91
  19   7   4  268.58   26.00
  19   7   6   63.42    8.77
  19   7   8   67.04    6.91
  19   7  10  128.38   15.76
  19   7  12  185.52   21.24
  19   7  14  190.25   19.43
  19   7  16   86.05    7.30
  19   7  18   10.06    3.18
  19   8   1   11.16    4.57
  19   8   3   62.97    8.59
  19   8   5  104.64    8.82
  19   8   7   88.76   16.62
  19   8   9   40.89    7.06
  19   8  11  177.64   22.24
  19   8  13   67.35   17.17
  19   8  15  191.27   21.14
  19   8  17   11.16    5.99
  19   9   0  346.54   37.24
  19   9   2  195.08   16.15
  19   9   4   94.64    8.35
  19   9   6   16.04    2.36
  19   9   8   39.31    5.80
  19   9  10  123.23   16.04
  19   9  12  162.10   19.41
  19   9  14  137.57   13.52
  19   9  16   64.94    6.33
  19   9  18   11.06    3.28
  19  10   1   15.44    4.75
  19  10   3   12.60    3.05
  19  10   5  131.66    8.85
  19  10   7   99.52   10.06
  19  10   9  133.90   12.16
  19  10  11  529.62   57.17
  19  10  13  355.86   40.99
  19  10  15  642.48   62.00
  19  10  17   52.94    5.72
  19  11   0  160.42   24.53
  19  11   2   80.98    9.27
  19  11   4   15.57    2.68
  19  11   6   13.37    3.70
  19  11   8  163.80   13.81
  19  11  10  383.72   34.37
  19  11  12  502.36   59.61
  19  11  14  213.07   30.85
  19  11  16   22.29    3.44
  19  11  18   15.26    3.20
  19  12   1   12.89    4.57
  19  12   3    6.62    2.63
  19  12   5   69.27    6.14
  19  12   7  148.47   14.99
  19  12   9  164.64   17.30
  19  12  11  370.54   44.01
  19  12  13  384.43   36.61
  19  12  15  766.69   82.69
  19  12  17  116.41   11.13
  19  13   0 2245.21  224.75
  19  13   2 1991.39  191.69
  19  13   4  773.65   99.23
  19  13   6   95.79   10.35
  19  13   8   45.19    4.70
  19  13  10  420.43   44.80
  19  13  12  321.02   31.98
  19  13  14  229.77   25.79
  19  13  16   29.65    5.41
  19  13  18    7.14    3.12
  19  14   1    6.51    2.57
  19  14   3   -0.16    2.89
  19  14   5    8.27    2.10
  19  14   7  190.46   15.70
  19  14   9  114.75   11.71
  19  14  11  173.07   20.69
  19  14  13  303.63   36.32
  19  14  15  401.55   39.60
  19  14  17   63.44    9.66
  19  15   0  813.74  103.04
  19  15   2  487.29   62.60
  19  15   4  227.96   20.59
  19  15   6    7.59    3.89
  19  15   8  218.82   20.67
  19  15  10  588.26   49.24
  19  15  12  540.68   60.95
  19  15  14  452.31   43.54
  19  15  16   54.25    9.30
  19  15  18    1.60    2.55
  19  16   1    2.00    4.36
  19  16   3    7.14    2.68
  19  16   5   21.35    7.41
  19  16   7   84.42    7.56
  19  16   9   46.11    5.23
  19  16  11   26.15    3.97
  19  16  13   22.43    5.49
  19  16  15   50.63    6.12
  19  16  17   11.87    3.02
  19  17   0 1883.67  210.02
  19  17   2 1612.78  167.80
  19  17   4  769.52   94.51
  19  17   6  242.40   24.32
  19  17   8    4.28    4.94
  19  17  10   63.94    7.64
  19  17  12  122.47   14.18
  19  17  14   86.87   14.76
  19  17  16   19.30    7.83
  19  17  18   11.66    7.69
  19  18   1    3.54    5.62
  19  18   3   21.85    7.27
  19  18   5   15.39    4.65
  19  18   7   11.50    2.49
  19  18   9    4.60    2.05
  19  18  11   31.38    7.88
  19  18  13    8.25    2.55
  19  18  15    1.47    2.10
  19  18  17    4.99    3.28
  19  19   0  345.39  106.93
  19  19   2  197.55   30.70
  19  19   4   18.70    4.78
  19  19   6    8.32    6.07
  19  19   8   33.45    4.57
  19  19  10   85.79    8.19
  19  19  12  138.78   15.49
  19  19  14   93.96   12.58
  19  19  16   31.04    5.78
  19  19  18    1.94    2.52
  20   0   0  592.77  107.27
  20   1   1  -40.15    3.81
  20   1   3  -21.90    4.49
  20   1   5   14.00    5.23
  20   1   7   45.77    6.28
  20   1   9   17.38    4.04
  20   1  11   50.10    7.35
  20   1  13   17.33    5.75
  20   1  15    0.29    3.31
  20   1  17    6.30    3.12
  20   1  19   -8.35    2.47
  20   2   0  -16.88   12.53
  20   2   2  304.71   41.15
  20   2   4  113.33   34.37
  20   2   6  150.15   17.65
  20   2   8  432.96   53.59
  20   2  10   37.66   24.53
  20   2  12  624.86   82.95
  20   2  14   74.26   19.14
  20   2  16 1051.10  132.11
  20   2  18   75.39   12.50
  20   3   1  -17.17    2.57
  20   3   3   10.95    4.02
  20   3   5  190.96   16.18
  20   3   7  248.75   26.00
  20   3   9  373.01   32.22
  20   3  11  153.01   15.62
  20   3  13   90.25    9.98
  20   3  15   10.40    2.70
  20   3  17   13.42    3.20
  20   3  19   12.13   13.08
  20   4   0  698.65   73.42
  20   4   2   80.30   10.21
  20   4   4  190.64   21.09
  20   4   6    4.39    2.13
  20   4   8  127.12   16.44
  20   4  10   15.68    5.88
  20   4  12  278.48   47.66
  20   4  14   30.78    4.73
  20   4  16  390.05   55.20
  20   4  18   21.69    2.91
  20   5   1    7.98    2.00
  20   5   3  206.11   21.03
  20   5   5  342.94   20.85
  20   5   7  920.62   54.15
  20   5   9  971.19   72.82
  20   5  11  375.98   37.71
  20   5  13   27.02   14.71
  20   5  15   14.13    2.99
  20   5  17   20.22    5.78
  20   5  19   38.89   13.18
  20   6   0   14.76    4.31
  20   6   2  127.25   14.13
  20   6   4   12.89    7.72
  20   6   6  575.86   73.74
  20   6   8  230.74   29.52
  20   6  10  794.97   96.79
  20   6  12   77.36    7.77
  20   6  14  208.02   32.51
  20   6  16  103.72   12.45
  20   6  18   25.92   25.50
  20   7   1   63.26   11.50
  20   7   3  203.35   23.37
  20   7   5  916.65   59.14
  20   7   7 1197.42  140.91
  20   7   9  723.41   51.60
  20   7  11   95.87    9.64
  20   7  13    1.31    1.81
  20   7  15   61.32    6.04
  20   7  17   49.18    6.09
  20   7  19   37.24    4.86
  20   8   0  517.72   76.78
  20   8   2  468.78   87.36
  20   8   4  183.08   51.00
  20   8   6  261.51   28.07
  20   8   8  399.66   63.84
  20   8  10  711.39  101.41
  20   8  12  320.97   44.14
  20   8  14  284.44   43.67
  20   8  16    4.04    2.44
  20   8  18   -0.58    1.60
  20   9   1   15.20    3.02
  20   9   3  412.71   37.26
  20   9   5  774.43   53.10
  20   9   7  890.11   73.97
  20   9   9  259.83   30.28
  20   9  11   11.74    2.99
  20   9  13  144.66   40.57
  20   9  15  168.03   34.92
  20   9  17  122.74   12.53
  20   9  19   58.16    5.96
  20  10   0   49.29    7.41
  20  10   2   16.54    5.28
  20  10   4   37.39   25.71
  20  10   6  885.35   93.64
  20  10   8  656.22   82.72
  20  10  10 1730.42  207.89
  20  10  12  916.81  159.97
  20  10  14  872.93  115.91
  20  10  16    1.31    2.42
  20  10  18    3.07    3.97
  20  11   1   40.86    5.65
  20  11   3  206.53   21.16
  20  11   5  332.57   25.60
  20  11   7   91.15   11.06
  20  11   9   17.36    4.49
  20  11  11  100.73   13.81
  20  11  13  213.64   84.13
  20  11  15  249.96   33.90
  20  11  17   92.22   10.53
  20  11  19  115.80   17.20
  20  12   0 1172.57  148.92
  20  12   2  703.82   89.81
  20  12   4  237.57   38.71
  20  12   6   56.69    6.62
  20  12   8  257.08   29.31
  20  12  10  923.82  116.17
  20  12  12 1034.82  137.55
  20  12  14  772.78  104.49
  20  12  16   56.72   15.68
  20  12  18    0.84    2.21
  20  13   1   17.80    4.18
  20  13   3   70.32    7.69
  20  13   5   40.86   21.16
  20  13   7    2.49    1.92
  20  13   9   87.55    9.14
  20  13  11  130.74   12.89
  20  13  13  273.99   41.12
  20  13  15  151.36   17.62
  20  13  17  103.43   14.47
  20  13  19   38.10    6.04
  20  14   0  191.40   31.75
  20  14   2   91.01   20.30
  20  14   4   36.74    6.43
  20  14   6  158.76   18.85
  20  14   8  248.86   29.57
  20  14  10  706.06   91.12
  20  14  12  732.03  116.72
  20  14  14  728.24  100.49
  20  14  16   26.08    4.41
  20  14  18   10.00    7.93
  20  15   1    9.66    3.44
  20  15   3    5.38    4.88
  20  15   5   14.89    5.88
  20  15   7   73.92   10.29
  20  15   9  116.62   14.50
  20  15  11  282.10   31.75
  20  15  13  135.00   18.12
  20  15  15  123.02   16.07
  20  15  17   53.28    6.30
  20  15  19   31.14    5.65
  20  16   0  985.66  145.61
  20  16   2  967.60  119.43
  20  16   4  393.13   67.20
  20  16   6   95.01   12.68
  20  16   8   12.95    7.69
  20  16  10    4.36    2.73
  20  16  12   70.06   10.37
  20  16  14   26.23    5.51
  20  16  16   15.73    9.24
  20  16  18    2.52    2.31
  20  17   1    8.98    3.49
  20  17   3   23.37    9.87
  20  17   5   12.29    2.81
  20  17   7   40.96    4.07
  20  17   9  138.12   15.39
  20  17  11   99.00   12.26
  20  17  13  114.59   13.23
  20  17  15   74.37    9.35
  20  17  17   12.95    3.65
  20  17  19   23.21    4.49
  20  18   0  130.09   25.55
  20  18   2  108.61   25.42
  20  18   4   18.38    3.49
  20  18   6    5.75    7.41
  20  18   8    2.44    1.65
  20  18  10   23.32   20.80
  20  18  12   -1.84    2.05
  20  18  14    1.39    2.34
  20  18  16    7.33    3.86
  20  18  18    5.36    4.88
  20  19   1   -2.42    2.84
  20  19   3    6.83    3.28
  20  19   5   25.94    5.46
  20  19   7   37.58    5.75
  20  19   9   64.07    8.51
  20  19  11   84.29    9.37
  20  19  13   47.98    8.67
  20  19  15   36.08    6.72
  20  19  17   22.43    6.46
  20  19  19    3.31    2.18
  20  20   0  732.66  132.37
  20  20   2 1295.34  201.59
  20  20   4  491.73   75.52
  20  20   6  224.17   33.66
  20  20   8  293.37   45.61
  20  20  10  395.70   45.98
  20  20  12  115.49   28.04
  20  20  14   40.05    6.93
  20  20  16    6.80    3.33
  20  20  18   16.99    3.41
  20  20  20   83.22   32.40
  21   1   0  117.61   16.60
  21   1   2   60.05   13.02
  21   1   4   24.18   16.25
  21   1   6    4.73    6.20
  21   1   8   15.57    4.44
  21   1  10   27.36    6.20
  21   1  12    8.72   10.03
  21   1  14   10.95    4.94
  21   1  16    0.63    3.39
  21   1  18   -6.01    3.97
  21   1  20    0.95    2.76
  21   2   1   58.32    9.85
  21   2   3    7.77    2.84
  21   2   5  150.70   11.92
  21   2   7   36.76    6.33
  21   2   9   97.21    9.24
  21   2  11  217.45   19.35
  21   2  13   34.22    7.14
  21   2  15  444.33   52.12
  21   2  17   42.96    8.22
  21   2  19  761.59   89.78
  21   3   0    7.48    3.05
  21   3   2    5.83    2.52
  21   3   4    6.07    2.60
  21   3   6  128.75   10.45
  21   3   8  106.82    9.11
  21   3  10  104.43    8.74
  21   3  12  111.18   15.07
  21   3  14   23.48    3.97
  21   3  16   25.66   13.68
  21   3  18   26.73    5.57
  21   3  20    4.54    2.57
  21   4   1   15.10    7.14
  21   4   3    6.46    2.97
  21   4   5   17.99    2.36
  21   4   7   91.88    8.53
  21   4   9   65.62   19.51
  21   4  11   93.75   12.03
  21   4  13    1.10    2.76
  21   4  15  139.30   15.36
  21   4  17   14.65    4.99
  21   4  19  348.67   56.51
  21   5   0  244.05   23.34
  21   5   2  128.91   11.74
  21   5   4   12.95    1.76
  21   5   6   95.69    6.62
  21   5   8  121.29   11.87
  21   5  10   63.15    7.54
  21   5  12   18.64    4.83
  21   5  14    3.02    2.91
  21   5  16   45.64   10.50
  21   5  18   42.49    9.30
  21   5  20    3.97    2.42
  21   6   1    1.10    2.10
  21   6   3  103.67    7.27
  21   6   5  112.36    7.19
  21   6   7  224.57   16.94
  21   6   9   13.42    2.57
  21   6  11   19.90    3.20
  21   6  13   32.98    3.54
  21   6  15   52.18   15.23
  21   6  17   -2.10    2.21
  21   6  19  134.53   17.91
  21   7   0   29.91    3.94
  21   7   2   54.30    9.37
  21   7   4   97.34    7.14
  21   7   6  250.25   19.17
  21   7   8   87.15    6.46
  21   7  10   32.93    4.62
  21   7  12   14.65    4.39
  21   7  14   29.04   10.00
  21   7  16   94.03   10.56
  21   7  18   32.25    5.62
  21   7  20   15.28    6.35
  21   8   1   38.84   14.05
  21   8   3  135.71   16.02
  21   8   5  104.12    9.95
  21   8   7   74.29    6.98
  21   8   9   89.70   31.69
  21   8  11   81.04   36.08
  21   8  13  158.24   14.02
  21   8  15   28.86    3.33
  21   8  17   17.41    2.18
  21   8  19   70.11   11.13
  21   9   0  127.91   14.65
  21   9   2   98.71   14.97
  21   9   4   36.13    5.28
  21   9   6   15.49    2.63
  21   9   8   67.67    8.30
  21   9  10  144.53   14.42
  21   9  12  137.13   15.68
  21   9  14  162.99   17.17
  21   9  16   98.37    9.77
  21   9  18   17.49    2.42
  21   9  20   17.78    3.05
  21  10   1   31.25    4.62
  21  10   3  139.62   17.88
  21  10   5   53.38    3.81
  21  10   7   21.27    2.84
  21  10   9  203.48   20.80
  21  10  11  234.21   26.21
  21  10  13  349.75   34.27
  21  10  15  107.69   11.55
  21  10  17   59.74    7.43
  21  10  19   24.05    2.73
  21  11   0  397.43   46.48
  21  11   2  245.52   23.84
  21  11   4   97.95   13.76
  21  11   6   34.64    6.88
  21  11   8   77.60   20.77
  21  11  10  312.38   83.98
  21  11  12  297.17   40.18
  21  11  14   96.03   10.63
  21  11  16   77.20    9.95
  21  11  18    7.51    2.44
  21  11  20    6.54    1.84
  21  12   1   18.07    4.07
  21  12   3  129.46   15.55
  21  12   5   12.11    4.46
  21  12   7   12.87    4.31
  21  12   9  159.39   18.80
  21  12  11  252.30   20.90
  21  12  13  386.09   36.89
  21  12  15   99.76   12.03
  21  12  17   45.74   10.50
  21  12  19    0.08    1.86
  21  13   0   31.88    5.20
  21  13   2   31.80    4.86
  21  13   4    5.02    2.34
  21  13   6   35.03    3.97
  21  13   8  208.58   19.90
  21  13  10  396.75   35.76
  21  13  12  453.21   52.28
  21  13  14  232.89   26.00
  21  13  16   48.11    7.43
  21  13  18    1.10    2.84
  21  13  20   12.26    3.31
  21  14   1    4.20    2.63
  21  14   3   23.16    3.36
  21  14   5    7.09    3.78
  21  14   7   43.85   11.79
  21  14   9  134.89   13.31
  21  14  11  116.46   14.97
  21  14  13  222.60   22.69
  21  14  15   41.36    5.72
  21  14  17   36.84    8.74
  21  14  19   16.20    6.72
  21  15   0  447.69   56.93
  21  15   2  338.74   39.89
  21  15   4  115.46   13.23
  21  15   6   36.47    4.91
  21  15   8   17.67    2.31
  21  15  10   77.57    9.56
  21  15  12   61.39    6.98
  21  15  14   43.46    6.04
  21  15  16   13.18    3.12
  21  15  18    1.60    2.86
  21  15  20    9.98    2.36
  21  16   1    8.61    3.02
  21  16   3   27.39    4.36
  21  16   5   70.66   11.69
  21  16   7   80.85    8.19
  21  16   9  103.70   10.95
  21  16  11   76.02    9.79
  21  16  13   50.02    8.67
  21  16  15   20.01    4.04
  21  16  17   18.20    4.25
  21  16  19   23.27    4.54
  21  17   0   92.51   14.52
  21  17   2   49.24   10.77
  21  17   4    5.96    2.47
  21  17   6    2.81    2.34
  21  17   8   19.59    2.42
  21  17  10   65.20    8.38
  21  17  12   66.57   10.03
  21  17  14   37.71    6.49
  21  17  16   13.79    2.91
  21  17  18   -2.31    2.47
  21  17  20   12.32    7.96
  21  18   1   -0.63    2.78
  21  18   3   19.88    4.86
  21  18   5   36.16    4.44
  21  18   7   38.26    5.75
  21  18   9   21.98    4.91
  21  18  11   11.82    2.49
  21  18  13    4.86    2.15
  21  18  15   -3.83    2.00
  21  18  17    4.75    2.23
  21  18  19   29.59   12.16
  21  19   0  852.32  108.42
  21  19   2  641.20   76.34
  21  19   4  345.94   63.49
  21  19   6  100.39   12.08
  21  19   8   51.34    5.41
  21  19  10   27.89    2.94
  21  19  12    0.18    2.15
  21  19  14    8.90    2.28
  21  19  16   14.65    3.49
  21  19  18   21.16    3.76
  21  19  20    8.17    2.86
  21  20   1    3.78    4.52
  21  20   3    6.28    2.76
  21  20   5    2.44    2.39
  21  20   7    4.94    2.39
  21  20   9   23.34    9.48
  21  20  11    8.69    1.89
  21  20  13   10.48    2.70
  21  20  15   14.73    5.49
  21  20  17    2.42    2.39
  21  20  19   13.44    3.28
  21  21   0   -2.28    3.57
  21  21   2    6.91    3.70
  21  21   4   24.81    3.91
  21  21   6   16.65    3.15
  21  21   8    4.57    1.97
  21  21  10    4.36    1.65
  21  21  12   10.24    2.36
  21  21  14   14.76    4.04
  21  21  16   55.67    8.82
  21  21  18   73.89   10.90
  21  21  20   56.67   10.29
  22   0   0   11.48    6.04
  22   1   1    7.01    2.55
  22   1   3   15.26    3.68
  22   1   5   45.61    5.70
  22   1   7   91.83    9.01
  22   1   9   44.09    6.64
  22   1  11   49.60    6.22
  22   1  13   19.69    3.49
  22   1  15   -1.08    3.26
  22   1  17    4.33    4.49
  22   1  19    3.99    4.23
  22   1  21    8.38    2.57
  22   2   0  126.81   16.73
  22   2   2  319.10   39.57
  22   2   4  113.05   15.26
  22   2   6  278.53   34.37
  22   2   8   55.49    7.41
  22   2  10   96.11   15.20
  22   2  12   11.95    4.99
  22   2  14   36.87    6.51
  22   2  16   48.66    7.98
  22   2  18   95.74   18.38
  22   2  20   25.92    6.43
  22   3   1   23.84    7.27
  22   3   3  245.81   24.71
  22   3   5  849.56   60.11
  22   3   7  612.60   57.14
  22   3   9  637.60   57.17
  22   3  11  343.55   31.48
  22   3  13   66.93    7.93
  22   3  15   -0.60    3.52
  22   3  17   15.47    3.78
  22   3  19   27.47    5.75
  22   3  21   10.92   10.21
  22   4   0   69.01   12.45
  22   4   2  134.89   23.34
  22   4   4   36.03    4.41
  22   4   6  261.83   29.33
  22   4   8   95.22   11.24
  22   4  10    5.67    3.78
  22   4  12  119.98   18.07
  22   4  14   31.59    6.38
  22   4  16   36.37   17.15
  22   4  18   79.20   13.00
  22   4  20   29.33    8.64
  22   5   1   48.58    5.93
  22   5   3  854.08   56.14
  22   5   5 1300.06   94.45
  22   5   7 1442.28   95.56
  22   5   9 1108.24   89.28
  22   5  11  713.78   98.13
  22   5  13   26.76    5.72
  22   5  15   30.99    6.56
  22   5  17   66.93   15.62
  22   5  19   20.69    4.65
  22   5  21   28.39    3.68
  22   6   0  504.65   61.55
  22   6   2  274.46   32.43
  22   6   4  175.28   15.39
  22   6   6    3.12    5.20
  22   6   8  269.86   24.13
  22   6  10  154.82   17.54
  22   6  12  133.19   16.12
  22   6  14    4.07    2.49
  22   6  16   16.15    5.36
  22   6  18   24.24    5.54
  22   6  20   19.20    4.28
  22   7   1   97.79    9.85
  22   7   3  554.80   46.71
  22   7   5 1708.42  144.71
  22   7   7 1363.11   90.17
  22   7   9  681.08   56.93
  22   7  11  223.91   20.11
  22   7  13   13.18    1.94
  22   7  15   85.84    8.74
  22   7  17   85.11   10.87
  22   7  19   30.51    3.70
  22   7  21   14.02    3.12
  22   8   0   69.46   10.50
  22   8   2   65.60    9.53
  22   8   4   97.66   15.60
  22   8   6  244.60   27.10
  22   8   8 1115.41  134.32
  22   8  10  601.75   68.38
  22   8  12  745.71   87.81
  22   8  14   54.57    7.22
  22   8  16   35.37    6.67
  22   8  18   51.70    7.62
  22   8  20    3.68    2.13
  22   9   1   35.19    6.93
  22   9   3  728.82   76.02
  22   9   5 1162.33   97.82
  22   9   7  758.13   54.41
  22   9   9  274.62   29.44
  22   9  11   40.15    6.93
  22   9  13   70.37    6.17
  22   9  15  166.40   15.34
  22   9  17  193.56   15.89
  22   9  19   41.70    6.01
  22   9  21   20.93    4.12
  22  10   0  292.21   36.87
  22  10   2  124.65   36.45
  22  10   4   17.62    8.59
  22  10   6  131.01   15.05
  22  10   8  755.55   88.26
  22  10  10  452.44   54.88
  22  10  12  624.47   83.85
  22  10  14  102.20   18.54
  22  10  16    8.48    1.89
  22  10  18   35.90    9.43
  22  10  20   25.02    4.49
  22  11   1   54.88    8.67
  22  11   3  418.99   41.31
  22  11   5  547.56   53.28
  22  11   7  194.79   16.04
  22  11   9   47.56    5.04
  22  11  11   38.08   17.62
  22  11  13   75.94   19.01
  22  11  15  175.94   22.95
  22  11  17   93.93   10.19
  22  11  19   75.63    8.67
  22  11  21   21.58    3.68
  22  12   0    1.26    2.68
  22  12   2    8.06    2.86
  22  12   4  114.07   14.73
  22  12   6  193.48   33.24
  22  12   8 1033.27  104.09
  22  12  10  642.85  102.10
  22  12  12  657.66   66.67
  22  12  14   69.85   12.21
  22  12  16   10.29    2.89
  22  12  18   32.43    8.40
  22  12  20   40.70    6.49
  22  13   1   23.90    5.30
  22  13   3   95.71   12.11
  22  13   5   30.75    7.67
  22  13   7   15.28    2.99
  22  13   9   56.33    5.57
  22  13  11   57.11    6.20
  22  13  13  206.45   23.74
  22  13  15  131.22   16.86
  22  13  17  107.53   12.39
  22  13  19   30.38    5.59
  22  13  21   26.92    4.78
  22  14   0  109.76   27.65
  22  14   2   43.93    9.35
  22  14   4   22.82    4.86
  22  14   6   12.18    3.65
  22  14   8   74.26    7.85
  22  14  10   67.07   10.11
  22  14  12   61.76   10.27
  22  14  14   -0.81    2.60
  22  14  16   19.56    4.86
  22  14  18   11.92    2.78
  22  14  20   17.25    6.67
  22  15   1    1.08    4.10
  22  15   3   -5.28    3.62
  22  15   5   21.40    3.76
  22  15   7   93.01   10.40
  22  15   9  174.18   16.23
  22  15  11  174.96   17.78
  22  15  13  136.07   18.57
  22  15  15  137.60   16.91
  22  15  17   48.61    6.93
  22  15  19   27.44    6.64
  22  15  21    5.83    2.47
  22  16   0   38.34    8.88
  22  16   2   62.65    9.64
  22  16   4   40.15    7.04
  22  16   6   18.49    6.80
  22  16   8   26.84    4.02
  22  16  10    3.86    2.02
  22  16  12   11.61    2.36
  22  16  14   10.37    3.33
  22  16  16    4.67    2.34
  22  16  18   -0.26    2.26
  22  16  20    9.14    5.23
  22  17   1   26.02   19.83
  22  17   3   19.96    6.01
  22  17   5   36.82    4.83
  22  17   7   65.23    7.72
  22  17   9  151.49   13.71
  22  17  11  114.73   12.53
  22  17  13   74.00   11.95
  22  17  15   52.89    7.48
  22  17  17   21.95    5.46
  22  17  19   13.84    3.57
  22  17  21    2.02    2.07
  22  18   0  469.04   88.55
  22  18   2  206.45   59.14
  22  18   4   79.22   12.58
  22  18   6   25.02    4.18
  22  18   8   43.80    7.46
  22  18  10   25.68    3.78
  22  18  12   38.29    8.01
  22  18  14    9.82    3.20
  22  18  16    2.97    2.52
  22  18  18   38.21    8.32
  22  18  20  118.98   19.96
  22  19   1    0.89    2.44
  22  19   3   11.08    3.81
  22  19   5   30.91    6.96
  22  19   7   49.66    5.91
  22  19   9   37.08    4.86
  22  19  11   68.88    8.48
  22  19  13   22.35    4.73
  22  19  15   28.12    7.41
  22  19  17   12.95    3.86
  22  19  19    9.66    4.75
  22  19  21    3.65    1.89
  22  20   0    1.13    3.44
  22  20   2   33.19    8.25
  22  20   4   48.47   11.76
  22  20   6   19.75    3.52
  22  20   8    0.08    2.07
  22  20  10   23.42    4.18
  22  20  12   32.90    6.01
  22  20  14    8.59    3.36
  22  20  16   27.68   26.86
  22  20  18  162.94   24.74
  22  20  20  428.60   54.15
  22  21   1    1.23    2.65
  22  21   3   -0.03    2.78
  22  21   5    6.17    3.02
  22  21   7   16.23    2.99
  22  21   9   23.82    4.75
  22  21  11   18.99    3.28
  22  21  13   24.24    4.52
  22  21  15   13.00    4.25
  22  21  17    7.62    3.83
  22  21  19    6.35    2.49
  22  21  21   36.26    7.98
  22  22   0  151.31   33.85
  22  22   2   46.01    9.53
  22  22   4  176.65   41.78
  22  22   6  136.21   18.78
  22  22   8  408.01   55.91
  22  22  10  910.61   98.89
  22  22  12 1022.85   99.84
  22  22  14  315.74   38.02
  22  22  16   32.38    8.82
  22  22  18  110.73   17.12
  22  22  20  255.45   33.64
  22  22  22  214.83   70.43
  23   1   0   22.48   14.18
  23   1   2   60.89   19.48
  23   1   4   27.07    6.28
  23   1   6   13.50    2.42
  23   1   8   26.73    3.44
  23   1  10   39.49    4.28
  23   1  12    5.38    3.44
  23   1  14   14.55   12.13
  23   1  16    0.66    2.81
  23   1  18   12.97    3.89
  23   1  20    7.46    2.91
  23   1  22    0.81    3.02
  23   2   1   15.52    3.28
  23   2   3   17.93    8.85
  23   2   5  137.78   18.49
  23   2   7   55.93    5.51
  23   2   9   45.85    8.98
  23   2  11   16.18    5.46
  23   2  13   11.21    3.44
  23   2  15   86.76   12.13
  23   2  17   24.74   12.58
  23   2  19   20.06    3.97
  23   2  21   53.17   10.40
  23   3   0    7.88    3.78
  23   3   2   12.89    2.70
  23   3   4  121.92   13.55
  23   3   6  225.30   16.20
  23   3   8  284.78   24.42
  23   3  10  217.92   19.62
  23   3  12   67.54    9.56
  23   3  14   13.16    5.15
  23   3  16    9.51    2.97
  23   3  18   24.95    4.25
  23   3  20   16.28    4.20
  23   3  22    5.02    3.39
  23   4   1   14.44    2.63
  23   4   3   95.06    9.74
  23   4   5  267.66   19.43
  23   4   7   21.77   14.07
  23   4   9   79.14    7.98
  23   4  11    7.90    8.11
  23   4  13   -1.05    2.60
  23   4  15   28.57    4.75
  23   4  17    4.10    8.09
  23   4  19   30.93    5.04
  23   4  21   25.79    5.17
  23   5   0   82.35   25.16
  23   5   2  123.42   10.16
  23   5   4  289.38   20.04
  23   5   6  314.01   23.66
  23   5   8  428.18   33.06
  23   5  10  334.44   24.29
  23   5  12   55.72    5.86
  23   5  14   -0.29    5.04
  23   5  16   37.42    5.28
  23   5  18  101.68   16.07
  23   5  20   49.21    8.53
  23   5  22    4.31    2.99
  23   6   1    9.16    2.21
  23   6   3  259.49   20.06
  23   6   5  310.41   21.90
  23   6   7   43.30    3.41
  23   6   9   40.65   12.71
  23   6  11   24.29    3.76
  23   6  13   14.00    2.49
  23   6  15   57.80    8.61
  23   6  17    8.56    5.93
  23   6  19   11.50    2.73
  23   6  21   76.76   13.10
  23   7   0  140.49   13.02
  23   7   2   32.35    3.36
  23   7   4   14.55    2.42
  23   7   6   51.05    4.36
  23   7   8  103.67    8.93
  23   7  10   57.67    5.09
  23   7  12    4.36    3.89
  23   7  14   32.22    4.02
  23   7  16   76.39    9.74
  23   7  18   51.97    6.51
  23   7  20   35.82    6.01
  23   7  22    3.62    2.70
  23   8   1   29.28    4.02
  23   8   3  342.42   29.33
  23   8   5  426.55   28.99
  23   8   7   87.81    6.85
  23   8   9    7.12    2.68
  23   8  11   51.81    6.04
  23   8  13   21.82    2.76
  23   8  15   44.80    5.51
  23   8  17    1.26    1.68
  23   8  19    1.37    2.23
  23   8  21  165.43   18.17
  23   9   0   21.03    4.73
  23   9   2   34.50    4.49
  23   9   4   80.64    6.98
  23   9   6   33.06    5.59
  23   9   8    9.64    2.55
  23   9  10    6.72    4.28
  23   9  12   16.78    2.31
  23   9  14   53.59    5.59
  23   9  16   54.91    6.93
  23   9  18   35.34    4.44
  23   9  20   15.76    3.07
  23   9  22    8.04    6.85
  23  10   1   50.63    7.83
  23  10   3  254.08   22.50
  23  10   5  294.15   24.39
  23  10   7   58.01    4.65
  23  10   9   15.02    5.57
  23  10  11   70.37    7.04
  23  10  13   15.49    2.15
  23  10  15   29.91    5.23
  23  10  17    4.36    1.47
  23  10  19    6.28    1.92
  23  10  21  346.65   36.92
  23  11   0   26.71    3.76
  23  11   2   26.94   12.00
  23  11   4   10.98   11.55
  23  11   6   25.37    4.67
  23  11   8   46.85    4.57
  23  11  10   76.86    8.95
  23  11  12   97.97   10.77
  23  11  14   72.19   10.11
  23  11  16   34.48    4.04
  23  11  18    5.46    1.79
  23  11  20    2.18    1.84
  23  11  22    5.75    2.31
  23  12   1   15.86    3.68
  23  12   3   88.97   10.58
  23  12   5  130.14   42.75
  23  12   7    1.37    3.44
  23  12   9   13.55    2.31
  23  12  11   87.36   10.27
  23  12  13   18.88    2.86
  23  12  15   11.97    2.44
  23  12  17    4.07    1.94
  23  12  19    8.35    2.65
  23  12  21  308.20   26.39
  23  13   0   11.42    2.68
  23  13   2    8.80    2.73
  23  13   4    5.07    4.99
  23  13   6   24.63    5.49
  23  13   8   19.27    3.26
  23  13  10   25.55    3.26
  23  13  12   12.45    2.34
  23  13  14   12.74    2.28
  23  13  16    5.54    3.20
  23  13  18    5.96    1.94
  23  13  20    3.81    2.21
  23  13  22    2.26    2.18
  23  14   1    7.59    5.51
  23  14   3   23.06   14.00
  23  14   5    3.39    2.65
  23  14   7   31.56    5.07
  23  14   9   49.00    4.86
  23  14  11   72.45    9.03
  23  14  13   12.60    2.57
  23  14  15    6.38    2.31
  23  14  17    8.30    2.31
  23  14  19    2.39    2.00
  23  14  21   68.80    8.35
  23  15   0  191.88   25.02
  23  15   2  103.85   13.44
  23  15   4   39.78    6.80
  23  15   6   55.96    6.96
  23  15   8   39.70    4.62
  23  15  10   28.57    3.07
  23  15  12   13.79    2.28
  23  15  14    1.81    2.31
  23  15  16    4.54    2.15
  23  15  18    1.34    2.02
  23  15  20    0.50    2.02
  23  15  22    0.79    1.68
  23  16   1    2.84    3.26
  23  16   3    6.85    2.84
  23  16   5   39.91    8.04
  23  16   7   50.21    6.35
  23  16   9   40.49    4.75
  23  16  11   27.86    3.26
  23  16  13   -1.26    2.13
  23  16  15    1.21    2.02
  23  16  17   32.30    6.07
  23  16  19   13.50    2.81
  23  16  21    5.36    3.86
  23  17   0   11.03    3.54
  23  17   2    8.59    4.39
  23  17   4   -1.13    2.34
  23  17   6    0.37    2.15
  23  17   8    2.47    1.76
  23  17  10    8.85    1.79
  23  17  12    1.84    1.89
  23  17  14    8.88    2.23
  23  17  16   23.71    4.57
  23  17  18   27.78    5.91
  23  17  20   14.99    6.01
  23  17  22    1.44    2.00
  23  18   1   12.84    3.49
  23  18   3   59.84   11.13
  23  18   5   87.89   13.44
  23  18   7   62.73   20.38
  23  18   9   40.10    7.17
  23  18  11    9.79    3.44
  23  18  13    3.86    2.07
  23  18  15   10.87   10.37
  23  18  17   20.43    3.65
  23  18  19   50.71   17.80
  23  18  21   13.39    3.62
  23  19   0   10.06    3.62
  23  19   2   30.88    7.04
  23  19   4   16.83    4.41
  23  19   6    8.61    2.65
  23  19   8    1.97    2.31
  23  19  10    7.33    2.00
  23  19  12    7.09    1.92
  23  19  14    8.74    5.75
  23  19  16   18.07    3.31
  23  19  18   32.27    7.72
  23  19  20   28.15    4.88
  23  19  22    8.61    2.55
  23  20   1   18.22    9.64
  23  20   3   28.89    6.22
  23  20   5  118.53   20.59
  23  20   7   42.04    8.88
  23  20   9   18.07    3.44
  23  20  11    0.68    1.50
  23  20  13    5.59    1.84
  23  20  15    7.51    3.26
  23  20  17    9.43    5.54
  23  20  19   18.70    4.86
  23  20  21   16.86    4.41
  23  21   0   51.73    7.88
  23  21   2   34.16    6.46
  23  21   4   18.33    4.75
  23  21   6   78.07   13.71
  23  21   8  194.24   23.66
  23  21  10  290.69   26.97
  23  21  12  331.81   25.94
  23  21  14   62.81    8.17
  23  21  16    7.35    6.22
  23  21  18   12.92    3.94
  23  21  20   14.39    4.36
  23  21  22   18.91    5.12
  23  22   1    6.41    4.41
  23  22   3   -0.92    2.84
  23  22   5    7.54    2.84
  23  22   7    5.46    2.60
  23  22   9    2.84    2.34
  23  22  11    6.46    1.84
  23  22  13    7.04    1.97
  23  22  15    6.17    2.15
  23  22  17   11.55    5.20
  23  22  19   12.37    3.49
  23  22  21   15.36    5.54
  23  23   0  333.23   67.35
  23  23   2  276.01   42.43
  23  23   4   85.08   18.59
  23  23   6   13.13    2.99
  23  23   8   19.06    4.07
  23  23  10  101.52   13.21
  23  23  12  167.45   16.83
  23  23  14   18.38    3.78
  23  23  16    1.05    1.94
  23  23  18   30.07    5.78
  23  23  20   35.63    8.64
  23  23  22   29.36    6.59
  24   0   0  223.10   65.67
  24   1   1   33.93   16.25
  24   1   3   56.82    6.35
  24   1   5   91.30   10.35
  24   1   7  148.89   12.16
  24   1   9  116.28   20.32
  24   1  11   56.22    5.67
  24   1  13   14.21    4.02
  24   1  15    2.15    2.55
  24   1  17   10.29    3.02
  24   1  19    3.76    2.63
  24   1  21    6.46    2.89
  24   1  23   -1.39    2.84
  24   2   0  129.06   20.09
  24   2   2   84.82   15.99
  24   2   4  295.07   37.31
  24   2   6   12.37    2.55
  24   2   8  155.45   19.01
  24   2  10    1.63    2.99
  24   2  12    7.98    6.64
  24   2  14  241.37   40.44
  24   2  16   29.04    6.56
  24   2  18  166.40   26.44
  24   2  20    8.30    3.15
  24   2  22  276.46   48.68
  24   3   1   50.76    6.14
  24   3   3  416.52   37.76
  24   3   5  737.38   64.70
  24   3   7  812.19   70.79
  24   3   9  583.16   48.11
  24   3  11  284.44   34.74
  24   3  13   43.54    9.06
  24   3  15   10.35    3.20
  24   3  17   48.16    6.80
  24   3  19   50.76    8.67
  24   3  21   32.14    5.62
  24   3  23    1.23    2.94
  24   4   0  407.67   48.26
  24   4   2  413.87   45.82
  24   4   4  418.68   53.12
  24   4   6   17.04    7.48
  24   4   8   35.37    5.23
  24   4  10   55.20   44.88
  24   4  12   12.29    2.81
  24   4  14  116.43   19.98
  24   4  16   26.81    4.65
  24   4  18  184.81   28.10
  24   4  20    9.72    3.28
  24   4  22   99.76   22.22
  24   5   1  109.84   15.44
  24   5   3  746.15   64.28
  24   5   5  892.78   58.40
  24   5   7 1219.13   81.67
  24   5   9  956.86  107.50
  24   5  11  293.58   39.15
  24   5  13    6.72    4.83
  24   5  15   18.91    4.91
  24   5  17  152.20   19.20
  24   5  19   69.06    9.14
  24   5  21   55.33    9.35
  24   5  23    3.94    2.65
  24   6   0   33.69    6.30
  24   6   2   11.37    2.31
  24   6   4   23.11   14.60
  24   6   6  173.73   21.61
  24   6   8   80.98   10.87
  24   6  10  162.96   23.76
  24   6  12   44.54    7.48
  24   6  14   66.83   11.66
  24   6  16   11.06    2.68
  24   6  18   21.82    5.41
  24   6  20    9.48    3.10
  24   6  22   12.39    4.57
  24   7   1  151.12   14.50
  24   7   3  823.88   74.94
  24   7   5 1316.24   82.11
  24   7   7 1053.94   64.94
  24   7   9  757.58   79.30
  24   7  11  160.21   14.31
  24   7  13    3.41    2.02
  24   7  15   48.19    5.49
  24   7  17  133.21   17.88
  24   7  19  148.78   17.65
  24   7  21   62.44   16.31
  24   7  23   18.57    5.36
  24   8   0   90.75   12.60
  24   8   2   97.47   11.92
  24   8   4   36.53    4.62
  24   8   6   82.45   12.11
  24   8   8  236.57   25.52
  24   8  10  212.54   20.48
  24   8  12  122.58   34.50
  24   8  14   11.21    2.31
  24   8  16    4.81    1.79
  24   8  18    0.55    1.92
  24   8  20   87.65   15.89
  24   8  22   21.22    5.44
  24   9   1   70.90    7.56
  24   9   3  688.46   69.32
  24   9   5  924.87   99.65
  24   9   7  689.80   56.38
  24   9   9  385.98   33.82
  24   9  11   53.62    5.96
  24   9  13    2.68    1.44
  24   9  15   37.18    4.10
  24   9  17  102.57   11.03
  24   9  19   49.58    8.88
  24   9  21   21.32    4.28
  24   9  23   42.75   29.75
  24  10   0   16.54   20.14
  24  10   2    8.04    4.88
  24  10   4   26.10    7.12
  24  10   6  162.47   19.22
  24  10   8  241.37   24.60
  24  10  10  356.49   40.60
  24  10  12   69.22    9.32
  24  10  14   11.06    2.94
  24  10  16    9.72    4.46
  24  10  18   28.83    3.97
  24  10  20  344.91   38.10
  24  10  22  264.19   36.40
  24  11   1   73.47   10.71
  24  11   3  213.54   22.40
  24  11   5  274.17   25.87
  24  11   7  121.24   15.62
  24  11   9   64.31    7.56
  24  11  11    3.12    2.21
  24  11  13    7.90    2.00
  24  11  15   46.03    6.85
  24  11  17   33.66    5.09
  24  11  19   21.74    2.99
  24  11  21    5.86    2.28
  24  11  23    6.49    2.44
  24  12   0    1.89    2.60
  24  12   2    8.46    5.15
  24  12   4   21.82    9.61
  24  12   6   47.69    8.38
  24  12   8   76.83    9.35
  24  12  10   50.10    6.30
  24  12  12    5.28    2.65
  24  12  14   44.98    5.28
  24  12  16   34.98    6.75
  24  12  18   93.04   14.31
  24  12  20  370.46   45.66
  24  12  22  342.73   40.57
  24  13   1    8.77    3.05
  24  13   3   34.61    5.44
  24  13   5   14.60    5.83
  24  13   7    2.76    1.84
  24  13   9    7.56    1.55
  24  13  11    6.85    1.97
  24  13  13   29.25    4.04
  24  13  15   13.92    3.81
  24  13  17   15.23    2.99
  24  13  19    9.01    2.47
  24  13  21    5.78    1.71
  24  13  23    3.83    2.13
  24  14   0  274.62   38.08
  24  14   2  213.41   33.69
  24  14   4  123.55   20.43
  24  14   6   77.28   13.18
  24  14   8   20.95    2.94
  24  14  10   13.13    3.76
  24  14  12   47.21    6.77
  24  14  14   55.80   14.23
  24  14  16   27.94    6.56
  24  14  18   38.55    9.93
  24  14  20  180.95   26.34
  24  14  22  138.12   17.78
  24  15   1    2.47    2.44
  24  15   3   18.12    9.01
  24  15   5   28.73    5.96
  24  15   7   52.20    8.88
  24  15   9   46.01    5.15
  24  15  11   49.13    7.12
  24  15  13    9.98    2.49
  24  15  15   15.86    3.23
  24  15  17    9.90    2.57
  24  15  19    1.37    2.31
  24  15  21   -0.79    1.71
  24  15  23    3.83    1.52
  24  16   0   73.87   15.78
  24  16   2   25.02    6.85
  24  16   4   25.08    4.96
  24  16   6   10.45    2.89
  24  16   8    8.90    2.18
  24  16  10    2.97    1.63
  24  16  12   26.08    5.23
  24  16  14   18.93    4.94
  24  16  16    8.27    2.78
  24  16  18   11.11    4.07
  24  16  20   -0.87    1.86
  24  16  22    2.02    2.81
  24  17   1    6.96    2.47
  24  17   3   45.87    6.77
  24  17   5   67.85    9.35
  24  17   7  146.45   17.54
  24  17   9   87.26   10.90
  24  17  11   32.75    4.75
  24  17  13   15.81    2.91
  24  17  15   12.45    4.81
  24  17  17    9.82    3.68
  24  17  19    6.25    2.65
  24  17  21   -2.68    1.86
  24  17  23    2.02    1.60
  24  18   0  307.34   56.51
  24  18   2  194.58   43.67
  24  18   4  105.59   17.91
  24  18   6   19.12    3.54
  24  18   8   -0.37    1.92
  24  18  10   37.84    6.80
  24  18  12   72.76   15.49
  24  18  14   34.79    7.98
  24  18  16   15.99    6.56
  24  18  18   38.99    6.91
  24  18  20   60.00   15.65
  24  18  22   42.54    9.03
  24  19   1    0.95    2.65
  24  19   3   52.18   12.63
  24  19   5  119.53   21.61
  24  19   7  113.73   15.23
  24  19   9   61.63    9.69
  24  19  11   21.14    4.65
  24  19  13   11.71    3.36
  24  19  15    4.67    2.31
  24  19  17    3.18    2.26
  24  19  19   -1.42    1.94
  24  19  21    2.28    1.79
  24  19  23    4.18    1.63
  24  20   0   52.75   10.16
  24  20   2    9.90    3.18
  24  20   4    6.77    3.02
  24  20   6   24.47    9.45
  24  20   8   78.09   14.65
  24  20  10  363.11   40.96
  24  20  12  409.59   41.04
  24  20  14  195.50   25.76
  24  20  16   20.72   11.24
  24  20  18   53.57   13.97
  24  20  20  218.34   31.93
  24  20  22  243.21   33.19
  24  21   1    5.51    3.15
  24  21   3   15.55    3.73
  24  21   5   72.37   13.55
  24  21   7   31.20    5.59
  24  21   9   30.25    7.67
  24  21  11    6.28    1.94
  24  21  13    4.25    1.84
  24  21  15    5.17    2.31
  24  21  17    8.93    4.91
  24  21  19   -3.70    2.21
  24  21  21    3.44    1.97
  24  21  23   17.80    6.35
  24  22   0  408.36   58.09
  24  22   2  319.52   52.47
  24  22   4  227.22   36.05
  24  22   6    5.44    3.70
  24  22   8   30.64    7.93
  24  22  10  223.33   33.87
  24  22  12  295.81   35.90
  24  22  14  163.49   22.95
  24  22  16    0.03    1.97
  24  22  18   63.60   11.21
  24  22  20  183.74   30.46
  24  22  22  275.43   37.84
  24  23   1   -5.30    2.89
  24  23   3    8.01    2.73
  24  23   5    9.43    2.91
  24  23   7   11.95    5.62
  24  23   9    7.43    2.76
  24  23  11    6.22    2.42
  24  23  13    4.94    1.76
  24  23  15    3.49    2.18
  24  23  17    8.72    5.57
  24  23  19    0.05    1.68
  24  23  21    1.79    2.28
  24  23  23    8.72    3.07
  24  24   0    6.64    5.44
  24  24   2    7.96    3.02
  24  24   4   33.82    7.38
  24  24   6  132.50   22.87
  24  24   8  286.25   46.93
  24  24  10  409.20   62.58
  24  24  12  617.51   68.04
  24  24  14  386.46   38.89
  24  24  16   -0.55    1.50
  24  24  18   38.08    8.32
  24  24  20  148.99   24.47
  24  24  22  150.46   27.47
  24  24  24   88.60   34.56
  25   1   0   13.79    9.16
  25   1   2    7.56    3.76
  25   1   4   24.71    2.78
  25   1   6   32.80    4.12
  25   1   8   55.51    6.85
  25   1  10   40.81   12.87
  25   1  12    3.68    2.81
  25   1  14   -2.02    2.28
  25   1  16    1.68    2.57
  25   1  18    0.37    7.12
  25   1  20    6.38    2.99
  25   1  22    0.68    2.68
  25   1  24   -1.71    2.84
  25   2   1    1.60    2.78
  25   2   3  277.45   30.33
  25   2   5   61.66   24.74
  25   2   7  169.56   12.92
  25   2   9   12.53    4.31
  25   2  11    1.81    2.44
  25   2  13  104.96   12.66
  25   2  15   71.19   10.71
  25   2  17  155.30   23.66
  25   2  19  111.00   15.07
  25   2  21  228.19   35.13
  25   2  23    1.21    3.05
  25   3   0  260.31   21.09
  25   3   2  263.38   27.36
  25   3   4  272.36   28.83
  25   3   6  277.72   25.66
  25   3   8  418.75   28.62
  25   3  10  244.05   25.47
  25   3  12   74.97   10.42
  25   3  14   -2.70    2.31
  25   3  16   32.61    6.14
  25   3  18   92.64   12.58
  25   3  20  103.09   20.77
  25   3  22   27.76    6.09
  25   3  24    2.18    2.55
  25   4   1   14.31    3.89
  25   4   3  280.05   33.80
  25   4   5    9.22   10.42
  25   4   7  136.23   10.19
  25   4   9   16.23    5.93
  25   4  11   -2.02    2.10
  25   4  13   76.62   12.55
  25   4  15   39.63    6.54
  25   4  17  147.73   23.71
  25   4  19   61.68    8.95
  25   4  21  111.84   26.23
  25   4  23   11.03    7.12
  25   5   0   41.02    7.09
  25   5   2   22.14    4.46
  25   5   4   10.06    6.09
  25   5   6   53.33    4.62
  25   5   8  151.73   13.29
  25   5  10  115.12   12.47
  25   5  12    6.75    2.13
  25   5  14    9.40    2.70
  25   5  16   69.61   12.39
  25   5  18  166.22   29.70
  25   5  20  162.31   21.93
  25   5  22   53.86    8.88
  25   5  24    7.85    2.86
  25   6   1   26.42    3.41
  25   6   3  357.39   35.74
  25   6   5   65.94    5.46
  25   6   7  152.72   12.18
  25   6   9   27.15    2.73
  25   6  11   -1.63    1.81
  25   6  13   23.66    3.36
  25   6  15   25.84    5.49
  25   6  17   28.15    5.28
  25   6  19    6.43    2.73
  25   6  21    1.86    2.36
  25   6  23   67.22   12.66
  25   7   0  174.57   13.81
  25   7   2  160.71   13.39
  25   7   4  144.53   10.92
  25   7   6  190.61   15.23
  25   7   8  251.12   17.72
  25   7  10  123.68   12.05
  25   7  12   12.34    2.47
  25   7  14    6.98    2.47
  25   7  16   52.15    7.85
  25   7  18  125.39   17.65
  25   7  20  127.86   20.14
  25   7  22   67.80   12.87
  25   7  24    4.73    3.41
  25   8   1   59.42    7.35
  25   8   3  441.97   31.80
  25   8   5  160.73   11.87
  25   8   7  219.79   13.79
  25   8   9   21.32    2.60
  25   8  11    3.70    1.50
  25   8  13    2.81    1.68
  25   8  15   22.90    7.93
  25   8  17    5.20    1.86
  25   8  19   14.99    2.70
  25   8  21   26.15    5.33
  25   8  23  231.34   30.49
  25   9   0    8.17    2.39
  25   9   2    3.99    2.07
  25   9   4    5.41    2.02
  25   9   6   27.20    2.84
  25   9   8   21.37    2.63
  25   9  10   10.16    1.79
  25   9  12    0.55    2.34
  25   9  14   10.06    1.65
  25   9  16   10.58    2.05
  25   9  18   21.06    4.04
  25   9  20   26.71    5.83
  25   9  22   20.48   13.26
  25   9  24   -1.63    2.18
  25  10   1   25.60    3.28
  25  10   3  240.66   22.22
  25  10   5  142.48   16.65
  25  10   7  138.65   12.92
  25  10   9   14.60    4.12
  25  10  11    6.93    2.05
  25  10  13    2.36    1.52
  25  10  15    1.37    2.42
  25  10  17    2.94    1.58
  25  10  19  122.68   14.63
  25  10  21  160.15   22.22
  25  10  23  312.04   32.82
  25  11   0    6.46    2.26
  25  11   2    6.14    2.36
  25  11   4    0.45    2.02
  25  11   6   -1.34    1.89
  25  11   8    5.99    1.50
  25  11  10    4.62    1.84
  25  11  12    7.33    1.63
  25  11  14    4.62    1.52
  25  11  16    4.20    1.58
  25  11  18    0.00    1.52
  25  11  20    4.62    2.39
  25  11  22   -0.03    1.68
  25  11  24   -1.34    1.89
  25  12   1    7.96    4.04
  25  12   3   77.18   17.36
  25  12   5    6.14    2.02
  25  12   7   12.32    2.13
  25  12   9    1.29    1.42
  25  12  11    7.33    2.13
  25  12  13    7.38    1.94
  25  12  15    2.39    1.60
  25  12  17    9.53    1.89
  25  12  19  107.40   11.37
  25  12  21  192.82   21.01
  25  12  23  291.13   34.64
  25  13   0  215.09   26.73
  25  13   2  178.40   29.36
  25  13   4   79.88    8.93
  25  13   6   17.96    3.94
  25  13   8   11.55    3.33
  25  13  10    5.54    1.44
  25  13  12    2.84    1.79
  25  13  14   15.15    3.78
  25  13  16   12.63    2.52
  25  13  18    8.90    2.86
  25  13  20    6.77    2.55
  25  13  22    1.55    1.50
  25  13  24    0.71    1.50
  25  14   1    0.39    2.44
  25  14   3   -1.02    2.39
  25  14   5   14.00    5.04
  25  14   7    4.31    2.55
  25  14   9   10.98    1.65
  25  14  11    4.81    1.76
  25  14  13   12.26    3.81
  25  14  15   -0.11    1.92
  25  14  17    7.12    1.84
  25  14  19   41.25    5.80
  25  14  21   49.34    8.43
  25  14  23   82.06   11.13
  25  15   0   78.99   10.24
  25  15   2   74.31   12.87
  25  15   4   54.28    9.01
  25  15   6   20.48    3.81
  25  15   8   11.29    2.07
  25  15  10    0.32    1.34
  25  15  12    0.16    1.44
  25  15  14    1.47    2.39
  25  15  16    1.55    1.92
  25  15  18    7.90    6.28
  25  15  20   18.67   12.63
  25  15  22    1.58    1.47
  25  15  24    0.24    1.37
  25  16   1    2.23    2.63
  25  16   3   26.23    3.89
  25  16   5   67.70    9.09
  25  16   7   35.24    5.70
  25  16   9    6.77    2.07
  25  16  11    5.75    1.55
  25  16  13   11.84    2.28
  25  16  15    2.18    2.47
  25  16  17    5.17    2.21
  25  16  19    2.26    2.55
  25  16  21    1.55    1.81
  25  16  23    0.50    2.57
  25  17   0  236.78   28.99
  25  17   2  194.40   27.02
  25  17   4  108.29   13.94
  25  17   6   25.16    5.96
  25  17   8   -1.50    2.00
  25  17  10    6.85    3.52
  25  17  12   11.53    1.94
  25  17  14    4.46    2.00
  25  17  16   -0.47    2.18
  25  17  18    3.07    1.92
  25  17  20    2.91    2.00
  25  17  22    9.22    7.41
  25  17  24    2.18    1.63
  25  18   1    3.07    2.68
  25  18   3   84.79   11.97
  25  18   5  169.84   24.89
  25  18   7  108.66   15.68
  25  18   9   17.78    2.78
  25  18  11    3.07    3.97
  25  18  13    9.01    2.63
  25  18  15    7.77    4.54
  25  18  17    2.94    2.00
  25  18  19    3.81    2.05
  25  18  21    2.57    2.23
  25  18  23   11.34    3.12
  25  19   0  167.24   23.53
  25  19   2  174.62   30.25
  25  19   4   78.25   15.65
  25  19   6    3.94    2.65
  25  19   8   15.55    5.67
  25  19  10  122.42   14.73
  25  19  12  138.33   15.10
  25  19  14   49.10    7.09
  25  19  16    2.60    2.13
  25  19  18    3.23    2.39
  25  19  20    6.20    2.89
  25  19  22    6.70    2.94
  25  19  24    0.84    1.71
  25  20   1    4.15    3.02
  25  20   3  155.74   31.33
  25  20   5  204.35   37.55
  25  20   7  127.28   18.70
  25  20   9   19.69    4.12
  25  20  11    0.37    1.76
  25  20  13    2.73    3.26
  25  20  15    2.65    1.86
  25  20  17   11.32    4.60
  25  20  19   13.58    3.99
  25  20  21   10.90    3.83
  25  20  23   16.10    4.12
  25  21   0  286.30   41.78
  25  21   2  310.62   51.52
  25  21   4  101.65   13.94
  25  21   6    1.42    2.89
  25  21   8   28.12    6.20
  25  21  10  164.41   26.26
  25  21  12  198.86   22.19
  25  21  14   53.70    6.49
  25  21  16    5.36    2.57
  25  21  18    4.62    5.23
  25  21  20   11.69    2.49
  25  21  22   11.92    3.05
  25  21  24    5.02    1.68
  25  22   1   -0.79    2.39
  25  22   3   27.49    5.80
  25  22   5   46.03    9.09
  25  22   7   71.16   11.16
  25  22   9    5.02    2.49
  25  22  11    2.18    1.84
  25  22  13    1.26    1.55
  25  22  15    5.36    2.63
  25  22  17    6.77    2.86
  25  22  19    3.76    2.02
  25  22  21   16.12    3.23
  25  22  23   20.40    5.17
  25  23   0    4.07    3.47
  25  23   2   -1.26    2.68
  25  23   4   15.41    4.94
  25  23   6   76.70   12.87
  25  23   8  188.09   27.68
  25  23  10  417.44   47.56
  25  23  12  307.18   33.85
  25  23  14   82.09    9.69
  25  23  16    2.78    2.28
  25  23  18    5.33    2.97
  25  23  20   17.44    4.07
  25  23  22   22.11    5.02
  25  23  24   10.24    2.99
  25  24   1    2.84    2.44
  25  24   3    2.44    2.91
  25  24   5   10.63    3.76
  25  24   7    2.94    2.26
  25  24   9   -1.34    1.94
  25  24  11   -4.83    2.15
  25  24  13    3.18    2.86
  25  24  15   -0.66    1.42
  25  24  17   -0.47    1.58
  25  24  19    2.52    1.86
  25  24  21    3.10    1.89
  25  24  23    6.56    2.57
  25  25   0   36.50   11.40
  25  25   2   31.90    9.11
  25  25   4    7.85    3.26
  25  25   6    8.27    3.12
  25  25   8   40.73    8.88
  25  25  10   99.78   16.60
  25  25  12   65.52   13.13
  25  25  14   11.42    3.28
  25  25  16    3.57    1.89
  25  25  18    9.45    2.52
  25  25  20   18.36    4.60
  25  25  22   17.36    3.70
  25  25  24    4.49    2.10
  26   0   0  105.46   30.78
  26   1   1    6.46    4.91
  26   1   3   17.70    4.23
  26   1   5   36.68    4.33
  26   1   7   41.94    3.97
  26   1   9   15.91    2.49
  26   1  11    5.04    2.02
  26   1  13   -2.18    2.31
  26   1  15    9.01    4.10
  26   1  17   16.73    3.28
  26   1  19    6.98    3.28
  26   1  21    5.36    2.94
  26   1  23    0.13    2.36
  26   1  25   -0.84    2.57
  26   2   0  211.57   29.86
  26   2   2  729.66  119.98
  26   2   4    5.70    2.42
  26   2   6  496.38   70.58
  26   2   8   51.55    6.30
  26   2  10   18.59    4.70
  26   2  12   31.62    9.14
  26   2  14   37.84    7.14
  26   2  16  363.19   62.37
  26   2  18  385.96   61.92
  26   2  20  552.89   89.54
  26   2  22   29.41    7.54
  26   2  24   92.67   27.39
  26   3   1   24.00    4.04
  26   3   3  191.53   25.79
  26   3   5  311.20   34.69
  26   3   7  297.12   26.55
  26   3   9  146.87   13.65
  26   3  11   24.89    4.07
  26   3  13    3.10    2.15
  26   3  15   21.93    3.65
  26   3  17  142.80   23.06
  26   3  19  139.93   23.87
  26   3  21   73.42   11.92
  26   3  23    9.06    2.97
  26   3  25    4.52    2.81
  26   4   0   60.79   12.74
  26   4   2    7.80    4.83
  26   4   4  417.10   56.40
  26   4   6   26.84    5.33
  26   4   8   65.31   15.73
  26   4  10   28.94    4.57
  26   4  12  105.90   15.44
  26   4  14   51.02    7.88
  26   4  16  247.62   37.00
  26   4  18  343.97   50.84
  26   4  20  261.78   38.71
  26   4  22    6.17    3.07
  26   4  24    8.43    5.04
  26   5   1   38.68    4.07
  26   5   3  225.43   20.04
  26   5   5  629.54   85.97
  26   5   7  660.47   57.43
  26   5   9  334.20   33.64
  26   5  11   49.66    8.95
  26   5  13   -1.21    2.02
  26   5  15   24.08    4.46
  26   5  17  190.93   26.76
  26   5  19  234.49   34.40
  26   5  21  151.04   20.67
  26   5  23   27.07    6.91
  26   5  25    3.39    2.18
  26   6   0  545.43   68.25
  26   6   2  514.55   59.19
  26   6   4   30.20    4.15
  26   6   6  272.83   36.58
  26   6   8    9.27    2.70
  26   6  10    3.57    1.71
  26   6  12    0.34    1.92
  26   6  14    7.30    2.02
  26   6  16   18.96    4.83
  26   6  18   46.87    9.98
  26   6  20   15.02    4.33
  26   6  22    1.31    2.39
  26   6  24    4.02    2.55
  26   7   1   55.33    5.46
  26   7   3  286.41   24.03
  26   7   5  682.74   74.23
  26   7   7  820.81   65.91
  26   7   9  394.60   29.12
  26   7  11   30.41    5.54
  26   7  13    6.25    2.49
  26   7  15   28.57    7.27
  26   7  17  105.17   11.50
  26   7  19  191.46   28.78
  26   7  21   97.47   15.15
  26   7  23   25.71    6.59
  26   7  25    7.46    3.07
  26   8   0   24.42    3.26
  26   8   2   53.52    5.86
  26   8   4   49.50    7.14
  26   8   6    7.14    1.97
  26   8   8   53.46    6.98
  26   8  10   33.38    5.38
  26   8  12    9.48    3.10
  26   8  14    0.16    2.02
  26   8  16    2.36    2.47
  26   8  18   15.65    5.78
  26   8  20   40.68    8.38
  26   8  22  127.23   19.67
  26   8  24   33.61    6.98
  26   9   1   18.88    3.47
  26   9   3  194.26   19.01
  26   9   5  332.36   37.08
  26   9   7  348.56   27.57
  26   9   9  152.83   11.55
  26   9  11   21.80    2.68
  26   9  13    5.78    3.10
  26   9  15    4.44    1.76
  26   9  17   40.31    6.70
  26   9  19   70.37   11.21
  26   9  21   27.52    5.30
  26   9  23    5.65    3.60
  26   9  25   -0.37    2.26
  26  10   0   11.00    3.49
  26  10   2   41.70   17.07
  26  10   4   40.47    5.99
  26  10   6    8.35    3.86
  26  10   8   35.00    4.54
  26  10  10    3.97    1.26
  26  10  12   37.60    4.07
  26  10  14   36.40    5.86
  26  10  16   45.09    7.12
  26  10  18  130.09   22.66
  26  10  20  191.09   29.96
  26  10  22  173.70   24.37
  26  10  24  114.46   21.16
  26  11   1    7.83    2.02
  26  11   3   33.17    5.12
  26  11   5   39.20    6.12
  26  11   7   33.27    4.44
  26  11   9   19.35    2.36
  26  11  11    9.06    1.63
  26  11  13    8.27    2.07
  26  11  15    6.93    2.81
  26  11  17    4.18    1.60
  26  11  19    2.02    2.13
  26  11  21    4.52    1.86
  26  11  23    2.55    2.76
  26  11  25    4.10    2.42
  26  12   0   71.77   11.82
  26  12   2   26.99    7.85
  26  12   4   79.54   16.04
  26  12   6    1.08    2.73
  26  12   8    8.80    2.78
  26  12  10   52.94    6.70
  26  12  12  124.52   14.78
  26  12  14  249.15   30.85
  26  12  16  185.99   20.22
  26  12  18  295.47   32.19
  26  12  20  296.78   36.11
  26  12  22  250.22   38.99
  26  12  24   97.11   16.57
  26  13   1   -0.39    2.10
  26  13   3    4.20    2.21
  26  13   5    2.57    2.13
  26  13   7    3.02    1.97
  26  13   9    1.76    1.50
  26  13  11    8.22    1.73
  26  13  13   12.68    2.18
  26  13  15   16.28    2.55
  26  13  17    3.18    3.44
  26  13  19    2.55    1.60
  26  13  21    2.57    1.52
  26  13  23    2.15    1.73
  26  13  25    0.79    1.71
  26  14   0   59.16   10.42
  26  14   2   24.68    7.30
  26  14   4   49.68    7.77
  26  14   6   11.37    4.36
  26  14   8    2.76    2.81
  26  14  10   46.06    5.36
  26  14  12  180.53   28.81
  26  14  14   51.99    8.90
  26  14  16   55.38    8.95
  26  14  18   84.40   13.18
  26  14  20  112.86   14.44
  26  14  22   68.56   10.48
  26  14  24   16.31    3.91
  26  15   1    4.94    2.49
  26  15   3   22.66    3.91
  26  15   5   28.46    4.81
  26  15   7   13.50    3.07
  26  15   9    4.67    1.71
  26  15  11    5.07    3.12
  26  15  13    8.67    2.84
  26  15  15    4.94    1.92
  26  15  17   -0.08    1.81
  26  15  19   14.42    8.69
  26  15  21    8.82    3.99
  26  15  23    6.14    3.18
  26  15  25    2.10    1.37
  26  16   0  655.09  142.01
  26  16   2  419.78   54.25
  26  16   4  240.85   38.63
  26  16   6   23.03    4.15
  26  16   8   12.24    6.67
  26  16  10   73.24    9.90
  26  16  12  168.29   19.59
  26  16  14   79.54   12.11
  26  16  16   53.41    9.53
  26  16  18   13.44    3.47
  26  16  20   17.59    3.62
  26  16  22    0.84    1.79
  26  16  24    0.50    2.39
  26  17   1   19.01    9.48
  26  17   3  110.97   18.38
  26  17   5  196.71   26.52
  26  17   7  150.96   19.75
  26  17   9   74.10    9.11
  26  17  11    5.59    1.86
  26  17  13    1.37    1.60
  26  17  15    4.81    5.41
  26  17  17    4.25    1.84
  26  17  19    6.41    4.36
  26  17  21   -3.52    1.55
  26  17  23    2.15    2.05
  26  17  25    0.95    1.10
  26  18   0  449.82   71.92
  26  18   2  579.12   88.36
  26  18   4  245.23   42.28
  26  18   6   32.93    7.93
  26  18   8   11.13    3.39
  26  18  10  155.03   21.93
  26  18  12  320.97   35.21
  26  18  14   61.29    9.82
  26  18  16   13.08    5.30
  26  18  18    1.10    1.71
  26  18  20   10.29    3.57
  26  18  22   34.27    7.25
  26  18  24   11.82    3.20
  26  19   1   12.66    2.91
  26  19   3  165.25   30.67
  26  19   5  292.50   54.80
  26  19   7  221.57   37.50
  26  19   9   69.72   13.26
  26  19  11    8.09    2.78
  26  19  13    2.10    1.50
  26  19  15    1.81    1.58
  26  19  17    5.12    5.33
  26  19  19    6.14    3.76
  26  19  21    4.10    4.62
  26  19  23    1.60    1.58
  26  19  25    0.24    1.37
  26  20   0  463.50   56.67
  26  20   2  439.42   57.11
  26  20   4  132.79   26.18
  26  20   6   11.95    4.75
  26  20   8   28.31    6.75
  26  20  10  186.81   28.57
  26  20  12  344.86   35.76
  26  20  14  101.10   13.81
  26  20  16   11.24    2.70
  26  20  18    1.21    1.89
  26  20  20   18.59    5.38
  26  20  22   82.14   23.40
  26  20  24   46.08    9.56
  26  21   1    6.67    3.99
  26  21   3   71.77   15.05
  26  21   5  110.34   17.80
  26  21   7  112.10   16.96
  26  21   9   49.97    8.90
  26  21  11    4.18    2.21
  26  21  13    5.23    3.78
  26  21  15    7.43    3.70
  26  21  17    0.55    2.63
  26  21  19    1.18    1.63
  26  21  21   -1.44    1.73
  26  21  23   -1.39    1.50
  26  21  25    4.12    3.12
  26  22   0   48.50   10.66
  26  22   2   51.84   11.82
  26  22   4    9.32    2.97
  26  22   6    5.80    2.60
  26  22   8   87.36   18.46
  26  22  10  172.71   26.36
  26  22  12  281.84   41.96
  26  22  14   61.08    9.90
  26  22  16    7.67    4.96
  26  22  18   27.99    9.03
  26  22  20   44.77    9.22
  26  22  22  105.90   23.06
  26  22  24   55.30   12.58
  26  23   1    3.44    3.12
  26  23   3   25.63   12.66
  26  23   5   34.85    9.37
  26  23   7   43.54   11.19
  26  23   9    6.96    3.62
  26  23  11    8.43    2.42
  26  23  13    1.23    1.63
  26  23  15   10.48    5.46
  26  23  17    0.32    2.10
  26  23  19    2.86    1.68
  26  23  21    1.42    1.31
  26  23  23    2.15    1.86
  26  23  25   -0.58    1.37
  26  24   0  103.70   23.27
  26  24   2   47.92   11.58
  26  24   4   12.97    4.10
  26  24   6    0.68    2.28
  26  24   8   55.75   14.21
  26  24  10  131.43   20.82
  26  24  12  100.49   15.89
  26  24  14   24.45    4.52
  26  24  16    1.26    2.00
  26  24  18    7.96    2.63
  26  24  20   31.01    6.28
  26  24  22   50.63   14.68
  26  24  24   32.61    7.83
  26  25   1    2.57    2.52
  26  25   3    1.50    4.23
  26  25   5    2.02    3.12
  26  25   7    7.01    2.78
  26  25   9    1.16    5.07
  26  25  11    3.15    2.05
  26  25  13    4.25    1.92
  26  25  15    2.10    1.60
  26  25  17    2.02    1.37
  26  25  19   -0.60    1.50
  26  25  21    2.39    1.31
  26  25  23    0.26    1.50
  26  26   0    6.25    3.86
  26  26   2   -0.95    2.94
  26  26   4    8.53    4.28
  26  26   6   30.64    6.88
  26  26   8   31.04    8.09
  26  26  10   26.36    7.27
  26  26  12   15.52    5.17
  26  26  14   -1.39    1.60
  26  26  16    0.87    1.44
  26  26  18   11.58    2.94
  26  26  20   29.73    5.59
  26  26  22   20.32    5.41
  27   1   0   63.52    8.80
  27   1   2   48.53    5.88
  27   1   4   31.90    4.36
  27   1   6   16.78    3.81
  27   1   8   21.01    2.52
  27   1  10    9.56    3.97
  27   1  12    1.58    1.94
  27   1  14    3.89    2.84
  27   1  16   11.29    7.51
  27   1  18   25.92    5.33
  27   1  20    6.25    3.07
  27   1  22    4.04    2.68
  27   1  24    3.02    2.52
  27   1  26   -0.97    2.34
  27   2   1   58.16    8.43
  27   2   3   35.92    4.99
  27   2   5  290.79   24.89
  27   2   7   -0.16    2.31
  27   2   9   25.39    2.60
  27   2  11    1.39    2.42
  27   2  13   12.11    2.91
  27   2  15  304.00   41.25
  27   2  17  449.06   61.92
  27   2  19  367.05   46.19
  27   2  21  136.92   18.46
  27   2  23   99.89   16.54
  27   2  25   12.32   11.13
  27   3   0   41.52    5.49
  27   3   2   37.39    6.72
  27   3   4   30.17   14.26
  27   3   6   -3.57    1.81
  27   3   8    4.54    2.68
  27   3  10    2.78    1.63
  27   3  12    0.18    2.00
  27   3  14   22.14    3.81
  27   3  16   84.32   12.74
  27   3  18  166.09   25.81
  27   3  20  128.04   19.51
  27   3  22   49.50   10.87
  27   3  24    6.64    3.83
  27   3  26   -5.20    2.52
  27   4   1   32.19    5.17
  27   4   3   12.76    2.78
  27   4   5  250.25   30.96
  27   4   7    2.94    2.36
  27   4   9   10.79    1.76
  27   4  11    1.73    2.00
  27   4  13   13.39    2.42
  27   4  15  155.17   19.38
  27   4  17  251.67   34.40
  27   4  19  128.14   26.31
  27   4  21   48.55    9.14
  27   4  23   13.02    3.28
  27   4  25    1.76    2.34
  27   5   0  369.07   37.00
  27   5   2  315.32   37.58
  27   5   4  308.28   39.84
  27   5   6  359.83   32.43
  27   5   8  290.27   22.37
  27   5  10  118.93   12.87
  27   5  12   32.32    4.39
  27   5  14    5.02    2.99
  27   5  16  106.30   12.16
  27   5  18  239.01   35.66
  27   5  20  145.90   27.23
  27   5  22  111.23   19.69
  27   5  24   11.53    4.78
  27   5  26    0.03    3.99
  27   6   1   24.11    7.30
  27   6   3   -1.10    3.07
  27   6   5  255.69   23.16
  27   6   7   22.27    2.65
  27   6   9   22.50    3.26
  27   6  11   10.58    3.33
  27   6  13   14.86   10.71
  27   6  15   46.74    7.38
  27   6  17   46.11   10.32
  27   6  19   10.32    4.10
  27   6  21    7.33    7.09
  27   6  23    2.34    2.60
  27   6  25    5.23    3.73
  27   7   0    6.51    2.02
  27   7   2    7.33    6.77
  27   7   4    3.44    1.84
  27   7   6   18.78    2.86
  27   7   8   21.16    2.26
  27   7  10    0.71    1.42
  27   7  12    2.49    1.76
  27   7  14   10.37    3.91
  27   7  16  111.21   18.17
  27   7  18  144.50   19.90
  27   7  20  102.52   21.30
  27   7  22   79.72   15.86
  27   7  24   11.66    3.76
  27   7  26    0.34    2.39
  27   8   1   21.37    2.76
  27   8   3    3.83    1.79
  27   8   5  286.17   30.70
  27   8   7   21.37    2.52
  27   8   9   16.81    2.21
  27   8  11   13.94    2.26
  27   8  13    0.55    1.55
  27   8  15   11.53    3.91
  27   8  17    0.11    1.92
  27   8  19   18.12    3.78
  27   8  21   26.15    5.75
  27   8  23   55.77   11.27
  27   8  25   48.53   12.13
  27   9   0   72.03    7.43
  27   9   2   23.63    2.52
  27   9   4   12.37    2.91
  27   9   6   19.09    2.23
  27   9   8   16.70    2.00
  27   9  10   14.50    1.97
  27   9  12   19.51    3.62
  27   9  14    9.24    4.31
  27   9  16    8.04    2.23
  27   9  18   26.15    5.20
  27   9  20   32.25    7.38
  27   9  22   33.19    6.83
  27   9  24   14.78    3.81
  27   9  26   -4.67    2.31
  27  10   1    6.59    2.23
  27  10   3    0.74    1.79
  27  10   5  104.88   10.79
  27  10   7    3.02    1.92
  27  10   9   14.97    1.63
  27  10  11   29.17    3.70
  27  10  13    9.66    1.89
  27  10  15    7.01    3.31
  27  10  17   37.97    5.80
  27  10  19  115.28   18.09
  27  10  21   80.09   14.13
  27  10  23   97.84   18.04
  27  10  25   22.16    6.41
  27  11   0    1.47    1.76
  27  11   2    8.95    3.78
  27  11   4    0.37    1.92
  27  11   6    7.35    2.42
  27  11   8   15.73    2.00
  27  11  10   31.80    4.04
  27  11  12   71.45    6.83
  27  11  14   63.57    8.25
  27  11  16   16.96    3.02
  27  11  18    2.21    1.65
  27  11  20    1.86    1.79
  27  11  22    2.49    2.21
  27  11  24    2.34    2.15
  27  11  26   -2.15    1.92
  27  12   1    6.91    2.13
  27  12   3    5.23    2.13
  27  12   5   40.89    6.17
  27  12   7    6.43    2.52
  27  12   9   13.68    3.12
  27  12  11   79.75    8.32
  27  12  13   28.86    4.57
  27  12  15   24.08    2.97
  27  12  17   71.45    8.25
  27  12  19  189.49   23.74
  27  12  21  107.61   17.36
  27  12  23   67.91   12.16
  27  12  25    7.72    2.68
  27  13   0    9.82    2.70
  27  13   2   12.11    2.65
  27  13   4   18.99    2.99
  27  13   6    5.17    1.94
  27  13   8   -1.79    1.79
  27  13  10    7.38    2.13
  27  13  12   25.92    3.73
  27  13  14   22.01    3.28
  27  13  16    9.69    1.81
  27  13  18    3.60    1.52
  27  13  20    2.39    1.55
  27  13  22    3.44    2.07
  27  13  24    6.91    3.73
  27  13  26   -0.68    1.86
  27  14   1    2.52    2.26
  27  14   3   24.45    6.62
  27  14   5   -0.76    2.21
  27  14   7    8.40    2.34
  27  14   9    5.86    2.13
  27  14  11   62.68    7.64
  27  14  13   29.10    4.25
  27  14  15   38.76    6.17
  27  14  17   85.50   11.63
  27  14  19  137.55   14.26
  27  14  21   23.76    4.86
  27  14  23   22.61    5.04
  27  14  25    1.10    1.73
  27  15   0  353.24   42.12
  27  15   2  299.46   42.17
  27  15   4  179.93   28.52
  27  15   6   41.17    6.33
  27  15   8    5.41    2.55
  27  15  10    7.56    2.00
  27  15  12   20.98    4.02
  27  15  14   18.33    3.28
  27  15  16   10.16    2.99
  27  15  18    5.86    1.94
  27  15  20   -1.08    1.44
  27  15  22    2.44    1.18
  27  15  24    2.02    2.57
  27  15  26   -0.08    1.55
  27  16   1   14.76    5.51
  27  16   3   86.94   15.44
  27  16   5   75.55   11.19
  27  16   7   71.98    9.45
  27  16   9    4.70    2.21
  27  16  11   18.20    2.94
  27  16  13    6.14    1.79
  27  16  15   14.84    3.02
  27  16  17   19.25    5.04
  27  16  19   45.66    8.72
  27  16  21    7.75    3.20
  27  16  23    8.01    7.12
  27  16  25    7.09    5.02
  27  17   0  552.36   74.23
  27  17   2  346.99   62.89
  27  17   4  254.24   37.39
  27  17   6   64.10   12.76
  27  17   8   -2.31    2.02
  27  17  10   31.30    7.22
  27  17  12   93.67   10.95
  27  17  14   54.99    7.77
  27  17  16   23.34    4.49
  27  17  18   14.23    7.67
  27  17  20    0.87    1.55
  27  17  22    1.29    1.55
  27  17  24    0.03    1.23
  27  17  26    2.99    2.07
  27  18   1   13.13    3.28
  27  18   3  114.70   18.33
  27  18   5  159.00   24.00
  27  18   7  159.73   23.32
  27  18   9   19.33    4.86
  27  18  11   20.30   14.68
  27  18  13    3.07    1.81
  27  18  15    4.62    1.68
  27  18  17   -1.23    1.73
  27  18  19    1.50    2.10
  27  18  21    0.58    1.44
  27  18  23    2.89    2.02
  27  18  25    3.65    1.47
  27  19   0  502.91   69.72
  27  19   2  300.09   44.93
  27  19   4  157.71   28.33
  27  19   6   18.99    3.94
  27  19   8   15.13    4.02
  27  19  10  117.14   15.60
  27  19  12  170.87   17.83
  27  19  14  107.90   13.08
  27  19  16   39.81    6.91
  27  19  18    5.02    3.18
  27  19  20   -0.97    1.58
  27  19  22    4.15    2.49
  27  19  24    4.81    3.91
  27  19  26   -0.42    1.10
  27  20   1    7.43    3.49
  27  20   3  116.20   17.12
  27  20   5  257.05   44.17
  27  20   7  153.48   22.32
  27  20   9   30.22    5.80
  27  20  11   20.22    9.95
  27  20  13    4.78    3.15
  27  20  15    1.21    1.65
  27  20  17   -0.53    1.47
  27  20  19    2.42    1.52
  27  20  21    5.02    5.04
  27  20  23    0.08    1.58
  27  20  25   12.55    3.15
  27  21   0  183.13   30.20
  27  21   2  121.84   18.91
  27  21   4   73.24   10.95
  27  21   6   -1.18    2.21
  27  21   8   26.76    5.09
  27  21  10   89.28   14.84
  27  21  12   88.62   11.79
  27  21  14   44.40    5.67
  27  21  16    5.57    2.34
  27  21  18    0.71    1.60
  27  21  20    3.57    1.71
  27  21  22    3.20    1.71
  27  21  24   10.16    4.31
  27  21  26   -1.10    1.18
  27  22   1   11.95   12.68
  27  22   3   47.66   10.90
  27  22   5   72.82   24.00
  27  22   7   85.71   14.28
  27  22   9   35.11    6.30
  27  22  11    3.33    2.10
  27  22  13    0.58    1.65
  27  22  15    1.18    1.34
  27  22  17    0.60    1.50
  27  22  19    3.57    1.60
  27  22  21    9.40    2.65
  27  22  23    3.47    1.86
  27  22  25    5.51    2.81
  27  23   0  123.84   28.39
  27  23   2   60.32   14.07
  27  23   4    8.11    4.20
  27  23   6    3.05    2.44
  27  23   8   36.11    7.35
  27  23  10   98.37   16.88
  27  23  12   76.23   13.10
  27  23  14   27.13    5.33
  27  23  16    2.18    1.97
  27  23  18   -1.79    1.44
  27  23  20    1.89    1.50
  27  23  22    4.25    2.07
  27  23  24    1.89    1.52
  27  24   1   -3.18    2.57
  27  24   3    4.49    3.73
  27  24   5   24.63    6.59
  27  24   7   23.53    9.74
  27  24   9   15.49    3.33
  27  24  11   -1.39    2.13
  27  24  13    1.39    1.89
  27  24  15   -0.03    1.37
  27  24  17    1.08    1.21
  27  24  19    1.47    1.52
  27  24  21    2.78    1.68
  27  24  23    0.84    1.42
  27  25   0   -0.92    2.47
  27  25   2    2.00    2.57
  27  25   4    4.15    3.23
  27  25   6   -1.47    2.68
  27  25   8   37.05    9.30
  27  25  10   34.90    8.51
  27  25  12   21.82    9.24
  27  25  14    0.92    1.71
  27  25  16    3.54    1.92
  27  25  18    3.60    1.60
  27  25  20    6.28    3.18
  27  25  22    0.50    1.68
  27  26   1   -1.60    2.78
  27  26   3    4.02    5.23
  27  26   5    5.80    2.84
  27  26   7   -2.84    2.60
  27  26   9    0.16    1.94
  27  26  11    1.29    1.81
  27  26  13    1.84    1.84
  27  26  15    0.55    1.58
  27  26  17    1.92    4.10
  27  26  19   -0.37    1.05
  27  26  21   -0.29    1.29
  27  27   0   24.18   10.35
  27  27   2   48.76   10.32
  27  27   4    3.62    3.60
  27  27   6   32.85    8.98
  27  27   8    9.01    3.94
  27  27  10   -1.26    2.26
  27  27  12   -0.68    1.84
  27  27  14   -0.50    1.84
  27  27  16    4.60    2.15
  27  27  18    7.72    2.34
  27  27  20    3.20    1.86
  28   0   0  856.44  211.62
  28   1   1    0.13    2.31
  28   1   3    4.73    2.57
  28   1   5    3.47    2.31
  28   1   7    1.79    2.05
  28   1   9    1.18    1.47
  28   1  11    3.28    1.68
  28   1  13    0.81    2.13
  28   1  15    9.22    2.57
  28   1  17   15.18    3.52
  28   1  19    9.22    3.68
  28   1  21   12.58    4.54
  28   1  23    4.57    3.73
  28   1  25    5.20    4.78
  28   1  27   -0.37    2.39
  28   2   0    1.86    3.83
  28   2   2  168.66   32.40
  28   2   4   55.46   10.82
  28   2   6   40.05    8.51
  28   2   8   16.02    3.28
  28   2  10    3.31    2.13
  28   2  12    3.26    2.05
  28   2  14  296.31   40.12
  28   2  16  455.86   90.38
  28   2  18  611.60   83.69
  28   2  20  404.71   74.16
  28   2  22  243.11   41.10
  28   2  24    5.15    4.31
  28   2  26   48.87   19.43
  28   3   1    1.68    2.23
  28   3   3   10.90    2.60
  28   3   5   88.26   14.28
  28   3   7   20.82    3.57
  28   3   9    3.91    1.60
  28   3  11    6.67    1.55
  28   3  13   13.86    3.33
  28   3  15   74.52   11.29
  28   3  17  152.72   24.26
  28   3  19  110.89   17.23
  28   3  21   43.64    9.22
  28   3  23   15.62    5.62
  28   3  25   -1.10    2.39
  28   3  27   -0.76    2.28
  28   4   0  458.17   60.29
  28   4   2   43.93    9.56
  28   4   4  550.71   78.96
  28   4   6   33.61    5.25
  28   4   8  199.25   22.87
  28   4  10  102.38   11.74
  28   4  12    2.76    2.47
  28   4  14   37.45    7.59
  28   4  16  121.45   23.76
  28   4  18  293.13   53.86
  28   4  20  228.59   58.48
  28   4  22   57.19   12.39
  28   4  24    5.15    3.70
  28   4  26   35.55   10.63
  28   5   1    1.23    2.26
  28   5   3   48.34   10.14
  28   5   5  146.42   15.13
  28   5   7  165.93   21.80
  28   5   9   37.16    5.20
  28   5  11    4.46    1.84
  28   5  13    8.98    2.26
  28   5  15   84.00   13.31
  28   5  17  148.23   23.21
  28   5  19  275.77   54.70
  28   5  21  139.65   22.98
  28   5  23   41.46    8.64
  28   5  25   10.82    5.15
  28   5  27   -2.49    2.36
  28   6   0   13.92    3.60
  28   6   2   63.65   10.06
  28   6   4   26.34    5.02
  28   6   6   48.40   10.40
  28   6   8    2.84    1.86
  28   6  10    5.12    2.26
  28   6  12   15.44    3.62
  28   6  14   54.46   10.50
  28   6  16   24.63    4.96
  28   6  18   19.14    5.88
  28   6  20   22.82    5.20
  28   6  22    4.36    3.02
  28   6  24    2.94    3.18
  28   6  26   31.04   11.06
  28   7   1    1.02    2.18
  28   7   3   15.68    5.62
  28   7   5  172.86   30.36
  28   7   7   74.73    7.96
  28   7   9   29.04    3.57
  28   7  11    2.78    1.37
  28   7  13   11.42    4.46
  28   7  15   43.96    7.38
  28   7  17  138.94   18.91
  28   7  19  150.67   23.55
  28   7  21  138.52   23.55
  28   7  23   51.21   10.98
  28   7  25    6.70    3.91
  28   7  27    0.76    2.34
  28   8   0  190.61   32.75
  28   8   2   23.55    3.31
  28   8   4  197.52   24.32
  28   8   6   -1.68    1.86
  28   8   8   17.86    2.44
  28   8  10   42.93    5.65
  28   8  12    2.97    1.84
  28   8  14   10.48    7.85
  28   8  16   19.75    4.20
  28   8  18   10.19    3.86
  28   8  20    4.23    2.28
  28   8  22    5.86    2.21
  28   8  24    3.81    2.52
  28   8  26    3.52    3.89
  28   9   1    7.85    7.93
  28   9   3    4.10    1.60
  28   9   5   29.15    3.36
  28   9   7   21.30    2.89
  28   9   9   10.29    2.07
  28   9  11   11.90    2.31
  28   9  13    3.54    1.73
  28   9  15    0.97    1.79
  28   9  17   12.79    3.31
  28   9  19   46.82   11.06
  28   9  21   66.04   12.29
  28   9  23   27.07    6.98
  28   9  25    9.40    3.26
  28   9  27    1.02    2.31
  28  10   0   75.23    9.58
  28  10   2    1.29    1.55
  28  10   4   96.95   11.87
  28  10   6   10.24    7.72
  28  10   8   36.47    5.51
  28  10  10  166.98   14.65
  28  10  12   75.18    9.85
  28  10  14   76.86   10.03
  28  10  16  211.39   25.42
  28  10  18  219.00   31.72
  28  10  20   95.22   18.62
  28  10  22   68.27   13.10
  28  10  24   14.42    4.31
  28  10  26    3.36    1.76
  28  11   1    4.78    1.65
  28  11   3    5.67    1.71
  28  11   5    2.94    1.81
  28  11   7    3.07    1.50
  28  11   9   11.76    3.78
  28  11  11   29.91    3.26
  28  11  13   30.88    3.91
  28  11  15   13.79    2.02
  28  11  17    3.18    1.55
  28  11  19    3.05    2.86
  28  11  21    9.43    2.52
  28  11  23    6.93    3.02
  28  11  25    7.14    4.31
  28  11  27   -1.21    2.13
  28  12   0   20.22    6.33
  28  12   2    2.10    2.18
  28  12   4    6.85    2.47
  28  12   6   15.76    3.60
  28  12   8    3.15    1.79
  28  12  10   77.96    8.19
  28  12  12   39.70    4.65
  28  12  14   66.65    8.11
  28  12  16  186.62   19.83
  28  12  18  119.14   18.07
  28  12  20   62.10   12.68
  28  12  22   33.14    9.11
  28  12  24    0.53    2.05
  28  12  26   -0.45    2.60
  28  13   1    0.16    2.05
  28  13   3   22.27    3.97
  28  13   5    8.01    2.21
  28  13   7    5.33    1.89
  28  13   9    1.44    1.76
  28  13  11   33.77    4.04
  28  13  13   83.35    8.74
  28  13  15   58.90    7.06
  28  13  17   25.50    3.70
  28  13  19    5.67    1.68
  28  13  21    0.60    1.65
  28  13  23    6.01    1.71
  28  13  25    5.49    4.31
  28  13  27   -0.13    1.73
  28  14   0  127.49   19.14
  28  14   2  332.05   51.10
  28  14   4   37.92    6.75
  28  14   6   58.77    8.72
  28  14   8    0.00    1.84
  28  14  10   76.39    9.79
  28  14  12   89.62   10.32
  28  14  14  163.23   19.83
  28  14  16  253.79   29.02
  28  14  18  168.64   18.38
  28  14  20   71.32    9.72
  28  14  22   33.53    7.51
  28  14  24   -1.89    1.68
  28  14  26    3.36    2.23
  28  15   1   10.11    2.39
  28  15   3   77.83   10.69
  28  15   5   82.85   12.16
  28  15   7   55.17    8.25
  28  15   9    7.09    1.84
  28  15  11   29.94   19.04
  28  15  13   48.19    5.49
  28  15  15   98.87    9.72
  28  15  17   55.70    6.72
  28  15  19   14.05    2.55
  28  15  21   -0.29    1.21
  28  15  23    3.68    3.05
  28  15  25    0.71    1.55
  28  15  27   -0.81    1.58
  28  16   0  470.17   75.81
  28  16   2  265.56   40.47
  28  16   4  138.07   23.82
  28  16   6   24.42    5.88
  28  16   8   24.08    7.75
  28  16  10  244.87   32.01
  28  16  12  184.52   24.11
  28  16  14  209.94   24.03
  28  16  16  184.21   30.12
  28  16  18  126.33   16.81
  28  16  20    8.85    2.68
  28  16  22   14.18    6.54
  28  16  24    1.97    1.76
  28  16  26    2.15    1.73
  28  17   1   15.49    3.39
  28  17   3  158.66   23.34
  28  17   5  228.69   31.17
  28  17   7  102.17   16.20
  28  17   9   22.43    4.99
  28  17  11    0.50    1.65
  28  17  13   26.94    4.12
  28  17  15   44.82    6.30
  28  17  17   39.36    7.56
  28  17  19   13.44    3.20
  28  17  21   -0.74    1.37
  28  17  23    0.32    2.02
  28  17  25    1.16    1.44
  28  17  27    5.15    3.49
  28  18   0  902.45  127.88
  28  18   2  634.05   90.80
  28  18   4  247.91   32.72
  28  18   6   48.42   12.16
  28  18   8   10.66    3.15
  28  18  10  278.64   40.47
  28  18  12  148.10   21.72
  28  18  14  197.99   21.40
  28  18  16  121.87   16.96
  28  18  18   65.83   10.63
  28  18  20    1.31    1.44
  28  18  22    1.73    1.60
  28  18  24    3.18    1.68
  28  18  26    1.34    1.50
  28  19   1   13.00    3.07
  28  19   3  140.64   18.07
  28  19   5  226.30   27.31
  28  19   7  161.99   24.47
  28  19   9   28.96    5.25
  28  19  11    2.57    2.76
  28  19  13    3.97    1.84
  28  19  15    7.90    2.70
  28  19  17   16.57    3.68
  28  19  19    4.91    1.79
  28  19  21    0.55    1.44
  28  19  23    1.71    2.55
  28  19  25    0.42    1.10
  28  19  27    1.00    1.65
  28  20   0  476.52   75.65
  28  20   2  308.33   43.30
  28  20   4  171.37   27.57
  28  20   6   19.14    5.91
  28  20   8    7.72    2.26
  28  20  10   69.48   14.00
  28  20  12   33.77    7.01
  28  20  14   56.56    7.59
  28  20  16    9.48    2.63
  28  20  18    4.52    1.37
  28  20  20    1.42    3.39
  28  20  22    3.41    2.52
  28  20  24   19.88    4.78
  28  20  26   -2.65    1.29
  28  21   1    8.01    5.83
  28  21   3   71.69   18.46
  28  21   5  133.61   19.30
  28  21   7  126.33   20.19
  28  21   9   38.57    7.75
  28  21  11    2.86    2.84
  28  21  13    3.68    2.26
  28  21  15    7.72    6.43
  28  21  17    1.44    1.26
  28  21  19    0.21    1.34
  28  21  21    0.32    1.58
  28  21  23   -0.21    1.44
  28  21  25    1.97    1.65
  28  22   0  214.12   35.03
  28  22   2  248.73   48.34
  28  22   4   79.83   17.62
  28  22   6    4.12    2.57
  28  22   8    0.32    2.76
  28  22  10   88.41   17.04
  28  22  12   29.57    5.75
  28  22  14   30.15    4.62
  28  22  16    2.89    1.50
  28  22  18    1.13    1.42
  28  22  20    0.63    1.97
  28  22  22    2.55    1.65
  28  22  24    4.10    2.26
  28  23   1    2.57    2.55
  28  23   3   33.80   10.53
  28  23   5   35.95    8.85
  28  23   7   63.44   12.42
  28  23   9   21.43    5.88
  28  23  11    6.49    3.54
  28  23  13    2.65    2.05
  28  23  15    3.89    2.70
  28  23  17   -0.18    1.16
  28  23  19   -1.79    1.44
  28  23  21    0.79    1.42
  28  23  23    2.39    1.47
  28  24   0    7.75    3.89
  28  24   2    7.30    3.57
  28  24   4    2.73    4.86
  28  24   6    3.15    2.34
  28  24   8    1.89    2.39
  28  24  10   18.22    4.83
  28  24  12    4.23    1.97
  28  24  14    0.53    1.76
  28  24  16    0.50    2.34
  28  24  18    1.92    1.55
  28  24  20   15.07    4.62
  28  24  22    3.89    2.91
  28  25   1    1.34    2.99
  28  25   3    4.25    2.42
  28  25   5    6.20    2.70
  28  25   7   10.92    3.49
  28  25   9    6.77    3.65
  28  25  11   11.08    9.11
  28  25  13    3.62    2.55
  28  25  15    8.56    4.62
  28  25  17    0.53    1.34
  28  25  19   -0.08    1.10
  28  25  21   -1.31    1.47
  28  26   0   55.20   14.52
  28  26   2   28.02    9.45
  28  26   4   14.65   10.42
  28  26   6   25.50    7.77
  28  26   8    6.09    3.39
  28  26  10    0.50    2.49
  28  26  12    0.42    2.07
  28  26  14    8.01    2.73
  28  26  16    1.08    2.05
  28  26  18    2.65    2.55
  28  26  20   -1.50    1.37
  28  27   1   -0.42    2.55
  28  27   3    1.39    2.31
  28  27   5   -3.89    2.26
  28  27   7    1.89    2.26
  28  27   9    5.17    3.49
  28  27  11   -0.71    1.84
  28  27  13    0.60    2.00
  28  27  15   -1.13    1.60
  28  27  17    1.02    1.63
  28  27  19   -0.11    1.52
  28  28   0  275.62   71.58
  28  28   2  210.81   39.13
  28  28   4  120.87   25.94
  28  28   6   35.48    8.69
  28  28   8   -1.71    2.23
  28  28  10    8.56    4.41
  28  28  12   51.70   12.63
  28  28  14   28.65    8.82
  28  28  16   14.47    5.91
  28  28  18   -0.05    5.65
  29   1   0   38.57    5.80
  29   1   2   48.05    9.03
  29   1   4   25.37    5.20
  29   1   6   16.46    2.94
  29   1   8   14.47    2.36
  29   1  10   11.53    1.97
  29   1  12    6.91    2.42
  29   1  14    6.49    2.44
  29   1  16   13.76    3.10
  29   1  18    9.72    2.99
  29   1  20    1.50    3.28
  29   1  22    1.81    2.94
  29   1  24   -2.02    2.49
  29   1  26    1.34    2.18
  29   1  28    0.47    2.39
  29   2   1   40.75    5.23
  29   2   3   89.73   14.47
  29   2   5    3.18    2.18
  29   2   7   87.60   11.37
  29   2   9   32.04    3.99
  29   2  11    5.44    1.65
  29   2  13   34.43    5.62
  29   2  15   47.48   10.58
  29   2  17  407.70   48.00
  29   2  19  248.49   34.48
  29   2  21  216.01   31.22
  29   2  23   30.93    7.64
  29   2  25    1.39    2.97
  29   2  27  143.53   32.98
  29   3   0   51.44    7.72
  29   3   2   52.47    8.51
  29   3   4   83.92   15.41
  29   3   6   29.73    4.23
  29   3   8   11.55    2.05
  29   3  10    3.28    1.39
  29   3  12    2.55    1.81
  29   3  14   24.47    5.80
  29   3  16   70.40   12.37
  29   3  18   70.43   13.13
  29   3  20   91.62   14.71
  29   3  22   27.18    7.04
  29   3  24    7.01    4.99
  29   3  26    0.81    2.23
  29   3  28    0.47    2.21
  29   4   1   19.59    3.97
  29   4   3   62.37   11.58
  29   4   5    9.37    9.01
  29   4   7   89.39   11.74
  29   4   9   45.22    5.91
  29   4  11   -1.05    1.73
  29   4  13   17.78    3.54
  29   4  15   15.94    3.68
  29   4  17  209.55   31.01
  29   4  19  142.35   27.57
  29   4  21   72.24   15.44
  29   4  23   11.55    4.12
  29   4  25    3.05    2.76
  29   4  27   71.32   16.23
  29   5   0    8.19    2.76
  29   5   2    6.43    2.26
  29   5   4    4.73    2.00
  29   5   6    1.47    2.15
  29   5   8    4.39    1.79
  29   5  10    6.91    2.60
  29   5  12   19.54    2.94
  29   5  14   65.52   10.42
  29   5  16  135.39   18.38
  29   5  18  113.94   21.51
  29   5  20  132.24   24.08
  29   5  22   28.18    7.72
  29   5  24   15.99   10.56
  29   5  26   -0.60    2.31
  29   5  28    1.65    2.36
  29   6   1   16.70    3.02
  29   6   3   19.64    4.78
  29   6   5    8.38    3.89
  29   6   7   38.26    6.07
  29   6   9   21.95    3.73
  29   6  11    3.15    1.84
  29   6  13   13.73    2.36
  29   6  15    5.99    2.02
  29   6  17   33.48    8.59
  29   6  19   14.86    3.83
  29   6  21   14.07    5.17
  29   6  23   -1.26    2.39
  29   6  25    6.01    2.84
  29   6  27   16.54    6.17
  29   7   0   64.12    8.98
  29   7   2  118.27   19.64
  29   7   4   76.70   10.85
  29   7   6   40.73    6.91
  29   7   8   10.58    2.91
  29   7  10    7.46    1.52
  29   7  12    6.93    2.91
  29   7  14    8.72    1.97
  29   7  16   59.69    9.40
  29   7  18   76.44   12.71
  29   7  20   88.28   17.41
  29   7  22   30.83    8.56
  29   7  24   33.80   26.68
  29   7  26   -1.44    2.10
  29   7  28    0.47    2.02
  29   8   1   10.35    2.15
  29   8   3   10.79    1.97
  29   8   5    6.49    1.97
  29   8   7    9.01    4.07
  29   8   9   13.21    2.10
  29   8  11   10.58    3.62
  29   8  13   19.72   13.52
  29   8  15    4.33    2.26
  29   8  17    1.92    3.60
  29   8  19    0.11    2.31
  29   8  21    2.78    2.39
  29   8  23   -3.18    2.05
  29   8  25    3.12    2.23
  29   8  27    3.78    2.34
  29   9   0   16.39    2.05
  29   9   2   34.32    4.07
  29   9   4   46.48    5.59
  29   9   6   24.87    4.81
  29   9   8   14.28    2.65
  29   9  10   21.77    2.70
  29   9  12   19.90    3.05
  29   9  14    0.87    1.68
  29   9  16   -0.21    1.73
  29   9  18    5.99    2.31
  29   9  20    7.35    3.73
  29   9  22   18.57    5.78
  29   9  24    3.89    3.02
  29   9  26    0.68    1.94
  29   9  28    9.93    8.46
  29  10   1   10.85    1.94
  29  10   3   -1.02    1.42
  29  10   5    7.30    2.00
  29  10   7   13.42    1.68
  29  10   9   25.71    3.36
  29  10  11    0.74    1.79
  29  10  13    6.93    2.15
  29  10  15   59.08    9.45
  29  10  17   29.99    7.30
  29  10  19   27.20    6.46
  29  10  21   18.38    4.12
  29  10  23    5.51    2.02
  29  10  25    2.47    2.42
  29  10  27    9.03    3.28
  29  11   0    5.75    1.71
  29  11   2    2.15    1.58
  29  11   4    0.45    1.50
  29  11   6    2.70    1.37
  29  11   8    1.92    1.39
  29  11  10    1.13    1.16
  29  11  12    7.54    1.42
  29  11  14    3.20    1.44
  29  11  16    0.26    1.65
  29  11  18    2.23    1.65
  29  11  20   11.58    3.07
  29  11  22   11.32    3.44
  29  11  24    7.51    4.28
  29  11  26    4.54    2.84
  29  11  28    1.47    1.76
  29  12   1    7.22    1.94
  29  12   3    3.18    1.84
  29  12   5   17.09    2.97
  29  12   7    5.93    3.65
  29  12   9   28.18    3.52
  29  12  11    6.49    1.37
  29  12  13   28.18    4.04
  29  12  15   99.63   11.48
  29  12  17  105.43   12.16
  29  12  19   69.48   11.74
  29  12  21   48.34    9.64
  29  12  23    3.68    2.07
  29  12  25    0.21    2.23
  29  12  27   24.66    6.70
  29  13   0   38.47    6.30
  29  13   2   52.31    8.19
  29  13   4   21.74    7.35
  29  13   6   15.31    2.65
  29  13   8    1.89    1.65
  29  13  10    2.26    1.42
  29  13  12   24.47    3.20
  29  13  14   47.71    5.09
  29  13  16   42.15    5.80
  29  13  18   16.20    4.36
  29  13  20    3.54    1.68
  29  13  22    1.05    1.63
  29  13  24    5.38    2.97
  29  13  26   -0.76    1.81
  29  13  28    0.84    2.10
  29  14   1    9.64    2.31
  29  14   3   33.32    5.78
  29  14   5   59.19    8.90
  29  14   7    8.48    2.15
  29  14   9    8.25    3.62
  29  14  11    3.31    1.47
  29  14  13   56.38    5.93
  29  14  15  184.26   17.17
  29  14  17  126.83   13.68
  29  14  19   83.24   11.08
  29  14  21   32.93    6.14
  29  14  23    1.21    1.68
  29  14  25    2.84    2.23
  29  14  27   33.69    8.85
  29  15   0   68.54   12.63
  29  15   2   60.50   13.34
  29  15   4   22.66    4.33
  29  15   6    3.91    2.13
  29  15   8    5.23    1.81
  29  15  10   58.87   12.47
  29  15  12   94.59   10.95
  29  15  14  198.97   16.36
  29  15  16  130.90   15.60
  29  15  18   52.12    7.33
  29  15  20    7.12    1.81
  29  15  22    1.73    1.81
  29  15  24    2.18    1.81
  29  15  26    2.52    2.02
  29  15  28    0.97    1.65
  29  16   1   13.58    3.07
  29  16   3   91.85   17.09
  29  16   5  166.85   24.89
  29  16   7   65.91   10.82
  29  16   9   25.05   22.74
  29  16  11    1.39    1.55
  29  16  13   42.07    6.14
  29  16  15  110.55   10.40
  29  16  17  186.75   21.69
  29  16  19   33.95    4.91
  29  16  21   28.41    8.30
  29  16  23   -0.18    1.34
  29  16  25    2.42    1.81
  29  16  27   14.57    4.49
  29  17   0  362.32   45.45
  29  17   2  339.56   39.94
  29  17   4  174.91   35.53
  29  17   6   34.87    7.19
  29  17   8    0.05    2.07
  29  17  10   24.34    6.28
  29  17  12   86.31   12.16
  29  17  14  164.64   16.36
  29  17  16  162.18   20.59
  29  17  18   53.31    8.48
  29  17  20    5.67    2.28
  29  17  22    0.53    1.10
  29  17  24    0.05    1.37
  29  17  26    2.00    1.34
  29  18   1   12.08    6.77
  29  18   3  113.60   16.73
  29  18   5  227.04   37.58
  29  18   7   64.02   12.39
  29  18   9    6.93    2.07
  29  18  11    5.12    2.81
  29  18  13   14.36    3.10
  29  18  15   55.85   10.35
  29  18  17   50.79    8.98
  29  18  19   10.08    2.86
  29  18  21    7.25    2.34
  29  18  23    0.95    1.05
  29  18  25    2.02    1.47
  29  18  27   -0.92    2.57
  29  19   0  325.48   58.16
  29  19   2  270.97   53.94
  29  19   4  101.68   16.78
  29  19   6   21.77    6.54
  29  19   8    5.41    2.28
  29  19  10   13.89    3.76
  29  19  12   69.32   16.75
  29  19  14   71.40   10.66
  29  19  16   53.38    6.43
  29  19  18   19.51    3.41
  29  19  20   -1.26    1.31
  29  19  22    1.79    2.65
  29  19  24   -0.45    1.26
  29  19  26   -2.81    1.47
  29  20   1    9.64    6.88
  29  20   3   78.02   14.60
  29  20   5  157.06   24.18
  29  20   7   83.27   14.47
  29  20   9    7.06    2.42
  29  20  11    5.25    2.34
  29  20  13    2.00    1.73
  29  20  15    7.04    2.02
  29  20  17    6.46    1.89
  29  20  19    0.60    1.73
  29  20  21    0.66    1.26
  29  20  23   -1.92    1.16
  29  20  25   -4.15    1.29
  29  21   0  283.20   43.72
  29  21   2  153.41   24.34
  29  21   4   88.73   16.46
  29  21   6   14.10    9.98
  29  21   8   -2.39    2.07
  29  21  10   16.83    4.33
  29  21  12   41.15    8.27
  29  21  14   41.62    6.88
  29  21  16   20.95    3.91
  29  21  18    1.89    1.34
  29  21  20    0.63    1.39
  29  21  22    2.60    2.10
  29  21  24   -0.74    1.26
  29  22   1    7.19    2.55
  29  22   3   64.70   39.55
  29  22   5   56.48   13.31
  29  22   7   60.29   11.55
  29  22   9   27.44    6.88
  29  22  11   16.23    3.86
  29  22  13    2.57    1.71
  29  22  15   -1.71    1.50
  29  22  17   -0.60    1.10
  29  22  19    0.37    1.42
  29  22  21    0.29    1.34
  29  22  23   -0.13    1.50
  29  23   0   26.71    8.06
  29  23   2   33.14    8.38
  29  23   4    2.05    3.10
  29  23   6    2.97    2.34
  29  23   8   -1.26    2.13
  29  23  10   10.74    2.44
  29  23  12    6.91    2.52
  29  23  14    0.95    1.79
  29  23  16    3.44    2.44
  29  23  18    1.55    1.05
  29  23  20    2.31    1.94
  29  23  22    1.79    1.50
  29  24   1    5.02    3.18
  29  24   3    5.07    2.78
  29  24   5    9.27    3.12
  29  24   7   26.60    6.67
  29  24   9   15.44    4.94
  29  24  11   28.62    7.88
  29  24  13   -1.44    1.94
  29  24  15    1.76    1.76
  29  24  17    0.50    1.79
  29  24  19   -0.34    1.13
  29  24  21   -1.65    1.13
  29  25   0   -1.02    2.73
  29  25   2    8.51    3.89
  29  25   4   -3.49    2.28
  29  25   6    0.89    2.28
  29  25   8    3.97    2.28
  29  25  10   -0.45    2.05
  29  25  12    0.32    1.76
  29  25  14    3.26    1.79
  29  25  16    0.84    1.60
  29  25  18    1.47    1.31
  29  25  20   -0.53    1.10
  29  26   1   -2.31    2.23
  29  26   3    0.03    2.60
  29  26   5    2.39    2.26
  29  26   7    0.26    2.31
  29  26   9    3.76    2.21
  29  26  11    7.83    3.91
  29  26  13    5.88    2.47
  29  26  15    1.71    1.60
  29  26  17    0.21    1.50
  29  26  19    0.89    1.84
  29  27   0  313.06   49.42
  29  27   2   99.00   18.75
  29  27   4   40.12    8.38
  29  27   6    4.44    3.10
  29  27   8    3.05    2.18
  29  27  10    1.52    2.26
  29  27  12   16.28    4.88
  29  27  14   19.09    5.88
  29  27  16   15.57    4.94
  29  27  18   -2.10    3.05
  29  28   1    3.78    3.89
  29  28   3    3.89    2.60
  29  28   5   -2.18    2.34
  29  28   7    1.68    5.67
  29  28   9    0.89    3.83
  29  28  11    1.21    1.89
  29  28  13    2.55    1.89
  29  28  15    0.42    1.97
  29  29   0  221.00   53.31
  29  29   2  140.83   33.01
  29  29   4   38.15   15.41
  29  29   6    7.06    5.15
  29  29   8    1.71    2.21
  29  29  10   35.00   10.74
  29  29  12   75.68   18.93
  29  29  14   15.39   12.26
  30   0   0  156.06   47.32
  30   1   1    5.02    2.60
  30   1   3    8.80    2.36
  30   1   5    1.68    2.42
  30   1   7   -1.55    2.05
  30   1   9    1.10    1.71
  30   1  11    3.52    2.05
  30   1  13   12.68    2.21
  30   1  15   18.80    4.94
  30   1  17   10.95    3.26
  30   1  19    0.53    2.73
  30   1  21    6.75    4.46
  30   1  23    2.07    2.44
  30   1  25    0.89    2.13
  30   1  27   -1.00    2.23
  30   1  29    4.83    2.55
  30   2   0   13.29    5.02
  30   2   2  196.86   35.79
  30   2   4    9.32    3.07
  30   2   6  112.89   15.97
  30   2   8   86.16   12.47
  30   2  10   32.38    5.70
  30   2  12    4.39    2.02
  30   2  14   10.45    2.81
  30   2  16  524.47   69.53
  30   2  18  341.37   63.26
  30   2  20  370.62   57.35
  30   2  22  102.86   19.96
  30   2  24    5.93    3.83
  30   2  26  193.48   35.61
  30   2  28  239.98   51.28
  30   3   1   -1.39    2.36
  30   3   3    3.86    2.68
  30   3   5   -0.37    2.34
  30   3   7    3.99    2.42
  30   3   9    0.92    1.84
  30   3  11   11.66    1.79
  30   3  13   38.21    6.41
  30   3  15   95.40   12.66
  30   3  17   65.88   12.29
  30   3  19   44.33   10.19
  30   3  21   28.23    8.35
  30   3  23    4.91    2.47
  30   3  25   -0.37    2.42
  30   3  27   -2.55    2.34
  30   3  29    3.26    2.36
  30   4   0  124.05   20.72
  30   4   2   29.57   12.89
  30   4   4    9.66    3.68
  30   4   6    4.07    2.36
  30   4   8   10.82    4.36
  30   4  10    2.70    1.58
  30   4  12   13.05    3.83
  30   4  14    5.20    3.05
  30   4  16  295.21   47.87
  30   4  18  166.98   31.41
  30   4  20  186.12   32.19
  30   4  22   42.72   10.14
  30   4  24   -0.11    2.23
  30   4  26   56.88   14.99
  30   4  28   96.53   26.23
  30   5   1    0.50    2.44
  30   5   3    2.02    2.21
  30   5   5    0.71    2.36
  30   5   7   -2.15    1.81
  30   5   9    5.99    1.76
  30   5  11    8.25    1.73
  30   5  13   59.35   12.87
  30   5  15   89.07   13.39
  30   5  17  103.59   17.75
  30   5  19   76.73   13.23
  30   5  21   50.39   10.82
  30   5  23    8.64    3.65
  30   5  25    2.36    3.18
  30   5  27    3.60    2.55
  30   5  29   -0.81    2.36
  30   6   0    9.24    3.39
  30   6   2   92.83   14.42
  30   6   4   10.48    2.78
  30   6   6   40.94    8.53
  30   6   8   32.59    6.04
  30   6  10    4.75    3.54
  30   6  12    0.66    1.47
  30   6  14    8.09    5.15
  30   6  16   58.01   10.61
  30   6  18   12.16    4.99
  30   6  20   33.72    9.95
  30   6  22    3.33    2.47
  30   6  24   -6.07    7.25
  30   6  26   17.07    4.83
  30   6  28    4.81    4.36
  30   7   1   -2.10    2.10
  30   7   3   -3.39    2.02
  30   7   5   -0.21    2.21
  30   7   7    1.97    2.23
  30   7   9    0.45    1.79
  30   7  11    5.57    3.81
  30   7  13   17.51    3.41
  30   7  15   57.40    8.19
  30   7  17   34.61    7.33
  30   7  19   62.08   11.48
  30   7  21   37.71    7.01
  30   7  23   20.56    7.38
  30   7  25    2.31    2.89
  30   7  27    4.57    5.04
  30   7  29    3.12    2.39
  30   8   0    1.00    2.15
  30   8   2   71.00   14.78
  30   8   4   17.38    5.20
  30   8   6   59.90   11.40
  30   8   8   77.83   12.47
  30   8  10   24.37   16.15
  30   8  12    8.64    2.63
  30   8  14   47.98    7.12
  30   8  16    3.73    1.97
  30   8  18    4.81    2.55
  30   8  20   -2.55    1.92
  30   8  22    1.21    2.13
  30   8  24   -0.60    2.34
  30   8  26    3.23    2.28
  30   8  28   -0.39    2.36
  30   9   1   -3.73    1.63
  30   9   3    0.50    1.71
  30   9   5   -0.47    1.79
  30   9   7    3.10    1.73
  30   9   9   -0.95    1.55
  30   9  11   12.24    6.83
  30   9  13    1.50    1.42
  30   9  15    3.65    1.63
  30   9  17    5.93    2.02
  30   9  19   12.66    4.25
  30   9  21   44.25   10.56
  30   9  23   22.29    6.93
  30   9  25   14.28    4.94
  30   9  27    1.79    2.44
  30   9  29    1.34    4.49
  30  10   0    2.94    1.84
  30  10   2   37.39    5.70
  30  10   4    1.84    1.55
  30  10   6    0.37    1.44
  30  10   8    7.09    2.65
  30  10  10   16.04    3.76
  30  10  12    2.44    2.31
  30  10  14   29.73    7.06
  30  10  16    8.14    2.60
  30  10  18   19.38    4.88
  30  10  20    0.81    2.00
  30  10  22    0.60    1.71
  30  10  24    9.32    3.57
  30  10  26    8.09    4.78
  30  10  28   75.36   19.69
  30  11   1    3.73    1.81
  30  11   3    9.45    2.10
  30  11   5   11.11    2.00
  30  11   7   13.71   13.73
  30  11   9    7.67    1.68
  30  11  11   39.78    7.33
  30  11  13   45.45    5.65
  30  11  15   16.18    3.70
  30  11  17    6.20    2.52
  30  11  19   -0.63    2.49
  30  11  21    7.83    2.05
  30  11  23   19.83    5.57
  30  11  25   15.07    4.91
  30  11  27   -1.55    2.10
  30  11  29    2.63    2.31
  30  12   0   16.65    2.99
  30  12   2    3.86    1.50
  30  12   4    8.88    2.07
  30  12   6    1.37    1.42
  30  12   8   12.13    3.39
  30  12  10    5.46    5.07
  30  12  12   39.63    4.91
  30  12  14  165.70   18.12
  30  12  16  113.65   15.31
  30  12  18  122.84   17.65
  30  12  20   28.18    6.88
  30  12  22   -0.13    2.10
  30  12  24    1.21    2.84
  30  12  26   37.34   11.13
  30  12  28   74.39   17.96
  30  13   1    6.20    1.94
  30  13   3   33.24    5.38
  30  13   5   58.14    7.64
  30  13   7   20.19    2.47
  30  13   9    0.71    1.39
  30  13  11   46.06    5.41
  30  13  13  109.95   10.21
  30  13  15  158.42   15.44
  30  13  17  100.18   14.13
  30  13  19   20.35    3.65
  30  13  21    2.26    1.68
  30  13  23    3.36    2.13
  30  13  25    5.78    3.10
  30  13  27    2.49    2.70
  30  13  29    2.00    1.08
  30  14   0   25.21    6.56
  30  14   2    6.75    2.18
  30  14   4   23.45   13.86
  30  14   6   -0.16    2.00
  30  14   8   51.36    9.74
  30  14  10   27.15    4.23
  30  14  12  147.66   15.62
  30  14  14  350.27   26.36
  30  14  16  198.70   17.96
  30  14  18  129.85   16.07
  30  14  20   56.90    8.72
  30  14  22    1.63    1.89
  30  14  24   -0.34    1.71
  30  14  26   23.95    8.51
  30  14  28    1.68    4.33
  30  15   1   11.24    3.02
  30  15   3   88.94   11.42
  30  15   5  110.76   16.41
  30  15   7   46.61    7.98
  30  15   9    4.67    4.12
  30  15  11   11.69    2.89
  30  15  13  137.41   12.87
  30  15  15  240.61   17.51
  30  15  17  197.89   18.93
  30  15  19   47.42    7.35
  30  15  21    6.38    4.67
  30  15  23   -1.42    1.63
  30  15  25    0.71    1.89
  30  15  27    3.39    3.28
  30  16   0  733.18  103.51
  30  16   2  528.31   73.71
  30  16   4  270.55   45.64
  30  16   6   52.57   10.45
  30  16   8    5.28    2.18
  30  16  10    3.33    2.13
  30  16  12  147.02   17.88
  30  16  14  247.91   23.45
  30  16  16  246.55   27.13
  30  16  18   81.77   10.90
  30  16  20   40.47    6.51
  30  16  22    0.34    1.26
  30  16  24    3.20    2.21
  30  16  26   19.30    5.41
  30  17   1    9.61    3.02
  30  17   3   74.60   12.03
  30  17   5  163.33   24.08
  30  17   7   60.37    9.35
  30  17   9   15.55    6.91
  30  17  11    6.72    2.28
  30  17  13   90.54   13.42
  30  17  15  204.24   18.91
  30  17  17  171.31   18.07
  30  17  19   51.97    7.01
  30  17  21    2.97    1.42
  30  17  23    6.20    5.83
  30  17  25    3.57    1.84
  30  17  27   -3.97    0.45
  30  18   0  248.46   37.47
  30  18   2  333.10   55.46
  30  18   4  143.98   28.36
  30  18   6    8.98    2.73
  30  18   8   15.91    4.70
  30  18  10   13.05    3.52
  30  18  12  103.57   19.38
  30  18  14  156.85   19.41
  30  18  16  113.41   14.18
  30  18  18   32.96    5.88
  30  18  20   15.41    2.97
  30  18  22    2.00    1.73
  30  18  24    1.50    1.65
  30  18  26   -4.33    2.81
  30  19   1    5.23    3.44
  30  19   3   32.46    8.38
  30  19   5  102.73   17.67
  30  19   7   43.04   11.90
  30  19   9   10.95    3.83
  30  19  11    1.89    1.60
  30  19  13   31.62    5.41
  30  19  15   54.15    8.04
  30  19  17   52.91    6.51
  30  19  19   13.34    3.15
  30  19  21    0.26    1.08
  30  19  23    0.03    0.95
  30  19  25    1.68    2.34
  30  20   0  680.24  120.03
  30  20   2  591.41   91.96
  30  20   4  111.29   27.94
  30  20   6   33.24    6.28
  30  20   8    0.58    2.05
  30  20  10    2.05    1.86
  30  20  12   43.04    8.06
  30  20  14   71.71   12.16
  30  20  16   53.65    8.93
  30  20  18   13.34    2.78
  30  20  20    2.39    1.18
  30  20  22    0.47    2.36
  30  20  24    0.16    1.63
  30  21   1    2.26    2.52
  30  21   3   29.12    5.57
  30  21   5   54.96   13.10
  30  21   7   53.67   10.03
  30  21   9    9.61    3.52
  30  21  11    7.43    9.24
  30  21  13   -1.34    1.68
  30  21  15    4.70    1.86
  30  21  17    3.18    2.28
  30  21  19    4.36    2.99
  30  21  21    0.39    1.10
  30  21  23   -0.55    1.44
  30  22   0  145.87   26.10
  30  22   2   90.57   18.04
  30  22   4   30.38    6.59
  30  22   6    2.36    3.68
  30  22   8    0.16    1.97
  30  22  10    2.70    2.73
  30  22  12    3.18    2.23
  30  22  14    3.39    1.73
  30  22  16   -0.66    1.52
  30  22  18    1.13    1.05
  30  22  20    0.03    1.16
  30  22  22    0.16    1.71
  30  23   1    3.49    2.34
  30  23   3   13.47    3.78
  30  23   5   20.77    5.51
  30  23   7   11.29    4.04
  30  23   9   44.64    8.72
  30  23  11   15.70    4.67
  30  23  13    3.83    1.92
  30  23  15    0.95    1.47
  30  23  17    0.95    1.37
  30  23  19    0.08    1.02
  30  23  21   -0.87    1.31
  30  24   0   -1.76    2.55
  30  24   2   -6.28    2.94
  30  24   4    1.52    2.15
  30  24   6    5.62    2.86
  30  24   8   10.61    9.58
  30  24  10    6.80    2.99
  30  24  12    2.21    2.02
  30  24  14    1.39    1.60
  30  24  16    0.18    1.39
  30  24  18   -1.05    1.39
  30  24  20   -2.94    1.42
  30  25   1    0.58    2.15
  30  25   3    1.05    2.44
  30  25   5    2.44    5.33
  30  25   7   11.00    5.75
  30  25   9    0.84    2.36
  30  25  11   11.50    4.78
  30  25  13   14.92    7.46
  30  25  15    4.88    1.89
  30  25  17    4.04    1.92
  30  25  19   -3.78    2.05
  30  26   0  258.23   48.34
  30  26   2  107.19   34.64
  30  26   4   62.58   16.15
  30  26   6    0.58    2.91
  30  26   8    1.81    2.63
  30  26  10   19.54    8.64
  30  26  12   26.89    9.03
  30  26  14   42.41   11.63
  30  26  16   16.25    4.28
  30  26  18   -0.03    2.60
  30  27   1   -2.55    1.94
  30  27   3    0.53    2.05
  30  27   5   -2.78    2.36
  30  27   7    2.44    2.18
  30  27   9    4.10    2.44
  30  27  11   -0.87    2.13
  30  27  13    5.80    2.36
  30  27  15   -0.37    2.65
  30  28   0  353.92   68.51
  30  28   2  232.66   50.68
  30  28   4   62.50   21.30
  30  28   6    1.79    2.70
  30  28   8    3.44    2.52
  30  28  10   52.20   14.94
  30  28  12  134.87   33.98
  30  28  14   36.40   20.88
  30  29   1    1.18    2.23
  30  29   3    6.25    2.42
  30  29   5    0.37    1.97
  30  29   7   -1.26    2.10
  30  29   9    1.10    2.68
  30  29  11    6.49    2.47
  30  29  13   -6.96    1.34
  30  30   0  307.55  104.09
  30  30   2  360.28   88.86
  30  30   4  168.37   44.56
  30  30   6   21.19    6.22
  30  30   8    3.39    2.94
  30  30  10   16.60   10.48
  31   1   0   25.94    7.48
  31   1   2   17.78    3.65
  31   1   4   13.18    3.91
  31   1   6   -0.55    2.31
  31   1   8    0.87    2.13
  31   1  10   -0.50    1.86
  31   1  12    0.68    1.42
  31   1  14    3.26    2.97
  31   1  16    9.30    2.89
  31   1  18    7.85    2.52
  31   1  20    0.55    2.44
  31   1  22    5.75    2.39
  31   1  24    2.07    2.34
  31   1  26   12.42   13.29
  31   1  28   -0.24    2.39
  31   1  30   -1.76    2.44
  31   2   1   19.56    5.17
  31   2   3    4.75    2.52
  31   2   5   14.05    5.67
  31   2   7   42.72    8.30
  31   2   9    6.96    2.34
  31   2  11    3.31    1.60
  31   2  13    2.23    1.71
  31   2  15  145.95   23.03
  31   2  17   24.39    6.17
  31   2  19  277.14   43.28
  31   2  21   80.41   17.04
  31   2  23   16.65    5.09
  31   2  25   39.41   10.40
  31   2  27   99.71   22.48
  31   2  29  282.68   51.26
  31   3   0    7.77    3.02
  31   3   2   -0.68    2.86
  31   3   4    2.49    2.60
  31   3   6    9.09    2.65
  31   3   8   10.85    2.97
  31   3  10   27.05    9.66
  31   3  12   39.86    5.09
  31   3  14   66.02    9.72
  31   3  16   55.70    8.67
  31   3  18   27.41    5.62
  31   3  20    8.95    4.67
  31   3  22    3.44    2.81
  31   3  24    4.44    3.44
  31   3  26    0.60    2.10
  31   3  28    7.85    3.65
  31   3  30   -0.63    2.94
  31   4   1   13.52    3.18
  31   4   3    2.89    2.68
  31   4   5   18.01    5.04
  31   4   7   27.28    6.54
  31   4   9    0.03    2.00
  31   4  11    4.94    2.94
  31   4  13    5.09    4.81
  31   4  15   85.66   12.13
  31   4  17    9.40    4.49
  31   4  19  120.87   19.25
  31   4  21   28.96    6.04
  31   4  23   20.53    8.01
  31   4  25   13.42    5.54
  31   4  27   26.00    8.98
  31   4  29  128.51   27.62
  31   5   0   46.19   28.54
  31   5   2   18.51    5.17
  31   5   4   11.74    4.99
  31   5   6    1.50    2.23
  31   5   8    2.89    1.97
  31   5  10    4.70    2.52
  31   5  12   28.70    3.91
  31   5  14   62.02   10.29
  31   5  16   53.54    7.51
  31   5  18   39.70    7.67
  31   5  20   33.27    8.67
  31   5  22   10.63    3.54
  31   5  24    0.95    2.44
  31   5  26    1.34    2.34
  31   5  28   -0.47    2.02
  31   5  30    1.76    2.78
  31   6   1    5.02    3.41
  31   6   3    6.91    2.84
  31   6   5    5.09    4.44
  31   6   7    4.28    2.36
  31   6   9    0.66    1.73
  31   6  11   -0.32    1.63
  31   6  13    0.45    1.50
  31   6  15   25.02    3.78
  31   6  17    0.66    2.07
  31   6  19   25.52    7.41
  31   6  21    0.63    2.47
  31   6  23    9.58    3.78
  31   6  25    2.94    2.02
  31   6  27    3.60    2.65
  31   6  29    5.91    7.96
  31   7   0   22.32   15.81
  31   7   2   25.21    6.62
  31   7   4   47.42    9.27
  31   7   6    6.93    2.65
  31   7   8    6.93    6.28
  31   7  10   13.16    7.19
  31   7  12    9.77    8.56
  31   7  14   16.10    3.44
  31   7  16   11.03    2.34
  31   7  18   18.38    8.17
  31   7  20   13.89    6.38
  31   7  22    5.91    3.26
  31   7  24   -2.23    2.10
  31   7  26    1.08    2.26
  31   7  28    6.77    8.04
  31   8   1    4.83    2.13
  31   8   3   11.92    3.33
  31   8   5    1.29    3.07
  31   8   7    2.42    2.07
  31   8   9    2.81    1.86
  31   8  11   -0.84    1.73
  31   8  13    6.33    1.76
  31   8  15    5.38    2.47
  31   8  17    4.39    2.76
  31   8  19    0.79    2.10
  31   8  21    3.99    3.36
  31   8  23    2.44    2.26
  31   8  25    1.68    2.15
  31   8  27    8.30    3.15
  31   8  29    2.81    2.78
  31   9   0    2.18    1.89
  31   9   2    6.64    2.31
  31   9   4    6.85    3.18
  31   9   6    1.50    2.15
  31   9   8    5.07    2.34
  31   9  10    3.18    2.94
  31   9  12    7.77    3.78
  31   9  14   13.86    2.68
  31   9  16   22.50   11.37
  31   9  18    6.28    2.13
  31   9  20   15.57    5.15
  31   9  22   13.50    4.78
  31   9  24    3.12    2.60
  31   9  26    2.18    2.26
  31   9  28   -2.65    2.21
  31  10   1    0.03    1.76
  31  10   3   12.84    2.47
  31  10   5   31.56   25.21
  31  10   7    5.41    1.97
  31  10   9    1.55    2.05
  31  10  11    0.95    1.50
  31  10  13   15.86    2.91
  31  10  15    4.52    1.71
  31  10  17   10.87    3.54
  31  10  19    4.86    1.73
  31  10  21   -0.24    1.92
  31  10  23    0.32    2.05
  31  10  25    1.89    2.52
  31  10  27   18.54    6.72
  31  10  29    6.46    9.85
  31  11   0    2.05    1.47
  31  11   2    3.76    1.63
  31  11   4    2.73    1.58
  31  11   6   -1.73    1.73
  31  11   8    1.00    1.63
  31  11  10    0.26    2.99
  31  11  12    4.20    1.34
  31  11  14    4.18    1.55
  31  11  16    7.67    2.78
  31  11  18    3.02    1.86
  31  11  20    0.58    1.89
  31  11  22    5.54    2.18
  31  11  24    3.36    2.63
  31  11  26   17.04    5.36
  31  11  28    0.47    2.68
  31  12   1    5.20    2.68
  31  12   3   40.44    6.17
  31  12   5   31.17    4.62
  31  12   7    4.57    3.12
  31  12   9   22.22   11.48
  31  12  11    6.67    2.89
  31  12  13   62.29    7.27
  31  12  15   63.05   12.97
  31  12  17   76.26   10.06
  31  12  19   18.04    4.23
  31  12  21   11.08    3.18
  31  12  23    0.32    1.86
  31  12  25    8.14    3.94
  31  12  27   50.42   12.79
  31  13   0    5.54    2.70
  31  13   2    0.47    1.60
  31  13   4    2.68    2.65
  31  13   6   -2.44    1.39
  31  13   8    5.83    3.12
  31  13  10   15.52    3.44
  31  13  12   54.46    6.07
  31  13  14   83.85    8.72
  31  13  16   75.99    8.95
  31  13  18   26.57    6.98
  31  13  20    1.47    1.84
  31  13  22    6.17    5.88
  31  13  24    5.36    2.91
  31  13  26    9.95    7.83
  31  14   1    5.12    2.99
  31  14   3   58.53    8.88
  31  14   5   84.27   15.28
  31  14   7   11.37    2.84
  31  14   9   20.22    3.57
  31  14  11    7.85    2.21
  31  14  13  104.46    9.45
  31  14  15  173.99   14.36
  31  14  17  166.96   17.59
  31  14  19   47.84    7.22
  31  14  21   13.31    4.02
  31  14  23    1.44    1.92
  31  14  25   -0.21    2.13
  31  14  27   -0.05    2.81
  31  15   0  315.90   43.43
  31  15   2  197.49   27.18
  31  15   4   88.23   13.44
  31  15   6   31.51    5.99
  31  15   8    2.47    1.92
  31  15  10    1.71    1.79
  31  15  12   57.11    5.83
  31  15  14  125.94   10.66
  31  15  16  141.75   12.58
  31  15  18   90.73   11.76
  31  15  20    9.09    2.78
  31  15  22    2.23    1.58
  31  15  24    1.97    2.02
  31  15  26    0.11    3.23
  31  16   1    2.18    3.02
  31  16   3   65.04   17.51
  31  16   5   35.03    7.51
  31  16   7   12.29    9.24
  31  16   9    7.43    2.44
  31  16  11   11.58    3.41
  31  16  13  117.04   11.79
  31  16  15  181.79   14.13
  31  16  17  171.63   14.84
  31  16  19   59.92    8.61
  31  16  21    3.36    2.42
  31  16  23    0.60    1.39
  31  16  25   -2.65    2.05
  31  17   0   73.87   23.61
  31  17   2   25.66    5.96
  31  17   4    6.51    2.57
  31  17   6    0.89    2.18
  31  17   8    1.68    2.05
  31  17  10   15.73    3.94
  31  17  12   83.24   11.45
  31  17  14  170.11   18.99
  31  17  16  158.68   14.71
  31  17  18   61.26    7.06
  31  17  20    9.01    2.52
  31  17  22    1.10    1.26
  31  17  24    0.58    1.47
  31  18   1    4.96    4.49
  31  18   3   31.20    6.56
  31  18   5   39.89    9.09
  31  18   7   27.52   16.20
  31  18   9   15.78    6.17
  31  18  11    5.04    1.92
  31  18  13   55.20    8.11
  31  18  15   82.45    9.79
  31  18  17   77.46    8.61
  31  18  19   45.24    6.07
  31  18  21    6.70    1.60
  31  18  23    0.58    1.10
  31  18  25    0.55    4.78
  31  19   0  275.04   53.73
  31  19   2  224.23   32.90
  31  19   4   73.47   13.44
  31  19   6   12.71    3.94
  31  19   8    0.89    2.49
  31  19  10    0.97    1.86
  31  19  12   22.01    6.56
  31  19  14   64.15   11.08
  31  19  16   58.98    6.75
  31  19  18   27.13    4.28
  31  19  20    7.35    2.18
  31  19  22    1.60    1.08
  31  19  24   -2.63    2.68
  31  20   1   11.97    7.90
  31  20   3   17.75    5.93
  31  20   5   21.32    5.65
  31  20   7    9.58    3.07
  31  20   9   19.30    6.51
  31  20  11   -0.58    1.84
  31  20  13    1.94    1.76
  31  20  15   11.90    3.05
  31  20  17    6.80    1.92
  31  20  19    3.81    1.39
  31  20  21    0.18    1.02
  31  20  23   -1.18    2.39
  31  21   0   84.71   17.75
  31  21   2   76.65   15.97
  31  21   4   28.70    8.56
  31  21   6    2.99    2.31
  31  21   8   -0.42    2.91
  31  21  10   -0.13    2.02
  31  21  12    3.23    2.86
  31  21  14   14.89    3.97
  31  21  16    8.38    2.86
  31  21  18    3.57    1.42
  31  21  20    0.34    1.10
  31  21  22   -0.45    1.58
  31  22   1    0.21    2.21
  31  22   3   10.29    9.22
  31  22   5    1.50    3.12
  31  22   7   12.21    5.83
  31  22   9   15.89    5.67
  31  22  11    2.02    2.13
  31  22  13    1.55    1.79
  31  22  15   -1.31    1.60
  31  22  17    0.32    1.29
  31  22  19   -0.18    1.08
  31  22  21   -1.81    1.65
  31  23   0   29.12    8.48
  31  23   2    9.66    4.18
  31  23   4    6.09    2.65
  31  23   6    5.33    2.39
  31  23   8    7.22    3.89
  31  23  10    2.18    2.05
  31  23  12   -0.92    2.78
  31  23  14   -0.95    1.71
  31  23  16    0.66    1.44
  31  23  18    0.55    1.60
  31  23  20    0.05    1.76
  31  24   1    0.89    2.44
  31  24   3    2.36    2.63
  31  24   5   10.95    6.67
  31  24   7    2.13    1.94
  31  24   9   12.92    3.18
  31  24  11    3.36    2.91
  31  24  13    3.86    2.49
  31  24  15    2.63    1.71
  31  24  17   -1.10    1.50
  31  24  19    1.02    2.23
  31  25   0   64.41   15.31
  31  25   2   59.58   12.13
  31  25   4   16.31    6.14
  31  25   6    0.81    2.42
  31  25   8    8.38    6.28
  31  25  10    6.35    3.62
  31  25  12    5.83    3.47
  31  25  14    2.42    2.15
  31  25  16   -1.13    1.97
  31  25  18   -0.97    6.49
  31  26   1   -0.05    2.34
  31  26   3   -1.81    2.05
  31  26   5    2.84    2.65
  31  26   7    5.17    2.99
  31  26   9    1.60    2.76
  31  26  11   14.84    5.25
  31  26  13   30.36    8.56
  31  26  15   12.47    6.43
  31  27   0  110.37   25.60
  31  27   2   65.73   15.34
  31  27   4   21.56    6.49
  31  27   6   -1.18    2.78
  31  27   8    8.14    4.02
  31  27  10   28.02    8.64
  31  27  12   52.52   14.63
  31  27  14   -1.26    5.57
  31  28   1    0.03    2.07
  31  28   3   -0.79    2.49
  31  28   5    2.21    1.94
  31  28   7    0.11    2.34
  31  28   9   -0.08    2.28
  31  28  11   18.49   11.03
  31  29   0  303.66   53.65
  31  29   2  170.87   44.04
  31  29   4   51.07   14.84
  31  29   6    8.64    4.20
  31  29   8    2.23    3.70
  31  29  10   -4.65   12.89
  31  30   1    2.28    2.55
  31  30   3    4.07    2.68
  31  30   5   -0.74    3.49
  32   0   0   35.37   13.79
  32   1   1   -1.81    2.78
  32   1   3   -2.81    2.31
  32   1   5    5.80    2.65
  32   1   7   -1.34    2.52
  32   1   9   -1.58    2.05
  32   1  11    4.62    1.73
  32   1  13    6.30    1.65
  32   1  15    7.59    3.89
  32   1  17    4.44    2.05
  32   1  19    2.42    4.15
  32   1  21    5.20    2.18
  32   1  23    0.71    2.18
  32   1  25   -5.28    2.47
  32   1  27    0.16    2.07
  32   1  29    0.18    2.39
  32   2   0   34.95   12.00
  32   2   2  170.03   27.41
  32   2   4    6.80    3.31
  32   2   6    6.64    2.78
  32   2   8    0.68    2.26
  32   2  10   17.09   13.10
  32   2  12    2.81    1.97
  32   2  14  201.20   22.98
  32   2  16    8.95    3.23
  32   2  18  282.36   54.72
  32   2  20   76.41   15.57
  32   2  22   83.14   20.90
  32   2  24   52.12   14.44
  32   2  26   50.55   15.97
  32   2  28  324.35   77.44
  32   3   1    3.12    4.67
  32   3   3   -1.55    3.78
  32   3   5    2.84    2.47
  32   3   7    8.80    3.68
  32   3   9    4.28    2.21
  32   3  11   28.70    4.81
  32   3  13   29.20    4.25
  32   3  15   25.73    5.65
  32   3  17   11.42    3.76
  32   3  19    3.02    2.63
  32   3  21   -2.70    2.15
  32   3  23    1.00    1.97
  32   3  25    0.37    2.49
  32   3  27    1.63    2.26
  32   3  29   -2.70    2.73
  32   4   0   17.65    5.93
  32   4   2   10.03    3.26
  32   4   4   12.76    8.93
  32   4   6    8.88    3.36
  32   4   8   -1.39    2.42
  32   4  10    6.96    2.60
  32   4  12   11.40    3.60
  32   4  14   80.35   12.24
  32   4  16    9.40    5.51
  32   4  18  155.51   28.54
  32   4  20   24.79    7.25
  32   4  22   86.89   27.15
  32   4  24    4.25    3.57
  32   4  26    2.89    2.39
  32   4  28  110.71   28.65
  32   5   1    4.39    3.81
  32   5   3    3.33    2.47
  32   5   5   27.34    5.88
  32   5   7    9.06    3.36
  32   5   9   12.84    3.41
  32   5  11   48.40    8.72
  32   5  13   84.66    9.95
  32   5  15   48.32    9.30
  32   5  17   22.43    5.23
  32   5  19   17.78    5.67
  32   5  21    3.65    3.49
  32   5  23    1.58    2.15
  32   5  25   -1.39    2.10
  32   5  27   -2.18    2.23
  32   5  29   -3.10    4.49
  32   6   0   21.32    7.62
  32   6   2   -1.92    2.44
  32   6   4   28.20    9.06
  32   6   6  109.40   20.40
  32   6   8    3.94    2.68
  32   6  10   36.84    7.77
  32   6  12   41.44    7.59
  32   6  14    9.16    2.60
  32   6  16    6.83    3.15
  32   6  18    9.53    3.94
  32   6  20   -1.00    2.02
  32   6  22   23.61    7.09
  32   6  24    1.76    2.42
  32   6  26   -2.13    2.21
  32   6  28    3.47    2.78
  32   7   1    0.84    2.26
  32   7   3    5.57    2.00
  32   7   5   19.09    3.65
  32   7   7   16.39    4.49
  32   7   9    4.88    2.55
  32   7  11   15.99    4.31
  32   7  13   32.69    7.01
  32   7  15   27.20    6.51
  32   7  17   17.23    7.46
  32   7  19   11.13    5.78
  32   7  21    7.51    5.04
  32   7  23    1.52    2.15
  32   7  25    1.71    2.13
  32   7  27    0.21    2.49
  32   8   0    5.70    3.26
  32   8   2    5.20    2.47
  32   8   4   -0.95    2.39
  32   8   6    8.77    2.91
  32   8   8   34.82    8.38
  32   8  10    5.07    3.65
  32   8  12   -0.16    1.50
  32   8  14   24.87    3.91
  32   8  16    9.82    5.96
  32   8  18   20.46    5.23
  32   8  20    0.97    2.21
  32   8  22   31.69    9.53
  32   8  24    0.97    2.31
  32   8  26   15.97    5.72
  32   8  28   14.26    6.04
  32   9   1    2.81    2.21
  32   9   3    1.79    2.36
  32   9   5   24.53    6.59
  32   9   7    1.21    2.10
  32   9   9    0.71    1.84
  32   9  11    0.26    1.79
  32   9  13    1.86    1.42
  32   9  15    0.50    1.47
  32   9  17    1.92    2.89
  32   9  19   -1.23    2.00
  32   9  21    5.25    2.52
  32   9  23    2.26    2.07
  32   9  25    0.45    2.18
  32   9  27    1.37    2.10
  32  10   0   29.86    7.22
  32  10   2    5.70    2.05
  32  10   4   13.21    5.28
  32  10   6   22.27    4.65
  32  10   8   -3.78    1.84
  32  10  10    4.96    1.73
  32  10  12    9.48    2.34
  32  10  14    6.70    3.05
  32  10  16   41.07    7.38
  32  10  18    4.02    1.73
  32  10  20    1.63    1.92
  32  10  22    6.72    3.15
  32  10  24    3.81    2.63
  32  10  26   60.95   16.18
  32  11   1    0.26    1.65
  32  11   3   11.66    2.73
  32  11   5   44.59    8.98
  32  11   7   23.06    4.23
  32  11   9    2.63    1.81
  32  11  11    1.52    1.52
  32  11  13    8.90    2.65
  32  11  15   19.62    3.52
  32  11  17   29.41    6.20
  32  11  19    2.07    1.71
  32  11  21   -1.63    1.76
  32  11  23    0.18    2.02
  32  11  25    9.56    3.89
  32  11  27    6.33    8.90
  32  12   0   37.16    5.20
  32  12   2    5.54    2.42
  32  12   4   15.05    3.86
  32  12   6   29.62    6.56
  32  12   8   18.93   11.48
  32  12  10    3.70    2.68
  32  12  12  122.31   27.55
  32  12  14   52.47    7.88
  32  12  16  123.00   15.73
  32  12  18   30.59    5.75
  32  12  20   14.55    4.28
  32  12  22    1.16    2.10
  32  12  24   15.57    6.22
  32  12  26  137.23   39.86
  32  13   1   20.32    9.43
  32  13   3   30.33    5.12
  32  13   5   90.65   11.69
  32  13   7   38.92    5.15
  32  13   9    1.21    1.39
  32  13  11   11.24    2.68
  32  13  13   79.80    9.09
  32  13  15  160.57   15.18
  32  13  17  114.62   15.13
  32  13  19   26.92    5.86
  32  13  21    2.63    1.63
  32  13  23    0.74    1.89
  32  13  25   16.46    7.06
  32  13  27    6.49    5.12
  32  14   0  192.79   21.24
  32  14   2  159.39   19.90
  32  14   4  125.94   14.92
  32  14   6    7.59    4.25
  32  14   8   25.29    4.15
  32  14  10    3.83    2.42
  32  14  12   54.99    7.06
  32  14  14   96.69   11.69
  32  14  16  227.17   22.66
  32  14  18   69.38   11.03
  32  14  20   38.97   12.66
  32  14  22    1.76    1.63
  32  14  24    3.97    2.26
  32  14  26   27.76   25.42
  32  15   1    1.23    2.34
  32  15   3   18.67    3.60
  32  15   5   49.60    8.72
  32  15   7   16.62    4.83
  32  15   9    3.39    3.15
  32  15  11   16.44    2.91
  32  15  13  155.30   13.34
  32  15  15  287.80   25.05
  32  15  17  178.30   15.70
  32  15  19   40.89    6.70
  32  15  21    3.47    2.07
  32  15  23   -0.32    1.73
  32  15  25    5.65   10.24
  32  16   0    9.11    2.76
  32  16   2   10.98    2.68
  32  16   4    1.00    1.84
  32  16   6    3.62    2.63
  32  16   8    2.15    3.15
  32  16  10   50.29    8.11
  32  16  12  125.39   13.44
  32  16  14  128.77   14.44
  32  16  16  148.31   13.89
  32  16  18   87.26   10.14
  32  16  20    9.53    2.47
  32  16  22   -1.08    1.34
  32  16  24   -0.34    2.42
  32  17   1    1.08    2.15
  32  17   3   16.31    4.20
  32  17   5   26.84    7.48
  32  17   7   11.84    4.04
  32  17   9    1.18    2.15
  32  17  11   12.24    3.23
  32  17  13  110.68   14.63
  32  17  15  176.96   15.47
  32  17  17  142.85   12.24
  32  17  19   46.66    5.88
  32  17  21    7.90    2.52
  32  17  23    0.97    1.50
  32  18   0  506.25   71.42
  32  18   2  350.19   55.01
  32  18   4  219.42   36.61
  32  18   6   24.08    7.43
  32  18   8    8.95    2.55
  32  18  10    6.93    4.18
  32  18  12   37.31    6.91
  32  18  14   73.76   11.97
  32  18  16   81.48   12.26
  32  18  18   36.50    4.91
  32  18  20   10.03    2.26
  32  18  22   -1.47    1.10
  32  18  24   -4.52    4.86
  32  19   1   -0.26    3.57
  32  19   3    6.12    2.68
  32  19   5   13.79    3.70
  32  19   7    9.90    3.28
  32  19   9    2.15    2.26
  32  19  11    4.62    2.21
  32  19  13   27.13    7.41
  32  19  15   60.76   10.00
  32  19  17   39.31    5.49
  32  19  19    5.41    1.81
  32  19  21    0.84    1.02
  32  20   0   93.51   19.43
  32  20   2   87.86   20.32
  32  20   4   24.00    7.77
  32  20   6   -1.65    2.44
  32  20   8    5.09    1.84
  32  20  10    3.12    2.26
  32  20  12   12.37    3.62
  32  20  14   25.00    6.25
  32  20  16   12.29    2.78
  32  20  18    6.01    1.84
  32  20  20    8.19    3.78
  32  20  22    5.75    6.17
  32  21   1   -0.18    2.84
  32  21   3    3.78    4.07
  32  21   5    0.08    2.26
  32  21   7    5.15    4.20
  32  21   9    4.28    2.68
  32  21  11   -2.84    2.00
  32  21  13    1.94    1.76
  32  21  15    2.60    2.21
  32  21  17    0.21    1.39
  32  21  19    1.92    1.31
  32  21  21   -6.51    4.07
  32  22   0  113.10   23.29
  32  22   2   92.64   19.85
  32  22   4   46.61   13.34
  32  22   6   26.08    7.62
  32  22   8   16.73    5.65
  32  22  10   14.23    7.77
  32  22  12    5.51    3.07
  32  22  14   -3.05    1.68
  32  22  16   -2.34    1.71
  32  22  18   -3.26    1.29
  32  22  20   -0.53    5.72
  32  23   1   -0.47    2.18
  32  23   3    0.34    2.18
  32  23   5    2.23    2.05
  32  23   7    2.78    2.18
  32  23   9    3.31    2.13
  32  23  11    3.47    2.07
  32  23  13   -1.31    1.84
  32  23  15    1.73    1.47
  32  23  17    0.74    1.29
  32  24   0   53.41   12.50
  32  24   2   36.66    9.72
  32  24   4   18.64    6.64
  32  24   6    1.84    2.07
  32  24   8    4.70    2.23
  32  24  10    3.57    2.84
  32  24  12    8.30    4.44
  32  24  14    5.25    2.39
  32  24  16   -0.39    1.58
  32  25   1    0.42    2.60
  32  25   3    0.16    2.28
  32  25   5   -2.49    2.55
  32  25   7    2.39    4.31
  32  25   9    3.49    2.13
  32  25  11   23.90    6.28
  32  25  13   10.19    4.75
  32  25  15    7.30    5.57
  32  26   0   50.73   14.71
  32  26   2   45.64   15.76
  32  26   4    6.20    3.44
  32  26   6    3.49    2.18
  32  26   8   10.29    4.73
  32  26  10   72.90   20.90
  32  26  12   91.43   23.27
  32  26  14   -3.62    4.33
  32  27   1   -3.49    2.36
  32  27   3   -0.05    2.21
  32  27   5   -1.10    3.02
  32  27   7    8.09    7.93
  32  27   9   -1.63    2.31
  32  27  11   -4.33    2.91
  32  28   0  289.43   67.33
  32  28   2  167.72   51.31
  32  28   4   36.29   14.63
  32  28   6    0.03    2.94
  32  28   8    1.97    3.36
  32  28  10  -24.16   18.28
  32  29   1   -3.28    2.99
  32  29   3   -2.10    2.76
  32  29   5   -0.89    3.41
  33   1   0   17.80    3.78
  33   1   2   12.26    4.28
  33   1   4   12.03    3.97
  33   1   6    2.86    2.68
  33   1   8   10.00    3.02
  33   1  10    3.44    2.89
  33   1  12   15.36    7.62
  33   1  14    1.13    1.84
  33   1  16    3.57    2.44
  33   1  18    0.60    3.62
  33   1  20   -1.50    2.55
  33   1  22    0.74    2.28
  33   1  24    4.46    4.75
  33   1  26   -2.97    2.47
  33   1  28    2.55    2.21
  33   2   1    5.04    3.23
  33   2   3    7.04    2.73
  33   2   5    1.34    2.65
  33   2   7    6.59    2.42
  33   2   9   13.34    3.02
  33   2  11   14.57    3.39
  33   2  13   30.99    5.75
  33   2  15   16.49    3.41
  33   2  17  108.08   17.83
  33   2  19   14.15    4.44
  33   2  21   51.15   10.58
  33   2  23    1.08    2.55
  33   2  25    2.31    2.34
  33   2  27   65.04   22.82
  33   3   0   15.55    4.36
  33   3   2   10.21    3.18
  33   3   4    1.37    2.94
  33   3   6    2.34    2.39
  33   3   8   -1.92    2.47
  33   3  10    6.33    2.34
  33   3  12   19.38    5.09
  33   3  14   16.07    3.18
  33   3  16    9.48    3.52
  33   3  18    3.99    4.31
  33   3  20    1.68    1.92
  33   3  22   -0.47    2.21
  33   3  24    2.18    2.39
  33   3  26    7.30    3.31
  33   3  28    1.05    4.10
  33   4   1    7.09    5.09
  33   4   3    5.44    2.76
  33   4   5   -2.15    3.33
  33   4   7   15.36    4.39
  33   4   9    1.92    2.07
  33   4  11    2.02    2.02
  33   4  13   20.85    4.46
  33   4  15   12.45    2.81
  33   4  17   42.54    8.80
  33   4  19    5.04    2.10
  33   4  21   37.76    8.61
  33   4  23   -1.42    2.36
  33   4  25   -1.08    2.26
  33   4  27   12.00    6.28
  33   5   0    5.54    3.15
  33   5   2    3.49    2.99
  33   5   4    1.05    2.63
  33   5   6    3.23    2.73
  33   5   8    3.23    2.94
  33   5  10   13.68    3.97
  33   5  12   36.34   10.42
  33   5  14   11.16    2.55
  33   5  16    9.85    3.33
  33   5  18    3.62    5.25
  33   5  20    4.62    3.33
  33   5  22    1.92    2.18
  33   5  24    3.54    2.52
  33   5  26   13.00   11.00
  33   5  28   -1.63   10.90
  33   6   1    8.25    4.44
  33   6   3    0.34    2.47
  33   6   5    1.29    2.63
  33   6   7    0.71    2.65
  33   6   9    8.82    3.02
  33   6  11    2.89    1.97
  33   6  13    9.87    2.55
  33   6  15    4.52    1.71
  33   6  17   10.48    3.70
  33   6  19    1.63    2.18
  33   6  21   13.44    7.48
  33   6  23    3.54    2.23
  33   6  25    3.31    2.47
  33   6  27    0.81    2.21
  33   7   0    3.26    2.34
  33   7   2    5.25    2.23
  33   7   4    4.02    2.60
  33   7   6    0.32    2.34
  33   7   8    5.04    2.55
  33   7  10   46.24    9.11
  33   7  12  127.51   14.63
  33   7  14   42.91    6.98
  33   7  16   36.68    6.41
  33   7  18   12.71    3.86
  33   7  20    1.44    2.21
  33   7  22   -1.84    1.86
  33   7  24   -0.74    2.21
  33   7  26    5.46    2.49
  33   8   1    2.47    2.26
  33   8   3    0.89    2.15
  33   8   5    1.05    2.10
  33   8   7   13.71    3.78
  33   8   9    1.73    1.94
  33   8  11    3.18    1.73
  33   8  13    6.85    2.89
  33   8  15    7.19    2.18
  33   8  17    4.12    1.73
  33   8  19    0.60    1.79
  33   8  21   17.86    6.28
  33   8  23    1.02    2.05
  33   8  25   41.65   12.42
  33   8  27   -2.18    2.07
  33   9   0   18.70    5.80
  33   9   2   17.09   12.58
  33   9   4    0.24    2.42
  33   9   6    4.28    2.13
  33   9   8    7.88    6.30
  33   9  10    1.08    2.10
  33   9  12    4.52    2.39
  33   9  14    4.28    2.97
  33   9  16    0.81    1.76
  33   9  18    0.16    1.60
  33   9  20   -0.34    1.65
  33   9  22    4.65    1.73
  33   9  24    5.96    5.57
  33   9  26   -3.07    1.97
  33  10   1    8.85    2.68
  33  10   3    4.86    2.13
  33  10   5    5.80    2.78
  33  10   7   69.27   13.94
  33  10   9    2.44    2.55
  33  10  11    2.94    3.36
  33  10  13    1.31    1.39
  33  10  15   10.85    2.73
  33  10  17    2.52    2.76
  33  10  19   -1.31    1.65
  33  10  21    3.60    2.36
  33  10  23    2.02    2.05
  33  10  25   46.71   12.18
  33  10  27   -8.22    5.20
  33  11   0   17.36    5.33
  33  11   2   24.71    5.96
  33  11   4    0.32    1.92
  33  11   6    2.94    2.13
  33  11   8    0.39    1.79
  33  11  10    1.39    1.63
  33  11  12    2.10    1.58
  33  11  14    6.04    2.26
  33  11  16   11.34    2.52
  33  11  18    9.77    4.18
  33  11  20   -0.76    1.73
  33  11  22    2.21    1.73
  33  11  24   -1.00    2.36
  33  11  26    1.55    3.70
  33  12   1   14.44    6.14
  33  12   3   21.69    4.33
  33  12   5   27.76    5.04
  33  12   7  101.65   15.36
  33  12   9    3.57    1.94
  33  12  11    4.12    1.60
  33  12  13    4.12    2.91
  33  12  15   71.95   12.42
  33  12  17    9.19    2.57
  33  12  19    5.09    2.44
  33  12  21    3.76    1.86
  33  12  23   -0.24    2.23
  33  12  25   20.85   10.21
  33  13   0   33.32    5.62
  33  13   2   25.08    4.20
  33  13   4   23.16    4.46
  33  13   6   10.11    2.47
  33  13   8    5.36    1.97
  33  13  10    0.66    1.50
  33  13  12    4.81    1.63
  33  13  14   32.54    5.75
  33  13  16   49.81    6.88
  33  13  18   39.78    6.93
  33  13  20    3.47    1.89
  33  13  22    1.31    1.73
  33  13  24    1.39    2.31
  33  14   1    3.52    2.31
  33  14   3   19.22    3.31
  33  14   5   11.29    2.68
  33  14   7   61.60    8.06
  33  14   9    2.15    1.73
  33  14  11   13.05    2.63
  33  14  13   37.42    5.80
  33  14  15  172.55   17.93
  33  14  17   57.14    7.33
  33  14  19   30.85    6.59
  33  14  21   -0.11    1.44
  33  14  23    3.78    1.52
  33  15   0   24.58    5.86
  33  15   2   18.36    3.26
  33  15   4    5.09    1.79
  33  15   6   15.41    7.62
  33  15   8    9.19    2.81
  33  15  10   19.27    3.02
  33  15  12   65.28    7.75
  33  15  14  114.86   13.58
  33  15  16  125.47   14.23
  33  15  18   63.23    8.85
  33  15  20    8.51    2.52
  33  15  22   -0.58    1.52
  33  15  24   -4.28    4.25
  33  16   1   -1.31    1.73
  33  16   3    6.54    2.57
  33  16   5    7.51    2.70
  33  16   7   35.66    8.30
  33  16   9   -0.66    1.34
  33  16  11    7.77    2.10
  33  16  13   50.65    6.20
  33  16  15  145.13   14.05
  33  16  17   70.03    7.12
  33  16  19   39.65    6.22
  33  16  21   -0.74    1.34
  33  16  23    0.29    1.81
  33  17   0   99.42   15.15
  33  17   2   78.46   11.82
  33  17   4   46.82    8.93
  33  17   6   23.42    5.88
  33  17   8    7.01    2.78
  33  17  10   -2.68    1.39
  33  17  12   12.08    2.73
  33  17  14   68.46    8.04
  33  17  16   52.47    6.77
  33  17  18   38.05    4.99
  33  17  20    4.88    1.84
  33  17  22   -1.60    1.21
  33  18   1    0.03    1.71
  33  18   3    3.60    1.92
  33  18   5    4.73    1.89
  33  18   7   10.45    3.39
  33  18   9   -1.58    1.68
  33  18  11    3.94    2.36
  33  18  13   38.84    6.30
  33  18  15   37.34    5.65
  33  18  17   30.72    5.12
  33  18  19   12.16    2.52
  33  18  21   -3.33    1.18
  33  19   0   25.52    7.27
  33  19   2    7.75    2.86
  33  19   4    3.78    2.39
  33  19   6    0.03    1.94
  33  19   8    0.97    1.84
  33  19  10   -0.68    1.73
  33  19  12   13.02    3.76
  33  19  14   29.36    6.91
  33  19  16   29.31    5.02
  33  19  18   17.51    3.10
  33  19  20    0.84    1.08
  33  20   1    2.15    3.49
  33  20   3   -1.37    2.26
  33  20   5   -1.63    1.76
  33  20   7   -1.68    2.15
  33  20   9   -1.21    1.76
  33  20  11    2.10    1.65
  33  20  13    1.63    1.76
  33  20  15   20.14    3.49
  33  20  17    5.88    1.86
  33  20  19    3.05    1.13
  33  21   0   82.64   19.59
  33  21   2   85.66   16.86
  33  21   4   41.80   10.45
  33  21   6   16.31    5.33
  33  21   8   13.26    4.49
  33  21  10    5.57    3.31
  33  21  12    5.91    4.49
  33  21  14   -0.53    1.50
  33  21  16    1.02    1.73
  33  21  18   -1.26    1.08
  33  22   1   -2.65    1.86
  33  22   3   -0.37    1.94
  33  22   5   -1.71    1.97
  33  22   7    1.44    2.21
  33  22   9    0.68    2.02
  33  22  11    1.34    1.94
  33  22  13   -1.47    1.71
  33  22  15   -3.26    1.42
  33  22  17    1.65    1.55
  33  23   0    5.65    2.68
  33  23   2   10.56    4.91
  33  23   4   -0.21    2.10
  33  23   6    0.08    2.21
  33  23   8    3.65    1.81
  33  23  10   -1.26    2.00
  33  23  12    6.04    1.86
  33  23  14   -0.45    1.60
  33  23  16   -2.10    1.65
  33  24   1    4.65    2.47
  33  24   3    2.63    2.44
  33  24   5    2.36    2.31
  33  24   7   -0.66    1.92
  33  24   9    1.84    1.84
  33  24  11    1.76    2.15
  33  24  13    6.59    5.88
  33  24  15   20.22    9.22
  33  25   0   -0.42    2.70
  33  25   2   -0.08    2.52
  33  25   4    2.42    2.00
  33  25   6    2.78    3.31
  33  25   8   16.73    7.85
  33  25  10   64.33   14.71
  33  25  12   29.17   10.35
  33  26   1    4.70    2.42
  33  26   3    4.07    2.81
  33  26   5    0.95    2.18
  33  26   7    1.94    1.86
  33  26   9    3.41    3.76
  33  26  11    3.31    4.94
  33  27   0  119.69   32.01
  33  27   2   66.17   19.35
  33  27   4    2.68    3.18
  33  27   6    1.23    2.63
  33  27   8   18.85   11.53
  33  28   1   -3.78    2.97
  33  28   3    3.52    5.07
  33  28   5    2.86    2.05
  34   0   0  205.16   76.78
  34   1   1   -6.20    2.73
  34   1   3   -0.50    2.47
  34   1   5   -2.94    2.99
  34   1   7   -3.12    2.36
  34   1   9    3.28    2.21
  34   1  11    2.84    2.07
  34   1  13    2.05    1.63
  34   1  15    2.10    1.86
  34   1  17    2.84    3.49
  34   1  19   -1.00    1.71
  34   1  21    1.29    1.97
  34   1  23   -3.78    2.52
  34   1  25    4.18    2.02
  34   1  27   -2.52    4.75
  34   2   0   72.63   34.71
  34   2   2   32.85    8.51
  34   2   4   28.12   20.11
  34   2   6   11.27    5.80
  34   2   8   15.68    5.80
  34   2  10   33.40    7.35
  34   2  12    5.75    3.05
  34   2  14   90.23   13.47
  34   2  16  125.83   16.94
  34   2  18    5.38    2.10
  34   2  20  105.46   16.36
  34   2  22    5.59    2.28
  34   2  24    2.68    2.44
  34   2  26    9.58    7.33
  34   3   1    0.42    2.78
  34   3   3   13.18    5.80
  34   3   5    4.44    2.34
  34   3   7    7.27    2.70
  34   3   9    8.80    4.54
  34   3  11   20.64    5.62
  34   3  13   11.87    3.02
  34   3  15   10.45    2.42
  34   3  17   -0.11    1.65
  34   3  19    1.97    3.33
  34   3  21    0.00    2.10
  34   3  23    3.68    2.89
  34   3  25    2.68    2.13
  34   3  27    4.57    3.10
  34   4   0   51.89   14.92
  34   4   2    6.09    3.97
  34   4   4   14.36    4.75
  34   4   6   10.66    7.90
  34   4   8    3.89    3.07
  34   4  10   15.78    6.67
  34   4  12    7.93    4.25
  34   4  14   31.83    6.51
  34   4  16   56.38   10.21
  34   4  18    1.08    1.81
  34   4  20   25.34    7.56
  34   4  22    6.85    6.43
  34   4  24   -3.70    1.94
  34   4  26    6.64    4.36
  34   5   1   -6.62    2.68
  34   5   3   36.58   31.77
  34   5   5    2.52    2.91
  34   5   7   25.47   19.04
  34   5   9   24.68    6.67
  34   5  11   66.88   13.58
  34   5  13   77.57   10.71
  34   5  15   21.01    6.12
  34   5  17    1.21    1.47
  34   5  19   -1.10    1.79
  34   5  21    4.15    1.92
  34   5  23    2.44    2.63
  34   5  25    9.37    3.89
  34   6   0    6.38    3.12
  34   6   2    3.07    2.18
  34   6   4   -2.15    3.31
  34   6   6    4.75    5.91
  34   6   8    1.94    2.34
  34   6  10    1.89    2.10
  34   6  12   30.25    8.98
  34   6  14    8.17    2.44
  34   6  16   52.44    7.93
  34   6  18    0.63    1.65
  34   6  20   49.31   10.40
  34   6  22   -2.94    1.76
  34   6  24   21.66    8.77
  34   6  26    5.67    3.18
  34   7   1   -1.29    2.57
  34   7   3    4.31    3.68
  34   7   5    9.11    2.91
  34   7   7   14.13    4.28
  34   7   9   25.31    7.35
  34   7  11   38.05    7.46
  34   7  13   21.24    3.68
  34   7  15   10.32    1.92
  34   7  17    7.67    3.83
  34   7  19    0.11    1.60
  34   7  21    1.94    2.18
  34   7  23   -3.07    1.73
  34   7  25   -2.10    2.47
  34   8   0   11.16    7.62
  34   8   2   16.52    5.86
  34   8   4   13.50    7.72
  34   8   6   -1.29    2.13
  34   8   8   12.42   10.14
  34   8  10   50.02   43.96
  34   8  12   12.47    3.47
  34   8  14   25.71    4.91
  34   8  16    3.68    2.31
  34   8  18    1.71    1.47
  34   8  20    4.31    1.58
  34   8  22   -2.39    1.89
  34   8  24   58.30   18.20
  34   8  26    4.31    6.17
  34   9   1   -1.44    2.34
  34   9   3   17.91    5.02
  34   9   5   22.19    6.56
  34   9   7    7.67    3.20
  34   9   9   17.72    5.15
  34   9  11   21.87    5.12
  34   9  13    6.41    2.55
  34   9  15    1.05    1.29
  34   9  17   -0.05    1.37
  34   9  19   -0.55    1.52
  34   9  21   -2.39    1.76
  34   9  23    2.94    2.99
  34   9  25   -0.60    2.60
  34  10   0    3.70    3.91
  34  10   2   27.76    8.38
  34  10   4    2.63    3.23
  34  10   6   11.84    7.98
  34  10   8   -0.05    2.00
  34  10  10    4.44    3.05
  34  10  12   11.40    7.14
  34  10  14   29.10    5.20
  34  10  16   -1.76    1.26
  34  10  18    3.81    2.36
  34  10  20    0.79    1.55
  34  10  22    1.86    1.65
  34  10  24   44.35   14.81
  34  11   1    4.67    2.86
  34  11   3   44.72   11.11
  34  11   5   31.88    8.22
  34  11   7   47.50   10.74
  34  11   9   17.30    4.96
  34  11  11    5.72    4.20
  34  11  13   -0.16    2.34
  34  11  15    9.24    2.70
  34  11  17    7.51    2.47
  34  11  19    1.52    1.97
  34  11  21    5.67    4.15
  34  11  23   -0.29    1.79
  34  11  25   14.15   11.92
  34  12   0   65.46   11.66
  34  12   2    9.24    3.65
  34  12   4   31.98   13.65
  34  12   6   35.16    9.24
  34  12   8    2.76    2.05
  34  12  10    1.89    2.21
  34  12  12    0.50    2.00
  34  12  14   40.60    7.62
  34  12  16    7.72    2.07
  34  12  18   27.20    5.12
  34  12  20    2.89    1.37
  34  12  22   -0.63    1.52
  34  12  24   24.47   13.65
  34  13   1    4.39    2.86
  34  13   3   19.85    4.99
  34  13   5   30.36    5.41
  34  13   7   18.54    3.83
  34  13   9   -0.03    1.92
  34  13  11    4.25    2.18
  34  13  13   26.44    5.38
  34  13  15   92.06   11.74
  34  13  17   37.84    6.28
  34  13  19   31.75    5.33
  34  13  21    1.81    1.50
  34  13  23   -1.47    1.89
  34  14   0   28.28    5.49
  34  14   2   49.47    7.33
  34  14   4   43.85   11.42
  34  14   6    8.69    3.65
  34  14   8   24.95    5.33
  34  14  10   23.40    5.59
  34  14  12   28.54    6.30
  34  14  14  147.16   22.14
  34  14  16   59.69    8.14
  34  14  18   43.20    7.17
  34  14  20    0.18    1.26
  34  14  22   -1.84    1.76
  34  15   1    6.98    3.39
  34  15   3    8.17    2.42
  34  15   5   15.07    3.26
  34  15   7   12.45    2.21
  34  15   9   -1.63    1.31
  34  15  11    8.27    2.36
  34  15  13   93.59   13.71
  34  15  15  102.99   14.81
  34  15  17   66.23    8.46
  34  15  19   35.42    5.23
  34  15  21    1.50    1.47
  34  15  23   -5.17    2.73
  34  16   0  147.92   20.11
  34  16   2  133.05   18.43
  34  16   4   61.03   14.28
  34  16   6   60.63   10.00
  34  16   8    3.31    1.31
  34  16  10    0.76    1.16
  34  16  12    7.75    2.21
  34  16  14   52.65    9.53
  34  16  16   19.62    4.62
  34  16  18   18.64    4.15
  34  16  20    2.31    1.37
  34  16  22   -5.09    3.86
  34  17   1    1.18    1.60
  34  17   3    0.05    1.60
  34  17   5    1.76    1.76
  34  17   7    1.52    1.79
  34  17   9    0.24    1.31
  34  17  11   12.45    2.84
  34  17  13   44.17    6.72
  34  17  15   74.89   11.42
  34  17  17   38.71    6.38
  34  17  19    6.12    1.92
  34  17  21   -3.39    2.02
  34  18   0    8.22    3.33
  34  18   2    4.96    2.63
  34  18   4    2.73    1.71
  34  18   6   -0.95    1.47
  34  18   8    1.55    1.58
  34  18  10   10.14    5.46
  34  18  12   27.39    4.44
  34  18  14   36.84    5.25
  34  18  16   16.75    3.57
  34  18  18   13.02    2.91
  34  18  20   -2.26    1.52
  34  19   1   -0.47    1.79
  34  19   3    7.46    4.83
  34  19   5   -1.58    1.73
  34  19   7    1.89    1.79
  34  19   9   -0.08    2.15
  34  19  11    6.85    2.73
  34  19  13   23.82    6.22
  34  19  15   20.77    4.52
  34  19  17   18.41    3.33
  34  19  19   -0.39    1.42
  34  20   0  105.56   17.75
  34  20   2   86.87   15.28
  34  20   4   33.09    8.25
  34  20   6   35.95    9.09
  34  20   8    2.73    1.81
  34  20  10    3.36    1.73
  34  20  12    0.42    1.50
  34  20  14    2.76    1.79
  34  20  16    1.26    1.08
  34  20  18   -0.92    1.47
  34  21   1   -0.29    2.15
  34  21   3    0.03    2.21
  34  21   5    1.63    2.02
  34  21   7    0.00    1.84
  34  21   9   -0.89    1.47
  34  21  11   -0.26    1.79
  34  21  13   -1.71    1.68
  34  21  15    0.21    1.23
  34  21  17   -0.63    2.05
  34  22   0    8.74    3.97
  34  22   2    1.76    2.49
  34  22   4    3.47    2.99
  34  22   6    0.68    1.97
  34  22   8    0.29    1.94
  34  22  10   -1.13    1.68
  34  22  12    0.47    1.44
  34  22  14    6.80    5.20
  34  22  16   -3.86    3.68
  34  23   1   -0.79    2.26
  34  23   3    4.52    3.18
  34  23   5    5.38    3.12
  34  23   7    5.75    5.09
  34  23   9    2.02    1.84
  34  23  11    6.01    4.36
  34  23  13    5.38    5.33
  34  23  15    0.79    4.54
  34  24   0   -2.34    1.94
  34  24   2   -1.37    2.23
  34  24   4    0.37    2.47
  34  24   6   22.53    9.32
  34  24   8   35.27   11.27
  34  24  10   76.86   21.98
  34  24  12   -0.08    3.26
  34  25   1    6.64    5.41
  34  25   3    6.56    2.65
  34  25   5   12.87    4.28
  34  25   7   -0.74    2.28
  34  25   9    0.18    2.07
  34  25  11  -15.13   12.74
  34  26   0   45.35   14.78
  34  26   2   38.42   17.09
  34  26   4    1.31    2.68
  34  26   6   -1.68    4.91
  34  26   8    1.71    6.38
  34  27   1    1.44    3.44
  34  27   3   -1.31    8.51
  35   1   0   21.72   10.37
  35   1   2   28.07    8.30
  35   1   4    3.54    3.26
  35   1   6    4.02    2.49
  35   1   8    4.81    6.49
  35   1  10    4.04    4.49
  35   1  12    1.65    1.86
  35   1  14    0.68    1.39
  35   1  16   -1.00    1.26
  35   1  18    0.76    1.79
  35   1  20    5.23    3.12
  35   1  22    1.86    1.84
  35   1  24   -1.79    1.76
  35   1  26   -3.52    1.58
  35   2   1   20.06    3.94
  35   2   3    3.86    3.15
  35   2   5   14.07    8.51
  35   2   7   -1.10    2.70
  35   2   9    2.60    2.86
  35   2  11    9.53    8.06
  35   2  13   79.51   13.71
  35   2  15   24.74    4.36
  35   2  17    0.55    1.44
  35   2  19   13.63    3.44
  35   2  21    2.05    1.84
  35   2  23    1.29    2.70
  35   2  25    8.01    3.23
  35   3   0    8.22    4.10
  35   3   2    6.96    3.33
  35   3   4    4.57    2.65
  35   3   6    3.12    2.89
  35   3   8   10.32    4.75
  35   3  10   22.43    5.51
  35   3  12   16.86    4.70
  35   3  14    7.80    2.39
  35   3  16    2.76    1.50
  35   3  18    1.60    2.52
  35   3  20   -2.07    1.84
  35   3  22    1.68    2.60
  35   3  24    7.33    3.97
  35   4   1    3.02    2.89
  35   4   3    8.48    3.26
  35   4   5   -2.15    2.55
  35   4   7    4.94    3.39
  35   4   9   -0.95    2.05
  35   4  11   -0.79    1.94
  35   4  13   30.43    7.33
  35   4  15    9.06    3.20
  35   4  17    2.63    1.68
  35   4  19    4.10    2.02
  35   4  21   -1.84    2.10
  35   4  23   10.77    5.54
  35   4  25   -3.23    2.39
  35   5   0   -2.91    2.68
  35   5   2    9.51    7.80
  35   5   4   10.56    6.72
  35   5   6    1.86    2.89
  35   5   8    0.58    2.55
  35   5  10   34.03    9.35
  35   5  12   30.38    7.64
  35   5  14   32.56    7.41
  35   5  16    6.88    2.18
  35   5  18    1.16    2.10
  35   5  20    5.04    2.31
  35   5  22    4.52    2.76
  35   5  24   14.26    6.54
  35   6   1    3.07    2.86
  35   6   3    4.02    3.10
  35   6   5   -0.60    2.65
  35   6   7    1.84    3.65
  35   6   9   -1.02    2.05
  35   6  11    0.03    2.52
  35   6  13    4.67    3.15
  35   6  15   15.31    3.39
  35   6  17    0.55    1.23
  35   6  19    0.87    2.10
  35   6  21   -1.79    1.65
  35   6  23   19.98    6.91
  35   6  25    1.52    4.41
  35   7   0    7.17    3.99
  35   7   2    1.68    3.10
  35   7   4    4.49    2.70
  35   7   6    2.94    2.23
  35   7   8    1.21    2.73
  35   7  10   16.83    5.93
  35   7  12   41.02    8.95
  35   7  14   29.12    6.12
  35   7  16    6.33    2.57
  35   7  18    1.81    1.55
  35   7  20    2.31    1.63
  35   7  22    4.57    2.52
  35   7  24   -2.97    2.13
  35   8   1   30.80   19.09
  35   8   3   10.82    3.54
  35   8   5    3.41    2.70
  35   8   7   12.74    3.94
  35   8   9    5.30    3.31
  35   8  11    4.65    3.15
  35   8  13    1.39    2.55
  35   8  15    2.39    1.73
  35   8  17    2.05    1.60
  35   8  19    1.71    1.52
  35   8  21   -0.11    1.55
  35   8  23   31.98   10.06
  35   9   0    2.26    2.68
  35   9   2    5.02    2.05
  35   9   4    1.39    2.15
  35   9   6   -0.03    2.21
  35   9   8    2.44    2.34
  35   9  10   14.63    5.51
  35   9  12    8.59    3.65
  35   9  14   -0.13    1.65
  35   9  16    1.02    1.21
  35   9  18   -0.24    1.16
  35   9  20    2.84    1.50
  35   9  22    9.56    9.95
  35   9  24   -1.29    3.68
  35  10   1    1.94    2.34
  35  10   3   23.76    8.88
  35  10   5   54.36   12.39
  35  10   7   24.13    7.27
  35  10   9    5.57    3.57
  35  10  11    2.52    2.70
  35  10  13    2.26    2.15
  35  10  15    1.84    1.34
  35  10  17    8.90    2.07
  35  10  19   -0.16    1.21
  35  10  21    1.65    2.23
  35  10  23   18.49    6.56
  35  11   0    3.28    2.63
  35  11   2   -0.79    1.84
  35  11   4    0.42    2.13
  35  11   6    3.52    2.31
  35  11   8   10.24    5.59
  35  11  10    9.58    3.10
  35  11  12   -0.74    1.76
  35  11  14    3.52    4.07
  35  11  16    1.81    1.63
  35  11  18    5.23    1.89
  35  11  20   10.21    2.68
  35  11  22    0.66    1.52
  35  12   1    1.10    2.05
  35  12   3    7.35    3.76
  35  12   5   45.64   11.13
  35  12   7   20.95    4.67
  35  12   9   17.23    8.59
  35  12  11   -0.68    1.81
  35  12  13   -2.39    2.31
  35  12  15    3.44    1.68
  35  12  17   16.86    4.12
  35  12  19    1.50    1.21
  35  12  21    2.68    1.42
  35  12  23    0.26    4.23
  35  13   0   72.79   12.66
  35  13   2   72.16   11.53
  35  13   4   24.71    6.14
  35  13   6    5.12    2.70
  35  13   8   13.97   11.29
  35  13  10    7.22    2.84
  35  13  12    9.56    3.23
  35  13  14   25.08    5.83
  35  13  16   29.36    5.83
  35  13  18   16.54    3.94
  35  13  20    3.99    2.13
  35  13  22   -2.70    2.28
  35  14   1    0.58    1.55
  35  14   3    5.23    2.18
  35  14   5   17.88    3.91
  35  14   7   20.22    6.04
  35  14   9   -0.18    1.55
  35  14  11    0.24    1.55
  35  14  13   24.00    5.23
  35  14  15    5.88    2.60
  35  14  17   11.00    2.91
  35  14  19    2.49    2.15
  35  14  21   -1.73    1.55
  35  15   0   28.62    4.81
  35  15   2   26.50    4.57
  35  15   4   27.05    5.02
  35  15   6   13.26    3.12
  35  15   8    8.11    2.39
  35  15  10   -1.86    1.50
  35  15  12    2.26    2.76
  35  15  14    9.64    3.89
  35  15  16   18.91    4.49
  35  15  18    9.69    3.02
  35  15  20   -1.76    1.10
  35  16   1   -1.00    1.21
  35  16   3   -1.58    1.42
  35  16   5    8.90    2.84
  35  16   7    2.55    1.65
  35  16   9    2.05    1.50
  35  16  11    7.22    4.25
  35  16  13   30.59    6.07
  35  16  15   13.55    3.68
  35  16  17   17.49    4.57
  35  16  19    1.21    1.34
  35  17   0   -0.42    1.37
  35  17   2   -1.55    1.39
  35  17   4    1.50    1.31
  35  17   6    1.13    1.79
  35  17   8    2.05    1.21
  35  17  10    3.97    1.39
  35  17  12    6.93    2.23
  35  17  14   18.83    5.09
  35  17  16   22.56    4.41
  35  17  18    5.70    2.91
  35  17  20   13.89   10.42
  35  18   1    5.75    8.14
  35  18   3    0.71    2.00
  35  18   5    4.41    1.73
  35  18   7   -0.76    1.68
  35  18   9    0.63    1.18
  35  18  11    7.93    2.39
  35  18  13   16.65    4.67
  35  18  15    7.22    2.26
  35  18  17    2.63    1.81
  35  18  19    0.16    1.92
  35  19   0   20.01    5.30
  35  19   2   10.48    3.68
  35  19   4    4.46    2.15
  35  19   6    2.73    2.00
  35  19   8    6.51    3.60
  35  19  10    0.45    1.34
  35  19  12    1.50    1.47
  35  19  14    0.37    1.39
  35  19  16   -0.26    1.37
  35  19  18   30.57    4.15
  35  20   1   -0.76    1.73
  35  20   3    3.23    2.65
  35  20   5    2.15    1.89
  35  20   7    7.41    3.15
  35  20   9    6.12    1.97
  35  20  11    2.31    2.15
  35  20  13    6.64    2.23
  35  20  15    1.16    1.63
  35  21   0    3.28    1.63
  35  21   2    2.02    1.81
  35  21   4    0.16    2.05
  35  21   6   -2.02    2.13
  35  21   8   -1.79    1.58
  35  21  10   -0.87    1.65
  35  21  12    4.25    3.52
  35  21  14   -1.76    1.16
  35  22   1    8.17    7.27
  35  22   3    9.09    3.12
  35  22   5    7.96    4.15
  35  22   7    8.53    3.26
  35  22   9    3.91    2.18
  35  22  11    1.44    1.81
  35  22  13    0.76    2.23
  35  23   0    1.31    2.26
  35  23   2    0.21    2.47
  35  23   4    9.40    5.93
  35  23   6   16.04    6.62
  35  23   8   42.85   12.03
  35  23  10   28.91    9.11
  35  23  12   -6.33    7.96
  35  24   1   -0.60    2.18
  35  24   3    7.06    3.41
  35  24   5    5.91    2.99
  35  24   7    4.36    3.20
  35  24   9    4.31    3.07
  35  25   0   33.22    9.51
  35  25   2    3.02    4.49
  35  25   4   -0.47    1.73
  35  25   6   -0.79    3.15
  35  26   1  -10.24    0.76
  36   0   0  275.38   85.03
  36   1   1    2.28    3.89
  36   1   3    4.62    5.54
  36   1   5    5.04    5.70
  36   1   7   -1.10    2.36
  36   1   9    2.89    2.47
  36   1  11   -0.08    2.23
  36   1  13    0.03    2.07
  36   1  15   -2.78    1.42
  36   1  17   -1.29    1.31
  36   1  19   -0.63    1.60
  36   1  21    1.18    1.84
  36   1  23    4.07    2.10
  36   2   0    3.33    2.70
  36   2   2  145.16   36.13
  36   2   4    4.31    4.67
  36   2   6   54.41   17.17
  36   2   8    6.14    5.02
  36   2  10   15.89    7.48
  36   2  12   39.44    8.67
  36   2  14   26.47    5.51
  36   2  16    5.54    2.15
  36   2  18    6.41    2.02
  36   2  20    5.62    1.94
  36   2  22   -0.21    1.97
  36   2  24    8.35    9.22
  36   3   1    1.00    2.49
  36   3   3   -2.21    2.31
  36   3   5    2.52    3.99
  36   3   7    0.63    3.18
  36   3   9   17.33    5.23
  36   3  11   18.75    5.70
  36   3  13    5.86    2.97
  36   3  15    0.63    1.47
  36   3  17    1.89    2.26
  36   3  19    3.33    2.42
  36   3  21    3.86    3.47
  36   3  23   18.20    5.04
  36   4   0   89.94   30.83
  36   4   2    5.91    4.15
  36   4   4   10.77    6.38
  36   4   6    4.57    3.70
  36   4   8   -4.15    2.81
  36   4  10    0.29    2.07
  36   4  12   33.40    7.19
  36   4  14   20.82    5.67
  36   4  16    2.18    1.50
  36   4  18    1.52    1.63
  36   4  20    0.71    1.44
  36   4  22   18.88    8.59
  36   4  24   -0.53    3.81
  36   5   1   -1.94    2.63
  36   5   3   -2.21    2.44
  36   5   5    3.99    2.63
  36   5   7    0.53    3.57
  36   5   9   13.13    5.57
  36   5  11   17.93    6.83
  36   5  13   14.89    4.44
  36   5  15    8.27    2.97
  36   5  17    0.60    1.37
  36   5  19    6.17    2.18
  36   5  21   13.42    4.78
  36   5  23   23.48    6.85
  36   6   0   -6.96    2.73
  36   6   2   77.78   20.19
  36   6   4   -2.34    2.70
  36   6   6   32.43   13.63
  36   6   8    5.07    2.94
  36   6  10   42.80   11.61
  36   6  12    2.86    1.86
  36   6  14   34.82    8.06
  36   6  16    3.62    3.60
  36   6  18    2.18    2.42
  36   6  20   -1.50    1.34
  36   6  22    2.34    2.49
  36   7   1    1.55    2.26
  36   7   3    6.59    4.31
  36   7   5    8.69    3.41
  36   7   7   23.06    8.38
  36   7   9   31.67    9.48
  36   7  11   25.63    8.09
  36   7  13   13.73    4.96
  36   7  15    4.57    1.81
  36   7  17    0.95    1.13
  36   7  19    1.97    1.89
  36   7  21   29.07    7.33
  36   7  23   -0.39    2.91
  36   8   0   28.39    8.51
  36   8   2   -2.65    2.07
  36   8   4    8.04    3.86
  36   8   6    7.67    3.20
  36   8   8   -1.73    2.31
  36   8  10    6.30    2.86
  36   8  12   -0.39    3.02
  36   8  14    4.36    2.94
  36   8  16    4.18    1.55
  36   8  18   -0.13    1.37
  36   8  20    1.97    2.86
  36   8  22    1.52    2.91
  36   9   1   -1.10    2.84
  36   9   3   13.21    5.54
  36   9   5   32.09   11.87
  36   9   7   89.49   20.48
  36   9   9   68.64   16.10
  36   9  11   28.89    8.51
  36   9  13    9.61    5.72
  36   9  15    1.29    1.94
  36   9  17    0.13    1.29
  36   9  19    8.01    2.49
  36   9  21   11.90    4.07
  36   9  23    2.26    9.32
  36  10   0    0.16    2.15
  36  10   2   16.99    8.17
  36  10   4    6.88    3.07
  36  10   6   30.20   10.58
  36  10   8    6.22    3.70
  36  10  10    6.35    3.41
  36  10  12    0.08    1.84
  36  10  14    1.16    2.00
  36  10  16   12.42    3.65
  36  10  18   -1.58    1.29
  36  10  20    2.10    1.39
  36  10  22   -1.31    2.55
  36  11   1    2.00    2.39
  36  11   3    3.81    2.94
  36  11   5   29.80    7.67
  36  11   7   37.66   10.14
  36  11   9   14.65    5.80
  36  11  11    4.88    3.12
  36  11  13   -0.26    1.94
  36  11  15   -1.10    1.50
  36  11  17    1.55    1.73
  36  11  19    3.86    1.86
  36  11  21    2.97    1.94
  36  12   0   97.40   19.43
  36  12   2   25.08    6.49
  36  12   4   16.67    4.88
  36  12   6    0.55    2.86
  36  12   8   -2.05    2.07
  36  12  10    3.49    1.92
  36  12  12    9.48    3.44
  36  12  14    0.29    1.50
  36  12  16   24.18    5.04
  36  12  18    1.21    1.47
  36  12  20   -0.29    1.10
  36  13   1    2.39    2.36
  36  13   3    6.12    3.62
  36  13   5    2.21    2.89
  36  13   7   11.66    4.33
  36  13   9    5.38    2.68
  36  13  11   -0.37    1.92
  36  13  13    2.00    1.73
  36  13  15    8.43    3.12
  36  13  17   16.94    3.57
  36  13  19   -0.13    1.55
  36  13  21   -3.05    3.83
  36  14   0    2.70    2.39
  36  14   2   19.77    5.67
  36  14   4   21.72    5.62
  36  14   6   52.57   12.47
  36  14   8    6.75    3.60
  36  14  10    3.97    2.42
  36  14  12    0.76    2.02
  36  14  14    3.68    1.76
  36  14  16    8.98    3.70
  36  14  18    3.91    1.73
  36  14  20   -1.00    2.07
  36  15   1   -1.31    1.37
  36  15   3    3.10    1.81
  36  15   5    2.70    1.94
  36  15   7    1.79    2.13
  36  15   9    4.83    4.12
  36  15  11    0.76    1.50
  36  15  13   11.66    3.44
  36  15  15   28.28    5.72
  36  15  17    6.51    3.36
  36  15  19   -4.75    1.84
  36  16   0   15.36    4.15
  36  16   2    5.96    2.02
  36  16   4    3.70    1.92
  36  16   6   -1.05    1.31
  36  16   8    1.26    1.58
  36  16  10   13.84    3.89
  36  16  12    6.91    3.15
  36  16  14    9.06    3.28
  36  16  16    8.01    3.89
  36  16  18   -0.60    1.58
  36  17   1   -0.71    1.21
  36  17   3    1.84    2.15
  36  17   5    6.25    6.38
  36  17   7   -0.39    1.23
  36  17   9    1.23    1.13
  36  17  11    4.12    2.05
  36  17  13   11.76    4.12
  36  17  15   16.07    5.02
  36  17  17   -1.05    2.39
  36  18   0    2.34    1.58
  36  18   2    8.19    2.13
  36  18   4    2.81    2.18
  36  18   6   -1.02    1.16
  36  18   8    1.42    1.08
  36  18  10   -1.52    1.42
  36  18  12    3.31    1.55
  36  18  14    3.18    1.50
  36  18  16    2.00    2.42
  36  19   1    2.26    1.73
  36  19   3    1.68    2.13
  36  19   5   13.89    3.05
  36  19   7   13.92    3.41
  36  19   9   11.00    3.20
  36  19  11    6.67    2.21
  36  19  13    6.30    1.86
  36  19  15   -1.23    1.44
  36  20   0    4.18    1.92
  36  20   2    3.18    1.55
  36  20   4   -0.37    1.60
  36  20   6   -2.05    1.52
  36  20   8    0.60    1.42
  36  20  10    2.70    1.52
  36  20  12   -1.81    1.18
  36  20  14   -1.29    2.47
  36  21   1    0.26    1.79
  36  21   3    7.90    3.65
  36  21   5    7.46    3.33
  36  21   7   19.25    5.91
  36  21   9    5.07    2.42
  36  21  11    4.07    2.18
  36  21  13    0.13    3.05
  36  22   0    1.92    2.07
  36  22   2    3.81    2.68
  36  22   4   22.98    7.22
  36  22   6    3.10    3.52
  36  22   8    4.83    2.28
  36  22  10    1.23    4.41
  36  23   1   -3.31    2.00
  36  23   3   16.67    5.07
  36  23   5   13.10    6.22
  36  23   7   16.78   10.95
  36  23   9  -11.74   11.63
  36  24   0   -4.44    3.86
  36  24   2    9.06   10.08
  36  24   4    0.50    2.10
  37   1   0    8.32    6.88
  37   1   2    4.83    4.73
  37   1   4   13.86    7.46
  37   1   6   -0.76    3.52
  37   1   8    6.51    4.73
  37   1  10    3.05    3.15
  37   1  12    6.59    2.39
  37   1  14    2.07    1.79
  37   1  16   -0.95    1.39
  37   1  18   -1.39    1.16
  37   1  20    0.87    1.26
  37   1  22    0.76    1.79
  37   2   1    8.25    5.57
  37   2   3   10.21    4.28
  37   2   5   14.71    6.25
  37   2   7    2.00    2.34
  37   2   9   -0.79    2.21
  37   2  11   36.00    9.19
  37   2  13   -1.68    1.89
  37   2  15    8.46    2.89
  37   2  17    0.55    1.37
  37   2  19    1.63    2.52
  37   2  21   -1.18    1.52
  37   2  23   -1.52    4.62
  37   3   0    3.78    3.70
  37   3   2    5.17    5.23
  37   3   4    4.94    6.20
  37   3   6    5.59    2.42
  37   3   8    2.31    2.73
  37   3  10    6.25    3.36
  37   3  12    3.44    2.23
  37   3  14    1.73    1.92
  37   3  16   -0.16    1.34
  37   3  18    3.57    1.76
  37   3  20    5.49    2.42
  37   3  22    3.07    2.73
  37   4   1    1.08    3.83
  37   4   3    6.14    2.78
  37   4   5    7.43    4.62
  37   4   7    0.92    2.65
  37   4   9   -3.26    2.47
  37   4  11    2.02    3.26
  37   4  13    6.46    3.02
  37   4  15    0.92    1.94
  37   4  17    1.52    1.65
  37   4  19    2.70    1.21
  37   4  21    0.39    1.37
  37   5   0   20.98    7.67
  37   5   2   13.79    5.96
  37   5   4    7.83    3.91
  37   5   6   25.60    7.64
  37   5   8   59.63   14.10
  37   5  10   57.67   12.50
  37   5  12   17.75    6.70
  37   5  14   19.46    6.41
  37   5  16    2.99    2.97
  37   5  18    1.89    2.00
  37   5  20   14.81    3.78
  37   5  22   19.51   12.47
  37   6   1   -1.16    4.02
  37   6   3    2.10    2.55
  37   6   5    9.87    4.46
  37   6   7    0.55    2.18
  37   6   9    8.53    3.78
  37   6  11    3.57    5.41
  37   6  13    3.36    2.60
  37   6  15    1.86    2.31
  37   6  17    1.34    1.50
  37   6  19    0.18    1.18
  37   6  21    0.58    1.92
  37   7   0    4.44    2.86
  37   7   2    7.38    5.62
  37   7   4    4.57    2.84
  37   7   6    5.23    2.60
  37   7   8    8.95    2.60
  37   7  10    4.96    2.57
  37   7  12   12.21    5.70
  37   7  14   -0.63    2.23
  37   7  16   -1.63    1.52
  37   7  18    0.92    1.55
  37   7  20   24.29    6.75
  37   7  22    0.05    6.41
  37   8   1    3.70    2.78
  37   8   3    3.44    3.18
  37   8   5   85.05   29.17
  37   8   7    1.39    3.20
  37   8   9   34.40   10.29
  37   8  11    1.65    2.36
  37   8  13    1.47    2.86
  37   8  15    0.55    2.13
  37   8  17   -1.00    1.31
  37   8  19   -1.47    1.18
  37   8  21   -0.21    2.13
  37   9   0    9.40    8.80
  37   9   2    5.36    2.91
  37   9   4   -2.26    2.28
  37   9   6   13.00    5.15
  37   9   8   45.43   10.45
  37   9  10    1.21    3.54
  37   9  12    8.25    4.28
  37   9  14    0.32    2.65
  37   9  16   -0.24    1.60
  37   9  18    6.91    2.89
  37   9  20    8.77    3.52
  37  10   1    5.49    2.34
  37  10   3   -1.68    2.13
  37  10   5   74.18   15.94
  37  10   7   13.02    5.49
  37  10   9   17.62    6.20
  37  10  11    3.60    2.05
  37  10  13   -0.63    1.84
  37  10  15    4.62    2.07
  37  10  17   -0.37    1.31
  37  10  19    1.50    1.39
  37  10  21  -11.97    4.94
  37  11   0   10.37    6.22
  37  11   2   33.64    8.09
  37  11   4    3.83    3.76
  37  11   6    0.63    2.15
  37  11   8   -1.39    1.79
  37  11  10   -0.79    1.92
  37  11  12    1.55    1.73
  37  11  14   -0.92    1.71
  37  11  16    2.23    1.65
  37  11  18    3.33    2.10
  37  11  20    1.89    2.52
  37  12   1    1.81    2.23
  37  12   3    0.50    2.15
  37  12   5   18.62    6.83
  37  12   7   10.00    4.99
  37  12   9    9.19    3.70
  37  12  11    1.58    1.92
  37  12  13   -0.29    1.89
  37  12  15    5.86    3.20
  37  12  17    3.20    1.58
  37  12  19    1.29    2.99
  37  13   0    2.28    2.47
  37  13   2   -0.89    1.81
  37  13   4    1.63    2.02
  37  13   6    2.91    2.49
  37  13   8    4.39    2.78
  37  13  10   -3.05    2.21
  37  13  12    1.79    1.68
  37  13  14    1.50    1.60
  37  13  16    2.86    1.73
  37  13  18    1.16    1.63
  37  14   1    3.33    1.84
  37  14   3   -1.39    2.44
  37  14   5   11.71    4.25
  37  14   7   -0.03    2.02
  37  14   9    1.97    1.63
  37  14  11   -1.13    1.89
  37  14  13    3.36    1.73
  37  14  15    9.22    5.02
  37  14  17   -0.11    1.71
  37  15   0   30.85    7.01
  37  15   2   15.47    4.36
  37  15   4    1.81    2.57
  37  15   6    0.68    2.02
  37  15   8    1.52    1.76
  37  15  10    5.30    2.47
  37  15  12    0.29    2.89
  37  15  14    3.18    2.97
  37  15  16    6.01    2.05
  37  16   1    1.92    1.55
  37  16   3    0.76    1.55
  37  16   5   -0.76    1.47
  37  16   7    1.26    1.42
  37  16   9    0.66    1.92
  37  16  11    1.29    1.71
  37  16  13   -0.74    1.68
  37  16  15    2.81    2.76
  37  17   0    0.68    1.29
  37  17   2   -1.50    1.26
  37  17   4    0.32    1.47
  37  17   6   -0.92    1.42
  37  17   8    0.53    1.37
  37  17  10   -1.05    1.65
  37  17  12    2.86    2.10
  37  17  14   -0.34    1.94
  37  18   1   -0.42    1.31
  37  18   3   -1.00    1.18
  37  18   5    1.18    1.47
  37  18   7    5.28    2.44
  37  18   9    5.25    3.23
  37  18  11    0.47    2.10
  37  18  13    7.06    3.05
  37  19   0    1.71    2.00
  37  19   2    2.02    1.18
  37  19   4    5.57    4.96
  37  19   6    1.89    1.47
  37  19   8    0.89    1.16
  37  19  10   -0.29    1.05
  37  19  12   -2.05    1.63
  37  20   1   -0.63    1.29
  37  20   3    9.79    2.55
  37  20   5   16.75    4.07
  37  20   7    9.32    3.60
  37  20   9   14.47    4.49
  37  20  11   -0.13    1.68
  37  21   0    5.28    5.25
  37  21   2   -1.05    1.50
  37  21   4   -0.55    1.39
  37  21   6    0.47    1.42
  37  21   8   -1.63    1.71
  37  21  10  -13.47    4.78
  37  22   1   -0.32    1.97
  37  22   3    3.36    3.62
  37  22   5   13.29    8.67
  37  22   7   -7.04   12.39
  37  23   0   -2.76    2.02
  37  23   2   -3.52    2.70
  38   0   0   60.42   36.03
  38   1   1    1.97    2.81
  38   1   3   -0.76    2.70
  38   1   5    5.51    8.82
  38   1   7    1.39    2.15
  38   1   9   -1.34    2.28
  38   1  11   -1.08    2.00
  38   1  13    0.81    2.05
  38   1  15   -3.54    1.63
  38   1  17    4.70    2.21
  38   1  19    0.66    1.34
  38   1  21   -3.76    2.65
  38   2   0    3.02    3.18
  38   2   2   45.48   15.86
  38   2   4   -0.29    2.42
  38   2   6   42.99   14.00
  38   2   8    1.84    2.39
  38   2  10   31.67    9.66
  38   2  12    2.86    2.07
  38   2  14   23.58    6.51
  38   2  16   -1.00    1.50
  38   2  18   25.79    5.88
  38   2  20    0.79    1.05
  38   3   1    0.53    2.68
  38   3   3    3.15    2.57
  38   3   5    3.33    2.21
  38   3   7   -0.45    2.34
  38   3   9    1.76    2.84
  38   3  11   14.23    4.83
  38   3  13    5.25    2.47
  38   3  15   -0.97    1.55
  38   3  17    0.55    1.60
  38   3  19    1.79    1.65
  38   3  21    2.39    3.18
  38   4   0  150.57   40.12
  38   4   2   -2.97    3.52
  38   4   4  163.10   33.11
  38   4   6   -0.53    2.91
  38   4   8   43.33   13.34
  38   4  10   -0.42    2.28
  38   4  12   22.22    9.93
  38   4  14   -0.92    1.86
  38   4  16    2.94    2.10
  38   4  18    6.43    2.65
  38   4  20   -3.26    1.26
  38   5   1   18.88   16.33
  38   5   3   -0.68    2.84
  38   5   5    2.65    2.81
  38   5   7   16.49    7.69
  38   5   9   26.89    7.62
  38   5  11   16.94    5.49
  38   5  13   15.36    7.48
  38   5  15   -0.81    2.36
  38   5  17   -0.58    1.50
  38   5  19   21.53    5.15
  38   5  21    4.12    9.72
  38   6   0   -2.78    2.39
  38   6   2   20.22    7.35
  38   6   4    4.41    3.33
  38   6   6    6.01    2.65
  38   6   8    1.08    4.60
  38   6  10    1.94    2.31
  38   6  12    0.00    2.21
  38   6  14    2.76    2.60
  38   6  16    1.39    1.55
  38   6  18   11.45    3.54
  38   6  20   -1.55    1.79
  38   7   1   -0.24    2.13
  38   7   3    0.08    2.68
  38   7   5    6.35    2.60
  38   7   7   21.45    8.22
  38   7   9   26.81   10.11
  38   7  11   16.94    5.99
  38   7  13   12.50    4.65
  38   7  15   -3.07    1.71
  38   7  17    6.98    2.65
  38   7  19   32.22    7.88
  38   8   0   12.63    6.17
  38   8   2   -2.00    2.52
  38   8   4   37.84   15.05
  38   8   6    7.62    3.39
  38   8   8   46.45   14.05
  38   8  10    3.05    3.52
  38   8  12   18.28    6.51
  38   8  14   -0.42    2.52
  38   8  16    3.07    5.09
  38   8  18    9.79    3.44
  38   9   1   -0.37    2.63
  38   9   3    1.81    2.42
  38   9   5    8.11    3.89
  38   9   7   12.18    5.62
  38   9   9    3.86    2.97
  38   9  11    9.74    4.54
  38   9  13    6.83    3.86
  38   9  15    2.10    1.97
  38   9  17    4.73    2.60
  38   9  19   21.95   11.19
  38  10   0    0.76    3.07
  38  10   2   17.75    8.69
  38  10   4    4.60    2.42
  38  10   6    4.46    3.33
  38  10   8   78.59   24.39
  38  10  10   10.63    8.85
  38  10  12    4.10    2.42
  38  10  14   -2.31    2.02
  38  10  16   -0.89    1.86
  38  10  18   -0.55    3.05
  38  11   1    0.76    3.15
  38  11   3   12.53    7.33
  38  11   5   19.59    6.77
  38  11   7   11.92    5.96
  38  11   9   11.19    3.81
  38  11  11    4.25    2.78
  38  11  13    0.68    1.58
  38  11  15    0.79    2.02
  38  11  17    2.57    1.94
  38  12   0   -1.18    2.34
  38  12   2    5.99    3.60
  38  12   4   14.28    5.51
  38  12   6    2.36    2.55
  38  12   8   29.99    9.35
  38  12  10    0.95    2.55
  38  12  12   -0.53    2.31
  38  12  14   -0.16    1.86
  38  12  16    3.23    2.00
  38  12  18  -16.20    6.91
  38  13   1   -1.29    1.81
  38  13   3   -0.42    2.31
  38  13   5   14.13    5.04
  38  13   7    2.63    2.73
  38  13   9    3.52    1.97
  38  13  11    1.58    2.00
  38  13  13    0.92    1.97
  38  13  15   -0.68    1.89
  38  13  17   -5.57    6.91
  38  14   0   26.15    6.93
  38  14   2   23.06    8.25
  38  14   4    0.32    1.84
  38  14   6    0.95    1.94
  38  14   8   -1.02    1.94
  38  14  10    5.09    2.65
  38  14  12   -0.29    1.73
  38  14  14   -0.32    1.89
  38  14  16    1.58    4.44
  38  15   1    2.34    2.99
  38  15   3    0.71    1.71
  38  15   5   -0.84    2.02
  38  15   7   -1.08    1.73
  38  15   9   -0.95    2.00
  38  15  11   -0.16    1.92
  38  15  13   -1.52    2.26
  38  15  15   -3.39    4.15
  38  16   0    0.32    1.50
  38  16   2   -1.21    1.60
  38  16   4   -1.81    1.79
  38  16   6    0.79    1.68
  38  16   8    2.44    1.81
  38  16  10   -2.13    1.60
  38  16  12   -2.13    2.02
  38  16  14   -6.85    3.94
  38  17   1    1.16    1.73
  38  17   3   -2.15    1.47
  38  17   5    1.42    1.84
  38  17   7    1.21    1.97
  38  17   9    0.87    1.76
  38  17  11   -1.97    2.07
  38  17  13   11.29   11.71
  38  18   0   18.30    4.36
  38  18   2   19.98    4.67
  38  18   4   16.73    4.02
  38  18   6    6.04    2.81
  38  18   8   16.94    4.91
  38  18  10    1.42    2.10
  38  19   1    1.65    1.71
  38  19   3    5.70    1.89
  38  19   5   11.63    3.57
  38  19   7   20.09    5.09
  38  19   9   -4.73    2.39
  38  20   0    0.00    2.81
  38  20   2    0.66    1.05
  38  20   4   -0.66    1.26
  38  20   6    0.18    1.50
  38  20   8    4.67    4.52
  38  21   1    0.74    1.71
  38  21   3   -2.42    2.70
  38  21   5   -1.50    8.35
  39   1   0    3.12    3.07
  39   1   2   -0.11    2.78
  39   1   4    8.82    4.52
  39   1   6    4.96    2.60
  39   1   8   -2.86    2.73
  39   1  10   -3.12    2.44
  39   1  12    1.89    2.34
  39   1  14    2.39    2.00
  39   1  16    0.18    1.86
  39   1  18   -1.29    1.73
  39   2   1   -0.74    2.91
  39   2   3   18.54   10.69
  39   2   5   -0.47    6.14
  39   2   7    0.11    3.07
  39   2   9    8.48    8.67
  39   2  11    0.47    2.44
  39   2  13   11.53    4.54
  39   2  15    0.84    1.79
  39   2  17   19.51    6.70
  39   2  19   -2.00    2.39
  39   3   0    6.33    7.48
  39   3   2   10.03    5.04
  39   3   4   -2.42    2.60
  39   3   6   13.44    6.46
  39   3   8    8.14    4.39
  39   3  10   21.53    8.43
  39   3  12   11.69    5.17
  39   3  14    1.60    2.63
  39   3  16   -1.44    1.68
  39   3  18   -1.81    1.42
  39   4   1   -0.45    2.52
  39   4   3    5.65    3.91
  39   4   5    3.99    3.26
  39   4   7    2.86    2.70
  39   4   9    1.26    2.26
  39   4  11   -0.34    2.44
  39   4  13   -1.79    2.47
  39   4  15    0.92    1.92
  39   4  17   12.13    8.67
  39   4  19    0.55    2.86
  39   5   0    7.38    3.10
  39   5   2   18.49    6.75
  39   5   4    2.94    3.15
  39   5   6    1.18    2.47
  39   5   8   -0.68    2.18
  39   5  10    4.99    2.65
  39   5  12    3.39    2.23
  39   5  14    4.07    2.91
  39   5  16    1.10    1.84
  39   5  18    8.35    3.91
  39   6   1    1.02    2.94
  39   6   3   26.57    9.74
  39   6   5   -1.44    2.26
  39   6   7    7.88    4.12
  39   6   9   -0.60    2.73
  39   6  11   -2.44    2.42
  39   6  13    1.60    2.42
  39   6  15   -2.00    1.94
  39   6  17    1.37    3.18
  39   7   0    1.50    3.39
  39   7   2    2.57    2.31
  39   7   4    1.60    3.31
  39   7   6    2.99    3.05
  39   7   8   15.60   12.66
  39   7  10    2.86    4.73
  39   7  12   16.36    5.80
  39   7  14    2.91    2.52
  39   7  16    2.60    1.86
  39   7  18    7.83    8.88
  39   8   1    1.68    2.52
  39   8   3   21.82    7.43
  39   8   5    3.28    2.18
  39   8   7   15.31    5.09
  39   8   9    4.96    2.84
  39   8  11   -0.55    2.02
  39   8  13    0.47    1.81
  39   8  15   -0.55    1.97
  39   8  17   -1.21    2.86
  39   9   0    1.68    2.49
  39   9   2   -4.81    2.44
  39   9   4    0.71    2.34
  39   9   6   -1.81    2.55
  39   9   8    2.73    2.94
  39   9  10   -1.34    2.28
  39   9  12    1.73    2.63
  39   9  14    0.16    1.79
  39   9  16    1.05    1.86
  39  10   1   -0.11    2.28
  39  10   3   31.51    8.82
  39  10   5    1.42    2.49
  39  10   7   21.61    7.35
  39  10   9   -3.78    2.10
  39  10  11    2.15    3.12
  39  10  13   -0.39    2.26
  39  10  15   -2.15    2.39
  39  11   0    2.47    2.07
  39  11   2    5.36    2.55
  39  11   4   -1.50    2.10
  39  11   6    3.33    3.02
  39  11   8    3.39    3.41
  39  11  10   -0.42    2.28
  39  11  12    1.31    2.15
  39  11  14   -3.81    1.86
  39  11  16    5.67    4.65
  39  12   1   -1.05    2.18
  39  12   3    7.83    4.28
  39  12   5   -1.29    2.00
  39  12   7   24.05    7.98
  39  12   9   -1.21    2.13
  39  12  11    0.71    2.23
  39  12  13    0.60    2.36
  39  12  15   -4.54    3.83
  39  13   0   10.61    4.99
  39  13   2   -0.11    2.23
  39  13   4    2.76    2.23
  39  13   6   -2.99    1.81
  39  13   8   -0.45    1.94
  39  13  10   -1.60    1.94
  39  13  12   -2.89    2.15
  39  13  14   -2.49    3.39
  39  14   1    2.21    2.05
  39  14   3    1.81    2.63
  39  14   5    1.42    1.84
  39  14   7   -2.31    3.02
  39  14   9    2.65    1.94
  39  14  11    2.00    1.84
  39  14  13   -2.97    2.89
  39  15   0   -0.13    1.73
  39  15   2    1.55    2.13
  39  15   4    2.15    2.00
  39  15   6   -1.23    2.10
  39  15   8    0.45    2.00
  39  15  10    0.74    2.68
  39  15  12    0.50    3.91
  39  16   1    0.16    1.76
  39  16   3   -0.45    1.65
  39  16   5    0.29    2.13
  39  16   7   -1.63    1.94
  39  16   9    2.81    2.34
  39  16  11   -4.94    4.52
  39  17   0   12.34    4.62
  39  17   2   18.30    6.12
  39  17   4    8.98    4.04
  39  17   6    2.49    2.91
  39  17   8    3.60    3.28
  39  18   1   -0.55    1.79
  39  18   3   -2.57    1.63
  39  18   5   10.58    6.83
  39  18   7   -3.28    1.65
  39  19   0   -3.70    2.23
  39  19   2   -4.88    2.39
  39  19   4   -1.92    6.09
  40   0   0    5.70    5.51
  40   1   1    3.86    2.73
  40   1   3    0.63    3.36
  40   1   5   -2.15    2.65
  40   1   7    2.70    3.18
  40   1   9    2.84    3.07
  40   1  11    1.79    2.81
  40   1  13   -1.21    2.39
  40   1  15   -0.47    1.97
  40   1  17    0.79    3.26
  40   2   0   -3.70    2.68
  40   2   2   77.39   21.58
  40   2   4   -4.28    3.41
  40   2   6    9.14    4.86
  40   2   8   -4.20    2.70
  40   2  10   -0.84    2.68
  40   2  12   -2.44    2.57
  40   2  14    2.68    2.63
  40   2  16   30.04   11.16
  40   3   1    1.16    2.81
  40   3   3   -2.99    2.89
  40   3   5    2.10    2.57
  40   3   7   -3.33    2.55
  40   3   9   -3.23    2.78
  40   3  11    3.65    2.39
  40   3  13    1.76    2.49
  40   3  15   -2.52    2.05
  40   3  17    0.37    4.49
  40   4   0   10.85    7.41
  40   4   2   -1.68    2.63
  40   4   4   38.29   13.10
  40   4   6    0.53    3.05
  40   4   8    1.16    2.99
  40   4  10    1.39    2.44
  40   4  12    2.65    2.84
  40   4  14    0.66    3.76
  40   4  16   12.92   11.42
  40   5   1   -0.79    2.26
  40   5   3    1.08    2.23
  40   5   5    1.10    3.31
  40   5   7   11.24    6.77
  40   5   9   -2.47    2.76
  40   5  11    5.23    3.65
  40   5  13    0.13    2.78
  40   5  15    1.13    2.31
  40   6   0    4.39    2.39
  40   6   2   15.60    7.85
  40   6   4    1.05    2.31
  40   6   6   49.89   16.41
  40   6   8    1.10    4.25
  40   6  10   29.07   11.74
  40   6  12    0.34    2.44
  40   6  14   -0.21    2.42
  40   6  16   -3.65    5.30
  40   7   1   -6.04    2.65
  40   7   3   -0.05    3.31
  40   7   5    0.74    2.81
  40   7   7    3.31    3.23
  40   7   9   -0.47    4.60
  40   7  11    4.33    4.20
  40   7  13    3.12    2.18
  40   7  15   -6.85    3.39
  40   8   0    8.11    5.44
  40   8   2    4.39    6.07
  40   8   4    4.99    2.84
  40   8   6   13.76    7.04
  40   8   8   -1.44    2.49
  40   8  10   -3.65    3.12
  40   8  12   -1.18    2.47
  40   8  14    1.65    2.55
  40   9   1   -0.60    2.34
  40   9   3    4.75    2.63
  40   9   5    2.76    2.57
  40   9   7    1.94    3.26
  40   9   9    5.17    2.86
  40   9  11   12.68    3.99
  40   9  13    2.81    3.23
  40  10   0   -2.63    2.26
  40  10   2   -1.02    2.42
  40  10   4   -1.31    2.78
  40  10   6   17.99    8.59
  40  10   8   -1.60    2.60
  40  10  10   15.49    6.77
  40  10  12   10.08    6.07
  40  10  14    1.94    4.81
  40  11   1   -1.26    2.42
  40  11   3   -0.47    2.28
  40  11   5    4.10    2.89
  40  11   7    6.22    2.70
  40  11   9    8.30    3.86
  40  11  11    1.55    2.44
  40  11  13    1.13    5.04
  40  12   0    0.95    3.54
  40  12   2    6.43    2.49
  40  12   4   -0.47    2.42
  40  12   6    1.31    2.34
  40  12   8    1.08    2.28
  40  12  10    3.26    2.55
  40  12  12    2.02    4.07
  40  13   1   -1.34    2.39
  40  13   3    4.81    5.23
  40  13   5    1.00    2.55
  40  13   7   -2.84    2.31
  40  13   9    0.39    2.44
  40  13  11   -5.51    4.18
  40  14   0    4.41    2.73
  40  14   2   -0.24    1.97
  40  14   4    0.29    1.94
  40  14   6    5.09    4.23
  40  14   8    0.68    1.86
  40  14  10   -4.96    5.30
  40  15   1    0.05    2.05
  40  15   3   -1.79    2.18
  40  15   5    3.47    1.89
  40  15   7   -8.04    2.42
  40  16   0   17.99   10.35
  40  16   2   18.51    7.59
  40  16   4   40.96   17.80
  40  16   6  -11.27   11.87
  40  17   1   -1.23    4.04
  40  17   3    1.23    2.34
  41   1   0   -0.18    3.31
  41   1   2    0.76    2.49
  41   1   4   -0.45    2.78
  41   1   6    2.05    2.81
  41   1   8    5.23    2.63
  41   1  10    3.31    2.26
  41   1  12   -1.68    2.05
  41   1  14    8.90   18.04
  41   2   1    1.71    2.86
  41   2   3   -0.05    3.15
  41   2   5   -3.76    3.10
  41   2   7   -4.94    2.52
  41   2   9   -0.71    2.47
  41   2  11    0.16    2.63
  41   2  13    1.73    3.18
  41   2  15  -11.95    0.79
  41   3   0    3.78    9.27
  41   3   2   -5.20    2.55
  41   3   4   -1.29    2.81
  41   3   6    1.31    2.28
  41   3   8   -0.74    1.94
  41   3  10    5.09    2.81
  41   3  12    6.20    5.23
  41   3  14    8.09    8.67
  41   4   1   -1.44    2.70
  41   4   3    2.70    2.86
  41   4   5    1.84    3.41
  41   4   7    1.92    2.36
  41   4   9    0.47    2.73
  41   4  11    1.58    2.91
  41   4  13   -2.28    3.68
  41   5   0    3.94    2.57
  41   5   2    3.52    3.10
  41   5   4    7.25    3.26
  41   5   6    0.18    2.86
  41   5   8    6.12    3.91
  41   5  10    3.28    4.52
  41   5  12    1.50    2.99
  41   5  14  -12.18    5.44
  41   6   1   -0.89    3.12
  41   6   3   -4.65    2.94
  41   6   5    0.68    2.60
  41   6   7    1.31    2.73
  41   6   9   -3.26    2.55
  41   6  11   -2.02    3.12
  41   6  13   -3.86    3.70
  41   7   0    3.26    5.80
  41   7   2    0.16    2.65
  41   7   4    6.64    2.78
  41   7   6    0.11    2.78
  41   7   8    3.49    3.12
  41   7  10    4.10    8.17
  41   7  12    5.44    3.36
  41   8   1    1.79    2.73
  41   8   3   -3.49    2.21
  41   8   5    2.42    3.18
  41   8   7    0.29    3.20
  41   8   9   -1.52    2.02
  41   8  11   -4.25    3.62
  41   9   0    1.92    2.18
  41   9   2   -0.79    2.68
  41   9   4    0.53    2.34
  41   9   6    0.87    2.05
  41   9   8   -0.32    2.68
  41   9  10    2.60    4.25
  41  10   1    0.16    1.97
  41  10   3    3.02    2.44
  41  10   5    0.79    1.86
  41  10   7   -0.55    2.34
  41  10   9    2.39    2.81
  41  10  11   -1.02    3.36
  41  11   0    2.39    2.65
  41  11   2   -1.18    2.73
  41  11   4   -1.18    2.44
  41  11   6   -2.42    2.57
  41  11   8   -3.44    3.26
  41  11  10   -3.07    3.52
  41  12   1    0.45    2.21
  41  12   3    0.39    2.34
  41  12   5    4.33    3.31
  41  12   7   -0.79    2.55
  41  12   9   -0.03    1.52
  41  13   0   -0.71    3.41
  41  13   2    1.44    2.36
  41  13   4   -0.76    2.97
  41  13   6   -2.89    3.49
  41  13   8    2.63    0.21
  41  14   1    0.55    2.84
  41  14   3    0.95    3.89
  42   0   0    2.07    9.58
  42   1   1   -5.36    2.97
  42   1   3   -3.54    4.20
  42   1   5    1.65    2.36
  42   1   7   -0.08    3.36
  42   1   9   -2.89    2.94
  42   1  11    1.13    3.57
  42   2   0   -1.05    3.20
  42   2   2    8.53    9.48
  42   2   4   27.62   24.60
  42   2   6    5.93    6.49
  42   2   8    3.68    2.65
  42   2  10    0.42    3.62
  42   3   1    4.78    3.89
  42   3   3    0.29    3.28
  42   3   5    3.36    2.84
  42   3   7   -1.05    2.34
  42   3   9    0.39    3.05
  42   3  11   -7.09    7.41
  42   4   0    4.07    5.23
  42   4   2    1.79    3.26
  42   4   4    4.31    4.62
  42   4   6   -2.31    3.49
  42   4   8   -1.29    2.76
  42   4  10    3.05    3.10
  42   5   1   -0.16    2.86
  42   5   3    1.29    2.99
  42   5   5   -1.26    2.68
  42   5   7   -4.62    3.23
  42   5   9   -3.36    2.94
  42   5  11   -9.19    9.82
  42   6   0   -0.66    2.23
  42   6   2   25.42    9.95
  42   6   4   -2.89    2.31
  42   6   6   -0.29    2.94
  42   6   8    8.06    7.85
  42   6  10   -0.45    5.46
  42   7   1   -2.05    2.28
  42   7   3    2.39    3.65
  42   7   5   -3.47    3.65
  42   7   7    1.63    3.44
  42   7   9   -3.15    3.57
  42   8   0   30.09   26.23
  42   8   2   -2.31    2.55
  42   8   4    4.99    3.41
  42   8   6    4.65    3.76
  42   8   8    1.94    7.01
  42   9   1    4.07    2.89
  42   9   3   -3.54    2.86
  42   9   5    7.75    4.67
  42   9   7    2.31    9.16
  42  10   0    2.65    2.36
  42  10   2   -4.52    3.89
  42  10   4    0.84    2.63
  42  10   6    1.76    5.96
  42  11   1   -2.89    2.81
  42  11   3    0.21    4.65
  42  12   0   20.74    9.85
  43   1   0   -2.36    4.23
  43   1   2   -7.69    4.54
  43   1   4    3.05    4.49
  43   1   6   -1.23    5.59
  43   1   8    6.59    0.66
  43   2   1   -1.26    2.52
  43   2   3    2.47    2.84
  43   2   5   -6.91    5.36
  43   3   0   -1.79    4.18
  43   3   2   -0.13    4.46
  43   3   4    2.49    4.49
  43   3   6   14.99    8.30
  43   4   1    4.52    4.60
  43   4   3   -5.86    4.44
  43   4   5   -1.26    4.83
  43   5   0   -0.05    4.70
  43   5   2   -4.65    3.54
  43   5   4   11.13    6.35
  43   6   1   -4.73    8.35
  43   6   3   -7.33    1.23
  43   7   0    2.00    1.68
  43   7   2  -10.87    4.67
   0   0   0    0.00    0.00

_computing_structure_solution     'SHELXT 2018/2 (Sheldrick, 2018)'
;
_shelx_hkl_checksum     219

_shelx_fab_file
;
    0    1    1   1182.68      0.00
    0    0    2   1852.02      0.00
    1    1    2   -530.13      0.00
    0    2    2   -445.42      0.00
    2    2    2   2045.90      0.00
    0    1    3    -71.27      0.00
    1    2    3     -2.63      0.00
    0    3    3    243.71      0.00
    2    3    3    -41.64      0.00
    0    0    4   -862.41      0.00
    1    1    4    469.17      0.00
    1    3    4      9.83      0.00
    0    2    4   -618.97      0.00
    2    2    4   -271.60      0.00
    3    3    4    -26.55      0.00
    0    4    4    247.95      0.00
    2    4    4    281.91      0.00
    4    4    4   -156.35      0.00
    0    1    5   -285.06      0.00
    1    2    5    258.10      0.00
    1    4    5    -19.27      0.00
    2    3    5     93.23      0.00
    0    3    5     35.24      0.00
    3    4    5    130.02      0.00
    0    5    5    318.28      0.00
    2    5    5    -44.00      0.00
    4    5    5   -142.26      0.00
    0    0    6    158.71      0.00
    1    1    6   -126.82      0.00
    1    3    6    -96.46      0.00
    1    5    6    -27.57      0.00
    0    2    6    227.16      0.00
    2    2    6   -343.61      0.00
    2    4    6     20.15      0.00
    3    3    6    130.47      0.00
    3    5    6     82.07      0.00
    0    4    6   -408.02      0.00
    4    4    6     45.56      0.00
    5    5    6    102.12      0.00
    0    6    6   -203.53      0.00
    2    6    6   -107.42      0.00
    4    6    6    -51.11      0.00
    6    6    6    -20.30      0.00
    0    1    7    209.17      0.00
    1    2    7    -92.63      0.00
    1    4    7     74.51      0.00
    1    6    7    -30.45      0.00
    2    3    7    -38.05      0.00
    2    5    7    106.22      0.00
    0    3    7   -134.61      0.00
    3    4    7    -26.73      0.00
    3    6    7    -64.84      0.00
    4    5    7     40.54      0.00
    0    5    7    -58.55      0.00
    5    6    7     62.46      0.00
    0    7    7     23.44      0.00
    2    7    7    -27.91      0.00
    4    7    7     -5.56      0.00
    6    7    7     29.28      0.00
    0    0    8   -401.10      0.00
    1    1    8    -72.53      0.00
    1    3    8     53.41      0.00
    1    5    8    105.64      0.00
    1    7    8      6.82      0.00
    0    2    8     62.40      0.00
    2    2    8     11.33      0.00
    2    4    8     14.85      0.00
    2    6    8     14.58      0.00
    3    3    8   -227.75      0.00
    3    5    8    -78.95      0.00
    3    7    8     18.72      0.00
    0    4    8     -2.77      0.00
    4    4    8     18.39      0.00
    4    6    8     64.79      0.00
    5    5    8    -50.40      0.00
    5    7    8    -46.56      0.00
    0    6    8   -146.51      0.00
    6    6    8     20.86      0.00
    7    7    8     12.24      0.00
    0    8    8    142.22      0.00
    2    8    8    -90.95      0.00
    4    8    8     35.14      0.00
    6    8    8    -61.33      0.00
    8    8    8     -9.94      0.00
    0    1    9     70.79      0.00
    1    2    9    -80.42      0.00
    1    4    9    -87.38      0.00
    1    6    9     23.51      0.00
    1    8    9    -21.21      0.00
    2    3    9   -210.28      0.00
    2    5    9    -83.63      0.00
    2    7    9    -43.74      0.00
    0    3    9    146.07      0.00
    3    4    9    -32.33      0.00
    3    6    9     88.36      0.00
    3    8    9    -26.93      0.00
    4    5    9     32.74      0.00
    4    7    9     30.08      0.00
    0    5    9     88.44      0.00
    5    6    9    -25.09      0.00
    5    8    9     58.37      0.00
    6    7    9     12.56      0.00
    0    7    9     44.43      0.00
    7    8    9     11.62      0.00
    0    9    9    -25.46      0.00
    2    9    9     16.27      0.00
    4    9    9     -2.47      0.00
    6    9    9     68.65      0.00
    8    9    9      0.27      0.00
    0    0   10   -125.04      0.00
    1    1   10    -19.53      0.00
    1    3   10    -64.49      0.00
    1    5   10    -31.56      0.00
    1    7   10      4.36      0.00
    1    9   10      9.85      0.00
    0    2   10     -9.15      0.00
    2    2   10     41.49      0.00
    2    4   10    -59.72      0.00
    2    6   10     40.24      0.00
    2    8   10    -11.12      0.00
    3    3   10     66.22      0.00
    3    5   10     -1.91      0.00
    3    7   10      6.21      0.00
    3    9   10    -32.66      0.00
    0    4   10    115.43      0.00
    4    4   10    184.51      0.00
    4    6   10    -61.82      0.00
    4    8   10     31.99      0.00
    5    5   10     10.59      0.00
    5    7   10     38.04      0.00
    5    9   10    -15.18      0.00
    0    6   10    -44.86      0.00
    6    6   10    -96.63      0.00
    6    8   10     29.38      0.00
    7    7   10    -11.14      0.00
    7    9   10    -40.16      0.00
    0    8   10     36.07      0.00
    8    8   10    -52.23      0.00
    9    9   10     25.13      0.00
    0   10   10    -49.63      0.00
    2   10   10     -1.60      0.00
    4   10   10     11.88      0.00
    6   10   10     23.90      0.00
    8   10   10     -1.27      0.00
   10   10   10     81.83      0.00
    0    1   11     -9.16      0.00
    1    2   11     46.17      0.00
    1    4   11     -7.16      0.00
    1    6   11     32.53      0.00
    1    8   11     15.81      0.00
    1   10   11      8.66      0.00
    2    3   11      1.53      0.00
    2    5   11     23.44      0.00
    2    7   11     29.50      0.00
    2    9   11    -13.59      0.00
    0    3   11     11.72      0.00
    3    4   11     -1.77      0.00
    3    6   11     48.08      0.00
    3    8   11    -57.26      0.00
    3   10   11     -1.52      0.00
    4    5   11    -43.25      0.00
    4    7   11     -2.19      0.00
    4    9   11     22.84      0.00
    0    5   11      6.39      0.00
    5    6   11     -5.02      0.00
    5    8   11     23.99      0.00
    5   10   11    -35.58      0.00
    6    7   11     24.85      0.00
    6    9   11    -21.48      0.00
    0    7   11    -11.88      0.00
    7    8   11     16.73      0.00
    7   10   11     19.25      0.00
    8    9   11    -23.95      0.00
    0    9   11    -15.67      0.00
    9   10   11      2.62      0.00
    0   11   11     56.48      0.00
    2   11   11     -7.83      0.00
    4   11   11    -22.92      0.00
    6   11   11      3.08      0.00
    8   11   11     29.70      0.00
   10   11   11    -40.83      0.00
    0    0   12    -54.90      0.00
    1    1   12    -35.44      0.00
    1    3   12     -2.54      0.00
    1    5   12     64.84      0.00
    1    7   12     18.17      0.00
    1    9   12      8.91      0.00
    1   11   12      9.65      0.00
    0    2   12    -10.93      0.00
    2    2   12     40.17      0.00
    2    4   12     22.32      0.00
    2    6   12    -24.29      0.00
    2    8   12      0.62      0.00
    2   10   12      0.53      0.00
    3    3   12    -50.05      0.00
    3    5   12    -23.25      0.00
    3    7   12     18.25      0.00
    3    9   12     10.19      0.00
    3   11   12      2.35      0.00
    0    4   12     31.61      0.00
    4    4   12    -23.61      0.00
    4    6   12     -2.95      0.00
    4    8   12     14.05      0.00
    4   10   12     75.56      0.00
    5    5   12    -17.42      0.00
    5    7   12     13.68      0.00
    5    9   12     -6.67      0.00
    5   11   12      7.43      0.00
    0    6   12     -2.15      0.00
    6    6   12     11.27      0.00
    6    8   12    -13.44      0.00
    6   10   12      9.98      0.00
    7    7   12     16.92      0.00
    7    9   12     11.00      0.00
    7   11   12     -0.48      0.00
    0    8   12     28.65      0.00
    8    8   12     -5.21      0.00
    8   10   12     -0.60      0.00
    9    9   12    -41.07      0.00
    9   11   12     82.32      0.00
    0   10   12    -21.67      0.00
   10   10   12    -45.89      0.00
   11   11   12    -23.01      0.00
    0   12   12   -134.36      0.00
    2   12   12    -56.63      0.00
    4   12   12      7.62      0.00
    6   12   12      2.38      0.00
    8   12   12     12.73      0.00
   10   12   12    -37.62      0.00
   12   12   12     -4.07      0.00
    0    1   13    -35.56      0.00
    1    2   13     35.17      0.00
    1    4   13     -0.62      0.00
    1    6   13     13.94      0.00
    1    8   13     -1.70      0.00
    1   10   13     -0.11      0.00
    1   12   13    -15.31      0.00
    2    3   13     -7.03      0.00
    2    5   13      1.94      0.00
    2    7   13      0.02      0.00
    2    9   13     -2.25      0.00
    2   11   13     19.92      0.00
    0    3   13     48.94      0.00
    3    4   13    -13.63      0.00
    3    6   13     -6.56      0.00
    3    8   13      2.41      0.00
    3   10   13     -5.27      0.00
    3   12   13      8.79      0.00
    4    5   13     18.01      0.00
    4    7   13     15.76      0.00
    4    9   13     -7.30      0.00
    4   11   13     11.90      0.00
    0    5   13     -9.64      0.00
    5    6   13    -14.37      0.00
    5    8   13      2.04      0.00
    5   10   13    -22.46      0.00
    5   12   13    -13.52      0.00
    6    7   13     12.81      0.00
    6    9   13     -9.45      0.00
    6   11   13     18.74      0.00
    0    7   13      8.56      0.00
    7    8   13     17.56      0.00
    7   10   13    -24.29      0.00
    7   12   13    -84.54      0.00
    8    9   13     22.44      0.00
    8   11   13     10.89      0.00
    0    9   13     43.63      0.00
    9   10   13    -12.69      0.00
    9   12   13    -29.00      0.00
   10   11   13     37.03      0.00
    0   11   13    -62.64      0.00
   11   12   13    -32.65      0.00
    0   13   13      0.97      0.00
    2   13   13     69.26      0.00
    4   13   13    -13.22      0.00
    6   13   13    -40.09      0.00
    8   13   13     10.28      0.00
   10   13   13      0.71      0.00
   12   13   13     -6.36      0.00
    0    0   14    -36.67      0.00
    1    1   14     47.84      0.00
    1    3   14     15.54      0.00
    1    5   14     -4.72      0.00
    1    7   14     -6.90      0.00
    1    9   14    -10.00      0.00
    1   11   14     18.39      0.00
    1   13   14     93.17      0.00
    0    2   14     25.12      0.00
    2    2   14    -65.74      0.00
    2    4   14     49.79      0.00
    2    6   14    -39.65      0.00
    2    8   14     -7.57      0.00
    2   10   14     11.01      0.00
    2   12   14     -3.84      0.00
    3    3   14     20.52      0.00
    3    5   14     11.07      0.00
    3    7   14      5.32      0.00
    3    9   14    -13.51      0.00
    3   11   14     -1.02      0.00
    3   13   14     54.62      0.00
    0    4   14    -47.04      0.00
    4    4   14    -13.12      0.00
    4    6   14     62.28      0.00
    4    8   14     13.42      0.00
    4   10   14     -4.32      0.00
    4   12   14    -22.90      0.00
    5    5   14    -35.59      0.00
    5    7   14      4.09      0.00
    5    9   14      1.47      0.00
    5   11   14    -40.84      0.00
    5   13   14     -4.16      0.00
    0    6   14     30.23      0.00
    6    6   14     13.71      0.00
    6    8   14     60.49      0.00
    6   10   14     44.86      0.00
    6   12   14     17.29      0.00
    7    7   14    -42.73      0.00
    7    9   14      6.29      0.00
    7   11   14    -93.19      0.00
    7   13   14     34.54      0.00
    0    8   14     -5.95      0.00
    8    8   14    -33.65      0.00
    8   10   14   -135.31      0.00
    8   12   14    -21.44      0.00
    9    9   14    -63.74      0.00
    9   11   14    -26.72      0.00
    9   13   14    -11.18      0.00
    0   10   14     15.61      0.00
   10   10   14     -4.44      0.00
   10   12   14     21.98      0.00
   11   11   14      0.27      0.00
   11   13   14     -1.48      0.00
    0   12   14    -31.63      0.00
   12   12   14      6.54      0.00
   13   13   14     15.92      0.00
    0   14   14    -30.29      0.00
    2   14   14    -18.17      0.00
    4   14   14     46.78      0.00
    6   14   14     -6.78      0.00
    8   14   14     34.02      0.00
   10   14   14    -21.50      0.00
   12   14   14    -29.90      0.00
   14   14   14    -56.23      0.00
    0    1   15     36.41      0.00
    1    2   15    -20.51      0.00
    1    4   15     12.34      0.00
    1    6   15    -15.09      0.00
    1    8   15     16.16      0.00
    1   10   15    -54.46      0.00
    1   12   15    -76.92      0.00
    1   14   15      9.61      0.00
    2    3   15    -23.46      0.00
    2    5   15     34.90      0.00
    2    7   15      3.10      0.00
    2    9   15     -1.85      0.00
    2   11   15     14.38      0.00
    2   13   15      7.20      0.00
    0    3   15     19.75      0.00
    3    4   15     16.32      0.00
    3    6   15     18.53      0.00
    3    8   15     20.30      0.00
    3   10   15    -35.45      0.00
    3   12   15     15.91      0.00
    3   14   15      4.91      0.00
    4    5   15    -34.96      0.00
    4    7   15    -19.50      0.00
    4    9   15     24.19      0.00
    4   11   15     27.59      0.00
    4   13   15     18.87      0.00
    0    5   15    -45.76      0.00
    5    6   15     34.70      0.00
    5    8   15     10.64      0.00
    5   10   15    -11.80      0.00
    5   12   15     56.09      0.00
    5   14   15     14.88      0.00
    6    7   15    -28.84      0.00
    6    9   15     56.50      0.00
    6   11   15     82.04      0.00
    6   13   15     -2.57      0.00
    0    7   15     29.34      0.00
    7    8   15    101.79      0.00
    7   10   15     51.19      0.00
    7   12   15     -4.96      0.00
    7   14   15    -23.08      0.00
    8    9   15     84.41      0.00
    8   11   15     28.59      0.00
    8   13   15     -4.67      0.00
    0    9   15     11.84      0.00
    9   10   15     -3.38      0.00
    9   12   15     -8.40      0.00
    9   14   15     13.31      0.00
   10   11   15     11.88      0.00
   10   13   15      4.50      0.00
    0   11   15    -31.16      0.00
   11   12   15     -7.35      0.00
   11   14   15     20.59      0.00
   12   13   15      5.79      0.00
    0   13   15    -26.70      0.00
   13   14   15     -8.19      0.00
    0   15   15     -2.18      0.00
    2   15   15    -16.93      0.00
    4   15   15    -12.32      0.00
    6   15   15      1.21      0.00
    8   15   15     10.83      0.00
   10   15   15     -0.43      0.00
   12   15   15    -15.18      0.00
   14   15   15     -7.40      0.00
    0    0   16     -9.82      0.00
    1    1   16    -33.67      0.00
    1    3   16    -28.89      0.00
    1    5   16     -9.33      0.00
    1    7   16      7.74      0.00
    1    9   16    -33.19      0.00
    1   11   16      4.67      0.00
    1   13   16     12.40      0.00
    1   15   16     34.89      0.00
    0    2   16     30.55      0.00
    2    2   16      0.14      0.00
    2    4   16     45.54      0.00
    2    6   16    -23.99      0.00
    2    8   16     -4.06      0.00
    2   10   16     11.83      0.00
    2   12   16      3.69      0.00
    2   14   16    -39.09      0.00
    3    3   16     26.38      0.00
    3    5   16      6.78      0.00
    3    7   16     14.04      0.00
    3    9   16     17.18      0.00
    3   11   16     43.20      0.00
    3   13   16      7.77      0.00
    3   15   16     12.00      0.00
    0    4   16      9.15      0.00
    4    4   16    -33.89      0.00
    4    6   16      6.44      0.00
    4    8   16      0.52      0.00
    4   10   16    -32.85      0.00
    4   12   16      3.28      0.00
    4   14   16     -8.07      0.00
    5    5   16     34.96      0.00
    5    7   16     45.80      0.00
    5    9   16   -127.46      0.00
    5   11   16    -28.93      0.00
    5   13   16     -0.44      0.00
    5   15   16      2.67      0.00
    0    6   16     17.60      0.00
    6    6   16     44.62      0.00
    6    8   16     32.30      0.00
    6   10   16    -18.62      0.00
    6   12   16     22.51      0.00
    6   14   16     12.01      0.00
    7    7   16    -37.17      0.00
    7    9   16    -32.57      0.00
    7   11   16     -3.75      0.00
    7   13   16      4.30      0.00
    7   15   16     13.60      0.00
    0    8   16    -25.71      0.00
    8    8   16     80.47      0.00
    8   10   16    -30.89      0.00
    8   12   16     -0.77      0.00
    8   14   16      3.52      0.00
    9    9   16     24.20      0.00
    9   11   16      3.83      0.00
    9   13   16     -4.72      0.00
    9   15   16     11.89      0.00
    0   10   16     16.01      0.00
   10   10   16      2.44      0.00
   10   12   16    -11.42      0.00
   10   14   16     -0.62      0.00
   11   11   16     -8.29      0.00
   11   13   16     10.74      0.00
   11   15   16      1.10      0.00
    0   12   16     27.56      0.00
   12   12   16     15.44      0.00
   12   14   16    -24.67      0.00
   13   13   16      5.15      0.00
   13   15   16    -18.02      0.00
    0   14   16    -35.45      0.00
   14   14   16    -15.98      0.00
   15   15   16    -11.89      0.00
    0   16   16    -78.16      0.00
    2   16   16    -13.27      0.00
    4   16   16    -57.98      0.00
    6   16   16     12.59      0.00
    8   16   16     -4.25      0.00
   10   16   16     17.23      0.00
   12   16   16    -17.94      0.00
   14   16   16     27.16      0.00
   16   16   16    -26.42      0.00
    0    1   17     -5.60      0.00
    1    2   17     14.48      0.00
    1    4   17    -21.09      0.00
    1    6   17     -4.60      0.00
    1    8   17    -12.23      0.00
    1   10   17    -16.77      0.00
    1   12   17    -18.90      0.00
    1   14   17     -2.35      0.00
    1   16   17     -3.04      0.00
    2    3   17    -32.48      0.00
    2    5   17     -8.83      0.00
    2    7   17     33.64      0.00
    2    9   17      5.88      0.00
    2   11   17      3.43      0.00
    2   13   17     -4.19      0.00
    2   15   17    -22.32      0.00
    0    3   17     11.94      0.00
    3    4   17     37.15      0.00
    3    6   17     16.02      0.00
    3    8   17    132.85      0.00
    3   10   17    -21.47      0.00
    3   12   17     -7.62      0.00
    3   14   17      7.75      0.00
    3   16   17    -19.13      0.00
    4    5   17      8.19      0.00
    4    7   17     64.09      0.00
    4    9   17    -41.13      0.00
    4   11   17      2.32      0.00
    4   13   17     13.01      0.00
    4   15   17      1.68      0.00
    0    5   17     32.51      0.00
    5    6   17    -13.29      0.00
    5    8   17     38.43      0.00
    5   10   17    -26.47      0.00
    5   12   17    -23.81      0.00
    5   14   17     14.84      0.00
    5   16   17     -1.68      0.00
    6    7   17    -45.19      0.00
    6    9   17     -8.42      0.00
    6   11   17     -0.96      0.00
    6   13   17     -9.58      0.00
    6   15   17      6.76      0.00
    0    7   17    -23.66      0.00
    7    8   17    -33.92      0.00
    7   10   17     18.38      0.00
    7   12   17     10.13      0.00
    7   14   17    -27.43      0.00
    7   16   17      5.42      0.00
    8    9   17     -7.19      0.00
    8   11   17     -9.65      0.00
    8   13   17     10.54      0.00
    8   15   17     -1.23      0.00
    0    9   17     26.88      0.00
    9   10   17      3.94      0.00
    9   12   17      9.94      0.00
    9   14   17     -7.18      0.00
    9   16   17     -0.41      0.00
   10   11   17      4.03      0.00
   10   13   17     17.86      0.00
   10   15   17      0.14      0.00
    0   11   17      1.85      0.00
   11   12   17     11.70      0.00
   11   14   17     21.69      0.00
   11   16   17     -3.94      0.00
   12   13   17     -5.29      0.00
   12   15   17     -1.61      0.00
    0   13   17     14.12      0.00
   13   14   17    -13.45      0.00
   13   16   17     -0.71      0.00
   14   15   17      6.22      0.00
    0   15   17    -20.69      0.00
   15   16   17      9.21      0.00
    0   17   17    -18.84      0.00
    2   17   17     -4.26      0.00
    4   17   17     -1.11      0.00
    6   17   17     -7.30      0.00
    8   17   17      4.06      0.00
   10   17   17     36.94      0.00
   12   17   17     -6.62      0.00
   14   17   17    -13.57      0.00
   16   17   17      3.66      0.00
    0    0   18     22.26      0.00
    1    1   18     -1.04      0.00
    1    3   18    -12.92      0.00
    1    5   18     19.88      0.00
    1    7   18    -79.59      0.00
    1    9   18     -3.95      0.00
    1   11   18     10.32      0.00
    1   13   18    -17.51      0.00
    1   15   18    -10.37      0.00
    1   17   18      5.40      0.00
    0    2   18    -59.39      0.00
    2    2   18    -28.83      0.00
    2    4   18     -9.78      0.00
    2    6   18    -64.44      0.00
    2    8   18    -40.37      0.00
    2   10   18     -6.38      0.00
    2   12   18     34.99      0.00
    2   14   18     16.85      0.00
    2   16   18      6.77      0.00
    3    3   18     45.95      0.00
    3    5   18     75.47      0.00
    3    7   18    -19.25      0.00
    3    9   18     12.57      0.00
    3   11   18    -12.32      0.00
    3   13   18    -16.87      0.00
    3   15   18     20.66      0.00
    3   17   18     11.55      0.00
    0    4   18     29.38      0.00
    4    4   18     77.44      0.00
    4    6   18    -16.88      0.00
    4    8   18     14.41      0.00
    4   10   18     -3.75      0.00
    4   12   18      2.27      0.00
    4   14   18     -3.79      0.00
    4   16   18      8.22      0.00
    5    5   18    -78.98      0.00
    5    7   18    -23.19      0.00
    5    9   18     -3.13      0.00
    5   11   18      8.58      0.00
    5   13   18     32.37      0.00
    5   15   18     16.73      0.00
    5   17   18      5.90      0.00
    0    6   18     57.01      0.00
    6    6   18     42.45      0.00
    6    8   18     16.35      0.00
    6   10   18    -11.29      0.00
    6   12   18     -2.76      0.00
    6   14   18     -8.60      0.00
    6   16   18     -1.58      0.00
    7    7   18     -1.43      0.00
    7    9   18      9.91      0.00
    7   11   18      7.47      0.00
    7   13   18      3.21      0.00
    7   15   18      0.36      0.00
    7   17   18      0.64      0.00
    0    8   18     47.90      0.00
    8    8   18      8.84      0.00
    8   10   18    -17.10      0.00
    8   12   18     16.23      0.00
    8   14   18      2.48      0.00
    8   16   18      6.89      0.00
    9    9   18     -5.49      0.00
    9   11   18     14.11      0.00
    9   13   18     10.60      0.00
    9   15   18    -10.22      0.00
    9   17   18      3.87      0.00
    0   10   18      4.01      0.00
   10   10   18      9.36      0.00
   10   12   18    -27.09      0.00
   10   14   18      9.41      0.00
   10   16   18      0.08      0.00
   11   11   18     14.47      0.00
   11   13   18    -19.67      0.00
   11   15   18      7.51      0.00
   11   17   18     -5.27      0.00
    0   12   18     27.69      0.00
   12   12   18     -4.69      0.00
   12   14   18      4.57      0.00
   12   16   18      9.86      0.00
   13   13   18      6.17      0.00
   13   15   18     -1.78      0.00
   13   17   18     -3.41      0.00
    0   14   18    -16.57      0.00
   14   14   18      2.51      0.00
   14   16   18     -0.34      0.00
   15   15   18     -8.34      0.00
   15   17   18     -5.88      0.00
    0   16   18    -14.63      0.00
   16   16   18     -3.75      0.00
   17   17   18     15.21      0.00
    0   18   18     -7.88      0.00
    2   18   18    -18.93      0.00
    4   18   18     15.97      0.00
    6   18   18    -12.74      0.00
    8   18   18     10.77      0.00
   10   18   18     -7.16      0.00
   12   18   18      7.30      0.00
   14   18   18     -2.52      0.00
   16   18   18      1.62      0.00
   18   18   18     19.18      0.00
    0    1   19    101.79      0.00
    1    2   19   -102.03      0.00
    1    4   19    -46.16      0.00
    1    6   19     24.42      0.00
    1    8   19    -26.01      0.00
    1   10   19      9.43      0.00
    1   12   19      0.15      0.00
    1   14   19      3.68      0.00
    1   16   19     -9.02      0.00
    1   18   19     -8.28      0.00
    2    3   19      5.76      0.00
    2    5   19     10.05      0.00
    2    7   19     -9.52      0.00
    2    9   19    -36.04      0.00
    2   11   19      3.83      0.00
    2   13   19     27.20      0.00
    2   15   19      4.47      0.00
    2   17   19      0.19      0.00
    0    3   19    -13.81      0.00
    3    4   19     -4.52      0.00
    3    6   19      3.75      0.00
    3    8   19     10.49      0.00
    3   10   19      3.05      0.00
    3   12   19     10.59      0.00
    3   14   19     12.76      0.00
    3   16   19     -2.14      0.00
    3   18   19    -29.11      0.00
    4    5   19     13.62      0.00
    4    7   19     -3.69      0.00
    4    9   19     10.49      0.00
    4   11   19     -4.42      0.00
    4   13   19     -9.53      0.00
    4   15   19     -3.16      0.00
    4   17   19      8.94      0.00
    0    5   19     -7.41      0.00
    5    6   19      3.31      0.00
    5    8   19    -15.85      0.00
    5   10   19     29.94      0.00
    5   12   19     -5.28      0.00
    5   14   19     -0.61      0.00
    5   16   19     27.44      0.00
    5   18   19     11.71      0.00
    6    7   19    -12.80      0.00
    6    9   19    -14.49      0.00
    6   11   19     -8.68      0.00
    6   13   19     11.50      0.00
    6   15   19     -7.51      0.00
    6   17   19      2.04      0.00
    0    7   19     12.79      0.00
    7    8   19      6.92      0.00
    7   10   19     -5.39      0.00
    7   12   19    -15.07      0.00
    7   14   19     18.96      0.00
    7   16   19     -6.91      0.00
    7   18   19    -11.38      0.00
    8    9   19     21.66      0.00
    8   11   19     20.69      0.00
    8   13   19    -17.19      0.00
    8   15   19      0.74      0.00
    8   17   19     -5.79      0.00
    0    9   19     23.33      0.00
    9   10   19    -15.69      0.00
    9   12   19     -0.23      0.00
    9   14   19      3.54      0.00
    9   16   19     -3.96      0.00
    9   18   19     -1.21      0.00
   10   11   19      6.09      0.00
   10   13   19      3.07      0.00
   10   15   19      0.33      0.00
   10   17   19     -1.06      0.00
    0   11   19     -6.11      0.00
   11   12   19    -11.92      0.00
   11   14   19    -11.39      0.00
   11   16   19     13.22      0.00
   11   18   19      9.53      0.00
   12   13   19     -6.74      0.00
   12   15   19      4.13      0.00
   12   17   19     -2.74      0.00
    0   13   19    -27.91      0.00
   13   14   19     -3.28      0.00
   13   16   19    -15.10      0.00
   13   18   19      0.97      0.00
   14   15   19      4.12      0.00
   14   17   19      2.52      0.00
    0   15   19     -1.84      0.00
   15   16   19     13.04      0.00
   15   18   19      6.76      0.00
   16   17   19      6.43      0.00
    0   17   19     21.97      0.00
   17   18   19      0.55      0.00
    0   19   19     24.11      0.00
    2   19   19    -16.18      0.00
    4   19   19      5.99      0.00
    6   19   19      7.04      0.00
    8   19   19      4.11      0.00
   10   19   19     -5.75      0.00
   12   19   19      9.96      0.00
   14   19   19    -11.73      0.00
   16   19   19     -1.92      0.00
   18   19   19     -3.14      0.00
    0    0   20    100.91      0.00
    1    1   20     -7.22      0.00
    1    3   20     11.55      0.00
    1    5   20     -0.56      0.00
    1    7   20      6.83      0.00
    1    9   20     -4.02      0.00
    1   11   20      1.31      0.00
    1   13   20      4.60      0.00
    1   15   20     13.77      0.00
    1   17   20     -3.42      0.00
    1   19   20     -1.51      0.00
    0    2   20    -23.37      0.00
    2    2   20    -28.24      0.00
    2    4   20     -9.56      0.00
    2    6   20     -9.93      0.00
    2    8   20     -9.62      0.00
    2   10   20     -6.96      0.00
    2   12   20    -17.62      0.00
    2   14   20     -5.15      0.00
    2   16   20    -21.84      0.00
    2   18   20      3.35      0.00
    3    3   20      2.49      0.00
    3    5   20     29.63      0.00
    3    7   20      6.21      0.00
    3    9   20     -2.28      0.00
    3   11   20     17.97      0.00
    3   13   20     -1.06      0.00
    3   15   20    -23.67      0.00
    3   17   20    -18.59      0.00
    3   19   20     -7.99      0.00
    0    4   20     46.44      0.00
    4    4   20    -40.62      0.00
    4    6   20    -43.59      0.00
    4    8   20     -5.26      0.00
    4   10   20    -10.52      0.00
    4   12   20     13.10      0.00
    4   14   20     17.74      0.00
    4   16   20      2.92      0.00
    4   18   20      3.01      0.00
    5    5   20     15.39      0.00
    5    7   20     13.25      0.00
    5    9   20     -1.86      0.00
    5   11   20     -6.11      0.00
    5   13   20    -13.20      0.00
    5   15   20    -25.78      0.00
    5   17   20     -2.74      0.00
    5   19   20     -8.17      0.00
    0    6   20     -2.31      0.00
    6    6   20     12.53      0.00
    6    8   20     -7.55      0.00
    6   10   20      1.97      0.00
    6   12   20     -0.69      0.00
    6   14   20     -5.40      0.00
    6   16   20     -7.26      0.00
    6   18   20     14.96      0.00
    7    7   20     -8.72      0.00
    7    9   20     -5.05      0.00
    7   11   20     10.42      0.00
    7   13   20     -6.97      0.00
    7   15   20     -9.67      0.00
    7   17   20     -0.61      0.00
    7   19   20     -3.44      0.00
    0    8   20     -7.31      0.00
    8    8   20    -13.25      0.00
    8   10   20     -9.32      0.00
    8   12   20     15.00      0.00
    8   14   20      4.04      0.00
    8   16   20      5.98      0.00
    8   18   20     27.13      0.00
    9    9   20      0.19      0.00
    9   11   20     -6.08      0.00
    9   13   20     -2.59      0.00
    9   15   20     -2.86      0.00
    9   17   20      7.59      0.00
    9   19   20     -0.66      0.00
    0   10   20      7.49      0.00
   10   10   20     -0.10      0.00
   10   12   20      7.45      0.00
   10   14   20      3.61      0.00
   10   16   20     -9.19      0.00
   10   18   20      5.60      0.00
   11   11   20     -3.06      0.00
   11   13   20      5.41      0.00
   11   15   20     19.66      0.00
   11   17   20     -2.05      0.00
   11   19   20     -7.76      0.00
    0   12   20     11.50      0.00
   12   12   20      0.41      0.00
   12   14   20     -3.74      0.00
   12   16   20      4.16      0.00
   12   18   20     -8.71      0.00
   13   13   20      2.83      0.00
   13   15   20     -6.07      0.00
   13   17   20      1.41      0.00
   13   19   20      1.95      0.00
    0   14   20    -12.91      0.00
   14   14   20      3.19      0.00
   14   16   20    -16.34      0.00
   14   18   20      7.20      0.00
   15   15   20     12.94      0.00
   15   17   20     -8.35      0.00
   15   19   20     -3.58      0.00
    0   16   20     20.39      0.00
   16   16   20    -24.77      0.00
   16   18   20     -7.44      0.00
   17   17   20    -13.20      0.00
   17   19   20     -0.49      0.00
    0   18   20     10.63      0.00
   18   18   20      4.08      0.00
   19   19   20     10.96      0.00
    0   20   20    -46.44      0.00
    2   20   20    -21.51      0.00
    4   20   20     13.48      0.00
    6   20   20      6.69      0.00
    8   20   20      9.88      0.00
   10   20   20     -7.89      0.00
   12   20   20      8.09      0.00
   14   20   20      9.71      0.00
   16   20   20      1.79      0.00
   18   20   20      5.97      0.00
   20   20   20     23.21      0.00
    0    1   21      1.81      0.00
    1    2   21     -6.68      0.00
    1    4   21     -6.49      0.00
    1    6   21      1.45      0.00
    1    8   21      8.47      0.00
    1   10   21    -12.03      0.00
    1   12   21      3.51      0.00
    1   14   21    -10.99      0.00
    1   16   21     -4.46      0.00
    1   18   21     -4.89      0.00
    1   20   21    -11.94      0.00
    2    3   21      3.11      0.00
    2    5   21    -17.40      0.00
    2    7   21    -10.46      0.00
    2    9   21      1.67      0.00
    2   11   21     -7.71      0.00
    2   13   21     -3.65      0.00
    2   15   21    -13.15      0.00
    2   17   21     -4.98      0.00
    2   19   21      0.49      0.00
    0    3   21    -26.01      0.00
    3    4   21      9.87      0.00
    3    6   21     -6.81      0.00
    3    8   21     15.59      0.00
    3   10   21    -12.03      0.00
    3   12   21     -6.49      0.00
    3   14   21      2.67      0.00
    3   16   21     10.62      0.00
    3   18   21     10.44      0.00
    3   20   21      2.56      0.00
    4    5   21     -2.30      0.00
    4    7   21     19.86      0.00
    4    9   21      3.70      0.00
    4   11   21      2.73      0.00
    4   13   21      9.17      0.00
    4   15   21     30.15      0.00
    4   17   21     -2.40      0.00
    4   19   21     -6.48      0.00
    0    5   21     31.82      0.00
    5    6   21    -23.69      0.00
    5    8   21      9.26      0.00
    5   10   21    -13.46      0.00
    5   12   21      7.56      0.00
    5   14   21      5.08      0.00
    5   16   21     -8.67      0.00
    5   18   21     -4.10      0.00
    5   20   21    -15.35      0.00
    6    7   21      3.03      0.00
    6    9   21      0.83      0.00
    6   11   21     13.75      0.00
    6   13   21     -8.14      0.00
    6   15   21     -0.65      0.00
    6   17   21      9.06      0.00
    6   19   21      4.09      0.00
    0    7   21      4.15      0.00
    7    8   21     15.85      0.00
    7   10   21      5.98      0.00
    7   12   21    -18.52      0.00
    7   14   21    -11.85      0.00
    7   16   21     10.73      0.00
    7   18   21     -3.32      0.00
    7   20   21     -8.57      0.00
    8    9   21    -11.11      0.00
    8   11   21     13.38      0.00
    8   13   21      5.78      0.00
    8   15   21     15.25      0.00
    8   17   21     -8.82      0.00
    8   19   21     -1.66      0.00
    0    9   21     -4.88      0.00
    9   10   21      6.93      0.00
    9   12   21      3.41      0.00
    9   14   21      7.15      0.00
    9   16   21      4.17      0.00
    9   18   21      1.59      0.00
    9   20   21      1.33      0.00
   10   11   21    -11.93      0.00
   10   13   21    -10.29      0.00
   10   15   21    -14.80      0.00
   10   17   21      9.25      0.00
   10   19   21      4.02      0.00
    0   11   21     -9.65      0.00
   11   12   21     14.60      0.00
   11   14   21      9.37      0.00
   11   16   21     -5.93      0.00
   11   18   21     11.83      0.00
   11   20   21      2.66      0.00
   12   13   21     -5.74      0.00
   12   15   21      6.73      0.00
   12   17   21     -1.71      0.00
   12   19   21     -5.61      0.00
    0   13   21      5.09      0.00
   13   14   21      7.53      0.00
   13   16   21      4.57      0.00
   13   18   21      3.94      0.00
   13   20   21     -5.86      0.00
   14   15   21     -7.08      0.00
   14   17   21      4.62      0.00
   14   19   21      1.81      0.00
    0   15   21      8.77      0.00
   15   16   21      7.38      0.00
   15   18   21    -11.53      0.00
   15   20   21     -1.78      0.00
   16   17   21     -0.56      0.00
   16   19   21      1.40      0.00
    0   17   21      9.93      0.00
   17   18   21      5.28      0.00
   17   20   21      4.45      0.00
   18   19   21     -0.48      0.00
    0   19   21      3.38      0.00
   19   20   21     -7.72      0.00
    0   21   21     -1.67      0.00
    2   21   21     -0.39      0.00
    4   21   21      4.55      0.00
    6   21   21    -19.78      0.00
    8   21   21      9.30      0.00
   10   21   21    -15.99      0.00
   12   21   21     38.17      0.00
   14   21   21    -19.10      0.00
   16   21   21      0.10      0.00
   18   21   21     10.69      0.00
   20   21   21      1.34      0.00
    0    0   22    -33.61      0.00
    1    1   22     14.59      0.00
    1    3   22      2.85      0.00
    1    5   22    -16.72      0.00
    1    7   22     10.57      0.00
    1    9   22      4.43      0.00
    1   11   22     10.37      0.00
    1   13   22      1.02      0.00
    1   15   22      7.75      0.00
    1   17   22      3.55      0.00
    1   19   22      2.99      0.00
    1   21   22     -4.18      0.00
    0    2   22     -2.15      0.00
    2    2   22      3.77      0.00
    2    4   22      1.33      0.00
    2    6   22      2.24      0.00
    2    8   22    -33.60      0.00
    2   10   22     -6.44      0.00
    2   12   22     -1.43      0.00
    2   14   22     10.86      0.00
    2   16   22    -22.86      0.00
    2   18   22      8.93      0.00
    2   20   22     -4.89      0.00
    3    3   22     -0.50      0.00
    3    5   22    -19.32      0.00
    3    7   22     -8.18      0.00
    3    9   22      1.16      0.00
    3   11   22     -1.26      0.00
    3   13   22      8.86      0.00
    3   15   22     19.89      0.00
    3   17   22      5.13      0.00
    3   19   22     -3.41      0.00
    3   21   22     -7.11      0.00
    0    4   22      2.00      0.00
    4    4   22     -9.45      0.00
    4    6   22     23.89      0.00
    4    8   22    -13.98      0.00
    4   10   22    -21.10      0.00
    4   12   22      2.96      0.00
    4   14   22     -0.59      0.00
    4   16   22      4.10      0.00
    4   18   22     -3.87      0.00
    4   20   22      5.71      0.00
    5    5   22      1.42      0.00
    5    7   22     -1.35      0.00
    5    9   22      1.94      0.00
    5   11   22      6.19      0.00
    5   13   22     -7.50      0.00
    5   15   22     11.91      0.00
    5   17   22      6.10      0.00
    5   19   22     -1.27      0.00
    5   21   22      2.50      0.00
    0    6   22     21.07      0.00
    6    6   22      3.66      0.00
    6    8   22     -2.50      0.00
    6   10   22      5.94      0.00
    6   12   22     12.81      0.00
    6   14   22     -5.33      0.00
    6   16   22     -0.36      0.00
    6   18   22     -5.01      0.00
    6   20   22      3.03      0.00
    7    7   22     16.47      0.00
    7    9   22      9.43      0.00
    7   11   22     -9.40      0.00
    7   13   22    -13.82      0.00
    7   15   22     14.23      0.00
    7   17   22      1.28      0.00
    7   19   22     -3.26      0.00
    7   21   22     -7.09      0.00
    0    8   22      7.50      0.00
    8    8   22     10.57      0.00
    8   10   22     -7.73      0.00
    8   12   22     19.92      0.00
    8   14   22     -0.78      0.00
    8   16   22      0.36      0.00
    8   18   22      3.55      0.00
    8   20   22     31.51      0.00
    9    9   22     14.04      0.00
    9   11   22      8.30      0.00
    9   13   22     -2.28      0.00
    9   15   22      2.93      0.00
    9   17   22    -15.18      0.00
    9   19   22      0.96      0.00
    9   21   22      6.87      0.00
    0   10   22      2.51      0.00
   10   10   22    -45.17      0.00
   10   12   22     -9.90      0.00
   10   14   22     -4.74      0.00
   10   16   22     -2.85      0.00
   10   18   22      5.76      0.00
   10   20   22    -10.54      0.00
   11   11   22    -16.73      0.00
   11   13   22     -0.62      0.00
   11   15   22      1.77      0.00
   11   17   22      1.85      0.00
   11   19   22     -3.52      0.00
   11   21   22     -3.84      0.00
    0   12   22     -4.60      0.00
   12   12   22    -13.38      0.00
   12   14   22      4.41      0.00
   12   16   22      4.42      0.00
   12   18   22     -5.98      0.00
   12   20   22      4.79      0.00
   13   13   22    -17.15      0.00
   13   15   22      5.13      0.00
   13   17   22     -4.37      0.00
   13   19   22     -1.63      0.00
   13   21   22     -2.04      0.00
    0   14   22      8.76      0.00
   14   14   22     -3.39      0.00
   14   16   22      8.40      0.00
   14   18   22     -1.40      0.00
   14   20   22     -3.68      0.00
   15   15   22    -14.66      0.00
   15   17   22      1.70      0.00
   15   19   22      1.72      0.00
   15   21   22      1.84      0.00
    0   16   22      2.12      0.00
   16   16   22      0.52      0.00
   16   18   22     -4.20      0.00
   16   20   22      6.37      0.00
   17   17   22      9.09      0.00
   17   19   22     -5.21      0.00
   17   21   22     -4.76      0.00
    0   18   22     14.99      0.00
   18   18   22    -12.78      0.00
   18   20   22      1.75      0.00
   19   19   22     -4.76      0.00
   19   21   22     -0.46      0.00
    0   20   22      3.07      0.00
   20   20   22     13.78      0.00
   21   21   22      2.03      0.00
    0   22   22    -12.73      0.00
    2   22   22      7.80      0.00
    4   22   22     16.47      0.00
    6   22   22      3.15      0.00
    8   22   22     -3.16      0.00
   10   22   22    -29.21      0.00
   12   22   22     29.05      0.00
   14   22   22      9.74      0.00
   16   22   22     -7.68      0.00
   18   22   22      7.79      0.00
   20   22   22     12.53      0.00
   22   22   22     -6.91      0.00
    0    1   23    -10.68      0.00
    1    2   23      1.37      0.00
    1    4   23     11.07      0.00
    1    6   23    -16.65      0.00
    1    8   23      5.14      0.00
    1   10   23     -0.18      0.00
    1   12   23      7.95      0.00
    1   14   23     17.43      0.00
    1   16   23    -10.69      0.00
    1   18   23      2.22      0.00
    1   20   23    -13.91      0.00
    1   22   23      3.02      0.00
    2    3   23     -9.23      0.00
    2    5   23      5.30      0.00
    2    7   23      3.53      0.00
    2    9   23     -8.35      0.00
    2   11   23      0.06      0.00
    2   13   23     -2.58      0.00
    2   15   23     -0.74      0.00
    2   17   23     -5.26      0.00
    2   19   23     -1.05      0.00
    2   21   23     -9.76      0.00
    0    3   23     -2.31      0.00
    3    4   23     -5.65      0.00
    3    6   23      0.01      0.00
    3    8   23     -5.20      0.00
    3   10   23     15.28      0.00
    3   12   23     -7.38      0.00
    3   14   23    -11.22      0.00
    3   16   23     -0.14      0.00
    3   18   23     -2.08      0.00
    3   20   23      5.71      0.00
    3   22   23      4.92      0.00
    4    5   23      4.62      0.00
    4    7   23      6.02      0.00
    4    9   23     -6.52      0.00
    4   11   23      1.80      0.00
    4   13   23     20.11      0.00
    4   15   23      9.71      0.00
    4   17   23     15.79      0.00
    4   19   23      2.97      0.00
    4   21   23     10.33      0.00
    0    5   23    -25.34      0.00
    5    6   23     -6.02      0.00
    5    8   23      6.21      0.00
    5   10   23     -5.42      0.00
    5   12   23     -4.87      0.00
    5   14   23      0.36      0.00
    5   16   23     -0.06      0.00
    5   18   23      8.29      0.00
    5   20   23     -6.24      0.00
    5   22   23     -3.60      0.00
    6    7   23    -14.57      0.00
    6    9   23      6.50      0.00
    6   11   23     -1.28      0.00
    6   13   23     -4.67      0.00
    6   15   23      3.08      0.00
    6   17   23    -15.13      0.00
    6   19   23     -3.37      0.00
    6   21   23     -5.05      0.00
    0    7   23     -2.31      0.00
    7    8   23      9.46      0.00
    7   10   23      3.68      0.00
    7   12   23      9.02      0.00
    7   14   23     -6.91      0.00
    7   16   23     -6.32      0.00
    7   18   23      2.09      0.00
    7   20   23      0.14      0.00
    7   22   23     10.68      0.00
    8    9   23      2.28      0.00
    8   11   23     -3.73      0.00
    8   13   23      7.29      0.00
    8   15   23      3.61      0.00
    8   17   23      3.23      0.00
    8   19   23      4.35      0.00
    8   21   23     15.40      0.00
    0    9   23     10.03      0.00
    9   10   23     13.71      0.00
    9   12   23     -1.53      0.00
    9   14   23     -6.62      0.00
    9   16   23      0.55      0.00
    9   18   23     -0.43      0.00
    9   20   23     -1.57      0.00
    9   22   23    -15.76      0.00
   10   11   23      0.92      0.00
   10   13   23     -1.21      0.00
   10   15   23      0.85      0.00
   10   17   23     -5.17      0.00
   10   19   23     -4.01      0.00
   10   21   23    -13.52      0.00
    0   11   23      2.86      0.00
   11   12   23     10.24      0.00
   11   14   23     -1.70      0.00
   11   16   23      0.60      0.00
   11   18   23    -11.33      0.00
   11   20   23     -4.75      0.00
   11   22   23      1.92      0.00
   12   13   23     -4.89      0.00
   12   15   23     -4.99      0.00
   12   17   23      8.14      0.00
   12   19   23      7.89      0.00
   12   21   23      3.65      0.00
    0   13   23    -12.01      0.00
   13   14   23     -5.62      0.00
   13   16   23      7.41      0.00
   13   18   23    -10.48      0.00
   13   20   23    -14.96      0.00
   13   22   23      2.73      0.00
   14   15   23     -1.41      0.00
   14   17   23     -6.34      0.00
   14   19   23      6.25      0.00
   14   21   23    -15.43      0.00
    0   15   23     -9.61      0.00
   15   16   23     -0.99      0.00
   15   18   23     10.09      0.00
   15   20   23      7.91      0.00
   15   22   23     -6.98      0.00
   16   17   23     -3.72      0.00
   16   19   23      1.48      0.00
   16   21   23     -0.84      0.00
    0   17   23     14.13      0.00
   17   18   23     10.22      0.00
   17   20   23      0.12      0.00
   17   22   23      1.12      0.00
   18   19   23     -0.35      0.00
   18   21   23     -8.97      0.00
    0   19   23     19.86      0.00
   19   20   23     -0.39      0.00
   19   22   23     -2.08      0.00
   20   21   23     -0.96      0.00
    0   21   23     12.86      0.00
   21   22   23     -0.64      0.00
    0   23   23    -17.53      0.00
    2   23   23     14.02      0.00
    4   23   23     14.00      0.00
    6   23   23     -1.47      0.00
    8   23   23     -6.54      0.00
   10   23   23      4.13      0.00
   12   23   23      9.70      0.00
   14   23   23      6.06      0.00
   16   23   23      3.57      0.00
   18   23   23      2.03      0.00
   20   23   23     -1.97      0.00
   22   23   23      1.31      0.00
    0    0   24     -9.17      0.00
    1    1   24    -18.46      0.00
    1    3   24     -2.56      0.00
    1    5   24      8.38      0.00
    1    7   24    -12.51      0.00
    1    9   24     -4.16      0.00
    1   11   24      2.80      0.00
    1   13   24      2.95      0.00
    1   15   24    -18.29      0.00
    1   17   24      1.09      0.00
    1   19   24      8.66      0.00
    1   21   24      0.24      0.00
    1   23   24      0.79      0.00
    0    2   24      6.20      0.00
    2    2   24     -8.03      0.00
    2    4   24      2.38      0.00
    2    6   24    -18.00      0.00
    2    8   24      9.47      0.00
    2   10   24      5.64      0.00
    2   12   24     16.04      0.00
    2   14   24     -0.39      0.00
    2   16   24      2.89      0.00
    2   18   24     -9.48      0.00
    2   20   24     -2.62      0.00
    2   22   24     -3.52      0.00
    3    3   24      1.84      0.00
    3    5   24     -5.28      0.00
    3    7   24     -8.95      0.00
    3    9   24     -5.27      0.00
    3   11   24     -2.67      0.00
    3   13   24     -2.56      0.00
    3   15   24      2.08      0.00
    3   17   24      2.10      0.00
    3   19   24     -4.34      0.00
    3   21   24      5.18      0.00
    3   23   24     -6.16      0.00
    0    4   24    -12.25      0.00
    4    4   24     14.04      0.00
    4    6   24     -7.87      0.00
    4    8   24      6.00      0.00
    4   10   24      8.03      0.00
    4   12   24      2.46      0.00
    4   14   24      2.48      0.00
    4   16   24      9.32      0.00
    4   18   24     -0.90      0.00
    4   20   24     10.68      0.00
    4   22   24      5.97      0.00
    5    5   24     -1.39      0.00
    5    7   24      3.25      0.00
    5    9   24    -12.91      0.00
    5   11   24      4.81      0.00
    5   13   24     -8.86      0.00
    5   15   24      5.35      0.00
    5   17   24     -1.82      0.00
    5   19   24      9.16      0.00
    5   21   24      4.62      0.00
    5   23   24      3.78      0.00
    0    6   24     41.33      0.00
    6    6   24      0.88      0.00
    6    8   24      5.53      0.00
    6   10   24     -0.19      0.00
    6   12   24     -8.81      0.00
    6   14   24      7.38      0.00
    6   16   24      0.47      0.00
    6   18   24     -3.93      0.00
    6   20   24     -7.84      0.00
    6   22   24      2.12      0.00
    7    7   24      8.43      0.00
    7    9   24     -1.93      0.00
    7   11   24      2.24      0.00
    7   13   24      6.24      0.00
    7   15   24    -11.54      0.00
    7   17   24     -5.91      0.00
    7   19   24     13.83      0.00
    7   21   24      5.08      0.00
    7   23   24      8.69      0.00
    0    8   24     18.99      0.00
    8    8   24    -26.26      0.00
    8   10   24      7.88      0.00
    8   12   24      1.57      0.00
    8   14   24     -6.04      0.00
    8   16   24     -9.80      0.00
    8   18   24      0.56      0.00
    8   20   24     -4.27      0.00
    8   22   24      6.68      0.00
    9    9   24    -19.89      0.00
    9   11   24      5.46      0.00
    9   13   24     -6.08      0.00
    9   15   24     14.19      0.00
    9   17   24     -0.67      0.00
    9   19   24      0.12      0.00
    9   21   24      0.34      0.00
    9   23   24     -0.19      0.00
    0   10   24     17.00      0.00
   10   10   24     -2.09      0.00
   10   12   24     -5.64      0.00
   10   14   24      2.38      0.00
   10   16   24      0.16      0.00
   10   18   24     -2.44      0.00
   10   20   24     -5.71      0.00
   10   22   24      4.85      0.00
   11   11   24    -19.02      0.00
   11   13   24     -1.07      0.00
   11   15   24      0.38      0.00
   11   17   24      4.83      0.00
   11   19   24      1.56      0.00
   11   21   24      0.00      0.00
   11   23   24      1.90      0.00
    0   12   24     11.86      0.00
   12   12   24     11.10      0.00
   12   14   24      4.45      0.00
   12   16   24    -15.61      0.00
   12   18   24     -2.38      0.00
   12   20   24      6.64      0.00
   12   22   24     -3.55      0.00
   13   13   24      8.40      0.00
   13   15   24     11.38      0.00
   13   17   24     -7.43      0.00
   13   19   24      2.85      0.00
   13   21   24     -4.55      0.00
   13   23   24      0.76      0.00
    0   14   24     -2.16      0.00
   14   14   24    -13.57      0.00
   14   16   24      9.71      0.00
   14   18   24     -2.01      0.00
   14   20   24      1.51      0.00
   14   22   24     -3.82      0.00
   15   15   24     -4.56      0.00
   15   17   24      8.01      0.00
   15   19   24    -10.73      0.00
   15   21   24      4.13      0.00
   15   23   24      4.06      0.00
    0   16   24      1.73      0.00
   16   16   24    -10.16      0.00
   16   18   24      3.67      0.00
   16   20   24      7.79      0.00
   16   22   24     10.43      0.00
   17   17   24     -1.73      0.00
   17   19   24     -2.93      0.00
   17   21   24      0.37      0.00
   17   23   24      6.21      0.00
    0   18   24     15.61      0.00
   18   18   24      4.12      0.00
   18   20   24     -3.04      0.00
   18   22   24     15.84      0.00
   19   19   24     -3.66      0.00
   19   21   24     -1.93      0.00
   19   23   24      2.43      0.00
    0   20   24     -3.40      0.00
   20   20   24     -7.59      0.00
   20   22   24     -1.16      0.00
   21   21   24      4.46      0.00
   21   23   24      3.41      0.00
    0   22   24      0.53      0.00
   22   22   24    -15.48      0.00
   23   23   24      1.11      0.00
    0   24   24     26.43      0.00
    2   24   24      4.42      0.00
    4   24   24     -0.52      0.00
    6   24   24    -12.25      0.00
    8   24   24     -0.89      0.00
   10   24   24     14.90      0.00
   12   24   24     19.31      0.00
   14   24   24    -24.58      0.00
   16   24   24    -17.62      0.00
   18   24   24      3.08      0.00
   20   24   24    -10.91      0.00
   22   24   24      8.26      0.00
   24   24   24     -5.99      0.00
    0    1   25     15.65      0.00
    1    2   25     -0.28      0.00
    1    4   25      0.73      0.00
    1    6   25     14.99      0.00
    1    8   25     -3.25      0.00
    1   10   25      8.94      0.00
    1   12   25    -11.67      0.00
    1   14   25      4.75      0.00
    1   16   25      1.67      0.00
    1   18   25     -4.55      0.00
    1   20   25      1.73      0.00
    1   22   25     -4.33      0.00
    1   24   25     -8.12      0.00
    2    3   25      6.24      0.00
    2    5   25      7.97      0.00
    2    7   25      1.05      0.00
    2    9   25     -7.71      0.00
    2   11   25     11.15      0.00
    2   13   25    -12.58      0.00
    2   15   25      4.61      0.00
    2   17   25    -18.99      0.00
    2   19   25      8.00      0.00
    2   21   25     -0.22      0.00
    2   23   25     -6.45      0.00
    0    3   25     -1.74      0.00
    3    4   25     -2.82      0.00
    3    6   25    -13.71      0.00
    3    8   25     -8.34      0.00
    3   10   25      2.95      0.00
    3   12   25     -4.45      0.00
    3   14   25     -5.38      0.00
    3   16   25      0.72      0.00
    3   18   25      3.73      0.00
    3   20   25      1.29      0.00
    3   22   25      6.85      0.00
    3   24   25      3.59      0.00
    4    5   25     23.80      0.00
    4    7   25      4.92      0.00
    4    9   25      4.07      0.00
    4   11   25     -6.53      0.00
    4   13   25      6.59      0.00
    4   15   25     -6.02      0.00
    4   17   25      2.72      0.00
    4   19   25     -1.83      0.00
    4   21   25      0.25      0.00
    4   23   25     -1.33      0.00
    0    5   25    -10.59      0.00
    5    6   25     -5.73      0.00
    5    8   25     -1.68      0.00
    5   10   25     -4.40      0.00
    5   12   25     -1.47      0.00
    5   14   25      0.00      0.00
    5   16   25    -10.21      0.00
    5   18   25      5.91      0.00
    5   20   25     -4.29      0.00
    5   22   25    -13.66      0.00
    5   24   25     -4.75      0.00
    6    7   25     -1.12      0.00
    6    9   25     -2.81      0.00
    6   11   25     -1.41      0.00
    6   13   25    -14.18      0.00
    6   15   25     10.80      0.00
    6   17   25     -4.15      0.00
    6   19   25      7.45      0.00
    6   21   25     -2.98      0.00
    6   23   25      4.74      0.00
    0    7   25     -1.22      0.00
    7    8   25     -6.64      0.00
    7   10   25     -2.97      0.00
    7   12   25      7.58      0.00
    7   14   25     10.42      0.00
    7   16   25     -1.81      0.00
    7   18   25     -2.98      0.00
    7   20   25     -6.72      0.00
    7   22   25     -4.00      0.00
    7   24   25      0.31      0.00
    8    9   25     -4.92      0.00
    8   11   25     -6.20      0.00
    8   13   25     -6.54      0.00
    8   15   25     -9.39      0.00
    8   17   25      4.97      0.00
    8   19   25      4.40      0.00
    8   21   25    -13.26      0.00
    8   23   25     -1.86      0.00
    0    9   25      3.67      0.00
    9   10   25      1.98      0.00
    9   12   25     -3.66      0.00
    9   14   25     -4.15      0.00
    9   16   25      7.14      0.00
    9   18   25     -3.82      0.00
    9   20   25      8.52      0.00
    9   22   25     -9.88      0.00
    9   24   25      4.33      0.00
   10   11   25      1.21      0.00
   10   13   25     -4.40      0.00
   10   15   25     14.19      0.00
   10   17   25     -9.17      0.00
   10   19   25      1.94      0.00
   10   21   25      6.93      0.00
   10   23   25      3.86      0.00
    0   11   25      1.22      0.00
   11   12   25     -6.59      0.00
   11   14   25     -0.64      0.00
   11   16   25      2.30      0.00
   11   18   25      0.54      0.00
   11   20   25     -1.68      0.00
   11   22   25      0.14      0.00
   11   24   25      4.81      0.00
   12   13   25      4.01      0.00
   12   15   25     -1.17      0.00
   12   17   25      1.08      0.00
   12   19   25      1.90      0.00
   12   21   25      2.72      0.00
   12   23   25    -10.56      0.00
    0   13   25     -5.52      0.00
   13   14   25     -8.88      0.00
   13   16   25     -4.86      0.00
   13   18   25     -6.43      0.00
   13   20   25     11.87      0.00
   13   22   25      0.03      0.00
   13   24   25    -20.33      0.00
   14   15   25      5.81      0.00
   14   17   25      2.05      0.00
   14   19   25     -9.94      0.00
   14   21   25     12.98      0.00
   14   23   25      0.11      0.00
    0   15   25     -0.47      0.00
   15   16   25    -19.81      0.00
   15   18   25      0.37      0.00
   15   20   25     -4.96      0.00
   15   22   25     -2.38      0.00
   15   24   25     -5.97      0.00
   16   17   25     14.56      0.00
   16   19   25     -0.03      0.00
   16   21   25     -3.69      0.00
   16   23   25      0.47      0.00
    0   17   25      5.48      0.00
   17   18   25     -7.37      0.00
   17   20   25     -1.81      0.00
   17   22   25      9.82      0.00
   17   24   25     -4.58      0.00
   18   19   25      8.09      0.00
   18   21   25     -2.08      0.00
   18   23   25      0.19      0.00
    0   19   25     -3.41      0.00
   19   20   25     -3.09      0.00
   19   22   25      3.48      0.00
   19   24   25     -3.42      0.00
   20   21   25      0.67      0.00
   20   23   25     -0.98      0.00
    0   21   25      9.44      0.00
   21   22   25      3.19      0.00
   21   24   25      1.21      0.00
   22   23   25     -5.42      0.00
    0   23   25      8.38      0.00
   23   24   25      2.61      0.00
    0   25   25     25.67      0.00
    2   25   25     -8.85      0.00
    4   25   25      0.12      0.00
    6   25   25     -4.62      0.00
    8   25   25      1.18      0.00
   10   25   25     -8.95      0.00
   12   25   25      7.53      0.00
   14   25   25     -1.79      0.00
   16   25   25     -1.21      0.00
   18   25   25     -1.82      0.00
   20   25   25     -2.67      0.00
   22   25   25      5.26      0.00
   24   25   25     -2.00      0.00
    0    0   26      8.44      0.00
    1    1   26     -7.89      0.00
    1    3   26     -8.31      0.00
    1    5   26     -3.02      0.00
    1    7   26     12.59      0.00
    1    9   26     -2.96      0.00
    1   11   26     -4.44      0.00
    1   13   26     -3.55      0.00
    1   15   26     10.18      0.00
    1   17   26      2.95      0.00
    1   19   26    -10.15      0.00
    1   21   26      3.83      0.00
    1   23   26      5.28      0.00
    1   25   26     -4.60      0.00
    0    2   26    -11.20      0.00
    2    2   26    -10.01      0.00
    2    4   26     14.02      0.00
    2    6   26    -14.70      0.00
    2    8   26      5.92      0.00
    2   10   26     -0.16      0.00
    2   12   26     13.11      0.00
    2   14   26    -11.19      0.00
    2   16   26     -7.22      0.00
    2   18   26     -8.23      0.00
    2   20   26      4.08      0.00
    2   22   26    -11.13      0.00
    2   24   26     -5.03      0.00
    3    3   26      8.94      0.00
    3    5   26     20.41      0.00
    3    7   26     -3.22      0.00
    3    9   26      4.50      0.00
    3   11   26     -2.94      0.00
    3   13   26     -9.11      0.00
    3   15   26     -2.08      0.00
    3   17   26      4.84      0.00
    3   19   26    -10.04      0.00
    3   21   26      5.02      0.00
    3   23   26      8.85      0.00
    3   25   26      3.01      0.00
    0    4   26     28.43      0.00
    4    4   26     12.20      0.00
    4    6   26      1.14      0.00
    4    8   26      5.03      0.00
    4   10   26      0.87      0.00
    4   12   26     -3.84      0.00
    4   14   26      7.06      0.00
    4   16   26     11.50      0.00
    4   18   26      6.37      0.00
    4   20   26     -3.38      0.00
    4   22   26      4.08      0.00
    4   24   26      0.82      0.00
    5    5   26     19.33      0.00
    5    7   26     -1.31      0.00
    5    9   26      2.43      0.00
    5   11   26     -2.61      0.00
    5   13   26      5.15      0.00
    5   15   26     -8.51      0.00
    5   17   26     -9.75      0.00
    5   19   26      1.81      0.00
    5   21   26     -2.65      0.00
    5   23   26     -1.78      0.00
    5   25   26     -0.33      0.00
    0    6   26     12.06      0.00
    6    6   26    -14.80      0.00
    6    8   26     -1.74      0.00
    6   10   26     -9.97      0.00
    6   12   26     -0.04      0.00
    6   14   26      6.25      0.00
    6   16   26      7.64      0.00
    6   18   26     -3.97      0.00
    6   20   26      4.87      0.00
    6   22   26      1.41      0.00
    6   24   26     -4.27      0.00
    7    7   26     13.35      0.00
    7    9   26     -4.48      0.00
    7   11   26     -6.41      0.00
    7   13   26      8.30      0.00
    7   15   26      5.67      0.00
    7   17   26    -12.78      0.00
    7   19   26     -5.92      0.00
    7   21   26      5.43      0.00
    7   23   26     -5.20      0.00
    7   25   26      4.72      0.00
    0    8   26    -10.48      0.00
    8    8   26     16.49      0.00
    8   10   26     -2.72      0.00
    8   12   26      8.01      0.00
    8   14   26     18.08      0.00
    8   16   26     22.50      0.00
    8   18   26      1.39      0.00
    8   20   26      7.62      0.00
    8   22   26      7.33      0.00
    8   24   26      4.33      0.00
    9    9   26     -5.09      0.00
    9   11   26     -2.63      0.00
    9   13   26    -14.36      0.00
    9   15   26      0.06      0.00
    9   17   26      3.86      0.00
    9   19   26     -0.55      0.00
    9   21   26     -4.97      0.00
    9   23   26     -4.00      0.00
    9   25   26      7.05      0.00
    0   10   26     -8.88      0.00
   10   10   26    -20.21      0.00
   10   12   26      7.46      0.00
   10   14   26     -1.99      0.00
   10   16   26     -5.52      0.00
   10   18   26     -4.56      0.00
   10   20   26      2.45      0.00
   10   22   26      9.72      0.00
   10   24   26      9.82      0.00
   11   11   26      9.31      0.00
   11   13   26     -1.79      0.00
   11   15   26      8.05      0.00
   11   17   26     -0.13      0.00
   11   19   26      3.97      0.00
   11   21   26     -0.30      0.00
   11   23   26     -4.82      0.00
   11   25   26      3.80      0.00
    0   12   26     -2.61      0.00
   12   12   26      2.59      0.00
   12   14   26     12.87      0.00
   12   16   26     -4.09      0.00
   12   18   26     13.48      0.00
   12   20   26     -7.88      0.00
   12   22   26      2.26      0.00
   12   24   26      2.60      0.00
   13   13   26     -0.38      0.00
   13   15   26      0.07      0.00
   13   17   26      3.71      0.00
   13   19   26    -11.30      0.00
   13   21   26     -7.24      0.00
   13   23   26      0.27      0.00
   13   25   26      0.42      0.00
    0   14   26      9.38      0.00
   14   14   26     21.59      0.00
   14   16   26      0.62      0.00
   14   18   26      1.38      0.00
   14   20   26      1.08      0.00
   14   22   26      5.82      0.00
   14   24   26    -11.22      0.00
   15   15   26     -7.78      0.00
   15   17   26      2.25      0.00
   15   19   26     12.38      0.00
   15   21   26     13.23      0.00
   15   23   26     -5.01      0.00
   15   25   26      6.87      0.00
    0   16   26     17.27      0.00
   16   16   26     -6.65      0.00
   16   18   26     -3.87      0.00
   16   20   26      4.90      0.00
   16   22   26     -5.85      0.00
   16   24   26      9.08      0.00
   17   17   26      6.51      0.00
   17   19   26     -2.94      0.00
   17   21   26      2.91      0.00
   17   23   26      6.13      0.00
   17   25   26     -2.14      0.00
    0   18   26     21.41      0.00
   18   18   26    -23.14      0.00
   18   20   26      1.54      0.00
   18   22   26     -1.89      0.00
   18   24   26      8.15      0.00
   19   19   26      2.30      0.00
   19   21   26      0.94      0.00
   19   23   26     10.80      0.00
   19   25   26     -0.36      0.00
    0   20   26    -17.53      0.00
   20   20   26    -12.34      0.00
   20   22   26      5.96      0.00
   20   24   26     -2.73      0.00
   21   21   26     -5.80      0.00
   21   23   26     -0.81      0.00
   21   25   26      8.11      0.00
    0   22   26      5.70      0.00
   22   22   26     11.44      0.00
   22   24   26     -4.47      0.00
   23   23   26      1.86      0.00
   23   25   26     11.59      0.00
    0   24   26     -0.85      0.00
   24   24   26      5.79      0.00
    0   26   26      4.80      0.00
    2   26   26     19.23      0.00
    4   26   26      5.30      0.00
    6   26   26     -6.41      0.00
    8   26   26     -3.41      0.00
   10   26   26      7.40      0.00
   12   26   26    -11.91      0.00
   14   26   26      2.39      0.00
   16   26   26      0.96      0.00
   18   26   26     -8.82      0.00
   20   26   26     -7.03      0.00
   22   26   26     -3.52      0.00
    0    1   27     -1.97      0.00
    1    2   27      0.69      0.00
    1    4   27      6.78      0.00
    1    6   27    -16.34      0.00
    1    8   27      3.98      0.00
    1   10   27     -3.76      0.00
    1   12   27      1.77      0.00
    1   14   27    -15.64      0.00
    1   16   27      5.13      0.00
    1   18   27      0.03      0.00
    1   20   27     -6.59      0.00
    1   22   27     -1.79      0.00
    1   24   27     -0.12      0.00
    1   26   27      2.94      0.00
    2    3   27     -8.96      0.00
    2    5   27    -16.63      0.00
    2    7   27     -0.99      0.00
    2    9   27     -5.51      0.00
    2   11   27      4.44      0.00
    2   13   27     -6.55      0.00
    2   15   27      6.73      0.00
    2   17   27     -5.74      0.00
    2   19   27     -8.86      0.00
    2   21   27      1.73      0.00
    2   23   27     -7.79      0.00
    2   25   27     -7.72      0.00
    0    3   27      5.40      0.00
    3    4   27      6.04      0.00
    3    6   27      4.88      0.00
    3    8   27      5.53      0.00
    3   10   27      2.78      0.00
    3   12   27      1.42      0.00
    3   14   27     -2.68      0.00
    3   16   27      9.42      0.00
    3   18   27     -0.95      0.00
    3   20   27     -3.86      0.00
    3   22   27     -3.46      0.00
    3   24   27     11.81      0.00
    3   26   27     -1.71      0.00
    4    5   27      6.95      0.00
    4    7   27      4.78      0.00
    4    9   27      3.40      0.00
    4   11   27      1.34      0.00
    4   13   27      2.36      0.00
    4   15   27     -2.43      0.00
    4   17   27      7.79      0.00
    4   19   27      1.46      0.00
    4   21   27      0.72      0.00
    4   23   27      7.90      0.00
    4   25   27     -9.51      0.00
    0    5   27     19.08      0.00
    5    6   27     -8.35      0.00
    5    8   27     -9.92      0.00
    5   10   27     -1.20      0.00
    5   12   27      3.34      0.00
    5   14   27     -8.68      0.00
    5   16   27      0.81      0.00
    5   18   27      0.13      0.00
    5   20   27      4.33      0.00
    5   22   27      3.75      0.00
    5   24   27     -0.69      0.00
    5   26   27    -11.23      0.00
    6    7   27     -0.83      0.00
    6    9   27     -8.40      0.00
    6   11   27      8.02      0.00
    6   13   27     -0.95      0.00
    6   15   27     -3.77      0.00
    6   17   27      0.56      0.00
    6   19   27      0.66      0.00
    6   21   27      3.41      0.00
    6   23   27     -5.79      0.00
    6   25   27    -14.59      0.00
    0    7   27      2.98      0.00
    7    8   27      7.77      0.00
    7   10   27      1.85      0.00
    7   12   27      5.49      0.00
    7   14   27     -6.09      0.00
    7   16   27      8.94      0.00
    7   18   27      7.11      0.00
    7   20   27     -4.14      0.00
    7   22   27      3.47      0.00
    7   24   27      5.83      0.00
    7   26   27      1.21      0.00
    8    9   27     -0.12      0.00
    8   11   27     -8.45      0.00
    8   13   27     -6.10      0.00
    8   15   27      2.60      0.00
    8   17   27     -6.56      0.00
    8   19   27     -0.93      0.00
    8   21   27      1.54      0.00
    8   23   27      1.18      0.00
    8   25   27     -8.33      0.00
    0    9   27     -0.98      0.00
    9   10   27      1.31      0.00
    9   12   27      9.98      0.00
    9   14   27     -2.37      0.00
    9   16   27     -6.10      0.00
    9   18   27      2.05      0.00
    9   20   27     -4.48      0.00
    9   22   27     -0.04      0.00
    9   24   27      3.03      0.00
    9   26   27      4.33      0.00
   10   11   27      3.73      0.00
   10   13   27      4.17      0.00
   10   15   27     -5.66      0.00
   10   17   27     -1.96      0.00
   10   19   27     -2.85      0.00
   10   21   27     -6.99      0.00
   10   23   27     -6.31      0.00
   10   25   27     -1.27      0.00
    0   11   27      5.90      0.00
   11   12   27      1.92      0.00
   11   14   27      1.69      0.00
   11   16   27     -4.60      0.00
   11   18   27      6.97      0.00
   11   20   27    -14.92      0.00
   11   22   27      1.33      0.00
   11   24   27      0.91      0.00
   11   26   27      2.13      0.00
   12   13   27     -3.21      0.00
   12   15   27     -0.53      0.00
   12   17   27      4.12      0.00
   12   19   27      9.15      0.00
   12   21   27      4.87      0.00
   12   23   27      2.49      0.00
   12   25   27      6.24      0.00
    0   13   27     12.21      0.00
   13   14   27     -0.58      0.00
   13   16   27      3.35      0.00
   13   18   27      2.58      0.00
   13   20   27      5.92      0.00
   13   22   27     -0.74      0.00
   13   24   27      5.70      0.00
   13   26   27      0.78      0.00
   14   15   27      4.05      0.00
   14   17   27     -5.26      0.00
   14   19   27     -5.30      0.00
   14   21   27     -4.93      0.00
   14   23   27     -2.04      0.00
   14   25   27      3.05      0.00
    0   15   27     -2.72      0.00
   15   16   27     -9.31      0.00
   15   18   27      5.14      0.00
   15   20   27      0.57      0.00
   15   22   27     10.15      0.00
   15   24   27     -2.09      0.00
   15   26   27      4.20      0.00
   16   17   27     10.71      0.00
   16   19   27     -4.56      0.00
   16   21   27      0.28      0.00
   16   23   27      1.18      0.00
   16   25   27     -2.04      0.00
    0   17   27     14.88      0.00
   17   18   27     -9.50      0.00
   17   20   27     -9.89      0.00
   17   22   27      1.09      0.00
   17   24   27     -0.40      0.00
   17   26   27     -8.21      0.00
   18   19   27     10.82      0.00
   18   21   27     13.42      0.00
   18   23   27     -2.86      0.00
   18   25   27      7.12      0.00
    0   19   27     -0.43      0.00
   19   20   27     -6.68      0.00
   19   22   27      6.08      0.00
   19   24   27     -3.64      0.00
   19   26   27     -1.39      0.00
   20   21   27     -4.75      0.00
   20   23   27     11.41      0.00
   20   25   27      1.49      0.00
    0   21   27      4.23      0.00
   21   22   27     -0.13      0.00
   21   24   27     -0.35      0.00
   21   26   27      8.31      0.00
   22   23   27     -0.96      0.00
   22   25   27      6.17      0.00
    0   23   27      7.21      0.00
   23   24   27      2.22      0.00
    0   25   27     -1.18      0.00
    0   27   27    -23.37      0.00
    2   27   27     -6.47      0.00
    4   27   27    -20.07      0.00
    6   27   27     -4.64      0.00
    8   27   27     -6.00      0.00
   10   27   27     11.17      0.00
   12   27   27     -2.49      0.00
   14   27   27     -8.42      0.00
   16   27   27     -1.15      0.00
   18   27   27      7.03      0.00
   20   27   27     -2.70      0.00
    0    0   28     31.64      0.00
    1    1   28     26.40      0.00
    1    3   28     16.09      0.00
    1    5   28     -6.74      0.00
    1    7   28     -0.38      0.00
    1    9   28      3.96      0.00
    1   11   28      0.96      0.00
    1   13   28    -12.21      0.00
    1   15   28     -2.90      0.00
    1   17   28     -3.66      0.00
    1   19   28      2.21      0.00
    1   21   28      0.00      0.00
    1   23   28     -6.11      0.00
    1   25   28      4.30      0.00
    1   27   28      3.31      0.00
    0    2   28     -5.76      0.00
    2    2   28    -13.34      0.00
    2    4   28      7.71      0.00
    2    6   28     20.26      0.00
    2    8   28      4.06      0.00
    2   10   28    -16.07      0.00
    2   12   28     -6.45      0.00
    2   14   28     -1.17      0.00
    2   16   28     -7.69      0.00
    2   18   28      3.13      0.00
    2   20   28     -8.42      0.00
    2   22   28     -6.37      0.00
    2   24   28      4.22      0.00
    2   26   28     -9.23      0.00
    3    3   28      8.49      0.00
    3    5   28     -3.55      0.00
    3    7   28      0.90      0.00
    3    9   28      2.35      0.00
    3   11   28     14.11      0.00
    3   13   28     -3.97      0.00
    3   15   28      0.53      0.00
    3   17   28     -9.17      0.00
    3   19   28      4.51      0.00
    3   21   28      4.80      0.00
    3   23   28     -0.31      0.00
    3   25   28      3.48      0.00
    3   27   28     -0.58      0.00
    0    4   28     -7.85      0.00
    4    4   28     10.10      0.00
    4    6   28      4.34      0.00
    4    8   28     15.05      0.00
    4   10   28    -10.03      0.00
    4   12   28     -6.41      0.00
    4   14   28     -4.58      0.00
    4   16   28     -7.87      0.00
    4   18   28     -4.55      0.00
    4   20   28      2.07      0.00
    4   22   28      2.21      0.00
    4   24   28     -6.17      0.00
    4   26   28      4.76      0.00
    5    5   28      7.66      0.00
    5    7   28      1.29      0.00
    5    9   28      8.13      0.00
    5   11   28     -2.53      0.00
    5   13   28     -4.38      0.00
    5   15   28      1.99      0.00
    5   17   28      9.70      0.00
    5   19   28     -2.19      0.00
    5   21   28     -1.84      0.00
    5   23   28     -2.91      0.00
    5   25   28      1.17      0.00
    5   27   28      5.31      0.00
    0    6   28     -6.89      0.00
    6    6   28      3.70      0.00
    6    8   28      5.28      0.00
    6   10   28    -16.75      0.00
    6   12   28     -4.78      0.00
    6   14   28      0.95      0.00
    6   16   28    -12.61      0.00
    6   18   28     -0.09      0.00
    6   20   28     -4.54      0.00
    6   22   28     -1.53      0.00
    6   24   28     -4.14      0.00
    6   26   28      3.20      0.00
    7    7   28     15.98      0.00
    7    9   28     -4.62      0.00
    7   11   28      3.26      0.00
    7   13   28      1.04      0.00
    7   15   28     -0.30      0.00
    7   17   28      0.61      0.00
    7   19   28     -0.59      0.00
    7   21   28    -10.45      0.00
    7   23   28      9.73      0.00
    7   25   28      1.03      0.00
    7   27   28     -3.92      0.00
    0    8   28     -0.84      0.00
    8    8   28     -2.64      0.00
    8   10   28     -1.87      0.00
    8   12   28     -2.08      0.00
    8   14   28      4.91      0.00
    8   16   28     -1.36      0.00
    8   18   28      9.94      0.00
    8   20   28      3.10      0.00
    8   22   28      8.19      0.00
    8   24   28     -0.33      0.00
    8   26   28      0.08      0.00
    9    9   28     13.76      0.00
    9   11   28     -1.58      0.00
    9   13   28      0.93      0.00
    9   15   28     -9.40      0.00
    9   17   28     -2.31      0.00
    9   19   28      4.42      0.00
    9   21   28      4.79      0.00
    9   23   28     -3.88      0.00
    9   25   28     -2.27      0.00
    9   27   28     -4.42      0.00
    0   10   28    -13.27      0.00
   10   10   28     10.53      0.00
   10   12   28     -5.20      0.00
   10   14   28     -2.51      0.00
   10   16   28     -0.50      0.00
   10   18   28     18.24      0.00
   10   20   28      7.27      0.00
   10   22   28      8.78      0.00
   10   24   28     -4.75      0.00
   10   26   28      7.06      0.00
   11   11   28      8.64      0.00
   11   13   28     -9.06      0.00
   11   15   28      1.91      0.00
   11   17   28     -3.74      0.00
   11   19   28     -0.66      0.00
   11   21   28     -2.86      0.00
   11   23   28      1.48      0.00
   11   25   28     -4.81      0.00
   11   27   28     -5.15      0.00
    0   12   28      7.67      0.00
   12   12   28     -4.98      0.00
   12   14   28      8.69      0.00
   12   16   28      3.38      0.00
   12   18   28      1.66      0.00
   12   20   28    -11.61      0.00
   12   22   28      7.59      0.00
   12   24   28     -0.84      0.00
   12   26   28     -5.79      0.00
   13   13   28     -1.75      0.00
   13   15   28    -14.46      0.00
   13   17   28      7.97      0.00
   13   19   28     -1.54      0.00
   13   21   28      9.44      0.00
   13   23   28     -4.06      0.00
   13   25   28     -3.77      0.00
   13   27   28     -0.14      0.00
    0   14   28    -26.14      0.00
   14   14   28      3.04      0.00
   14   16   28     -0.89      0.00
   14   18   28      5.76      0.00
   14   20   28     -0.67      0.00
   14   22   28     -0.77      0.00
   14   24   28      2.71      0.00
   14   26   28     -0.85      0.00
   15   15   28      4.44      0.00
   15   17   28    -10.04      0.00
   15   19   28      6.99      0.00
   15   21   28     -6.88      0.00
   15   23   28      1.18      0.00
   15   25   28     -0.81      0.00
   15   27   28     -8.68      0.00
    0   16   28     -9.64      0.00
   16   16   28     -1.43      0.00
   16   18   28     -2.04      0.00
   16   20   28     -7.11      0.00
   16   22   28      5.97      0.00
   16   24   28      9.43      0.00
   16   26   28     -3.99      0.00
   17   17   28      7.19      0.00
   17   19   28     -8.00      0.00
   17   21   28      5.97      0.00
   17   23   28      6.24      0.00
   17   25   28     -7.08      0.00
   17   27   28     -7.44      0.00
    0   18   28     14.20      0.00
   18   18   28      2.87      0.00
   18   20   28      0.24      0.00
   18   22   28     -7.85      0.00
   18   24   28     -5.72      0.00
   18   26   28      4.91      0.00
   19   19   28      7.36      0.00
   19   21   28     -7.39      0.00
   19   23   28    -11.12      0.00
   19   25   28      5.05      0.00
   19   27   28     -0.82      0.00
    0   20   28      0.04      0.00
   20   20   28     11.79      0.00
   20   22   28     -9.29      0.00
   20   24   28     -2.55      0.00
   20   26   28    -14.37      0.00
   21   21   28     -1.02      0.00
   21   23   28      6.14      0.00
   21   25   28      0.57      0.00
    0   22   28     -3.42      0.00
   22   22   28      7.15      0.00
   22   24   28     -5.07      0.00
   23   23   28    -11.16      0.00
    0   24   28     -3.94      0.00
    0   26   28      1.81      0.00
    0   28   28      3.29      0.00
    2   28   28      3.94      0.00
    4   28   28      6.29      0.00
    6   28   28     -2.36      0.00
    8   28   28      0.93      0.00
   10   28   28      3.17      0.00
   12   28   28     -8.47      0.00
   14   28   28     -1.55      0.00
   16   28   28      5.25      0.00
   18   28   28    -19.26      0.00
    0    1   29     16.97      0.00
    1    2   29     -6.86      0.00
    1    4   29      8.72      0.00
    1    6   29     -7.60      0.00
    1    8   29      6.72      0.00
    1   10   29     -6.98      0.00
    1   12   29      9.07      0.00
    1   14   29     -5.53      0.00
    1   16   29      5.61      0.00
    1   18   29     -6.68      0.00
    1   20   29      2.73      0.00
    1   22   29      5.36      0.00
    1   24   29      2.68      0.00
    1   26   29      2.41      0.00
    1   28   29      1.56      0.00
    2    3   29    -11.96      0.00
    2    5   29      3.73      0.00
    2    7   29     -5.57      0.00
    2    9   29     -1.91      0.00
    2   11   29     -3.46      0.00
    2   13   29     -5.58      0.00
    2   15   29     -4.95      0.00
    2   17   29     -2.37      0.00
    2   19   29     -6.41      0.00
    2   21   29     -3.81      0.00
    2   23   29     -1.99      0.00
    2   25   29     -2.90      0.00
    2   27   29     -7.84      0.00
    0    3   29      9.08      0.00
    3    4   29      8.47      0.00
    3    6   29     -8.71      0.00
    3    8   29     -0.07      0.00
    3   10   29     -1.83      0.00
    3   12   29      8.95      0.00
    3   14   29     -4.43      0.00
    3   16   29     -1.81      0.00
    3   18   29      4.17      0.00
    3   20   29      7.74      0.00
    3   22   29     -0.67      0.00
    3   24   29     -6.78      0.00
    3   26   29      0.70      0.00
    3   28   29     -5.06      0.00
    4    5   29     12.26      0.00
    4    7   29      3.78      0.00
    4    9   29     -0.94      0.00
    4   11   29     10.30      0.00
    4   13   29      3.70      0.00
    4   15   29      0.80      0.00
    4   17   29     -6.33      0.00
    4   19   29     -0.18      0.00
    4   21   29      1.65      0.00
    4   23   29     -5.94      0.00
    4   25   29     -6.73      0.00
    4   27   29      2.92      0.00
    0    5   29      7.68      0.00
    5    6   29      5.61      0.00
    5    8   29      6.06      0.00
    5   10   29     -1.95      0.00
    5   12   29      5.18      0.00
    5   14   29     -7.19      0.00
    5   16   29      2.73      0.00
    5   18   29      0.18      0.00
    5   20   29    -18.55      0.00
    5   22   29     -3.89      0.00
    5   24   29     -0.45      0.00
    5   26   29      5.41      0.00
    5   28   29     -1.29      0.00
    6    7   29      6.94      0.00
    6    9   29     -1.19      0.00
    6   11   29     -2.86      0.00
    6   13   29      0.53      0.00
    6   15   29     -4.77      0.00
    6   17   29      0.72      0.00
    6   19   29      1.89      0.00
    6   21   29      7.68      0.00
    6   23   29      2.60      0.00
    6   25   29      3.82      0.00
    6   27   29     -3.77      0.00
    0    7   29     12.32      0.00
    7    8   29     -0.12      0.00
    7   10   29     -2.00      0.00
    7   12   29      1.34      0.00
    7   14   29     -9.48      0.00
    7   16   29      4.73      0.00
    7   18   29      8.20      0.00
    7   20   29      5.62      0.00
    7   22   29      0.40      0.00
    7   24   29      3.05      0.00
    7   26   29      5.29      0.00
    7   28   29     -3.40      0.00
    8    9   29     -8.67      0.00
    8   11   29      6.89      0.00
    8   13   29     -7.15      0.00
    8   15   29      6.95      0.00
    8   17   29     -3.37      0.00
    8   19   29     -4.23      0.00
    8   21   29     -5.12      0.00
    8   23   29     11.63      0.00
    8   25   29     -1.97      0.00
    8   27   29     -7.69      0.00
    0    9   29      5.09      0.00
    9   10   29      9.02      0.00
    9   12   29     -6.92      0.00
    9   14   29     12.35      0.00
    9   16   29     -0.03      0.00
    9   18   29      2.12      0.00
    9   20   29      2.26      0.00
    9   22   29      7.01      0.00
    9   24   29      4.63      0.00
    9   26   29      2.57      0.00
    9   28   29    -13.40      0.00
   10   11   29      1.37      0.00
   10   13   29     -2.33      0.00
   10   15   29      1.62      0.00
   10   17   29      1.84      0.00
   10   19   29     -6.42      0.00
   10   21   29      0.27      0.00
   10   23   29     -1.84      0.00
   10   25   29      3.65      0.00
   10   27   29     -4.63      0.00
    0   11   29     -2.94      0.00
   11   12   29     -1.34      0.00
   11   14   29     -2.84      0.00
   11   16   29     -3.84      0.00
   11   18   29     -4.24      0.00
   11   20   29      3.03      0.00
   11   22   29      1.98      0.00
   11   24   29      2.40      0.00
   11   26   29      1.95      0.00
   11   28   29     -2.93      0.00
   12   13   29     -3.25      0.00
   12   15   29     10.07      0.00
   12   17   29      1.37      0.00
   12   19   29     -1.31      0.00
   12   21   29      6.13      0.00
   12   23   29     -1.61      0.00
   12   25   29     -5.31      0.00
   12   27   29      3.78      0.00
    0   13   29     13.42      0.00
   13   14   29      5.01      0.00
   13   16   29     -4.46      0.00
   13   18   29      6.54      0.00
   13   20   29      0.45      0.00
   13   22   29     -0.27      0.00
   13   24   29     10.10      0.00
   13   26   29     -4.52      0.00
   13   28   29     -0.21      0.00
   14   15   29      3.11      0.00
   14   17   29     -2.69      0.00
   14   19   29      3.03      0.00
   14   21   29     -1.37      0.00
   14   23   29     -0.15      0.00
   14   25   29      9.28      0.00
   14   27   29     -4.39      0.00
    0   15   29      1.24      0.00
   15   16   29      7.96      0.00
   15   18   29      0.39      0.00
   15   20   29      1.92      0.00
   15   22   29     -2.78      0.00
   15   24   29     -1.11      0.00
   15   26   29      0.66      0.00
   15   28   29     -0.92      0.00
   16   17   29     10.58      0.00
   16   19   29      1.18      0.00
   16   21   29     -1.02      0.00
   16   23   29     -2.89      0.00
   16   25   29     -4.81      0.00
   16   27   29      3.57      0.00
    0   17   29     20.28      0.00
   17   18   29      6.77      0.00
   17   20   29     -2.19      0.00
   17   22   29     -3.25      0.00
   17   24   29      1.42      0.00
   17   26   29      0.30      0.00
   18   19   29     -3.77      0.00
   18   21   29      2.13      0.00
   18   23   29     -0.97      0.00
   18   25   29      3.56      0.00
   18   27   29     15.83      0.00
    0   19   29     19.80      0.00
   19   20   29      4.85      0.00
   19   22   29      4.27      0.00
   19   24   29    -11.52      0.00
   19   26   29      4.92      0.00
   20   21   29      0.56      0.00
   20   23   29     -4.84      0.00
   20   25   29      6.30      0.00
    0   21   29     -8.15      0.00
   21   22   29      2.93      0.00
   21   24   29      7.86      0.00
   22   23   29      2.32      0.00
    0   23   29     -9.08      0.00
    0   25   29    -16.43      0.00
    0   27   29    -24.68      0.00
    0   29   29     10.14      0.00
    2   29   29     -0.48      0.00
    4   29   29    -10.33      0.00
    6   29   29     -7.83      0.00
    8   29   29     10.57      0.00
   10   29   29      2.76      0.00
   12   29   29     -9.86      0.00
   14   29   29    -16.51      0.00
    0    0   30     12.50      0.00
    1    1   30    -40.44      0.00
    1    3   30    -14.19      0.00
    1    5   30     13.56      0.00
    1    7   30     -0.77      0.00
    1    9   30     -0.53      0.00
    1   11   30      2.80      0.00
    1   13   30     -0.40      0.00
    1   15   30      4.90      0.00
    1   17   30      4.24      0.00
    1   19   30     -6.85      0.00
    1   21   30      7.55      0.00
    1   23   30      3.85      0.00
    1   25   30     -2.99      0.00
    1   27   30     -0.80      0.00
    1   29   30     -7.98      0.00
    0    2   30     41.56      0.00
    2    2   30     -0.19      0.00
    2    4   30      2.01      0.00
    2    6   30    -10.45      0.00
    2    8   30      2.65      0.00
    2   10   30      6.76      0.00
    2   12   30    -12.63      0.00
    2   14   30     -5.92      0.00
    2   16   30     -7.84      0.00
    2   18   30     13.34      0.00
    2   20   30    -10.10      0.00
    2   22   30     -3.90      0.00
    2   24   30      1.39      0.00
    2   26   30     -5.49      0.00
    2   28   30     16.52      0.00
    3    3   30      2.47      0.00
    3    5   30      7.60      0.00
    3    7   30     21.15      0.00
    3    9   30     -6.23      0.00
    3   11   30     -1.48      0.00
    3   13   30      2.46      0.00
    3   15   30     -3.38      0.00
    3   17   30     -0.69      0.00
    3   19   30      5.43      0.00
    3   21   30     -0.49      0.00
    3   23   30      5.06      0.00
    3   25   30     -2.48      0.00
    3   27   30      4.22      0.00
    3   29   30     14.31      0.00
    0    4   30      6.95      0.00
    4    4   30     -3.10      0.00
    4    6   30    -14.96      0.00
    4    8   30     -1.46      0.00
    4   10   30    -13.20      0.00
    4   12   30      3.11      0.00
    4   14   30     -0.35      0.00
    4   16   30     10.73      0.00
    4   18   30    -10.30      0.00
    4   20   30      1.95      0.00
    4   22   30     -1.47      0.00
    4   24   30     -0.30      0.00
    4   26   30     -2.98      0.00
    4   28   30      0.60      0.00
    5    5   30      9.06      0.00
    5    7   30      2.43      0.00
    5    9   30     -1.57      0.00
    5   11   30     -0.62      0.00
    5   13   30     -2.66      0.00
    5   15   30     -2.88      0.00
    5   17   30    -15.38      0.00
    5   19   30      0.70      0.00
    5   21   30      1.65      0.00
    5   23   30      0.36      0.00
    5   25   30     -2.20      0.00
    5   27   30    -12.63      0.00
    5   29   30      7.78      0.00
    0    6   30      5.33      0.00
    6    6   30    -10.26      0.00
    6    8   30     -1.54      0.00
    6   10   30     -2.14      0.00
    6   12   30    -13.83      0.00
    6   14   30      2.37      0.00
    6   16   30     -4.39      0.00
    6   18   30     -0.69      0.00
    6   20   30     -0.94      0.00
    6   22   30    -15.95      0.00
    6   24   30     -8.55      0.00
    6   26   30      0.23      0.00
    6   28   30     -8.78      0.00
    7    7   30      9.47      0.00
    7    9   30      3.24      0.00
    7   11   30     -6.33      0.00
    7   13   30      0.74      0.00
    7   15   30      0.20      0.00
    7   17   30     -4.80      0.00
    7   19   30      1.77      0.00
    7   21   30     -3.34      0.00
    7   23   30     11.97      0.00
    7   25   30      3.14      0.00
    7   27   30     -2.90      0.00
    7   29   30      4.03      0.00
    0    8   30     24.40      0.00
    8    8   30      1.85      0.00
    8   10   30      8.25      0.00
    8   12   30     -0.75      0.00
    8   14   30      4.89      0.00
    8   16   30     -1.14      0.00
    8   18   30     -9.66      0.00
    8   20   30      4.81      0.00
    8   22   30     -8.34      0.00
    8   24   30     -2.16      0.00
    8   26   30     -9.89      0.00
    8   28   30    -10.00      0.00
    9    9   30    -12.51      0.00
    9   11   30     -8.05      0.00
    9   13   30      5.55      0.00
    9   15   30      0.83      0.00
    9   17   30      0.78      0.00
    9   19   30     -1.07      0.00
    9   21   30      8.04      0.00
    9   23   30      7.35      0.00
    9   25   30      2.11      0.00
    9   27   30      0.23      0.00
    9   29   30     -2.09      0.00
    0   10   30     -2.67      0.00
   10   10   30     15.10      0.00
   10   12   30      2.55      0.00
   10   14   30      7.13      0.00
   10   16   30    -10.08      0.00
   10   18   30      4.67      0.00
   10   20   30     -5.75      0.00
   10   22   30     -6.33      0.00
   10   24   30      1.93      0.00
   10   26   30     -6.66      0.00
   10   28   30     -8.78      0.00
   11   11   30      5.03      0.00
   11   13   30      0.59      0.00
   11   15   30     -6.40      0.00
   11   17   30      9.77      0.00
   11   19   30      5.62      0.00
   11   21   30      1.42      0.00
   11   23   30     -5.37      0.00
   11   25   30      3.18      0.00
   11   27   30     19.21      0.00
   11   29   30     11.05      0.00
    0   12   30     -2.29      0.00
   12   12   30      5.90      0.00
   12   14   30    -11.55      0.00
   12   16   30     -5.20      0.00
   12   18   30      1.88      0.00
   12   20   30     -2.56      0.00
   12   22   30     -3.18      0.00
   12   24   30     -5.72      0.00
   12   26   30     -2.24      0.00
   12   28   30     10.97      0.00
   13   13   30      0.71      0.00
   13   15   30     -2.16      0.00
   13   17   30      5.05      0.00
   13   19   30     -2.99      0.00
   13   21   30      3.42      0.00
   13   23   30     -1.02      0.00
   13   25   30     -0.14      0.00
   13   27   30     -1.28      0.00
   13   29   30     -1.66      0.00
    0   14   30     -1.53      0.00
   14   14   30     -3.94      0.00
   14   16   30     -2.69      0.00
   14   18   30     -3.66      0.00
   14   20   30      7.95      0.00
   14   22   30      0.59      0.00
   14   24   30      3.69      0.00
   14   26   30      3.31      0.00
   14   28   30     29.63      0.00
   15   15   30      2.95      0.00
   15   17   30     -7.24      0.00
   15   19   30     -2.82      0.00
   15   21   30      0.55      0.00
   15   23   30      2.60      0.00
   15   25   30     -0.47      0.00
   15   27   30     10.45      0.00
    0   16   30     13.73      0.00
   16   16   30     -8.21      0.00
   16   18   30     -7.91      0.00
   16   20   30      1.06      0.00
   16   22   30     -6.08      0.00
   16   24   30      0.57      0.00
   16   26   30     -7.06      0.00
   17   17   30     10.70      0.00
   17   19   30     -3.87      0.00
   17   21   30     -3.10      0.00
   17   23   30      4.13      0.00
   17   25   30      3.13      0.00
   17   27   30    -15.61      0.00
    0   18   30      6.52      0.00
   18   18   30     11.93      0.00
   18   20   30     -4.43      0.00
   18   22   30     -8.99      0.00
   18   24   30      1.33      0.00
   18   26   30    -14.16      0.00
   19   19   30     -1.95      0.00
   19   21   30      0.48      0.00
   19   23   30      4.30      0.00
   19   25   30     -5.37      0.00
    0   20   30     26.94      0.00
   20   20   30      8.94      0.00
   20   22   30     -2.88      0.00
   20   24   30     -0.95      0.00
   21   21   30      3.86      0.00
   21   23   30     -4.96      0.00
    0   22   30    -19.39      0.00
   22   22   30     -1.28      0.00
    0   24   30     -9.55      0.00
    0   26   30     11.91      0.00
    0   28   30    -26.98      0.00
    0   30   30    -12.56      0.00
    2   30   30    -18.96      0.00
    4   30   30      7.26      0.00
    6   30   30      3.01      0.00
    8   30   30     -8.74      0.00
   10   30   30     -9.09      0.00
    0    1   31     -2.03      0.00
    1    2   31     -4.33      0.00
    1    4   31      1.74      0.00
    1    6   31     -6.58      0.00
    1    8   31     -2.29      0.00
    1   10   31      1.02      0.00
    1   12   31     -1.63      0.00
    1   14   31      2.10      0.00
    1   16   31     -3.71      0.00
    1   18   31      5.80      0.00
    1   20   31     -3.23      0.00
    1   22   31     -2.41      0.00
    1   24   31     -0.09      0.00
    1   26   31      5.82      0.00
    1   28   31      3.89      0.00
    1   30   31      2.53      0.00
    2    3   31     -5.93      0.00
    2    5   31      0.38      0.00
    2    7   31      1.80      0.00
    2    9   31     -0.56      0.00
    2   11   31     -4.95      0.00
    2   13   31    -17.13      0.00
    2   15   31     -0.59      0.00
    2   17   31     -1.94      0.00
    2   19   31      2.77      0.00
    2   21   31    -10.78      0.00
    2   23   31     -9.19      0.00
    2   25   31     -2.97      0.00
    2   27   31     -3.94      0.00
    2   29   31      7.35      0.00
    0    3   31      9.52      0.00
    3    4   31     -2.29      0.00
    3    6   31     -0.26      0.00
    3    8   31     -0.55      0.00
    3   10   31     -5.32      0.00
    3   12   31      0.55      0.00
    3   14   31     -1.86      0.00
    3   16   31     -8.43      0.00
    3   18   31      4.69      0.00
    3   20   31     -4.00      0.00
    3   22   31      4.04      0.00
    3   24   31     -9.70      0.00
    3   26   31      4.20      0.00
    3   28   31     -1.56      0.00
    3   30   31     -1.69      0.00
    4    5   31     -5.49      0.00
    4    7   31     -0.77      0.00
    4    9   31     -1.62      0.00
    4   11   31      4.59      0.00
    4   13   31     -0.51      0.00
    4   15   31      1.37      0.00
    4   17   31      1.83      0.00
    4   19   31      2.03      0.00
    4   21   31      3.61      0.00
    4   23   31      1.07      0.00
    4   25   31      6.80      0.00
    4   27   31     -0.71      0.00
    4   29   31      3.44      0.00
    0    5   31    -24.87      0.00
    5    6   31     13.50      0.00
    5    8   31     -8.39      0.00
    5   10   31      1.03      0.00
    5   12   31      0.98      0.00
    5   14   31     -2.96      0.00
    5   16   31     -4.97      0.00
    5   18   31      3.37      0.00
    5   20   31     -3.61      0.00
    5   22   31      4.61      0.00
    5   24   31      9.36      0.00
    5   26   31      5.49      0.00
    5   28   31      3.40      0.00
    5   30   31     -0.23      0.00
    6    7   31     12.81      0.00
    6    9   31     14.64      0.00
    6   11   31     -4.95      0.00
    6   13   31     -9.83      0.00
    6   15   31      0.28      0.00
    6   17   31    -10.54      0.00
    6   19   31     -3.79      0.00
    6   21   31     10.47      0.00
    6   23   31     -6.10      0.00
    6   25   31     -2.76      0.00
    6   27   31     -3.44      0.00
    6   29   31     -3.34      0.00
    0    7   31     -2.92      0.00
    7    8   31    -13.60      0.00
    7   10   31     -0.07      0.00
    7   12   31     -8.64      0.00
    7   14   31     -0.90      0.00
    7   16   31     -0.01      0.00
    7   18   31      3.19      0.00
    7   20   31      3.83      0.00
    7   22   31      0.42      0.00
    7   24   31      3.66      0.00
    7   26   31     12.00      0.00
    7   28   31      1.16      0.00
    8    9   31     -2.85      0.00
    8   11   31     -1.68      0.00
    8   13   31     -5.32      0.00
    8   15   31     -0.49      0.00
    8   17   31     12.10      0.00
    8   19   31      4.10      0.00
    8   21   31      1.42      0.00
    8   23   31      5.69      0.00
    8   25   31      9.39      0.00
    8   27   31      1.94      0.00
    8   29   31     -2.52      0.00
    0    9   31      1.58      0.00
    9   10   31      0.26      0.00
    9   12   31     -1.64      0.00
    9   14   31      5.49      0.00
    9   16   31     -5.78      0.00
    9   18   31      8.24      0.00
    9   20   31     -3.53      0.00
    9   22   31      4.04      0.00
    9   24   31     -4.81      0.00
    9   26   31      7.82      0.00
    9   28   31     -7.90      0.00
   10   11   31      2.46      0.00
   10   13   31     -0.79      0.00
   10   15   31     -3.78      0.00
   10   17   31    -12.24      0.00
   10   19   31     -7.49      0.00
   10   21   31     -2.49      0.00
   10   23   31     -9.59      0.00
   10   25   31      2.52      0.00
   10   27   31     -5.93      0.00
   10   29   31     25.89      0.00
    0   11   31     11.18      0.00
   11   12   31      2.84      0.00
   11   14   31     -3.28      0.00
   11   16   31     -2.12      0.00
   11   18   31      1.81      0.00
   11   20   31      3.94      0.00
   11   22   31     -2.96      0.00
   11   24   31      9.29      0.00
   11   26   31      2.73      0.00
   11   28   31      3.97      0.00
   12   13   31      0.99      0.00
   12   15   31      8.96      0.00
   12   17   31     -0.06      0.00
   12   19   31     -2.04      0.00
   12   21   31     -4.05      0.00
   12   23   31      7.85      0.00
   12   25   31     -0.95      0.00
   12   27   31     -5.97      0.00
    0   13   31     -1.69      0.00
   13   14   31     -2.77      0.00
   13   16   31     -5.81      0.00
   13   18   31      5.22      0.00
   13   20   31      6.12      0.00
   13   22   31     -3.31      0.00
   13   24   31     -7.50      0.00
   13   26   31     -6.30      0.00
   14   15   31      0.04      0.00
   14   17   31      7.41      0.00
   14   19   31      2.82      0.00
   14   21   31      1.08      0.00
   14   23   31      5.75      0.00
   14   25   31     11.82      0.00
   14   27   31    -36.20      0.00
    0   15   31    -14.53      0.00
   15   16   31      2.73      0.00
   15   18   31     -8.71      0.00
   15   20   31     -3.86      0.00
   15   22   31     -5.50      0.00
   15   24   31      5.34      0.00
   15   26   31     -9.21      0.00
   16   17   31     -9.22      0.00
   16   19   31      3.73      0.00
   16   21   31      2.77      0.00
   16   23   31     -0.62      0.00
   16   25   31    -12.26      0.00
    0   17   31     15.05      0.00
   17   18   31      2.13      0.00
   17   20   31      2.05      0.00
   17   22   31      5.64      0.00
   17   24   31     -9.51      0.00
   18   19   31     -0.93      0.00
   18   21   31      3.91      0.00
   18   23   31      0.33      0.00
   18   25   31      0.18      0.00
    0   19   31      1.85      0.00
   19   20   31     -3.75      0.00
   19   22   31     -5.14      0.00
   19   24   31      3.96      0.00
   20   21   31      3.22      0.00
   20   23   31     -1.81      0.00
    0   21   31      3.42      0.00
   21   22   31      0.59      0.00
    0   23   31      9.55      0.00
    0   25   31      1.83      0.00
    0   27   31      8.23      0.00
    0   29   31    -12.83      0.00
    0    0   32     -5.37      0.00
    1    1   32     17.80      0.00
    1    3   32     -1.94      0.00
    1    5   32    -19.19      0.00
    1    7   32      1.60      0.00
    1    9   32     10.64      0.00
    1   11   32     -5.88      0.00
    1   13   32      0.36      0.00
    1   15   32     -0.63      0.00
    1   17   32      1.45      0.00
    1   19   32     -0.62      0.00
    1   21   32      3.91      0.00
    1   23   32      2.21      0.00
    1   25   32      9.48      0.00
    1   27   32     -8.30      0.00
    1   29   32      0.81      0.00
    0    2   32     12.69      0.00
    2    2   32    -35.54      0.00
    2    4   32     17.44      0.00
    2    6   32      6.00      0.00
    2    8   32      5.65      0.00
    2   10   32     -2.82      0.00
    2   12   32      6.94      0.00
    2   14   32     -2.26      0.00
    2   16   32     -6.76      0.00
    2   18   32     -6.71      0.00
    2   20   32      3.88      0.00
    2   22   32     -2.56      0.00
    2   24   32     -7.63      0.00
    2   26   32     -3.08      0.00
    2   28   32    -10.19      0.00
    3    3   32      2.32      0.00
    3    5   32     -6.02      0.00
    3    7   32     -1.58      0.00
    3    9   32      2.46      0.00
    3   11   32      0.32      0.00
    3   13   32      3.11      0.00
    3   15   32     -7.79      0.00
    3   17   32      6.09      0.00
    3   19   32     -0.88      0.00
    3   21   32      4.20      0.00
    3   23   32     -5.02      0.00
    3   25   32     -4.14      0.00
    3   27   32      6.91      0.00
    3   29   32     -5.48      0.00
    0    4   32      8.13      0.00
    4    4   32      6.99      0.00
    4    6   32     21.02      0.00
    4    8   32      9.99      0.00
    4   10   32      1.70      0.00
    4   12   32      6.62      0.00
    4   14   32      8.56      0.00
    4   16   32      3.79      0.00
    4   18   32      2.43      0.00
    4   20   32     10.07      0.00
    4   22   32      3.00      0.00
    4   24   32      2.32      0.00
    4   26   32      9.91      0.00
    4   28   32     -4.80      0.00
    5    5   32     -8.05      0.00
    5    7   32      1.68      0.00
    5    9   32     -7.53      0.00
    5   11   32      5.19      0.00
    5   13   32      5.49      0.00
    5   15   32     -3.33      0.00
    5   17   32      3.76      0.00
    5   19   32      0.97      0.00
    5   21   32     -9.31      0.00
    5   23   32     14.29      0.00
    5   25   32      3.22      0.00
    5   27   32     -5.51      0.00
    5   29   32      1.15      0.00
    0    6   32      1.80      0.00
    6    6   32      8.97      0.00
    6    8   32     -2.16      0.00
    6   10   32     -2.64      0.00
    6   12   32    -13.49      0.00
    6   14   32      5.81      0.00
    6   16   32     -1.04      0.00
    6   18   32      3.94      0.00
    6   20   32    -18.28      0.00
    6   22   32      0.23      0.00
    6   24   32     -1.82      0.00
    6   26   32     -6.51      0.00
    6   28   32     13.13      0.00
    7    7   32      5.69      0.00
    7    9   32      9.00      0.00
    7   11   32     -4.36      0.00
    7   13   32      2.38      0.00
    7   15   32     -2.60      0.00
    7   17   32      6.41      0.00
    7   19   32     -1.09      0.00
    7   21   32      0.49      0.00
    7   23   32     -1.98      0.00
    7   25   32     -7.36      0.00
    7   27   32      6.01      0.00
    0    8   32     -4.16      0.00
    8    8   32     -5.94      0.00
    8   10   32     -7.69      0.00
    8   12   32      1.05      0.00
    8   14   32      0.28      0.00
    8   16   32      4.74      0.00
    8   18   32     -0.21      0.00
    8   20   32     -3.31      0.00
    8   22   32     -0.94      0.00
    8   24   32      0.23      0.00
    8   26   32     -5.56      0.00
    8   28   32     -1.91      0.00
    9    9   32      1.40      0.00
    9   11   32      5.74      0.00
    9   13   32     -9.40      0.00
    9   15   32      1.57      0.00
    9   17   32     -2.15      0.00
    9   19   32      9.07      0.00
    9   21   32     -4.54      0.00
    9   23   32      8.19      0.00
    9   25   32     -4.01      0.00
    9   27   32      6.45      0.00
    0   10   32     -3.36      0.00
   10   10   32      6.33      0.00
   10   12   32      7.36      0.00
   10   14   32      7.81      0.00
   10   16   32      1.09      0.00
   10   18   32      2.52      0.00
   10   20   32      5.09      0.00
   10   22   32     -0.64      0.00
   10   24   32     -7.08      0.00
   10   26   32    -10.66      0.00
   11   11   32     -0.51      0.00
   11   13   32     -2.84      0.00
   11   15   32      5.74      0.00
   11   17   32     -1.82      0.00
   11   19   32     -1.12      0.00
   11   21   32      7.21      0.00
   11   23   32     -5.91      0.00
   11   25   32     -4.29      0.00
   11   27   32    -17.22      0.00
    0   12   32     11.42      0.00
   12   12   32     14.02      0.00
   12   14   32      3.61      0.00
   12   16   32      7.34      0.00
   12   18   32     -4.68      0.00
   12   20   32      3.89      0.00
   12   22   32     -3.82      0.00
   12   24   32     -1.35      0.00
   12   26   32     21.98      0.00
   13   13   32      0.49      0.00
   13   15   32      8.15      0.00
   13   17   32     -6.62      0.00
   13   19   32     -1.21      0.00
   13   21   32     -0.51      0.00
   13   23   32      9.61      0.00
   13   25   32      2.85      0.00
   13   27   32      6.44      0.00
    0   14   32      7.40      0.00
   14   14   32     -0.48      0.00
   14   16   32     -6.89      0.00
   14   18   32      3.16      0.00
   14   20   32     -8.24      0.00
   14   22   32     -7.41      0.00
   14   24   32     -1.00      0.00
   14   26   32     30.01      0.00
   15   15   32    -22.27      0.00
   15   17   32      9.24      0.00
   15   19   32      1.16      0.00
   15   21   32     -0.81      0.00
   15   23   32     -2.05      0.00
   15   25   32      2.02      0.00
    0   16   32     17.09      0.00
   16   16   32      2.13      0.00
   16   18   32     -5.55      0.00
   16   20   32     -8.74      0.00
   16   22   32      5.72      0.00
   16   24   32     11.10      0.00
   17   17   32     -6.12      0.00
   17   19   32      3.93      0.00
   17   21   32      1.64      0.00
   17   23   32      0.80      0.00
    0   18   32     12.46      0.00
   18   18   32     -8.47      0.00
   18   20   32      2.40      0.00
   18   22   32     -9.88      0.00
   18   24   32     -1.97      0.00
   19   19   32     10.57      0.00
   19   21   32      2.93      0.00
    0   20   32     20.64      0.00
   20   20   32      5.80      0.00
   20   22   32     -1.58      0.00
   21   21   32      2.94      0.00
    0   22   32     -2.85      0.00
    0   24   32     10.28      0.00
    0   26   32      3.60      0.00
    0   28   32     13.04      0.00
   10   28   32    -38.61      0.00
    0    1   33     -5.99      0.00
    1    2   33     -1.81      0.00
    1    4   33     -2.09      0.00
    1    6   33     -2.67      0.00
    1    8   33     -3.82      0.00
    1   10   33     -4.02      0.00
    1   12   33      1.60      0.00
    1   14   33     -7.97      0.00
    1   16   33      2.34      0.00
    1   18   33     -0.13      0.00
    1   20   33     -9.28      0.00
    1   22   33      1.77      0.00
    1   24   33     11.39      0.00
    1   26   33     -3.06      0.00
    1   28   33     -0.11      0.00
    2    3   33     -4.20      0.00
    2    5   33     -3.90      0.00
    2    7   33    -10.64      0.00
    2    9   33      0.08      0.00
    2   11   33      1.42      0.00
    2   13   33    -10.77      0.00
    2   15   33      0.33      0.00
    2   17   33     -7.06      0.00
    2   19   33      8.43      0.00
    2   21   33     -1.21      0.00
    2   23   33     -9.53      0.00
    2   25   33      8.24      0.00
    2   27   33     -2.38      0.00
    0    3   33      3.29      0.00
    3    4   33     -1.25      0.00
    3    6   33      1.73      0.00
    3    8   33      0.97      0.00
    3   10   33      6.14      0.00
    3   12   33     -1.64      0.00
    3   14   33      2.50      0.00
    3   16   33     -1.70      0.00
    3   18   33     -4.03      0.00
    3   20   33      0.10      0.00
    3   22   33     -0.75      0.00
    3   24   33     -3.31      0.00
    3   26   33      2.85      0.00
    3   28   33      3.84      0.00
    4    5   33     -0.09      0.00
    4    7   33     -5.20      0.00
    4    9   33     -6.30      0.00
    4   11   33      0.64      0.00
    4   13   33      7.27      0.00
    4   15   33      5.70      0.00
    4   17   33      3.43      0.00
    4   19   33     -0.61      0.00
    4   21   33      0.06      0.00
    4   23   33     10.94      0.00
    4   25   33      8.21      0.00
    4   27   33     13.93      0.00
    0    5   33      3.32      0.00
    5    6   33      3.72      0.00
    5    8   33     -8.78      0.00
    5   10   33      0.80      0.00
    5   12   33     -1.63      0.00
    5   14   33     -6.11      0.00
    5   16   33     -2.66      0.00
    5   18   33      7.59      0.00
    5   20   33      7.85      0.00
    5   22   33     -0.44      0.00
    5   24   33     -1.06      0.00
    5   26   33      5.14      0.00
    5   28   33     -1.46      0.00
    6    7   33     11.90      0.00
    6    9   33     -1.79      0.00
    6   11   33      7.87      0.00
    6   13   33     -7.83      0.00
    6   15   33     -8.24      0.00
    6   17   33     -3.62      0.00
    6   19   33      1.79      0.00
    6   21   33     -7.36      0.00
    6   23   33     -8.17      0.00
    6   25   33     -5.12      0.00
    6   27   33      4.13      0.00
    0    7   33     26.81      0.00
    7    8   33     -2.23      0.00
    7   10   33     -4.77      0.00
    7   12   33     11.91      0.00
    7   14   33      1.38      0.00
    7   16   33      5.50      0.00
    7   18   33      3.52      0.00
    7   20   33    -11.13      0.00
    7   22   33      2.31      0.00
    7   24   33      3.62      0.00
    7   26   33      8.89      0.00
    8    9   33      1.25      0.00
    8   11   33     -8.33      0.00
    8   13   33     12.41      0.00
    8   15   33      2.93      0.00
    8   17   33     -1.76      0.00
    8   19   33      5.44      0.00
    8   21   33      5.37      0.00
    8   23   33      0.29      0.00
    8   25   33     -2.98      0.00
    8   27   33    -14.73      0.00
    0    9   33     -5.57      0.00
    9   10   33     -0.26      0.00
    9   12   33     11.16      0.00
    9   14   33     -7.53      0.00
    9   16   33      8.65      0.00
    9   18   33     -0.98      0.00
    9   20   33      2.01      0.00
    9   22   33      6.83      0.00
    9   24   33     -3.99      0.00
    9   26   33     -3.82      0.00
   10   11   33      4.52      0.00
   10   13   33     -6.10      0.00
   10   15   33     -4.66      0.00
   10   17   33     -0.94      0.00
   10   19   33    -12.79      0.00
   10   21   33     -7.20      0.00
   10   23   33      8.14      0.00
   10   25   33      8.76      0.00
   10   27   33     36.29      0.00
    0   11   33      7.19      0.00
   11   12   33     -3.11      0.00
   11   14   33      4.31      0.00
   11   16   33      0.98      0.00
   11   18   33      1.03      0.00
   11   20   33     -0.43      0.00
   11   22   33     -0.98      0.00
   11   24   33    -12.66      0.00
   11   26   33     14.03      0.00
   12   13   33     -0.61      0.00
   12   15   33     -6.29      0.00
   12   17   33     -3.91      0.00
   12   19   33      3.74      0.00
   12   21   33     -7.40      0.00
   12   23   33      3.67      0.00
   12   25   33      0.58      0.00
    0   13   33      2.91      0.00
   13   14   33      2.77      0.00
   13   16   33      0.44      0.00
   13   18   33     -7.35      0.00
   13   20   33     -9.24      0.00
   13   22   33      4.41      0.00
   13   24   33      5.86      0.00
   14   15   33      8.02      0.00
   14   17   33     -4.23      0.00
   14   19   33      4.19      0.00
   14   21   33      8.92      0.00
   14   23   33     -6.10      0.00
    0   15   33     -6.75      0.00
   15   16   33     -8.60      0.00
   15   18   33      3.74      0.00
   15   20   33     -3.62      0.00
   15   22   33      0.19      0.00
   15   24   33     -2.57      0.00
   16   17   33     -4.64      0.00
   16   19   33     -8.90      0.00
   16   21   33     -9.36      0.00
   16   23   33      1.44      0.00
    0   17   33     20.00      0.00
   17   18   33     -1.10      0.00
   17   20   33     -0.55      0.00
   17   22   33      2.03      0.00
   18   19   33      2.66      0.00
   18   21   33      9.60      0.00
    0   19   33     -2.02      0.00
   19   20   33      2.50      0.00
    0   21   33      6.92      0.00
    0   23   33      7.38      0.00
    0   25   33    -22.36      0.00
    0   27   33     -5.26      0.00
    0    0   34      4.45      0.00
    1    1   34     -5.01      0.00
    1    3   34     -5.29      0.00
    1    5   34      3.34      0.00
    1    7   34     -8.90      0.00
    1    9   34     -3.26      0.00
    1   11   34      0.95      0.00
    1   13   34      1.91      0.00
    1   15   34      6.93      0.00
    1   17   34    -12.34      0.00
    1   19   34      7.21      0.00
    1   21   34     -0.93      0.00
    1   23   34      7.39      0.00
    1   25   34      3.01      0.00
    1   27   34      2.81      0.00
    0    2   34    -26.53      0.00
    2    2   34     -4.57      0.00
    2    4   34     22.81      0.00
    2    6   34     -0.22      0.00
    2    8   34     -0.57      0.00
    2   10   34     -2.53      0.00
    2   12   34     -2.37      0.00
    2   14   34    -12.12      0.00
    2   16   34     -8.61      0.00
    2   18   34    -10.08      0.00
    2   20   34     -7.00      0.00
    2   22   34     -6.30      0.00
    2   24   34      0.55      0.00
    2   26   34     15.56      0.00
    3    3   34    -17.08      0.00
    3    5   34      9.75      0.00
    3    7   34     -3.26      0.00
    3    9   34     -2.24      0.00
    3   11   34     -0.74      0.00
    3   13   34     -4.87      0.00
    3   15   34     -3.33      0.00
    3   17   34     -7.53      0.00
    3   19   34      7.90      0.00
    3   21   34      8.26      0.00
    3   23   34     -2.93      0.00
    3   25   34      1.99      0.00
    3   27   34     -3.89      0.00
    0    4   34     -7.80      0.00
    4    4   34      0.83      0.00
    4    6   34     -5.72      0.00
    4    8   34     -1.30      0.00
    4   10   34     14.09      0.00
    4   12   34     -1.02      0.00
    4   14   34     11.20      0.00
    4   16   34      4.89      0.00
    4   18   34      5.85      0.00
    4   20   34      0.45      0.00
    4   22   34      6.80      0.00
    4   24   34     -7.23      0.00
    4   26   34     -9.45      0.00
    5    5   34      4.86      0.00
    5    7   34      7.90      0.00
    5    9   34     -3.93      0.00
    5   11   34     -1.37      0.00
    5   13   34     -8.35      0.00
    5   15   34      2.55      0.00
    5   17   34      0.93      0.00
    5   19   34     -1.45      0.00
    5   21   34      0.46      0.00
    5   23   34      6.10      0.00
    5   25   34      2.59      0.00
    0    6   34      7.83      0.00
    6    6   34     -0.39      0.00
    6    8   34      0.10      0.00
    6   10   34      4.35      0.00
    6   12   34     -0.29      0.00
    6   14   34    -10.07      0.00
    6   16   34     -4.77      0.00
    6   18   34     -7.61      0.00
    6   20   34     -8.12      0.00
    6   22   34     -1.12      0.00
    6   24   34     -7.38      0.00
    6   26   34      7.29      0.00
    7    7   34     -4.85      0.00
    7    9   34    -11.97      0.00
    7   11   34      0.48      0.00
    7   13   34     -6.04      0.00
    7   15   34     -1.46      0.00
    7   17   34      0.15      0.00
    7   19   34     -7.32      0.00
    7   21   34      1.54      0.00
    7   23   34     -7.04      0.00
    7   25   34     10.82      0.00
    0    8   34    -19.41      0.00
    8    8   34     -3.97      0.00
    8   10   34      0.21      0.00
    8   12   34     -2.22      0.00
    8   14   34      9.49      0.00
    8   16   34      1.69      0.00
    8   18   34     -1.77      0.00
    8   20   34     -5.31      0.00
    8   22   34      8.31      0.00
    8   24   34     11.52      0.00
    8   26   34     12.45      0.00
    9    9   34      2.64      0.00
    9   11   34     -2.90      0.00
    9   13   34      7.77      0.00
    9   15   34     -3.26      0.00
    9   17   34      0.91      0.00
    9   19   34      6.09      0.00
    9   21   34     -4.20      0.00
    9   23   34     -8.88      0.00
    9   25   34      1.28      0.00
    0   10   34      8.03      0.00
   10   10   34     16.28      0.00
   10   12   34     -6.85      0.00
   10   14   34      1.00      0.00
   10   16   34     -0.59      0.00
   10   18   34      2.32      0.00
   10   20   34      0.96      0.00
   10   22   34     -0.94      0.00
   10   24   34    -11.38      0.00
   11   11   34     -1.83      0.00
   11   13   34      0.57      0.00
   11   15   34     -4.20      0.00
   11   17   34      3.03      0.00
   11   19   34     -4.38      0.00
   11   21   34     -0.34      0.00
   11   23   34     -5.14      0.00
   11   25   34      0.50      0.00
    0   12   34      8.10      0.00
   12   12   34      5.95      0.00
   12   14   34     -1.88      0.00
   12   16   34      4.57      0.00
   12   18   34      3.99      0.00
   12   20   34     -3.30      0.00
   12   22   34     -0.79      0.00
   12   24   34    -18.79      0.00
   13   13   34    -10.48      0.00
   13   15   34     -9.71      0.00
   13   17   34     -4.45      0.00
   13   19   34     -2.83      0.00
   13   21   34     -7.28      0.00
   13   23   34     -3.64      0.00
    0   14   34      9.85      0.00
   14   14   34    -18.11      0.00
   14   16   34      5.72      0.00
   14   18   34     -6.61      0.00
   14   20   34     -4.67      0.00
   14   22   34      6.48      0.00
   15   15   34      4.68      0.00
   15   17   34     -4.60      0.00
   15   19   34      1.92      0.00
   15   21   34     -0.05      0.00
   15   23   34      9.08      0.00
    0   16   34      1.75      0.00
   16   16   34     11.40      0.00
   16   18   34     -0.09      0.00
   16   20   34      5.10      0.00
   16   22   34      1.34      0.00
   17   17   34     -1.34      0.00
   17   19   34      2.00      0.00
   17   21   34     -5.92      0.00
    0   18   34     17.36      0.00
   18   18   34     -1.63      0.00
   18   20   34     -9.57      0.00
   19   19   34    -20.71      0.00
    0   20   34     -4.12      0.00
    0   22   34     11.28      0.00
    0   24   34      2.39      0.00
    0   26   34     -7.34      0.00
    0    1   35     11.52      0.00
    1    2   35     -7.05      0.00
    1    4   35     19.83      0.00
    1    6   35     -9.95      0.00
    1    8   35     -5.30      0.00
    1   10   35      1.24      0.00
    1   12   35     -2.16      0.00
    1   14   35     -0.72      0.00
    1   16   35      9.02      0.00
    1   18   35      0.36      0.00
    1   20   35      1.08      0.00
    1   22   35      4.52      0.00
    1   24   35      7.96      0.00
    1   26   35     -7.49      0.00
    2    3   35     -4.84      0.00
    2    5   35     12.70      0.00
    2    7   35    -13.01      0.00
    2    9   35      3.43      0.00
    2   11   35     -3.34      0.00
    2   13   35      5.93      0.00
    2   15   35     -3.44      0.00
    2   17   35     -8.16      0.00
    2   19   35    -13.91      0.00
    2   21   35      0.97      0.00
    2   23   35    -10.35      0.00
    2   25   35     -4.95      0.00
    0    3   35     -2.08      0.00
    3    4   35      1.02      0.00
    3    6   35     -3.75      0.00
    3    8   35      2.43      0.00
    3   10   35     -5.87      0.00
    3   12   35      7.39      0.00
    3   14   35     -3.20      0.00
    3   16   35     -1.75      0.00
    3   18   35      3.91      0.00
    3   20   35     -6.59      0.00
    3   22   35     -0.34      0.00
    3   24   35     -0.75      0.00
    4    5   35     -4.72      0.00
    4    7   35     -3.61      0.00
    4    9   35      4.19      0.00
    4   11   35      9.04      0.00
    4   13   35      6.40      0.00
    4   15   35      3.75      0.00
    4   17   35     -6.83      0.00
    4   19   35      8.60      0.00
    4   21   35      7.74      0.00
    4   23   35     -2.53      0.00
    4   25   35      4.70      0.00
    0    5   35     16.64      0.00
    5    6   35     -8.36      0.00
    5    8   35     -7.78      0.00
    5   10   35     -6.23      0.00
    5   12   35      3.31      0.00
    5   14   35     -3.50      0.00
    5   16   35     -0.07      0.00
    5   18   35     -7.64      0.00
    5   20   35     -7.29      0.00
    5   22   35      0.36      0.00
    5   24   35     -2.04      0.00
    6    7   35      7.99      0.00
    6    9   35      3.36      0.00
    6   11   35     -6.18      0.00
    6   13   35    -11.37      0.00
    6   15   35     -0.58      0.00
    6   17   35      0.80      0.00
    6   19   35     -9.44      0.00
    6   21   35     -0.03      0.00
    6   23   35      3.26      0.00
    6   25   35      9.82      0.00
    0    7   35     16.11      0.00
    7    8   35     -1.28      0.00
    7   10   35     -9.92      0.00
    7   12   35      6.74      0.00
    7   14   35      6.57      0.00
    7   16   35     -1.63      0.00
    7   18   35     -3.13      0.00
    7   20   35      3.29      0.00
    7   22   35      1.26      0.00
    7   24   35    -10.53      0.00
    8    9   35      0.52      0.00
    8   11   35     -2.53      0.00
    8   13   35      1.92      0.00
    8   15   35      7.20      0.00
    8   17   35     -0.20      0.00
    8   19   35      0.39      0.00
    8   21   35     -3.83      0.00
    8   23   35    -10.95      0.00
    0    9   35     11.89      0.00
    9   10   35      4.74      0.00
    9   12   35      2.97      0.00
    9   14   35     16.33      0.00
    9   16   35      3.17      0.00
    9   18   35     -5.66      0.00
    9   20   35     -2.75      0.00
    9   22   35      1.27      0.00
    9   24   35     -4.36      0.00
   10   11   35     -0.52      0.00
   10   13   35     -3.99      0.00
   10   15   35    -14.34      0.00
   10   17   35     -0.66      0.00
   10   19   35     -4.20      0.00
   10   21   35      3.97      0.00
   10   23   35      4.35      0.00
    0   11   35     14.82      0.00
   11   12   35      2.86      0.00
   11   14   35      3.12      0.00
   11   16   35     -5.57      0.00
   11   18   35      6.17      0.00
   11   20   35     -1.16      0.00
   11   22   35      6.30      0.00
   12   13   35     19.44      0.00
   12   15   35     -1.51      0.00
   12   17   35      4.98      0.00
   12   19   35      1.54      0.00
   12   21   35    -10.36      0.00
   12   23   35     20.27      0.00
    0   13   35      6.26      0.00
   13   14   35     -5.30      0.00
   13   16   35     -0.73      0.00
   13   18   35     -2.04      0.00
   13   20   35     -0.30      0.00
   13   22   35      0.78      0.00
   14   15   35     10.05      0.00
   14   17   35     -2.10      0.00
   14   19   35      2.74      0.00
   14   21   35      0.90      0.00
    0   15   35     -1.58      0.00
   15   16   35     -6.15      0.00
   15   18   35      4.28      0.00
   15   20   35     -3.69      0.00
   16   17   35     -2.02      0.00
   16   19   35    -10.29      0.00
    0   17   35      4.30      0.00
   17   18   35     -7.38      0.00
   17   20   35    -22.43      0.00
   18   19   35    -17.94      0.00
    0   19   35      5.73      0.00
    0   21   35      0.47      0.00
    0   23   35      1.98      0.00
    0   25   35     -7.08      0.00
    0    0   36     59.05      0.00
    1    1   36      4.62      0.00
    1    3   36     -1.95      0.00
    1    5   36      2.78      0.00
    1    7   36      7.93      0.00
    1    9   36     -2.70      0.00
    1   11   36      8.24      0.00
    1   13   36     -5.79      0.00
    1   15   36      5.55      0.00
    1   17   36      4.32      0.00
    1   19   36     -0.04      0.00
    1   21   36     -0.48      0.00
    1   23   36      2.68      0.00
    0    2   36     -1.55      0.00
    2    2   36     -1.14      0.00
    2    4   36     -2.81      0.00
    2    6   36    -13.27      0.00
    2    8   36     -2.06      0.00
    2   10   36     -7.58      0.00
    2   12   36     -3.22      0.00
    2   14   36     -2.00      0.00
    2   16   36     -2.15      0.00
    2   18   36      0.89      0.00
    2   20   36     -3.69      0.00
    2   22   36      5.81      0.00
    2   24   36     -6.68      0.00
    3    3   36     -8.66      0.00
    3    5   36     -4.07      0.00
    3    7   36      5.76      0.00
    3    9   36     -1.05      0.00
    3   11   36     -0.90      0.00
    3   13   36      1.48      0.00
    3   15   36      2.79      0.00
    3   17   36      4.67      0.00
    3   19   36      5.21      0.00
    3   21   36     -4.63      0.00
    3   23   36     -4.75      0.00
    0    4   36     20.64      0.00
    4    4   36      3.80      0.00
    4    6   36     -4.25      0.00
    4    8   36     -4.84      0.00
    4   10   36      7.04      0.00
    4   12   36      5.47      0.00
    4   14   36      3.05      0.00
    4   16   36      0.61      0.00
    4   18   36     -8.20      0.00
    4   20   36     -8.30      0.00
    4   22   36     14.56      0.00
    4   24   36      3.03      0.00
    5    5   36     -8.37      0.00
    5    7   36     -6.20      0.00
    5    9   36      3.81      0.00
    5   11   36     -5.25      0.00
    5   13   36     -4.15      0.00
    5   15   36     -1.66      0.00
    5   17   36     -3.45      0.00
    5   19   36      6.75      0.00
    5   21   36      6.16      0.00
    5   23   36      1.77      0.00
    0    6   36     -0.81      0.00
    6    6   36     -1.63      0.00
    6    8   36     -1.69      0.00
    6   10   36    -13.25      0.00
    6   12   36    -11.36      0.00
    6   14   36     -9.60      0.00
    6   16   36      5.72      0.00
    6   18   36     -0.03      0.00
    6   20   36      7.10      0.00
    6   22   36      4.41      0.00
    7    7   36      3.90      0.00
    7    9   36     -4.32      0.00
    7   11   36      3.81      0.00
    7   13   36      0.98      0.00
    7   15   36     -2.29      0.00
    7   17   36      2.03      0.00
    7   19   36     -2.52      0.00
    7   21   36      4.91      0.00
    7   23   36     17.58      0.00
    0    8   36     -7.69      0.00
    8    8   36      5.52      0.00
    8   10   36      2.11      0.00
    8   12   36     -4.95      0.00
    8   14   36     -1.32      0.00
    8   16   36     -7.67      0.00
    8   18   36     -3.18      0.00
    8   20   36      2.36      0.00
    8   22   36     -5.67      0.00
    9    9   36      8.74      0.00
    9   11   36     -3.05      0.00
    9   13   36      0.84      0.00
    9   15   36     -6.23      0.00
    9   17   36      4.71      0.00
    9   19   36     -2.04      0.00
    9   21   36      6.11      0.00
    9   23   36    -11.30      0.00
    0   10   36      9.96      0.00
   10   10   36      4.83      0.00
   10   12   36     -5.73      0.00
   10   14   36     -3.91      0.00
   10   16   36      4.82      0.00
   10   18   36    -11.07      0.00
   10   20   36      1.04      0.00
   10   22   36      9.69      0.00
   11   11   36      7.19      0.00
   11   13   36     -3.39      0.00
   11   15   36      8.57      0.00
   11   17   36     -7.69      0.00
   11   19   36      5.19      0.00
   11   21   36     -4.49      0.00
    0   12   36     -0.27      0.00
   12   12   36      2.22      0.00
   12   14   36      3.77      0.00
   12   16   36     -0.61      0.00
   12   18   36      2.36      0.00
   12   20   36     -7.25      0.00
   13   13   36      6.51      0.00
   13   15   36     -3.19      0.00
   13   17   36     -4.79      0.00
   13   19   36     -4.90      0.00
   13   21   36      9.01      0.00
    0   14   36      1.49      0.00
   14   14   36      4.87      0.00
   14   16   36      3.71      0.00
   14   18   36      2.62      0.00
   14   20   36      0.47      0.00
   15   15   36     -6.39      0.00
   15   17   36     -3.73      0.00
   15   19   36     15.03      0.00
    0   16   36     -6.39      0.00
   16   16   36     -4.00      0.00
   16   18   36      8.42      0.00
   17   17   36     20.28      0.00
    0   18   36     -7.37      0.00
    0   20   36      3.82      0.00
    0   22   36     -1.80      0.00
    0   24   36    -22.86      0.00
    0    1   37     12.27      0.00
    1    2   37    -10.61      0.00
    1    4   37      6.22      0.00
    1    6   37    -25.36      0.00
    1    8   37      7.95      0.00
    1   10   37     -5.11      0.00
    1   12   37      0.01      0.00
    1   14   37      1.82      0.00
    1   16   37     -5.13      0.00
    1   18   37      2.70      0.00
    1   20   37     -3.84      0.00
    1   22   37      3.08      0.00
    2    3   37     -9.34      0.00
    2    5   37      1.19      0.00
    2    7   37     -1.75      0.00
    2    9   37     -0.55      0.00
    2   11   37      3.61      0.00
    2   13   37     -5.45      0.00
    2   15   37     -6.90      0.00
    2   17   37      1.04      0.00
    2   19   37     -6.50      0.00
    2   21   37     -2.19      0.00
    2   23   37     -9.82      0.00
    0    3   37     14.80      0.00
    3    4   37      8.48      0.00
    3    6   37      5.53      0.00
    3    8   37      6.49      0.00
    3   10   37      0.33      0.00
    3   12   37     -1.30      0.00
    3   14   37      2.37      0.00
    3   16   37     -2.72      0.00
    3   18   37     -4.53      0.00
    3   20   37     -5.37      0.00
    3   22   37     -4.87      0.00
    4    5   37      1.41      0.00
    4    7   37      3.08      0.00
    4    9   37      5.56      0.00
    4   11   37     12.56      0.00
    4   13   37     -3.38      0.00
    4   15   37     11.16      0.00
    4   17   37      2.44      0.00
    4   19   37     -0.68      0.00
    4   21   37      3.47      0.00
    0    5   37      3.15      0.00
    5    6   37     -5.93      0.00
    5    8   37    -11.34      0.00
    5   10   37     11.59      0.00
    5   12   37      9.48      0.00
    5   14   37      2.58      0.00
    5   16   37      0.50      0.00
    5   18   37      2.66      0.00
    5   20   37      2.94      0.00
    5   22   37      0.94      0.00
    6    7   37     -8.15      0.00
    6    9   37      5.24      0.00
    6   11   37     -8.74      0.00
    6   13   37     -4.80      0.00
    6   15   37     -5.74      0.00
    6   17   37      0.74      0.00
    6   19   37     -0.81      0.00
    6   21   37     -0.15      0.00
    0    7   37     -4.25      0.00
    7    8   37      1.91      0.00
    7   10   37     -6.10      0.00
    7   12   37      3.54      0.00
    7   14   37     13.11      0.00
    7   16   37     -1.52      0.00
    7   18   37     -6.05      0.00
    7   20   37      0.14      0.00
    7   22   37    -27.11      0.00
    8    9   37    -16.85      0.00
    8   11   37      1.24      0.00
    8   13   37      4.85      0.00
    8   15   37      5.73      0.00
    8   17   37      1.63      0.00
    8   19   37      6.53      0.00
    8   21   37      3.39      0.00
    0    9   37     -3.03      0.00
    9   10   37     -2.98      0.00
    9   12   37     -2.90      0.00
    9   14   37     -4.20      0.00
    9   16   37     -2.63      0.00
    9   18   37      6.03      0.00
    9   20   37     -6.05      0.00
   10   11   37     -5.10      0.00
   10   13   37     -3.62      0.00
   10   15   37     -1.10      0.00
   10   17   37      1.26      0.00
   10   19   37     -5.36      0.00
   10   21   37     -2.78      0.00
    0   11   37     14.82      0.00
   11   12   37      6.44      0.00
   11   14   37     -4.82      0.00
   11   16   37      1.27      0.00
   11   18   37     -8.64      0.00
   11   20   37     14.64      0.00
   12   13   37     -7.17      0.00
   12   15   37      7.51      0.00
   12   17   37      7.36      0.00
   12   19   37      1.41      0.00
    0   13   37     -1.61      0.00
   13   14   37     -0.45      0.00
   13   16   37     -8.22      0.00
   13   18   37      1.46      0.00
   14   15   37     -1.62      0.00
   14   17   37      6.58      0.00
    0   15   37      0.01      0.00
   15   16   37     -1.25      0.00
    0   17   37     -3.37      0.00
    0   19   37     13.05      0.00
    0   21   37    -11.51      0.00
    0   23   37     14.59      0.00
    0    0   38     -3.96      0.00
    1    1   38     17.65      0.00
    1    3   38     -2.24      0.00
    1    5   38     19.00      0.00
    1    7   38      3.43      0.00
    1    9   38     -1.30      0.00
    1   11   38     -1.30      0.00
    1   13   38      3.55      0.00
    1   15   38      0.79      0.00
    1   17   38     10.69      0.00
    1   19   38     -1.58      0.00
    1   21   38     -1.76      0.00
    0    2   38      6.37      0.00
    2    2   38     -9.33      0.00
    2    4   38     14.96      0.00
    2    6   38     -4.18      0.00
    2    8   38      3.77      0.00
    2   10   38     -6.37      0.00
    2   12   38      8.54      0.00
    2   14   38      0.38      0.00
    2   16   38     -9.21      0.00
    2   18   38     -9.24      0.00
    2   20   38      1.27      0.00
    3    3   38     17.77      0.00
    3    5   38      6.59      0.00
    3    7   38     -1.60      0.00
    3    9   38     -0.60      0.00
    3   11   38     -8.40      0.00
    3   13   38     -1.74      0.00
    3   15   38      1.08      0.00
    3   17   38      5.69      0.00
    3   19   38     -0.92      0.00
    3   21   38     16.49      0.00
    0    4   38     37.90      0.00
    4    4   38     26.77      0.00
    4    6   38     10.48      0.00
    4    8   38      7.45      0.00
    4   10   38      0.50      0.00
    4   12   38      2.31      0.00
    4   14   38     -7.70      0.00
    4   16   38      7.64      0.00
    4   18   38      4.19      0.00
    4   20   38      8.73      0.00
    5    5   38     -1.21      0.00
    5    7   38     -2.46      0.00
    5    9   38     -4.56      0.00
    5   11   38      7.39      0.00
    5   13   38     -4.37      0.00
    5   15   38     -4.02      0.00
    5   17   38    -10.21      0.00
    5   19   38     -1.28      0.00
    5   21   38    -27.06      0.00
    0    6   38     -5.38      0.00
    6    6   38     -2.26      0.00
    6    8   38     -1.28      0.00
    6   10   38    -12.41      0.00
    6   12   38     -0.09      0.00
    6   14   38      2.98      0.00
    6   16   38      0.25      0.00
    6   18   38      0.11      0.00
    6   20   38    -14.31      0.00
    7    7   38     -0.29      0.00
    7    9   38      0.46      0.00
    7   11   38      2.84      0.00
    7   13   38      2.53      0.00
    7   15   38      3.30      0.00
    7   17   38      2.20      0.00
    7   19   38      5.32      0.00
    0    8   38      1.79      0.00
    8    8   38      0.67      0.00
    8   10   38     -1.62      0.00
    8   12   38      4.94      0.00
    8   14   38     -0.34      0.00
    8   16   38     -9.27      0.00
    8   18   38      5.17      0.00
    9    9   38     15.20      0.00
    9   11   38      5.39      0.00
    9   13   38     -2.46      0.00
    9   15   38      6.21      0.00
    9   17   38     -2.80      0.00
    9   19   38     17.53      0.00
    0   10   38    -14.24      0.00
   10   10   38      4.15      0.00
   10   12   38      2.10      0.00
   10   14   38     -4.40      0.00
   10   16   38     -5.11      0.00
   10   18   38      8.17      0.00
   11   11   38     -0.57      0.00
   11   13   38      0.13      0.00
   11   15   38      2.77      0.00
   11   17   38      6.49      0.00
    0   12   38      2.16      0.00
   12   12   38     -5.90      0.00
   12   14   38     -9.62      0.00
   12   16   38     -2.57      0.00
   12   18   38    -11.70      0.00
   13   13   38     -2.68      0.00
   13   15   38      4.38      0.00
   13   17   38      2.99      0.00
    0   14   38     -6.33      0.00
   14   14   38      7.01      0.00
   14   16   38     -0.38      0.00
   15   15   38     -4.66      0.00
    0   16   38     18.92      0.00
    0   18   38     -0.41      0.00
    0   20   38      2.65      0.00
    8   20   38     -5.96      0.00
    0    1   39      0.17      0.00
    1    2   39    -10.87      0.00
    1    4   39     -0.72      0.00
    1    6   39      9.80      0.00
    1    8   39      4.24      0.00
    1   10   39      4.78      0.00
    1   12   39      0.41      0.00
    1   14   39     -6.64      0.00
    1   16   39     -1.98      0.00
    1   18   39     -1.00      0.00
    2    3   39      0.17      0.00
    2    5   39     -2.94      0.00
    2    7   39     -7.56      0.00
    2    9   39     -7.48      0.00
    2   11   39      7.93      0.00
    2   13   39     -2.45      0.00
    2   15   39     -3.70      0.00
    2   17   39      2.66      0.00
    2   19   39     12.13      0.00
    0    3   39      7.54      0.00
    3    4   39     13.39      0.00
    3    6   39      4.42      0.00
    3    8   39      1.37      0.00
    3   10   39      8.63      0.00
    3   12   39     -0.80      0.00
    3   14   39      0.79      0.00
    3   16   39     -4.06      0.00
    3   18   39     13.07      0.00
    4    5   39      4.13      0.00
    4    7   39      4.24      0.00
    4    9   39      0.19      0.00
    4   11   39      5.90      0.00
    4   13   39     -0.81      0.00
    4   15   39      6.25      0.00
    4   17   39     -2.73      0.00
    4   19   39     -9.29      0.00
    0    5   39      3.31      0.00
    5    6   39      1.18      0.00
    5    8   39      5.66      0.00
    5   10   39     -6.18      0.00
    5   12   39     -0.14      0.00
    5   14   39    -12.56      0.00
    5   16   39      7.69      0.00
    5   18   39     -1.56      0.00
    6    7   39     -7.60      0.00
    6    9   39      1.71      0.00
    6   11   39     -4.74      0.00
    6   13   39      5.00      0.00
    6   15   39      2.11      0.00
    6   17   39     -7.94      0.00
    0    7   39      9.67      0.00
    7    8   39      1.06      0.00
    7   10   39      0.33      0.00
    7   12   39     -4.96      0.00
    7   14   39     -4.40      0.00
    7   16   39     -0.70      0.00
    7   18   39     20.47      0.00
    8    9   39      4.57      0.00
    8   11   39      1.91      0.00
    8   13   39      1.10      0.00
    8   15   39     -3.66      0.00
    8   17   39      8.47      0.00
    0    9   39      3.86      0.00
    9   10   39     11.70      0.00
    9   12   39     -3.74      0.00
    9   14   39     -5.50      0.00
    9   16   39      0.08      0.00
   10   11   39     -7.82      0.00
   10   13   39      0.29      0.00
   10   15   39      3.21      0.00
    0   11   39     -8.20      0.00
   11   12   39      2.94      0.00
   11   14   39      6.50      0.00
   11   16   39      0.34      0.00
   12   13   39     -7.58      0.00
   12   15   39     -2.32      0.00
    0   13   39     -3.65      0.00
   13   14   39      1.70      0.00
    0   15   39     -8.01      0.00
    0   17   39      2.98      0.00
    0   19   39    -12.02      0.00
    0    0   40     10.25      0.00
    1    1   40    -21.47      0.00
    1    3   40      3.29      0.00
    1    5   40      1.26      0.00
    1    7   40      3.21      0.00
    1    9   40      6.27      0.00
    1   11   40     -0.88      0.00
    1   13   40     -4.47      0.00
    1   15   40      1.50      0.00
    1   17   40     -1.46      0.00
    0    2   40      0.47      0.00
    2    2   40    -30.07      0.00
    2    4   40      9.45      0.00
    2    6   40      3.30      0.00
    2    8   40     -7.40      0.00
    2   10   40     10.41      0.00
    2   12   40     -3.88      0.00
    2   14   40     -4.54      0.00
    2   16   40     -4.68      0.00
    3    3   40     -4.55      0.00
    3    5   40     -2.25      0.00
    3    7   40      2.50      0.00
    3    9   40     -3.37      0.00
    3   11   40     -6.21      0.00
    3   13   40     -3.50      0.00
    3   15   40     -0.97      0.00
    3   17   40     -1.80      0.00
    0    4   40     -3.66      0.00
    4    4   40     12.76      0.00
    4    6   40     -3.68      0.00
    4    8   40     -1.67      0.00
    4   10   40      5.28      0.00
    4   12   40      1.99      0.00
    4   14   40      6.35      0.00
    4   16   40     10.27      0.00
    5    5   40     -4.37      0.00
    5    7   40      4.51      0.00
    5    9   40    -10.33      0.00
    5   11   40     -0.14      0.00
    5   13   40     -7.56      0.00
    5   15   40      8.64      0.00
    0    6   40     -0.96      0.00
    6    6   40    -18.46      0.00
    6    8   40     -1.70      0.00
    6   10   40     -3.22      0.00
    6   12   40     -6.69      0.00
    6   14   40     -2.25      0.00
    6   16   40     13.27      0.00
    7    7   40     -4.44      0.00
    7    9   40      8.24      0.00
    7   11   40     -3.34      0.00
    7   13   40     -1.06      0.00
    7   15   40      5.07      0.00
    0    8   40      6.83      0.00
    8    8   40     17.16      0.00
    8   10   40    -16.14      0.00
    8   12   40      7.23      0.00
    8   14   40      7.26      0.00
    9    9   40     -3.73      0.00
    9   11   40     -7.52      0.00
    9   13   40     -1.13      0.00
    0   10   40     -1.36      0.00
   10   10   40     -0.29      0.00
   10   12   40      0.81      0.00
   10   14   40     -0.78      0.00
   11   11   40     -7.06      0.00
   11   13   40      7.08      0.00
    0   12   40     -8.68      0.00
   12   12   40     -0.34      0.00
    0   14   40     -2.18      0.00
    0   16   40      0.00      0.00
    0    1   41     12.81      0.00
    1    2   41     -4.27      0.00
    1    4   41      8.51      0.00
    1    6   41     -2.94      0.00
    1    8   41     -4.42      0.00
    1   10   41     -1.58      0.00
    1   12   41      6.95      0.00
    1   14   41      6.92      0.00
    2    3   41     -8.51      0.00
    2    5   41     -5.10      0.00
    2    7   41    -15.53      0.00
    2    9   41     -5.88      0.00
    2   11   41      3.59      0.00
    2   13   41      4.53      0.00
    2   15   41    -12.54      0.00
    0    3   41     -0.88      0.00
    3    4   41     -1.14      0.00
    3    6   41     -1.03      0.00
    3    8   41     -1.58      0.00
    3   10   41     -8.88      0.00
    3   12   41      5.71      0.00
    3   14   41      8.08      0.00
    4    5   41     -1.27      0.00
    4    7   41     -7.41      0.00
    4    9   41      1.98      0.00
    4   11   41      0.23      0.00
    4   13   41      2.46      0.00
    0    5   41     -1.80      0.00
    5    6   41     -7.25      0.00
    5    8   41      0.40      0.00
    5   10   41     -9.51      0.00
    5   12   41     -1.61      0.00
    5   14   41     -0.68      0.00
    6    7   41      0.56      0.00
    6    9   41     -1.28      0.00
    6   11   41      3.20      0.00
    6   13   41     -0.99      0.00
    0    7   41      5.23      0.00
    7    8   41      5.93      0.00
    7   10   41      2.42      0.00
    7   12   41      5.73      0.00
    8    9   41     11.58      0.00
    8   11   41     -4.27      0.00
    0    9   41     -3.21      0.00
    9   10   41     -5.10      0.00
   10   11   41      9.89      0.00
    0   11   41    -10.34      0.00
    9   12   41      7.45      0.00
    0   13   41      5.39      0.00
    8   13   41     -7.13      0.00
    0    0   42    -28.06      0.00
    1    1   42      5.63      0.00
    1    3   42     10.68      0.00
    1    5   42     -5.34      0.00
    1    7   42     -2.32      0.00
    1    9   42     -7.22      0.00
    1   11   42      1.06      0.00
    0    2   42      1.30      0.00
    2    2   42     -6.15      0.00
    2    4   42    -13.55      0.00
    2    6   42     -9.21      0.00
    2    8   42     -2.50      0.00
    2   10   42      3.86      0.00
    3    3   42     -0.10      0.00
    3    5   42      7.50      0.00
    3    7   42     -4.00      0.00
    3    9   42     -3.46      0.00
    3   11   42      5.22      0.00
    0    4   42     -8.78      0.00
    4    4   42      6.17      0.00
    4    6   42      0.31      0.00
    4    8   42     -1.27      0.00
    4   10   42     -6.87      0.00
    5    5   42     -3.32      0.00
    5    7   42     -7.77      0.00
    5    9   42     -2.81      0.00
    5   11   42     -4.17      0.00
    0    6   42      1.26      0.00
    6    6   42     12.57      0.00
    6    8   42     -8.57      0.00
    6   10   42     -0.46      0.00
    7    7   42     -1.37      0.00
    7    9   42     -5.91      0.00
    0    8   42     19.53      0.00
    8    8   42    -11.14      0.00
    0   10   42     15.77      0.00
    0   12   42     26.58      0.00
    0    1   43     11.74      0.00
    1    2   43    -11.04      0.00
    1    4   43     -1.36      0.00
    1    6   43    -10.19      0.00
    1    8   43     -9.62      0.00
    2    3   43     -2.87      0.00
    2    5   43     -5.38      0.00
    0    3   43      9.20      0.00
    3    4   43      0.79      0.00
    3    6   43     -0.23      0.00
    4    5   43     -8.83      0.00
    0    5   43      8.21      0.00
    0    7   43     -5.23      0.00
    2    7   43     -4.08      0.00
   25   25   26     -1.34      0.00
   24   26   26     16.83      0.00
   26   26   26    -18.82      0.00
   24   25   27     14.39      0.00
   23   26   27      0.98      0.00
   25   26   27     -0.13      0.00
   22   27   27     36.88      0.00
   24   27   27     -1.51      0.00
   26   27   27     -7.09      0.00
   24   24   28    -20.15      0.00
   23   25   28    -19.85      0.00
   25   25   28      4.72      0.00
   22   26   28      0.13      0.00
   24   26   28     -7.73      0.00
   26   26   28      8.70      0.00
   21   27   28     -7.64      0.00
   23   27   28     -1.75      0.00
   25   27   28      3.82      0.00
   27   27   28      9.33      0.00
   20   28   28     -8.16      0.00
   22   28   28     -4.37      0.00
   24   28   28     27.57      0.00
   26   28   28      4.47      0.00
   28   28   28    -36.82      0.00
   23   24   29     14.99      0.00
   22   25   29      0.12      0.00
   24   25   29      8.44      0.00
   21   26   29      6.57      0.00
   23   26   29      7.34      0.00
   25   26   29     -5.36      0.00
   20   27   29     21.07      0.00
   22   27   29     -4.81      0.00
   24   27   29    -12.57      0.00
   26   27   29      0.14      0.00
   17   28   29     20.20      0.00
   19   28   29     11.87      0.00
   21   28   29      4.84      0.00
   23   28   29     -1.79      0.00
   25   28   29    -10.68      0.00
   27   28   29      2.97      0.00
   16   29   29    -29.26      0.00
   18   29   29      7.47      0.00
   20   29   29     -7.27      0.00
   22   29   29     -1.86      0.00
   24   29   29      3.54      0.00
   26   29   29      2.99      0.00
   28   29   29      7.41      0.00
   23   23   30      3.18      0.00
   22   24   30    -16.62      0.00
   24   24   30     18.27      0.00
   21   25   30    -13.23      0.00
   23   25   30     -5.61      0.00
   25   25   30     -6.12      0.00
   20   26   30    -20.93      0.00
   22   26   30     13.60      0.00
   24   26   30     -2.96      0.00
   26   26   30      6.33      0.00
   19   27   30    -27.97      0.00
   21   27   30      3.16      0.00
   23   27   30      6.25      0.00
   25   27   30     -5.70      0.00
   27   27   30      7.26      0.00
   16   28   30     22.57      0.00
   18   28   30     -5.28      0.00
   20   28   30     14.35      0.00
   22   28   30      2.93      0.00
   24   28   30     -0.82      0.00
   26   28   30     -2.54      0.00
   28   28   30     -3.17      0.00
   15   29   30     18.61      0.00
   17   29   30    -18.19      0.00
   19   29   30    -14.30      0.00
   21   29   30     -0.78      0.00
   23   29   30     -2.09      0.00
   25   29   30      7.22      0.00
   27   29   30      5.16      0.00
   29   29   30     -3.12      0.00
   12   30   30     -8.19      0.00
   14   30   30    -13.29      0.00
   16   30   30     32.02      0.00
   18   30   30     17.23      0.00
   20   30   30     14.32      0.00
   22   30   30     -5.11      0.00
   24   30   30    -15.89      0.00
   26   30   30      9.91      0.00
   22   23   31    -12.38      0.00
   21   24   31     20.58      0.00
   23   24   31     -2.15      0.00
   20   25   31      3.78      0.00
   22   25   31     -3.05      0.00
   24   25   31    -10.42      0.00
   17   26   31     -6.72      0.00
   19   26   31     19.64      0.00
   21   26   31     -3.34      0.00
   23   26   31      0.28      0.00
   25   26   31      5.93      0.00
   16   27   31     -3.02      0.00
   18   27   31      3.91      0.00
   20   27   31     12.88      0.00
   22   27   31    -11.70      0.00
   24   27   31     -0.17      0.00
   26   27   31      3.86      0.00
   13   28   31      8.35      0.00
   15   28   31      2.13      0.00
   17   28   31      6.27      0.00
   19   28   31      3.08      0.00
   21   28   31     -4.07      0.00
   23   28   31      2.97      0.00
   25   28   31      5.55      0.00
   27   28   31    -11.74      0.00
   12   29   31     33.93      0.00
   14   29   31      2.27      0.00
   16   29   31    -16.10      0.00
   18   29   31      2.81      0.00
   20   29   31    -11.65      0.00
   22   29   31      8.00      0.00
   24   29   31      3.50      0.00
   26   29   31     -8.14      0.00
    7   30   31    -23.51      0.00
    9   30   31      7.17      0.00
   11   30   31      2.21      0.00
   13   30   31      9.07      0.00
   15   30   31     -7.32      0.00
   17   30   31      3.27      0.00
   19   30   31      8.95      0.00
   21   30   31      2.11      0.00
   23   30   31     -3.17      0.00
   25   30   31     -5.28      0.00
    0   31   31     -6.26      0.00
    2   31   31     29.15      0.00
    4   31   31      2.18      0.00
    6   31   31    -16.65      0.00
    8   31   31     29.02      0.00
   10   31   31     -9.83      0.00
   12   31   31     -8.31      0.00
   14   31   31     14.02      0.00
   16   31   31     -1.27      0.00
   18   31   31    -16.32      0.00
   20   31   31      5.90      0.00
   22   31   31      1.95      0.00
   24   31   31      5.48      0.00
   22   22   32     23.60      0.00
   19   23   32     -2.73      0.00
   21   23   32    -14.15      0.00
   23   23   32      5.79      0.00
   20   24   32     -2.04      0.00
   22   24   32      0.43      0.00
   24   24   32     -5.28      0.00
   17   25   32      4.01      0.00
   19   25   32     13.52      0.00
   21   25   32      7.02      0.00
   23   25   32      9.41      0.00
   25   25   32     -2.28      0.00
   16   26   32      9.28      0.00
   18   26   32    -19.21      0.00
   20   26   32     -8.15      0.00
   22   26   32      5.79      0.00
   24   26   32     -4.99      0.00
   26   26   32      3.54      0.00
   15   27   32      9.06      0.00
   17   27   32     12.24      0.00
   19   27   32      3.71      0.00
   21   27   32      9.73      0.00
   23   27   32     -2.34      0.00
   25   27   32     -4.84      0.00
   27   27   32      7.85      0.00
   12   28   32    -21.26      0.00
   14   28   32     13.49      0.00
   16   28   32    -19.52      0.00
   18   28   32     -0.57      0.00
   20   28   32     -2.26      0.00
   22   28   32     -9.74      0.00
   24   28   32     -0.07      0.00
   26   28   32      4.58      0.00
    7   29   32     22.43      0.00
    9   29   32     16.53      0.00
   11   29   32     -7.65      0.00
   13   29   32     -0.07      0.00
   15   29   32      6.59      0.00
   17   29   32      1.25      0.00
   19   29   32      6.35      0.00
   21   29   32     -5.79      0.00
   23   29   32      2.15      0.00
   25   29   32     10.04      0.00
    0   30   32     48.22      0.00
    2   30   32    -19.72      0.00
    4   30   32      2.08      0.00
    6   30   32     23.34      0.00
    8   30   32     -7.45      0.00
   10   30   32      0.34      0.00
   12   30   32      9.69      0.00
   14   30   32      0.41      0.00
   16   30   32    -10.30      0.00
   18   30   32     13.29      0.00
   20   30   32     -1.61      0.00
   22   30   32     -3.09      0.00
   24   30   32     -0.45      0.00
    1   31   32     11.87      0.00
    3   31   32     -7.26      0.00
    5   31   32     -2.84      0.00
    7   31   32      5.85      0.00
    9   31   32     -0.26      0.00
   11   31   32     -0.64      0.00
   13   31   32     -5.20      0.00
   15   31   32     -6.08      0.00
   17   31   32      3.97      0.00
   19   31   32     -5.26      0.00
   21   31   32     -2.65      0.00
   23   31   32     -0.31      0.00
    0   32   32    -14.05      0.00
    2   32   32    -22.90      0.00
    4   32   32    -12.21      0.00
    6   32   32      8.32      0.00
    8   32   32      0.24      0.00
   10   32   32    -11.90      0.00
   12   32   32     21.11      0.00
   14   32   32     10.68      0.00
   16   32   32     -2.11      0.00
   18   32   32      8.07      0.00
   20   32   32    -17.17      0.00
   22   32   32     24.75      0.00
   20   21   33      1.45      0.00
   19   22   33      0.12      0.00
   21   22   33     -5.47      0.00
   18   23   33     -6.64      0.00
   20   23   33     10.62      0.00
   22   23   33      9.75      0.00
   17   24   33      1.48      0.00
   19   24   33      0.57      0.00
   21   24   33    -10.80      0.00
   23   24   33     -5.42      0.00
   14   25   33     17.91      0.00
   16   25   33    -15.88      0.00
   18   25   33      6.33      0.00
   20   25   33      1.43      0.00
   22   25   33     -5.06      0.00
   24   25   33      0.85      0.00
   13   26   33     32.76      0.00
   15   26   33     -4.25      0.00
   17   26   33      1.89      0.00
   19   26   33     -3.61      0.00
   21   26   33      2.01      0.00
   23   26   33      4.18      0.00
   25   26   33     -4.66      0.00
   12   27   33     33.71      0.00
   14   27   33     -3.31      0.00
   16   27   33     -3.44      0.00
   18   27   33     -3.90      0.00
   20   27   33      2.54      0.00
   22   27   33     -4.59      0.00
   24   27   33      0.65      0.00
   26   27   33     -2.95      0.00
    7   28   33     15.41      0.00
    9   28   33    -18.68      0.00
   11   28   33     15.36      0.00
   13   28   33     -4.77      0.00
   15   28   33     -1.84      0.00
   17   28   33     -7.57      0.00
   19   28   33     -0.68      0.00
   21   28   33      7.19      0.00
   23   28   33     -8.18      0.00
   25   28   33     -1.40      0.00
    0   29   33     -2.33      0.00
    2   29   33     -6.44      0.00
    4   29   33     19.25      0.00
    6   29   33     -6.92      0.00
    8   29   33     -1.61      0.00
   10   29   33      8.59      0.00
   12   29   33     -3.12      0.00
   14   29   33    -15.50      0.00
   16   29   33      5.71      0.00
   18   29   33      6.72      0.00
   20   29   33     -7.99      0.00
   22   29   33     19.26      0.00
   24   29   33     -8.21      0.00
    1   30   33      3.41      0.00
    3   30   33     -7.78      0.00
    5   30   33     -7.66      0.00
    7   30   33     -8.95      0.00
    9   30   33      6.92      0.00
   11   30   33    -15.68      0.00
   13   30   33      4.65      0.00
   15   30   33     -0.26      0.00
   17   30   33     -9.89      0.00
   19   30   33     -7.96      0.00
   21   30   33     -6.38      0.00
   23   30   33      8.40      0.00
    0   31   33      8.86      0.00
    2   31   33    -15.20      0.00
    4   31   33     13.01      0.00
    6   31   33    -13.49      0.00
    8   31   33     12.77      0.00
   10   31   33     -1.70      0.00
   12   31   33    -14.73      0.00
   14   31   33      1.54      0.00
   16   31   33     16.73      0.00
   18   31   33     -1.96      0.00
   20   31   33     -1.05      0.00
   22   31   33      0.70      0.00
    1   32   33     -1.65      0.00
    3   32   33     -0.52      0.00
    5   32   33     14.36      0.00
    7   32   33     -4.54      0.00
    9   32   33     -3.02      0.00
   11   32   33     -0.50      0.00
   13   32   33     -3.49      0.00
   15   32   33      1.06      0.00
   17   32   33     -8.05      0.00
   19   32   33      5.10      0.00
   21   32   33      0.98      0.00
    0   33   33     30.73      0.00
    2   33   33      2.66      0.00
    4   33   33     -3.94      0.00
    6   33   33      4.24      0.00
    8   33   33    -10.93      0.00
   10   33   33     14.86      0.00
   12   33   33    -13.18      0.00
   14   33   33     -1.49      0.00
   16   33   33     10.64      0.00
   18   33   33    -11.60      0.00
   20   33   33     -3.53      0.00
   20   20   34    -20.17      0.00
   19   21   34    -17.10      0.00
   21   21   34      0.48      0.00
   18   22   34      2.40      0.00
   20   22   34     14.97      0.00
   22   22   34     -7.17      0.00
   17   23   34     -8.31      0.00
   19   23   34     -3.16      0.00
   21   23   34     11.23      0.00
   23   23   34     -3.52      0.00
   14   24   34      6.36      0.00
   16   24   34      0.28      0.00
   18   24   34      5.89      0.00
   20   24   34     -8.26      0.00
   22   24   34     -2.63      0.00
   24   24   34    -11.58      0.00
   13   25   34    -28.94      0.00
   15   25   34      6.84      0.00
   17   25   34     -1.73      0.00
   19   25   34     -0.22      0.00
   21   25   34      9.05      0.00
   23   25   34     -4.96      0.00
   25   25   34     16.59      0.00
   10   26   34     18.82      0.00
   12   26   34     -4.80      0.00
   14   26   34     -1.69      0.00
   16   26   34     -1.17      0.00
   18   26   34      6.96      0.00
   20   26   34     -8.05      0.00
   22   26   34     -7.89      0.00
   24   26   34      5.76      0.00
   26   26   34    -10.57      0.00
    5   27   34    -10.52      0.00
    7   27   34     -7.95      0.00
    9   27   34     14.28      0.00
   11   27   34    -14.68      0.00
   13   27   34     -5.30      0.00
   15   27   34     -0.35      0.00
   17   27   34      4.02      0.00
   19   27   34      5.99      0.00
   21   27   34      1.30      0.00
   23   27   34      7.30      0.00
   25   27   34     11.39      0.00
    0   28   34     11.70      0.00
    2   28   34    -14.30      0.00
    4   28   34      2.50      0.00
    6   28   34      1.30      0.00
    8   28   34     -9.95      0.00
[truncated: 57,042 more chars]
