# Supplementary material for: Dynamic three-dimensional structures of a metal–organic framework captured with femtosecond serial crystallography
Source: Nat Chem. 2024 Mar 25;16(5):693–9. doi: 10.1038/s41557-024-01460-w (PMC11087265; doi:10.1038/s41557-024-01460-w)
Supplement: Supplementary file 11 — Crystallographic structure factors for PCN–224(Fe)–CO at 0.85 ps; CCDC reference number 2308182. [file 41557_2024_1460_MOESM11_ESM.cif]

 
data_time0d85
# start Validation Reply Form
_vrf_THETM01_time0d85
;
PROBLEM: The value of sine(theta_max)/wavelength is less than 0.575
RESPONSE: To prevent the intensities of the Bragg spots in the 
low-resolution region from exceeding the detector's saturation limit, 
the X-ray flux had to be limited. Consequently, the intensity of the 
Bragg spots in the high-resolution region was insufficient for detection, 
resulting in the limited resolution.
;
_vrf_PLAT084_time0d85
;
PROBLEM: High wR2 Value (i.e. > 0.25) ...................       0.37 Report
RESPONSE: In serial femtosecond crystallography, diffraction images 
are acquired from a large number of different crystals with different 
sizes and crystallinity. Consequently, errors are introduced while 
merging data obtained from different crystals. Such errors result in 
a high wR2 value for this crystal structure. Moreover, the crystallographic 
analysis of PCN-224 reveals the presence of MOF-525 structural motifs, 
which manifest as defects within the crystal matrix. These defects are 
presumed to be a contributing factor to the elevated wR2 values noted 
in the analysis.
;
# end Validation Reply Form

 
_audit_creation_method            'SHELXL-2018/3'
_shelx_SHELXL_version_number      '2018/3'
_chemical_name_systematic         ?
_chemical_name_common             ?
_chemical_melting_point           ?
_chemical_formula_moiety          'C147 H72 Fe3 N12 O67 Zr12' 
_chemical_formula_sum
 'C147 H72 Fe3 N12 O67 Zr12' 
_chemical_formula_weight          4340.35

loop_
 _atom_type_symbol
 _atom_type_description
 _atom_type_scat_dispersion_real
 _atom_type_scat_dispersion_imag
 _atom_type_scat_source
 'C'  'C'   0.0051   0.0024
 'International Tables Vol C Tables 4.2.6.8 and 6.1.1.4'
 'H'  'H'   0.0000   0.0000
 'International Tables Vol C Tables 4.2.6.8 and 6.1.1.4'
 'N'  'N'   0.0096   0.0048
 'International Tables Vol C Tables 4.2.6.8 and 6.1.1.4'
 'O'  'O'   0.0160   0.0088
 'International Tables Vol C Tables 4.2.6.8 and 6.1.1.4'
 'Fe'  'Fe'   0.3561   1.1184
 'International Tables Vol C Tables 4.2.6.8 and 6.1.1.4'
 'Zr'  'Zr'  -1.4549   0.7529
 'International Tables Vol C Tables 4.2.6.8 and 6.1.1.4'
 
_space_group_crystal_system       cubic
_space_group_IT_number            229
_space_group_name_H-M_alt         'I m -3 m'
_space_group_name_Hall            '-I 4 2 3'
 
_shelx_space_group_comment
;
The symmetry employed for this shelxl refinement is uniquely defined
by the following loop, which should always be used as a source of
symmetry information in preference to the above space-group names.
They are only intended as comments.
;
 
loop_
 _space_group_symop_operation_xyz
 'x, y, z'
 '-x, -y, z'
 '-x, y, -z'
 'x, -y, -z'
 'z, x, y'
 'z, -x, -y'
 '-z, -x, y'
 '-z, x, -y'
 'y, z, x'
 '-y, z, -x'
 'y, -z, -x'
 '-y, -z, x'
 'y, x, -z'
 '-y, -x, -z'
 'y, -x, z'
 '-y, x, z'
 'x, z, -y'
 '-x, z, y'
 '-x, -z, -y'
 'x, -z, y'
 'z, y, -x'
 'z, -y, x'
 '-z, y, x'
 '-z, -y, -x'
 'x+1/2, y+1/2, z+1/2'
 '-x+1/2, -y+1/2, z+1/2'
 '-x+1/2, y+1/2, -z+1/2'
 'x+1/2, -y+1/2, -z+1/2'
 'z+1/2, x+1/2, y+1/2'
 'z+1/2, -x+1/2, -y+1/2'
 '-z+1/2, -x+1/2, y+1/2'
 '-z+1/2, x+1/2, -y+1/2'
 'y+1/2, z+1/2, x+1/2'
 '-y+1/2, z+1/2, -x+1/2'
 'y+1/2, -z+1/2, -x+1/2'
 '-y+1/2, -z+1/2, x+1/2'
 'y+1/2, x+1/2, -z+1/2'
 '-y+1/2, -x+1/2, -z+1/2'
 'y+1/2, -x+1/2, z+1/2'
 '-y+1/2, x+1/2, z+1/2'
 'x+1/2, z+1/2, -y+1/2'
 '-x+1/2, z+1/2, y+1/2'
 '-x+1/2, -z+1/2, -y+1/2'
 'x+1/2, -z+1/2, y+1/2'
 'z+1/2, y+1/2, -x+1/2'
 'z+1/2, -y+1/2, x+1/2'
 '-z+1/2, y+1/2, x+1/2'
 '-z+1/2, -y+1/2, -x+1/2'
 '-x, -y, -z'
 'x, y, -z'
 'x, -y, z'
 '-x, y, z'
 '-z, -x, -y'
 '-z, x, y'
 'z, x, -y'
 'z, -x, y'
 '-y, -z, -x'
 'y, -z, x'
 '-y, z, x'
 'y, z, -x'
 '-y, -x, z'
 'y, x, z'
 '-y, x, -z'
 'y, -x, -z'
 '-x, -z, y'
 'x, -z, -y'
 'x, z, y'
 '-x, z, -y'
 '-z, -y, x'
 '-z, y, -x'
 'z, -y, -x'
 'z, y, x'
 '-x+1/2, -y+1/2, -z+1/2'
 'x+1/2, y+1/2, -z+1/2'
 'x+1/2, -y+1/2, z+1/2'
 '-x+1/2, y+1/2, z+1/2'
 '-z+1/2, -x+1/2, -y+1/2'
 '-z+1/2, x+1/2, y+1/2'
 'z+1/2, x+1/2, -y+1/2'
 'z+1/2, -x+1/2, y+1/2'
 '-y+1/2, -z+1/2, -x+1/2'
 'y+1/2, -z+1/2, x+1/2'
 '-y+1/2, z+1/2, x+1/2'
 'y+1/2, z+1/2, -x+1/2'
 '-y+1/2, -x+1/2, z+1/2'
 'y+1/2, x+1/2, z+1/2'
 '-y+1/2, x+1/2, -z+1/2'
 'y+1/2, -x+1/2, -z+1/2'
 '-x+1/2, -z+1/2, y+1/2'
 'x+1/2, -z+1/2, -y+1/2'
 'x+1/2, z+1/2, y+1/2'
 '-x+1/2, z+1/2, -y+1/2'
 '-z+1/2, -y+1/2, x+1/2'
 '-z+1/2, y+1/2, -x+1/2'
 'z+1/2, -y+1/2, -x+1/2'
 'z+1/2, y+1/2, x+1/2'
 
_cell_length_a                    38.877(5)
_cell_length_b                    38.877(5)
_cell_length_c                    38.877(5)
_cell_angle_alpha                 90
_cell_angle_beta                  90
_cell_angle_gamma                 90
_cell_volume                      58758(20)
_cell_formula_units_Z             4
_cell_measurement_temperature     293(2)
_cell_measurement_reflns_used     6002085
_cell_measurement_theta_min       0.87
_cell_measurement_theta_max       28.93
 
_exptl_crystal_description        cubic
_exptl_crystal_colour             black
_exptl_crystal_density_meas       ?
_exptl_crystal_density_method     ?
_exptl_crystal_density_diffrn     0.491          
_exptl_crystal_F_000              8528
_exptl_transmission_factor_min    ?
_exptl_transmission_factor_max    ?
_exptl_crystal_size_max           ?
_exptl_crystal_size_mid           ?
_exptl_crystal_size_min           ?
_exptl_absorpt_coefficient_mu     0.448
_shelx_estimated_absorpt_T_min    ?
_shelx_estimated_absorpt_T_max    ?
_exptl_absorpt_correction_type    ?
_exptl_absorpt_correction_T_min   ?
_exptl_absorpt_correction_T_max   ?
_exptl_absorpt_process_details    ?
_exptl_absorpt_special_details    ?
_diffrn_ambient_temperature       293(2)
_diffrn_radiation_wavelength      0.82656
_diffrn_radiation_type            'synchrotron'
_diffrn_source                    'PAL-XFEL'
_diffrn_measurement_device_type   'SFX measurement MX-225HS'
_diffrn_measurement_method        'Fixed-target system'
_diffrn_detector_area_resol_mean  ?
_diffrn_reflns_number             7335
_diffrn_reflns_av_unetI/netI      0.0819
_diffrn_reflns_av_R_equivalents   0.0677
_diffrn_reflns_limit_h_min        1
_diffrn_reflns_limit_h_max        43
_diffrn_reflns_limit_k_min        0
_diffrn_reflns_limit_k_max        30
_diffrn_reflns_limit_l_min        0
_diffrn_reflns_limit_l_max        30
_diffrn_reflns_theta_min          0.861
_diffrn_reflns_theta_max          27.762
_diffrn_reflns_theta_full         27.762
_diffrn_measured_fraction_theta_max   0.997
_diffrn_measured_fraction_theta_full  0.997
_diffrn_reflns_Laue_measured_fraction_max    0.997
_diffrn_reflns_Laue_measured_fraction_full   0.997
_diffrn_reflns_point_group_measured_fraction_max   0.997
_diffrn_reflns_point_group_measured_fraction_full  0.997
_reflns_number_total              4128
_reflns_number_gt                 2842
_reflns_threshold_expression      'I > 2\s(I)'
_reflns_Friedel_coverage          0.000
_reflns_Friedel_fraction_max      .
_reflns_Friedel_fraction_full     .
 
_reflns_special_details
;
 Reflections were merged by SHELXL according to the crystal
 class for the calculation of statistics and refinement.
 
 Structure factors included contributions from the .fab file.
 
 _reflns_Friedel_fraction is defined as the number of unique
 Friedel pairs measured divided by the number that would be
 possible theoretically, ignoring centric projections and
 systematic absences.
;
 
_computing_data_collection        ?
_computing_cell_refinement        ?
_computing_data_reduction         'CrystFEL (J. Appl. Cryst. 2012) and XPREP (Bruker, 2004)'
_computing_structure_solution     'SHELXT 2018/2 (Sheldrick, 2018)'
_computing_structure_refinement 'SHELXL-2018/3 (Sheldrick, 2018)'
_computing_molecular_graphics     ?
_computing_publication_material   ?
_refine_special_details           ?
_refine_ls_structure_factor_coef  Fsqd
_refine_ls_matrix_type            full
_refine_ls_weighting_scheme       calc
_refine_ls_weighting_details
'w=1/[\s^2^(Fo^2^)+(0.2000P)^2^] where P=(Fo^2^+2Fc^2^)/3'
_atom_sites_solution_primary      ?
_atom_sites_solution_secondary    ?
_atom_sites_solution_hydrogens    geom
_refine_ls_hydrogen_treatment     constr
_refine_ls_extinction_method      'SHELXL-2018/3 (Sheldrick 2018)'
_refine_ls_extinction_coef        0.00079(14)
_refine_ls_extinction_expression
 'Fc^*^=kFc[1+0.001xFc^2^\l^3^/sin(2\q)]^-1/4^'
_refine_ls_number_reflns          4128
_refine_ls_number_parameters      140
_refine_ls_number_restraints      158
_refine_ls_R_factor_all           0.1448
_refine_ls_R_factor_gt            0.1242
_refine_ls_wR_factor_ref          0.3735
_refine_ls_wR_factor_gt           0.3330
_refine_ls_goodness_of_fit_ref    1.397
_refine_ls_restrained_S_all       1.379
_refine_ls_shift/su_max           0.024
_refine_ls_shift/su_mean          0.004
 
loop_
 _atom_site_label
 _atom_site_type_symbol
 _atom_site_fract_x
 _atom_site_fract_y
 _atom_site_fract_z
 _atom_site_U_iso_or_equiv
 _atom_site_adp_type
 _atom_site_occupancy
 _atom_site_site_symmetry_order  
 _atom_site_calc_flag
 _atom_site_refinement_flags_posn
 _atom_site_refinement_flags_adp
 _atom_site_refinement_flags_occupancy
 _atom_site_disorder_assembly
 _atom_site_disorder_group
O3 O 0.28281(17) 0.71719(17) 0.28281(17) 0.099(3) Uani 1 6 d S TU P . .
C6 C 0.16917(18) 0.66917(18) 0.250000 0.155(5) Uani 1 2 d S TU P . .
C7 C 0.14085(15) 0.64085(15) 0.250000 0.135(4) Uani 1 2 d S TU P . .
C9 C 0.0971(3) 0.6081(2) 0.2186(4) 0.192(5) Uani 1 1 d . U . . .
H9 H 0.085514 0.603726 0.198170 0.230 Uiso 1 1 calc R U . . .
C8 C 0.1240(2) 0.6339(2) 0.2213(4) 0.181(4) Uani 1 1 d . U . . .
H8 H 0.129750 0.646329 0.201639 0.217 Uiso 1 1 calc R U . . .
C10 C 0.08990(18) 0.58990(18) 0.250000 0.166(6) Uani 1 2 d S TU P . .
C11 C 0.06301(14) 0.56301(14) 0.250000 0.174(6) Uani 1 2 d S TU P . .
C12 C 0.02841(15) 0.57337(15) 0.2506(3) 0.198(5) Uani 1 1 d . U . . .
C13 C 0.01818(18) 0.60868(15) 0.2520(4) 0.229(7) Uani 1 1 d . U . . .
H13 H 0.032556 0.627784 0.252734 0.274 Uiso 1 1 calc R U . . .
N14 N 0.000000 0.5513(2) 0.2518(4) 0.191(6) Uani 1 2 d S TU P . .
Fe15 Fe 0.000000 0.500000 0.23409(16) 0.151(3) Uani 0.5 4 d DS TU P . .
C16 C 0.000000 0.500000 0.1903(5) 0.157(10) Uani 0.5 4 d DS TU P . .
O17 O 0.000000 0.500000 0.1635(7) 0.190(11) Uani 0.5 4 d DS TU P . .
Zr1 Zr 0.2212(2) 0.7140(2) 0.2860(2) 0.110(2) Uani 0.440(17) 2 d S TU P . 1
O7 O 0.2452(5) 0.7097(6) 0.3402(4) 0.157(7) Uani 0.440(17) 1 d . U P . 1
O5 O 0.1789(7) 0.6773(8) 0.2753(8) 0.138(9) Uani 0.440(17) 1 d . U P . 1
O1 O 0.2351(4) 0.7649(4) 0.2896(4) 0.101(5) Uani 0.440(17) 2 d S TU P . 1
Zr2 Zr 0.2338(2) 0.7015(2) 0.2985(2) 0.124(2) Uani 0.560(17) 2 d S TU P . 2
O8 O 0.2542(7) 0.6900(7) 0.3515(6) 0.226(10) Uani 0.560(17) 1 d . U P . 2
O6 O 0.1895(6) 0.6687(8) 0.2813(9) 0.168(10) Uani 0.560(17) 1 d . U P . 2
O2 O 0.2465(3) 0.7535(3) 0.3171(4) 0.124(6) Uani 0.560(17) 2 d S TU P . 2
 
loop_
 _atom_site_aniso_label
 _atom_site_aniso_U_11
 _atom_site_aniso_U_22
 _atom_site_aniso_U_33
 _atom_site_aniso_U_23
 _atom_site_aniso_U_13
 _atom_site_aniso_U_12
O3 0.099(3) 0.099(3) 0.099(3) -0.035(3) 0.035(3) -0.035(3)
C6 0.125(6) 0.125(6) 0.215(12) -0.087(7) 0.087(7) -0.058(7)
C7 0.089(3) 0.089(3) 0.226(11) -0.048(5) 0.048(5) -0.042(5)
C9 0.122(6) 0.126(6) 0.328(15) -0.052(8) -0.004(7) -0.026(5)
C8 0.113(5) 0.123(5) 0.307(12) -0.048(6) 0.026(7) -0.074(5)
C10 0.071(3) 0.071(3) 0.355(19) 0.005(5) -0.005(5) -0.004(4)
C11 0.058(2) 0.058(2) 0.407(18) 0.005(4) -0.005(4) -0.001(3)
C12 0.061(3) 0.060(3) 0.474(16) -0.007(5) -0.002(5) -0.017(3)
C13 0.080(3) 0.049(3) 0.56(2) -0.004(5) 0.002(7) -0.002(3)
N14 0.070(4) 0.074(4) 0.430(18) -0.007(6) 0.000 0.000
Fe15 0.0602(16) 0.0606(16) 0.331(10) 0.000 0.000 0.000
C16 0.046(10) 0.084(14) 0.34(3) 0.000 0.000 0.000
O17 0.136(16) 0.074(10) 0.36(3) 0.000 0.000 0.000
Zr1 0.108(3) 0.110(3) 0.110(3) -0.046(3) 0.053(2) -0.053(2)
O7 0.176(13) 0.193(15) 0.103(9) -0.067(9) 0.065(9) -0.077(12)
O5 0.130(16) 0.125(13) 0.161(13) -0.075(10) 0.071(12) -0.075(13)
O1 0.110(7) 0.110(7) 0.082(10) -0.033(7) 0.033(7) -0.036(9)
Zr2 0.122(3) 0.124(2) 0.124(2) -0.055(2) 0.061(2) -0.061(2)
O8 0.28(2) 0.24(2) 0.153(13) -0.019(13) 0.078(12) 0.003(17)
O6 0.111(11) 0.157(15) 0.237(18) -0.097(13) 0.066(10) -0.048(10)
O2 0.128(6) 0.128(6) 0.116(11) -0.063(7) 0.063(7) -0.051(7)
 
_geom_special_details
;
 All esds (except the esd in the dihedral angle between two l.s. planes)
 are estimated using the full covariance matrix.  The cell esds are taken
 into account individually in the estimation of esds in distances, angles
 and torsion angles; correlations between esds in cell parameters are only
 used when they are defined by crystal symmetry.  An approximate (isotropic)
 treatment of cell esds is used for estimating esds involving l.s. planes.
;
 
loop_
 _geom_bond_atom_site_label_1
 _geom_bond_atom_site_label_2
 _geom_bond_distance
 _geom_bond_site_symmetry_2
 _geom_bond_publ_flag
O3 Zr2 2.090(4) . ?
O3 Zr2 2.090(4) 6_566 ?
O3 Zr2 2.090(4) 12_665 ?
O3 Zr1 2.400(10) . ?
O3 Zr1 2.400(10) 6_566 ?
O3 Zr1 2.400(10) 12_665 ?
C6 O5 1.10(3) . ?
C6 O5 1.10(3) 37_455 ?
C6 O6 1.45(3) 37_455 ?
C6 O6 1.45(3) . ?
C6 C7 1.557(13) . ?
C7 C8 1.321(12) 37_455 ?
C7 C8 1.321(12) . ?
C9 C10 1.439(15) . ?
C9 C8 1.453(11) . ?
C9 H9 0.9300 . ?
C8 H8 0.9300 . ?
C10 C11 1.479(13) . ?
C11 C12 1.404(7) 37_455 ?
C11 C12 1.404(7) . ?
C12 N14 1.399(7) . ?
C12 C13 1.430(9) . ?
C13 C13 1.414(14) 52 ?
C13 H13 0.9300 . ?
N14 Fe15 2.068(9) 37_455 ?
N14 Fe15 2.110(9) . ?
Fe15 Fe15 1.237(13) 37_455 ?
Fe15 C16 1.704(19) . ?
C16 O17 1.041(19) . ?
Zr1 O1 1.24(3) 78_554 ?
Zr1 O1 2.056(13) 12_665 ?
Zr1 O1 2.057(13) . ?
Zr1 O5 2.22(3) 66_566 ?
Zr1 O5 2.22(3) . ?
Zr1 O7 2.31(2) . ?
Zr1 O7 2.31(2) 66_566 ?
Zr1 Zr1 2.83(2) 78_554 ?
Zr1 Zr1 2.83(2) 84_455 ?
Zr1 Zr1 3.562(6) 6_566 ?
Zr1 Zr1 3.562(6) 12_665 ?
O1 O1 1.783(16) 78_554 ?
O1 O1 1.783(16) 84_455 ?
Zr2 O2 2.201(7) . ?
Zr2 O2 2.201(7) 12_665 ?
Zr2 O6 2.24(3) . ?
Zr2 O6 2.24(3) 66_566 ?
Zr2 O8 2.25(2) . ?
Zr2 O8 2.25(2) 66_566 ?
Zr2 Zr2 3.555(5) 6_566 ?
Zr2 Zr2 3.555(5) 12_665 ?
 
loop_
 _geom_angle_atom_site_label_1
 _geom_angle_atom_site_label_2
 _geom_angle_atom_site_label_3
 _geom_angle
 _geom_angle_site_symmetry_1
 _geom_angle_site_symmetry_3
 _geom_angle_publ_flag
Zr2 O3 Zr2 116.5(3) . 6_566 ?
Zr2 O3 Zr2 116.5(3) . 12_665 ?
Zr2 O3 Zr2 116.5(3) 6_566 12_665 ?
Zr2 O3 Zr1 108.8(5) . 6_566 ?
Zr2 O3 Zr1 20.11(16) 6_566 6_566 ?
Zr2 O3 Zr1 108.8(5) 12_665 6_566 ?
Zr1 O3 Zr1 95.8(5) . 6_566 ?
Zr2 O3 Zr1 108.8(5) . 12_665 ?
Zr2 O3 Zr1 108.8(5) 6_566 12_665 ?
Zr2 O3 Zr1 20.11(16) 12_665 12_665 ?
Zr1 O3 Zr1 95.8(5) . 12_665 ?
Zr1 O3 Zr1 95.8(5) 6_566 12_665 ?
O5 C6 O5 127(3) . 37_455 ?
O5 C6 O6 126.6(14) . 37_455 ?
O5 C6 O6 21(3) 37_455 37_455 ?
O6 C6 O6 136(3) 37_455 . ?
O5 C6 C7 116.5(14) . . ?
O5 C6 C7 116.5(14) 37_455 . ?
O6 C6 C7 112.2(13) 37_455 . ?
O6 C6 C7 112.2(13) . . ?
C8 C7 C8 120.8(10) 37_455 . ?
C8 C7 C6 119.6(5) 37_455 . ?
C8 C7 C6 119.6(5) . . ?
C10 C9 C8 114.8(12) . . ?
C10 C9 H9 122.6 . . ?
C8 C9 H9 122.6 . . ?
C7 C8 C9 123.9(12) . . ?
C7 C8 H8 118.1 . . ?
C9 C8 H8 118.1 . . ?
C9 C10 C9 121.8(11) 37_455 . ?
C9 C10 C11 119.1(6) 37_455 . ?
C9 C10 C11 119.1(6) . . ?
C12 C11 C12 123.4(8) 37_455 . ?
C12 C11 C10 118.3(4) 37_455 . ?
C12 C11 C10 118.3(4) . . ?
N14 C12 C11 125.5(6) . . ?
N14 C12 C13 111.6(5) . . ?
C11 C12 C13 122.8(6) . . ?
C13 C13 C12 106.1(4) 52 . ?
C13 C13 H13 126.9 52 . ?
C12 C13 H13 126.9 . . ?
C12 N14 C12 104.3(7) . 52 ?
C12 N14 Fe15 126.9(4) . 37_455 ?
C12 N14 Fe15 126.9(4) 52 37_455 ?
C12 N14 Fe15 124.6(5) . . ?
C12 N14 Fe15 124.6(5) 52 . ?
Fe15 N14 Fe15 34.4(4) 37_455 . ?
Fe15 Fe15 C16 180.0 37_455 . ?
Fe15 Fe15 N14 74.7(5) 37_455 37_455 ?
C16 Fe15 N14 105.3(5) . 37_455 ?
Fe15 Fe15 N14 74.7(5) 37_455 38 ?
C16 Fe15 N14 105.3(5) . 38 ?
N14 Fe15 N14 149.3(9) 37_455 38 ?
Fe15 Fe15 N14 70.9(4) 37_455 . ?
C16 Fe15 N14 109.1(4) . . ?
N14 Fe15 N14 85.04(11) 37_455 . ?
N14 Fe15 N14 85.04(11) 38 . ?
Fe15 Fe15 N14 70.9(4) 37_455 2_565 ?
C16 Fe15 N14 109.1(4) . 2_565 ?
N14 Fe15 N14 85.04(11) 37_455 2_565 ?
N14 Fe15 N14 85.04(11) 38 2_565 ?
N14 Fe15 N14 141.9(9) . 2_565 ?
O17 C16 Fe15 180.0 . . ?
O1 Zr1 O1 59.5(8) 78_554 12_665 ?
O1 Zr1 O1 59.5(8) 78_554 . ?
O1 Zr1 O1 93.4(8) 12_665 . ?
O1 Zr1 O5 92.9(11) 78_554 66_566 ?
O1 Zr1 O5 145.7(12) 12_665 66_566 ?
O1 Zr1 O5 88.3(8) . 66_566 ?
O1 Zr1 O5 92.9(11) 78_554 . ?
O1 Zr1 O5 88.3(8) 12_665 . ?
O1 Zr1 O5 145.7(12) . . ?
O5 Zr1 O5 72.0(13) 66_566 . ?
O1 Zr1 O7 142.3(5) 78_554 . ?
O1 Zr1 O7 140.1(9) 12_665 . ?
O1 Zr1 O7 84.4(8) . . ?
O5 Zr1 O7 74.2(10) 66_566 . ?
O5 Zr1 O7 115.2(9) . . ?
O1 Zr1 O7 142.3(5) 78_554 66_566 ?
O1 Zr1 O7 84.4(8) 12_665 66_566 ?
O1 Zr1 O7 140.1(9) . 66_566 ?
O5 Zr1 O7 115.2(9) 66_566 66_566 ?
O5 Zr1 O7 74.2(10) . 66_566 ?
O7 Zr1 O7 72.8(11) . 66_566 ?
O1 Zr1 O3 105.6(7) 78_554 . ?
O1 Zr1 O3 72.0(6) 12_665 . ?
O1 Zr1 O3 72.0(6) . . ?
O5 Zr1 O3 139.8(8) 66_566 . ?
O5 Zr1 O3 139.8(8) . . ?
O7 Zr1 O3 69.4(5) . . ?
O7 Zr1 O3 69.4(5) 66_566 . ?
O1 Zr1 Zr1 40.7(4) 78_554 78_554 ?
O1 Zr1 Zr1 23.0(7) 12_665 78_554 ?
O1 Zr1 Zr1 89.8(7) . 78_554 ?
O5 Zr1 Zr1 122.9(10) 66_566 78_554 ?
O5 Zr1 Zr1 78.7(8) . 78_554 ?
O7 Zr1 Zr1 161.9(5) . 78_554 ?
O7 Zr1 Zr1 101.7(7) 66_566 78_554 ?
O3 Zr1 Zr1 92.4(2) . 78_554 ?
O1 Zr1 Zr1 40.7(4) 78_554 84_455 ?
O1 Zr1 Zr1 89.8(7) 12_665 84_455 ?
O1 Zr1 Zr1 23.0(7) . 84_455 ?
O5 Zr1 Zr1 78.7(8) 66_566 84_455 ?
O5 Zr1 Zr1 122.9(10) . 84_455 ?
O7 Zr1 Zr1 101.7(7) . 84_455 ?
O7 Zr1 Zr1 161.8(5) 66_566 84_455 ?
O3 Zr1 Zr1 92.4(2) . 84_455 ?
Zr1 Zr1 Zr1 78.0(7) 78_554 84_455 ?
O1 Zr1 Zr1 76.7(6) 78_554 6_566 ?
O1 Zr1 Zr1 82.0(4) 12_665 6_566 ?
O1 Zr1 Zr1 30.0(6) . 6_566 ?
O5 Zr1 Zr1 113.1(7) 66_566 6_566 ?
O5 Zr1 Zr1 168.4(9) . 6_566 ?
O7 Zr1 Zr1 76.4(4) . 6_566 ?
O7 Zr1 Zr1 111.0(4) 66_566 6_566 ?
O3 Zr1 Zr1 42.1(3) . 6_566 ?
Zr1 Zr1 Zr1 89.996(2) 78_554 6_566 ?
Zr1 Zr1 Zr1 51.0(3) 84_455 6_566 ?
O1 Zr1 Zr1 76.7(6) 78_554 12_665 ?
O1 Zr1 Zr1 30.0(6) 12_665 12_665 ?
O1 Zr1 Zr1 82.0(4) . 12_665 ?
O5 Zr1 Zr1 168.4(9) 66_566 12_665 ?
O5 Zr1 Zr1 113.0(7) . 12_665 ?
O7 Zr1 Zr1 111.0(4) . 12_665 ?
O7 Zr1 Zr1 76.4(4) 66_566 12_665 ?
O3 Zr1 Zr1 42.1(3) . 12_665 ?
Zr1 Zr1 Zr1 51.0(3) 78_554 12_665 ?
Zr1 Zr1 Zr1 89.996(2) 84_455 12_665 ?
Zr1 Zr1 Zr1 59.998(1) 6_566 12_665 ?
C6 O5 Zr1 127.5(19) . . ?
Zr1 O1 O1 83.8(17) 84_455 78_554 ?
Zr1 O1 O1 83.8(17) 84_455 84_455 ?
O1 O1 O1 114.2(13) 78_554 84_455 ?
Zr1 O1 Zr1 116.3(8) 84_455 6_566 ?
O1 O1 Zr1 130.7(7) 78_554 6_566 ?
O1 O1 Zr1 36.7(11) 84_455 6_566 ?
Zr1 O1 Zr1 116.3(8) 84_455 . ?
O1 O1 Zr1 36.7(11) 78_554 . ?
O1 O1 Zr1 130.7(7) 84_455 . ?
Zr1 O1 Zr1 120.0(13) 6_566 . ?
O3 Zr2 O2 67.9(2) . . ?
O3 Zr2 O2 67.9(2) . 12_665 ?
O2 Zr2 O2 123.5(7) . 12_665 ?
O3 Zr2 O6 141.1(8) . . ?
O2 Zr2 O6 142.3(9) . . ?
O2 Zr2 O6 73.3(8) 12_665 . ?
O3 Zr2 O6 141.1(8) . 66_566 ?
O2 Zr2 O6 73.3(8) . 66_566 ?
O2 Zr2 O6 142.3(9) 12_665 66_566 ?
O6 Zr2 O6 75.5(14) . 66_566 ?
O3 Zr2 O8 90.2(8) . . ?
O2 Zr2 O8 78.7(9) . . ?
O2 Zr2 O8 134.0(8) 12_665 . ?
O6 Zr2 O8 115.4(12) . . ?
O6 Zr2 O8 79.0(10) 66_566 . ?
O3 Zr2 O8 90.2(8) . 66_566 ?
O2 Zr2 O8 134.0(8) . 66_566 ?
O2 Zr2 O8 78.7(9) 12_665 66_566 ?
O6 Zr2 O8 79.0(10) . 66_566 ?
O6 Zr2 O8 115.4(12) 66_566 66_566 ?
O8 Zr2 O8 60.8(13) . 66_566 ?
O3 Zr2 Zr2 31.75(15) . 6_566 ?
O2 Zr2 Zr2 36.2(2) . 6_566 ?
O2 Zr2 Zr2 94.2(2) 12_665 6_566 ?
O6 Zr2 Zr2 160.8(10) . 6_566 ?
O6 Zr2 Zr2 109.4(8) 66_566 6_566 ?
O8 Zr2 Zr2 83.8(7) . 6_566 ?
O8 Zr2 Zr2 113.5(6) 66_566 6_566 ?
O3 Zr2 Zr2 31.75(15) . 12_665 ?
O2 Zr2 Zr2 94.2(2) . 12_665 ?
O2 Zr2 Zr2 36.2(2) 12_665 12_665 ?
O6 Zr2 Zr2 109.4(8) . 12_665 ?
O6 Zr2 Zr2 160.8(10) 66_566 12_665 ?
O8 Zr2 Zr2 113.5(6) . 12_665 ?
O8 Zr2 Zr2 83.8(7) 66_566 12_665 ?
Zr2 Zr2 Zr2 60.001(1) 6_566 12_665 ?
C6 O6 Zr2 131(2) . . ?
Zr2 O2 Zr2 107.7(5) . 6_566 ?
 
loop_
 _geom_torsion_atom_site_label_1
 _geom_torsion_atom_site_label_2
 _geom_torsion_atom_site_label_3
 _geom_torsion_atom_site_label_4
 _geom_torsion
 _geom_torsion_site_symmetry_1
 _geom_torsion_site_symmetry_2
 _geom_torsion_site_symmetry_3
 _geom_torsion_site_symmetry_4
 _geom_torsion_publ_flag
O5 C6 C7 C8 -11(2) . . . 37_455 ?
O5 C6 C7 C8 169(2) 37_455 . . 37_455 ?
O6 C6 C7 C8 -168.5(12) 37_455 . . 37_455 ?
O6 C6 C7 C8 11.4(12) . . . 37_455 ?
O5 C6 C7 C8 169(2) . . . . ?
O5 C6 C7 C8 -11(2) 37_455 . . . ?
O6 C6 C7 C8 11.5(12) 37_455 . . . ?
O6 C6 C7 C8 -168.5(12) . . . . ?
C8 C7 C8 C9 0.2(7) 37_455 . . . ?
C6 C7 C8 C9 -179.8(7) . . . . ?
C10 C9 C8 C7 -0.4(13) . . . . ?
C8 C9 C10 C9 0.2(6) . . . 37_455 ?
C8 C9 C10 C11 -179.8(6) . . . . ?
C9 C10 C11 C12 -77.2(8) 37_455 . . 37_455 ?
C9 C10 C11 C12 102.8(8) . . . 37_455 ?
C9 C10 C11 C12 102.8(8) 37_455 . . . ?
C9 C10 C11 C12 -77.2(8) . . . . ?
C12 C11 C12 N14 2.2(11) 37_455 . . . ?
C10 C11 C12 N14 -177.8(11) . . . . ?
C12 C11 C12 C13 178.6(15) 37_455 . . . ?
C10 C11 C12 C13 -1.4(15) . . . . ?
N14 C12 C13 C13 -3.5(13) . . . 52 ?
C11 C12 C13 C13 179.6(9) . . . 52 ?
C11 C12 N14 C12 -177.7(5) . . . 52 ?
C13 C12 N14 C12 6(2) . . . 52 ?
C11 C12 N14 Fe15 18(2) . . . 37_455 ?
C13 C12 N14 Fe15 -159.1(11) . . . 37_455 ?
C11 C12 N14 Fe15 -25.0(19) . . . . ?
C13 C12 N14 Fe15 158.2(11) . . . . ?
O5 C6 O5 Zr1 -4.5(15) 37_455 . . . ?
C7 C6 O5 Zr1 175.5(15) . . . . ?
O6 C6 O6 Zr2 -0.1(14) 37_455 . . . ?
C7 C6 O6 Zr2 179.9(14) . . . . ?
 
_refine_diff_density_max    0.919
_refine_diff_density_min   -1.065
_refine_diff_density_rms    0.101

_shelx_res_file
;
TITL dcut_shelx_time0d75_a.res in Im-3m
    dcut_shelx_time0d75_a_sq.res
    created by SHELXL-2018/3 at 22:33:45 on 19-Dec-2022
REM Old TITL dcut_shelx_time0d75 in Im-3m
REM SHELXT solution in Im-3m: R1 0.536, Rweak 0.282, Alpha 0.171
REM <I/s>   0.000 for    0 systematic absences,  Orientation as input
REM Formula found by SHELXT:  C156 N54 O28 Fe3 Zr12
CELL  0.82656  38.8767  38.8767  38.8767   90.000   90.000   90.000
ZERR    4.000   0.0045   0.0045   0.0045    0.000    0.000    0.000
LATT  2
SYMM -X, -Y, Z
SYMM -X, Y, -Z
SYMM X, -Y, -Z
SYMM Z, X, Y
SYMM Z, -X, -Y
SYMM -Z, -X, Y
SYMM -Z, X, -Y
SYMM Y, Z, X
SYMM -Y, Z, -X
SYMM Y, -Z, -X
SYMM -Y, -Z, X
SYMM Y, X, -Z
SYMM -Y, -X, -Z
SYMM Y, -X, Z
SYMM -Y, X, Z
SYMM X, Z, -Y
SYMM -X, Z, Y
SYMM -X, -Z, -Y
SYMM X, -Z, Y
SYMM Z, Y, -X
SYMM Z, -Y, X
SYMM -Z, Y, X
SYMM -Z, -Y, -X
SFAC C H N O FE ZR
DISP $C  0.00511  0.00239 15.74444!source kissel
DISP $H -0.00002  0.00000  0.66615!source kissel
DISP $N  0.00955  0.00480 28.17579!source kissel
DISP $O  0.01604  0.00875 47.81841!source kissel
DISP $Fe  0.35610  1.11842 5271.23871!source kissel
DISP $Zr -1.45491  0.75288 3671.72661!source kissel
UNIT 588 288 48 268 12 48
ACTA
L.S. 5 0  236
BOND $H
FMAP 2
DFIX 1.71 0.02 Fe15 C16
DFIX 1.1 0.02 C16 O17
SIMU 0.05
DELU 0.05
PLAN 20
ABIN
LIST 4
WGHT    0.200000
EXTI    0.000792
FVAR       0.10455   0.43996
O3    4    0.282807    0.717193    0.282807    10.16667    0.09939    0.09939 =
         0.09939   -0.03528    0.03528   -0.03528
C6    1    0.169165    0.669165    0.250000    10.50000    0.12491    0.12491 =
         0.21523   -0.08710    0.08710   -0.05805
C7    1    0.140850    0.640850    0.250000    10.50000    0.08902    0.08902 =
         0.22592   -0.04836    0.04836   -0.04174
C9    1    0.097149    0.608131    0.218603    11.00000    0.12218    0.12575 =
         0.32797   -0.05234   -0.00389   -0.02614
AFIX  43
H9    2    0.085514    0.603726    0.198170    11.00000   -1.20000
AFIX   0
C8    1    0.124036    0.633940    0.221289    11.00000    0.11336    0.12285 =
         0.30704   -0.04772    0.02579   -0.07391
AFIX  43
H8    2    0.129750    0.646329    0.201639    11.00000   -1.20000
AFIX   0
C10   1    0.089902    0.589902    0.250000    10.50000    0.07103    0.07103 =
         0.35522    0.00485   -0.00485   -0.00371
C11   1    0.063007    0.563007    0.250000    10.50000    0.05759    0.05759 =
         0.40680    0.00531   -0.00531   -0.00112
C12   1    0.028410    0.573368    0.250615    11.00000    0.06059    0.06019 =
         0.47416   -0.00710   -0.00209   -0.01656
C13   1    0.018183    0.608676    0.251989    11.00000    0.08048    0.04860 =
         0.55690   -0.00365    0.00161   -0.00183
AFIX  43
H13   2    0.032556    0.627784    0.252734    11.00000   -1.20000
AFIX   0
N14   3    0.000000    0.551304    0.251827    10.50000    0.06965    0.07385 =
         0.43044   -0.00739    0.00000    0.00000
FE15  5    0.000000    0.500000    0.234094    10.12500    0.06021    0.06059 =
         0.33091    0.00000    0.00000    0.00000
C16   1    0.000000    0.500000    0.190266    10.12500    0.04594    0.08437 =
         0.34173    0.00000    0.00000    0.00000
O17   4    0.000000    0.500000    0.163489    10.12500    0.13589    0.07405 =
         0.36101    0.00000    0.00000    0.00000
CONF
MERG 2
PART 1
ZR1   6    0.221232    0.713974    0.286026    20.50000    0.10807    0.11041 =
         0.11041   -0.04584    0.05338   -0.05338
O7    4    0.245242    0.709677    0.340212    21.00000    0.17614    0.19284 =
         0.10306   -0.06722    0.06500   -0.07723
O5    4    0.178887    0.677289    0.275267    21.00000    0.12977    0.12461 =
         0.16105   -0.07532    0.07124   -0.07533
O1    4    0.235103    0.764897    0.289550    20.50000    0.11032    0.11032 =
         0.08187   -0.03319    0.03319   -0.03581
PART 0
PART 2
ZR2   6    0.233816    0.701529    0.298471   -20.50000    0.12236    0.12420 =
         0.12420   -0.05526    0.06092   -0.06092
O8    4    0.254206    0.689990    0.351515   -21.00000    0.28227    0.24293 =
         0.15318   -0.01902    0.07845    0.00331
O6    4    0.189536    0.668734    0.281314   -21.00000    0.11128    0.15737 =
         0.23675   -0.09678    0.06610   -0.04813
O2    4    0.246517    0.753483    0.317065   -20.50000    0.12848    0.12848 =
         0.11641   -0.06337    0.06337   -0.05105
PART 0
HKLF 4


REM  dcut_shelx_time0d75_a.res in Im-3m
REM wR2 = 0.3735, GooF = S = 1.397, Restrained GooF = 1.379 for all data
REM R1 = 0.1242 for 2842 Fo > 4sig(Fo) and 0.1448 for all 4128 data
REM 140 parameters refined using 158 restraints

END

WGHT      0.2000      0.0000

REM Highest difference peak  0.919,  deepest hole -1.065,  1-sigma level  0.101
Q1    1   0.0000  0.5000  0.1780  10.25000  0.05    0.92
Q2    1   0.2775  0.7225  0.3572  10.50000  0.05    0.71
Q3    1   0.2704  0.7296  0.3579  10.50000  0.05    0.69
Q4    1   0.2987  0.7013  0.2704  10.50000  0.05    0.53
Q5    1   0.2699  0.6800  0.3200  10.50000  0.05    0.50
Q6    1   0.2475  0.6994  0.3565  11.00000  0.05    0.50
Q7    1   0.0274  0.5745  0.2415  11.00000  0.05    0.46
Q8    1   0.2402  0.7055  0.3532  11.00000  0.05    0.45
Q9    1   0.2405  0.7005  0.3674  11.00000  0.05    0.44
Q10   1   0.2523  0.7014  0.3492  11.00000  0.05    0.43
Q11   1   0.0000  0.5000  0.2500  10.12500  0.05    0.40
Q12   1   0.0283  0.5809  0.2804  11.00000  0.05    0.38
Q13   1   0.2314  0.7004  0.3426  11.00000  0.05    0.37
Q14   1   0.2432  0.7568  0.3331  10.50000  0.05    0.36
Q15   1   0.1977  0.6977  0.2500  10.50000  0.05    0.36
Q16   1   0.0885  0.6331  0.2591  11.00000  0.05    0.35
Q17   1   0.2407  0.5000  0.5000  10.12500  0.05    0.34
Q18   1   0.2348  0.7536  0.3008  11.00000  0.05    0.34
Q19   1   0.1979  0.7014  0.2646  11.00000  0.05    0.34
Q20   1  -0.0223  0.5492  0.2160  11.00000  0.05    0.34
;
_shelx_res_checksum   85485

_shelx_hkl_file
;
   1   1   0   57.46  110.89
   2   0   0 6923.04  215.72
   2   1   1 4277.94   93.33
   2   2   0 6350.46  157.80
   3   1   0  882.15   33.32
   2   2   2 9999.00  639.03
   3   1   2  521.41   42.99
   3   2   1  500.07   44.21
   4   0   0 8725.63  261.97
   3   3   0  162.19   39.43
   4   1   1 1306.18   55.96
   4   2   0 2138.50   84.45
   3   3   2  558.65   43.40
   4   2   2 3029.23  182.66
   4   1   3  173.44   12.16
   4   3   1  165.04    8.05
   5   1   0   49.60   11.59
   5   1   2  -78.93   26.23
   5   2   1  -74.27   13.25
   4   4   0 1158.80  120.07
   4   3   3 -213.42   23.20
   5   3   0 -345.27   23.52
   4   4   2  540.54  101.21
   6   0   0 4993.39  282.59
   5   2   3  451.62   15.10
   5   3   2  465.42   14.47
   6   1   1 2274.99   71.99
   6   2   0  967.02   14.91
   5   1   4  921.46   26.72
   5   4   1  924.52   17.96
   6   2   2  957.61   54.47
   6   1   3 -173.03    9.93
   6   3   1 -180.25   10.46
   4   4   4 5051.40  582.57
   5   3   4 -108.35   19.39
   5   4   3  -77.65   30.38
   5   5   0  873.24   80.96
   7   1   0  -89.03   10.03
   6   4   0   56.26   22.43
   5   5   2 1356.86   89.28
   6   3   3   21.07    5.33
   7   1   2   54.43    5.37
   7   2   1   54.43    7.54
   6   2   4  485.88   48.70
   6   4   2  537.96   49.42
   7   3   0  200.34    5.99
   6   1   5  603.66   28.42
   6   5   1  596.79   29.33
   7   2   3  119.52    4.73
   7   3   2  123.46    5.99
   8   0   0 4560.13  299.77
   5   5   4   37.84    5.58
   7   1   4   -3.94    3.81
   7   4   1   -6.18    3.77
   8   1   1 1633.85   52.71
   6   4   4  415.85   76.95
   8   2   0 2560.79  120.98
   6   3   5  520.98   44.06
   6   5   3  555.28   33.15
   6   6   0 1129.76   96.48
   8   2   2 1013.00   70.54
   7   3   4  388.01   42.82
   7   4   3  337.62   26.55
   7   5   0  716.70   32.25
   8   1   3  331.55   13.63
   8   3   1  362.06   17.32
   6   6   2  355.88   47.78
   7   2   5  681.06   57.86
   7   5   2  553.17   40.35
   8   4   0 1137.14   88.22
   8   3   3 -286.18   11.19
   9   1   0  684.56   41.05
   8   2   4 1736.73  160.50
   8   4   2 1604.01  132.81
   6   5   5  794.17   66.23
   7   1   6 -114.68    5.67
   7   6   1 -106.22    5.84
   9   1   2  326.59   24.33
   9   2   1  436.20   33.02
   6   6   4 2415.30  206.73
   7   4   5  633.30   19.85
   7   5   4  592.84   19.32
   8   1   5  909.69   25.99
   8   5   1  929.12   30.83
   9   3   0  544.23    8.73
   7   3   6 1979.55   81.94
   7   6   3 1994.57  101.39
   9   2   3  811.91   11.57
   9   3   2  845.85   12.72
   8   4   4 2689.72  182.66
   7   7   0 4006.57  207.09
   8   3   5  451.64   20.13
   8   5   3  549.41   25.84
   9   1   4  614.68   20.73
   9   4   1  637.32   24.99
   8   6   0  290.07   32.06
  10   0   0 2683.37  271.45
   7   7   2 3675.66  161.51
  10   1   1  327.29   30.57
   8   2   6  587.56   86.68
   8   6   2  661.87   92.33
  10   2   0 2962.98  145.25
   9   3   4 -283.92   14.87
   9   4   3 -286.94   11.27
   9   5   0  135.58   32.02
   6   6   6 2656.80  494.68
  10   2   2  182.62   38.97
   7   5   6  472.61   72.50
   7   6   5  444.18   75.20
   9   2   5 -154.24    7.75
   9   5   2 -147.08    8.93
  10   1   3  520.56   35.45
  10   3   1  395.21   23.12
   7   7   4 1492.10  105.26
   8   1   7  162.46   16.62
   8   5   5 1036.88   89.18
   8   7   1  145.97   16.47
   8   4   6   15.27    7.88
   8   6   4   32.40   10.91
  10   4   0 2407.40  133.45
   9   1   6   67.77    4.50
   9   6   1   78.91    7.39
  10   3   3  518.71   32.70
  10   2   4 1021.11   73.94
  10   4   2 1007.57   72.50
   8   3   7 1457.80   81.98
   8   7   3 1502.35   90.50
   9   4   5   64.19    9.18
   9   5   4   56.41    6.75
  11   1   0  115.70    4.82
   9   3   6  143.40    9.22
   9   6   3  142.88   11.84
  10   1   5  179.38   16.08
  10   5   1  169.83    9.88
  11   1   2  161.40    6.18
  11   2   1  157.58    5.20
   8   8   0  877.10   99.42
   9   7   0  598.02   40.09
  11   3   0  946.21   42.35
   8   8   2  609.48   49.59
  10   4   4 1567.98  118.34
   7   7   6  160.04   15.28
   9   2   7  625.71   33.51
   9   7   2  631.59   40.60
  10   3   5  558.52   48.00
  10   5   3  552.17   35.04
  11   2   3  513.08   21.43
  11   3   2  573.99   33.75
   8   6   6 1038.24  122.48
  10   6   0 2048.28  130.78
   8   5   7  884.43   81.59
   8   7   5  846.96   62.31
  11   1   4   29.66   13.02
  11   4   1   18.34    2.73
  10   2   6  815.34   63.34
  10   6   2  759.06   62.27
   9   5   6  366.06   26.65
   9   6   5  481.68   56.73
   8   8   4  728.06   83.09
  12   0   0   75.88   12.97
   9   1   8   32.00    3.54
   9   4   7  305.45   18.38
   9   7   4  228.74   16.36
   9   8   1   29.48    3.69
  11   3   4   59.25    5.43
  11   4   3   66.11    6.33
  11   5   0  287.82   14.27
  12   1   1  249.40   12.33
  12   2   0 3192.49  130.15
  10   1   7  129.59    6.48
  10   5   5  903.81   47.00
  10   7   1  161.38   12.63
  11   2   5   81.45   10.95
  11   5   2   84.34   14.79
  10   4   6    5.65    3.96
  10   6   4   45.63   30.89
  12   2   2 2012.53   85.58
   9   3   8  536.84   36.79
   9   8   3  618.85   44.44
  12   1   3  471.99   25.71
  12   3   1  404.37   25.76
  10   3   7  615.47   43.42
  10   7   3  834.36   62.80
  11   1   6  -10.63    2.64
  11   6   1   -5.35    3.15
  12   4   0  131.49   12.38
   8   7   7 1030.94   79.72
   9   9   0 3574.83  243.50
  11   4   5  -10.37    3.07
  11   5   4   -5.64    3.49
  12   3   3  375.78   30.51
   8   8   6 1806.03  193.50
  10   8   0  986.43   76.05
  12   2   4 1336.03   77.44
  12   4   2 1397.23   73.35
   9   6   7   91.58    7.50
   9   7   6  102.37    9.65
   9   9   2 3340.70  103.73
  11   3   6   57.46    5.58
  11   6   3   74.03   14.08
  10   2   8  526.25   30.81
  10   8   2  515.60   29.83
   9   5   8  984.49   90.61
   9   8   5 1088.73   78.14
  11   7   0  745.12   35.90
  12   1   5  129.74    3.86
  12   5   1  136.58    5.50
  13   1   0  504.67   18.96
  10   6   6  131.12    9.05
  10   5   7  714.15   50.43
  10   7   5  508.59   24.92
  11   2   7  526.03   18.49
  11   7   2  540.26   24.20
  13   1   2  459.59   16.91
  13   2   1  448.92   17.00
  12   4   4  582.26   42.88
   9   9   4 1698.00   99.47
  12   3   5  600.39   42.95
  12   5   3  584.45   30.53
  13   3   0  195.06   11.52
  10   4   8   43.06    4.88
  10   8   4   78.61   30.17
  12   6   0 1276.67   93.18
  10   1   9  131.62   10.61
  10   9   1   96.25    7.61
  11   5   6  -19.19    4.64
  11   6   5   -9.84    7.80
  13   2   3  189.90   11.52
  13   3   2  203.92   13.34
  12   2   6 1178.51   74.76
  12   6   2 1112.78   73.86
  11   1   8  -59.22    7.37
  11   4   7   40.12   14.89
  11   7   4   10.42    8.25
  11   8   1  -48.87    4.26
  13   1   4   84.58    9.18
  13   4   1   85.92    8.93
  10   3   9  574.73   39.43
  10   9   3  714.10   48.42
   8   8   8 1626.40  251.17
   9   7   8  718.36   54.88
   9   8   7  666.90   43.86
  11   3   8   12.85    3.69
  11   8   3    8.39    4.37
  12   1   7    7.27    3.84
  12   5   5 1251.98   79.14
  12   7   1    3.39    2.98
  13   3   4  155.52   15.72
  13   4   3  142.25    9.05
  13   5   0 1456.20   72.37
  12   4   6   65.25    8.22
  12   6   4   60.48    7.44
  14   0   0 2472.54  284.07
   9   9   6  349.38   20.71
  10   7   7  288.28   21.50
  13   2   5 1126.67   45.91
  13   5   2 1254.63   54.79
  14   1   1   52.02    3.26
  10   6   8   60.55   13.59
  10   8   6   48.83   16.68
  10  10   0  595.29   80.68
  14   2   0 2259.76  105.22
  11   9   0   67.70    6.22
  12   3   7  356.48   32.68
  12   7   3  298.77   17.70
  10  10   2  803.26   55.56
  14   2   2  168.07   12.57
  10   5   9  533.68   53.45
  10   9   5  486.00   30.78
  11   2   9  118.90    7.65
  11   6   7    0.81    2.68
  11   7   6    0.13    2.88
  11   9   2  113.53    7.46
  13   1   6   92.82    7.76
  13   6   1   97.44    7.86
  14   1   3  242.71   12.16
  14   3   1  286.98   13.42
  12   8   0   18.28    3.77
  11   5   8  114.66   21.90
  11   8   5   83.04    6.97
  13   4   5  488.94   28.40
  13   5   4  419.98   21.28
  12   2   8  107.14   10.70
  12   8   2  126.10   20.54
  14   4   0 2262.26  140.69
  13   3   6   30.00    2.60
  13   6   3   32.77    3.66
  14   3   3  293.93   14.57
  10  10   4  149.59   18.43
  12   6   6    5.79    2.00
  14   2   4 1976.40  102.62
  14   4   2 2237.50  110.61
  11   4   9  144.27   10.46
  11   9   4  174.61   36.52
  12   5   7  486.71   30.68
  12   7   5  501.22   36.47
  13   7   0  232.02   14.81
  11   1  10   83.49    4.82
  11  10   1   78.89    4.35
  13   2   7  290.61   13.10
  13   7   2  282.45   11.44
  14   1   5   32.43    1.79
  14   5   1   30.31    2.32
  12   4   8   26.29    4.09
  12   8   4   50.73   26.54
   9   9   8  134.68   10.97
  12   1   9   77.40   31.87
  12   9   1   38.30    3.62
  15   1   0   39.05    1.98
  10   8   8  299.70   31.02
  14   4   4 2449.13  148.04
  10   7   9  552.15   42.50
  10   9   7  534.30   39.71
  11   3  10  135.24   18.00
  11  10   3  132.27    8.52
  13   5   6   53.34    4.01
  13   6   5   55.58    4.56
  14   3   5  279.68   11.95
  14   5   3  329.55   19.62
  15   1   2   43.89    3.19
  15   2   1   49.06    5.67
  14   6   0  531.49   49.96
  11   7   8  187.30   15.55
  11   8   7  193.31   16.91
  12   3   9  217.45   17.58
  12   9   3  232.72   21.00
  13   1   8   61.89    5.18
  13   4   7  268.11   17.43
  13   7   4  248.28   16.17
  13   8   1   68.81    3.77
  15   3   0 1968.01   79.31
  10  10   6  334.64   37.24
  14   2   6  110.67    9.37
  14   6   2  101.00    8.80
  11   6   9   72.20    6.48
  11   9   6   67.73    6.39
  15   2   3 2435.95   85.41
  15   3   2 2101.33   70.47
  11  11   0  408.18   47.32
  12   7   7  148.74   16.15
  13   3   8   -3.17    1.36
  13   8   3   -0.23    2.22
  15   1   4   27.20    3.03
  15   4   1   25.86    2.45
  12   6   8    1.23    4.98
  12   8   6   -1.77    2.94
  12  10   0  183.17   21.18
  11   5  10  324.31   22.43
  11  10   5  371.92   32.06
  11  11   2  462.91   36.30
  14   1   7   20.39    4.88
  14   5   5  619.88   31.13
  14   7   1   18.41    2.28
  12   2  10   26.25    3.96
  12  10   2   18.64    2.90
  14   4   6  145.06   13.95
  14   6   4  160.50   32.23
  12   5   9  114.17   13.04
  12   9   5  126.86   16.98
  13   9   0   21.39    7.14
  15   3   4 1543.80   59.48
  15   4   3 1767.58   68.77
  15   5   0  346.12   24.88
  13   2   9   34.55    2.49
  13   6   7   25.27    2.53
  13   7   6   28.50    3.77
  13   9   2   42.78    7.22
  14   3   7  205.43    9.52
  14   7   3  170.18    7.76
  15   2   5  426.82   18.90
  15   5   2  394.65   23.80
  16   0   0   10.48    3.07
  11  11   4  396.72   35.19
  13   5   8    2.26    3.05
  13   8   5    0.85    1.55
  16   1   1    7.01    2.00
  12   4  10    0.08    2.05
  12  10   4    0.47    2.26
  14   8   0  270.37   33.94
  16   2   0 1843.72  102.36
  10   9   9  242.59   16.81
  15   1   6   33.45    2.64
  15   6   1   29.61    2.26
  10  10   8  211.46   46.19
  14   2   8   19.62    9.29
  14   8   2   15.81    9.48
  16   2   2 2855.48  130.46
  11   8   9   39.82    4.37
  11   9   8   59.22   10.35
  12   1  11   47.32    4.32
  12  11   1   42.63    6.43
  13   4   9   50.09    4.11
  13   9   4   68.19    4.17
  15   4   5  460.82   31.00
  15   5   4  446.42   23.46
  16   1   3  210.04   10.72
  16   3   1  210.46   13.70
  14   6   6   15.62    2.02
  11   7  10  315.98   19.24
  11  10   7  321.97   20.47
  13   1  10   52.28    8.59
  13  10   1   58.05    6.50
  14   5   7  334.32   19.60
  14   7   5  320.24   18.79
  15   3   6  824.40   36.56
  15   6   3  823.46   36.73
  12   8   8   27.84    5.37
  16   4   0   43.84    7.78
  12   3  11   65.25    3.94
  12   7   9  147.78   11.87
  12   9   7  220.92   55.71
  12  11   3   53.66    2.39
  15   7   0 1136.65   65.89
  16   3   3  370.75   11.95
  14   4   8    8.12    1.28
  14   8   4   15.57    5.01
  16   2   4 1118.00   71.54
  16   4   2 1046.61   62.68
  11  11   6  344.33   28.95
  13   3  10   15.00    2.02
  13  10   3   18.19    3.77
  14   1   9   15.28    1.87
  14   9   1   23.35    2.56
  15   2   7 1007.35   46.63
  15   7   2 1151.64   66.23
  12   6  10  177.14   30.10
  12  10   6  119.69   13.32
  13   7   8    7.99    1.90
  13   8   7    4.26    2.53
  16   1   5   35.71    3.19
  16   5   1   32.36    2.22
  13   6   9   -0.32    2.75
  13   9   6    1.55    2.75
  14   3   9   60.25    3.94
  14   9   3   53.26    3.88
  15   5   6  229.38   22.33
  15   6   5  255.77   31.66
  12  12   0 4361.98  412.02
  16   4   4  208.97   19.02
  12   5  11  366.41   28.78
  12  11   5  350.62   26.78
  13  11   0  722.14   68.79
  15   1   8    1.38    2.21
  15   4   7  844.38   54.33
  15   7   4  919.39   56.94
  15   8   1    3.56    3.68
  16   3   5  192.69   11.44
  16   5   3  173.84    7.18
  17   1   0  734.09   35.68
  12  12   2 1413.94  112.68
  16   6   0 1536.09  108.16
  13   2  11  366.34   30.91
  13   5  10   40.33    5.26
  13  10   5   30.29    2.98
  13  11   2  326.20   23.09
  14   7   7  160.87   11.01
  17   1   2  674.25   32.40
  17   2   1  673.80   35.88
  14   6   8    8.52    3.41
  14   8   6    6.11    7.11
  14  10   0  462.44   54.28
  16   2   6 2302.46  147.83
  16   6   2 2378.40  137.26
  15   3   8  186.98    8.67
  15   8   3  198.51   10.01
  17   3   0  508.82   27.63
  10  10  10  426.29   89.67
  14   2  10  742.10   64.12
  14  10   2  755.71   59.67
  11   9  10  230.10   16.53
  11  10   9  240.46   20.75
  14   5   9   15.98    3.32
  14   9   5   22.80   11.19
  17   2   3  533.36   22.69
  17   3   2  511.44   23.88
  12  12   4  984.73   72.50
  11  11   8  154.05   13.15
  12   9   9   47.72    5.75
  13   4  11   26.33    3.34
  13  11   4   27.99    6.20
  15   9   0   87.73    7.09
  16   1   7   26.54   13.55
  16   5   5  220.41   10.99
  16   7   1   22.41    6.18
  17   1   4  531.04   32.60
  17   4   1  471.01   24.07
  12   8  10   55.20    5.52
  12  10   8   43.89    4.79
  16   4   6  520.15   37.13
  16   6   4  532.89   40.03
  15   2   9   34.23   10.21
  15   6   7  299.89   16.79
  15   7   6  338.14   23.78
  15   9   2   18.19    2.54
  14   4  10   71.47    6.28
  14  10   4   80.81   11.48
  12   7  11  276.10   18.68
  12  11   7  289.80   34.06
  13   1  12   35.79    3.32
  13   8   9    9.05    3.69
  13   9   8   19.54    5.60
  13  12   1   33.34    3.75
  15   5   8   35.09    3.84
  15   8   5   39.31    4.22
  16   3   7  115.10    6.14
  16   7   3  107.16    6.77
  17   3   4  454.99   17.49
  17   4   3  461.29   17.49
  17   5   0 2977.92  128.44
  13   7  10   19.32    2.83
  13  10   7   19.81    2.70
  14   1  11   13.78    2.83
  14  11   1   13.53    3.24
  17   2   5 2991.34  122.56
  17   5   2 2991.04  128.68
  16   8   0  150.26   14.21
  13   3  12   45.72    3.56
  13  12   3   77.42   18.81
  15   4   9   41.26    4.71
  15   9   4   24.07    2.90
  12  12   6  695.17   70.77
  14   8   8   -4.41    6.18
  16   2   8   41.88    8.41
  16   8   2   52.39    9.50
  18   0   0  765.57   98.64
  13   6  11   38.84    5.45
  13  11   6   70.69   14.32
  14   3  11  -17.11    1.24
  14   7   9   78.36    8.05
  14   9   7   95.68   10.10
  14  11   3  -11.59    2.28
  15   1  10  -12.19    3.03
  15  10   1  -14.30    2.15
  17   1   6  133.74    9.16
  17   6   1  187.15   13.17
  18   1   1  -12.33    2.07
  16   6   6 1413.17  116.89
  18   2   0  137.32   12.53
  16   5   7  -14.57    3.81
  16   7   5  -13.34    4.26
  17   4   5 1986.73   76.50
  17   5   4 2066.47   81.79
  14   6  10   -9.29    4.60
  14  10   6    3.84    7.73
  18   2   2   61.70   10.70
  15   3  10    9.76    6.77
  15  10   3    0.58    4.86
  17   3   6  125.76    9.23
  17   6   3  130.55   13.12
  18   1   3   15.45    5.41
  18   3   1    1.39    3.79
  16   4   8   57.95   12.95
  16   8   4   94.01   18.41
  13   5  12   77.80   11.42
  13  12   5  104.13   19.98
  13  13   0 2150.60  220.50
  15   7   8  -55.31    6.97
  15   8   7  -29.68   16.75
  16   1   9  -91.01    5.88
  16   9   1  -80.17   12.19
  17   7   0    6.45   11.82
  14  12   0 2921.48  222.90
  18   4   0 1772.10  103.98
  11  11  10 -127.61    7.52
  13  13   2 1295.85   74.84
  14   5  11  -84.02    7.69
  14  11   5  -93.10    9.56
  15   6   9  -59.71   11.63
  15   9   6  -59.69    8.61
  17   2   7  -70.28    7.60
  17   7   2  -43.57   10.67
  18   3   3   13.06    8.22
  12  10  10  -96.65   15.19
  14   2  12 2480.17  204.67
  14  12   2 2950.22  218.54
  18   2   4  981.57   66.81
  18   4   2  858.89   61.68
  12   9  11   54.69   32.27
  12  11   9  122.94   58.14
  15  11   0 2045.19  136.77
  16   3   9 -139.37    6.07
  16   9   3 -145.68    6.07
  13   9  10  -71.88    8.80
  13  10   9  -58.14    9.31
  15   2  11 1341.23   71.07
  15   5  10  -74.27   12.53
  15  10   5  -83.00    7.76
  15  11   2 1671.05  108.46
  17   5   6 1121.43   64.12
  17   6   5 1405.07   81.32
  18   1   5  -80.32    6.71
  18   5   1  -68.49    7.27
  12  12   8  392.69   65.93
  13   8  11  238.92   16.42
  13  11   8  252.51   21.07
  13  13   4  538.46   33.57
  16   7   7   86.35   10.14
  17   1   8   78.80    9.69
  17   4   7  179.10   10.70
  17   7   4  243.54   20.20
  17   8   1  108.67   10.08
  14   4  12 2129.66  123.26
  14  12   4 2165.26  118.30
  16   6   8  357.14   22.60
  16   8   6  375.84   23.80
  16  10   0 2072.95  170.75
  18   4   4 3602.22  129.49
  14   9   9  255.37   13.27
  18   3   5  265.02   11.99
  18   5   3  277.06    8.91
  14   8  10  310.93   15.47
  14  10   8  293.74   14.15
  16   2  10  991.88   61.99
  16  10   2 1078.44   68.88
  18   6   0  390.03   32.00
  13   7  12  580.15   25.12
  13  12   7  599.58   28.84
  15   4  11 1132.40   45.48
  15  11   4 1004.16   34.62
  16   5   9  367.11   10.93
  16   9   5  392.42   22.86
  17   3   8  314.68    8.99
  17   8   3  326.55    9.40
  19   1   0  374.88   11.70
  18   2   6  479.36   29.46
  18   6   2  466.36   13.42
  14   1  13  350.64   13.17
  14   7  11  450.85   15.10
  14  11   7  453.15   15.49
  14  13   1  343.91   12.55
  19   1   2  385.07   12.06
  19   2   1  366.34   13.70
  15   1  12  241.24   12.48
  15   8   9  308.22   13.74
  15   9   8  313.59   19.79
  15  12   1  239.60   13.91
  17   9   0  304.35   12.04
  19   3   0 1622.73   68.30
  16   4  10  893.31   53.26
  16  10   4  995.78   65.70
  13  13   6  110.03    9.84
  14   3  13  137.05    9.35
  14  13   3  118.28    8.01
  15   7  10  119.88   11.63
  15  10   7  135.56   11.85
  17   2   9  146.17   11.68
  17   6   7  183.09   11.35
  17   7   6  184.17   11.50
  17   9   2  133.43    9.61
  18   1   7   90.48    8.88
  18   5   5  116.81    6.84
  18   7   1  100.06   10.05
  19   2   3 1646.34   82.02
  19   3   2 1361.32   58.82
  14   6  12 1257.48  115.64
  14  12   6 1157.52  108.52
  18   4   6  213.74   14.51
  18   6   4  252.02   23.86
  15   3  12  -16.83    7.31
  15  12   3   -9.07    6.97
  16   1  11  -34.62    8.46
  16  11   1  -55.50    7.84
  17   5   8  223.29   17.45
  17   8   5  264.61   18.88
  19   1   4  -60.99    4.77
  19   4   1  -47.57    5.62
  15   6  11  -14.57    8.33
  15  11   6  -30.81   10.23
  18   3   7 -103.75    6.90
  18   7   3 -103.86    6.54
  16   8   8   13.12   15.06
  12  11  11 -101.43    7.35
  16   3  11 -103.96    5.30
  16   7   9 -131.02    6.14
  16   9   7 -120.73    8.27
  16  11   3 -101.26    6.92
  17   4   9 -112.33    3.94
  17   9   4 -120.39    5.58
  19   3   4  675.20   35.30
  19   4   3  773.75   37.81
  19   5   0  -23.82    8.59
  12  12  10 -111.97    7.07
  18   8   0  -99.30    8.42
  13  10  11   72.33   14.87
  13  11  10   32.04   11.03
  14   5  13  100.45   11.57
  14  13   5   91.14   18.41
  17   1  10  -73.18    5.03
  17  10   1  -74.16    4.03
  19   2   5   35.28    8.16
  19   5   2   36.51    7.67
  14  14   0 2807.76  331.10
  16   6  10  -58.35    6.09
  16  10   6  -51.53    4.13
  18   2   8   -8.58    8.14
  18   8   2   46.25   22.94
  13   9  12   11.91    7.82
  13  12   9   15.83    9.08
  15   5  12  -25.84    3.43
  15  12   5  -28.78    4.28
  15  13   0 2570.29  161.93
  14  10  10   30.57   16.00
  14  14   2 3370.78  243.86
  18   6   6  -31.79    3.90
  14   9  11   50.85    9.61
  14  11   9   66.62   12.70
  15   2  13 1898.43  107.82
  15  13   2 1791.78  116.34
  17   3  10   28.74    4.45
  17  10   3   22.88    5.16
  18   5   7  123.88    8.14
  18   7   5  145.74   12.78
  19   1   6  -39.28    1.75
  19   6   1  -32.81    2.71
  16  12   0 2462.13  208.63
  20   0   0  649.85  142.33
  13  13   8  108.65   11.97
  16   5  11  -23.73    1.83
  16  11   5  -18.64    2.04
  17   7   8   -8.69    4.52
  17   8   7   -0.47   11.38
  19   4   5   16.98    3.37
  19   5   4    7.80    2.26
  20   1   1  -27.65    1.79
  14   8  12  265.08   33.26
  14  12   8  230.79   28.70
  16   2  12  787.67   64.98
  16  12   2 1030.23   84.47
  18   4   8  313.51   21.71
  18   8   4  302.07   23.45
  20   2   0  -11.84    5.64
  15   9  10   40.44    5.20
  15  10   9   43.54   11.25
  17   6   9   -5.41    2.04
  17   9   6   -3.71    2.54
  18   1   9  -20.94    1.75
  18   9   1  -19.98    1.96
  19   3   6  201.11   12.87
  19   6   3  179.66   12.91
  14  14   4 2118.62  121.32
  20   2   2  239.77   38.03
  15   4  13  700.71   32.92
  15   8  11   -8.39    2.15
  15  11   8  -12.85    2.37
  15  13   4  701.54   38.03
  17  11   0 1320.20   93.33
  19   7   0  355.18   25.46
  20   1   3   -4.37    6.20
  20   3   1   -7.71    2.83
  14   7  13  268.70   20.98
  14  13   7  229.89   14.06
  17   2  11  967.45   62.04
  17   5  10   40.28    2.98
  17  10   5   54.86    6.28
  17  11   2 1022.33   80.15
  18   3   9   31.29    3.35
  18   9   3   40.61    4.01
  19   2   7  250.17   13.49
  19   7   2  279.31   14.83
  16   4  12  983.47   67.00
  16  12   4 1016.55   77.50
  20   4   0  318.39   22.90
  15   7  12   -1.09    1.51
  15  12   7    3.32    5.54
  16   9   9   14.25    1.88
  20   3   3    3.79    1.53
  16   8  10   10.08    2.41
  16  10   8   15.47    4.77
  20   2   4   58.58    8.24
  20   4   2   59.67    8.37
  15   1  14   24.61    6.67
  15  14   1   18.55    3.03
  18   7   7  464.06   28.31
  19   5   6   15.28    1.15
  19   6   5   16.55    1.13
  18   6   8   77.50    6.62
  18   8   6   60.69    5.31
  18  10   0 1138.69  105.69
  16   1  13   16.62    2.24
  16   7  11   10.05    1.60
  16  11   7    9.37    3.45
  16  13   1   16.30    2.19
  17   4  11  270.33   12.48
  17  11   4  331.44   17.62
  19   1   8   12.19    2.60
  19   4   7  130.61    6.46
  19   7   4  144.16    8.29
  19   8   1    8.88    1.38
  20   1   5    4.13    0.94
  20   5   1    5.43    0.85
  14  14   6  921.69   84.47
  18   2  10  935.96   93.59
  18  10   2 1016.43   95.83
  15   3  14    6.28    1.36
  15   6  13   21.16    2.54
  15  13   6   27.97    2.30
  15  14   3    9.91    3.73
  18   5   9  209.22   11.74
  18   9   5  203.77   11.68
  12  12  12  149.77   44.89
  20   4   4  144.72   10.69
  13  11  12    5.79    1.88
  13  12  11   10.14    4.64
  16   3  13   10.70    1.92
  16  13   3   10.89    2.22
  17   1  12    4.22    2.15
  17   8   9   41.67    4.35
  17   9   8   34.55    2.86
  17  12   1    3.47    1.47
  19   3   8   42.40    3.92
  19   8   3   41.16    3.20
  20   3   5   94.99    3.94
  20   5   3  115.02    6.75
  16   6  12   75.39    7.67
  16  12   6   58.61    5.88
  20   6   0   15.45    3.75
  13  13  10  310.55   18.92
  14  11  11   10.05    1.94
  17   7  10   -0.34    1.79
  17  10   7    2.13    1.38
  14  10  12   43.27    6.35
  14  12  10   41.16    5.56
  18   4  10    7.63    1.15
  18  10   4    6.45    1.19
  20   2   6  120.77    8.61
  20   6   2  101.64    6.62
  17   3  12   40.31    4.18
  17  12   3   49.74    4.20
  19   9   0  228.65   15.23
  21   1   0   71.54    6.13
  14   9  13  118.60    7.69
  14  13   9  110.46   10.78
  15   5  14  107.26    7.07
  15  10  11  116.72   14.83
  15  11  10  158.97   22.14
  15  14   5  103.77    6.05
  17   6  11    2.05    1.11
  17  11   6    1.70    1.41
  18   1  11    1.68    2.43
  18  11   1    1.11    2.86
  19   2   9  142.46    9.22
  19   6   7   34.28    2.30
  19   7   6   45.93    4.11
  19   9   2  159.46   11.76
  21   1   2   36.07    2.43
  21   2   1   50.53    6.13
  15   9  12    6.03    2.34
  15  12   9    7.41    1.62
  15  15   0 1111.55   74.07
  16   5  13   16.11    2.05
  16  13   5   13.80    1.53
  19   5   8   67.81    3.73
  19   8   5   66.28    3.39
  20   1   7   30.27    2.81
  20   5   5  220.30   10.65
  20   7   1   31.61    3.15
  21   3   0    7.01    2.54
  16  14   0 1123.76  110.33
  18   8   8  690.78   67.49
  20   4   6    4.94    1.79
  20   6   4    1.51    1.13
  15  15   2  934.53   65.11
  18   3  11   26.52    3.52
  18   7   9  291.27   22.11
  18   9   7  289.01   16.66
  18  11   3   19.19    2.04
  21   2   3    5.41    1.70
  21   3   2    3.43    1.34
  14  14   8   71.81    7.27
  16   2  14  894.61   97.06
  16  10  10  158.48   14.93
  16  14   2  813.17   68.64
  15   8  13  186.26   21.07
  15  13   8  210.53   20.30
  16   9  11   21.39    2.45
  16  11   9   20.11    2.07
  17   5  12   76.16    4.35
  17  12   5   88.64    5.39
  17  13   0 1230.42   78.18
  19   4   9   77.12    4.39
  19   9   4   74.73    4.26
  20   3   7  158.39   11.57
  20   7   3  124.22    8.33
  21   1   4    7.65    3.73
  21   4   1    9.97    3.71
  18   6  10   -2.19    1.85
  18  10   6    3.69    3.60
  17   2  13 1140.05   70.56
  17  13   2 1117.49   63.59
  19   1  10   12.53    3.47
  19  10   1   10.21    1.79
  16   8  12   21.47    5.31
  16  12   8   30.00    5.15
  20   8   0  258.65   23.09
  15  15   4  359.84   20.54
  21   3   4    3.88    1.15
  21   4   3    8.97    1.75
  21   5   0  151.45    8.37
  16   4  14  936.00   79.31
  16  14   4 1035.58   81.93
  18  12   0  403.03   42.25
  20   2   8  265.13   27.37
  20   8   2  205.18   16.58
  15   7  14   81.21    8.54
  15  14   7   54.01    3.66
  17   9  10   66.70    4.84
  17  10   9   62.53    4.41
  18   5  11   43.20    3.71
  18  11   5   54.92    3.30
  19   3  10    7.14    1.56
  19  10   3    9.33    2.51
  21   2   5   99.26    5.30
  21   5   2   99.42    9.08
  18   2  12  429.59   47.19
  18  12   2  551.32   62.97
  20   6   6  346.14   24.16
  16   7  13   61.59    6.13
  16  13   7   61.16    4.18
  17   4  13  424.63   30.61
  17   8  11   69.56    5.41
  17  11   8   64.12    4.39
  17  13   4  387.84   22.18
  19   7   8   40.90    3.73
  19   8   7   49.96    4.94
  20   5   7  647.19   35.83
  20   7   5  694.53   42.33
  19   6   9   12.29    1.09
  19   9   6   13.15    1.72
  21   1   6    4.09    1.17
  21   6   1    3.07    1.21
  20   4   8   65.72    6.13
  20   8   4   88.18    7.48
  13  13  12  114.34    9.54
  16   1  15    1.72    1.34
  16  15   1    0.38    1.60
  17   7  12   16.89    1.53
  17  12   7   15.62    1.90
  19  11   0   92.31    5.88
  20   1   9    9.95    1.62
  20   9   1   17.21    4.18
  21   4   5   14.61    1.70
  21   5   4   13.19    1.28
  14  12  12  371.22   46.65
  18   4  12    9.99    2.85
  18  12   4   12.76    2.77
  22   0   0   28.85   12.25
  14  11  13   15.11    2.04
  14  13  11   17.83    3.24
  15  15   6    2.79    1.30
  17   1  14   -1.51    1.36
  17  14   1   -0.26    1.34
  18   9   9   40.26    3.62
  19   2  11   61.40    5.73
  19   5  10   87.92    4.37
  19  10   5   87.43    4.22
  19  11   2   60.87    4.90
  21   3   6   83.04    3.79
  21   6   3   86.81    4.86
  22   1   1    1.60    1.15
  16   6  14  173.77   14.85
  16  14   6  154.35   13.93
  18   8  10  475.89   41.54
  18  10   8  386.15   39.07
  22   2   0   57.22    7.69
  15  11  12   75.25    5.92
  15  12  11   83.60    7.99
  16   3  15    7.90    3.15
  16  15   3    5.09    1.36
  20   3   9  213.17   12.66
  20   9   3  243.21   14.46
  21   7   0   23.22    2.09
  14  14  10  156.45   21.77
  22   2   2  210.86   20.26
  15  10  13  615.00   39.75
  15  13  10  642.20   55.90
  17   3  14   38.26    5.73
  17   6  13   24.46    1.68
  17  13   6   25.05    2.11
  17  14   3   37.69    4.45
  18   1  13    8.07    1.51
  18   7  11    8.33    1.49
  18  11   7    8.86    1.36
  18  13   1    9.54    1.55
  21   2   7   35.77    5.94
  21   7   2   27.06    2.22
  22   1   3   13.81    1.83
  22   3   1   13.61    2.36
  16  11  11   23.14    2.17
  19   4  11    9.59    1.17
  19  11   4    9.14    1.47
  20   7   7  815.17   46.19
  16  10  12  428.36   50.87
  16  12  10  478.14   56.45
  20   6   8  136.56    9.33
  20   8   6  124.93    8.31
  20  10   0   27.12    3.47
  22   4   0   50.43    5.24
  15   9  14   48.49   10.50
  15  14   9   29.87    5.75
  18   3  13   45.40    4.92
  18  13   3   52.24    8.22
  21   5   6   75.44    3.24
  21   6   5   77.44    3.66
  22   3   3  154.20   14.70
  18   6  12   21.75    4.64
  18  12   6   14.53    2.05
  20   2  10   14.42    7.01
  20  10   2   13.49    3.32
  22   2   4   64.95    5.69
  22   4   2   74.01    8.59
  16   5  15   92.37    5.41
  16   9  13   65.91    4.69
  16  13   9   80.06    6.22
  16  15   5   81.91   10.84
  19   1  12   12.61    2.83
  19   8   9   21.15    3.49
  19   9   8   20.11    2.58
  19  12   1   13.98    1.56
  20   5   9  481.40   23.33
  20   9   5  527.14   40.69
  21   1   8   11.08    1.83
  21   4   7   66.23    3.81
  21   7   4   70.09    3.77
  21   8   1   11.61    1.36
  17   5  14   41.27    2.45
  17  10  11  191.31   13.98
  17  11  10  246.14   16.70
  17  14   5   59.91    8.09
  19   7  10   57.41    4.18
  19  10   7  105.41    8.52
  22   1   5   28.16    2.22
  22   5   1   31.93    2.85
  16  16   0 3161.96  324.65
  15  15   8  218.04   16.53
  17   9  12  121.16    8.56
  17  12   9  112.02    8.29
  17  15   0 3082.62  196.70
  19   3  12    6.46    1.87
  19  12   3    6.16    2.28
  21   3   8   86.81    5.39
  21   8   3  101.04    5.33
  16   8  14   19.92    7.92
  16  14   8    8.44    4.39
  16  16   2 1986.88  177.20
  20   4  10   17.00    6.67
  20  10   4   16.49    2.73
  22   4   4   53.39    4.15
  17   2  15 2178.00  137.90
  17  15   2 1941.52  112.99
  18   5  13    3.60    1.49
  18  13   5    5.96    2.47
  19   6  11   10.08    2.32
  19  11   6    8.90    1.94
  22   3   5  450.13   21.30
  22   5   3  472.75   28.82
  18  14   0 1399.15  124.78
  22   6   0  294.10   21.07
  17   8  13   98.13    8.46
  17  13   8   92.33    7.14
  20   1  11   30.32    2.70
  20  11   1   25.03    2.45
  21   9   0   82.43    7.86
  18   2  14 1429.47  137.86
  18  10  10  664.76   67.49
  18  14   2 1243.33  112.23
  22   2   6  121.50    9.14
  22   6   2  152.24   20.51
  18   9  11   12.72    1.36
  18  11   9   16.38    3.54
  21   2   9   71.96    6.62
  21   6   7  149.02    6.69
  21   7   6  161.57    8.14
  21   9   2   72.26    6.82
  16  16   4 1994.59  150.51
  20   8   8  239.69   20.67
  16   7  15  111.48    8.22
  16  15   7  107.52    7.71
  17   4  15  956.41   58.61
  17  15   4 1085.15   54.26
  19   5  12   66.13   14.08
  19  12   5   53.13    4.03
  19  13   0 1433.73   98.25
  20   3  11  114.12    7.84
  20   7   9  581.43   31.85
  20   9   7  541.54   38.26
  20  11   3  103.41    6.54
  21   5   8   84.94    4.47
  21   8   5   80.83    3.64
  23   1   0   18.58   10.46
  18   8  12  386.43   41.65
  18  12   8  378.68   32.91
  14  13  13   11.74    3.71
  17   7  14   12.82    1.49
  17  14   7   21.22    4.39
  19   2  13 1059.87   83.00
  19  13   2 1120.88   89.71
  22   1   7   58.52    3.94
  22   5   5  796.70   33.30
  22   7   1   92.65    6.92
  23   1   2   19.43   11.55
  23   2   1   11.46    1.90
  14  14  12  790.27  100.89
  18   4  14  553.71   52.28
  18  14   4  411.76   30.23
  20   6  10  546.95   35.81
  20  10   6  526.42   33.21
  22   4   6  130.40    7.39
  22   6   4  124.41    7.07
  15  12  13  361.38   26.46
  15  13  12  473.35   68.77
  21   4   9   20.94    2.28
  21   9   4   22.05    1.56
  23   3   0    7.39    2.75
  15  11  14    3.64    1.98
  15  14  11   12.97    4.73
  18   7  13   14.70    6.13
  18  13   7   45.78   26.74
  19   9  10   85.22    5.54
  19  10   9   81.68    5.24
  21   1  10   17.77    2.13
  21  10   1   48.34   17.21
  22   3   7  382.11   20.54
  22   7   3  448.62   24.61
  23   2   3   10.37    2.64
  23   3   2   10.37    1.81
  16  12  12 1071.20  106.63
  20  12   0  899.55  105.52
  16  11  13   21.96    3.56
  16  13  11   43.91   15.32
  17   1  16    1.94    1.55
  17  16   1    6.52    4.07
  19   4  13  527.95   41.84
  19   8  11   97.47    5.45
  19  11   8   98.45    6.48
  19  13   4  421.15   26.57
  20   5  11  211.38   12.01
  20  11   5  211.40   11.82
  23   1   4   10.27    1.17
  23   4   1   11.08    2.13
  16  16   6  639.28   40.01
  20   2  12  519.20   57.90
  20  12   2  400.73   29.29
  22   8   0   49.06    5.15
  15  15  10  678.04   44.03
  17   6  15  144.61    7.48
  17  15   6  143.61    8.20
  18   1  15    3.22    1.64
  18  15   1    4.67    2.49
  21   3  10   91.86    5.26
  21  10   3   86.75    5.41
  16  10  14  366.85   42.54
  16  14  10  434.87   40.18
  22   2   8   43.91    4.07
  22   8   2   47.59    4.79
  17   3  16   41.63    5.92
  17  11  12  253.54   20.77
  17  12  11  275.59   20.11
  17  16   3   32.59    3.43
  19   7  12   78.44    4.22
  19  12   7   90.90    8.46
  21   7   8   65.17    3.88
  21   8   7   54.50    2.58
  23   3   4   78.95    6.22
  23   4   3   72.16    4.71
  23   5   0   39.62    2.71
  18   6  14  164.57   11.23
  18  14   6  216.32   12.76
  22   6   6    7.27    1.68
  17  10  13  386.07   26.91
  17  13  10  369.66   22.90
  18   3  15    9.27    1.32
  18  15   3    7.86    1.38
  19   1  14    6.11    3.07
  19  14   1   12.40    5.26
  21   6   9    9.35    1.38
  21   9   6   12.51    3.86
  22   5   7  956.24   51.38
  22   7   5  914.23   46.29
  23   2   5   87.47    6.28
  23   5   2   85.56    5.09
  20   4  12  147.14   12.72
  20  12   4  135.75   11.33
  16   9  15   71.16    6.48
  16  15   9   61.21    4.62
  20   9   9  132.45   10.18
  21  11   0  229.29   18.56
  20   8  10  487.96   45.74
  20  10   8  473.61   35.85
  22   4   8   59.69    5.75
  22   8   4   63.72    5.71
  17   9  14   30.47    2.90
  17  14   9   33.17    2.98
  18  11  11   73.24    6.28
  19   3  14    1.55    2.13
  19   6  13   57.20    3.60
  19  13   6   59.50    3.41
  19  14   3    1.75    3.43
  21   2  11  182.92   18.02
  21   5  10   59.29   21.62
  21  10   5   49.43   10.57
  21  11   2  178.16   13.78
  22   1   9   29.78    2.88
  22   9   1   44.08    7.29
  23   1   6   15.34    5.65
  23   6   1   17.77    6.33
  18  10  12  700.45   62.55
  18  12  10  684.09   60.37
  17   5  16    4.86    1.66
  17  16   5    8.29    3.19
  20   1  13   14.29    2.34
  20   7  11   49.47    3.66
  20  11   7   62.23    5.07
  20  13   1   15.57    2.39
  23   4   5  177.65    8.44
  23   5   4  191.46   10.89
  18   5  15    5.33    1.23
  18   9  13   52.96    3.64
  18  13   9   56.82    4.77
  18  15   5    9.44    2.73
  22   3   9  358.95   21.35
  22   9   3  377.27   23.82
  23   3   6  146.80    6.28
  23   6   3  154.60    6.39
  16  16   8   29.82    3.88
  24   0   0  193.42   49.26
  17   8  15   50.75    3.32
  17  15   8   46.27    3.15
  17  17   0  771.46   71.26
  20   3  13   50.89    6.48
  20  13   3   50.83    3.84
  21   4  11   56.31    4.15
  21  11   4   59.69    4.71
  23   7   0   86.41    4.41
  24   1   1   12.72    4.15
  18  16   0  815.64   81.27
  20   6  12   53.71    7.16
  20  12   6   31.87    2.77
  24   2   0   40.99    5.71
  17  17   2  550.90   44.61
  19   5  14   18.68   13.87
  19  10  11  268.90   21.00
  19  11  10  295.29   20.64
  19  14   5    3.19    1.43
  22   7   7  752.67   36.47
  23   2   7   34.02    1.96
  23   7   2   29.27    2.32
  18   2  16  562.97   73.56
  18   8  14   41.48    4.71
  18  14   8   33.49    4.98
  18  16   2  564.27   50.66
  22   6   8  144.55   11.57
  22   8   6  159.06   10.84
  22  10   0  173.54   17.45
  24   2   2   37.60    4.41
  19   9  12   96.06    8.41
  19  12   9  103.17    8.88
  19  15   0  589.65   42.29
  21   1  12   10.63    1.64
  21   8   9   47.79    3.34
  21   9   8   35.39    3.30
  21  12   1   11.78    1.96
  24   1   3   38.47    3.64
  24   3   1   40.41    4.00
  14  14  14 1151.62  241.27
  22   2  10   65.42    6.88
  22  10   2   54.35    6.07
  15  13  14   66.15    6.28
  15  14  13   56.94    4.35
  19   2  15  401.22   29.48
  19  15   2  486.88   40.24
  21   7  10   15.62    2.30
  21  10   7   14.79    1.23
  22   5   9  580.08   31.79
  22   9   5  518.77   27.20
  23   5   6  199.19    8.84
  23   6   5  226.50    9.22
  24   4   0  212.38   17.47
  15  15  12  675.97   53.13
  16  13  13   31.53    7.97
  17   7  16   20.34    2.24
  17  16   7   22.50    3.56
  17  17   4  162.14   13.81
  19   8  13   32.94    2.62
  19  13   8   51.87    3.69
  20   5  13    2.17    1.00
  20  13   5    5.65    1.62
  21   3  12   65.68    5.52
  21  12   3   73.41    5.88
  23   1   8   21.05    3.03
  23   4   7   10.23    1.26
  23   7   4   10.54    1.38
  23   8   1   21.56    2.70
  24   3   3  248.45   19.00
  16  12  14  751.60   75.50
  16  14  12  952.07  115.49
  18   4  16  142.12   12.70
  18  16   4  181.57   27.20
  20  14   0  128.16   14.81
  24   2   4  220.47   17.41
  24   4   2  214.98   20.69
  18   7  15   35.09    2.71
  18  15   7   34.85    2.36
  21   6  11   12.95    1.41
  21  11   6   14.27    1.70
  20   2  14   60.86    9.50
  20  10  10 1034.20   97.17
  20  14   2   54.07    5.37
  22   4  10    0.58    2.81
  22  10   4    1.56    1.60
  16  11  15   37.94    3.17
  16  15  11   35.32    3.13
  17  12  13  503.39   37.18
  17  13  12  421.62   33.74
  19   4  15  165.47   13.02
  19  15   4  173.31   12.51
  20   9  11   21.52    9.97
  20  11   9   13.87    2.02
  23   3   8  209.93   10.35
  23   8   3  233.77   12.65
  24   1   5   54.11    3.64
  24   5   1   85.04    5.41
  17  11  14   57.41    4.39
  17  14  11   63.97    5.88
  19   7  14  112.01    5.73
  19  14   7  112.38    5.80
  22   1  11   42.56    6.07
  22  11   1   43.69    4.09
  20   8  12  299.72   23.20
  20  12   8  172.11   18.56
  24   4   4  312.23   22.26
  21   5  12   15.27    2.71
  21  12   5   15.64    1.79
  21  13   0   23.86    3.07
  23   9   0   16.42    3.66
  24   3   5  532.42   36.52
  24   5   3  463.04   38.92
  16  16  10   92.05    8.25
  18  12  12 1128.70  107.24
  20   4  14   26.12    2.90
  20  14   4   30.00    3.24
  22   8   8  653.65   54.32
  24   6   0   21.94    2.41
  17  10  15  414.32   32.89
  17  15  10  377.19   27.10
  17  17   6   -0.60    0.92
  18   1  17    1.73    1.36
  18  11  13   62.19    9.03
  18  13  11   48.51    4.28
  18  17   1   -1.36    1.36
  21   2  13   13.97    2.00
  21  13   2   21.18    3.00
  22   3  11  203.24   11.72
  22   7   9  477.27   30.00
  22   9   7  407.88   17.34
  22  11   3  246.32   19.22
  23   2   9   27.25    2.30
  23   6   7   29.66    1.30
  23   7   6   30.02    1.30
  23   9   2   28.14    3.07
  18   6  16   65.59    5.33
  18  16   6   61.80    4.60
  24   2   6    8.59    1.85
  24   6   2    7.12    1.11
  19   1  16   -2.43    1.17
  19  16   1   -1.15    1.30
  20   7  13    4.28    1.36
  20  13   7    3.69    0.83
  23   5   8  259.39   15.36
  23   8   5  260.35   13.57
  18  10  14  498.32   47.79
  18  14  10  453.81   32.60
  22   6  10   87.81    8.50
  22  10   6   94.67    7.75
  18   3  17   14.87    2.62
  18  17   3   12.97    2.28
  19   6  15    9.89    6.07
  19  15   6    2.54    1.41
  21   9  10  108.84    7.07
  21  10   9  119.83   10.70
  17   9  16   30.10   17.24
  17  16   9   12.14    3.60
  19   3  16    6.41    2.24
  19  11  12  321.03   27.52
  19  12  11  294.53   25.39
  19  16   3   11.03    6.35
  20   1  15    1.00    1.17
  20  15   1    2.22    1.17
  21   4  13    1.13    1.77
  21   8  11   37.24    2.64
  21  11   8   35.22    4.99
  21  13   4    2.43    1.09
  23   4   9   48.72    3.15
  23   9   4   59.46    6.71
  24   1   7   89.75    5.24
  24   5   5  827.74   53.96
  24   7   1   88.47    5.24
  25   1   0    2.85    1.38
  22  12   0   10.12    6.11
  24   4   6    2.83    0.89
  24   6   4    3.19    1.26
  18   9  15   40.37    3.39
  18  15   9   39.28    3.05
  19  10  13  216.38   13.83
  19  13  10  246.78   19.13
  22   5  11  352.60   22.47
  22  11   5  406.65   24.71
  23   1  10   23.31    2.02
  23  10   1   24.63    2.58
  25   1   2    3.92    1.17
  25   2   1    4.94    2.00
  20   6  14  109.14    9.72
  20  14   6  111.85    9.67
  22   2  12    2.51    1.73
  22  12   2    5.07    1.94
  20   3  15    9.20    3.79
  20  15   3    8.05    2.30
  21   7  12    4.03    1.21
  21  12   7    2.73    0.83
  24   3   7  503.88   27.78
  24   7   3  497.61   25.41
  25   3   0  173.71   11.91
  18   5  17   14.29    2.41
  18  17   5   13.31    1.49
  19   9  14  101.79    6.88
  19  14   9  111.97    9.59
  21   1  14    6.05    1.60
  21  14   1    2.79    1.21
  23   3  10  178.18   10.54
  23  10   3  178.44   15.70
  25   2   3  174.29   14.21
  25   3   2  172.31   10.72
  24   8   0   51.45    4.32
  17  17   8  217.26   14.40
  19   5  16   18.19    2.32
  19  16   5   12.29    1.13
  20  11  11   71.16    6.11
  23   7   8   59.80    2.32
  23   8   7   70.11    2.71
  25   1   4   14.53    2.86
  25   4   1   13.31    1.85
  18   8  16   85.51   10.14
  18  16   8   73.88    5.86
  20  10  12  473.31   50.17
  20  12  10  580.25   59.67
  22   4  12   54.62    5.54
  22  12   4   52.28    4.17
  24   2   8   76.05    6.18
  24   8   2   70.88    6.07
  15  15  14  158.78   12.97
  21   3  14   18.02    5.73
  21   6  13   24.76    2.15
  21  13   6   27.65    1.72
  21  14   3   17.15    2.28
  22   9   9  116.89   11.08
  23   6   9   28.21    6.28
  23   9   6   22.80    1.53
  16  14  14  881.72   82.72
  18  18   0 2017.18  245.44
  22   8  10  400.00   32.32
  22  10   8  365.68   24.33
  24   6   6   71.20    4.60
  16  13  15    7.14    1.79
  16  15  13   16.38    5.71
  19   8  15  133.81    8.16
  19  15   8  126.42    7.65
  19  17   0 1404.75  104.60
  20   5  15   14.61    6.67
  20   9  13   70.66    5.97
  20  13   9   68.60    5.01
  20  15   5   10.46    2.36
  23  11   0   35.36   11.16
  24   5   7  731.64   32.66
  24   7   5  786.28   37.45
  25   3   4  143.89    8.88
  25   4   3  156.60   10.54
  25   5   0   25.31    2.11
  18  18   2 1320.52  112.08
  17  13  14  157.99   17.47
  17  14  13  127.31    9.50
  19   2  17 1166.39   91.86
  19  17   2 1140.73   93.82
  22   1  13    8.65    1.39
  22   7  11  110.40    5.50
  22  11   7  122.69    7.95
  22  13   1   13.46    2.30
  23   2  11   28.36   12.74
  23   5  10  213.29   11.53
  23  10   5  229.32   14.13
  23  11   2   24.67   13.95
  25   2   5   23.12    6.07
  25   5   2   17.53    1.90
  16  16  12  627.27   57.71
  20  16   0  790.31  104.37
  24   4   8   32.11    2.90
  24   8   4   29.91    2.51
  17  12  15  452.47   34.45
  17  15  12  451.92   32.59
  24   1   9   47.19    5.35
  24   9   1   53.98    4.45
  20   2  16  717.17   91.90
  20   8  14  157.07   11.40
  20  14   8  162.57   11.80
  20  16   2  467.38   39.05
  18   7  17   37.79    3.37
  18  13  13   63.91    4.92
  18  17   7   72.58   20.60
  21   5  14    9.14    4.20
  21  10  11  146.42   10.91
  21  11  10  151.19   11.95
  21  14   5    8.76    4.47
  22   3  13   50.41    3.73
  22  13   3   55.16    6.65
  25   1   6   18.92    1.47
  25   6   1   20.81    2.88
  18  12  14  732.89   91.50
  18  14  12  622.12   71.15
  18  18   4  888.71  102.24
  22   6  12   94.20    8.09
  22  12   6   88.20    7.27
  17  11  16   31.00   16.36
  17  16  11   17.41    8.05
  19   4  17  482.62   31.53
  19   7  16   60.37    6.28
  19  16   7   61.23    7.86
  19  17   4  456.56   32.42
  21   9  12  103.26    8.05
  21  12   9   93.50    6.28
  21  15   0  265.36   23.73
  23   4  11    5.01    3.09
  23  11   4    7.41    2.54
  24   3   9  361.12   22.43
  24   9   3  384.83   25.12
  25   4   5    2.39    1.39
  25   5   4   10.93    9.59
  18  11  15   78.42    7.78
  18  15  11   81.36    8.14
  21   2  15  220.34   19.41
  21  15   2  229.70   19.62
  25   3   6  202.32   10.87
  25   6   3  274.99   15.53
  20   4  16  278.67   28.78
  20  16   4  259.63   24.03
  19  12  13  319.03   25.46
  19  13  12  340.03   26.84
  20   7  15   51.77    3.62
  20  15   7   45.33    4.35
  21   8  13  165.49    9.20
  21  13   8  135.73    9.65
  23   1  12   11.68    2.81
  23   8   9   10.78    7.43
  23   9   8    5.18    1.38
  23  12   1    9.16    2.22
  24   7   7  730.23   30.08
  25   7   0  135.37    9.54
  24   6   8   42.37    4.66
  24   8   6   40.41    3.62
  24  10   0    2.21    2.64
  26   0   0   99.75   39.18
  17  17  10  540.42   36.35
  19  11  14  105.03    7.27
  19  14  11  132.60    9.86
  22   5  13   21.07    4.24
  22  13   5   13.97    1.70
  23   7  10   36.71    2.60
  23  10   7   39.73    3.15
  25   2   7  120.07    7.16
  25   7   2  124.14    7.07
  26   1   1    4.18    3.28
  18  10  16  304.15   35.19
  18  16  10  324.42   31.74
  22  14   0   58.46    6.50
  24   2  10    0.45    1.34
  24  10   2    1.55    1.75
  26   2   0  189.84   16.17
  21   4  15   81.19    7.54
  21  15   4   93.25    9.07
  23   3  12   45.01    3.30
  23  12   3   54.81    5.11
  24   5   9  517.56   32.04
  24   9   5  440.18   25.01
  18  18   6  536.20   47.14
  22   2  14   40.52    4.62
  22  10  10  386.60   32.28
  22  14   2   37.07    5.84
  26   2   2  475.44   43.69
  19   1  18    1.75    1.38
  19   6  17  139.18   19.37
  19  10  15  435.79   37.90
  19  15  10  373.65   25.56
  19  17   6  142.95   10.27
  19  18   1    2.54    1.38
  21   7  14   18.30    1.98
  21  14   7   27.03    9.48
  22   9  11   22.18    2.22
  22  11   9   26.29    2.56
  23   6  11   12.70    1.58
  23  11   6   18.26    3.94
  25   5   6   41.56    2.62
  25   6   5   43.22    2.34
  26   1   3   15.47    4.22
  26   3   1   10.38    2.37
  20  12  12  716.92   62.63
  20   1  17    7.69    1.28
  20  11  13  104.26    8.90
  20  13  11   78.67    4.94
  20  17   1    6.01    1.45
  25   1   8   40.65    5.11
  25   4   7   87.37    4.17
  25   7   4   99.23    4.58
  25   8   1   32.83    2.56
  20   6  16   68.70    7.44
  20  16   6   68.85    5.77
  22   8  12  440.86   33.38
  22  12   8  474.91   29.02
  24   4  10   11.82    3.11
  24  10   4   10.08    2.62
  26   4   0   43.50    4.17
  18   9  17   85.75    9.14
  18  17   9   91.29    9.97
  19   3  18   11.44    4.01
  19  18   3   11.97    3.09
  26   3   3   93.71    7.11
  20  10  14  582.64   45.14
  20  14  10  576.16   69.51
  22   4  14   16.66    1.81
  22  14   4   18.88    2.28
  26   2   4    8.20    2.04
  26   4   2   14.46    5.97
  19   9  16   39.80    3.39
  19  16   9   42.73    3.60
  20   3  17   11.03    1.87
  20  17   3   17.66    3.39
  21   1  16    5.50    1.32
  21  16   1    9.37    2.73
  23   5  12   51.00    3.39
  23  12   5   52.19    4.05
  23  13   0    7.09    1.24
  24   1  11   35.05    3.28
  24  11   1   35.34    2.85
  25   3   8  249.58   11.76
  25   8   3  239.67   10.59
  21   6  15   18.66    2.26
  21  15   6   15.19    1.51
  22   7  13    6.56    0.90
  22  13   7    5.41    1.34
  23   2  13    5.84    1.51
  23  13   2   12.82    3.69
  26   1   5   20.73    1.66
  26   5   1   21.96    2.02
  24   8   8  101.66    6.54
  16  15  15   12.08    2.88
  20   9  15   72.79    4.60
  20  15   9   81.49    6.09
  21   3  16   16.15    2.07
  21  11  12  127.52    9.20
  21  12  11  153.32    9.78
  21  16   3   17.38    2.28
  24   3  11  149.94   13.68
  24   7   9  434.43   26.40
  24   9   7  384.17   21.98
  24  11   3  194.89   17.21
  25   9   0   11.67    2.94
  16  16  14  406.97   39.88
  26   4   4  190.11   17.56
  17  14  15  203.92   25.54
  17  15  14  156.16   11.06
  19   5  18    9.82    2.15
  19  18   5   13.21    4.30
  21  10  13  269.13   16.74
  21  13  10  285.45   17.90
  22   1  15    4.41    1.38
  22  15   1    0.70    1.75
  23   9  10    3.26    1.53
  23  10   9    3.88    1.36
  25   2   9    3.07    1.13
  25   6   7  135.98    6.18
  25   7   6  122.82    6.01
  25   9   2    6.67    2.36
  26   3   5  162.49   11.63
  26   5   3  210.33   17.13
  18  18   8  222.50   14.00
  24   6  10  101.64    8.22
  24  10   6  145.16   13.80
  26   6   0  418.49   34.92
  17  13  16    0.43    1.55
  17  16  13    2.32    1.77
  19   8  17    5.15    3.09
  19  17   8    2.62    1.17
  20   5  17   12.29    4.39
  20  17   5    8.41    3.84
  23   4  13    2.85    1.36
  23   8  11   29.42    2.51
  23  11   8   29.76    1.77
  23  13   4    0.25    1.15
  25   5   8   94.63    4.43
  25   8   5  105.54    4.92
  18  14  14  607.78   53.15
  22   6  14    7.50    2.04
  22  14   6    3.37    1.13
  26   2   6  363.36   30.38
  26   6   2  296.04   20.83
  18  13  15   24.88    3.22
  18  15  13   23.63    2.79
  21   9  14   84.60    5.37
  21  14   9   90.16    6.50
  22   3  15    2.04    1.90
  22  15   3    2.22    1.41
  20   8  16    5.33    1.92
  20  16   8    6.01    4.32
  24  12   0   -1.34    1.32
  17  17  12  675.44   54.98
  19  19   0  155.03   16.60
  21   5  16   30.42    2.79
  21  16   5   38.05    4.00
  23   7  12    3.92    1.56
  23  12   7    6.13    2.17
  24   5  11  170.54   14.00
  24  11   5  166.64   13.14
  25   4   9    8.05    1.38
  25   9   4    6.05    1.98
  18  12  16  592.80   58.76
  18  16  12  677.04   66.77
  20  18   0  100.89   10.95
  24   2  12    3.64    1.41
  24  12   2    2.32    1.87
  19  13  14  165.51   14.87
  19  14  13  164.55   14.83
  19  19   2  102.96   11.63
  22  11  11   16.17    4.54
  23   1  14   10.06    6.60
  23  14   1    2.07    1.87
  25   1  10   15.00    1.88
  25  10   1   24.22    4.66
  26   1   7   24.59    1.88
  26   5   5  312.38   20.07
  26   7   1   27.35    2.47
  20   2  18   50.21    5.47
  20  18   2   45.25    5.90
  22  10  12  324.82   29.34
  22  12  10  378.66   30.81
  26   4   6   22.39    2.39
  26   6   4   12.66    1.43
  19  12  15  568.71   38.97
  19  15  12  458.78   31.40
  21   8  15   18.98    1.13
  21  15   8   18.96    1.96
  21  17   0   52.05    5.65
  27   1   0   39.99    3.49
  18  11  17   38.94    3.45
  18  17  11   45.33    3.22
  19   7  18    9.91    2.24
  19  18   7    7.67    1.09
  21   2  17   24.92    2.68
  21  17   2   32.23    7.75
  22   5  15   18.24    2.45
  22   9  13   45.25    2.90
  22  13   9   38.67    2.39
  22  15   5   16.57    2.02
  23   3  14    6.28    2.02
  23   6  13    9.67    1.09
  23  13   6   10.08    1.07
  23  14   3    5.11    1.30
  25   3  10  166.32   12.48
  25  10   3  190.50   12.40
  26   3   7  260.25   17.15
  26   7   3  161.50    8.50
  27   1   2   32.06    3.05
  27   2   1   32.64    3.51
  24   4  12    4.32    1.13
  24  12   4    5.11    1.45
  19  11  16   21.37    3.26
  19  16  11   20.67    2.88
  19  19   4   11.36    1.45
  20   7  17   38.71    3.54
  20  13  13  150.02   12.59
  20  17   7   28.95    2.05
  24   9   9  224.59   11.70
  25   7   8  140.48    6.05
  25   8   7  150.30    6.41
  27   3   0   28.42    4.62
  20   4  18   11.44    1.56
  20  12  14  404.75   34.79
  20  14  12  531.36   47.53
  20  18   4   13.95    1.90
  22  16   0   31.79    5.05
  24   8  10  145.72    9.91
  24  10   8  139.50    8.44
  26   8   0   11.63    0.98
  25   6   9   17.38    1.24
  25   9   6   15.62    1.72
  27   2   3   29.06    2.43
  27   3   2   24.05    2.17
  22   2  16   33.08    4.82
  22   8  14   39.33    2.96
  22  14   8   35.47    2.71
  22  16   2   35.66    6.41
  26   2   8   29.23    2.24
  26   8   2   33.45    2.83
  20  11  15  128.02    8.59
  20  15  11  143.35   10.14
  21   4  17    5.47    1.36
  21   7  16   54.90    3.56
  21  16   7   56.24    3.68
  21  17   4    8.73    2.07
  24   1  13    5.65    1.28
  24   7  11   95.25    9.20
  24  11   7   89.22    5.65
  24  13   1    9.99    1.47
  25  11   0    9.12    5.52
  27   1   4   18.26    1.73
  27   4   1   26.10    3.17
  18  18  10    8.33    5.97
  26   6   6  167.43   13.12
  19  10  17   35.19    3.35
  19  17  10   35.92    3.75
  23   5  14    2.24    1.32
  23  10  11   60.14    4.45
  23  11  10   46.78    3.11
  23  14   5    4.01    1.58
  25   2  11    2.04    1.38
  25   5  10   61.72    4.03
  25  10   5   66.19    4.13
  25  11   2    2.83    1.13
  26   5   7  381.06   23.07
  26   7   5  411.55   23.29
  21  12  13  334.30   27.76
  21  13  12  287.50   21.50
  23   9  12   10.40    1.64
  23  12   9   12.23    2.22
  23  15   0   94.48    8.03
  24   3  13   29.06    6.18
  24  13   3   22.43    3.15
  27   3   4    8.78    1.36
  27   4   3   14.17    2.09
  27   5   0  324.71   21.64
  20  10  16    1.09    1.98
  20  16  10    2.77    1.09
  22   4  16   18.09    2.98
  22  16   4   17.26    2.71
  24   6  12   23.82    2.96
  24  12   6   22.69    3.09
  26   4   8   28.57    2.07
  26   8   4   29.06    2.94
  19  19   6    1.04    1.11
  21  11  14   78.33    6.50
  21  14  11   76.12    5.54
  22   7  15   65.85    4.73
  22  15   7   58.24    4.43
  23   2  15   54.09    4.60
  23  15   2   53.66    4.79
  26   1   9   16.79    5.96
  26   9   1   11.25    1.43
  27   2   5  189.28   16.40
  27   5   2  202.05   14.93
  20   6  18    0.90    2.37
  20  18   6   -3.37    1.11
  20   1  19   -2.09    2.47
  20  19   1    0.79    2.94
  23   8  13   11.29    1.11
  23  13   8   12.33    1.45
  25   4  11   -0.40    0.98
  25  11   4   -0.30    1.19
  19   9  18    1.36    0.94
  19  18   9    4.05    1.75
  21   1  18   -1.73    1.77
  21   6  17    3.22    1.81
  21  10  15   39.79    3.11
  21  15  10   53.77    3.90
  21  17   6   -1.94    1.00
  21  18   1   -1.85    1.23
  26   3   9  167.41   11.50
  26   9   3  127.70    8.52
  27   1   6   10.84    1.62
  27   6   1   14.21    2.13
  16  16  16  401.32   84.58
  17  15  16    9.23    2.15
  17  16  15   15.68    2.77
  20   3  19    7.92    3.49
  20   9  17   74.09    5.09
  20  17   9   79.59    5.77
  20  19   3    2.24    1.38
  23   4  15   25.42    3.03
  23  15   4   30.44    3.26
  24   5  13    1.13    1.15
  24  13   5    3.35    1.60
  25   1  12    0.25    1.34
  25   8   9   14.04    1.04
  25   9   8   13.51    1.04
  25  12   1    2.17    1.19
  27   4   5  163.04   12.23
  27   5   4  158.48   14.53
  22  12  12  455.63   38.69
  24  14   0  202.13   21.50
  17  17  14  292.80   20.49
  18  15  15   24.90    3.45
  21   3  18   15.10    2.19
  21  18   3   29.25    9.08
  22   1  17   -0.36    1.36
  22  11  13   40.56    4.26
  22  13  11   38.50    3.52
  22  17   1   -0.19    1.19
  23   7  14   21.60    2.54
  23  14   7   19.73    3.49
  25   7  10   73.26    4.49
  25  10   7   60.97    3.73
  26   7   7  412.76   25.14
  27   3   6   -3.47    0.87
  27   6   3    4.75    4.75
  18  14  16  308.37   30.95
  18  16  14  386.00   41.39
  22   6  16   11.63    4.13
  22  16   6   17.64    2.37
  24   2  14  167.81   18.64
  24  10  10  174.52   14.12
  24  14   2  166.96   16.17
  26   6   8    6.48    2.11
  26   8   6    7.12    1.28
  26  10   0   11.53    2.92
  21   9  16   64.95    4.03
  21  16   9   74.54    7.82
  24   9  11   27.20    2.28
  24  11   9   25.05    1.94
  25   3  12   32.10    2.75
  25  12   3   35.13    3.69
  27   7   0    2.41    1.02
  22  10  14   70.58    6.54
  22  14  10   57.86    7.75
  26   2  10   31.83    4.39
  26  10   2   19.69    6.01
  18  13  17   48.15    4.90
  18  17  13   44.52    4.66
  19  14  15  356.63   29.63
  19  15  14  276.80   30.36
  22   3  17   12.12    2.15
  22  17   3   14.81    2.15
  25   6  11    0.45    1.51
  25  11   6    0.55    1.83
  26   5   9  169.28   10.76
  26   9   5  194.04   10.76
  27   2   7    0.49    1.06
  27   7   2    3.56    1.55
  24   8  12   34.45    3.68
  24  12   8   49.45    5.47
  28   0   0  552.68  121.79
  19  13  16   14.96    1.98
  19  16  13   12.61    1.41
  19  19   8   20.13    1.51
  20   5  19   13.53    3.02
  20  19   5    9.05    1.66
  23   1  16   -0.68    1.23
  23  16   1   11.21    9.39
  28   1   1   -0.85    1.36
  20   8  18    2.41    0.92
  20  18   8    0.90    0.75
  24   4  14   50.24    5.88
  24  14   4   54.86    5.86
  28   2   0    5.45    1.90
  21   5  18   25.61    2.39
  21  18   5   24.54    2.73
  22   9  15  100.89    6.13
  22  15   9   97.29    5.33
  23   6  15   22.07    1.96
  23  15   6   24.03    2.09
  27   5   6  170.62   13.00
  27   6   5  198.70   13.36
  18  18  12    4.09    1.47
  20  14  14  531.19   56.56
  26   4  10   25.10    3.52
  26  10   4   18.81    2.43
  28   2   2  137.49   16.42
  19  12  17   80.63    9.08
  19  17  12  102.07   10.12
  20  13  15   87.22    6.92
  20  15  13   94.67    8.69
  21   8  17   12.25    1.04
  21  17   8   13.19    1.30
  23   3  16    6.18    1.30
  23  11  12   61.87    4.37
  23  12  11   65.74    4.71
  23  16   3    6.41    1.39
  24   7  13    3.17    1.07
  24  13   7    0.28    0.89
  25   5  12    5.41    1.30
  25  12   5    7.31    1.15
  25  13   0   90.50    6.50
  27   1   8   12.08    1.51
  27   4   7    2.05    1.09
  27   7   4    3.41    1.17
  27   8   1   11.03    0.96
  28   1   3   -0.49    1.09
  28   3   1    1.75    1.85
  22   5  17   25.80    2.88
  22  17   5   32.51    3.09
  23  10  13   18.96    1.64
  23  13  10   18.05    1.62
  25   2  13   65.98    5.18
  25  13   2   89.20    7.56
  26   1  11    2.98    1.00
  26  11   1   13.25    8.37
  20  12  16   47.79    5.03
  20  16  12   52.47    6.33
  20  20   0  955.28  121.11
  28   4   0  258.01   22.92
  21  19   0  751.17   57.90
  24   1  15   -0.11    1.13
  24  15   1    1.90    1.15
  27   3   8    3.92    0.79
  27   8   3    2.66    0.75
  28   3   3    8.58    1.45
  20  20   2  843.21   78.33
  22   8  16   19.22    1.58
  22  16   8   18.96    1.88
  26   8   8   26.06    2.22
  28   2   4   36.05    4.45
  28   4   2   42.48    6.43
  19  11  18   14.19    2.09
  19  18  11   11.03    1.53
  21   2  19  425.44   34.70
  21  13  14  139.63   10.76
  21  14  13  128.80    9.08
  21  19   2  468.96   42.22
  23   9  14   39.20    2.24
  23  14   9   41.80    2.15
  25   9  10    7.18    0.81
  25  10   9   10.05    1.17
  26   3  11   18.11    1.85
  26   7   9  209.20    9.33
  26   9   7  245.27   13.44
  26  11   3   16.91    1.83
  22  18   0  195.31   17.56
  24   6  14   45.42    4.56
  24  14   6   38.39    3.49
  20   7  19   21.58    2.28
  20  11  17   52.90    3.92
  20  17  11   61.85    7.29
  20  19   7   23.12    6.24
  21  12  15   55.96    4.73
  21  15  12   61.33    4.77
  23   5  16   22.90    2.43
  23  16   5   18.77    1.62
  24   3  15    3.71    1.11
  24  15   3    5.54    1.15
  25   4  13   49.83    4.03
  25   8  11    3.66    1.06
  25  11   8    2.43    0.72
  25  13   4   52.07    5.28
  27   9   0   37.26    2.39
  28   1   5    0.85    1.06
  28   5   1    5.37    2.21
  22   2  18   99.77   13.42
  22  18   2   85.49    9.03
  26   6  10    3.69    0.83
  26  10   6   13.34    8.25
  21   7  18   25.67    2.22
  21  18   7   27.27    2.45
  27   2   9   13.06    0.96
  27   6   7   16.02    1.28
  27   7   6   15.10    1.34
  27   9   2   15.28    1.23
  20  20   4  267.13   23.43
  28   4   4  368.32   32.79
  21   4  19  163.49   14.10
  21  11  16   48.34    3.79
  21  16  11   55.86    4.35
  21  19   4  176.69   14.02
  23   8  15   21.16    1.64
  23  15   8   24.78    1.68
  23  17   0   14.83    7.05
  24  11  11    0.98    0.85
  25   7  12    6.35    1.02
  25  12   7    8.84    0.96
  27   5   8  193.46   10.59
  27   8   5  176.86    9.08
  28   3   5   23.80    2.77
  28   5   3   32.23    3.24
  24  10  12   35.21    3.94
  24  12  10   26.22    2.51
  26  12   0   54.05    6.97
  28   6   0    7.56    1.98
  19  19  10   64.38    5.31
  22   7  17   46.29    4.41
  22  13  13   89.99    7.73
  22  17   7   41.71    3.49
  23   2  17    2.77    1.17
  23  17   2    4.86    1.38
  25   1  14    0.87    1.47
  25  14   1   19.37   17.30
  26   5  11   24.27    2.34
  26  11   5   22.11    2.39
  20  10  18    2.66    1.45
  20  18  10    9.39    5.37
  22   4  18   45.40    5.43
  22  12  14   37.58    4.96
  22  14  12   47.25    5.48
  22  18   4   45.83    5.20
  26   2  12   15.00    2.24
  26  12   2   14.34    1.79
  28   2   6   41.99    5.35
  28   6   2   32.59    3.71
  24   5  15   17.09    1.73
  24   9  13    2.96    0.72
  24  13   9    3.62    0.77
  24  15   5   16.87    1.92
  27   4   9    3.32    0.70
  27   9   4    4.11    1.11
  21  10  17   34.15    2.56
  21  17  10   35.81    3.73
  22  11  15  136.02   10.01
  22  15  11  119.36    9.54
  25   3  14    2.64    2.56
  25   6  13   15.38    1.79
  25  13   6   15.81    1.68
  25  14   3    0.92    1.19
  27   1  10    4.00    0.81
  27  10   1   13.57    6.05
  24  16   0   43.10    4.75
  17  17  16   53.79    6.11
  23   4  17    0.79    1.23
  23   7  16   31.38    2.56
  23  16   7   26.46    2.11
  23  17   4    0.23    1.17
  28   1   7   -2.02    0.83
  28   5   5   98.79    8.95
  28   7   1   -0.30    1.60
  18  16  16  194.72   23.46
  20  20   6  178.85   19.51
  24   2  16   22.47    3.35
  24   8  14   20.62    1.96
  24  14   8   12.04    1.64
  24  16   2   21.24    3.56
  26   4  12   50.34    4.98
  26  12   4   71.16    8.05
  28   4   6   14.68    2.04
  28   6   4   16.09    1.98
  18  15  17   10.10    1.39
  18  17  15    4.94    1.26
  21   6  19   58.71    4.84
  21  19   6   81.83    8.65
  26   9   9   91.61    5.18
  27   3  10    1.24    1.53
  27  10   3    0.38    0.89
  22  10  16    5.18    0.94
  22  16  10    6.37    1.11
  26   8  10   19.47    2.34
  26  10   8   20.69    2.28
  19  15  16   57.35    5.86
  19  16  15   28.91    3.03
  20   9  19   35.60    2.54
  20  19   9   36.86    3.22
  21   1  20    0.45    1.23
  21  20   1    1.28    1.21
  23  12  13    9.14    1.36
  23  13  12   14.10    2.22
  27   7   8   13.44    1.15
  27   8   7   14.46    1.15
  28   3   7   12.50    1.75
  28   7   3   11.80    1.36
  29   1   0   39.90    4.50
  18  18  14   10.12    2.00
  22   6  18   12.01    1.87
  22  18   6   12.61    2.13
  19  14  17   33.28    2.79
  19  17  14   41.59    3.62
  21   9  18   11.14    1.09
  21  18   9   14.55    1.26
  22   1  19   -0.17    1.36
  22  19   1    2.39    2.32
  23  11  14   41.95    3.66
  23  14  11   66.75    5.16
  25   5  14    7.03    1.23
  25  10  11    2.28    0.79
  25  11  10    4.00    0.94
  25  14   5    7.35    1.17
  26   1  13    0.28    1.02
  26   7  11   20.90    1.85
  26  11   7   36.13    3.26
  26  13   1   -1.11    1.00
  27   6   9   17.32    2.54
  27   9   6   10.18    1.02
  29   1   2   28.87    3.51
  29   2   1   19.56    2.43
  24   4  16   14.47    2.11
  24  16   4   14.61    2.05
  28   8   0  121.84   10.33
  20  15  15   93.95    9.25
  21   3  20    2.83    1.09
  21  20   3    5.28    1.88
  24   7  15   24.80    2.37
  24  15   7   41.03    3.34
  25   9  12   -0.64    0.62
  25  12   9    2.02    1.19
  25  15   0   52.60    6.54
  27  11   0    8.41    4.05
  29   3   0   54.35    7.07
  20  14  16   14.96    1.92
  20  16  14   21.79    2.68
  28   2   8   11.08    1.43
  28   8   2    9.91    1.58
  19  13  18    5.84    1.23
  19  18  13    4.73    1.13
  22   3  19    8.10    1.49
  22   9  17  105.82    9.23
  22  17   9  112.48    7.43
  22  19   3    8.80    1.85
  23   1  18    6.50    1.41
  23   6  17    1.04    0.98
  23  10  15   16.55    1.45
  23  15  10   14.42    1.43
  23  17   6    1.26    1.00
  23  18   1    9.27    1.81
  25   2  15   30.87    2.94
  25  15   2   27.86    2.68
  26   3  13    0.75    1.02
  26  13   3    1.11    1.30
  27   2  11    5.22    3.05
  27   5  10   68.02    4.35
  27  10   5   61.12    4.01
  27  11   2    0.53    0.85
  29   2   3   53.11    6.71
  29   3   2   37.05    4.00
  26   6  12   -0.21    0.90
  26  12   6    0.92    0.89
  28   6   6   24.90    2.79
  20  13  17   58.44    4.62
  20  17  13   68.73    5.62
  25   8  13    2.90    0.74
  25  13   8    2.30    0.77
  28   5   7   82.08    6.65
  28   7   5   82.43    8.10
  29   1   4   18.60    2.37
  29   4   1   12.87    2.04
  21  14  15   28.61    2.81
  21  15  14   31.00    3.26
  23   3  18   27.69    2.64
  23  18   3   28.89    3.54
  20  20   8  156.94   13.23
  24  12  12    1.41    0.87
  28   4   8   89.16    7.61
  28   8   4   89.14    8.09
  19  19  12   90.18    7.03
  21   5  20    1.72    1.06
  21   8  19   33.19    2.45
  21  13  16   36.32    3.22
  21  16  13   32.66    3.19
  21  19   8   36.05    2.81
  21  20   5    3.75    1.23
  23   9  16   30.46    2.04
  23  16   9   28.25    2.15
  24   1  17    2.70    1.23
  24  11  13    4.35    0.81
  24  13  11    4.92    1.04
  24  17   1    5.39    1.47
  25   4  15   24.73    2.47
  25  15   4   28.87    2.85
  27   4  11    0.09    0.79
  27  11   4    0.00    0.87
  28   1   9    0.40    0.64
  28   9   1   -1.28    0.68
  29   3   4   32.38    3.20
  29   4   3   37.43    3.84
  29   5   0    7.54    1.60
  20  12  18    0.66    1.00
  20  18  12    1.06    0.98
  24   6  16    4.73    1.34
  24  16   6    6.29    1.24
  22   5  19   15.72    2.37
  22  19   5   16.89    2.98
  25   7  14    3.41    0.96
  25  14   7    2.98    1.00
  26   5  13    0.87    1.70
  26  13   5    0.58    1.36
  29   2   5    1.17    1.09
  29   5   2    2.32    1.06
  22   8  18   28.78    3.56
  22  18   8   29.19    3.19
  24  10  14    7.03    1.17
  24  14  10    7.35    1.07
  26  14   0   40.69    5.01
  21  12  17   28.53    2.81
  21  17  12   29.29    3.66
  24   3  17   26.50    3.11
  24  17   3   35.11    3.35
  27   1  12    4.00    1.51
  27   8   9   12.34    1.19
  27   9   8    9.10    0.89
  27  12   1    1.60    1.02
  28   3   9    1.43    0.66
  28   9   3    0.68    0.77
  22  14  14    2.96    1.73
  26   2  14   14.34    2.43
  26  10  10    2.83    0.66
  26  14   2   14.04    2.19
  22  13  15   64.76    5.75
  22  15  13   80.81    7.14
  23   5  18   63.31    5.69
  23  18   5   60.74    6.14
  26   9  11   11.36    1.04
  26  11   9   11.95    0.94
  27   7  10    3.03    0.77
  27  10   7   -0.40    0.70
  29   1   6    8.63    1.30
  29   6   1    9.57    1.64
  20  11  19   60.46    5.75
  20  19  11   59.91    6.41
  21  21   0    7.58    4.05
  23   8  17   -0.64    0.85
  23  17   8    0.40    0.87
  24   9  15   25.91    1.83
  24  15   9   27.29    2.19
  25   1  16    3.52    1.13
  25  16   1    2.21    1.28
  27   3  12   -0.11    0.90
  27  12   3    2.02    1.23
  28   7   7   50.04    4.45
  29   4   5    3.17    1.24
  29   5   4    3.43    0.98
  22  12  16    6.33    1.15
  22  16  12    6.20    1.70
  22  20   0    5.35    1.38
  26   8  12    5.31    1.17
  26  12   8    5.48    1.02
  28   6   8    0.53    0.77
  28   8   6   -0.06    0.70
  28  10   0   39.37    3.35
  21  11  18    6.11    1.07
  21  18  11    6.73    1.06
  21  21   2    2.88    1.24
  25   6  15   14.10    1.53
  25  15   6   21.11    1.94
  27   6  11    2.58    0.89
  27  11   6    2.73    0.77
  29   3   6   13.12    1.41
  29   6   3   15.38    2.64
  22   2  20   21.15    2.75
  22  20   2   14.85    2.15
  26   4  14   28.25    3.49
  26  14   4   30.63    3.47
  28   2  10    2.17    0.68
  28  10   2    0.98    0.74
  21   7  20    4.05    1.04
  21  20   7    3.51    1.02
  23  19   0   13.12    1.70
  24   5  17   75.65    7.27
  24  17   5   63.93    5.86
  25   3  16   19.45    2.02
  25  11  12    3.26    0.81
  25  12  11    6.28    0.85
  25  16   3   18.24    2.30
  28   5   9   15.04    1.51
  28   9   5   18.30    1.64
  29   7   0   31.72    3.13
  22   7  19   21.30    2.86
  22  11  17   71.35    5.58
  22  17  11   65.55    5.26
  22  19   7   22.69    2.73
  23   2  19   14.10    1.77
  23  13  14    9.10    1.06
  23  14  13    7.33    1.02
  23  19   2   16.64    1.96
  25  10  13    3.32    0.66
  25  13  10    5.35    0.75
  26   7  13    1.28    0.87
  26  13   7    2.90    1.02
  29   2   7   43.25    4.41
  29   7   2   47.76    5.77
  24   8  16    3.88    0.94
  24  16   8    6.58    1.00
  21  21   4   15.64    2.00
  23  12  15   12.51    2.70
  23  15  12    8.14    1.09
  27   5  12   23.11    2.22
  27  12   5   18.24    1.66
  27  13   0    6.56    1.17
  20  20  10  173.56   12.34
  22   4  20   19.36    2.41
  22  20   4   22.35    2.66
  24  18   0  105.67   11.84
  28   4  10   51.56    3.75
  28  10   4   54.16    3.96
  30   0   0  162.00   31.93
  18  17  17    4.05    1.34
  21  10  19   16.62    1.24
  21  19  10   13.08    1.04
  23   7  18   38.73    3.71
  23  18   7   36.58    3.22
  25   9  14    5.82    0.75
  25  14   9    6.03    0.75
  26   1  15    4.67    1.21
  26  15   1    4.13    1.11
  27   2  13    8.84    1.32
  27  13   2    9.80    1.13
  29   5   6    2.30    0.94
  29   6   5    1.06    1.00
  30   1   1    4.13    1.24
  18  18  16    4.79    1.70
  24   2  18  105.11   14.36
  24  18   2  113.29   11.78
  30   2   0    6.77    1.53
  19  16  17    6.29    1.28
  19  17  16    7.82    1.17
  23   4  19   20.34    2.24
  23  11  16   22.11    1.60
  23  16  11   17.62    1.38
  23  19   4   19.20    2.02
  25   5  16   46.51    4.35
  25  16   5   41.37    3.69
  28   1  11    3.60    0.83
  28  11   1    4.28    0.89
  29   1   8    8.29    1.13
  29   4   7   41.07    3.90
  29   7   4   47.96    4.54
  29   8   1    8.95    1.06
  22  10  18   18.30    1.81
  22  18  10   20.09    2.02
  26   6  14    5.15    0.96
  26  14   6    2.96    0.96
  30   2   2  151.32   19.37
  19  15  18    1.90    1.07
  19  18  15    3.84    1.23
  26   3  15   16.58    1.81
  26  15   3   15.30    1.77
  27   9  10    9.05    0.74
  27  10   9    8.46    0.85
  30   1   3    0.68    1.09
  30   3   1    2.90    1.38
  20  16  16   11.65    3.19
  28   8   8    7.41    0.89
  20  15  17   49.98    5.73
  20  17  15   39.18    4.28
  24   7  17   70.50    5.75
  24  13  13   14.13    1.79
  24  17   7   60.35    5.30
  25   8  15    7.12    0.94
  25  15   8    7.92    1.00
  25  17   0  187.66   17.00
  27   4  13    9.01    1.13
  27   8  11    9.76    0.85
  27  11   8   12.01    0.98
  27  13   4   10.29    1.39
  28   3  11    4.39    0.81
  28   7   9   17.19    1.43
  28   9   7   17.21    1.79
  28  11   3    3.34    0.89
  29   3   8    5.80    0.94
  29   8   3    6.54    0.96
  24   4  18   65.25    7.56
  24  12  14   33.53    3.64
  24  14  12   28.80    3.51
  24  18   4   78.31    7.69
  30   4   0   68.68    9.18
  19  19  14   61.14    5.50
  21  21   6   12.01    1.85
  23  10  17    2.43    0.68
  23  17  10    3.66    0.70
  25   2  17  140.52   11.61
  25  17   2  144.40   12.06
  26  11  11    5.39    0.68
  30   3   3    1.87    1.11
  20  14  18    4.30    1.11
  20  18  14    1.60    1.21
  22   6  20   11.04    1.87
  22  20   6   11.31    1.55
  26  10  12   22.88    1.51
  26  12  10   24.37    1.85
  28   6  10    1.66    0.66
  28  10   6    3.07    0.68
  30   2   4   13.89    3.20
  30   4   2    6.97    1.58
  21   9  20    8.74    0.96
  21  15  16    7.58    1.17
  21  16  15   11.68    2.21
  21  20   9    8.09    1.06
  24  11  15   26.50    2.36
  24  15  11   26.05    2.30
  27   7  12    3.32    1.77
  27  12   7    1.94    0.87
  29   9   0    8.03    0.87
  21  14  17   29.34    3.24
  21  17  14   24.76    3.05
  22   1  21   -0.60    1.17
  22   9  19   22.56    2.43
  22  19   9   21.88    1.88
  22  21   1    2.19    1.28
  23   6  19   11.65    4.07
  23  19   6    9.80    2.07
  26   5  15   20.18    2.17
  26   9  13    2.94    0.72
  26  13   9    2.04    0.74
  26  15   5   20.00    2.17
  27   1  14   -0.92    1.07
  27  14   1    0.72    1.04
  29   2   9   12.83    1.17
  29   6   7   16.83    2.19
  29   7   6   19.15    1.96
  29   9   2   15.47    1.39
  30   1   5    1.36    1.85
  30   5   1    1.72    1.06
  28  12   0    6.58    1.26
  20  13  19   24.20    2.47
  20  19  13   26.65    2.71
  23   1  20    8.95    1.64
  23  20   1    8.10    1.43
  25   4  17   68.60    7.16
  25   7  16   22.60    2.81
  25  16   7   33.70    3.77
  25  17   4   75.33    7.20
  28   5  11    0.79    0.85
  28  11   5    0.41    0.75
  29   5   8    1.98    0.75
  29   8   5    3.39    0.81
  24  10  16    3.13    0.96
  24  16  10    1.34    0.64
  26  16   0  290.88   32.17
  28   2  12    2.07    1.04
  28  12   2    2.41    0.90
  30   4   4    6.43    1.90
  21  13  18    2.36    0.98
  21  18  13    1.58    1.00
  22   3  21    2.45    1.17
  22  15  15   68.68    5.86
  22  21   3    1.85    1.32
  23   9  18   20.39    1.62
  23  18   9   21.77    1.83
  27   3  14   10.80    2.05
  27   6  13    2.88    0.96
  27  13   6    1.21    0.96
  27  14   3   11.57    1.49
  30   3   5   -0.02    1.02
  30   5   3    1.21    1.04
  22  14  16    4.17    1.21
  22  16  14    4.66    2.47
  24   6  18    9.95    1.56
  24  18   6    8.24    1.58
  26   2  16  233.79   27.29
  26   8  14    0.06    0.79
  26  14   8    1.07    1.09
  26  16   2  231.36   28.08
  30   6   0    0.32    1.06
  23   3  20   20.94    2.58
  23  20   3   14.36    2.05
  24   1  19    2.21    1.28
  24  19   1    3.43    1.30
  25  12  13    2.43    0.89
  25  13  12    2.79    0.92
  29   4   9   16.94    1.66
  29   9   4   20.43    1.94
  30   2   6   65.66   11.35
  30   6   2   49.64    6.92
  22  13  17   56.73    5.50
  22  17  13   60.99    5.94
  25  11  14    3.52    0.74
  25  14  11    5.79    0.92
  29   1  10    5.24    0.85
  29  10   1    4.26    0.79
  20  20  12   51.71    6.24
  28   4  12    3.35    0.98
  28  12   4    4.99    1.17
  21  12  19    1.19    0.87
  21  19  12    0.38    0.92
  21  21   8    6.78    1.09
  24   3  19   31.79    3.41
  24   9  17   54.39    4.24
  24  17   9   51.32    4.13
  24  19   3   49.45    5.22
  28   9   9    5.09    0.83
  22   8  20    1.45    1.04
  22  20   8    3.15    0.96
  26   4  16  128.76   12.57
  26  16   4  175.97   32.43
  28   8  10   26.31    2.28
  28  10   8   35.58    2.94
  22   5  21    5.41    1.30
  22  21   5   11.23    2.04
  23  14  15    0.98    1.04
  23  15  14    2.73    1.06
  25   1  18    4.96    1.24
  25   6  17   15.49    1.87
  25  10  15   -1.00    0.62
  25  15  10   -0.15    0.64
  25  17   6   15.11    1.90
  25  18   1    1.87    1.32
  26   7  15   13.17    1.98
  26  15   7   11.95    1.53
  27   5  14    0.30    1.09
  27  10  11   22.01    1.47
  27  11  10   19.22    1.45
  27  14   5    0.79    0.94
  29   3  10   -0.47    0.68
  29  10   3   -0.04    0.68
  30   1   7   -2.41    1.00
  30   5   5    1.38    1.09
  30   7   1    0.74    1.09
  22  12  18   18.94    2.94
  22  18  12   17.04    2.66
  30   4   6    3.39    1.15
  30   6   4    4.13    1.38
  23   5  20   41.80    6.01
  23   8  19    0.30    0.89
  23  13  16    3.02    1.00
  23  16  13    0.55    0.96
  23  19   8    1.21    1.53
  23  20   5   49.17    5.96
  27   9  12   15.51    1.38
  27  12   9   13.15    1.45
  27  15   0  174.35   16.70
  28   1  13    2.53    1.23
  28   7  11    1.62    0.83
  28  11   7    1.06    1.15
  28  13   1   -0.11    0.98
  29   7   8    4.82    0.90
  29   8   7    5.50    1.09
  25   3  18   66.30    6.52
  25  18   3   49.00    4.98
  27   2  15  164.44   14.06
  27  15   2  197.76   19.60
  29   6   9   12.12    1.34
  29   9   6   11.21    1.26
  30   3   7    3.92    2.68
  30   7   3   -2.02    0.94
  21  11  20    5.75    0.94
  21  20  11    6.11    0.92
  23  12  17    2.37    0.94
  23  17  12   -0.06    0.87
  24   5  19   60.23    6.88
  24  19   5   76.78    9.57
  25   9  16    6.95    0.89
  25  16   9    4.39    0.94
  27   8  13    0.21    0.79
  27  13   8   -1.43    0.83
  28   3  13    8.76    1.17
  28  13   3   11.65    1.72
  29  11   0    3.69    0.79
  31   1   0   14.13    2.22
  24   8  18    0.09    0.90
  24  18   8    0.85    0.92
  26  12  12   79.95    6.22
  28   6  12   11.14    1.96
  28  12   6    8.27    1.75
  30   8   0    0.19    0.94
  22  11  19   43.37    3.88
  22  19  11   41.24    3.24
  26   1  17    6.60    1.51
  26  11  13    4.81    0.83
  26  13  11    6.80    0.74
  26  17   1    9.31    1.32
  29   2  11    4.35    1.58
  29   5  10    2.83    0.75
  29  10   5    4.45    0.77
  29  11   2    1.43    0.74
  31   1   2   12.99    2.21
  31   2   1   10.16    2.13
  22  22   0   98.23   14.51
  24  14  14   35.00    3.98
  26   6  16   13.55    1.79
  26  16   6   17.45    2.37
  30   2   8   49.13    5.20
  30   8   2   32.64    4.03
  23  21   0   36.07    4.92
  24  13  15    8.71    1.64
  24  15  13    9.31    1.36
  27   4  15  103.15    8.33
  27  15   4   89.41    8.93
  31   3   0    4.98    1.45
  18  18  18   24.78    7.73
  22  22   2   31.23    5.01
  26  10  14   17.07    1.81
  26  14  10   21.49    2.09
  30   6   6   19.47    2.83
  19  17  18    0.77    1.11
  19  18  17    0.72    1.17
  22   7  21    6.63    1.72
  22  21   7    4.66    1.30
  23   2  21   25.76    4.07
  23  11  18    4.62    0.81
  23  18  11    5.58    0.85
  23  21   2   24.03    3.09
  25   5  18  117.87   14.91
  25  18   5  101.38    9.50
  26   3  17   56.65    5.52
  26  17   3   59.37    6.86
  27   7  14    5.88    1.55
  27  14   7    4.39    1.13
  30   5   7   -0.53    0.96
  30   7   5   -1.13    1.00
  31   2   3    2.24    1.26
  31   3   2    7.92    3.32
  24  12  16   16.08    2.34
  24  16  12   12.74    2.00
  24  20   0   25.35    3.88
  19  19  16   16.75    2.19
  20  17  17   15.11    1.77
  23   7  20   22.75    2.58
  23  20   7   19.96    3.02
  25   8  17   -0.32    0.83
  25  17   8    1.94    0.94
  28   5  13    7.58    1.17
  28  13   5    6.52    1.11
  29   4  11    0.57    0.81
  29  11   4    0.96    0.87
  31   1   4    6.33    1.45
  31   4   1    6.22    1.92
  20  16  18    4.45    2.24
  20  18  16    2.81    1.55
  24   2  20   11.48    1.96
  24  20   2    7.01    1.64
  28  14   0  148.15   15.74
  30   4   8   11.42    2.19
  30   8   4    5.15    1.49
  21  21  10    3.71    0.72
  26   9  15    2.53    0.83
  26  15   9    2.21    1.07
  30   1   9    2.39    1.30
  30   9   1    1.07    0.79
  22  10  20   22.05    2.05
  22  20  10   20.96    2.26
  22  22   4   93.86   10.59
  28   2  14  142.12   14.53
  28  10  10   81.49    5.30
  28  14   2  168.87   14.81
  20  15  19   18.09    2.21
  20  19  15   15.30    1.94
  21  16  17    6.82    1.39
  21  17  16   12.44    1.64
  23   4  21   15.32    2.21
  23  21   4   17.34    2.39
  24   7  19   69.92   10.31
  24  11  17   24.58    1.77
  24  17  11   20.26    1.72
  24  19   7   66.91    7.12
  25  19   0  103.11   11.14
  27   1  16    4.09    1.28
  27  16   1    8.33    1.60
  28   9  11    6.03    0.70
  28  11   9    5.54    0.74
  29   1  12    3.77    0.90
  29   8   9    6.69    1.02
  29   9   8    7.75    0.98
  29  12   1    4.73    0.92
  31   3   4    3.30    1.94
  31   4   3    2.41    1.06
  31   5   0    3.41    1.17
  21  15  18    0.13    1.04
  21  18  15    2.56    1.06
  23  10  19    3.20    0.74
  23  19  10    5.48    1.06
  25   2  19   84.64    8.86
  25  13  14    8.74    1.21
  25  14  13    7.20    1.04
  25  19   2   99.32   12.02
  26   5  17  113.31   11.87
  26  17   5  118.75   11.93
  27   6  15   28.29    3.64
  27  15   6   30.19    3.34
  29   7  10    2.88    0.75
  29  10   7    2.41    0.83
  30   3   9    0.51    1.15
  30   9   3    4.54    2.77
  31   2   5   12.82    4.15
  31   5   2    7.54    1.64
  24   4  20    6.99    1.66
  24  20   4    6.01    1.58
  28   8  12    3.98    1.68
  28  12   8    3.79    0.79
  25  12  15    0.62    0.77
  25  15  12    1.51    0.79
  27   3  16   59.01    5.88
  27  11  12   37.00    2.41
  27  12  11   47.02    3.19
  27  16   3   59.93    5.60
  29   3  12    0.43    0.77
  29  12   3   -0.90    0.77
  20  20  14   19.24    3.62
  22  16  16   -0.45    1.19
  26   8  16    0.53    1.04
  26  16   8    4.00    2.02
  28   4  14   43.27    4.79
  28  14   4   36.05    5.31
  21  14  19    7.22    1.15
  21  19  14    6.14    1.17
  22  15  17   36.15    4.01
  22  17  15   32.91    3.39
  25   7  18   61.50    5.45
  25  18   7   74.07    7.37
  27  10  13    4.90    0.79
  27  13  10    4.47    0.68
  29   6  11    1.81    0.64
  29  11   6    2.88    0.89
  30   7   7    0.08    0.96
  31   1   6    1.92    1.39
  31   6   1    2.02    1.07
  24  10  18   17.72    1.98
  24  18  10   14.66    1.55
  26  18   0  324.93   32.36
  30   6   8   20.60    2.54
  30   8   6   35.36    4.50
  30  10   0    1.72    0.74
  25   4  19   51.73    6.65
  25  11  16    3.79    0.66
  25  16  11    1.66    0.66
  25  19   4   43.46    4.86
  28   7  13    2.28    0.85
  28  13   7    3.43    2.07
  31   4   5    5.43    1.55
  31   5   4    5.97    1.32
  22  14  18    5.50    1.49
  22  18  14    9.07    2.43
  22  22   6   62.57    7.58
  26   2  18  393.40   37.30
  26  18   2  367.02   40.50
  30   2  10   18.98    2.26
  30  10   2   19.19    2.19
  22   9  21   15.70    2.17
  22  21   9   15.02    1.68
  23   6  21   35.68    3.96
  23  21   6   37.81    3.88
  27   9  14    4.35    0.89
  27  14   9    3.90    0.83
  30   5   9    1.09    0.81
  30   9   5    1.79    0.79
  31   3   6    9.57    4.77
  31   6   3    4.20    1.11
  21  13  20    6.80    1.23
  21  20  13    7.56    1.21
  23   9  20    8.78    1.15
  23  15  16    3.28    1.04
  23  16  15   -0.08    1.02
  23  20   9   11.18    1.81
  27   5  16   61.53    5.64
  27  16   5   53.45    5.58
  28   1  15    6.94    1.15
  28  15   1    5.37    1.19
  29   5  12   11.38    1.41
  29  12   5   12.02    1.38
  29  13   0   35.71    4.47
  31   7   0    9.46    1.94
  24   6  20    4.96    1.23
  24  20   6    7.29    1.45
  22  13  19   19.39    2.24
  22  19  13   22.47    2.56
  23   1  22    0.45    1.19
  23  14  17    4.35    1.11
  23  17  14    4.15    1.11
  23  22   1    3.71    2.28
  25  10  17    3.68    0.77
  25  17  10    4.01    0.77
  26   7  17   86.49    8.44
  26  13  13    6.11    0.94
  26  17   7   84.09   10.40
  29   2  13   26.18    3.22
  29  13   2   25.05    2.58
  31   2   7   16.47    2.62
  31   7   2   19.58    3.37
  26   4  18  179.65   18.66
  26  12  14   82.43    7.01
  26  14  12  105.07    8.63
  26  18   4  154.84   18.28
  28   6  14   31.66    3.66
  28  14   6   28.31    3.62
  30   4  10    0.94    0.66
  30  10   4    1.41    0.98
  24   1  21    4.17    1.49
  24   9  19   27.50    2.94
  24  19   9   31.57    3.84
  24  21   1    4.62    1.13
  27   8  15    5.54    3.32
  27  15   8    3.71    0.89
  27  17   0  266.36   19.88
  28   3  15   43.87    5.07
  28  15   3   49.83    5.48
  23   3  22    3.45    1.19
  23  13  18    3.88    3.79
  23  18  13    1.04    0.85
  23  22   3    2.07    1.24
  25   6  19    1.77    1.15
  25  19   6    4.05    1.23
  26  11  15    2.34    0.81
  26  15  11    2.70    0.66
  27   2  17  260.40   22.63
  27  17   2  192.25   18.55
  29   9  10   13.19    1.23
  29  10   9   12.61    1.17
  30   1  11    0.75    0.66
  30  11   1    2.13    0.66
  31   5   6    0.43    0.98
  31   6   5    1.94    1.39
  32   0   0   19.09    6.69
  21  21  12    5.90    1.00
  24   3  21   11.36    2.11
  24  15  15    9.56    1.49
  24  21   3   13.15    1.72
  25   1  20    5.79    1.45
  25  20   1    2.28    1.23
  28  11  11   15.89    1.17
  29   4  13    9.97    1.56
  29   8  11    2.75    1.15
  29  11   8    2.32    1.06
  29  13   4   13.32    1.70
  31   1   8    0.98    1.04
  31   4   7   20.83    3.43
  31   7   4   21.56    4.01
  31   8   1    2.39    1.04
  32   1   1    5.03    2.64
  22  12  20   22.50    2.86
  22  20  12   25.41    3.32
  24  14  16   15.94    2.24
  24  16  14   19.04    2.90
  28  10  12   47.61    3.49
  28  12  10   51.09    3.84
  30   8   8   32.47    3.92
  32   2   0   18.05    3.62
  25   9  18   10.67    1.34
  25  18   9    9.84    1.32
  30   3  11    8.20    2.00
  30   7   9    1.06    0.77
  30   9   7    0.87    0.79
  30  11   3    5.30    0.96
  22  22   8  253.98   20.92
  26  10  16   46.44    4.50
  26  16  10   46.55    4.90
  32   2   2   52.96    7.97
  23   8  21   99.51    8.56
  23  12  19    5.03    0.96
  23  19  12    5.69    0.87
  23  21   8  126.74   11.91
  24  13  17   28.50    2.81
  24  17  13   13.53    1.77
  25   3  20   63.34    7.27
  25  20   3   60.21    6.65
  27   4  17   94.69    9.52
  27   7  16   47.83    4.90
  27  16   7   44.55    4.54
  27  17   4  124.84   12.42
  28   5  15   59.69    6.58
  28   9  13    1.92    1.07
  28  13   9    1.62    0.75
  28  15   5   53.92    5.43
  29   7  12    1.94    0.70
  29  12   7    4.24    2.02
  31   3   8    6.11    1.60
  31   8   3    2.75    1.11
  32   1   3    1.23    1.28
  32   3   1    2.68    1.26
  26   6  18   24.92    3.81
  26  18   6   23.16    3.22
  30   6  10    1.47    1.09
  30  10   6   -1.19    0.72
  23   5  22    5.33    1.66
  23  22   5    4.45    1.32
  26   1  19    5.16    1.38
  26  19   1    7.84    1.49
  29   1  14    5.99    1.23
  29  14   1    6.05    1.04
  24   8  20   38.71    4.64
  24  20   8   43.14    6.45
  28  16   0  254.84   26.93
  32   4   0    6.33    1.66
  24   5  21   38.97    4.43
  24  21   5   34.68    4.84
  27  12  13   18.94    1.53
  27  13  12   14.19    1.32
  31   9   0    2.73    1.06
  32   3   3    1.45    1.23
  24  12  18   40.33    4.03
  24  18  12   43.29    4.90
  28   2  16  184.28   18.02
  28   8  14    1.41    0.87
  28  14   8    1.47    1.62
  28  16   2  207.61   20.51
  30  12   0   10.69    2.94
  32   2   4    3.41    1.38
  32   4   2    3.83    2.15
  19  19  18   10.74    5.65
  22  11  21   11.63    1.15
  22  21  11    9.63    1.28
  25  14  15    0.72    1.11
  25  15  14    1.11    0.90
  26   3  19   85.96   10.82
  26   9  17   30.51    3.17
  26  17   9   39.67    3.77
  26  19   3   70.86    8.20
  27  11  14   36.09    2.83
  27  14  11   36.73    3.00
  29   3  14   13.74    1.92
  29   6  13    5.75    1.17
  29  13   6    7.12    1.53
  29  14   3   12.16    1.49
  30   5  11    4.47    1.23
  30  11   5    4.41    0.92
  31   2   9    4.41    1.23
  31   6   7    7.54    2.75
  31   7   6    7.80    1.47
  31   9   2    7.37    2.47
  20  18  18    4.45    2.24
  30   2  12    1.51    0.87
  30  12   2    7.11    4.28
  20  17  19   12.78    2.26
  20  19  17   11.85    2.15
  23  11  20    2.49    0.81
  23  20  11    4.45    4.86
  25   5  20  105.14   10.70
  25   8  19   11.63    2.07
  25  13  16    5.45    1.13
  25  16  13    8.18    1.17
  25  19   8   10.05    1.32
  25  20   5   91.99   10.57
  31   5   8    3.05    1.15
  31   8   5    1.41    1.26
  32   1   5    1.96    1.23
  32   5   1   -2.26    1.24
  21  17  18    0.92    1.02
  21  18  17    3.11    1.24
  27   1  18    5.96    1.75
  27   6  17   25.42    3.43
  27  10  15    3.94    1.21
  27  15  10    3.54    0.75
  27  17   6   20.73    2.75
  27  18   1   11.50    2.37
  20  20  16    4.37    1.77
  28   4  16   67.81    8.16
  28  16   4   56.56    6.77
  32   4   4    4.30    1.34
  21  16  19   12.01    2.07
  21  19  16    6.86    1.28
  23  23   0  185.15   23.48
  24  11  19   11.95    1.58
  24  19  11   18.17    2.62
  25  12  17    8.52    1.90
  25  17  12    8.22    1.00
  28   7  15   24.80    3.02
  28  15   7   34.32    4.73
  31   4   9    1.02    0.90
  31   9   4    1.09    1.02
  32   3   5   -0.66    1.13
  32   5   3    0.51    1.19
  24  22   0  256.20   29.72
  30   4  12    1.56    0.81
  30  12   4    2.28    0.74
  32   6   0    8.25    1.87
  22  17  17   20.07    3.26
  23   7  22    4.82    2.64
  23  22   7    2.62    1.06
  23  23   2  125.86   14.27
  26   5  19  154.26   13.68
  26  19   5  150.51   12.63
  27   3  18  108.10   11.33
  27  18   3  112.29   11.42
  29   5  14   42.74    4.45
  29  10  11    2.58    1.11
  29  11  10    0.30    0.77
  29  14   5   54.50    5.35
  30   9   9    1.21    0.75
  31   1  10    1.66    2.11
  31  10   1    2.26    1.77
  22  16  18    3.03    1.64
  22  18  16    0.28    1.23
  24   2  22  201.51   22.99
  24  22   2  266.58   27.95
  26   8  18    7.58    1.64
  26  18   8    4.18    1.13
  30   8  10    1.77    0.81
  30  10   8    1.62    0.75
  32   2   6    2.39    1.09
  32   6   2    1.58    1.15
  21  15  20    6.29    1.28
  21  20  15    2.53    1.11
  24   7  21   23.61    3.26
  24  21   7   30.81    3.45
  25  21   0  191.41   18.71
  27   9  16    2.30    0.94
  27  16   9    5.11    0.96
  29   9  12   12.12    1.24
  29  12   9   17.96    1.58
  29  15   0   45.08    5.50
  22  22  10  355.88   29.61
  26  14  14   36.00    4.00
  22  15  19   12.27    1.68
  22  19  15   11.85    1.72
  23  10  21  198.49   12.44
  23  21  10  185.07   13.61
  25   2  21  140.44   13.27
  25  11  18    0.98    0.72
  25  18  11    3.79    1.94
  25  21   2  110.27   10.78
  26  13  15    7.46    1.15
  26  15  13    7.29    0.98
  29   2  15   44.76    5.75
  29  15   2   34.49    4.35
  30   1  13    4.92    1.28
  30   7  11    0.62    0.68
  30  11   7    1.58    0.68
  30  13   1    3.96    1.23
  31   3  10   10.93    2.77
  31  10   3   11.65    6.58
  28  12  12   25.67    1.96
  23  16  17   14.93    2.05
  23  17  16   18.68    3.02
  23  23   4   50.87    6.63
  25   7  20   92.63   11.65
  25  20   7   93.57    9.16
  28   1  17    7.80    1.41
  28  11  13   20.34    1.56
  28  13  11   21.77    1.64
  28  17   1   10.06    1.51
  29   8  13    1.88    0.75
  29  13   8    3.83    1.38
  31   7   8    4.05    1.02
  31   8   7    3.19    1.06
  32   1   7    0.09    1.04
  32   5   5   16.19    3.43
  32   7   1    1.72    1.24
  24   4  22   78.01   11.53
  24  10  20  181.00   16.43
  24  20  10  175.93   14.57
  24  22   4   79.89   10.03
  26  12  16  116.47    8.97
  26  16  12   91.59    6.58
  26  20   0  450.60   60.25
  28   6  16   18.36    2.68
  28  16   6   15.25    2.56
  32   4   6   14.25    2.85
  32   6   4    9.18    2.11
  21  21  14   13.97    2.22
  23  15  18    1.62    0.96
  23  18  15    2.37    1.04
  27   5  18  175.99   18.83
  27  18   5  153.43   15.94
  30   3  13   15.57    1.85
  30  13   3   23.48    3.02
  31   6   9    2.81    0.94
  31   9   6    1.72    0.89
  22  14  20    6.99    1.38
  22  20  14   13.17    5.58
  26   2  20  393.14   46.14
  26  20   2  332.96   34.98
  28  10  14   45.08    4.22
  28  14  10   55.65    5.37
  30   6  12    2.88    1.55
  30  12   6    0.53    0.70
  25   4  21   51.58    6.73
  25  21   4   55.58    5.67
  27   8  17    1.43    1.19
  27  17   8    3.64    1.70
  28   3  17   97.74   10.35
  28  17   3   63.00    6.69
  29   4  15   19.56    3.15
  29  15   4   16.83    3.37
  31  11   0    1.06    0.92
  32   3   7    1.77    1.94
  32   7   3    2.07    1.11
  23  14  19    2.19    0.94
  23  19  14    2.94    1.07
  25  10  19   55.01    4.54
  25  19  10   63.46    5.65
  26   7  19  134.72   13.68
  26  11  17    2.21    0.77
  26  17  11    5.35    1.62
  26  19   7  122.20    9.59
  29   7  14    5.65    1.09
  29  14   7    6.01    1.85
  31   2  11    0.74    0.74
  31   5  10    2.36    0.92
  31  10   5    5.96    2.51
  31  11   2    2.45    0.77
  24  16  16    5.45    1.39
  32   8   0    4.15    1.11
  24  15  17    6.24    1.36
  24  17  15    4.43    1.02
  27  19   0  354.86   26.65
  28   9  15    2.96    0.87
  28  15   9    1.64    0.89
  33   1   0   13.80    3.32
  26   4  20  151.00   18.24
  26  20   4  141.59   16.32
  32   2   8   -0.19    1.04
  32   8   2    3.86    2.90
  22  13  21   11.91    1.41
  22  21  13   11.68    1.62
  23   9  22    2.13    1.02
  23  22   9    2.73    1.26
  23  23   6    2.15    1.19
  27   2  19  269.22   24.05
  27  13  14   17.77    1.72
  27  14  13   18.75    1.56
  27  19   2  263.85   25.29
  30   5  13   27.86    2.70
  30  13   5   37.66    3.24
  33   1   2    3.83    1.32
  33   2   1    5.37    2.62
  24   6  22    4.39    1.41
  24  14  18   10.12    1.77
  24  18  14   18.87    3.39
  24  22   6    3.73    1.53
  30  14   0   12.72    2.98
  32   6   6   46.53    7.35
  23  13  20    1.88    0.83
  23  20  13    1.79    1.43
  24   9  21   11.85    2.41
  24  21   9    9.76    1.87
  27  12  15   15.94    1.60
  27  15  12   12.04    1.24
  28   5  17  106.09   10.54
  28  17   5  142.61   12.72
  29   1  16   10.38    1.68
  29  16   1   10.91    1.88
  31   4  11    2.32    0.90
  31  11   4    2.43    0.70
  32   5   7    6.71    1.55
  32   7   5    9.59    1.77
  33   3   0   10.27    3.03
  26  10  18   67.21    7.11
  26  18  10   61.70    5.37
  30   2  14    5.60    1.09
  30  10  10    7.07    1.41
  30  14   2    3.11    1.11
  25   6  21    2.37    1.04
  25  21   6    2.37    1.11
  27   7  18   84.90    7.90
  27  18   7   84.00    8.69
  29   6  15    1.77    1.02
  29  15   6    2.86    0.94
  30   9  11    2.98    0.85
  30  11   9    4.15    0.81
  33   2   3    2.32    1.53
  33   3   2    2.51    1.34
  28   8  16    5.94    1.85
  28  16   8   12.82    3.24
  32   4   8    2.62    1.06
  32   8   4    5.84    4.58
  24   1  23    0.36    1.53
  24  13  19    8.90    1.47
  24  19  13    5.26    0.94
  24  23   1    3.54    2.39
  25   9  20   12.19    2.24
  25  15  16    1.58    0.98
  25  16  15    0.30    0.98
  25  20   9    8.63    1.73
  27   4  19  104.33   10.78
  27  11  16    6.94    0.98
  27  16  11   11.19    1.68
  27  19   4  111.84   11.12
  29   3  16   65.83    7.78
  29  11  12    3.24    0.62
  29  12  11    5.45    0.87
  29  16   3   50.68    5.56
  31   1  12    0.92    0.81
  31   8   9    5.88    2.85
  31   9   8    2.81    1.13
  31  12   1    6.05    3.43
  32   1   9    0.09    0.96
  32   9   1   -0.45    0.96
  33   1   4    5.73    1.83
  33   4   1    3.41    1.32
  28  18   0  495.89   51.64
  30   8  12    6.62    1.09
  30  12   8    6.39    1.07
  25   1  22    2.36    1.53
  25  14  17    3.88    0.87
  25  17  14    3.32    0.94
  25  22   1    2.15    1.28
  29  10  13    1.45    0.66
  29  13  10    3.71    0.98
  31   7  10    4.15    1.38
  31  10   7    3.68    1.07
  22  22  12  419.20   25.35
  26   6  20   19.68    6.54
  26  20   6   10.93    2.22
  28   2  18  431.87   51.56
  28  18   2  436.45   44.63
  30   4  14    5.33    1.62
  30  14   4    6.07    1.24
  23  12  21  175.59   10.27
  23  21  12  175.97    9.03
  24   3  23    5.47    3.19
  24  23   3    1.00    1.24
  31   3  12   18.49    1.85
  31  12   3   20.98    2.07
  32   3   9    2.39    1.06
  32   9   3    3.58    1.06
  33   3   4    1.70    1.13
  33   4   3   -0.32    1.17
  33   5   0    8.29    3.13
  25   3  22   15.94    2.83
  25  13  18    1.62    0.77
  25  18  13    4.56    1.28
  25  22   3   18.47    3.07
  26   1  21    4.45    1.58
  26   9  19   51.15    5.35
  26  19   9   44.29    5.11
  26  21   1    4.47    1.55
  27  10  17   29.76    2.94
  27  17  10   25.65    2.73
  29   9  14    4.81    2.05
  29  14   9    3.05    1.06
  30   7  13    8.25    1.02
  30  13   7    7.44    1.02
  31   6  11    0.57    0.68
  31  11   6    1.38    0.74
  33   2   5    3.43    1.70
  33   5   2    1.43    1.21
  24  12  20  260.82   20.15
  24  20  12  254.32   17.19
  20  19  19    2.04    1.83
  23  23   8   10.21    3.66
  28   7  17   81.59    7.52
  28  13  13   44.21    3.32
  28  17   7   67.55    7.14
  29   5  16   69.32    7.63
  29  16   5  111.25   12.08
  32   7   7    6.13    1.15
  20  20  18    8.78    2.96
  24   8  22   14.34    2.83
  24  22   8   17.85    3.75
  28   4  18  166.91   16.70
  28  12  14   40.73    3.68
  28  14  12   44.50    4.24
  28  18   4  170.28   19.19
  32   6   8    2.30    1.17
  32   8   6    1.09    1.13
  32  10   0   25.16    3.86
  21  18  19   11.72    1.94
  21  19  18   12.19    2.41
  26   3  21   50.45    6.05
  26  15  15    3.83    0.89
  26  21   3   59.05    8.78
  27   6  19    9.44    1.55
  27  19   6    8.31    1.75
  30   1  15    2.94    1.13
  30  15   1    4.32    1.15
  33   1   6    1.72    1.15
  33   6   1    2.17    1.17
  26  14  16   29.33    3.49
  26  16  14   25.50    2.98
  32   2  10    5.24    1.04
  32  10   2    4.82    1.36
  21  17  20    1.15    1.47
  21  20  17    1.96    1.38
  24   5  23    4.56    1.19
  24  23   5    4.84    1.45
  25   8  21   18.28    2.34
  25  12  19   86.05    5.62
  25  19  12   79.91    5.31
  25  21   8   25.07    5.01
  27   1  20    8.16    1.62
  27  20   1    5.96    1.45
  28  11  15    6.45    0.98
  28  15  11    5.54    0.87
  29   8  15    3.47    1.60
  29  15   8    1.04    0.96
  29  17   0  264.12   20.94
  31   5  12   14.68    1.55
  31  12   5   19.39    2.71
  31  13   0    6.78    2.92
  32   5   9    9.20    1.83
  32   9   5    7.73    1.30
  33   4   5    0.00    1.17
  33   5   4    1.45    1.00
  22  18  18   38.39    5.52
  30   6  14    1.09    0.75
  30  14   6    6.20    2.77
  22  17  19   15.15    4.77
  22  19  17    7.60    1.26
  23  11  22    3.73    0.90
  23  22  11    2.11    0.77
  25   5  22   35.73    5.50
  25  22   5   49.75    6.26
  26  13  17    3.39    1.15
  26  17  13    2.56    1.72
  27   9  18   12.17    1.94
  27  18   9   25.16    4.71
  29   2  17  225.24   24.31
  29  17   2  338.56   26.05
  30   3  15   59.29    6.58
  30  15   3   67.34    7.12
  31   2  13    6.31    2.17
  31  13   2    4.07    2.68
  33   3   6    2.04    1.87
  33   6   3   -0.89    1.07
  21  21  16   26.40    3.11
  24  11  21    4.86    1.13
  24  21  11    4.24    0.90
  27   3  20   58.33    7.39
  27  20   3   67.70    8.59
  33   7   0    3.02    1.62
  22  16  20    0.51    1.06
  22  20  16    2.36    1.04
  26   8  20   20.22    4.60
  26  20   8   18.32    3.71
  28  10  16  155.47   15.11
  28  16  10  163.32   14.42
  32   4  10    6.24    1.73
  32  10   4    5.77    1.64
  23  17  18   16.75    2.43
  23  18  17   12.25    1.92
  26   5  21   71.62    8.24
  26  21   5   89.18   10.91
  30  11  11   17.87    1.81
  31   9  10    2.60    1.45
  31  10   9    0.68    0.77
  33   2   7    0.75    1.00
  33   7   2    4.45    3.26
  26  12  18  181.91   13.55
  26  18  12  174.39   11.91
  28   6  18   21.47    3.83
  28  18   6   27.37    3.81
  30  10  12    2.37    0.74
  30  12  10    3.19    1.58
  23  16  19    6.50    1.41
  23  19  16    7.01    1.62
  25  11  20    1.38    0.79
  25  20  11    1.49    0.83
  28   1  19    6.71    1.58
  28  19   1    7.50    1.56
  29   4  17  148.30   16.13
  29   7  16   29.85    4.92
  29  16   7   31.25    3.73
  29  17   4  112.48   11.85
  31   4  13    1.41    0.72
  31   8  11    0.53    0.85
  31  11   8    0.75    0.75
  31  13   4    1.92    0.79
  32   1  11    0.43    0.75
  32  11   1    2.88    1.81
  22  15  21   11.06    2.94
  22  21  15    6.95    1.23
  27  14  15   19.05    2.02
  27  15  14   19.15    2.07
  30   5  15   69.85    7.93
  30   9  13    0.98    0.66
  30  13   9    1.09    0.74
  30  15   5   62.78    5.94
  33   5   6   -1.49    1.26
  33   6   5   -1.07    1.04
  24  24   0   -0.68    1.79
  32   8   8   19.68    2.56
  23  15  20    1.66    1.00
  23  20  15    1.41    1.24
  24   7  23    3.51    1.34
  24  17  17    5.33    1.38
  24  23   7   21.82   10.27
  25  23   0    3.69    5.39
  27   5  20  102.90   10.44
  27   8  19    9.39    1.72
  27  13  16    8.20    1.41
  27  16  13    9.57    2.81
  27  19   8    7.93    1.58
  27  20   5  108.29   12.31
  28   3  19  124.29   18.24
  28   9  17    9.95    2.07
  28  17   9   14.91    1.92
  28  19   3   89.86   10.20
  29  12  13   16.08    1.51
  29  13  12   20.90    3.22
  31   7  12    1.32    0.96
  31  12   7    1.98    1.70
  32   3  11    8.07    1.26
  32   7   9   -0.11    1.00
  32   9   7    4.05    1.73
  32  11   3   10.23    1.85
  33   1   8    0.32    1.07
  33   4   7    3.11    1.28
  33   7   4    6.97    2.41
  33   8   1    5.22    2.28
  24  16  18    4.32    1.72
  24  18  16    8.80    2.15
  24  24   2    5.30    1.62
  30  16   0  397.85   39.97
  34   0   0  109.63   32.83
  23  23  10   52.88    4.99
  25   2  23    2.41    1.51
  25   7  22   23.48    4.45
  25  22   7   32.66    4.41
  25  23   2    2.05    1.26
  26  11  19    3.05    0.92
  26  19  11    2.47    0.85
  29  11  14    2.53    1.11
  29  14  11    4.77    2.05
  31   1  14    1.60    1.13
  31  14   1    4.86    1.36
  34   1   1   -0.28    1.28
  24  10  22   94.14    9.29
  24  22  10  118.32   14.95
  26  22   0   31.81    5.54
  30   2  16  316.55   33.32
  30   8  14   29.06    3.28
  30  14   8   34.45    6.11
  30  16   2  339.50   40.46
  32   6  10   15.04    2.41
  32  10   6   15.00    2.45
  34   2   0   31.21    8.16
  24  15  19    5.67    1.51
  24  19  15    6.94    2.75
  27  12  17   52.64    3.88
  27  17  12   44.33    3.39
  33   3   8    1.62    1.09
  33   8   3    0.13    0.94
  22  22  14  200.87   19.81
  26   2  22   23.39    3.66
  26  22   2   26.18    4.56
  34   2   2    7.54    2.88
  23  14  21   51.62    5.09
  23  21  14   37.30    3.60
  25  10  21  101.36    9.20
  25  21  10   97.40    8.69
  26   7  21   74.52    8.63
  26  21   7   69.34    8.82
  29   1  18    5.48    1.34
  29   6  17   15.00    2.58
  29  10  15   22.47    2.58
  29  15  10   31.32    2.92
  29  17   6   15.98    3.77
  29  18   1    8.71    2.09
  31   3  14   28.72    4.60
  31   6  13   -0.49    0.66
  31  13   6    1.70    0.77
  31  14   3   26.63    3.15
  34   1   3   -0.04    1.19
  34   3   1   -1.62    1.32
  24  24   4   12.51    2.62
  32  12   0   18.98    3.19
  25   4  23    4.82    1.55
  25  16  17    1.83    1.32
  25  17  16    4.84    4.86
  25  23   4    2.54    1.38
  27  21   0  110.80   12.50
  28   5  19  138.99   15.55
  28  19   5  152.09   16.64
  32   5  11   27.72    3.00
  32  11   5   29.51    3.22
  33   9   0   14.36    3.02
  24  14  20  145.06   14.87
  24  20  14  126.63   13.14
  28   8  18   10.46    2.21
  28  18   8    6.67    1.53
  30   4  16  160.04   18.62
  30  16   4  151.43   16.53
  32   2  12    5.03    1.13
  32  12   2   10.10    4.98
  34   4   0   84.90   17.00
  25  15  18    0.90    0.81
  25  18  15    3.69    1.72
  27   2  21   63.08    7.37
  27  11  18    1.53    0.87
  27  18  11    2.43    1.47
  27  21   2   91.95   10.97
  29   3  18   56.26    6.31
  29  18   3   65.72    7.82
  30   7  15   48.25    7.76
  30  15   7   31.08    3.98
  33   2   9    3.32    1.19
  33   6   7    2.49    1.34
  33   7   6    1.34    1.07
  33   9   2    6.13    1.41
  34   3   3    3.73    1.72
  26   4  22    4.18    1.45
  26  10  20  149.74   13.95
  26  20  10  117.81   10.72
  26  22   4    3.47    1.41
  28  14  14   81.81    6.35
  34   2   4    0.66    1.68
  34   4   2    3.79    1.23
  27   7  20  101.62   12.66
  27  20   7   81.19    8.95
  28  13  15   41.61    3.02
  28  15  13   46.00    3.00
  29   9  16    1.94    1.13
  29  16   9   -0.26    0.85
  33   5   8    1.92    1.07
  33   8   5    1.07    1.11
  23  13  22    2.64    0.74
  23  22  13    4.54    1.32
  25  14  19   24.84    2.49
  25  19  14   32.49    4.01
  31   5  14   44.63    4.50
  31  10  11    1.04    0.79
  31  11  10    2.17    1.49
  31  14   5   39.67    4.13
  34   1   5    0.00    1.28
  34   5   1    3.71    1.56
  28  12  16  101.30    7.61
  28  16  12   93.99    7.46
  28  20   0  337.50   57.20
  32   4  12   12.27    4.45
  32  12   4    6.14    1.30
  24   9  23    5.80    1.68
  24  13  21    3.07    0.79
  24  21  13    4.39    0.92
  24  23   9    1.53    1.28
  27   4  21   24.31    3.81
  27  21   4   32.49    4.50
  31   9  12    1.75    0.85
  31  12   9    3.28    0.72
  31  15   0  134.58   12.87
  32   9   9   -0.13    0.87
  33   4   9    0.90    1.04
  33   9   4    0.89    1.55
  24  24   6   80.83   10.70
  26  16  16   14.59    2.36
  28   2  20  223.97   24.92
  28  20   2  288.41   30.40
  30  12  12   12.21    1.49
  32   8  10    1.07    0.89
  32  10   8    2.43    1.23
  34   4   4   17.04    9.97
  25   6  23   27.27    4.28
  25   9  22    6.84    1.41
  25  22   9    6.52    1.87
  25  23   6   34.43    4.75
  26  15  17    1.51    1.07
  26  17  15    0.64    0.75
  27  10  19   65.15    6.20
  27  19  10   79.61    7.48
  29   5  18   93.84    9.63
  29  18   5   92.63    9.08
  30   1  17    6.69    1.43
  30  11  13   22.39    2.09
  30  13  11   21.33    1.96
  30  17   1    5.75    1.53
  31   2  15  121.03   12.38
  31  15   2  121.65   10.55
  33   1  10    6.24    3.51
  33  10   1    5.65    2.49
  34   3   5    1.53    1.13
  34   5   3    3.32    1.87
  30   6  16   26.23    3.56
  30  16   6   22.84    3.45
  34   6   0   47.74   35.54
  25  13  20    1.98    0.92
  25  20  13    2.70    1.23
  28   7  19   83.98    9.27
  28  11  17    2.77    1.32
  28  17  11    0.77    0.98
  28  19   7   68.22    6.77
  29   8  17    0.70    1.55
  29  17   8    1.09    0.85
  31   8  13    0.11    0.62
  31  13   8   -0.28    0.77
  32   1  13    3.60    0.81
  32   7  11    8.31    1.39
  32  11   7    9.61    1.55
  32  13   1    1.07    0.72
  26   6  22    1.75    1.07
  26  14  18   36.37    3.90
  26  18  14   45.68    4.45
  26  22   6    1.73    1.15
  30  10  14   20.62    2.75
  30  14  10   13.74    1.68
  34   2   6    0.40    1.24
  34   6   2    3.11    1.88
  26   9  21   11.33    1.92
  26  21   9   20.62    2.86
  30   3  17   48.64    7.03
  30  17   3   54.22    7.63
  33   3  10    2.85    1.36
  33  10   3    3.56    1.17
  20  20  20   92.97   17.32
  28   4  20  140.48   15.02
  28  20   4  151.07   15.00
  21  19  20    8.39    1.62
  21  20  19    9.07    1.77
  23  23  12   66.75    4.92
  25   1  24   -1.07    1.17
  25  24   1    1.32    1.15
  29  19   0  150.58   14.93
  31   4  15   35.92    4.26
  31  15   4   33.75    3.92
  32   3  13   26.06    2.90
  32  13   3   15.08    1.94
  33   7   8    6.58    1.73
  33   8   7    7.97    1.88
  24  12  22  159.59   13.14
  24  22  12  180.10   14.29
  32   6  12   19.28    2.86
  32  12   6   17.34    2.32
  21  21  18   30.93    4.43
  22  19  19    1.96    1.00
  26   1  23    3.49    2.02
  26  13  19    1.24    0.74
  26  19  13    0.96    0.62
  26  23   1    1.00    1.15
  27   6  21    3.15    1.45
  27  21   6    2.02    2.15
  29   2  19  183.94   18.88
  29  13  14   28.87    2.37
  29  14  13   26.42    2.13
  29  19   2  150.23   16.13
  30   9  15    3.81    1.32
  30  15   9    1.85    0.85
  31   7  14    4.82    1.04
  31  14   7    5.26    1.28
  33   6   9    1.62    0.96
  33   9   6   -1.17    1.00
  34   1   7    1.77    1.09
  34   5   5    5.82    3.69
  34   7   1    1.00    1.26
  22  18  20   64.89    8.24
  22  20  18   91.12    9.97
  28  10  18  113.04   10.01
  28  18  10  113.21   12.34
  34   4   6    0.25    1.13
  34   6   4    0.21    1.07
  25   3  24    1.79    1.83
  25  12  21  113.70    7.44
  25  21  12  128.46    8.78
  25  24   3    1.90    1.21
  27   9  20   24.65    5.80
  27  15  16   11.61    2.15
  27  16  15   20.11    5.92
  27  20   9   15.49    2.34
  29  12  15   81.06    6.92
  29  15  12   67.81    4.96
  33  11   0   14.15    2.04
  22  17  21    2.94    2.60
  22  21  17    1.30    0.98
  23  18  19   17.49    2.98
  23  19  18   16.92    2.62
  26   3  23    9.33    1.94
  26  23   3    7.86    2.11
  27   1  22    5.77    1.41
  27  14  17   47.55    4.17
  27  17  14   34.38    3.34
  27  22   1    4.54    1.34
  29   7  18   40.90    5.64
  29  18   7   46.53    5.79
  30   5  17   62.57    7.24
  30  17   5   83.15   10.84
  33   2  11    9.12    1.60
  33   5  10    4.43    1.41
  33  10   5    7.20    2.83
  33  11   2   25.27    2.75
  34   3   7    7.31    1.85
  34   7   3    7.11    2.04
  24  24   8  167.04   19.94
  23  17  20    9.42    1.53
  23  20  17    3.69    1.15
  25   8  23  138.54   13.61
  25  23   8  100.02   11.16
  29   4  19   73.05    8.12
  29  11  16    1.51    0.83
  29  16  11    0.75    0.75
  29  19   4   87.56    8.80
  31   1  16    3.39    1.04
  31  16   1    1.30    1.04
  32   5  13   66.58    5.73
  32  13   5   47.40    3.98
  26  12  20  197.23   15.51
  26  20  12  210.03   18.21
  28   6  20   14.68    3.13
  28  20   6   16.26    3.28
  30   8  16    6.18    4.64
  30  16   8    2.79    2.39
  32  14   0  123.75   10.14
  34   8   0    1.39    2.15
  27   3  22   30.17    5.13
  27  13  18    3.71    2.13
  27  18  13    1.34    0.62
  27  22   3   28.19    4.37
  31   6  15   22.35    2.56
  31  15   6   19.13    2.47
  22  22  16   18.64    4.30
  24  18  18   18.62    2.73
  26   8  22   53.49    8.12
  26  22   8   43.22    6.97
  30  18   0  155.45   16.09
  32   2  14  106.37    9.40
  32  10  10   -0.06    0.83
  32  14   2  102.85    8.95
  34   2   8   12.23    2.88
  34   8   2    6.86    2.09
  23  16  21    0.11    0.89
  23  21  16   -0.13    0.90
  24  11  23    4.52    1.07
  24  17  19    4.33    2.04
  24  19  17    2.90    1.51
  24  23  11    3.98    1.23
  25   5  24    6.67    3.75
  25  24   5    3.79    2.60
  28   1  21    8.05    2.45
  28   9  19   21.13    3.03
  28  19   9   29.53    3.77
  28  21   1    6.94    2.66
  31   3  16   25.33    4.01
  31  11  12    2.13    0.77
  31  12  11    2.15    0.74
  31  16   3   32.00    3.60
  32   9  11    1.39    0.81
  32  11   9   -0.04    0.83
  33   4  11    3.86    1.36
  33  11   4    7.03    3.68
  35   1   0   11.97    3.52
  30   2  18  179.17   23.75
  30  18   2  152.19   18.55
  34   6   6    3.26    1.17
  25  11  22    2.09    1.92
  25  22  11    1.53    1.17
  26   5  23   17.62    2.88
  26  23   5   18.51    2.88
  29  10  17   17.68    2.28
  29  17  10   18.02    2.30
  31  10  13    8.18    1.15
  31  13  10    8.99    1.32
  34   5   7    3.64    1.41
  34   7   5    4.62    1.51
  35   1   2    5.94    2.32
  35   2   1    9.05    5.35
  24  16  20    3.88    3.02
  24  20  16    0.21    1.28
  32   8  12    2.64    1.58
  32  12   8    4.05    4.00
  27   8  21   13.21    2.75
  27  12  19   99.85    8.10
  27  19  12   87.60    7.37
  27  21   8   10.67    1.75
  28   3  21   40.95    4.73
  28  15  15   52.11    4.13
  28  21   3   50.13    7.37
  33   1  12   10.70    4.45
  33   8   9    2.00    2.34
  33   9   8   -1.11    0.98
  33  12   1    2.53    0.81
  35   3   0    5.75    2.11
  28  14  16  126.82    9.20
  28  16  14  142.31    9.93
  32   4  14   58.95    5.47
  32  14   4   46.10    7.60
  34   4   8    4.30    3.09
  34   8   4    2.05    1.73
  23  15  22    3.96    1.23
  23  22  15    1.15    0.83
  25  17  18    2.47    0.94
  25  18  17    6.28    2.39
  26  11  21    2.71    2.56
  26  21  11    5.64    3.32
  27   5  22   62.70    8.37
  27  22   5   58.97    7.86
  29   6  19    9.65    2.71
  29  19   6   14.02    2.21
  30   7  17   40.48    6.94
  30  13  13   54.41    3.49
  30  17   7   30.55    4.45
  31   9  14    6.50    0.96
  31  14   9    6.92    1.30
  33   7  10   16.53    2.98
  33  10   7   32.57    4.32
  34   1   9    1.45    1.21
  34   9   1    0.28    1.04
  35   2   3    4.32    1.55
  35   3   2    0.66    1.34
  30   4  18   62.59    7.63
  30  12  14   92.74    6.28
  30  14  12  103.66    6.97
  30  18   4   75.22    9.76
  24  15  21    1.19    0.94
  24  21  15    5.97    2.43
  25  16  19    2.83    1.09
  25  19  16    5.16    2.19
  28  13  17   14.04    1.60
  28  17  13   13.19    1.47
  29   1  20    7.67    2.00
  29  20   1    3.94    1.28
  31   5  16   30.81    4.60
  31  16   5   29.87    3.66
  32   7  13   14.85    1.62
  32  13   7   19.79    1.92
  33   3  12   15.87    3.60
  33  12   3    7.07    1.85
  35   1   4    2.39    1.24
  35   4   1    4.17    2.13
  29   9  18    3.84    1.13
  29  18   9    6.07    2.11
  30  11  15    9.80    1.49
  30  15  11    8.29    1.38
  33   6  11    1.26    0.92
  33  11   6    1.92    0.85
  34   3   9    8.63    1.83
  34   9   3   10.74    2.39
  28   8  20    3.56    1.75
  28  20   8    4.99    2.51
  25   7  24    1.77    1.68
  25  15  20    3.39    1.13
  25  20  15    3.51    1.34
  25  24   7    3.32    2.22
  25  25   0   35.04    6.80
  27  11  20    0.74    0.85
  27  20  11    1.58    1.04
  28   5  21   73.26    8.90
  28  21   5  109.03   12.51
  29   3  20   48.44    5.16
  29  20   3   31.96    4.81
  31   8  15    2.07    0.83
  31  15   8    4.32    1.47
  31  17   0   29.80    3.56
  32   1  15    1.07    1.02
  32  15   1    3.03    1.85
  35   3   4    5.67    2.51
  35   4   3    2.22    1.56
  35   5   0   11.38    4.71
  24  24  10  294.33   28.57
  26  24   0   64.23   10.05
  28  12  18   79.31    6.73
  28  18  12   97.59    8.42
  23  23  14   15.62    1.73
  25  10  23  173.48   15.10
  25  23  10  180.95   16.06
  25  25   2   20.45    3.35
  26   7  23   23.75    3.52
  26  17  17    2.71    2.19
  26  23   7   17.13    2.64
  31   2  17   17.83    3.37
  31  17   2   21.50    3.26
  34   7   7    4.07    1.73
  35   2   5    3.03    1.30
  35   5   2    2.51    3.00
  24  14  22  113.81    8.71
  24  22  14   95.10    8.25
  26   2  24   36.30    6.13
  26  16  18    9.86    1.83
  26  18  16   10.20    2.37
  26  24   2   49.38    6.95
  30  10  16    7.61    2.39
  30  16  10    3.73    1.02
  32   6  14    3.35    1.24
  32  14   6    4.37    1.11
  34   6   8    0.92    1.39
  34   8   6    1.23    1.11
  34  10   0    4.82    2.60
  27  23   0   49.74    7.76
  32   3  15   16.58    2.43
  32  15   3   16.23    2.09
  33   5  12   14.64    1.90
  33  12   5   15.45    2.51
  33  13   0   13.12    1.62
  26  10  22  122.88   13.23
  26  22  10  155.22   21.41
  30   6  18    8.97    2.41
  30  18   6    7.80    1.81
  34   2  10   13.80    2.77
  34  10   2   13.66    3.41
  25  14  21   40.65    3.58
  25  21  14   46.00    3.77
  26  15  19    2.54    1.72
  26  19  15   -0.38    0.96
  27   2  23   56.58    7.44
  27   7  22   45.46    6.31
  27  22   7   42.27    5.05
  27  23   2   33.49    4.79
  29  14  15  110.61    6.73
  29  15  14  108.56    6.86
  30   1  19    5.60    1.49
  30  19   1    3.92    1.55
  33   2  13   12.85    1.87
  33  13   2   12.38    1.79
  34   5   9   16.74    3.32
  34   9   5   12.55    3.68
  35   1   6    0.21    1.24
  35   6   1    2.41    1.38
  25  25   4    2.07    1.17
  28  11  19    0.13    1.07
  28  19  11    1.21    0.92
  29   5  20   99.38   10.69
  29   8  19    1.90    1.00
  29  13  16   24.61    2.24
  29  16  13   23.16    2.26
  29  19   8    2.32    1.30
  29  20   5   64.87    8.50
  31   4  17    4.62    1.47
  31   7  16    2.34    1.23
  31  16   7    2.21    1.09
  31  17   4    3.60    1.17
  32  11  11    2.32    1.07
  35   4   5    0.74    1.13
  35   5   4    2.21    2.19
  26   4  24    9.48    2.77
  26  24   4    8.82    2.83
  28  22   0  169.52   21.03
  32  10  12    5.73    1.55
  32  12  10    6.43    1.68
  27  10  21   71.41    7.27
  27  21  10   60.46    6.09
  30   3  19   26.95    3.79
  30   9  17    1.92    1.24
  30  17   9    3.83    1.32
  30  19   3   39.80    5.75
  33   9  10   -0.72    0.90
  33  10   9   10.97    4.79
  35   3   6    3.41    1.49
  35   6   3    0.79    1.30
  26  14  20   79.70    6.35
  26  20  14   56.62    4.90
  28   2  22  156.41   21.49
  28  22   2  134.66   24.24
  34   4  10    6.09    2.34
  34  10   4    1.56    1.77
  24  13  23    3.28    0.81
  24  23  13    2.56    1.23
  27   4  23    9.12    1.92
  27  16  17   12.59    2.02
  27  17  16   12.59    1.85
  27  23   4   13.25    3.81
  28   7  21   88.94    9.23
  28  21   7   66.28    6.86
  29  12  17   56.24    5.65
  29  17  12   61.68    5.54
  31  12  13   27.61    2.53
  31  13  12   34.88    2.98
  32   5  15   30.66    3.51
  32   9  13    0.90    0.58
  32  13   9    1.51    1.24
  32  15   5   23.73    2.92
  33   4  13   13.36    1.51
  33   8  11   -0.60    0.87
  33  11   8    0.94    1.28
  33  13   4   15.27    1.72
  35   7   0   10.74    8.59
  25  13  22    0.53    0.62
  25  22  13    1.60    1.11
  27  15  18    4.00    1.24
  27  18  15    4.32    1.13
  31  11  14    2.71    1.17
  31  14  11    4.50    2.07
  34   1  11    0.28    0.92
  34  11   1    0.02    0.94
  35   2   7    0.08    1.06
  35   7   2    2.13    1.24
  32  16   0    6.45    2.00
  21  21  20   27.67    3.64
  25   9  24    4.81    2.22
  25  24   9    1.49    1.49
  29  21   0  160.99   15.98
  33   7  12   63.63    6.86
  33  12   7   69.56    6.13
  22  20  20  191.59   23.39
  28   4  22   49.87    7.05
  28  10  20   64.87    8.07
  28  20  10   53.20    7.07
  28  22   4   56.58    7.69
  32   2  16    5.18    1.30
  32   8  14   11.25    1.75
  32  14   8   13.55    1.88
  32  16   2    4.47    1.19
  34   8   8    3.77    1.43
  22  19  21    2.24    1.02
  22  21  19    6.13    2.26
  25  25   6    2.19    1.17
  26   9  23    8.91    1.72
  26  13  21    0.49    0.68
  26  21  13    1.88    0.72
  26  23   9    6.14    2.53
  27  14  19   61.19    4.82
  27  19  14   57.82    4.56
  29   2  21  128.25   14.19
  29  11  18   13.14    5.80
  29  18  11    1.34    0.92
  29  21   2  150.64   16.66
  30   5  19   53.54    6.45
  30  19   5   44.52    5.90
  31   1  18    3.45    1.04
  31   6  17    0.13    1.21
  31  10  15    3.30    1.26
  31  15  10    1.83    0.70
  31  17   6    1.13    1.23
  31  18   1    0.87    1.07
  33   1  14    1.36    0.81
  33  14   1    1.72    0.83
  34   3  11   15.44    3.79
  34   7   9    7.09    2.26
  34   9   7   11.85    2.47
  34  11   3   17.36    3.41
  35   5   6    5.05    3.83
  35   6   5    5.16    4.77
  26   6  24    1.32    1.13
  26  24   6    6.78    5.13
  30   8  18    4.64    1.51
  30  18   8    5.54    1.34
  23  19  20   10.50    2.26
  23  20  19    9.37    2.54
  29   7  20   41.56    4.79
  29  20   7   54.98    6.41
  35   1   8    4.45    4.01
  35   4   7    0.85    1.13
  35   7   4    1.66    1.38
  35   8   1    2.60    1.88
  22  22  18   49.34    6.20
  30  14  14  221.71   10.95
  34   6  10    0.30    1.00
  34  10   6   -1.75    1.11
  23  18  21    6.99    1.43
  23  21  18   10.16    1.96
  27   6  23    1.30    1.43
  27   9  22   12.02    2.37
  27  22   9   21.47    3.19
  27  23   6    2.73    1.34
  30  13  15   87.60    5.62
  30  15  13   85.81    5.99
  31   3  18   12.38    2.09
  31  18   3   11.89    2.79
  33   3  14    9.44    1.53
  33   6  13    6.01    1.30
  33  13   6    7.86    2.00
  33  14   3    5.77    1.79
  24  24  12  307.82   33.58
  28  16  16  143.67   12.38
  32   4  16    1.45    0.96
  32  16   4    0.19    0.89
  36   0   0   52.96   18.41
  24  19  19    2.32    1.30
  25  12  23  189.46   16.04
  25  23  12  156.43   13.38
  27  13  20    1.38    1.04
  27  20  13    2.17    1.00
  28  15  17   33.38    3.39
  28  17  15   36.24    3.58
  29   4  21   47.36    6.88
  29  21   4   51.45    7.93
  31   9  16    3.56    0.94
  31  16   9    5.94    1.36
  32   7  15   10.25    1.58
  32  15   7   14.68    1.87
  35   3   8   12.68    8.52
  35   8   3    5.48    1.49
  36   1   1    6.56    4.07
  24  18  20   25.76    3.79
  24  20  18   27.40    5.01
  30  12  16   57.84    5.09
  30  16  12   56.09    5.45
  30  20   0  319.73   34.87
  34  12   0   27.65    4.09
  36   2   0    6.45    1.70
  23  17  22    1.60    1.17
  23  22  17    1.72    0.89
  26   1  25    3.19    2.04
  26  25   1    1.32    1.26
  29  10  19   16.21    2.88
  29  19  10    8.48    1.62
  34   5  11   16.28    2.79
  34  11   5   27.65    4.37
  26  12  22  171.88   17.96
  26  22  12  189.67   31.32
  28   6  22    2.92    1.73
  28  14  18  114.57    8.16
  28  18  14  115.89    8.07
  28  22   6    3.75    1.56
  30   2  20  277.23   29.33
  30  20   2  247.72   24.95
  34   2  12    3.94    1.32
  34  12   2    5.82    1.56
  36   2   2  111.89   17.60
  24  17  21    1.15    1.00
  24  21  17    4.24    1.90
  27   1  24    3.43    2.04
  27  24   1    3.13    4.32
  28   9  21   22.03    3.58
  28  21   9   33.17    3.69
  35   9   0    5.64    1.96
  36   1   3    1.30    1.26
  36   3   1    0.53    1.28
  25  18  19    3.22    1.87
  25  19  18    3.32    1.00
  26   3  25    2.02    1.19
  26  25   3    2.77    1.72
  30   7  19   17.53    3.09
  30  11  17    6.29    1.90
  30  17  11    2.19    1.00
  30  19   7   37.98    5.15
  31   5  18   27.06    5.69
  31  18   5   25.74    3.86
  33   5  14    6.73    1.06
  33  10  11    0.17    0.81
  33  11  10   -0.49    0.77
  33  14   5   11.46    2.85
  35   2   9    2.15    1.17
  35   6   7    2.83    2.36
  35   7   6    3.24    2.24
  35   9   2   -1.60    1.09
  32  12  12   39.35    3.86
  36   4   0   58.29   12.46
  23  23  16    1.41    1.11
  25  17  20    3.43    1.09
  25  20  17    1.64    1.17
  25  25   8   29.70    3.92
  27   3  24    8.61    3.13
  27  12  21   53.98    6.24
  27  21  12   52.41    5.88
  27  24   3    4.69    1.62
  28   1  23    0.23    1.26
  28  13  19    2.79    0.85
  28  19  13    4.24    1.79
  28  23   1    2.28    1.04
  31   8  17    0.79    1.51
  31  17   8   -0.41    0.89
  32   1  17    2.24    1.45
  32  11  13    8.56    1.47
  32  13  11    7.54    1.32
  32  17   1    2.64    0.94
  33   9  12    4.96    1.15
  33  12   9    3.24    1.38
  33  15   0    5.24    1.07
  35   5   8    2.79    1.66
  35   8   5    7.80    2.77
  36   3   3    0.81    1.98
  24  16  22   -0.30    0.81
  24  22  16   -1.26    0.79
  26   8  24   26.59    4.86
  26  24   8   30.64    5.47
  30   4  20  125.61   14.98
  30  20   4  136.62   17.98
  32   6  16    9.97    4.00
  32  16   6    3.64    1.24
  34   4  12    9.08    1.73
  34  12   4    9.44    1.68
  36   2   4    2.45    2.04
  36   4   2    4.88    2.02
  29   6  21    2.15    1.96
  29  21   6    2.32    1.53
  33   2  15    7.22    1.49
  33  15   2    9.84    1.56
  34   9   9   21.79    3.45
  32  10  14    0.87    0.68
  32  14  10    1.15    0.90
  34   8  10    2.30    1.36
  34  10   8   -0.34    0.96
  25  11  24    0.75    0.96
  25  16  21    1.32    0.75
  25  21  16    0.53    0.79
  25  24  11    1.98    1.28
  27   8  23   24.44    4.35
  27  23   8   18.77    2.79
  28   3  23   17.58    2.94
  28  23   3   10.31    2.17
  29   9  20    7.67    1.81
  29  15  16   80.29    5.67
  29  16  15   81.13    5.90
  29  20   9    8.24    2.13
  31  19   0  231.62   25.14
  32   3  17    6.22    1.47
  32  17   3   10.99    2.05
  33   8  13    2.83    0.90
  33  13   8    6.50    1.39
  35   4   9    1.11    1.06
  35   9   4    0.21    1.09
  36   1   5   -1.24    1.17
  36   5   1    1.51    1.24
  26  18  18    0.77    1.36
  30  10  18    8.86    1.68
  30  18  10    5.39    1.28
  26   5  25    2.66    1.19
  26  11  23    7.01    2.43
  26  17  19    0.68    1.13
  26  19  17    2.00    1.19
  26  23  11    3.34    1.06
  26  25   5    1.11    1.51
  29   1  22    1.66    1.17
  29  14  17  108.71    7.31
  29  17  14   82.25    5.90
  29  22   1    2.24    1.53
  31   2  19  139.88   14.47
  31  13  14   51.92    3.62
  31  14  13   60.95    4.26
  31  19   2  186.45   18.34
  34   1  13   -0.38    0.68
  34   7  11   14.15    2.49
  34  11   7   31.81    4.90
  34  13   1    0.06    0.72
  35   1  10   -0.40    1.11
  35  10   1    1.11    1.07
  28  12  20   38.62    4.64
  28  20  12   30.96    4.43
  36   4   4    4.52    1.68
  24  15  23    6.78    2.94
  24  23  15    1.00    0.70
  27   5  24   12.82    3.09
  27  24   5    6.22    1.77
  31  12  15   30.96    3.35
  31  15  12   30.15    2.66
  32   9  15    2.43    0.94
  32  15   9    4.64    2.26
  33   4  15    4.49    1.30
  33  15   4    2.75    0.85
  36   3   5    1.55    1.55
  36   5   3   -0.49    1.24
  26  16  20    8.95    1.38
  26  20  16    3.86    1.21
  28   8  22    2.86    1.04
  28  22   8    5.33    1.66
  36   6   0   -1.92    1.21
  25  15  22    1.32    1.26
  25  22  15    1.49    0.81
  27  11  22    0.89    1.06
  27  22  11    2.00    0.92
  29   3  22   15.64    2.83
  29  13  18   10.63    1.36
  29  18  13   11.33    1.64
  29  22   3   21.32   10.21
  31   7  18    4.00    1.28
  31  18   7   10.03    6.84
  33   7  14   35.24    4.66
  33  14   7   34.53    3.41
  34   3  13    9.59    1.73
  34  13   3    7.58    1.62
  35   3  10   17.02    6.43
  35  10   3    7.22    2.39
  30   6  20   24.41    4.03
  30  20   6   18.38    3.30
  34   6  12   19.24    3.28
  34  12   6   20.92    3.69
  36   2   6   41.01   12.40
  36   6   2   37.99    6.45
  28   5  23   27.10    3.77
  28  23   5   20.47    3.11
  31   4  19   69.94    8.50
  31  11  16    6.22    1.28
  31  16  11    4.20    0.94
  31  19   4   58.33    6.28
  32   5  17   13.10    2.51
  32  17   5   16.60    3.15
  35   7   8    4.24    2.17
  35   8   7    4.37    1.53
  26  15  21    0.32    0.62
  26  21  15    2.54    1.66
  27  17  18    3.26    1.32
  27  18  17    0.23    0.85
  30   1  21    0.79    1.11
  30   9  19    4.37    1.32
  30  19   9    7.75    1.77
  30  21   1    3.84    1.15
  35   6   9    2.41    1.04
  35   9   6    2.15    1.06
  32   8  16    1.07    0.87
  32  16   8    1.77    1.23
  27  16  19   12.66    1.79
  27  19  16   20.00    2.71
  28  11  21    1.47    1.04
  28  21  11    3.98    1.19
  29   8  21    2.62    1.06
  29  12  19   21.41    3.22
  29  19  12   28.42    3.39
  29  21   8    0.87    1.32
  33   1  16    1.09    0.83
  33  16   1    2.68    1.36
  35  11   0    0.04    0.87
  36   1   7    0.08    1.21
  36   5   5    2.24    1.38
  36   7   1    1.49    1.13
  24  24  14  118.30   12.55
  32  18   0  268.56   27.76
  36   4   6    0.62    1.13
  36   6   4    0.68    1.24
  25  14  23   36.28    3.54
  25  23  14   45.97    3.71
  25  25  10   58.61    7.24
  26   7  25   -0.21    1.19
  26  25   7    3.73    1.15
  29   5  22   20.79    3.62
  29  22   5   38.09    5.67
  30   3  21   11.65    2.32
  30  15  15  131.04    6.75
  30  21   3   16.62    2.90
  31  10  17    9.01    2.47
  31  17  10   10.23    1.75
  33   6  15    3.73    1.23
  33  15   6    3.51    0.81
  34   5  13   20.24    2.39
  34  13   5   20.03    3.68
  35   2  11    3.49    2.19
  35   5  10   18.21    3.02
  35  10   5   11.93    2.60
  35  11   2    0.57    0.96
  26  10  24   82.57    9.67
  26  24  10   45.10    6.56
  26  26   0    1.62    1.73
  30  14  16  154.18    9.65
  30  16  14  170.17   12.23
  32   2  18  199.40   22.90
  32  18   2  242.25   25.63
  34  14   0   17.56    2.53
  27   7  24    7.63    2.39
  27  15  20    0.00    0.62
  27  20  15    0.40    0.66
  27  24   7    7.63    1.68
  27  25   0   -0.41    1.32
  33   3  16    3.98    0.96
  33  11  12   -0.02    0.72
  33  12  11    0.25    0.79
  33  16   3    5.65    1.92
  36   3   7    8.46    2.04
  36   7   3    1.92    1.62
  26  14  22   32.27    3.22
  26  22  14   29.23    3.47
  26  26   2    1.43    1.11
  34   2  14   39.14    4.41
  34  10  10    0.36    1.24
  34  14   2   39.79    4.11
  27   2  25    4.32    3.26
  27  10  23   61.70    7.50
  27  23  10   53.73    6.94
  27  25   2    0.70    1.30
  30  13  17   57.99    5.67
  30  17  13   56.01    4.88
  31   6  19   11.70    2.70
  31  19   6   11.10    2.05
  33  10  13   -0.70    0.66
  33  13  10    3.09    1.19
  34   9  11    5.58    1.62
  34  11   9    7.82    1.72
  28  24   0    5.52    1.73
  36   8   0   35.62    6.56
  28   7  23   21.09    3.62
  28  17  17   24.97    3.32
  28  23   7   28.21    4.00
  29  11  20    5.03    1.02
  29  20  11    3.47    1.24
  31   1  20    2.13    0.98
  31  20   1    3.88    1.73
  32   7  17    4.92    1.39
  32  13  13   41.42    3.60
  32  17   7    9.39    1.66
  35   4  11    2.54    1.39
  35  11   4    1.00    0.96
  28   2  24    2.83    1.64
  28  16  18   84.75    8.29
  28  18  16   70.15    7.11
  28  24   2    2.81    1.66
  30   8  20    1.15    1.21
  30  20   8    1.02    1.23
  32   4  18  117.66   13.81
  32  12  14   30.25    2.98
  32  14  12   30.38    2.92
  32  18   4   96.80   10.95
  34   8  12    4.33    1.28
  34  12   8    3.02    1.19
  36   2   8    4.79    3.05
  36   8   2    0.00    1.04
  22  21  21   10.55    1.98
  27  14  21   22.41    2.22
  27  21  14   29.65    4.69
  30   5  21   45.63    6.62
  30  21   5   40.63    5.86
  31   9  18    3.58    1.23
  31  18   9    4.13    1.15
  33   9  14    2.86    1.43
  33  14   9    1.53    0.89
  22  22  20  182.06   18.51
  26  26   4    2.75    1.36
  28  10  22   38.56    5.26
  28  22  10   32.72    4.62
  30  12  18   51.36    6.39
  30  18  12   51.49    5.84
  34   4  14   22.71    2.75
  34  14   4   22.24    2.60
  36   6   6   22.41    4.92
  23  20  21   18.00    3.77
  23  21  20   10.38    1.88
  25  13  24    3.35    0.98
  25  24  13    1.49    0.98
  27   4  25    3.43    1.94
  27  25   4    0.19    1.06
  28  15  19   10.50    1.56
  28  19  15    7.84    1.26
  29  23   0   18.34    3.09
  31   3  20   11.06    2.62
  31  20   3    7.46    1.83
  32  11  15   12.10    1.73
  32  15  11    8.44    1.36
  33   5  16    2.58    0.90
  33  16   5    2.81    0.96
  35   1  12    0.96    1.00
  35   8   9   -1.15    1.19
  35   9   8    1.53    1.11
  35  12   1   -0.45    1.55
  36   5   7    4.11    1.81
  36   7   5    1.77    1.49
  37   1   0    5.67    2.45
  23  19  22    8.12    1.70
  23  22  19    3.19    1.15
  26  13  23    2.30    1.77
  26  23  13    5.96    4.77
  29   2  23   10.78    2.81
  29   7  22   37.66    5.56
  29  22   7   34.43    5.15
  29  23   2   18.21    3.19
  34   7  13   13.64    1.90
  34  13   7   11.50    1.83
  35   7  10   18.53    2.96
  35  10   7   20.30    3.77
  37   1   2    4.50    1.73
  37   2   1    6.88    2.71
  24  20  20   86.98    9.48
  28   4  24    3.64    1.77
  28  24   4    3.79    3.24
  36   4   8    0.49    1.36
  36   8   4    2.09    1.15
  24  19  21    3.81    2.17
  24  21  19    1.24    0.92
  33   8  15    3.60    1.00
  33  15   8    5.28    1.07
  33  17   0   88.05    9.52
  35   3  12    7.11    2.00
  35  12   3    5.97    1.55
  36   1   9    0.85    1.26
  36   9   1    0.60    1.28
  37   3   0    9.01    5.79
  28  14  20   39.80    3.79
  28  20  14   26.84    2.79
  32  10  16   28.78    3.43
  32  16  10   29.76    3.19
  23  23  18   10.21    1.68
  26   9  25    0.81    1.02
  26  25   9    0.62    1.17
  27  13  22    0.85    0.75
  27  22  13    3.39    1.77
  29  10  21    9.88    2.02
  29  21  10    7.52    1.79
  30  11  19    1.70    1.23
  30  19  11    0.75    0.87
  31  14  15   82.49    5.13
  31  15  14   76.40    4.50
  33   2  17   63.46    7.12
  33  17   2   66.26    7.35
  34   1  15    0.15    0.60
  34  15   1    0.75    0.87
  35   6  11    1.23    1.21
  35  11   6    2.90    1.26
  37   2   3    4.99    2.09
  37   3   2    6.03    2.53
  24  18  22   40.63    5.52
  24  22  18   43.03    5.43
  30  22   0   66.74    9.71
  32   6  18   10.61    1.81
  32  18   6   16.04    2.96
  25  19  20    6.14    1.58
  25  20  19    4.62    1.47
  27   9  24    6.54    1.98
  27  24   9    5.26    1.79
  29   4  23    6.16    1.51
  29  16  17   77.29    5.45
  29  17  16   68.05    5.97
  29  23   4   10.86    2.56
  31   5  20   17.09    2.90
  31   8  19    2.92    1.87
  31  13  16   64.08    5.03
  31  16  13   55.58    4.39
  31  19   8    1.96    2.17
  31  20   5   15.98    2.81
  32   1  19    1.90    1.39
  32  19   1    1.13    1.04
  36   3   9    8.73    2.21
  36   9   3    6.99    2.00
  37   1   4    5.48    2.49
  37   4   1    4.20    1.98
  26  26   6   10.91    2.66
  30   2  22   41.90    6.80
  30  22   2   55.80    7.93
  34   6  14    2.81    0.92
  34  14   6    3.64    2.62
  25  18  21    1.23    0.90
  25  21  18    3.41    0.90
  27   6  25    6.07    1.77
  27  25   6    4.00    1.49
  29  15  18   27.95    2.56
  29  18  15   26.82    2.43
  30   7  21   24.10    3.79
  30  21   7   24.76    4.35
  34   3  15    5.22    1.04
  34  15   3    5.62    1.47
  24  17  23    1.13    0.79
  24  23  17    1.23    0.89
  25  25  12   41.90    5.33
  28   9  23   10.87    2.13
  28  13  21   -0.19    0.74
  28  21  13    1.66    1.60
  28  23   9   21.11    3.13
  31  12  17   53.02    5.43
  31  17  12   50.30    4.88
  32   3  19    4.01    1.26
  32   9  17    1.83    1.17
  32  17   9    1.24    1.17
  32  19   3    2.21    1.09
  33   4  17   41.18    4.45
  33   7  16   17.92    2.30
  33  16   7   16.34    2.45
  33  17   4   32.11    4.24
  35   5  12   18.60    3.03
  35  12   5   11.27    2.34
  35  13   0   58.29    6.24
  36   7   7   17.89    3.47
  37   3   4    2.53    1.64
  37   4   3    7.71    2.28
  37   5   0   16.92    4.67
  26  12  24   47.27    6.52
  26  24  12   82.62    9.52
  28   6  24    1.66    1.56
  28  24   6   -1.02    1.02
  36   6   8    2.79    1.09
  36   8   6    2.41    1.43
  36  10   0    0.90    1.30
  25  17  22    1.34    0.92
  25  22  17    2.21    1.06
  26  19  19    1.21    0.79
  29  14  19   32.11    4.00
  29  19  14   38.81    3.34
  34  11  11   -0.23    0.85
  35   2  13   36.90    4.82
  35  13   2   54.16    5.62
  37   2   5    7.43    2.21
  37   5   2    2.34    1.38
  26  18  20    0.47    0.89
  26  20  18    4.03    2.70
  30   4  22   21.45    4.41
  30  10  20    1.77    1.07
  30  20  10    0.74    0.96
  30  22   4   19.92    3.75
  34  10  12    0.43    0.89
  34  12  10   -1.51    0.77
  36   2  10    7.14    2.51
  36  10   2   -0.60    1.39
  27  12  23   40.44    4.96
  27  23  12   67.43    9.37
  31  21   0   39.45    7.09
  33  12  13    2.43    0.66
  33  13  12    2.60    1.32
  36   5   9   14.21    3.11
  36   9   5   15.25    4.37
  26  17  21    0.66    1.00
  26  21  17    0.49    0.83
  27   1  26    0.40    1.21
  27  26   1    3.37    1.73
  29   6  23    3.64    1.49
  29   9  22   12.50    2.51
  29  22   9   11.12    2.68
  29  23   6    2.28    1.11
  31   2  21   36.75    6.14
  31  11  18    1.68    1.11
  31  18  11    1.68    0.98
  31  21   2   40.93    5.67
  33  11  14    6.60    1.21
  33  14  11    4.35    1.09
  34   5  15    8.84    1.28
  34   9  13    3.62    1.79
  34  13   9    2.54    1.23
  34  15   5    8.50    1.26
  35   9  10    7.54    1.85
  35  10   9    8.09    2.51
  37   1   6    1.45    1.38
  37   6   1    5.48    1.90
  24  24  16    0.92    0.81
  25  16  23    2.11    1.13
  25  23  16    0.41    0.75
  28   1  25    0.87    1.02
  28  25   1   -1.92    1.09
  29  13  20    3.39    1.92
  29  20  13    2.49    0.94
  31   7  20   10.10    2.32
  31  20   7   10.05    2.56
  32   5  19    3.47    1.34
  32  19   5    6.92    1.75
  35   4  13   14.55    2.70
  35   8  11    2.62    1.32
  35  11   8    2.34    1.24
  35  13   4   15.76    2.28
  37   4   5    2.37    1.68
  37   5   4    3.84    1.58
  28  12  22   21.88    3.37
  28  22  12   17.24    2.81
  30  16  16  146.29    9.33
  32   8  18    4.60    1.36
  32  18   8    9.52    1.75
  34  16   0   94.42    8.09
  36   4  10   -0.58    1.11
  36  10   4    1.83    1.28
  27   3  26    1.21    1.68
  27  18  19    0.85    0.77
  27  19  18    2.92    0.89
  27  26   3    3.71    2.36
  30  15  17  108.88    6.54
  30  17  15  129.00    7.78
  33   1  18    0.04    0.85
  33   6  17    8.07    1.94
  33  10  15    7.82    1.21
  33  15  10    9.89    1.39
  33  17   6    4.82    1.23
  33  18   1   -1.41    0.81
  37   3   6    2.94    1.96
  37   6   3    0.15    1.07
  26  16  22    1.87    1.45
  26  22  16    1.11    0.79
  26  26   8   26.67    4.56
  32  14  14   50.40    4.24
  34   2  16   65.83    5.80
  34   8  14   10.95    1.83
  34  14   8   12.68    2.53
  34  16   2   54.13    5.35
  27   8  25   14.51    2.90
  27  17  20    4.26    2.96
  27  20  17    0.87    0.79
  27  25   8    9.31    2.51
  28   3  25    0.25    1.13
  28  25   3    2.81    1.19
  29   1  24    1.68    1.26
  29  24   1    1.38    1.13
  31   4  21   13.36    2.47
  31  21   4   13.61    2.90
  32  13  15   98.49    5.79
  32  15  13   92.59    6.41
  35   7  12   22.67    3.73
  35  12   7   17.58    2.96
  36   1  11    1.94    1.56
  36  11   1    1.96    1.23
  37   7   0    4.20    2.90
  30   6  22    4.54    1.47
  30  14  18  135.88   12.70
  30  18  14   78.31    6.77
  30  22   6    3.47    1.09
  26  11  25    1.02    0.92
  26  25  11    1.70    1.02
  30   9  21   14.00    2.73
  30  21   9   18.30    3.41
  31  10  19    0.11    0.83
  31  19  10    1.34    1.45
  33   3  18    1.15    0.92
  33  18   3    0.02    0.89
  35   1  14    0.47    0.70
  35  14   1    0.36    0.77
  37   2   7    1.07    1.49
  37   7   2    3.22    1.36
  28   8  24    5.52    1.39
  28  24   8    2.21    1.07
  32  12  16   83.94    6.52
  32  16  12   87.69    7.44
  32  20   0   66.26    9.78
  36   8   8    0.08    1.19
  25  15  24    1.77    1.56
  25  24  15    0.02    0.57
  27  11  24    1.51    0.90
  27  16  21    4.43    2.04
  27  21  16    1.11    0.74
  27  24  11    0.77    0.89
  29   3  24    7.61    2.60
  29  12  21   20.86    3.58
  29  21  12   16.00    2.62
  29  24   3    4.37    1.94
  33   9  16    1.34    0.79
  33  16   9    0.30    0.70
  36   3  11    8.37    1.90
  36   7   9   24.80    5.73
  36   9   7   24.52    4.71
  36  11   3    5.20    1.72
  32   2  20   36.19    8.01
  32  20   2   33.72    7.88
  34   4  16   31.40    3.45
  34  16   4   28.25    3.98
  26  15  23    1.34    0.64
  26  23  15    1.83    1.51
  27   5  26    0.81    1.04
  27  26   5   -0.79    1.07
  30   1  23    0.83    1.00
  30  13  19   14.02    2.45
  30  19  13   12.02    1.96
  30  23   1    1.38    1.26
  34   7  15    5.65    1.06
  34  15   7    5.82    0.98
  35   3  14    3.34    0.94
  35   6  13    3.35    1.32
  35  13   6    2.83    1.09
  35  14   3    1.96    1.02
  37   5   6   13.40    3.84
  37   6   5    8.63    2.68
  28  18  18   33.58    3.94
  36   6  10   20.24    4.18
  36  10   6   14.70    3.13
  28   5  25    3.75    1.72
  28  11  23    2.54    1.04
  28  17  19    9.35    1.77
  28  19  17    7.76    1.53
  28  23  11    6.75    1.53
  28  25   5    2.21    1.34
  29   8  23    1.11    0.98
  29  23   8    0.60    0.92
  32   7  19    3.98    1.36
  32  11  17   11.38    2.26
  32  17  11    8.22    1.36
  32  19   7    6.69    1.66
  37   1   8    1.72    2.32
  37   4   7    1.79    1.04
  37   7   4    1.85    1.49
  37   8   1    2.70    1.53
  27  15  22    0.90    0.64
  27  22  15    1.53    1.00
  30   3  23    1.07    1.23
  30  23   3    2.90    1.39
  31   6  21    1.47    1.07
  31  21   6    1.72    1.07
  33   5  18    1.39    0.98
  33  18   5    0.41    0.85
  28  16  20    4.20    1.23
  28  20  16    8.16    1.81
  32   4  20   15.91    3.54
  32  20   4   14.06    2.85
  36  12   0   93.57   13.48
  29   5  24    3.75    1.73
  29  24   5    3.28    1.36
  31   9  20    5.47    1.62
  31  15  16  107.99    6.22
  31  16  15   90.58    5.01
  31  20   9    9.63    1.94
  33   8  17    2.83    0.81
  33  17   8    2.54    0.81
  36   5  11   10.99    2.05
  36  11   5   10.40    2.34
  37   3   8   -1.26    1.07
  37   8   3   -0.25    1.09
  30  12  20   19.51    2.79
  30  20  12   19.39    3.22
  34  12  12    1.39    1.19
  36   2  12   11.23    2.41
  36  12   2   16.53    3.75
  38   0   0   79.66   23.09
  25  25  14    3.41    1.09
  29  11  22    4.90    1.51
  29  22  11    6.56    1.79
  31   1  22   -1.28    1.00
  31  14  17   94.67    6.65
  31  17  14  108.91    7.60
  31  22   1    1.36    1.24
  34   1  17    0.36    0.75
  34  11  13    2.56    0.92
  34  13  11   -1.17    0.74
  34  17   1    1.66    1.24
  35   5  14   18.00    2.32
  35  10  11    2.39    1.13
  35  11  10    1.15    1.17
  35  14   5   13.95    2.47
  38   1   1    0.98    1.21
  26  14  24   13.98    2.05
  26  24  14   12.25    1.66
  30   8  22    3.24    1.94
  30  22   8    1.45    1.09
  32  10  18    2.13    1.36
  32  18  10    1.38    0.89
  34   6  16   28.02    3.09
  34  16   6   31.78    3.69
  38   2   0   -1.47    1.26
  28  15  21    1.13    0.75
  28  21  15    1.23    0.89
  33  19   0    8.03    1.72
  35   9  12    3.20    1.11
  35  12   9    5.86    1.43
  35  15   0    4.98    1.11
  37   9   0   -1.24    1.17
  22  22  22  220.83   34.85
  26  26  10   23.35    3.66
  34  10  14   13.25    2.86
  34  14  10   15.53    2.28
  38   2   2   45.16    9.33
  23  21  22    7.43    1.55
  23  22  21    7.16    1.28
  27   7  26    4.35    3.30
  27  10  25   21.81    3.64
  27  14  23    6.41    1.36
  27  23  14   11.25    1.98
  27  25  10   22.79    3.68
  27  26   7    0.64    1.15
  29  17  18   37.41    3.43
  29  18  17   38.67    3.68
  30   5  23   12.40    4.60
  30  23   5    7.37    1.73
  31   3  22    1.92    1.09
  31  13  18   18.94    2.66
  31  18  13   20.60    2.49
  31  22   3    3.54    1.72
  33   2  19    3.90    1.68
  33  13  14   26.76    3.13
  33  14  13   28.91    2.56
  33  19   2    2.30    1.15
  34   3  17    1.94    2.00
  34  17   3    0.74    0.74
  35   2  15    7.65    1.24
  35  15   2   10.91    1.56
  37   2   9    1.94    1.30
  37   6   7    1.09    1.02
  37   7   6    0.53    1.00
  37   9   2    1.00    1.07
  38   1   3    1.21    1.24
  38   3   1    0.58    1.26
  36   4  12   14.89    3.71
  36  12   4   12.38    3.45
  23  23  20   20.02    2.66
  24  21  21    4.24    1.55
  27  27   0   18.43    6.41
  28   7  25    5.41    1.62
  28  25   7    6.48    1.70
  29  16  19   30.44    2.75
  29  19  16   28.12    2.64
  33  12  15   37.67    3.41
  33  15  12   38.32    3.28
  35   8  13    5.07    1.11
  35  13   8    0.38    1.00
  36   9   9   36.85    6.28
  37   5   8   40.22    6.95
  37   8   5   21.60    5.69
  24  20  22  107.20   11.65
  24  22  20  116.26   12.66
  28  10  24    9.91    2.05
  28  24  10    9.42    2.49
  28  26   0   28.68    5.01
  32   6  20    4.26    1.56
  32  20   6    2.02    1.34
  36   8  10    5.07    2.04
  36  10   8    5.94    2.21
  38   4   0   78.01   12.87
  27  27   2   13.76    2.77
  30  11  21    0.49    0.89
  30  21  11    3.35    0.92
  33   7  18    6.71    1.58
  33  18   7    6.97    1.45
  34   9  15    3.64    1.79
  34  15   9    1.68    1.11
  38   3   3    0.64    1.19
  28   2  26   26.42    5.65
  28  14  22   17.23    2.34
  28  22  14   18.56    2.47
  28  26   2   24.78    4.49
  38   2   4    6.09    4.00
  38   4   2    3.20    1.43
  24  19  23    3.24    1.38
  24  23  19    1.19    0.81
  25  20  21    4.88    1.28
  25  21  20    6.71    2.98
  29   7  24    7.41    1.77
  29  15  20    0.79    0.64
  29  20  15    2.45    0.96
  29  24   7   12.59    3.41
  29  25   0    0.30    1.11
  31   8  21   -0.92    1.06
  31  12  19    9.14    1.96
  31  19  12   13.53    2.60
  31  21   8    0.23    0.96
  32   1  21   -0.85    1.11
  32   9  19    1.02    0.85
  32  19   9   -1.75    0.89
  32  21   1    0.08    1.09
  33   4  19    3.45    1.00
  33  11  16    4.32    0.92
  33  16  11    5.50    1.17
  33  19   4    0.85    1.09
  35   4  15   14.79    1.70
  35  15   4   12.91    1.75
  36   1  13    0.64    0.85
  36   7  11   26.46    4.11
  36  11   7   15.34    3.64
  36  13   1   -0.68    0.90
  37   4   9    0.32    1.13
  37   9   4   -0.89    1.09
  25  19  22    4.18    1.04
  25  22  19    3.84    2.30
  26  13  25   -0.89    0.74
  26  25  13   -0.02    0.72
  29   2  25    0.58    1.09
  29  10  23    1.68    1.02
  29  23  10    1.39    1.11
  29  25   2    1.77    1.19
  31   5  22    5.45    1.58
  31  22   5    6.41    2.21
  34   5  17    1.88    1.07
  34  17   5    0.62    1.23
  35   7  14    9.99    1.68
  35  14   7    6.99    1.34
  37   1  10    0.51    1.04
  37  10   1    1.07    1.36
  38   1   5   -2.00    1.19
  38   5   1    0.89    1.21
  27  13  24    0.58    0.83
  27  24  13    1.26    0.81
  27  27   4    8.07    2.21
  32   3  21   -0.94    0.92
  32  15  15  153.54    8.63
  32  21   3    0.04    1.55
  36   3  13    4.79    1.98
  36  13   3    4.96    1.79
  24  24  18   27.93    5.18
  26  20  20    5.26    1.72
  28   4  26   15.06    3.13
  28  26   4   14.36    3.19
  30  24   0    2.19    1.04
  32  14  16   74.84    5.22
  32  16  14   99.92    6.69
  34   8  16    0.53    0.64
  34  16   8    0.55    0.58
  36   6  12    1.32    1.07
  36  12   6    0.68    1.24
  38   4   4   58.41    9.82
  25  18  23    5.88    1.21
  25  23  18    4.17    1.15
  26  19  21    0.90    1.13
  26  21  19    1.06    1.06
  29  14  21   16.87    2.58
  29  21  14   23.58    2.86
  30   7  23   11.93    2.64
  30  17  17   91.03    5.94
  30  23   7    9.29    1.96
  33  10  17    1.47    0.70
  33  17  10   -0.49    0.64
  37   3  10   -1.58    0.94
  37  10   3   -0.26    1.06
  38   3   5    0.17    1.19
  38   5   3    1.04    1.09
  30   2  24    1.49    0.90
  30  16  18   59.80    4.73
  30  18  16   58.42    4.64
  30  24   2    0.26    1.04
  34  18   0    4.01    1.41
  38   6   0    1.30    1.19
  28  13  23    2.15    0.98
  28  23  13   -0.28    0.90
  29   4  25    2.24    1.28
  29  25   4    2.75    1.23
  31  11  20    0.77    0.81
  31  20  11    0.89    0.83
  32  13  17   63.44    5.77
  32  17  13   63.51    5.35
  35   1  16    1.07    0.85
  35  16   1    0.96    0.92
  37   7   8    4.39    1.96
  37   8   7    3.47    1.47
  26  18  22   10.38    2.07
  26  22  18   13.15    2.21
  30  10  22   -0.55    0.96
  30  22  10    1.07    1.41
  34   2  18    9.57    1.56
  34  18   2    3.68    1.21
  38   2   6   19.28    4.64
  38   6   2   28.27    6.88
  27   9  26   -0.55    1.07
  27  26   9    2.36    1.60
  30  15  19   33.04    3.11
  30  19  15   47.10    3.90
  33   6  19    0.70    0.89
  33  19   6    0.26    0.90
  35   6  15    9.10    1.64
  35  15   6    7.61    1.41
  37   6   9    4.82    2.05
  37   9   6    3.03    1.68
  32   8  20    1.75    1.02
  32  20   8   -0.19    0.90
  25  17  24    0.08    0.66
  25  24  17    0.75    0.83
  27  19  20    0.02    0.68
  27  20  19   -0.40    0.72
  28   9  25    8.84    1.90
  28  25   9    8.24    1.77
  31  23   0   17.68    5.33
  32   5  21    2.53    1.28
  32  21   5   -0.26    1.32
  33   1  20    1.11    1.28
  33  20   1    1.49    0.92
  35   3  16    1.58    0.90
  35  11  12   -0.08    1.07
  35  12  11    1.43    0.94
  35  16   3    0.41    0.60
  36   5  13    9.16    2.32
  36  13   5    7.58    1.94
  37  11   0   24.65    4.84
  30   4  24    0.85    1.09
  30  24   4   -0.25    0.96
  32  12  18   20.03    3.37
  32  18  12   11.84    2.43
  36  14   0    2.09    1.06
  26  17  23    2.07    1.24
  26  23  17    1.04    1.19
  27  18  21    1.00    0.77
  27  21  18    0.68    1.41
  27  27   6   14.55    3.03
  29  13  22    0.43    0.87
  29  22  13   -0.30    0.75
  31   2  23   12.85    2.43
  31   7  22    4.92    1.83
  31  22   7    2.28    1.09
  31  23   2   12.12    2.51
  33   9  18   -0.41    0.72
  33  18   9    0.11    1.13
  34   7  17    0.81    0.64
  34  13  13   17.40    2.64
  34  17   7    1.19    0.68
  35  10  13    0.60    0.87
  35  13  10    1.09    0.77
  37   2  11   14.23    3.28
  37   5  10   31.42    5.62
  37  10   5   12.02    3.03
  37  11   2   18.02    3.00
  38   1   7    0.30    1.13
  38   5   5    1.15    1.17
  38   7   1   -0.74    1.17
  26  26  12   10.29    2.17
  28   6  26   17.00    3.49
  28  26   6   13.91    3.30
  30  14  20   28.67    4.56
  30  20  14   36.13    4.07
  34   4  18    0.08    0.79
  34  12  14   24.18    3.03
  34  14  12   18.11    2.71
  34  18   4   -0.23    0.77
  36   2  14   13.91    2.73
  36  10  10    4.03    1.73
  36  14   2   18.83    2.85
  38   4   6    4.62    3.81
  38   6   4    0.72    1.24
  27  12  25    4.64    1.36
  27  25  12    8.12    1.79
  29   9  24    7.58    1.73
  29  24   9    6.58    2.41
  33   3  20   -0.58    0.98
  33  20   3    0.13    1.21
  36   9  11   16.45    3.32
  36  11   9   13.29    2.68
  27  17  22    0.64    0.75
  27  22  17    1.21    0.68
  29   6  25    1.96    1.17
  29  25   6    0.58    1.06
  31  10  21    0.11    1.36
  31  21  10   -0.04    0.85
  34  11  15    3.88    0.96
  34  15  11    4.60    0.96
  35   9  14    3.75    0.90
  35  14   9    3.32    2.19
  38   3   7    0.90    1.02
  38   7   3    1.21    1.15
  28  12  24    0.06    1.11
  28  24  12    0.62    0.83
  36   8  12   -0.49    0.90
  36  12   8    1.06    0.83
  25  25  16    0.40    0.58
  28  19  19    0.51    1.00
  31   4  23    7.31    1.73
  31  16  17   81.27    5.22
  31  17  16  103.45    6.48
  31  23   4   11.12    2.21
  32  11  19    1.00    0.96
  32  19  11    1.00    1.23
  35   5  16    3.34    0.77
  35  16   5    4.96    1.26
  37   4  11    4.28    1.56
  37  11   4    2.41    1.60
  26  16  24    0.53    0.64
  26  24  16    0.72    0.57
  28  18  20    0.40    0.72
  28  20  18    0.85    1.04
  32  22   0   49.75    7.61
  36   4  14    9.48    2.15
  36  14   4   22.26    3.84
  38   8   0    3.17    2.24
  30   9  23   18.71    3.49
  30  13  21    1.23    0.79
  30  21  13    0.92    0.85
  30  23   9    8.84    2.19
  31  15  18   50.73    4.37
  31  18  15   40.93    3.62
  33  14  15   67.58    4.82
  33  15  14   60.97    4.86
  30   6  24   -0.11    0.96
  30  24   6    0.30    1.00
  32   2  22   35.96    5.62
  32  22   2   37.41    5.65
  34  10  16    0.38    0.68
  34  16  10    1.24    0.57
  38   2   8   10.84    6.82
  38   8   2    3.69    3.11
  27  16  23    0.98    0.57
  27  23  16    1.79    0.75
  28   1  27   -0.75    1.09
  28  17  21    1.36    0.57
  28  21  17    0.30    0.58
  28  27   1   -2.05    1.11
  29  12  23    2.04    1.19
  29  23  12   -0.87    0.92
  32   7  21    1.55    0.94
  32  21   7    1.68    1.13
  33   5  20    1.49    0.92
  33   8  19    0.38    0.85
  33  13  16   31.17    2.77
  33  16  13   34.64    3.03
  33  19   8    0.06    0.83
  33  20   5    0.04    0.92
  35   8  15    3.66    0.94
  35  15   8    5.30    1.38
  35  17   0    1.00    0.83
  36   7  13    5.73    2.02
  36  13   7   10.25    2.22
  37   1  12    3.58    1.77
  37   8   9   11.53    2.64
  37   9   8   12.14    2.62
  37  12   1    0.74    1.00
  34   6  18    1.51    0.79
  34  18   6    0.00    0.68
  38   6   6    0.94    1.26
  29   1  26    0.74    1.09
  29  26   1    1.11    1.07
  31  14  19   38.64    4.79
  31  19  14   32.11    3.60
  34   1  19    1.83    0.87
  34  19   1    0.77    0.87
  35   2  17    0.25    0.68
  35  17   2    2.21    1.15
  37   7  10    7.22    1.90
  37  10   7    7.35    2.15
  38   5   7    3.79    1.55
  38   7   5    2.85    1.56
  27  27   8    8.14    2.02
  28   3  27   -0.58    1.26
  28  27   3   -0.19    1.00
  33  12  17    4.54    0.94
  33  17  12    6.94    1.07
  36   1  15    0.57    0.66
  36  15   1    1.09    1.09
  37   3  12    1.58    0.96
  37  12   3    2.09    1.09
  39   1   0    0.89    1.30
  28   8  26    5.58    1.88
  28  16  22    2.22    0.66
  28  22  16    1.45    0.77
  28  26   8    1.87    1.19
  32   4  22   28.95    4.79
  32  10  20    1.07    0.89
  32  20  10    0.40    0.90
  32  22   4   27.61    5.69
  38   4   8   46.44    8.35
  38   8   4   39.95    7.92
  26  15  25    1.06    1.02
  26  25  15    1.94    1.30
  27  11  26    1.43    2.26
  27  26  11    1.06    0.89
  29   3  26    1.58    1.21
  29  18  19    6.88    1.56
  29  19  18    8.22    1.36
  29  26   3    1.70    1.04
  30   1  25   -1.55    1.07
  30  25   1    0.47    1.04
  31   6  23    4.41    1.21
  31   9  22   10.42    2.53
  31  22   9   13.98    2.34
  31  23   6    2.75    1.28
  34   3  19    0.08    1.02
  34   9  17    0.60    0.58
  34  17   9    1.39    0.68
  34  19   3   -0.57    0.83
  37   6  11    2.47    1.23
  37  11   6    1.49    1.00
  38   1   9    0.85    1.09
  38   9   1   -2.00    1.00
  39   1   2    1.06    1.38
  39   2   1    3.28    1.26
  30  12  22    1.19    1.11
  30  22  12    0.66    1.04
  36   6  14   13.97    2.83
  36  14   6   11.42    2.54
  27  15  24    0.21    0.79
  27  24  15    1.17    0.72
  28  11  25    6.45    2.00
  28  25  11    5.13    1.32
  29   8  25    3.15    1.28
  29  17  20    5.45    0.90
  29  20  17    3.32    0.85
  29  25   8   -0.28    0.96
  31  13  20    4.81    2.09
  31  20  13    0.47    0.85
  33  21   0   44.36    6.20
  35   4  17   -0.32    0.60
  35   7  16    0.57    0.66
  35  16   7    0.66    0.75
  35  17   4    0.45    0.64
  36   3  15    0.75    0.90
  36  15   3    0.55    0.72
  39   3   0    7.86    4.69
  30   3  25   -1.02    0.89
  30  25   3    2.28    1.17
  33   2  21   32.77    5.84
  33  11  18    3.00    1.49
  33  18  11    1.98    0.92
  33  21   2   39.28    5.54
  38   3   9    1.77    1.15
  38   9   3   -0.70    1.21
  39   2   3    4.43    2.47
  39   3   2    3.77    2.02
  32  16  16   86.19    6.07
  28   5  27    0.66    1.09
  28  15  23    0.60    0.68
  28  23  15    2.41    0.92
  28  27   5    1.70    1.07
  29  11  24    8.09    1.85
  29  16  21    7.88    1.24
  29  21  16    9.29    1.41
  29  24  11    7.82    1.55
  31   1  24   -0.43    1.02
  31  24   1    1.11    1.07
  32  15  17  119.88    7.73
  32  17  15   90.73    6.13
  33   7  20    1.90    1.17
  33  20   7    1.90    0.94
  35  12  13    6.31    1.96
  35  13  12    3.52    1.30
  36  11  11    3.15    1.24
  37   5  12   31.08    6.37
  37  12   5   21.79    3.81
  37  13   0   -0.75    0.89
  39   1   4    0.06    1.23
  39   4   1   -0.40    1.32
  30   8  24    1.92    1.09
  30  24   8    1.43    1.24
  36  10  12    1.30    2.19
  36  12  10   -0.11    0.87
  23  23  22   13.87    2.39
  29   5  26    2.66    2.56
  29  26   5    0.32    1.06
  34   5  19   -0.79    0.79
  34  19   5   -0.28    0.72
  35  11  14    3.51    1.62
  35  14  11    1.00    0.85
  37   2  13    1.81    0.98
  37  13   2    0.79    0.92
  38   7   7    4.81    2.02
  24  22  22  119.75   14.10
  32   6  22   17.43    6.03
  32  14  18   44.67    4.41
  32  18  14   32.72    3.75
  32  22   6   14.00    4.03
  34   8  18    1.15    1.23
  34  18   8    0.26    0.77
  38   6   8    2.39    1.51
  38   8   6    4.75    1.88
  38  10   0    2.62    2.73
  24  21  23    2.73    0.90
  24  23  21    1.23    1.02
  31   3  24    2.71    1.07
  31  12  21    2.98    1.09
  31  21  12    4.03    1.24
  31  24   3   -1.26    1.00
  32   9  21   -0.34    0.98
  32  21   9   -0.38    0.90
  33   4  21   24.37    4.60
  33  21   4   19.17    3.13
  36   5  15    1.70    0.89
  36   9  13    1.07    1.09
  36  13   9    7.92    1.92
  36  15   5    1.49    0.92
  39   3   4    4.84    3.02
  39   4   3    1.04    2.53
  39   5   0    1.38    1.30
  26  26  14    1.06    1.04
  30  18  18   20.54    2.32
  34  14  14   56.60    5.94
  38   2  10   16.43    5.64
  38  10   2   14.25    3.64
  25  21  22    3.60    1.64
  25  22  21    3.92    1.17
  27  14  25   -0.53    0.70
  27  25  14   -0.92    0.75
  29  15  22    0.90    0.70
  29  22  15    0.21    0.68
  30   5  25   -0.13    1.64
  30  11  23    4.58    1.72
  30  17  19   33.49    3.11
  30  19  17   34.21    2.98
  30  23  11    8.46    2.15
  30  25   5    1.43    1.56
  33  10  19    0.98    0.72
  33  19  10    0.08    0.96
  34  13  15   33.17    3.68
  34  15  13   39.75    4.26
  35   1  18   -0.17    0.66
  35   6  17    0.06    0.64
  35  10  15    2.37    1.45
  35  15  10    2.05    1.04
  35  17   6    0.45    0.72
  35  18   1   -0.30    0.70
  37   9  10    9.54    3.28
  37  10   9    4.24    1.90
  38   5   9   13.64    3.81
  38   9   5    7.07    3.07
  39   2   5    5.79    1.60
  39   5   2    5.75    1.98
  24  24  20   60.52    7.60
  36  16   0    8.09    1.43
  25  20  23   11.93    2.13
  25  23  20   10.84    1.72
  31   8  23    4.49    1.34
  31  23   8    1.26    1.34
  32   1  23    0.77    1.09
  32  13  19   15.23    2.30
  32  19  13   17.81    2.64
  32  23   1   -0.43    0.92
  37   4  13    0.77    0.94
  37   8  11   -0.45    1.04
  37  11   8   -0.62    0.87
  37  13   4    5.62    2.02
  28  14  24    1.06    0.75
  28  24  14    3.83    3.22
  30  16  20   27.87    3.07
  30  20  16   33.45    2.98
  34  12  16    3.02    0.79
  34  16  12    4.18    0.89
  34  20   0   29.16    6.09
  36   2  16    4.09    1.32
  36   8  14    1.85    1.15
  36  14   8    3.83    1.43
  36  16   2    3.54    1.07
  26  21  21    0.17    1.11
  27  27  10    0.79    0.87
  35   3  18    0.28    0.79
  35  18   3   -0.11    0.70
  39   1   6    1.83    1.26
  39   6   1   -1.19    1.15
  26  20  22   31.27    4.43
  26  22  20   32.38    4.96
  28  10  26    0.66    0.96
  28  26  10    0.17    1.00
  34   2  20   52.88    7.78
  34  20   2   33.77    5.20
  38   4  10   -0.23    1.00
  38  10   4    0.13    1.06
  25  19  24    1.47    1.45
  25  24  19    0.40    0.77
  28   7  27   -0.26    0.98
  28  27   7    1.30    0.90
  31   5  24    0.17    1.00
  31  24   5    1.36    1.02
  32   3  23   -1.66    0.92
  32  23   3    0.92    1.02
  35   9  16    2.00    0.90
  35  16   9    0.79    0.58
  37   7  12    2.62    1.28
  37  12   7    2.94    1.28
  39   4   5    3.37    1.92
  39   5   4    0.77    1.51
  26  19  23   -0.89    0.70
  26  23  19    0.30    0.74
  29   7  26    3.79    2.13
  29  10  25    1.43    0.94
  29  14  23    0.49    0.75
  29  23  14   -0.28    0.81
  29  25  10    1.39    0.96
  29  26   7    0.21    1.04
  30  15  21   -0.49    0.66
  30  21  15    2.34    1.19
  31  11  22    2.19    2.15
  31  22  11    3.56    1.19
  33   6  21   27.48    4.60
  33  21   6   19.51    3.64
  34   7  19    0.66    0.72
  34  11  17    4.41    1.15
  34  17  11    6.60    1.43
  34  19   7   -0.34    0.74
  37   1  14    1.41    1.00
  37  14   1   -1.66    0.89
  38   1  11   -0.43    1.02
  38  11   1    0.19    1.04
  39   3   6    7.60    2.81
  39   6   3    1.19    1.90
  28  28   0  178.76   29.08
  32  12  20    8.09    2.24
  32  20  12    5.30    1.28
  36   4  16    1.39    0.68
  36  16   4    1.38    0.79
  27  20  21    2.51    1.19
  27  21  20    1.17    0.83
  29  27   0   96.51   13.66
  33   9  20    0.17    0.90
  33  15  16   63.38    4.81
  33  16  15   69.64    5.26
  33  20   9   -0.02    0.74
  36   7  15    3.49    0.94
  36  15   7    5.09    1.11
  39   7   0   -0.96    1.19
  28  28   2  136.26   17.92
  32   8  22   23.07    4.07
  32  22   8   16.81    3.32
  34   4  20   20.22    3.28
  34  20   4   24.14    4.22
  38   8   8   35.04    7.67
  25  25  18    5.67    1.15
  27  13  26    0.32    0.90
  27  19  22    1.00    0.75
  27  22  19    0.66    0.68
  27  26  13   -0.21    0.81
  29   2  27   61.68    9.65
  29  27   2   57.09   10.52
  30   7  25    2.24    1.17
  30  25   7    2.86    1.68
  31  17  18   42.59    3.26
  31  18  17   42.65    3.43
  33   1  22    0.15    1.19
  33  14  17   26.16    2.49
  33  17  14   26.74    2.58
  33  22   1    3.34    2.04
  35   5  18    0.83    1.24
  35  18   5    1.77    1.58
  37   3  14    1.43    0.85
  37   6  13    3.73    1.32
  37  13   6    3.71    1.32
  37  14   3    0.43    1.64
  38   3  11    0.47    1.13
  38   7   9   12.06    3.34
  38   9   7    7.27    1.88
  38  11   3    0.41    1.04
  39   2   7    0.72    1.30
  39   7   2    1.47    1.66
  26  18  24    6.99    1.43
  26  24  18    7.86    1.68
  30  10  24    1.94    0.89
  30  24  10    2.32    1.04
  30  26   0  135.79   17.90
  28  13  25    0.58    1.06
  28  25  13    1.53    1.06
  31  16  19   34.66    3.45
  31  19  16   48.40    3.77
  32   5  23    0.66    0.87
  32  23   5    1.24    1.64
  35   8  17   -0.94    0.55
  35  17   8    1.26    0.92
  30   2  26   97.15   13.68
  30  14  22    1.41    1.21
  30  22  14    4.20    1.56
  30  26   2   94.72   14.74
  34  10  18    1.81    0.94
  34  18  10    2.28    0.89
  38   6  10   -0.92    1.06
  38  10   6   -1.43    1.09
  27  18  23    0.45    0.62
  27  23  18    0.66    0.79
  33   3  22    1.39    1.85
  33  13  18   13.85    2.02
  33  18  13   18.19    2.64
  33  22   3    1.92    1.21
  39   5   6   -0.09    1.02
  39   6   5   -0.11    1.11
  28  20  20    1.45    0.89
  28  28   4  102.19   15.27
  36  12  12    0.36    1.13
  28  19  21    0.15    0.85
  28  21  19    0.57    0.64
  29   4  27   34.51    5.90
  29  13  24    2.28    1.09
  29  24  13    5.47    1.34
  29  27   4   35.83    7.14
  31   7  24    2.47    1.58
  31  15  20   10.86    1.81
  31  20  15    7.69    1.15
  31  24   7    1.73    0.90
  31  25   0   40.48    7.20
  32  11  21    0.36    0.87
  32  21  11   -0.70    0.83
  35  19   0    6.07    1.64
  36   1  17    0.58    0.57
  36  11  13   -0.75    0.83
  36  13  11   -0.74    0.85
  36  17   1    0.94    0.60
  39   1   8    2.41    1.11
  39   4   7    3.75    1.45
  39   7   4    3.45    1.41
  39   8   1   -0.23    1.13
  36   6  16    1.02    0.89
  36  16   6    1.15    0.58
  38  12   0    1.45    1.02
  26  17  25    0.04    0.53
  26  25  17    1.56    0.70
  31   2  25   23.45    4.71
  31  10  23    2.56    1.17
  31  23  10    1.81    1.02
  31  25   2   27.27    5.41
  35   2  19    6.84    1.49
  35  13  14   11.89    2.07
  35  14  13    9.59    2.09
  35  19   2    8.78    1.96
  37   5  14    6.97    1.79
  37  10  11   -0.02    0.98
  37  11  10    0.85    0.94
  37  14   5    8.67    2.19
  38   5  11    4.94    1.94
  38  11   5   10.99    2.75
  28  18  22    0.08    0.77
  28  22  18    0.89    0.85
  30   4  26   50.66    9.76
  30  26   4   41.16    6.71
  34   6  20   26.01    4.62
  34  20   6   18.43    4.11
  36  10  14    2.73    1.02
  36  14  10   -0.49    0.81
  38   2  12   -0.32    1.04
  38  12   2    0.74    1.17
  27  17  24    0.77    0.60
  27  24  17    1.11    0.90
  28   9  27    2.49    1.70
  28  27   9    3.66    2.51
  33   8  21   11.50    2.45
  33  12  19    2.79    1.04
  33  19  12   11.65    2.02
  33  21   8   12.19    2.85
  35  12  15    0.08    1.32
  35  15  12    0.17    0.68
  36   3  17   -0.32    0.53
  36  17   3   -0.36    0.53
  37   9  12    2.39    1.21
  37  12   9    7.26    1.85
  37  15   0   10.21    2.05
  39   3   8    6.65    2.71
  39   8   3    4.13    2.73
  29   9  26    0.74    0.96
  29  26   9    0.00    1.07
  30  13  23    2.19    0.90
  30  23  13    2.02    1.30
  31  14  21    6.80    2.00
  31  21  14    5.71    1.23
  33   5  22   -1.02    0.90
  33  22   5    0.81    1.24
  34   1  21    0.06    0.83
  34   9  19   -0.47    0.74
  34  19   9   -0.41    0.66
  34  21   1   -0.40    0.79
  35   7  18   -0.15    0.60
  35  18   7    1.45    1.00
  37   2  15   12.59    2.43
  37  15   2    9.25    2.02
  32  24   0   23.01    4.84
  40   0   0    4.07    2.53
  27  27  12    0.11    0.98
  28  17  23   -0.17    0.55
  28  23  17    0.62    0.51
  29  19  20    0.21    0.74
  29  20  19   -0.72    0.62
  31   4  25   11.08    3.30
  31  25   4    7.07    2.02
  32   7  23    3.43    2.45
  32  17  17   91.61    5.77
  32  23   7    1.00    0.92
  35   4  19    5.45    1.30
  35  11  16    2.41    1.04
  35  16  11    3.05    1.75
  35  19   4    2.60    1.15
  36   9  15   -0.30    0.64
  36  15   9    0.38    0.89
  37   8  13    4.32    1.66
  37  13   8    0.30    1.38
  39   9   0    2.62    1.55
  40   1   1    0.06    1.17
  28  12  26    0.75    0.81
  28  26  12   -0.40    0.90
  28  28   6   32.79    6.31
  32   2  24   34.87    7.09
  32  16  18   43.06    3.73
  32  18  16   42.78    4.47
  32  24   2   25.78    5.71
  38   4  12   10.70    2.58
  38  12   4    9.57    3.02
  40   2   0    1.00    1.38
  29   6  27    5.41    1.92
  29  18  21    2.09    0.75
  29  21  18    1.77    0.64
  29  27   6    9.25    2.86
  30   9  25    3.19    1.51
  30  25   9   10.10    2.19
  34   3  21    8.14    4.58
  34  15  15   56.90    5.48
  34  21   3    1.06    1.13
  38   9   9   10.59    2.68
  39   2   9   -0.02    1.41
  39   6   7   10.44    2.43
  39   7   6    5.43    2.32
  39   9   2    1.06    1.36
  26  26  16    0.06    0.83
  32  10  22    4.03    1.32
  32  22  10    1.06    1.26
  34  14  16   22.71    2.66
  34  16  14   26.67    3.26
  38   8  10    4.81    2.28
  38  10   8    4.11    1.72
  40   2   2   31.68    8.31
  27  16  25   -0.02    0.68
  27  25  16    0.83    0.64
  29  12  25    0.45    0.85
  29  25  12    0.72    0.98
  32  15  19   37.86    3.94
  32  19  15   28.70    3.24
  33  11  20   -0.62    0.81
  33  20  11    1.11    0.85
  36   5  17    1.09    0.57
  36  17   5    1.04    0.74
  37   4  15    2.77    1.13
  37  15   4    4.81    1.30
  39   5   8    0.96    1.15
  39   8   5    0.68    1.07
  40   1   3   -0.28    1.17
  40   3   1    0.17    1.58
  30   6  26    4.58    1.21
  30  26   6    2.07    1.45
  29  17  22    3.19    1.45
  29  22  17   -0.02    0.60
  31  13  22    1.04    0.75
  31  22  13   -0.28    0.74
  34  13  17   20.34    2.68
  34  17  13   34.83    3.26
  35  10  17    3.19    0.92
  35  17  10    3.00    0.85
  37   7  14    1.81    1.07
  37  14   7    2.88    1.09
  38   1  13    2.19    0.94
  38   7  11   10.61    2.81
  38  11   7   10.03    2.85
  38  13   1    0.90    1.23
  28  16  24    0.83    0.58
  28  24  16   -0.34    0.81
  32   4  24    8.65    2.90
  32  24   4    5.86    2.77
  36   8  16    1.98    0.81
  36  16   8    1.23    0.75
  40   4   0   10.08    3.86
  31   9  24    4.82    1.70
  31  24   9    2.19    1.15
  33  23   0    6.65    1.28
  39   4   9    0.74    1.15
  39   9   4   -0.09    1.09
  40   3   3    0.77    1.19
  30  12  24    1.58    0.87
  30  24  12    1.19    1.09
  32  14  20   13.14    2.09
  32  20  14   13.59    2.45
  34   8  20    1.30    1.06
  34  20   8    2.04    1.02
  36  18   0    1.55    0.74
  40   2   4    0.28    1.21
  40   4   2    0.72    1.24
  30  19  19    8.84    1.26
  31   6  25    0.60    1.11
  31  25   6   -0.43    0.96
  33   2  23    2.47    1.56
  33   7  22    1.07    0.89
  33  22   7    0.32    0.89
  33  23   2    2.34    1.21
  34   5  21    1.43    0.92
  34  21   5    0.02    0.89
  35   6  19    2.09    0.96
  35  19   6    3.56    1.32
  38   3  13    0.70    0.98
  38  13   3    0.62    0.96
  39   1  10    2.45    1.11
  39  10   1    0.72    1.47
  30  18  20    5.96    1.21
  30  20  18    5.96    1.09
  34  12  18   10.20    1.64
  34  18  12   17.60    2.11
  36   2  18    2.13    0.83
  36  18   2    2.90    0.98
  38   6  12    2.77    1.15
  38  12   6    0.53    0.98
  29   1  28    0.85    1.02
  29  16  23    0.72    0.66
  29  23  16   -0.19    0.62
  29  28   1   -0.41    0.98
  35   1  20    1.72    0.81
  35  20   1    1.51    0.75
  37   1  16   -0.08    0.70
  37  16   1    1.04    0.74
  40   1   5    0.49    1.28
  40   5   1   -0.32    1.26
  27  15  26    0.41    0.92
  27  26  15    0.38    0.72
  30   1  27    1.11    1.11
  30  17  21    1.49    0.66
  30  21  17    2.43    1.30
  30  27   1    1.49    1.47
  33  10  21    3.77    1.38
  33  21  10    1.58    1.36
  35   9  18    0.77    0.60
  35  18   9   -0.26    0.57
  37   6  15    1.34    0.92
  37  15   6    1.21    0.81
  39   3  10    2.54    1.55
  39  10   3    3.47    1.64
  28  28   8   -0.92    0.98
  40   4   4   14.89    5.11
  24  23  23   12.59    2.64
  28  11  27    1.73    0.94
  28  15  25    1.79    0.81
  28  25  15    0.85    0.83
  28  27  11    1.79    0.92
  29   3  28    0.34    1.09
  29   8  27   -0.32    1.04
  29  27   8    0.21    0.96
  29  28   3   -0.02    1.04
  31  12  23    0.53    1.00
  31  23  12   -0.13    0.75
  32   9  23    1.23    0.94
  32  13  21    0.45    0.89
  32  21  13   -1.51    0.81
  32  23   9    3.13    0.92
  33   4  23    1.51    1.09
  33  16  17   40.05    3.60
  33  17  16   28.44    2.58
  33  23   4    2.45    1.06
  35   3  20    1.11    0.94
  35  20   3    1.55    1.02
  36   7  17   -0.11    0.58
  36  13  13   -0.68    0.85
  36  17   7   -0.60    0.58
  37   3  16    1.58    0.70
  37  11  12    0.77    0.92
  37  12  11    1.13    0.83
  37  16   3   -0.19    0.66
  39   7   8   17.79    4.00
  39   8   7   10.65    4.82
  40   3   5   -0.64    1.09
  40   5   3    0.06    1.19
  24  24  22  101.90   12.65
  32   6  24    0.81    1.21
  32  24   6    1.56    1.43
  36   4  18    1.85    0.75
  36  12  14    0.00    0.72
  36  14  12    0.77    0.75
  36  18   4    2.49    0.94
  40   6   0    1.30    1.17
  25  22  23    8.46    2.09
  25  23  22    6.07    1.56
  29  11  26    3.43    1.56
  29  26  11    3.28    1.19
  30   3  27   -1.06    1.00
  30  27   3    0.79    1.02
  31   1  26    0.26    1.07
  31  26   1   -1.83    1.07
  33  15  18   29.66    2.94
  33  18  15   26.03    2.62
  34  11  19    2.92    1.07
  34  19  11    5.86    1.26
  37  10  13   -0.38    0.85
  37  13  10    0.55    0.92
  38   5  13    4.01    1.85
  38  13   5    3.94    1.15
  39   6   9   -0.32    1.07
  39   9   6    1.07    1.00
  30   8  26    0.49    1.02
  30  16  22    1.58    0.96
  30  22  16    1.64    0.77
  30  26   8    0.85    0.96
  34  22   0    2.19    1.23
  38  14   0    6.97    3.09
  40   2   6   19.56    5.50
  40   6   2    9.31    3.30
  25  21  24    0.98    0.90
  25  24  21    0.98    0.85
  29  15  24    0.98    0.72
  29  24  15    1.45    0.79
  36  11  15    1.00    1.02
  36  15  11    0.43    0.81
  39  11   0    3.34    3.43
  26  22  22   58.99    7.99
  34   2  22    2.70    1.06
  34  22   2   -0.72    1.00
  38   2  14   16.94    4.30
  38  10  10    2.07    1.41
  38  14   2   14.27    3.51
  26  21  23    0.81    0.72
  26  23  21    1.36    0.74
  30  11  25    9.40    2.19
  30  25  11    9.97    2.21
  31   3  26    2.26    2.05
  31  18  19   25.80    2.15
  31  19  18   19.43    2.04
  31  26   3   -0.41    0.89
  33  14  19   18.04    2.34
  33  19  14   22.99    2.94
  34   7  21   -1.36    0.83
  34  21   7    1.90    1.04
  35  14  15    3.66    1.09
  35  15  14    5.99    1.24
  37   9  14    1.88    0.89
  37  14   9    1.30    0.98
  38   9  11    7.05    2.47
  38  11   9    3.30    1.68
  39   2  11    1.58    1.11
  39   5  10    1.64    1.04
  39  10   5    0.25    1.09
  39  11   2    0.89    1.19
  25  25  20    5.24    1.58
  29   5  28   -0.57    0.98
  29  28   5    0.09    1.17
  31   8  25    0.66    1.06
  31  17  20    4.96    0.92
  31  20  17    5.37    0.92
  31  25   8    1.96    1.09
  32   1  25    1.43    1.07
  32  25   1   -0.43    0.90
  35   5  20    0.09    1.09
  35   8  19    0.85    0.92
  35  13  16   15.85    2.22
  35  16  13   19.43    2.88
  35  19   8    1.45    0.68
  35  20   5    0.85    0.83
  37   5  16    1.19    0.75
  37  16   5   -0.09    0.72
  40   1   7    1.23    1.11
  40   5   5    1.04    1.24
  40   7   1   -0.62    1.34
  26  20  24   18.51    3.34
  26  24  20   27.50    4.73
  32  12  22    1.11    0.87
  32  22  12    0.17    0.89
  36  10  16    8.16    1.66
  36  16  10    3.19    0.92
  38   8  12   11.31    2.71
  38  12   8   13.72    4.13
  40   4   6    0.17    1.11
  40   6   4    1.07    1.11
  27  21  22    1.02    1.00
  27  22  21    1.28    0.92
  27  27  14    2.34    1.17
  30   5  27   -0.40    0.96
  30  15  23   -0.72    0.72
  30  23  15   -0.40    0.66
  30  27   5   -0.60    1.04
  33   6  23    0.98    1.04
  33   9  22    0.34    0.89
  33  22   9   -1.47    0.83
  33  23   6    1.53    1.00
  28  14  26    3.09    1.36
  28  26  14    1.77    1.04
  34   4  22    0.13    0.89
  34  10  20    0.25    0.75
  34  20  10    0.34    0.74
  34  22   4   -0.87    0.94
  36   6  18    0.45    0.70
  36  18   6    0.62    0.57
  38   4  14    0.06    0.89
  38  14   4    2.49    1.23
  27  20  23    1.41    0.75
  27  23  20    0.75    0.83
  31  11  24    1.92    1.28
  31  16  21    3.30    0.94
  31  21  16    4.35    1.00
  31  24  11    3.96    1.36
  32   3  25    0.87    1.02
  32  25   3    0.25    1.21
  33  13  20    2.13    0.81
  33  20  13    2.36    1.06
  35  12  17    4.86    1.24
  35  17  12    9.67    1.43
  36   1  19    0.26    0.75
  36  19   1    1.36    0.68
  37   8  15    0.51    0.77
  37  15   8    1.53    1.17
  37  17   0    3.88    2.15
  39   4  11    0.40    0.96
  39  11   4    1.90    1.00
  40   3   7   -0.21    1.21
  40   7   3   -0.17    1.06
  26  19  25   -0.06    0.68
  26  25  19    0.89    0.64
  29  14  25   -1.68    0.81
  29  25  14   -0.08    0.74
  31   5  26   -1.73    0.94
  31  26   5    0.83    1.41
  37   2  17    1.68    1.09
  37  17   2    1.00    0.66
  38   7  13    4.00    1.49
  38  13   7    3.71    1.81
  32   8  24    0.79    0.92
  32  24   8    1.24    0.96
  40   8   0    7.16    2.96
  27  19  24    0.74    0.60
  27  24  19    1.00    0.60
  28  21  21   -0.74    0.66
  33   1  24   -0.89    1.02
  33  24   1    0.66    0.87
  35  21   0    0.51    1.09
  36   3  19    0.96    0.74
  36   9  17    0.55    0.55
  36  17   9    1.13    0.64
  36  19   3    3.09    0.90
  39   1  12   -0.13    1.15
  39   8   9    0.00    0.98
  39   9   8    0.74    1.04
  39  12   1    0.75    1.00
  28  20  22    1.28    0.89
  28  22  20    2.15    0.87
  28  28  10    4.67    1.53
  34  16  16   14.59    2.22
  40   2   8   -1.11    1.06
  40   8   2    1.98    1.34
  29  10  27    2.90    0.94
  29  27  10    2.21    1.41
  31  15  22   -0.13    0.64
  31  22  15    0.11    0.64
  34  15  17   32.60    3.49
  34  17  15   43.55    4.37
  35   2  21    0.40    0.90
  35  11  18    1.30    0.75
  35  18  11    4.13    0.85
  35  21   2    0.85    1.04
  38   1  15   -0.02    0.81
  38  15   1   -0.13    0.94
  39   7  10   11.91    4.60
  39  10   7    7.61    1.96
  30  14  24    1.02    0.85
  30  24  14   -0.53    0.90
  32  18  18   14.98    1.66
  40   6   6   14.95    4.66
  28  19  23    0.75    0.79
  28  23  19    0.47    0.83
  29   7  28    1.88    1.07
  29  28   7    0.09    1.06
  32   5  25   -0.38    0.98
  32  11  23    0.62    0.79
  32  17  19   25.61    2.68
  32  19  17   25.97    2.66
  32  23  11    1.47    1.11
  32  25   5   -0.98    1.06
  33   3  24    1.72    1.07
  33  12  21    0.41    0.75
  33  21  12    0.45    0.75
  33  24   3    0.57    1.00
  35   7  20    1.15    0.83
  35  20   7    0.62    1.04
  37   4  17    0.66    0.85
  37   7  16    0.32    1.21
  37  16   7   -0.38    0.74
  37  17   4    0.30    0.66
  39   3  12    2.09    1.56
  39  12   3    4.39    1.47
  40   5   7    2.54    1.73
  40   7   5    0.15    1.21
  26  26  18    6.16    1.21
  30  10  26   14.00    3.62
  30  26  10   12.68    2.88
  34   6  22    0.23    0.98
  34  14  18   21.20    2.70
  34  18  14   23.26    2.86
  34  22   6    2.11    2.43
  38   6  14    2.00    1.06
  38  14   6    0.19    1.09
  27  18  25    1.62    0.77
  27  25  18    2.70    0.66
  30   7  27    0.74    0.98
  30  27   7    1.70    1.04
  34   9  21    2.77    1.38
  34  21   9    0.19    0.85
  38   3  15    1.02    0.81
  38  15   3    1.30    0.87
  39   6  11    1.23    1.07
  39  11   6    2.68    2.32
  32  16  20    7.26    1.41
  32  20  16    8.22    1.58
  40   4   8   -0.75    1.13
  40   8   4    0.30    1.56
  28  13  27    2.04    2.05
  28  27  13    5.18    2.04
  29  20  21   -0.15    0.81
  29  21  20   -0.30    0.60
  29  29   0   77.99   17.58
  33   8  23    2.53    1.24
  33  23   8    0.60    1.13
  35   4  21    0.70    0.81
  35  21   4   -0.45    0.83
  36   5  19    2.68    0.90
  36  19   5    4.58    1.07
  37  12  13   -0.23    0.90
  37  13  12    0.87    0.92
  40   1   9   -1.98    1.11
  40   9   1   -1.06    1.11
  41   1   0   -1.07    1.36
  28  18  24    0.72    0.57
  28  24  18    0.83    0.55
  30  28   0  170.28   22.86
  36   8  18    0.66    0.55
  36  18   8    0.08    0.58
  29  13  26    1.19    0.90
  29  19  22    0.36    0.58
  29  22  19    0.90    0.66
  29  26  13    1.92    0.94
  29  29   2   48.44    9.31
  31   7  26    0.64    0.96
  31  10  25    7.07    4.64
  31  14  23    0.04    0.74
  31  23  14    0.30    0.75
  31  25  10    2.45    1.24
  31  26   7    1.64    0.98
  34   1  23    0.75    0.94
  34  13  19   14.36    2.00
  34  19  13   16.83    2.71
  34  23   1    1.53    1.00
  35  10  19    0.53    0.57
  35  19  10    0.04    0.60
  37  11  14   -0.41    0.81
  37  14  11    1.34    1.02
  38  11  11    2.36    1.38
  41   1   2    5.15    3.20
  41   2   1    0.81    1.26
  30   2  28   92.73   15.72
  30  28   2  140.43   18.71
  36  14  14   -0.81    0.79
  38  10  12    1.62    1.11
  38  12  10    3.45    1.45
  31  27   0   67.70   12.08
  32  15  21    2.66    0.89
  32  21  15    3.09    1.04
  33   5  24    2.49    1.04
  33  24   5    1.23    1.11
  36  13  15    4.73    1.62
  36  15  13    4.07    1.11
  39   5  12    0.89    1.02
  39  12   5   -0.53    1.04
  39  13   0    4.73    1.49
  40   3   9    0.45    1.04
  40   9   3    1.43    1.17
  41   3   0   -0.47    1.45
  27  17  26    0.85    0.60
  27  26  17    0.34    0.58
  29  18  23    1.21    0.57
  29  23  18    0.75    0.60
  30  13  25    9.31    2.13
  30  25  13    3.52    1.32
  31   2  27   39.54    9.31
  31  27   2   34.49   10.18
  33  11  22    1.21    0.75
  33  22  11   -1.06    0.79
  34   3  23    2.51    1.43
  34  23   3    3.28    1.56
  37   1  18    1.04    0.66
  37   6  17    0.92    0.58
  37  10  15    2.43    1.13
  37  15  10    1.13    1.02
  37  17   6   -0.30    0.64
  37  18   1   -0.28    0.55
  38   5  15   -0.57    0.83
  38   9  13    2.83    1.17
  38  13   9    0.96    1.06
  38  15   5    1.21    1.06
  39   2  13    2.62    1.15
  39  13   2    2.73    1.26
  41   2   3    0.70    1.34
  41   3   2    0.68    1.26
  36  12  16   12.63    2.36
  36  16  12   12.29    2.47
  36  20   0    0.28    0.92
  28  17  25    1.34    0.60
  28  25  17    1.56    1.19
  29  29   4   28.31    5.73
  32   7  25    1.47    1.04
  32  25   7   -1.39    0.92
  40   7   7    3.09    1.51
  41   1   4    0.34    1.28
  41   4   1    0.92    1.30
  30   4  28   40.37    7.50
  30  20  20    2.56    0.81
  30  28   4   38.54    7.63
  32  10  24    1.77    1.09
  32  24  10    3.05    1.24
  32  26   0   34.77    7.18
  34  12  20    0.47    0.62
  34  20  12    0.62    0.79
  36   2  20    2.09    0.85
  36  20   2    1.43    1.04
  38  16   0    0.62    0.87
  40   6   8    2.19    2.04
  40   8   6    3.00    1.68
  40  10   0    1.24    1.15
  30  19  21    0.02    0.60
  30  21  19    0.51    0.53
  33  17  18   18.55    1.88
  33  18  17   25.44    2.79
  35   6  21   -2.05    0.81
  35  21   6    0.74    0.85
  37   3  18    0.60    0.60
  37  18   3    0.57    0.68
  39   9  10    1.83    1.30
  39  10   9    1.13    1.45
  32   2  26   20.96    5.30
  32  14  22    0.90    1.94
  32  22  14    0.02    0.74
  32  26   2   15.08    4.20
  34   8  22    0.34    1.47
  34  22   8   -0.68    0.89
  38   2  16    1.92    1.24
  38   8  14   -0.08    0.90
  38  14   8   -1.38    0.92
  38  16   2    0.81    0.68
  40   2  10    1.73    1.55
  40  10   2   13.53    9.25
  29   9  28   -0.04    1.00
  29  17  24    0.32    0.64
  29  24  17   -0.08    0.66
  29  28   9    0.00    1.02
  31   4  27   10.06    3.43
  31  13  24    0.38    1.00
  31  24  13    1.55    1.34
  31  27   4   13.53    3.47
  33  16  19   16.08    2.04
  33  19  16   12.57    1.77
  35   9  20   -0.11    0.70
  35  15  16    6.37    1.36
  35  16  15    7.22    1.56
  35  20   9    3.84    1.17
  36   7  19    3.22    1.00
  36  11  17    2.94    0.87
  36  17  11    0.72    0.70
  36  19   7    0.90    0.75
  37   9  16   -0.13    0.72
  37  16   9   -0.11    0.75
  39   4  13   -1.92    1.09
  39   8  11   -1.53    1.17
  39  11   8    1.49    1.06
  39  13   4    0.81    1.00
  40   5   9    2.68    1.64
  40   9   5    0.38    1.24
  41   3   4   -0.57    1.26
  41   4   3    1.73    1.34
  41   5   0    2.43    1.98
  30  18  22    0.32    0.57
  30  22  18    1.62    1.00
  30   9  27    1.04    1.02
  30  27   9    1.11    1.15
  34   5  23    3.00    1.66
  34  23   5    6.62    1.58
  35   1  22   -0.81    0.89
  35  14  17    6.31    1.39
  35  17  14   11.16    1.88
  35  22   1    2.77    1.94
  41   2   5    0.74    1.28
  41   5   2    1.66    2.51
  28  28  12   29.31    5.31
  36   4  20    0.47    0.72
  36  20   4    0.49    0.75
  27  27  16    1.56    0.92
  29  12  27   11.95    2.86
  29  27  12   14.46    3.47
  33   7  24    0.23    1.34
  33  15  20    5.39    0.98
  33  20  15    3.02    1.02
  33  24   7    1.34    1.66
  33  25   0    0.90    1.32
  39   7  12    4.88    2.26
  39  12   7    2.26    1.47
  28  16  26    0.55    0.85
  28  26  16    2.24    0.90
  32   4  26    4.26    1.55
  32  26   4    5.05    1.62
  38   4  16   -0.02    0.77
  38  16   4   -1.30    0.75
  40   4  10    0.32    1.11
  40  10   4   -0.47    1.36
  29  29   6    2.75    1.70
  30  17  23    0.30    0.60
  30  23  17    3.09    2.22
  31   9  26    2.32    1.24
  31  26   9    5.48    1.98
  33   2  25    2.19    1.49
  33  10  23    0.06    0.94
  33  23  10    0.47    0.98
  33  25   2    2.81    1.23
  34  11  21    2.56    0.74
  34  21  11    0.57    0.90
  35   3  22    4.24    1.53
  35  13  18    7.75    1.43
  35  18  13    7.39    1.38
  35  22   3    3.15    1.13
  37   5  18   -0.36    0.55
  37  18   5    0.11    0.60
  38   7  15   -1.70    0.85
  38  15   7    1.70    1.32
  39   1  14    1.02    0.92
  39  14   1    2.09    1.51
  41   1   6    0.62    1.26
  41   6   1   -0.36    1.28
  30   6  28    5.58    2.13
  30  12  26   33.94    6.09
  30  26  12   27.20    4.79
  30  28   6    3.75    1.68
  36  10  18    0.17    0.60
  36  18  10    1.53    0.58
  29  16  25   -0.19    0.72
  29  25  16    0.25    0.72
  31  19  20    2.83    0.68
  31  20  19    3.34    0.75
  32  13  23   -0.60    0.89
  32  23  13   -0.32    0.89
  37   8  17   -0.38    0.60
  37  17   8   -0.41    0.66
  40   1  11    1.88    1.04
  40  11   1    0.00    1.04
  41   4   5   -1.62    1.28
  41   5   4    3.41    1.58
  31   6  27   -1.06    1.06
  31  18  21    4.58    1.00
  31  21  18    1.66    0.62
  31  27   6    0.81    0.96
  33  14  21   -0.43    0.64
  33  21  14    1.04    0.96
  39   3  14    0.21    1.04
  39   6  13   -2.86    0.98
  39  13   6    1.30    0.96
  39  14   3    0.96    1.00
  41   3   6    0.28    1.11
  41   6   3   -0.57    1.07
  24  24  24   57.20   11.99
  40   8   8    0.11    1.36
  25  23  24    4.13    1.47
  25  24  23    3.88    1.09
  31  12  25    4.33    2.24
  31  25  12    5.97    1.68
  32   9  25    1.83    1.19
  32  25   9    2.83    1.30
  33   4  25   -0.75    0.85
  33  25   4   -0.57    0.81
  35   8  21   -0.11    0.74
  35  12  19   -0.21    0.55
  35  19  12    1.17    0.60
  35  21   8    0.66    0.68
  37  19   0    1.83    0.77
  40   3  11   -0.21    1.02
  40   7   9    0.45    1.38
  40   9   7    1.38    1.38
  40  11   3   -0.11    0.96
  41   7   0    1.64    1.32
  30  16  24    0.41    0.75
  30  24  16    0.66    0.66
  34  24   0   18.87   13.46
  36   6  20    0.43    0.62
  36  20   6   -0.51    0.64
  38  12  12   -2.26    0.92
  25  25  22    4.07    1.45
  26  23  23   -0.08    0.70
  31  17  22   -0.25    0.57
  31  22  17    0.36    0.66
  34   7  23    1.88    1.07
  34  17  17   26.82    3.51
  34  23   7    6.62    4.39
  35   5  22    3.68    1.85
  35  22   5    0.66    1.07
  37   2  19    0.28    0.62
  37  13  14   -0.36    0.85
  37  14  13   -0.04    0.81
  37  19   2   -0.04    0.66
  38   1  17    1.28    0.64
  38  11  13    1.51    0.94
  38  13  11   -0.55    0.96
  38  17   1    0.79    0.89
  41   2   7    0.21    1.32
  41   7   2    1.68    1.28
  26  22  24   34.64    5.22
  26  24  22   30.66    5.16
  32   6  26    4.22    1.94
  32  26   6    0.47    1.17
  34   2  24    0.64    1.04
  34  16  18    7.69    1.32
  34  18  16    6.86    1.23
  34  24   2   -2.09    1.00
  38   6  16    0.51    0.72
  38  16   6    0.51    0.77
  40   6  10    8.41    3.69
  40  10   6    5.45    2.75
  28  15  27   -0.04    0.83
  28  27  15   -0.45    0.72
  36   1  21    0.13    0.75
  36   9  19    4.39    1.04
  36  19   9    3.03    0.96
  36  21   1    0.68    0.81
  37  12  15    2.88    1.26
  37  15  12    1.72    1.11
  34  10  22    0.87    0.94
  34  22  10    1.56    1.26
  38  10  14    2.68    1.79
  38  14  10   -0.66    0.81
  26  21  25    0.38    0.75
  26  25  21    0.47    0.70
  27  22  23    1.11    0.90
  27  23  22    0.00    0.79
  29  15  26    0.64    0.81
  29  26  15    0.38    1.02
  30   1  29    0.66    1.11
  30  29   1   -0.36    1.07
  33  13  22   -0.47    0.75
  33  22  13    0.38    0.89
  34  15  19    9.52    1.94
  34  19  15   12.50    1.88
  37   7  18    1.88    0.85
  37  18   7    2.96    0.83
  38   3  17   -0.47    0.68
  38  17   3    0.77    0.72
  39   5  14   -0.04    0.79
  39  10  11    0.77    1.02
  39  11  10    1.41    1.13
  39  14   5   -0.43    0.90
  41   5   6   -1.53    1.17
  41   6   5    0.70    1.30
  32  12  24    7.54    2.11
  32  24  12    8.80    2.79
  40  12   0    1.34    1.79
  27  21  24    0.72    0.74
  27  24  21    1.19    0.75
  29  11  28   -0.23    0.94
  29  28  11   -0.26    0.92
  29  29   8    2.34    0.94
  31   1  28   -1.11    0.90
  31  16  23   -1.13    0.60
  31  23  16    0.26    0.66
  31  28   1    0.45    1.11
  32  19  19    6.48    1.00
  33   9  24   -0.89    0.94
  33  24   9   -0.89    0.94
  35  11  20    1.98    0.83
  35  20  11    2.92    0.94
  36   3  21   12.08    2.04
  36  15  15    8.69    2.60
  36  21   3    7.26    1.62
  37   4  19    0.79    0.64
  37  11  16   -1.02    0.64
  37  16  11    0.26    0.74
  37  19   4   -0.47    0.57
  39   9  12    0.70    1.09
  39  12   9    1.00    1.23
  39  15   0    0.45    0.87
  40   5  11    0.94    1.24
  40  11   5   -0.06    1.39
  41   1   8   -0.98    1.19
  41   4   7    0.28    1.09
  41   7   4    0.13    1.17
  41   8   1    0.23    1.15
  30   8  28    2.45    1.24
  30  28   8    0.94    1.32
  32  18  20    2.60    0.64
  32  20  18    6.58    0.98
  34   4  24    2.17    1.47
  34  24   4    2.75    1.21
  36  14  16    2.66    1.23
  36  16  14    2.79    1.04
  40   2  12   -1.28    1.09
  40  12   2    0.60    1.07
  30   3  29    1.58    1.04
  30  11  27    4.45    1.72
  30  15  25    1.98    1.15
  30  25  15   -0.72    0.89
  30  27  11    2.60    1.36
  30  29   3   -0.23    1.04
  33   6  25    2.39    1.36
  33  25   6   10.76    2.51
  38   9  15    0.62    0.96
  38  15   9    1.19    0.85
  39   2  15   -0.06    0.81
  39  15   2    0.51    0.94
  26  26  20   15.55    2.39
  28  22  22    3.37    1.00
  34  14  20    1.13    0.62
  34  20  14    1.75    0.62
  27  20  25    3.77    1.09
  27  25  20    4.50    1.13
  28  21  23    0.53    0.98
  28  23  21    0.30    0.64
  31   3  28   -1.38    1.13
  31   8  27    2.86    1.36
  31  27   8    1.88    1.28
  31  28   3    0.02    1.11
  32   1  27    0.83    1.04
  32  17  21    0.92    0.62
  32  21  17    1.02    0.60
  32  27   1   -0.64    1.04
  35  23   0    0.75    0.94
  36  13  17    6.63    1.34
  36  17  13   14.27    2.85
  39   8  13   -3.37    1.02
  39  13   8    1.21    1.00
  41   3   8    1.13    1.62
  41   8   3    2.22    1.17
  31  11  26    5.28    2.09
  31  26  11    0.77    1.21
  35   2  23    2.51    2.26
  35   7  22    1.24    1.06
  35  22   7    4.84    1.47
  35  23   2    2.47    1.11
  37  10  17   -0.11    0.72
  37  17  10   -0.06    0.64
  38   5  17    0.74    0.64
  38  17   5    0.53    0.68
  28  20  24    8.46    1.83
  28  24  20    5.01    1.49
  36   8  20    1.00    0.94
  36  20   8    1.02    0.60
  40   4  12    1.56    1.06
  40  12   4    1.66    1.43
  31  15  24   -0.15    0.77
  31  24  15    0.92    0.81
  32   3  27    2.68    2.17
  32  27   3    2.79    1.07
  33  12  23    0.89    1.32
  33  23  12    2.66    1.21
  36   5  21    7.39    2.04
  36  21   5    7.95    2.00
  39   4  15   -0.79    0.89
  39  15   4   -0.25    0.90
  40   9   9    0.90    1.38
  41   9   0    6.58    7.18
  28  28  14   24.31    5.22
  32   8  26   15.19    3.81
  32  16  22   -0.04    0.66
  32  22  16    1.00    0.62
  32  26   8   17.79    4.73
  36  12  18    1.32    0.64
  36  18  12    0.60    0.62
  38   8  16    0.45    1.00
  38  16   8    0.32    0.72
  40   8  10    5.90    2.26
  40  10   8    5.01    2.83
  42   0   0   75.78   31.08
  27  19  26    0.58    0.51
  27  26  19   -0.26    0.51
  29  14  27   17.38    3.75
  29  21  22   -0.30    0.60
  29  22  21    1.36    0.68
  29  27  14   10.61    3.02
  30   5  29    0.75    1.06
  30  29   5   -0.06    1.02
  33   1  26    0.00    1.11
  33  26   1    1.02    1.09
  34   9  23    0.74    0.92
  34  13  21    0.89    0.77
  34  21  13    0.32    0.66
  34  23   9    0.09    0.87
  35  10  21    1.07    0.90
  35  21  10    0.68    0.70
  37   6  19   -0.36    0.53
  37  19   6    0.04    0.51
  39   7  14    0.57    1.00
  39  14   7    0.06    0.94
  41   2   9   -0.60    1.04
  41   6   7    1.21    1.13
  41   7   6   -0.06    1.90
  41   9   2   17.75   14.29
  42   1   1    0.45    1.45
  34   6  24    8.42    3.30
  34  24   6    6.86    2.53
  38  18   0   10.97    2.24
  42   2   0    2.34    1.47
  28  19  25   -0.38    0.49
  28  25  19    0.32    0.55
  29  20  23   -0.08    0.55
  29  23  20    0.15    0.68
  31   5  28    0.94    1.49
  31  28   5   -1.28    1.06
  32  11  25    5.50    1.85
  32  25  11    3.26    1.87
  35   4  23    6.43    2.05
  35  16  17    7.26    1.68
  35  17  16    9.93    1.90
  35  23   4    3.00    1.92
  37   1  20   -0.68    0.57
  37  20   1   -0.30    0.64
  40   1  13   -0.75    1.11
  40   7  11    6.11    2.15
  40  11   7    6.97    2.49
  40  13   1    0.68    0.94
  41   5   8    1.04    0.98
  41   8   5    7.60    3.73
  30  14  26   18.24    4.15
  30  26  14   31.36    5.39
  38   2  18    7.86    1.66
  38  18   2    8.03    1.79
  42   2   2    1.02    1.36
  33   3  26    1.49    1.13
  33  18  19    8.33    1.32
  33  19  18    6.73    1.13
  33  26   3    2.53    1.39
  35  15  18    4.43    1.13
  35  18  15    5.84    1.41
  37   9  18    4.81    1.00
  37  18   9    3.39    0.94
  42   1   3    1.70    1.32
  42   3   1    0.79    1.55
  29  19  24    0.21    0.51
  29  24  19    1.06    0.51
  32   5  27    1.47    1.00
  32  15  23   -0.19    0.70
  32  23  15   -0.40    0.72
  32  27   5    3.20    3.37
  33   8  25   23.75    4.58
  33  17  20    2.56    0.75
  33  20  17    2.68    0.90
  33  25   8   16.38    4.52
  36  11  19    3.41    0.96
  36  19  11    4.79    1.11
  37   3  20    1.58    1.00
  37  20   3    3.35    0.92
  39   1  16    0.74    0.83
  39  16   1    1.13    0.92
  40   3  13   -1.98    1.15
  40  13   3    2.09    1.04
  41   4   9    0.58    1.26
  41   9   4   -0.92    1.28
  36  22   0    0.64    1.02
  40   6  12    0.62    0.94
  40  12   6   -0.25    1.13
  42   4   0   -0.96    1.47
  27  27  18    0.53    0.72
  29  29  10   18.05    4.32
  30  21  21    0.58    0.85
  31  14  25    7.46    6.54
  31  25  14    2.07    1.09
  34   1  25    0.85    1.17
  34  25   1    0.90    1.24
  35  14  19    0.02    0.49
  35  19  14   -0.13    0.51
  38   7  17    1.13    0.81
  38  13  13   -0.49    0.89
  38  17   7    2.58    0.98
  39   6  15   -0.81    0.89
  39  15   6    0.15    0.96
  41   1  10   -0.34    1.21
  41  10   1    2.37    1.15
  42   3   3   -1.38    1.41
  28  18  26    1.09    0.64
  28  26  18    2.64    0.81
  30  10  28   44.91    8.03
  30  20  22   -0.06    0.51
  30  22  20   -0.23    0.53
  30  28  10   23.88    5.18
  34  12  22    0.83    0.77
  34  22  12    0.23    0.74
  36   2  22    3.37    1.32
  36  22   2    2.81    3.15
  38   4  18    3.02    1.02
  38  12  14    0.21    0.85
  38  14  12    1.49    0.90
  38  18   4    4.96    1.26
  42   2   4    0.09    1.38
  42   4   2    0.58    1.23
  33  11  24   -0.11    0.89
  33  16  21    1.28    0.58
  33  21  16    0.40    0.64
  33  24  11    1.28    1.11
  36   7  21   15.60    2.68
  36  21   7   28.95    4.09
  39   3  16    0.06    0.96
  39  11  12   -0.43    1.00
  39  12  11   -0.15    1.24
  39  16   3    1.68    1.90
  29  18  25    0.75    0.72
  29  25  18    1.00    0.58
  30   7  29    2.02    2.60
  30  19  23    0.09    0.49
  30  23  19    0.72    0.49
  30  29   7    0.83    0.87
  31  10  27   32.23    5.73
  31  27  10   18.41    4.41
  33   5  26   -0.64    1.00
  33  26   5    0.11    1.04
  34   3  25    2.32    1.45
  34  25   3    0.66    1.39
  35   6  23   16.91    4.07
  35   9  22    2.83    0.89
  35  22   9    0.26    0.83
  35  23   6   17.24    4.17
  37  14  15    1.38    1.34
  37  15  14    1.68    1.07
  38  11  15   -0.02    0.85
  38  15  11   -0.08    0.74
  39  10  13    0.21    0.94
  39  13  10    0.40    0.89
  41   3  10    0.11    1.04
  41  10   3    0.60    1.11
  42   1   5    0.17    1.23
  42   5   1   -1.83    1.26
  29  13  28    3.15    4.11
  29  28  13   -0.38    0.89
  31   7  28   -1.00    1.00
  31  28   7   -0.02    0.90
  35  13  20    2.07    0.68
  35  20  13    2.92    0.79
  37   5  20    7.33    1.70
  37   8  19    0.96    0.89
  37  13  16   -1.43    0.77
  37  16  13   -0.09    0.83
  37  19   8    1.06    0.53
  37  20   5    7.27    1.64
  40   5  13    0.45    1.07
  40  13   5    0.77    2.02
  41   7   8    0.87    1.09
  41   8   7    2.96    2.53
  32  14  24    2.85    1.15
  32  24  14    1.96    1.24
  34   8  24   41.58    7.76
  34  24   8   25.86    5.39
  36   4  22    3.83    1.43
  36  10  20    0.87    0.62
  36  20  10    0.13    0.62
  36  22   4    1.75    1.41
  40  14   0    1.32    0.90
  42   4   4    0.57    1.39
  30  13  27    2.24    1.21
  30  27  13    5.39    1.77
  33  15  22   -0.85    0.64
  33  22  15   -0.26    0.66
  39   9  14    0.94    0.98
  39  14   9    0.08    0.90
  41   6   9   -0.19    1.15
  41   9   6   -0.04    1.28
  42   3   5    0.23    1.26
  42   5   3   -0.30    1.24
  30  18  24   -0.75    0.53
  30  24  18    6.33    5.97
  30  30   0  206.82   46.29
  32  10  26   59.08   10.35
  32  26  10   42.61    8.74
  38  10  16    1.38    1.07
  38  16  10   -0.17    0.81
  40   2  14   -0.49    0.83
  40  10  10   14.40    3.98
  40  14   2   -1.26    1.07
  42   6   0    0.28    1.34
  28  17  27    2.75    2.15
  28  27  17    0.36    0.79
  31  20  21   -0.43    0.47
  31  21  20    0.09    0.51
  31  29   0  157.01   25.42
  32   7  27    1.34    1.36
  32  27   7    0.94    0.90
  35   1  24    0.00    0.90
  35  24   1    1.64    1.41
  37  12  17    0.85    0.70
  37  17  12    0.66    0.68
  39   5  16   -1.11    0.77
  39  16   5   -0.90    0.90
  40   9  11   -1.17    1.26
  40  11   9    0.28    0.98
  41  11   0   -0.32    1.28
  30  30   2  182.60   30.25
  34  18  18    4.60    0.90
  38   6  18    6.01    1.34
  38  18   6    6.28    1.66
  42   2   6    6.01    2.43
  42   6   2    0.45    2.41
  29  17  26    0.92    0.85
  29  26  17    0.11    0.68
  31   2  29  121.35   18.32
  31  13  26    9.10    2.58
  31  19  22    1.09    0.72
  31  22  19   -0.57    0.49
  31  26  13    7.33    2.47
  31  29   2  113.68   18.34
  34   5  25    4.77    1.83
  34  11  23    1.47    0.98
  34  17  19    5.92    1.07
  34  19  17    6.86    1.32
  34  23  11    0.77    0.90
  34  25   5    2.09    1.21
  38   1  19    0.32    0.60
  38  19   1    0.23    0.53
  41   2  11    9.59    6.37
  41   5  10   -0.72    1.17
  41  10   5    2.94    1.73
  41  11   2   -0.79    1.26
  32  28   0  168.53   30.85
  36  16  16    5.64    2.02
  40   8  12   -1.24    1.24
  40  12   8   -1.30    0.92
  35   3  24    8.16    2.32
  35  12  21    1.04    0.64
  35  21  12    0.26    0.83
  35  24   3    2.43    1.41
  36  15  17    4.11    1.41
  36  17  15   12.87    2.51
  37  21   0   -0.49    0.62
  39   8  15    2.79    1.66
  39  15   8   -1.64    0.98
  39  17   0    6.16    1.94
  32   2  28  168.79   28.10
  32  28   2  143.46   22.80
  34  16  20    0.15    0.60
  34  20  16    0.13    0.55
  40   4  14    2.36    0.94
  40  14   4    1.41    1.04
  30  17  25    0.28    0.72
  30  25  17    2.88    1.36
  31  18  23   -0.13    0.55
  31  23  18    1.77    1.70
  33   7  26    0.92    1.06
  33  10  25   35.24    6.60
  33  14  23    0.38    0.90
  33  23  14   -0.49    0.77
  33  25  10   43.91    9.97
  33  26   7    1.04    0.92
  37   2  21   -0.28    0.64
  37  11  18    3.03    0.81
  37  18  11    1.19    0.85
  37  21   2   -0.40    0.64
  38   3  19    3.84    0.94
  38   9  17    0.89    1.09
  38  17   9    1.30    1.11
  38  19   3    1.45    0.89
  39   2  17    4.32    1.64
  39  17   2    9.48    2.28
  42   1   7   -0.89    1.30
  42   5   5   -1.70    1.26
  42   7   1   -0.94    1.43
  30  30   4  127.29   23.11
  36   6  22    2.94    1.43
  36  14  18    1.36    0.75
  36  18  14   -0.19    0.70
  36  22   6    3.64    1.32
  42   4   6   -0.26    1.21
  42   6   4    0.26    1.15
  31   4  29   60.82   11.95
  31  29   4   37.77    8.54
  32  13  25    5.24    2.24
  32  25  13    8.76    2.53
  33  27   0   54.60   10.50
  35   8  23   18.64    3.92
  35  23   8   12.21    3.22
  36   9  21   11.74    2.09
  36  21   9    6.28    1.55
  37   7  20    6.52    1.53
  37  20   7    7.58    1.81
  40   7  13    1.75    1.72
  40  13   7   -0.06    1.04
  41   4  11    2.73    2.64
  41  11   4    1.04    1.04
  30   9  29    0.47    0.98
  30  29   9    3.02    1.94
  33   2  27   26.06    6.69
  33  27   2   57.35    9.86
  34  15  21   -0.34    0.60
  34  21  15    0.23    0.60
  42   3   7   -0.94    1.30
  42   7   3   -2.75    1.43
  28  28  16   13.27    3.05
  32   4  28   50.72   10.57
  32  20  20    1.41    0.51
  32  28   4   60.44   11.63
  25  25  24    1.32    0.81
  29  16  27    5.41    1.79
  29  27  16    8.93    2.13
  29  29  12   30.83    6.37
  31   9  28    0.83    1.06
  31  17  24    0.51    0.70
  31  24  17    0.60    0.75
  31  28   9   -0.15    1.06
  32  19  21   -0.28    0.45
  32  21  19    0.92    0.85
  35   5  24    8.69    3.39
  35  24   5    1.66    1.43
  36   1  23    0.70    0.87
  36  13  19    3.11    0.94
  36  19  13    2.62    0.89
  36  23   1   -1.23    0.83
  37   4  21   -0.77    0.64
  37  21   4    1.39    0.75
  39   4  17    7.92    1.83
  39   7  16    1.28    1.00
  39  16   7    0.32    0.75
  39  17   4    4.28    1.30
  40   1  15    0.08    0.98
  40  15   1   -0.87    0.96
  41   1  12   -0.58    1.07
  41   8   9   -1.11    1.36
  41   9   8    0.66    2.83
  41  12   1   -0.06    1.04
  26  24  24   21.01    4.49
  30  12  28   50.21   10.29
  30  28  12   60.67   12.51
  42   8   0   -1.51    1.68
  26  23  25    1.07    2.17
  26  25  23   -0.32    0.66
  34   7  25    0.94    1.09
  34  25   7    1.39    0.89
  35  11  22   -0.11    0.74
  35  22  11   -0.08    0.81
  37  10  19    0.57    0.57
  37  19  10   -0.08    0.55
  38   5  19    8.54    1.72
  38  19   5    9.44    1.92
  41   7  10   -0.21    1.38
  41  10   7   -0.04    1.32
  30  16  26    4.62    2.21
  30  26  16    6.18    3.03
  32  18  22    0.98    0.47
  32  22  18    0.26    0.57
  34  10  24   37.18    7.46
  34  24  10   16.42    5.45
  34  26   0   38.18    7.90
  38   8  18    3.28    1.30
  38  18   8    4.96    1.36
  40   6  14   -0.57    1.02
  40  14   6    0.23    1.02
  42   2   8    0.96    1.38
  42   8   2    0.83    1.24
  27  23  24    0.92    0.72
  27  24  23    0.47    0.83
  31  12  27   26.25    5.26
  31  27  12   25.08    5.41
  32   9  27    2.39    1.26
  32  27   9    0.49    1.11
  33   4  27    9.10    2.49
  33  13  24    1.75    1.15
  33  24  13    0.49    0.98
  33  27   4    4.17    1.88
  36   3  23    6.77    2.22
  36  23   3    3.81    1.56
  39  12  13   -0.04    1.02
  39  13  12    0.28    0.92
  40   3  15   -0.34    1.00
  40  15   3    0.21    0.92
  41   3  12   -0.89    1.11
  41  12   3    0.13    1.11
  26  26  22   14.85    4.05
  30  30   6    6.86    2.77
  34   2  26   30.51    7.75
  34  14  22    1.21    0.79
  34  22  14   -0.98    0.62
  34  26   2   32.91    9.63
  38  14  14   -0.06    0.90
  42   6   6    1.02    1.39
  27  22  25    2.11    1.07
  27  25  22    4.49    1.34
  31   6  29    2.21    1.21
  31  29   6    0.34    1.13
  35  17  18    2.49    1.06
  35  18  17    3.56    1.09
  38  13  15   -1.19    0.96
  38  15  13    0.19    0.85
  39  11  14   -1.02    0.94
  39  14  11   -1.04    0.90
  41   6  11   -2.28    1.30
  41  11   6   -0.64    1.06
  42   5   7    0.06    1.43
  42   7   5   -1.15    1.34
  36  12  20   -0.43    0.53
  36  20  12    0.00    0.57
  28  23  23    1.24    0.92
  31  16  25   -0.17    0.89
  31  25  16    1.30    0.77
  32  17  23   -0.55    0.68
  32  23  17    0.68    0.60
  35  16  19    0.72    0.70
  35  19  16    0.21    0.49
  40  11  11    2.00    1.49
  28  22  24    5.16    1.72
  28  24  22    1.66    1.19
  32   6  28    0.23    0.90
  32  12  26   44.27    9.78
  32  26  12   46.89   10.12
  32  28   6    0.13    1.15
  36   8  22    4.99    1.66
  36  22   8    6.33    2.86
  38  12  16   -0.23    0.85
  38  16  12   -1.00    0.81
  38  20   0    0.57    0.74
  40  10  12    0.43    1.41
  40  12  10    1.45    1.21
  42   4   8    1.51    1.19
  42   8   4    4.37    3.09
  27  21  26   -0.92    0.81
  27  26  21   -0.55    0.60
  33   9  26    4.71    3.41
  33  26   9    0.77    1.13
  37   6  21    0.68    0.70
  37  21   6    0.41    0.64
  39   1  18   -0.28    0.66
  39   6  17    4.52    1.94
  39  10  15    1.24    1.70
  39  15  10    0.34    0.96
  39  17   6    1.23    1.30
  39  18   1   -1.04    0.62
  42   1   9   -1.77    1.38
  42   9   1   -1.98    1.28
  34   4  26    4.37    2.39
  34  26   4    2.71    1.60
  38   2  20   -1.00    0.55
  38  20   2    0.19    0.51
  28  21  25   -0.15    1.45
  28  25  21   -0.19    0.58
  29  15  28   -0.38    0.98
  29  28  15    0.11    1.09
  33  19  20    0.26    0.45
  33  20  19    0.53    0.47
  35   7  24    1.09    1.43
  35  15  20   -0.19    0.55
  35  20  15    1.02    0.66
  35  24   7   -1.53    0.98
  35  25   0    8.33    3.28
  36   5  23    8.12    2.66
  36  23   5   12.17    3.62
  37   9  20    3.88    1.28
  37  15  16   -0.23    0.96
  37  16  15    0.60    0.92
  37  20   9    8.33    2.21
  40   5  15   -0.98    1.02
  40   9  13    1.32    1.36
  40  13   9    0.70    1.07
  40  15   5    0.47    1.06
  41   5  12   -0.26    1.21
  41  12   5    3.02    1.47
  41  13   0   -1.68    0.98
  43   1   0    0.23    1.77
  29  22  23   -0.70    0.64
  29  23  22   -0.04    0.68
  30  15  27    1.38    1.39
  30  27  15    2.19    1.53
  33   6  27   -1.96    1.13
  33  18  21    0.04    0.66
  33  21  18   -1.53    0.53
  33  27   6    0.26    1.07
  34  13  23   -0.21    1.64
  34  23  13   -0.19    0.77
  35   2  25    0.40    2.17
  35  10  23   17.72   10.21
  35  23  10    5.67    2.09
  35  25   2    4.58    2.19
  37   1  22    0.55    0.64
  37  14  17    1.23    1.21
  37  17  14   -0.53    0.72
  37  22   1   -1.55    0.75
  38   7  19   20.49    3.66
  38  11  17   -0.92    0.89
  38  17  11    0.21    0.96
  38  19   7   12.82    3.17
  39   3  18   -0.51    0.75
  39  18   3   -0.11    0.64
  41   2  13   -1.09    0.94
  41  13   2    0.06    1.23
  42   3   9    0.08    1.28
  42   9   3    0.74    1.38
  43   1   2    1.32    1.96
  43   2   1   -1.09    1.68
  32  16  24   -0.11    0.92
  32  24  16    0.02    0.85
  40  16   0    5.35    2.98
  27  27  20   -1.13    0.58
  29  21  24   -0.92    0.64
  29  24  21   -0.34    0.70
  33  12  25   14.93    5.03
  33  25  12   22.47    5.69
  36  11  21    2.41    1.62
  36  21  11    1.79    1.36
  39   9  16   -0.77    1.11
  39  16   9   -0.28    1.13
  43   3   0    0.11    2.00
  28  20  26   -0.40    0.62
  28  26  20    0.70    0.72
  38   4  20   -0.92    0.58
  38  20   4   -0.04    0.53
  40   2  16    9.37    3.86
  40   8  14   -0.62    1.11
  40  14   8   -1.02    1.09
  40  16   2    1.79    2.04
  30  11  29   -1.60    1.32
  30  29  11   -0.77    1.06
  31   1  30   -1.23    1.51
  31  15  26    4.05    2.19
  31  26  15    5.05    2.32
  31  30   1   -0.40    1.28
  33  17  22   -0.43    0.70
  33  22  17   -0.55    0.60
  34   9  25    0.62    1.19
  34  25   9   -1.87    0.96
  35  14  21    0.23    0.64
  35  21  14   -0.75    0.60
  37   3  22    4.17    3.90
  37  13  18    0.36    0.81
  37  18  13    0.89    0.74
  37  22   3   11.36    2.90
  41   9  10    0.72    1.39
  41  10   9    1.21    1.94
  42   7   7   -2.22    1.51
  43   2   3   -0.17    1.41
  43   3   2    1.17    1.36
  30  30   8   -1.45    1.45
  42   6   8   -1.79    1.55
  42   8   6   -2.19    1.45
  42  10   0   -0.38    1.56
  29  20  25   -0.15    0.58
  29  25  20   -1.13    0.58
  31   8  29    2.81    2.24
  31  11  28   -0.58    1.17
  31  28  11    2.75    2.39
  31  29   8    2.66    2.05
  32   1  29   -0.36    1.07
  32  29   1   -1.39    1.07
  35   4  25   -0.49    1.13
  35  25   4    0.60    1.26
  41   4  13   -0.66    1.15
  41   8  11   -0.19    1.77
  41  11   8    3.13    1.45
  41  13   4    0.26    1.24
  43   1   4   -1.53    2.34
  43   4   1   -2.71    1.55
  30  22  22   -1.72    0.70
  34   6  26    0.00    1.06
  34  26   6   -1.81    1.53
  38  10  18    0.21    1.23
  38  18  10    1.60    1.26
  42   2  10   -1.07    1.32
  42  10   2    2.07    2.17
  30  21  23   -0.70    0.60
  30  23  21   -0.85    0.75
  31   3  30   -0.87    1.24
  31  30   3   -0.25    1.30
  39   5  18   -0.25    1.92
  39  18   5    0.06    1.36
  42   5   9   -2.88    1.72
  42   9   5    2.77    1.55
  32   8  28    1.94    4.28
  32  28   8    9.86    4.79
  36  24   0    3.35    2.90
  40   4  16   17.07    8.86
  40  16   4   10.08    5.50
  28  19  27   -0.25    0.75
  28  27  19   -0.74    0.66
  32   3  29   -0.17    1.47
  32  11  27    6.95    2.77
  32  15  25   -2.21    1.53
  32  25  15    4.09    2.05
  32  27  11   11.40    6.69
  32  29   3   -1.81    1.39
  33   1  28   -0.64    1.43
  33  16  23    0.89    0.98
  33  23  16   -0.26    0.96
  33  28   1    0.79    1.49
  36   7  23    1.66    2.34
  36  17  17    1.11    1.34
  36  23   7   17.11    7.05
  37   8  21   -0.75    0.77
  37  12  19   -0.51    0.58
  37  19  12    0.09    0.75
  37  21   8   -0.45    0.77
  39   8  17    3.81    2.21
  39  17   8   -0.36    1.19
  40   7  15   -0.94    1.15
  40  15   7    0.04    1.43
  41   7  12    3.24    1.73
  41  12   7   -2.26    1.60
  43   3   4   -4.00    1.62
  43   4   3    2.37    1.87
  43   5   0   -2.47    1.73
  30  20  24    1.02    0.70
  30  24  20   -1.11    0.57
  34  12  24   14.83    7.35
  34  24  12   25.44   10.76
  36   2  24   -1.21    1.32
  36  16  18   -1.34    0.75
  36  18  16   -1.77    1.00
  36  24   2    0.11    1.38
  29  19  26    0.70    1.55
  29  26  19   -0.77    0.96
  29  29  14    9.82    7.31
  34  19  19   -1.88    0.83
  35  13  22   -1.55    1.04
  35  22  13    0.36    0.90
  37   5  22    6.78    3.81
  37  22   5    6.73    3.84
  41   1  14   -0.57    1.49
  41  14   1   -0.19    1.62
  43   2   5    2.96    2.64
  43   5   2   -2.66    2.05
  30  14  28   26.78   12.48
  30  28  14   28.57   11.50
  34  18  20   -1.64    0.70
  34  20  18   -1.38    0.66
  36  10  22   -0.30    1.04
  36  22  10   -1.28    1.23
  38   6  20   -1.36    0.64
  38  20   6   -1.68    0.85
  42   4  10   -1.36    1.72
  42  10   4   -4.49    1.96
  33   3  28   -3.54    1.70
  33   8  27    3.05    4.52
  33  27   8    4.24    4.69
  33  28   3    0.08    1.43
  35   9  24   -2.56    1.36
  35  24   9   -0.83    1.75
  36  15  19    0.15    1.32
  36  19  15    0.08    0.90
  39  19   0   -1.28    0.90
  30  19  25   -0.30    0.98
  30  25  19   -1.79    1.11
  31   5  30    1.36    1.88
  31  14  27    9.37    5.18
  31  21  22   -1.79    0.74
  31  22  21    0.19    0.77
  31  27  14    1.81    4.26
  31  30   5    3.45    5.13
  33  11  26    6.54    3.62
  33  26  11   -5.05    2.04
  34   1  27   -1.11    1.75
  34  17  21   -0.45    1.07
  34  21  17    1.70    2.79
  34  27   1   -0.23    1.56
  35   6  25    3.19    2.86
  35  25   6   -0.94    1.66
  38   1  21   -1.09    0.92
  38   9  19    4.32    3.39
  38  19   9   -0.28    2.05
  38  21   1   -1.83    0.92
  39   2  19   -1.00    1.38
  39  13  14   -2.54    2.13
  39  14  13   -0.98    1.56
  39  19   2   -0.08    1.00
  41   3  14    1.43    1.49
  41   6  13   -2.71    1.41
  41  13   6   -2.22    1.75
  41  14   3   -1.24    1.70
  42   1  11   -1.23    1.90
  42  11   1   -4.35    2.28
  43   1   6   -2.56    2.81
  43   6   1    5.41    6.75
  36   4  24    0.21    1.56
  36  24   4    0.96    1.58
  40  12  12    0.79    2.19
  31  20  23   -1.11    0.85
  31  23  20   -1.32    0.77
  32   5  29   -3.86    2.68
  32  29   5   -3.09    1.53
  33  15  24   -1.23    1.45
  33  24  15   -2.49    2.02
  37  11  20   -0.25    1.15
  37  20  11   -0.28    0.92
  39  12  15   -1.26    1.70
  39  15  12   -0.40    1.72
  40   1  17    0.11    1.45
  40  11  13   -2.56    3.00
  40  13  11    1.64    1.62
  40  17   1   -0.19    1.09
  43   4   5    2.13    1.43
  43   5   4   -0.13    5.37
  28  28  18   -0.26    1.53
  36  14  20   -1.64    0.85
  36  20  14   -1.70    1.30
  40   6  16    0.32    3.26
  40  16   6    5.45    5.28
  42   8   8   -1.92    2.19
  29  18  27    0.30    2.71
  29  27  18   -1.39    2.00
  34   3  27   -0.09    4.67
  34  27   3   -1.79    1.28
  38   3  21    0.08    1.77
  38  15  15   -1.15    1.23
  38  21   3   -0.40    1.21
  39   7  18    1.24    2.07
  39  18   7   -1.15    1.26
  42   3  11   -2.34    1.70
  42   7   9   20.18   26.71
  42   9   7    8.18    6.65
  42  11   3    2.39    3.24
  43   3   6    1.92    2.56
  43   6   3    3.73    3.73
  32  14  26   -0.75    2.32
  32  26  14    0.02    1.62
  34   8  26   -5.52    2.19
  34  16  22   -1.81    1.70
  34  22  16   -2.36    1.34
  34  26   8    1.73    1.64
  38  14  16   -1.43    2.92
  38  16  14   -4.22    1.88
  40  10  14   -1.58    2.81
  40  14  10    0.66    4.11
  31  19  24    0.06    1.04
  31  24  19    0.55    1.73
  33   5  28    5.62    4.13
  33  28   5   -3.22    2.96
  35  12  23   -2.79    2.49
  35  23  12   -8.09    2.86
  37  23   0    0.89    2.92
  39   4  19   -3.56    1.75
  39  11  16    0.58    2.49
  39  16  11   -0.79    1.68
  39  19   4   -1.85    2.68
  40   3  17   -4.33    3.52
  40  17   3    0.53    0.92
  43   7   0    7.07    2.94
  30  18  26    0.90    1.79
  30  26  18   -1.11    1.15
  30  30  10   -1.83    1.85
  42   6  10  -11.53    9.31
  42  10   6   -3.30    3.52
  31  10  29    0.34    5.01
  31  29  10   99.23   71.64
  34  11  25   -0.04    1.68
  34  25  11    4.11    2.54
  35   1  26   -2.30    0.98
  35  26   1   -4.71    1.49
  37   2  23    2.37    2.75
  37   7  22   -8.37    3.19
  37  22   7   -2.75    3.51
  37  23   2   -2.49    5.22
  38  13  17    0.40    3.02
  38  17  13    0.28    0.94
  41   5  14   -4.58    2.43
  41  10  11   -1.79    1.72
  41  11  10   -0.62    1.83
  41  14   5    0.60    1.60
  43   2   7    4.62    4.24
  43   7   2    0.19    1.85
  32  21  21   -1.24    0.90
  36  13  21   -3.98    1.41
  36  21  13   -2.86    5.03
  36  23   9   -4.41    3.45
  40   9  15   -0.72    3.49
  40  15   9    0.40    1.85
  41   9  12   -6.50    3.49
  41  12   9   -3.17    2.30
  41  15   0   -3.49    4.73
  32  10  28   -9.16    6.80
  32  20  22   -0.23    1.62
  32  22  20    1.06    1.70
  32  28  10   -1.72    9.50
  36   6  24   -9.22    1.68
  36  24   6   -8.29   10.70
  38   8  20   -8.39    4.45
  38  20   8    4.92    5.86
  30  29  13   -0.77    2.41
  31  18  25    2.71    1.43
  31  30   7   -5.56    3.30
  33  14  25    1.06    1.56
  35   3  26    1.39    2.54
  35  18  19   -0.25    1.55
  35  19  18    6.50   10.86
  35  26   3    1.77    1.75
  37  10  21   -3.07    3.05
  37  21  10   -4.88    6.13
  38  21   5   26.10   25.42
  39  17  10  -14.66    0.87
  41   2  15   -6.41    5.73
  42   5  11   -5.48    4.32
  43   5   6   -6.62    4.50
  38  18  12    3.56    0.53
  42   2  12   -9.10    6.90
  31  13  28    0.66    0.75
  35  17  20    0.36    3.96
  35  20  17   -7.20    3.69
  37  16  17    0.08    1.66
  37  17  16   -5.15    4.88
  37  23   4    1.09    0.70
  41  13   8    0.85    1.75
  43   1   8   -4.05    2.62
  43   4   7   -8.05    1.19
  37  15  18   -3.79    0.08
  40  16   8    2.05    9.39
   0   0   0    0.00    0.00

_computing_structure_solution     'SHELXT 2018/2 (Sheldrick, 2018)'
;
_shelx_hkl_checksum   99050

_shelx_fab_file
;
    0    1    1   1250.09      0.00
    0    0    2   1797.78      0.00
    1    1    2   -524.04      0.00
    0    2    2   -405.72      0.00
    0    1    3    -94.91      0.00
    2    2    2   1981.51      0.00
    1    2    3     31.98      0.00
    0    0    4   -755.89      0.00
    0    3    3    337.56      0.00
    1    1    4    494.23      0.00
    0    2    4   -557.90      0.00
    2    3    3    -72.44      0.00
    2    2    4   -277.29      0.00
    1    3    4     14.73      0.00
    0    1    5   -270.80      0.00
    1    2    5    256.94      0.00
    0    4    4    226.16      0.00
    3    3    4      9.95      0.00
    0    3    5     45.03      0.00
    2    4    4    293.39      0.00
    0    0    6    148.14      0.00
    2    3    5     71.80      0.00
    1    1    6   -138.55      0.00
    0    2    6    206.23      0.00
    1    4    5    -26.40      0.00
    2    2    6   -319.78      0.00
    1    3    6    -84.54      0.00
    4    4    4     60.81      0.00
    3    4    5    151.75      0.00
    0    5    5    281.44      0.00
    0    1    7    214.74      0.00
    0    4    6   -374.98      0.00
    2    5    5     -6.96      0.00
    3    3    6    112.51      0.00
    1    2    7   -100.50      0.00
    2    4    6     19.13      0.00
    0    3    7     39.45      0.00
    1    5    6    -12.57      0.00
    2    3    7      0.62      0.00
    0    0    8   -345.85      0.00
    4    5    5    -30.89      0.00
    1    4    7     87.41      0.00
    1    1    8    -58.40      0.00
    4    4    6     48.93      0.00
    0    2    8     78.12      0.00
    3    5    6     64.61      0.00
    0    6    6   -256.50      0.00
    2    2    8      4.86      0.00
    3    4    7    -51.46      0.00
    0    5    7    -55.99      0.00
    1    3    8     58.04      0.00
    2    6    6   -107.97      0.00
    2    5    7     72.58      0.00
    0    4    8     -7.94      0.00
    3    3    8   -208.72      0.00
    0    1    9     70.78      0.00
    2    4    8    -33.22      0.00
    5    5    6    119.56      0.00
    1    6    7    -36.93      0.00
    1    2    9    -63.96      0.00
    4    6    6    -19.75      0.00
    4    5    7     65.60      0.00
    1    5    8     98.30      0.00
    0    3    9    144.56      0.00
    3    6    7    -59.26      0.00
    2    3    9   -207.20      0.00
    4    4    8    -11.37      0.00
    0    7    7     -4.08      0.00
    3    5    8    -66.01      0.00
    1    4    9   -104.03      0.00
    0    6    8   -133.54      0.00
    0    0   10      5.34      0.00
    2    7    7    -44.75      0.00
    1    1   10     -5.38      0.00
    2    6    8     26.46      0.00
    0    2   10      0.35      0.00
    3    4    9    -29.35      0.00
    0    5    9     82.62      0.00
    6    6    6   -219.40      0.00
    2    2   10     16.24      0.00
    5    6    7     52.08      0.00
    2    5    9    -71.43      0.00
    1    3   10    -65.68      0.00
    4    7    7     -8.17      0.00
    1    7    8     10.35      0.00
    5    5    8    -17.65      0.00
    4    6    8    132.27      0.00
    0    4   10     85.34      0.00
    1    6    9     26.54      0.00
    3    3   10     73.23      0.00
    2    4   10    -47.89      0.00
    3    7    8     12.01      0.00
    4    5    9     29.82      0.00
    0    1   11    -18.31      0.00
    3    6    9     76.23      0.00
    1    5   10    -33.61      0.00
    1    2   11     48.12      0.00
    0    8    8    157.51      0.00
    0    7    9     50.45      0.00
    0    3   11      3.06      0.00
    2    8    8    -40.42      0.00
    4    4   10    161.77      0.00
    6    7    7     -3.98      0.00
    2    7    9    -37.09      0.00
    3    5   10      4.85      0.00
    2    3   11     -7.88      0.00
    6    6    8     20.34      0.00
    0    6   10    -49.22      0.00
    5    7    8    -53.52      0.00
    1    4   11      6.06      0.00
    2    6   10     36.65      0.00
    5    6    9    -21.59      0.00
    4    8    8     42.11      0.00
    0    0   12    -23.07      0.00
    1    8    9    -24.55      0.00
    4    7    9     17.52      0.00
    3    4   11      4.35      0.00
    0    5   11    -41.23      0.00
    1    1   12    -42.23      0.00
    0    2   12    -19.70      0.00
    1    7   10     -4.51      0.00
    5    5   10     25.97      0.00
    2    5   11     24.96      0.00
    4    6   10    -47.40      0.00
    2    2   12     23.04      0.00
    3    8    9    -24.18      0.00
    1    3   12     -9.84      0.00
    3    7   10     -2.62      0.00
    1    6   11     21.45      0.00
    0    4   12     16.21      0.00
    7    7    8     30.56      0.00
    0    9    9      4.95      0.00
    4    5   11    -44.70      0.00
    3    3   12    -19.53      0.00
    6    8    8    -65.02      0.00
    0    8   10    -12.43      0.00
    2    4   12     33.66      0.00
    6    7    9     19.72      0.00
    2    9    9     18.89      0.00
    3    6   11     39.51      0.00
    2    8   10    -20.63      0.00
    5    8    9     52.19      0.00
    0    7   11     -0.51      0.00
    1    5   12     65.39      0.00
    0    1   13    -29.75      0.00
    6    6   10    -66.95      0.00
    5    7   10     27.93      0.00
    2    7   11     26.85      0.00
    1    2   13     31.25      0.00
    4    4   12    -18.52      0.00
    4    9    9    -11.16      0.00
    3    5   12    -11.19      0.00
    0    3   13     41.85      0.00
    4    8   10     55.36      0.00
    0    6   12    -38.13      0.00
    1    9   10      3.36      0.00
    5    6   11     -0.63      0.00
    2    3   13     -1.63      0.00
    2    6   12    -29.72      0.00
    1    8   11     19.86      0.00
    4    7   11     -3.33      0.00
    1    4   13      9.87      0.00
    3    9   10    -20.28      0.00
    8    8    8      8.19      0.00
    7    8    9     15.80      0.00
    3    8   11     -1.12      0.00
    1    7   12     31.42      0.00
    5    5   12    -23.18      0.00
    3    4   13    -19.00      0.00
    0    5   13      5.54      0.00
    4    6   12      3.76      0.00
    0    0   14    -57.70      0.00
    6    9    9     33.23      0.00
    7    7   10    -13.83      0.00
    2    5   13      7.71      0.00
    1    1   14     38.92      0.00
    6    8   10     18.21      0.00
    0   10   10      9.18      0.00
    0    2   14      1.83      0.00
    0    9   11     -4.50      0.00
    3    7   12     15.91      0.00
    2   10   10     14.09      0.00
    2    2   14    -56.35      0.00
    5    9   10    -11.85      0.00
    2    9   11    -17.21      0.00
    6    7   11     17.80      0.00
    1    6   13     15.97      0.00
    1    3   14     14.23      0.00
    0    8   12     42.94      0.00
    5    8   11     20.07      0.00
    4    5   13     28.97      0.00
    2    8   12     -8.43      0.00
    0    4   14    -73.79      0.00
    3    6   13     -4.05      0.00
    3    3   14     17.86      0.00
    4   10   10    -27.34      0.00
    6    6   12     -1.99      0.00
    2    4   14     19.09      0.00
    4    9   11     39.88      0.00
    5    7   12      9.62      0.00
    0    7   13     -9.59      0.00
    1   10   11     -3.38      0.00
    2    7   13     -2.66      0.00
    1    5   14     -9.60      0.00
    4    8   12     16.18      0.00
    8    9    9     13.78      0.00
    1    9   12      7.02      0.00
    0    1   15     32.76      0.00
    8    8   10    -59.79      0.00
    4    4   14    -18.91      0.00
    7    9   10    -33.07      0.00
    3   10   11      7.05      0.00
    5    6   13     -8.29      0.00
    3    5   14      4.44      0.00
    1    2   15    -20.05      0.00
    0    6   14     40.17      0.00
    7    8   11     12.45      0.00
    3    9   12      5.81      0.00
    1    8   13      5.34      0.00
    4    7   13     12.81      0.00
    0    3   15     19.56      0.00
    6   10   10     40.33      0.00
    2    6   14    -36.88      0.00
    6    9   11    -29.87      0.00
    2    3   15     -0.28      0.00
    0   11   11     47.95      0.00
    7    7   12     22.30      0.00
    3    8   13    -16.44      0.00
    1    4   15     10.42      0.00
    6    8   12    -13.44      0.00
    0   10   12    -19.39      0.00
    5   10   11    -23.36      0.00
    2   11   11    -17.54      0.00
    1    7   14     -8.78      0.00
    5    5   14    -32.99      0.00
    2   10   12     -5.69      0.00
    4    6   14     57.08      0.00
    5    9   12     -4.04      0.00
    0    9   13     18.05      0.00
    3    4   15     -4.00      0.00
    0    5   15    -22.03      0.00
    2    9   13     -4.50      0.00
    6    7   13     15.12      0.00
    3    7   14      7.01      0.00
    2    5   15     19.55      0.00
    0    0   16     12.47      0.00
    4   11   11    -23.45      0.00
    5    8   13     -5.47      0.00
    1    1   16    -36.38      0.00
    4   10   12     55.27      0.00
    0    8   14    -21.69      0.00
    0    2   16     36.96      0.00
    9    9   10     18.57      0.00
    1    6   15    -20.72      0.00
    8   10   10     27.65      0.00
    2    8   14    -19.12      0.00
    2    2   16     23.29      0.00
    8    9   11    -12.62      0.00
    1   11   12     11.08      0.00
    4    9   13    -11.07      0.00
    4    5   15    -28.15      0.00
    1    3   16    -30.58      0.00
    6    6   14    -25.54      0.00
    7   10   11     23.57      0.00
    1   10   13      0.74      0.00
    5    7   14      4.65      0.00
    3    6   15      6.95      0.00
    8    8   12      9.86      0.00
    0    4   16      6.02      0.00
    3   11   12     -3.54      0.00
    7    9   12     21.47      0.00
    0    7   15     -4.47      0.00
    3    3   16     21.91      0.00
    4    8   14     -2.24      0.00
    2    4   16     35.18      0.00
    6   11   11     -4.59      0.00
    3   10   13     -8.53      0.00
    1    9   14     -7.85      0.00
    2    7   15      3.81      0.00
    6   10   12      9.36      0.00
    7    8   13     17.16      0.00
    1    5   16     -8.84      0.00
    6    9   13    -17.20      0.00
    3    9   14     -9.73      0.00
    5    6   15     19.28      0.00
    0   12   12     39.55      0.00
    4    4   16    -39.41      0.00
    5   11   12      2.36      0.00
    0   11   13    -60.30      0.00
    1    8   15     -4.57      0.00
    4    7   15    -18.51      0.00
    3    5   16     10.31      0.00
    0    1   17    -15.98      0.00
    2   12   12    -21.00      0.00
    0    6   16     29.30      0.00
    2   11   13     18.44      0.00
    5   10   13     -8.14      0.00
    7    7   14    -36.66      0.00
    1    2   17     25.83      0.00
    6    8   14     60.24      0.00
    0   10   14     25.30      0.00
    2    6   16    -22.33      0.00
    3    8   15     15.31      0.00
    0    3   17     16.35      0.00
   10   10   10     31.05      0.00
    2   10   14     20.84      0.00
    9   10   11     -4.00      0.00
    5    9   14     -3.00      0.00
    2    3   17    -23.14      0.00
    4   12   12    -28.75      0.00
    8   11   11     11.26      0.00
    9    9   12    -41.36      0.00
    4   11   13      4.29      0.00
    0    9   15     18.27      0.00
    1    7   16     -6.36      0.00
    5    5   16     36.91      0.00
    1    4   17    -38.38      0.00
    8   10   12     -5.67      0.00
    4    6   16    -26.46      0.00
    2    9   15     -7.67      0.00
    6    7   15    -22.74      0.00
    4   10   14     -5.72      0.00
    7   11   12    -15.38      0.00
    1   12   13    -10.62      0.00
    8    9   13      7.36      0.00
    5    8   15     21.00      0.00
    3    7   16     21.81      0.00
    3    4   17     20.03      0.00
    0    5   17     51.60      0.00
    7   10   13    -37.07      0.00
    1   11   14     19.36      0.00
    2    5   17     -8.84      0.00
    0    8   16    -42.81      0.00
    3   12   13      6.78      0.00
    4    9   15     16.53      0.00
    6   12   12    -22.17      0.00
    8    8   14    -38.30      0.00
    2    8   16     -4.80      0.00
    0    0   18     77.55      0.00
    6   11   13      6.85      0.00
    3   11   14     -2.19      0.00
    7    9   14     18.93      0.00
    1   10   15    -39.15      0.00
    1    6   17     -1.06      0.00
    1    1   18      5.62      0.00
    6    6   16    -19.03      0.00
    0    2   18    -45.20      0.00
    5    7   16     43.53      0.00
    4    5   17     23.55      0.00
    6   10   14     46.64      0.00
    2    2   18    -21.01      0.00
    3   10   15    -41.05      0.00
    3    6   17     16.51      0.00
    1    3   18    -16.99      0.00
    4    8   16    -18.98      0.00
    5   12   13    -33.74      0.00
    0   13   13     57.22      0.00
    7    8   15     97.20      0.00
    1    9   16    -28.85      0.00
    0    7   17     -9.64      0.00
    0   12   14      3.96      0.00
    0    4   18     38.57      0.00
   10   11   11    -41.37      0.00
    2   13   13     37.44      0.00
    5   11   14    -41.35      0.00
    6    9   15     56.56      0.00
    2    7   17     23.25      0.00
    3    3   18     55.86      0.00
   10   10   12    -55.96      0.00
    2   12   14    -25.28      0.00
    2    4   18     -0.67      0.00
    9   11   12     65.11      0.00
    0   11   15    -23.88      0.00
    3    9   16     16.46      0.00
    9   10   13     -5.16      0.00
    2   11   15     13.44      0.00
    5   10   15    -19.98      0.00
    5    6   17    -12.22      0.00
    1    5   18     21.04      0.00
    8   12   12     33.80      0.00
    8   11   13      5.96      0.00
    4   13   13     -8.63      0.00
    7    7   16    -41.16      0.00
    1    8   17    -14.62      0.00
    4    7   17     67.43      0.00
    4   12   14    -27.61      0.00
    6    8   16     18.13      0.00
    0   10   16     -0.78      0.00
    4    4   18     87.63      0.00
    9    9   14    -72.12      0.00
    3    5   18     61.49      0.00
    8   10   14   -116.26      0.00
    2   10   16      8.05      0.00
    0    6   18     67.16      0.00
    7   12   13    -71.74      0.00
    4   11   15     30.24      0.00
    5    9   16   -121.27      0.00
    3    8   17    127.34      0.00
    0    1   19    112.44      0.00
    2    6   18    -65.67      0.00
    1   13   14     92.46      0.00
    7   11   14    -90.05      0.00
    1    2   19   -107.14      0.00
    1   12   15    -73.92      0.00
    8    9   15     69.06      0.00
    0    9   17     32.41      0.00
    0    3   19    -10.29      0.00
    4   10   16    -16.01      0.00
    6   13   13    -39.76      0.00
    3   13   14     54.76      0.00
    7   10   15     56.00      0.00
    2    9   17     -6.22      0.00
    6    7   17    -39.65      0.00
    1    7   18    -70.14      0.00
    5    5   18    -73.06      0.00
    2    3   19      6.19      0.00
    6   12   14     10.25      0.00
    4    6   18    -15.14      0.00
    3   12   15     24.66      0.00
    1   11   16      3.18      0.00
    5    8   17     29.95      0.00
    1    4   19    -46.42      0.00
    6   11   15     89.81      0.00
    3    7   18    -20.15      0.00
    8    8   16     57.62      0.00
   11   11   12    -20.15      0.00
    3   11   16     43.38      0.00
    7    9   16    -29.83      0.00
    4    9   17    -31.29      0.00
    3    4   19      8.09      0.00
    0    5   19    -49.37      0.00
   10   12   12    -16.41      0.00
    0    8   18     43.72      0.00
   10   11   13     47.12      0.00
    5   13   14      2.98      0.00
    1   10   17    -18.86      0.00
    2    5   19      7.35      0.00
    0   14   14     84.49      0.00
    6   10   16    -12.03      0.00
    2    8   18    -44.28      0.00
    9   12   13    -22.61      0.00
    5   12   15     54.24      0.00
    0   13   15    -11.61      0.00
   10   10   14     -6.72      0.00
    2   14   14     17.84      0.00
    6    6   18     39.91      0.00
    9   11   14    -25.53      0.00
    2   13   15     -9.28      0.00
    3   10   17    -15.13      0.00
    5    7   18    -17.82      0.00
    1    6   19     14.95      0.00
    0   12   16      0.51      0.00
    0    0   20    138.02      0.00
    8   13   13     22.18      0.00
    5   11   16    -24.07      0.00
    7    8   17    -32.41      0.00
    4    5   19      3.72      0.00
    1    1   20     -9.68      0.00
    8   12   14    -28.55      0.00
    2   12   16     19.29      0.00
    4    8   18     14.58      0.00
    0    2   20    -20.22      0.00
    9   10   15      9.93      0.00
    6    9   17    -27.39      0.00
    1    9   18     -9.16      0.00
    3    6   19    -11.87      0.00
    4   14   14     15.15      0.00
    2    2   20    -30.08      0.00
    4   13   15      7.11      0.00
    8   11   15     26.87      0.00
    0   11   17      1.92      0.00
    0    7   19      7.93      0.00
    1    3   20      9.70      0.00
    7   13   14      8.49      0.00
    2   11   17      8.59      0.00
    5   10   17    -22.64      0.00
    3    9   18     16.56      0.00
    2    7   19    -10.56      0.00
    4   12   16     10.50      0.00
    0    4   20     28.12      0.00
    7   12   15      7.12      0.00
    9    9   16     20.35      0.00
    3    3   20      3.99      0.00
    8   10   16      1.76      0.00
    2    4   20    -15.29      0.00
    1   14   15      6.94      0.00
    7    7   18      2.21      0.00
    5    6   19      0.58      0.00
    6    8   18     19.65      0.00
    0   10   18      5.50      0.00
    1   13   16     18.07      0.00
    7   11   16     -0.96      0.00
    4   11   17      5.31      0.00
    1    8   19    -25.88      0.00
    4    7   19      9.69      0.00
    1    5   20     -5.31      0.00
    6   14   14      1.54      0.00
    2   10   18    -18.93      0.00
    3   14   15     -8.96      0.00
    6   13   15     -4.28      0.00
    5    9   18     -0.89      0.00
   12   12   12    -22.83      0.00
    4    4   20    -31.86      0.00
   11   12   13    -13.33      0.00
    3   13   16      3.99      0.00
    1   12   17    -21.70      0.00
    8    9   17     -1.73      0.00
    3    8   19      4.78      0.00
    3    5   20     22.30      0.00
    6   12   16     -2.19      0.00
    0    6   20     -2.04      0.00
   10   13   13    -11.10      0.00
   11   11   14      7.86      0.00
    7   10   17     14.50      0.00
   10   12   14     11.65      0.00
    4   10   18      5.39      0.00
    2    6   20     -7.58      0.00
    3   12   17     -6.61      0.00
    0    9   19     20.51      0.00
    0    1   21     -2.60      0.00
    9   13   14    -15.63      0.00
    5   14   15     23.09      0.00
   10   11   15      4.83      0.00
    6   11   17     -6.85      0.00
    1   11   18      9.16      0.00
    2    9   19    -19.63      0.00
    6    7   19    -10.79      0.00
    1    2   21     -0.80      0.00
    9   12   15     -6.28      0.00
    0   15   15    -18.52      0.00
    5   13   16     -6.05      0.00
    5    8   19     -7.25      0.00
    1    7   20      1.75      0.00
    5    5   20     14.99      0.00
    0    3   21     -9.94      0.00
    0   14   16    -41.58      0.00
    8    8   18      1.33      0.00
    4    6   20    -13.00      0.00
    2   15   15      0.12      0.00
    3   11   18    -11.98      0.00
    7    9   18      4.24      0.00
    2    3   21     -4.79      0.00
    8   14   14     30.48      0.00
    2   14   16    -20.26      0.00
   10   10   16     -6.73      0.00
    8   13   15     -0.37      0.00
    9   11   16      7.36      0.00
    5   12   17    -18.93      0.00
    0   13   17      8.65      0.00
    4    9   19      7.70      0.00
    3    7   20     13.16      0.00
    1    4   21     -3.86      0.00
    6   10   18    -21.85      0.00
    2   13   17    -11.42      0.00
    1   10   19      5.99      0.00
    8   12   16      3.81      0.00
    0    8   20    -19.51      0.00
    4   15   15    -22.03      0.00
    3    4   21      6.09      0.00
    0    5   21     19.06      0.00
    4   14   16      0.24      0.00
    0   12   18     35.84      0.00
    2    8   20     -0.03      0.00
    7   14   15    -11.74      0.00
    9   10   17     -3.03      0.00
    5   11   18      2.61      0.00
    3   10   19      8.30      0.00
    2    5   21    -11.66      0.00
    2   12   18     18.54      0.00
    6    6   20     15.28      0.00
    7   13   16      2.58      0.00
    4   13   17      6.30      0.00
    8   11   17     -5.59      0.00
    7    8   19      0.57      0.00
    5    7   20     21.60      0.00
    6    9   19    -12.18      0.00
    1    6   21      3.41      0.00
    4    8   20     -3.93      0.00
   12   13   13      7.49      0.00
    1   15   16     28.21      0.00
    7   12   17      5.87      0.00
    0   11   19    -12.21      0.00
    1    9   20     -2.25      0.00
    4    5   21     -8.20      0.00
   12   12   14     18.43      0.00
    4   12   18    -12.45      0.00
    0    0   22    -37.87      0.00
   11   13   14     11.96      0.00
    6   15   15     -8.51      0.00
    1   14   17      6.27      0.00
    9    9   18     -5.39      0.00
    2   11   19     -1.71      0.00
    5   10   19     23.58      0.00
    3    6   21     -2.72      0.00
    1    1   22      3.57      0.00
    6   14   16     -2.88      0.00
    8   10   18    -15.18      0.00
    0    2   22    -12.13      0.00
   11   12   15     -4.12      0.00
    3   15   16     18.05      0.00
    3    9   20    -12.39      0.00
    0    7   21     -4.68      0.00
   10   14   14    -20.30      0.00
    2    2   22     -4.63      0.00
   10   13   15     -7.34      0.00
    3   14   17      5.67      0.00
    6   13   17      1.76      0.00
    1   13   18    -22.62      0.00
    7   11   18      3.71      0.00
    2    7   21    -12.84      0.00
    1    3   22     -0.17      0.00
   11   11   16      0.26      0.00
    4   11   19     -7.18      0.00
    7    7   20    -19.26      0.00
   10   12   16     -0.57      0.00
    6    8   20    -12.25      0.00
    0   10   20     -1.74      0.00
    0    4   22    -13.31      0.00
    9   14   15     14.45      0.00
    3   13   18    -27.36      0.00
    5    6   21    -20.64      0.00
    3    3   22     -0.97      0.00
    6   12   18     13.88      0.00
    2   10   20      7.06      0.00
    2    4   22      3.37      0.00
    5   15   16    -18.46      0.00
    9   13   16      0.26      0.00
    1   12   19      4.41      0.00
    8    9   19     15.28      0.00
    5    9   20     -1.43      0.00
    1    8   21      7.87      0.00
    4    7   21     15.12      0.00
    5   14   17     10.75      0.00
   10   11   17     -3.10      0.00
    7   10   19      2.25      0.00
    1    5   22    -11.32      0.00
    0   16   16     24.51      0.00
    8   15   15     14.67      0.00
    9   12   17      1.54      0.00
    0   15   17    -25.61      0.00
    3   12   19     12.62      0.00
    3    8   21     11.84      0.00
    8   14   16      7.64      0.00
    2   16   16     31.70      0.00
    4   10   20     -9.27      0.00
    4    4   22    -18.84      0.00
    2   15   17    -23.45      0.00
    5   13   18     25.94      0.00
    6   11   19     -1.90      0.00
    3    5   22     -3.47      0.00
    0   14   18      3.46      0.00
    0    6   22     19.91      0.00
    8   13   17      2.85      0.00
    1   11   20      1.19      0.00
    0    9   21     -1.40      0.00
    2   14   18     18.13      0.00
   10   10   18      3.87      0.00
    2    6   22      9.34      0.00
    9   11   18     13.70      0.00
    2    9   21      2.54      0.00
    6    7   21      0.85      0.00
    4   16   16     -9.90      0.00
    8    8   20      4.21      0.00
    7   15   16     11.56      0.00
    4   15   17      7.74      0.00
    5   12   19     -9.83      0.00
    0   13   19    -13.37      0.00
    3   11   20     14.38      0.00
    7    9   20     10.05      0.00
    5    8   21      4.05      0.00
    0    1   23    -12.09      0.00
    8   12   18     11.63      0.00
   13   13   14     18.92      0.00
    7   14   17    -14.60      0.00
    2   13   19     15.38      0.00
    1    7   22      4.83      0.00
    5    5   22    -13.14      0.00
    1    2   23     -0.31      0.00
   12   14   14    -19.78      0.00
    4   14   18     -9.23      0.00
    6   10   20      4.75      0.00
    4    6   22     21.45      0.00
   12   13   15     -0.99      0.00
    4    9   21      4.29      0.00
    0    3   23     26.07      0.00
   11   14   15     17.09      0.00
    7   13   18      5.30      0.00
    9   10   19     -8.40      0.00
    1   10   21     -9.75      0.00
    3    7   22     -1.27      0.00
    2    3   23     -2.13      0.00
   12   12   16      2.38      0.00
    0   12   20     27.71      0.00
   11   13   16      0.75      0.00
    1   16   17      5.68      0.00
    4   13   19     -8.47      0.00
    8   11   19     17.42      0.00
    5   11   20     -1.75      0.00
    1    4   23      8.41      0.00
    6   16   16     -5.36      0.00
    2   12   20    -21.36      0.00
    0    8   22      0.13      0.00
   10   15   15    -13.68      0.00
    6   15   17     -0.95      0.00
    1   15   18    -12.98      0.00
    3   10   21    -11.54      0.00
   10   14   16      0.31      0.00
    2    8   22    -25.91      0.00
    3   16   17    -14.74      0.00
   11   12   17      6.83      0.00
    7   12   19     -7.96      0.00
    7    8   21     12.21      0.00
    3    4   23     -6.82      0.00
    0    5   23     -7.12      0.00
    6   14   18    -11.33      0.00
    6    6   22     -3.12      0.00
   10   13   17      0.21      0.00
    3   15   18     21.64      0.00
    1   14   19      1.80      0.00
    6    9   21      7.89      0.00
    5    7   22      3.70      0.00
    2    5   23      4.40      0.00
    4   12   20     10.60      0.00
    9   15   16     10.91      0.00
    9    9   20      0.69      0.00
    0   11   21      4.69      0.00
    8   10   20     -3.07      0.00
    4    8   22    -11.00      0.00
    9   14   17     -4.38      0.00
   11   11   18      9.97      0.00
    3   14   19     12.92      0.00
    6   13   19     11.08      0.00
    2   11   21     -4.52      0.00
    5   10   21    -13.97      0.00
    1    9   22      5.65      0.00
    1    6   23     -5.11      0.00
   10   12   18     -1.29      0.00
    5   16   17      5.55      0.00
    1   13   20     -5.95      0.00
    7   11   20      4.65      0.00
    4    5   23      3.23      0.00
    5   15   18      6.73      0.00
    9   13   18      7.16      0.00
    3    9   22     15.46      0.00
    3    6   23      2.15      0.00
    8   16   16     -1.04      0.00
    0    0   24      4.83      0.00
    8   15   17      0.24      0.00
    0   17   17      2.09      0.00
    3   13   20      4.50      0.00
    4   11   21     12.26      0.00
    0    7   23      5.37      0.00
    1    1   24     -1.46      0.00
    0   16   18    -26.38      0.00
    6   12   20     -0.69      0.00
    0    2   24     17.06      0.00
    2   17   17     -1.51      0.00
    5   14   19     -1.10      0.00
   10   11   19      6.75      0.00
    7    7   22     11.10      0.00
    2    7   23      9.56      0.00
    2   16   18      3.18      0.00
    8   14   18      3.57      0.00
    6    8   22     -7.26      0.00
    0   10   22     -0.04      0.00
    2    2   24    -19.28      0.00
    9   12   19     -7.98      0.00
    0   15   19      0.92      0.00
    1   12   21      5.63      0.00
    8    9   21    -11.71      0.00
    1    3   24      1.73      0.00
   14   14   14     -7.82      0.00
    2   10   22     -0.05      0.00
   13   14   15     -1.25      0.00
    2   15   19     -2.65      0.00
    7   10   21      7.30      0.00
    5    9   22    -13.70      0.00
    5    6   23     -0.86      0.00
    0    4   24     -8.66      0.00
   12   15   15     -8.89      0.00
   13   13   16      7.01      0.00
    7   16   17     -4.65      0.00
    4   17   17      5.65      0.00
    8   13   19     -8.12      0.00
    5   13   20     -3.55      0.00
    3   12   21      1.48      0.00
    1    8   23      0.05      0.00
    4    7   23      4.71      0.00
    3    3   24     10.66      0.00
   12   14   16    -14.51      0.00
    4   16   18     16.04      0.00
    0   14   20      3.67      0.00
    2    4   24     -0.71      0.00
    7   15   18      8.00      0.00
    6   11   21      7.61      0.00
    2   14   20     -6.57      0.00
   10   10   20      3.87      0.00
    4   10   22    -20.47      0.00
   11   15   16     -4.05      0.00
   12   13   17    -14.49      0.00
    4   15   19      0.04      0.00
    9   11   20      4.80      0.00
    3    8   23     -3.24      0.00
    1    5   24      3.70      0.00
   11   14   17     14.95      0.00
    7   14   19     16.97      0.00
    1   11   22      4.78      0.00
    8   12   20      2.15      0.00
    4    4   24     15.21      0.00
    5   12   21      7.36      0.00
    0   13   21      9.31      0.00
    0    9   23     14.27      0.00
    3    5   24      5.90      0.00
   10   16   16    -16.53      0.00
   12   12   18      1.10      0.00
    4   14   20     16.24      0.00
    8    8   22     10.17      0.00
    0    6   24     22.31      0.00
   10   15   17     -7.25      0.00
    6   17   17    -13.25      0.00
    1   17   18      4.67      0.00
   11   13   18    -11.47      0.00
    2   13   21     -0.03      0.00
    3   11   22     -2.43      0.00
    7    9   22      4.76      0.00
    2    9   23    -11.74      0.00
    6    7   23     -8.43      0.00
    6   16   18     -2.77      0.00
    2    6   24    -12.80      0.00
    1   16   19     -4.40      0.00
    7   13   20    -10.95      0.00
    5    8   23     10.32      0.00
   10   14   18      5.52      0.00
    6   10   22      7.13      0.00
    3   17   18      5.75      0.00
    6   15   19     -9.59      0.00
    9   10   21      9.96      0.00
    9   16   17     -0.91      0.00
    3   16   19     -1.20      0.00
   11   12   19    -17.95      0.00
    1   15   20     15.88      0.00
    4   13   21     12.33      0.00
    8   11   21     -1.08      0.00
    4    9   23     -1.34      0.00
    1    7   24    -12.26      0.00
    5    5   24    -35.44      0.00
    0    1   25      1.10      0.00
    0   12   22      7.97      0.00
    4    6   24      5.36      0.00
    9   15   18    -10.16      0.00
   10   13   19      9.02      0.00
    5   11   22     -2.13      0.00
    1   10   23     -5.75      0.00
    1    2   25     -0.32      0.00
    6   14   20     -9.96      0.00
    2   12   22     -0.61      0.00
    3   15   20    -29.48      0.00
    7   12   21    -14.79      0.00
    3    7   24     -4.16      0.00
    0    3   25     -0.11      0.00
    5   17   18      4.12      0.00
    9   14   19     -4.52      0.00
    1   14   21    -11.45      0.00
    3   10   23     11.70      0.00
    2    3   25      3.80      0.00
    0    8   24     11.11      0.00
    8   17   17      8.94      0.00
    5   16   19     26.91      0.00
   11   11   20      1.18      0.00
    7    8   23      6.02      0.00
    1    4   25     -1.16      0.00
    8   16   18      9.29      0.00
   10   12   20      1.15      0.00
    4   12   22     -4.00      0.00
    2    8   24     11.24      0.00
   14   15   15      6.79      0.00
    3   14   21     -0.41      0.00
    6   13   21     -4.38      0.00
    9    9   22      2.42      0.00
    6    9   23      2.76      0.00
   14   14   16     16.74      0.00
    0   18   18      7.66      0.00
    8   10   22     -9.02      0.00
    6    6   24      5.92      0.00
   13   15   16     -9.39      0.00
    8   15   19      2.19      0.00
    0   17   19      8.38      0.00
    5   15   20    -18.72      0.00
    9   13   20      0.49      0.00
    0   11   23    -14.25      0.00
    5    7   24      0.66      0.00
    3    4   25      4.53      0.00
    0    5   25     -5.32      0.00
    2   18   18     13.09      0.00
   13   14   17      0.00      0.00
    2   17   19     12.16      0.00
    1   13   22     -4.15      0.00
    7   11   22     -3.02      0.00
    2   11   23     13.92      0.00
    5   10   23     -0.41      0.00
    2    5   25      5.21      0.00
   12   16   16    -12.19      0.00
    0   16   20     21.50      0.00
    4    8   24      7.72      0.00
   12   15   17     -3.23      0.00
    1    9   24     -1.47      0.00
    2   16   20     -0.72      0.00
    8   14   20      3.05      0.00
    7   17   18     -0.46      0.00
   13   13   18     11.65      0.00
    5   14   21     14.45      0.00
   10   11   21     -3.53      0.00
    3   13   22      3.67      0.00
    1    6   25     14.96      0.00
   12   14   18     -3.10      0.00
    4   18   18     19.78      0.00
    6   12   22      8.71      0.00
   11   16   17    -26.62      0.00
    4   17   19      7.67      0.00
    7   16   19    -10.80      0.00
    9   12   21      1.52      0.00
    0   15   21     -0.21      0.00
    4   11   23     -2.99      0.00
    3    9   24     -6.82      0.00
    4    5   25     17.07      0.00
   11   15   18      5.14      0.00
    2   15   21    -13.11      0.00
    3    6   25     -0.57      0.00
    4   16   20     -1.03      0.00
   12   13   19     18.43      0.00
    7   15   20     -9.10      0.00
    8   13   21      0.72      0.00
    1   12   23      5.87      0.00
    8    9   23      1.53      0.00
    7    7   24    -15.32      0.00
    0    7   25     -8.27      0.00
    6    8   24      8.53      0.00
    0   10   24    -20.00      0.00
    0    0   26      8.87      0.00
   10   17   17    -13.44      0.00
   11   14   19    -10.24      0.00
    5   13   22     -4.66      0.00
    7   10   23      6.26      0.00
    2    7   25      5.34      0.00
    1    1   26    -12.77      0.00
   10   16   18     -2.25      0.00
    0   14   22      5.40      0.00
    2   10   24      4.77      0.00
    0    2   26      8.65      0.00
    4   15   21     16.29      0.00
    3   12   23     -8.48      0.00
    5    9   24     -1.38      0.00
    6   18   18    -17.96      0.00
    2   14   22      6.51      0.00
   10   10   22    -15.21      0.00
    2    2   26     -8.50      0.00
    1   18   19    -10.06      0.00
    6   17   19     -0.96      0.00
   10   15   19     -2.05      0.00
    7   14   21     -2.12      0.00
    9   11   22     11.60      0.00
    6   11   23     -5.25      0.00
    5    6   25     -9.38      0.00
    1    3   26     -6.41      0.00
   12   12   20     -4.80      0.00
    1   17   20      2.77      0.00
   11   13   20     -2.83      0.00
    1    8   25     -4.45      0.00
    4    7   25      6.80      0.00
    6   16   20     -4.99      0.00
    8   12   22     11.06      0.00
    4   10   24      8.72      0.00
    0    4   26     17.35      0.00
    9   17   18     -3.36      0.00
    3   18   19     21.68      0.00
    3    3   26     -9.49      0.00
   10   14   20     -8.25      0.00
    4   14   22     -2.31      0.00
    2    4   26    -13.94      0.00
    9   16   19      1.27      0.00
    3   17   20    -16.40      0.00
    1   16   21     -1.82      0.00
    5   12   23    -10.87      0.00
    0   13   23     -3.36      0.00
    1   11   24      2.21      0.00
    3    8   25     -3.13      0.00
    6   15   21     -0.22      0.00
    7   13   22     25.13      0.00
    2   13   23      1.63      0.00
    1    5   26     -3.37      0.00
    8    8   24     -7.16      0.00
   15   15   16    -31.73      0.00
    9   15   20     -2.45      0.00
    3   16   21     14.85      0.00
   11   12   21     -0.31      0.00
    3   11   24     -9.15      0.00
    7    9   24     -0.29      0.00
    0    9   25     13.96      0.00
   14   16   16    -13.08      0.00
    4    4   26     -8.32      0.00
   14   15   17      6.56      0.00
    5   18   19     10.40      0.00
   10   13   21     -3.83      0.00
    1   15   22    -11.39      0.00
    9   10   23     10.39      0.00
    2    9   25     -6.70      0.00
    6    7   25      6.71      0.00
    3    5   26      7.57      0.00
    8   18   18     28.00      0.00
    6   10   24    -10.69      0.00
    0    6   26     25.92      0.00
   13   16   17     -7.88      0.00
    8   17   19     -2.94      0.00
    5   17   20      0.13      0.00
    4   13   23      1.34      0.00
    8   11   23      0.49      0.00
    5    8   25     -2.00      0.00
   14   14   18      2.70      0.00
    6   14   22     -3.31      0.00
    2    6   26    -11.42      0.00
   13   15   18     -5.79      0.00
    9   14   21      1.36      0.00
    3   15   22      8.61      0.00
    8   16   20    -18.63      0.00
    0   12   24     -5.64      0.00
   12   17   17      8.79      0.00
    0   19   19      7.56      0.00
    5   16   21     -3.78      0.00
    7   12   23     17.35      0.00
    5   11   24      8.31      0.00
    4    9   25      6.59      0.00
   12   16   18     21.06      0.00
    0   18   20      6.66      0.00
    2   12   24     16.78      0.00
   13   14   19     -4.95      0.00
    2   19   19    -11.65      0.00
   11   11   22     -9.94      0.00
    1   14   23      7.78      0.00
    1   10   25     11.85      0.00
    1    7   26      9.34      0.00
    5    5   26     -1.08      0.00
    2   18   20     -1.25      0.00
   10   12   22     -6.82      0.00
    4    6   26      2.25      0.00
   12   15   19    -12.39      0.00
    8   15   21     12.07      0.00
    0   17   21      6.79      0.00
    0    1   27     -2.69      0.00
   11   17   18    -10.13      0.00
    7   18   19    -11.55      0.00
    2   17   21     -2.38      0.00
    5   15   22      9.15      0.00
    9   13   22     -2.48      0.00
    3   14   23     -8.02      0.00
    6   13   23     -3.25      0.00
    3   10   25      6.48      0.00
    3    7   26     -0.76      0.00
    1    2   27      1.64      0.00
    4   12   24     -2.04      0.00
   11   16   19      2.99      0.00
    4   19   19     16.25      0.00
    7   17   20     -7.80      0.00
   13   13   20    -10.30      0.00
    9    9   24    -18.21      0.00
    7    8   25     -6.69      0.00
    0    3   27     10.20      0.00
    4   18   20      4.65      0.00
   12   14   20     -6.89      0.00
    0   16   22      3.10      0.00
    8   10   24     10.00      0.00
    0    8   26      1.30      0.00
    6    9   25     -0.07      0.00
    2    3   27    -10.60      0.00
    2   16   22    -20.94      0.00
    8   14   22     -5.96      0.00
    2    8   26      5.02      0.00
   11   15   20      3.86      0.00
    4   17   21     -3.92      0.00
    7   16   21      7.18      0.00
    1   13   24     -1.93      0.00
    7   11   24     -5.56      0.00
    0   11   25    -11.12      0.00
    1    4   27      2.93      0.00
   10   18   18    -10.38      0.00
    6    6   26    -12.55      0.00
   10   17   19      2.98      0.00
    5   14   23     -0.62      0.00
   10   11   23      0.38      0.00
    2   11   25      7.93      0.00
    5   10   25      4.20      0.00
    5    7   26     -5.57      0.00
   12   13   21     -9.91      0.00
    9   12   23     -5.87      0.00
    0   15   23      2.83      0.00
    3   13   24     -2.33      0.00
    3    4   27      8.70      0.00
    0    5   27     -2.26      0.00
   10   16   20     -9.28      0.00
    4   16   22     -1.03      0.00
    6   12   24     -6.10      0.00
    4    8   26      3.78      0.00
    6   19   19     -3.61      0.00
   11   14   21      5.02      0.00
    7   15   22     15.26      0.00
    2   15   23    -10.14      0.00
    1    9   26     -3.77      0.00
    2    5   27    -20.09      0.00
    6   18   20     -2.50      0.00
    1   19   20     -2.86      0.00
    8   13   23      0.87      0.00
    4   11   25     -5.77      0.00
    9   18   19     -7.48      0.00
    1   18   21    -14.11      0.00
    6   17   21      8.97      0.00
   10   15   21     -3.70      0.00
    3    9   26    -11.43      0.00
    1    6   27    -10.51      0.00
   16   16   16    -33.67      0.00
   15   16   17      4.05      0.00
    3   19   20     -1.32      0.00
    9   17   20      1.28      0.00
    4   15   23      4.03      0.00
    5   13   24     -0.07      0.00
    1   12   25    -15.25      0.00
    8    9   25     -5.44      0.00
    4    5   27     10.49      0.00
   12   12   22     -5.51      0.00
    0   14   24      7.42      0.00
   14   17   17    -19.72      0.00
   15   15   18      5.47      0.00
    3   18   21     14.38      0.00
    1   17   22     16.44      0.00
   11   13   22      4.15      0.00
    7   14   23     -5.32      0.00
    7   10   25     -7.68      0.00
    7    7   26      5.51      0.00
    3    6   27      0.77      0.00
   14   16   18      0.50      0.00
    6   16   22     -9.45      0.00
    2   14   24     -8.84      0.00
   10   10   24      4.81      0.00
    6    8   26      1.17      0.00
    0   10   26     -7.22      0.00
    9   16   21      1.16      0.00
    9   11   24     -0.79      0.00
    3   12   25      6.43      0.00
    0    7   27      4.58      0.00
   10   14   22     -0.32      0.00
    2   10   26     -7.47      0.00
   13   17   18      1.88      0.00
   14   15   19     11.45      0.00
    3   17   22      3.32      0.00
    6   11   25     -4.73      0.00
    5    9   26      0.60      0.00
    2    7   27     -7.34      0.00
    8   12   24      4.68      0.00
    0    0   28     16.59      0.00
   13   16   19    -13.46      0.00
    8   19   19      3.59      0.00
    5   19   20     -5.42      0.00
    1   16   23    -11.30      0.00
    1    1   28     26.11      0.00
    8   18   20      1.98      0.00
    4   14   24     -6.48      0.00
    0    2   28    -15.40      0.00
    5   18   21     -4.43      0.00
    9   15   22      4.87      0.00
    6   15   23     -7.41      0.00
    5    6   27     -6.37      0.00
   12   18   18     11.50      0.00
   14   14   20      0.39      0.00
    4   10   26     -1.52      0.00
    2    2   28    -22.45      0.00
   12   17   19      4.30      0.00
   13   15   20     -5.08      0.00
    8   17   21     -9.25      0.00
    3   16   23      2.40      0.00
   11   12   23     10.20      0.00
    7   13   24      8.72      0.00
    5   12   25     -0.09      0.00
    0   13   25     13.78      0.00
    1    8   27      5.86      0.00
    4    7   27      2.60      0.00
    1    3   28      4.65      0.00
    5   17   22      4.76      0.00
   10   13   23     -2.96      0.00
    2   13   25    -10.77      0.00
    1   11   26     -3.36      0.00
   12   16   20     -0.59      0.00
    0   20   20     17.90      0.00
    0    4   28    -15.50      0.00
    0   19   21    -18.90      0.00
    1   15   24     -8.24      0.00
    3    8   27      3.74      0.00
    3    3   28      5.61      0.00
    2   20   20    -21.47      0.00
    8   16   22     -1.70      0.00
    8    8   26     11.15      0.00
    2    4   28      3.02      0.00
   11   18   19      6.68      0.00
    2   19   21    -11.97      0.00
   13   14   21     -3.00      0.00
    9   14   23     -6.74      0.00
    9   10   25     -1.11      0.00
    3   11   26     -2.20      0.00
    7    9   26     -7.64      0.00
    0   18   22      4.21      0.00
    6   14   24      2.40      0.00
    7   19   20     -5.80      0.00
   11   17   20      0.96      0.00
   12   15   21      8.82      0.00
    5   16   23     -5.61      0.00
    3   15   24      3.23      0.00
    4   13   25      8.34      0.00
    8   11   25     -5.76      0.00
    0    9   27     -6.18      0.00
    1    5   28     -7.63      0.00
    2   18   22      1.02      0.00
    6   10   26    -14.00      0.00
    7   18   21     -2.66      0.00
    2    9   27     -2.57      0.00
    6    7   27     -1.71      0.00
    4   20   20    -10.49      0.00
    4    4   28     12.68      0.00
    4   19   21     12.88      0.00
   11   16   21     -1.24      0.00
    8   15   23     -0.71      0.00
    0   17   23     10.04      0.00
   11   11   24      1.92      0.00
    7   12   25      3.52      0.00
    5    8   27     -7.92      0.00
    3    5   28     -6.90      0.00
   10   12   24     -5.17      0.00
    0   12   26      7.58      0.00
    0    6   28     -7.63      0.00
   10   19   19      4.57      0.00
    7   17   22      1.68      0.00
   13   13   22      4.80      0.00
    2   17   23     -9.18      0.00
    1   14   25     -9.69      0.00
    5   11   26     -2.32      0.00
   10   18   20     12.67      0.00
    4   18   22     -1.16      0.00
   12   14   22      7.02      0.00
    2   12   26     11.18      0.00
    2    6   28     15.19      0.00
    5   15   24      4.48      0.00
    9   13   24     -8.89      0.00
    4    9   27      5.09      0.00
   10   17   21      7.06      0.00
   11   15   22     -1.13      0.00
    3   14   25      4.39      0.00
    6   13   25     -4.33      0.00
    1   10   27     -6.33      0.00
    0   16   24     -1.37      0.00
   16   17   17      5.54      0.00
    4   17   23     16.66      0.00
    7   16   23      0.70      0.00
    1    7   28    -12.33      0.00
    5    5   28      0.92      0.00
   16   16   18     -3.21      0.00
    6   20   20      0.04      0.00
    2   16   24     -1.44      0.00
    8   14   24      6.66      0.00
    4   12   26      0.82      0.00
    4    6   28      2.18      0.00
   15   17   18     -1.89      0.00
    6   19   21     -2.32      0.00
    9    9   26     -4.70      0.00
    3   10   27     -3.43      0.00
   10   16   22     -1.91      0.00
    8   10   26     -2.38      0.00
   15   16   19     12.29      0.00
    9   19   20      0.22      0.00
    1   20   21     -1.56      0.00
   12   13   23     -7.06      0.00
    7    8   27      4.40      0.00
    3    7   28     -1.27      0.00
    0    1   29      7.14      0.00
   14   18   18      1.01      0.00
    6   18   22     -6.18      0.00
   14   17   19      9.28      0.00
    9   18   21      1.69      0.00
    1   19   22      0.35      0.00
   11   14   23      1.50      0.00
    5   14   25     -3.70      0.00
   10   11   25      1.17      0.00
    1   13   26     -6.85      0.00
    7   11   26      1.32      0.00
    6    9   27     -4.91      0.00
    1    2   29    -13.65      0.00
    4   16   24      9.54      0.00
    0    8   28     -1.29      0.00
   15   15   20     13.66      0.00
    3   20   21     -1.62      0.00
    7   15   24    -10.24      0.00
    9   12   25     -3.14      0.00
    0   15   25      2.69      0.00
    0   11   27    -11.95      0.00
    0    3   29      0.65      0.00
   14   16   20     -9.23      0.00
    2    8   28      5.28      0.00
   13   18   19      0.37      0.00
    3   19   22     -5.43      0.00
    9   17   22    -14.08      0.00
    1   18   23     -0.43      0.00
    6   17   23    -11.91      0.00
   10   15   23      0.55      0.00
    2   15   25      9.11      0.00
    3   13   26      7.31      0.00
    2   11   27     -3.75      0.00
    5   10   27     -1.04      0.00
    2    3   29     -8.49      0.00
    6   12   26     12.54      0.00
    6    6   28      7.38      0.00
   13   17   20     -3.13      0.00
    8   13   25     -4.66      0.00
    5    7   28     -5.81      0.00
    1    4   29      6.05      0.00
   14   15   21     -5.98      0.00
    3   18   23     -6.28      0.00
    8   20   20      7.46      0.00
   12   12   24     10.76      0.00
    4    8   28      9.83      0.00
   12   19   19      6.10      0.00
    5   20   21     -8.23      0.00
    8   19   21     -0.23      0.00
   13   16   21      6.61      0.00
    9   16   23      1.38      0.00
    1   17   24     -1.51      0.00
   11   13   24     -1.61      0.00
    4   15   25     -7.03      0.00
    4   11   27      5.50      0.00
    1    9   28      1.85      0.00
    3    4   29     11.68      0.00
    0    5   29     -0.54      0.00
   12   18   20      2.63      0.00
    6   16   24     -3.78      0.00
    5   19   22      3.96      0.00
    7   14   25      8.89      0.00
    5   13   26      1.45      0.00
    2    5   29      1.68      0.00
    8   18   22      6.86      0.00
   10   14   24      4.04      0.00
    0   14   26      5.42      0.00
   12   17   21      3.13      0.00
    3   17   24      2.19      0.00
    1   12   27      1.96      0.00
    8    9   27     -0.71      0.00
    3    9   28      3.02      0.00
   14   14   22      7.50      0.00
    2   14   26    -11.52      0.00
   10   10   26    -14.76      0.00
   13   15   22     -1.22      0.00
    5   18   23      4.49      0.00
    9   11   26     -0.58      0.00
    7   10   27     -2.12      0.00
    1    6   29     -9.28      0.00
   11   19   20     -3.07      0.00
    0   21   21    -23.78      0.00
    8   17   23     -3.04      0.00
    9   15   24     11.60      0.00
    1   16   25      1.84      0.00
    3   12   27      2.31      0.00
    7    7   28     13.47      0.00
    4    5   29      8.48      0.00
   12   16   22     -6.25      0.00
    0   20   22      3.50      0.00
    8   12   26      9.85      0.00
    6    8   28     -5.75      0.00
    0   10   28     -5.59      0.00
   11   18   21     12.38      0.00
    2   21   21     -2.73      0.00
    6   15   25      4.94      0.00
    6   11   27      7.97      0.00
    3    6   29    -12.02      0.00
    2   20   22     -1.23      0.00
    4   14   26     10.31      0.00
    2   10   28     -1.27      0.00
    7   20   21     -8.46      0.00
    0   19   23      0.97      0.00
    5   17   24      1.26      0.00
    3   16   25     -0.22      0.00
   11   12   25     -6.08      0.00
    5    9   28      4.23      0.00
    0    7   29     17.63      0.00
    7   19   22     -4.48      0.00
   11   17   22      3.70      0.00
    2   19   23      5.25      0.00
   13   14   23     -4.67      0.00
   10   13   25     -4.18      0.00
    7   13   26     -0.27      0.00
    2    7   29     -5.72      0.00
    8   16   24     -4.04      0.00
    4   21   21      0.90      0.00
   12   15   23     -6.12      0.00
    5   12   27      3.52      0.00
    0   13   27     13.24      0.00
   10   20   20      1.37      0.00
    4   20   22      6.49      0.00
    0   18   24    -20.52      0.00
    4   10   28     -9.72      0.00
    0    0   30     33.11      0.00
   17   17   18    -13.19      0.00
   10   19   21      1.72      0.00
    7   18   23      6.47      0.00
    9   14   25     -5.87      0.00
    1   15   26     10.49      0.00
    2   13   27     -8.35      0.00
    5    6   29     -6.74      0.00
    1    1   30    -38.26      0.00
   16   18   18     -7.77      0.00
    2   18   24     -1.41      0.00
    0    2   30     33.51      0.00
   16   17   19      0.76      0.00
    4   19   23     -1.20      0.00
   11   16   23     -1.03      0.00
    5   16   25     -6.29      0.00
    1   11   28     -4.22      0.00
    1    8   29      2.45      0.00
    4    7   29      7.66      0.00
   10   18   22     -4.45      0.00
    6   14   26      6.19      0.00
    2    2   30     -8.30      0.00
   15   18   19     -2.56      0.00
    3   15   26     -4.04      0.00
    9   10   27      0.62      0.00
    1    3   30     -8.60      0.00
   16   16   20    -28.55      0.00
    8    8   28     -5.29      0.00
   15   17   20    -19.08      0.00
    7   17   24      4.66      0.00
   13   13   24      0.85      0.00
    8   15   25     -4.51      0.00
    0   17   25     -5.77      0.00
    4   13   27      1.29      0.00
    8   11   27     -5.37      0.00
    3   11   28     10.30      0.00
    7    9   28     -5.44      0.00
    3    8   29     -1.90      0.00
    4   18   24     -7.32      0.00
   12   14   24     -4.91      0.00
    0    4   30      2.53      0.00
   14   19   19     -7.47      0.00
    6   21   21    -17.82      0.00
   10   17   23     -4.08      0.00
    2   17   25     -3.96      0.00
   11   11   26      4.01      0.00
    3    3   30     -0.92      0.00
   14   18   20      3.37      0.00
    6   20   22     -2.13      0.00
   10   12   26      2.34      0.00
    6   10   28    -12.60      0.00
    2    4   30      1.49      0.00
    9   20   21     -1.31      0.00
   15   16   21      3.23      0.00
   11   15   24     -6.30      0.00
    7   12   27    -13.68      0.00
    0    9   29      5.04      0.00
   14   17   21      4.81      0.00
    1   21   22     -1.62      0.00
    9   19   22      0.22      0.00
    6   19   23      5.21      0.00
    5   15   26     -5.73      0.00
    9   13   26    -10.98      0.00
    1   14   27     -7.88      0.00
    2    9   29     -2.95      0.00
    6    7   29      0.67      0.00
    1    5   30     -0.75      0.00
    0   12   28     -4.70      0.00
   13   19   20     -1.45      0.00
    1   20   23     -8.46      0.00
    4   17   25      2.53      0.00
    7   16   25     -0.44      0.00
    5   11   28     -3.55      0.00
    5    8   29      2.53      0.00
   10   16   24     -4.45      0.00
    0   16   26    -11.95      0.00
    2   12   28     -1.20      0.00
    4    4   30      5.61      0.00
   13   18   21      1.45      0.00
    3   21   22      6.06      0.00
   15   15   22     -3.23      0.00
    9   18   23      2.26      0.00
    3   14   27     -1.35      0.00
    6   13   27      1.81      0.00
    3    5   30      7.91      0.00
   14   16   22      2.30      0.00
    6   18   24      1.90      0.00
    2   16   26     -0.42      0.00
    8   14   26     16.51      0.00
    0    6   30     -8.45      0.00
    3   20   23      7.48      0.00
    1   19   24      7.32      0.00
   12   13   25     -2.96      0.00
    4    9   29     -6.73      0.00
    2    6   30    -10.95      0.00
   13   17   22     -6.17      0.00
   11   14   25      1.48      0.00
    1   10   29     -6.15      0.00
   12   20   20      1.39      0.00
    4   12   28     -0.29      0.00
   12   19   21      1.35      0.00
    8   21   21     -1.52      0.00
    3   19   24      3.10      0.00
    9   17   24     -5.45      0.00
    9    9   28     18.03      0.00
    8   20   22      3.69      0.00
    4   16   26      6.45      0.00
    8   10   28     -2.96      0.00
    5   21   22      5.12      0.00
   14   15   23     -4.74      0.00
    1   18   25     -1.03      0.00
    6   17   25     -3.53      0.00
   10   15   25      7.92      0.00
    7   15   26      6.58      0.00
    5   14   27     -4.84      0.00
   10   11   27      3.34      0.00
    3   10   29     -8.66      0.00
    1    7   30     -1.20      0.00
    5    5   30      9.40      0.00
   12   18   22     -2.62      0.00
    4    6   30    -14.73      0.00
    5   20   23     -8.67      0.00
    8   19   23      1.10      0.00
   13   16   23     11.64      0.00
    9   12   27      2.76      0.00
    0   15   27      5.52      0.00
    1   13   28     -5.79      0.00
    7   11   28      5.43      0.00
    7    8   29     -3.07      0.00
    3   18   25      4.68      0.00
    2   15   27      5.47      0.00
    6    9   29      2.07      0.00
    3    7   30     20.06      0.00
   11   20   21     -1.16      0.00
   12   17   23      6.66      0.00
    5   19   24     -2.35      0.00
    9   16   25      4.79      0.00
    8   13   27     -4.87      0.00
    3   13   28     -0.48      0.00
    0   11   29     -5.14      0.00
    0    1   31      2.51      0.00
    8   18   24     -2.59      0.00
   12   12   26     -3.35      0.00
    6   12   28     -5.73      0.00
    0    8   30     20.28      0.00
   11   19   22     -5.46      0.00
    1   17   26      0.65      0.00
   11   13   26     -2.71      0.00
    2   11   29     -0.94      0.00
    5   10   29     -2.40      0.00
    1    2   31     -5.12      0.00
    0   22   22     -3.60      0.00
   14   14   24     -2.58      0.00
    6   16   26      1.66      0.00
    2    8   30      0.35      0.00
    0   21   23     10.38      0.00
   13   15   24      8.66      0.00
    4   15   27     -6.42      0.00
    0    3   31      6.34      0.00
   18   18   18     -1.58      0.00
    2   22   22     11.83      0.00
   10   14   26     -0.97      0.00
    6    6   30    -15.07      0.00
   17   18   19     -1.65      0.00
    7   21   22     -9.67      0.00
    2   21   23     -5.69      0.00
   11   18   23    -10.51      0.00
    5   18   25     10.74      0.00
    3   17   26     -6.25      0.00
    7   14   27     -4.62      0.00
    5    7   30      4.96      0.00
    2    3   31      3.15      0.00
   12   16   24     -8.86      0.00
    0   20   24      2.82      0.00
   16   19   19     -3.59      0.00
   17   17   20     -5.66      0.00
    7   20   23      2.73      0.00
    8   17   25      2.98      0.00
    5   13   28     -0.50      0.00
    4   11   29     10.54      0.00
    1    4   31      5.63      0.00
   16   18   20     -3.70      0.00
    2   20   24     -5.46      0.00
    0   14   28      3.71      0.00
    4    8   30     -0.68      0.00
   10   21   21     11.17      0.00
    9   15   26     -4.60      0.00
    1    9   30     -2.81      0.00
   10   20   22     -1.84      0.00
    4   22   22      4.16      0.00
    2   14   28      5.83      0.00
   10   10   28     -2.36      0.00
   15   19   20     -3.29      0.00
   16   17   21      3.30      0.00
    4   21   23      3.09      0.00
    7   19   24      5.39      0.00
   11   17   24      6.78      0.00
    0   19   25     -5.87      0.00
    1   16   27      1.99      0.00
    9   11   28     -4.19      0.00
    1   12   29      6.42      0.00
    8    9   29     -4.17      0.00
    3    4   31     -8.17      0.00
    0    5   31     -5.05      0.00
   15   18   21     -1.68      0.00
   10   19   23     -1.73      0.00
    2   19   25     -1.10      0.00
   13   14   25     -2.93      0.00
    5   17   26     -8.07      0.00
    6   15   27      0.84      0.00
    7   10   29     -2.35      0.00
    3    9   30     -2.09      0.00
    2    5   31      0.72      0.00
    4   20   24      8.48      0.00
    8   12   28     -0.67      0.00
   12   15   25     -1.19      0.00
    3   16   27      3.04      0.00
   11   12   27     -1.98      0.00
    3   12   29      2.69      0.00
   14   20   20      9.32      0.00
   16   16   22      4.09      0.00
    8   16   26     -3.41      0.00
    4   14   28      5.86      0.00
   14   19   21      2.79      0.00
   15   17   22     11.44      0.00
    7   18   25     -4.26      0.00
   10   13   27     -2.39      0.00
    6   11   29     -1.11      0.00
    7    7   30      2.43      0.00
    1    6   31      1.79      0.00
   10   18   24     -6.46      0.00
    0   18   26     12.10      0.00
    6    8   30      0.18      0.00
    0   10   30     -5.72      0.00
    4   19   25     -4.36      0.00
   11   16   25      0.22      0.00
    7   13   28      2.94      0.00
    4    5   31     -3.92      0.00
   14   18   22     -3.15      0.00
    6   22   22     16.48      0.00
    2   18   26     16.79      0.00
    2   10   30      6.02      0.00
    9   21   22      3.41      0.00
    6   21   23     -2.71      0.00
    9   14   27     -1.98      0.00
    5    9   30      1.25      0.00
    3    6   31      3.96      0.00
   13   20   21     -2.65      0.00
    9   20   23     -5.58      0.00
   15   16   23     -0.74      0.00
    5   16   27      3.54      0.00
    1   15   28     -1.79      0.00
    5   12   29     -1.04      0.00
    0   13   29     -0.78      0.00
    0    7   31     -2.88      0.00
    6   20   24     -5.12      0.00
   13   19   22      7.11      0.00
    1   22   23      3.22      0.00
   14   17   23     -3.82      0.00
   10   17   25     -9.22      0.00
    7   17   26     -5.15      0.00
   13   13   26     -3.51      0.00
    2   13   29     -3.54      0.00
    2    7   31      1.21      0.00
    4   18   26      9.50      0.00
   12   14   26      4.15      0.00
    6   14   28     -0.77      0.00
    4   10   30    -11.15      0.00
    1   21   24      0.76      0.00
    9   19   24      3.27      0.00
    8   15   27     -3.40      0.00
    0   17   27      2.32      0.00
    3   15   28      1.17      0.00
    3   22   23      5.90      0.00
   13   18   23     -6.43      0.00
    6   19   25     11.97      0.00
   11   15   26      9.00      0.00
    2   17   27      1.03      0.00
    9   10   29      3.68      0.00
    1   11   30     -0.25      0.00
    5    6   31      1.56      0.00
    0    0   32    -15.75      0.00
   12   21   21     -1.18      0.00
    3   21   24      4.41      0.00
   15   15   24     -2.11      0.00
    1   20   25      6.55      0.00
   11   11   28      7.53      0.00
    4   13   29      2.67      0.00
    8   11   29      0.86      0.00
    1    8   31     -2.52      0.00
    4    7   31     -5.39      0.00
    1    1   32     -1.89      0.00
   12   20   22      4.79      0.00
   14   16   24      1.06      0.00
   10   12   28     -4.09      0.00
    8    8   30     13.40      0.00
    0    2   32     12.88      0.00
    9   18   25     -2.79      0.00
    3   11   30     -0.62      0.00
    7    9   30      6.37      0.00
    8   22   22      1.15      0.00
   10   16   26      3.10      0.00
    2    2   32     -8.00      0.00
    8   21   23     -0.43      0.00
   12   19   23      9.41      0.00
   13   17   24      2.87      0.00
    3   20   25     -3.52      0.00
    4   17   27     -8.53      0.00
    7   16   27      8.99      0.00
    5   15   28      3.19      0.00
    9   13   28      0.13      0.00
    7   12   29      1.41      0.00
    3    8   31      4.16      0.00
    1    3   32      0.91      0.00
    6   18   26     -4.28      0.00
    6   10   30      5.87      0.00
    5   22   23     -3.52      0.00
    1   19   26     -9.46      0.00
    1   14   29     -0.04      0.00
    8   20   24     -8.98      0.00
    0   16   28     -1.78      0.00
    0    4   32     11.26      0.00
    5   21   24      5.38      0.00
   12   13   27      1.92      0.00
    0    9   31     -2.28      0.00
    3    3   32     -4.68      0.00
   12   18   24      0.57      0.00
    2   16   28     -4.50      0.00
    8   14   28      3.89      0.00
    0   12   30     -1.15      0.00
    2    4   32      9.77      0.00
   18   19   19     12.24      0.00
   11   21   22     -4.98      0.00
   14   15   25      5.82      0.00
    3   19   26      1.29      0.00
    9   17   26      3.74      0.00
   11   14   27      3.41      0.00
    3   14   29     -2.16      0.00
    6   13   29      1.34      0.00
    5   11   30      0.96      0.00
    2    9   31     -0.93      0.00
    6    7   31      2.57      0.00
   18   18   20     11.05      0.00
    2   12   30     -9.08      0.00
   17   19   20      0.81      0.00
   11   20   23     -8.35      0.00
    5   20   25     -0.06      0.00
    8   19   25     -0.66      0.00
   13   16   25     -4.73      0.00
    5    8   31     -9.22      0.00
    1    5   32     -9.16      0.00
   17   18   21      5.92      0.00
    1   18   27      1.53      0.00
    6   17   27      9.39      0.00
   10   15   27     -0.77      0.00
   16   20   20      4.37      0.00
    4   16   28      1.13      0.00
    4    4   32     10.98      0.00
   16   19   21     -1.83      0.00
    0   23   23     -6.95      0.00
   11   19   24      3.75      0.00
   12   17   25      2.56      0.00
    7   15   28     -2.46      0.00
    4    9   31      1.03      0.00
    3    5   32      6.82      0.00
    0   22   24      2.33      0.00
    4   12   30     -2.79      0.00
    0    6   32      5.08      0.00
   17   17   22      3.41      0.00
    7   22   23      9.61      0.00
    2   23   23    -11.08      0.00
    5   19   26     -2.01      0.00
    3   18   27      6.62      0.00
    5   14   29      1.38      0.00
   10   11   29      5.29      0.00
    9    9   30     -3.96      0.00
    1   10   31      9.12      0.00
   16   18   22     -6.52      0.00
    2   22   24    -15.23      0.00
    8   18   26     -3.20      0.00
    8   10   30     -4.12      0.00
    2    6   32      3.77      0.00
   15   20   21      4.04      0.00
    7   21   24      2.08      0.00
    0   21   25     10.66      0.00
    9   16   27     -3.53      0.00
    9   12   29     -6.99      0.00
    0   15   29      7.32      0.00
   10   22   22      4.63      0.00
   14   14   26     12.14      0.00
   15   19   22      4.96      0.00
   10   21   23     -1.21      0.00
    2   21   25    -16.09      0.00
   11   18   25     -4.79      0.00
   13   15   26     -0.36      0.00
    2   15   29    -11.15      0.00
    1   13   30      1.80      0.00
    7   11   30     -3.23      0.00
    3   10   31      2.26      0.00
   12   12   28     -3.14      0.00
   16   17   23     -4.63      0.00
    4   23   23     14.27      0.00
    7   20   25      0.39      0.00
    1   17   28     -4.35      0.00
   11   13   28     -6.98      0.00
    8   13   29     -4.57      0.00
    7    8   31     -3.63      0.00
    1    7   32      5.88      0.00
    5    5   32     -9.84      0.00
    4   22   24      2.96      0.00
   10   20   24      3.94      0.00
   12   16   26     -6.12      0.00
    0   20   26      9.09      0.00
    6   16   28     -5.73      0.00
    4    6   32     13.45      0.00
   14   21   21     -7.64      0.00
   15   18   23     16.13      0.00
    5   18   27    -18.06      0.00
    3   13   30     -1.86      0.00
    6    9   31     11.22      0.00
   14   20   22     -4.35      0.00
    2   20   26     -6.42      0.00
   10   14   28      4.40      0.00
    6   12   30      1.96      0.00
    4   21   25      5.68      0.00
    8   17   27    -13.18      0.00
    3   17   28      2.15      0.00
    4   15   29      9.23      0.00
    0   11   31      8.74      0.00
    3    7   32     -8.39      0.00
   14   19   23      2.07      0.00
   10   19   25     -2.18      0.00
    7   19   26     -4.00      0.00
   11   17   26      0.18      0.00
    7   14   29     -8.86      0.00
    2   11   31      0.51      0.00
    5   10   31      3.47      0.00
   16   16   24     -8.47      0.00
    0    8   32     -2.14      0.00
   15   17   24      4.90      0.00
    0   19   27      0.46      0.00
    9   15   28     -3.24      0.00
    0    1   33     -8.84      0.00
    4   20   26      1.33      0.00
    2    8   32      3.66      0.00
   13   21   22     -1.64      0.00
    9   22   23    -12.88      0.00
    6   23   23    -30.96      0.00
    2   19   27      3.04      0.00
   13   14   27     -1.67      0.00
    5   13   30     -3.14      0.00
    1    2   33     -4.45      0.00
    6   22   24     -1.12      0.00
   14   18   24     -8.62      0.00
    0   14   30      0.91      0.00
    6    6   32     -1.78      0.00
   13   20   23     -7.69      0.00
    9   21   24     -0.85      0.00
   12   15   27     -0.80      0.00
    5   17   28      8.76      0.00
    1   16   29     -0.03      0.00
    4   11   31      1.80      0.00
    5    7   32      2.19      0.00
    0    3   33      0.66      0.00
   10   18   26     10.81      0.00
    2   14   30     -5.80      0.00
   10   10   30     12.72      0.00
    6   21   25     -1.08      0.00
    7   18   27      1.98      0.00
    6   15   29     -4.38      0.00
    9   11   30      0.74      0.00
    2    3   33     -4.04      0.00
    8   16   28    -10.93      0.00
    4    8   32     -0.68      0.00
    1   23   24     -4.24      0.00
   13   19   24      1.93      0.00
    9   20   25     12.00      0.00
   15   16   25    -15.32      0.00
    4   19   27      1.98      0.00
   11   16   27     -4.86      0.00
    3   16   29      3.18      0.00
   11   12   29      5.22      0.00
    1   12   31      1.42      0.00
    8    9   31     -7.07      0.00
    1    9   32      4.58      0.00
    1    4   33     -1.06      0.00
    0   18   28     -4.35      0.00
    8   12   30      1.53      0.00
    1   22   25     -0.01      0.00
   14   17   25      1.19      0.00
   10   13   29     -0.66      0.00
    7   10   31     -2.67      0.00
   12   22   22      0.22      0.00
    6   20   26      1.11      0.00
    2   18   28     -1.19      0.00
    4   14   30     -5.45      0.00
   12   21   23      0.21      0.00
    3   23   24     -7.57      0.00
    3   12   31     -1.50      0.00
    3    9   32     -2.58      0.00
    3    4   33     -3.10      0.00
    0    5   33     13.59      0.00
    3   22   25      5.28      0.00
   13   18   25     -1.28      0.00
    1   21   26      3.17      0.00
    9   19   26      0.62      0.00
   10   17   27      1.53      0.00
    9   14   29      3.60      0.00
    7   13   30     -5.14      0.00
    6   11   31      2.33      0.00
    2    5   33     -5.96      0.00
   12   20   24     10.14      0.00
   19   19   20      8.15      0.00
    8   23   23     -2.96      0.00
    7   17   28     -0.81      0.00
   13   13   28      2.57      0.00
    5   16   29      2.09      0.00
    7    7   32     -0.85      0.00
   18   20   20     -2.44      0.00
    8   22   24      8.36      0.00
    4   18   28     -4.35      0.00
   12   14   28      6.22      0.00
    6    8   32      3.46      0.00
    0   10   32    -12.63      0.00
   18   19   21      4.75      0.00
    3   21   26      9.33      0.00
   15   15   26     -5.00      0.00
    6   19   27     -2.83      0.00
    1   15   30     -4.11      0.00
    1    6   33     -6.46      0.00
   14   16   26     -7.46      0.00
    2   10   32      2.34      0.00
   17   20   21     -3.52      0.00
    5   23   24      4.25      0.00
    8   21   25     -4.45      0.00
   12   19   25     -3.84      0.00
    1   20   27     -2.06      0.00
   11   15   28      2.25      0.00
    8   15   29      8.91      0.00
    0   17   29     11.95      0.00
    5   12   31     -0.88      0.00
    0   13   31     -0.61      0.00
    5    9   32     -7.54      0.00
    4    5   33      4.83      0.00
   18   18   22     -3.83      0.00
    6   14   30      1.23      0.00
   17   19   22     -9.47      0.00
   11   22   23      2.44      0.00
    5   22   25     -3.78      0.00
   13   17   26     10.07      0.00
    9   18   27     -0.10      0.00
    2   17   29      7.50      0.00
    3   15   30     -4.95      0.00
    2   13   31      4.40      0.00
    3    6   33      4.66      0.00
   16   21   21      3.27      0.00
   11   21   24     -0.25      0.00
    3   20   27     -0.98      0.00
    0    7   33      1.14      0.00
   16   20   22     -1.70      0.00
    8   20   26      9.99      0.00
   10   16   28     -8.74      0.00
    4   10   32     -0.35      0.00
   17   18   23      6.26      0.00
    5   21   26      0.99      0.00
   11   11   30     -1.88      0.00
    9   10   31      2.53      0.00
    2    7   33     -2.49      0.00
   12   18   26      7.49      0.00
    6   18   28     -4.31      0.00
   10   12   30      3.35      0.00
   16   19   23      5.67      0.00
   11   20   25     -3.74      0.00
    1   19   28      0.06      0.00
    4   17   29     -3.90      0.00
    7   16   29     -0.06      0.00
    4   13   31      2.95      0.00
    8   11   31     -1.13      0.00
    1   11   32     -3.35      0.00
   15   21   22      1.02      0.00
   14   15   27     -1.17      0.00
    5   15   30      1.06      0.00
    9   13   30      8.75      0.00
    5    6   33     10.59      0.00
    0   24   24     11.51      0.00
    8    8   32      0.19      0.00
   15   20   23      3.64      0.00
    7   23   24     -1.95      0.00
   17   17   24     -0.58      0.00
    0   23   25      5.93      0.00
    5   20   27      2.42      0.00
    8   19   27     -2.87      0.00
   13   16   27     -0.99      0.00
    3   19   28     10.52      0.00
    9   17   28      0.28      0.00
   12   13   29     -2.50      0.00
    7   12   31     -0.44      0.00
    3   11   32     -0.05      0.00
    7    9   32      4.79      0.00
    1    8   33     -1.08      0.00
    4    7   33     -8.63      0.00
   16   18   24      2.95      0.00
    2   24   24     -4.33      0.00
    0   16   30     -0.10      0.00
    0    0   34     -0.21      0.00
   10   23   23      5.35      0.00
    2   23   25    -11.83      0.00
    7   22   25      5.40      0.00
   11   19   26      1.48      0.00
   11   14   29     -3.31      0.00
    1   14   31     -2.62      0.00
    1    1   34     -2.60      0.00
   10   22   24    -15.36      0.00
    0   22   26     13.82      0.00
    2   16   30     -6.46      0.00
    8   14   30      3.05      0.00
    6   10   32     -4.27      0.00
    0    2   34    -16.40      0.00
   15   19   24     -1.57      0.00
   12   17   27      1.54      0.00
    3    8   33      2.09      0.00
   14   22   22      3.47      0.00
    2   22   26    -15.11      0.00
    2    2   34      0.02      0.00
   14   21   23     -6.86      0.00
   10   21   25     -0.76      0.00
    7   21   26      8.83      0.00
    1   18   29     -2.96      0.00
    6   17   29     -4.93      0.00
   10   15   29     -4.54      0.00
    3   14   31     -2.52      0.00
    6   13   31      1.33      0.00
    1    3   34      1.78      0.00
    4   24   24     -3.71      0.00
    0   12   32      4.23      0.00
    4   23   25      7.05      0.00
   16   17   25     16.18      0.00
    0   21   27     -0.69      0.00
    5   19   28     -3.96      0.00
    5   11   32      1.02      0.00
    0    9   33     -3.28      0.00
   14   20   24     -9.44      0.00
    8   18   28     10.60      0.00
    4   16   30      8.16      0.00
    2   12   32      0.53      0.00
    0    4   34     15.91      0.00
   15   18   25      2.52      0.00
    2   21   27      5.10      0.00
   11   18   27      3.51      0.00
    3   18   29      4.21      0.00
    7   15   30     -1.52      0.00
    2    9   33      7.68      0.00
    6    7   33      8.88      0.00
    3    3   34    -11.19      0.00
    4   22   26     14.31      0.00
   10   20   26      7.90      0.00
   14   14   28      4.93      0.00
    2    4   34     22.97      0.00
    7   20   27     -7.61      0.00
   13   15   28     -6.05      0.00
    9   16   29     -1.22      0.00
    5    8   33      8.93      0.00
   13   22   23      1.27      0.00
   14   19   25     -4.76      0.00
    5   14   31     -0.69      0.00
   10   11   31     -3.37      0.00
    1    5   34     -5.63      0.00
   12   16   28     -2.86      0.00
    0   20   28     -8.65      0.00
    4   12   32      3.26      0.00
    9   23   24      0.14      0.00
   13   21   24     -1.49      0.00
    4   21   27     -4.75      0.00
    9   12   31     -5.83      0.00
    0   15   31      2.66      0.00
    9    9   32      0.22      0.00
    4    9   33     -3.64      0.00
    6   24   24    -17.07      0.00
   16   16   26      9.95      0.00
    2   20   28      4.34      0.00
   12   12   30      6.60      0.00
    8   10   32     -3.51      0.00
    4    4   34      9.12      0.00
    6   23   25     -3.17      0.00
    9   22   25     -4.92      0.00
   15   17   26     -1.05      0.00
   10   19   27     -3.35      0.00
    5   18   29      0.69      0.00
    1   17   30      5.88      0.00
   11   13   30      3.20      0.00
    2   15   31      4.60      0.00
    1   10   33      1.08      0.00
    3    5   34      6.53      0.00
    6   16   30     -1.75      0.00
    0    6   34    -31.70      0.00
   13   20   25      6.54      0.00
    7   19   28     -8.22      0.00
   11   17   28     -2.76      0.00
    8   17   29     -1.34      0.00
    8   13   31      3.67      0.00
    1   13   32     -1.89      0.00
    7   11   32     -4.32      0.00
    6   22   26     -3.63      0.00
   14   18   26      7.12      0.00
   10   14   30      6.49      0.00
    2    6   34     -2.14      0.00
    9   21   26     -0.19      0.00
    3   17   30      2.10      0.00
    3   10   33      3.72      0.00
   20   20   20      9.66      0.00
    4   20   28     -3.38      0.00
   19   20   21     -4.81      0.00
   12   23   23     -7.40      0.00
    1   24   25     -6.26      0.00
    0   19   29      0.28      0.00
    4   15   31      7.51      0.00
    3   13   32     -0.94      0.00
    7    8   33     -2.39      0.00
   12   22   24      0.70      0.00
    6   12   32     -7.19      0.00
   18   21   21      3.08      0.00
   19   19   22     10.38      0.00
    1   23   26      5.61      0.00
   13   19   26    -11.01      0.00
    6   21   27     -9.17      0.00
    2   19   29     -9.44      0.00
   13   14   29      5.08      0.00
    9   15   30      1.45      0.00
    7   14   31     -4.53      0.00
    6    9   33      4.05      0.00
    1    7   34      0.27      0.00
    5    5   34     -1.68      0.00
   18   20   22      0.87      0.00
   10   18   28      3.27      0.00
    4    6   34     -0.41      0.00
    3   24   25      5.66      0.00
   12   21   25      7.02      0.00
    9   20   27     -3.08      0.00
   15   16   27     -0.55      0.00
   12   15   29      1.54      0.00
    0   11   33     11.38      0.00
   17   21   22      5.01      0.00
   18   19   23     -2.53      0.00
    3   23   26      6.83      0.00
    1   22   27     -5.09      0.00
   14   17   27     -4.92      0.00
    7   18   29      6.83      0.00
    5   17   30     -9.34      0.00
    2   11   33     -1.88      0.00
    5   10   33      1.33      0.00
    3    7   34     -5.31      0.00
    8   24   24      4.19      0.00
   17   20   23      3.54      0.00
    8   23   25     -1.86      0.00
    4   19   29      2.20      0.00
   11   16   29     -6.21      0.00
    1   16   31     -5.36      0.00
    5   13   32      7.11      0.00
   12   20   26     -8.04      0.00
    6   20   28     -4.31      0.00
    8   16   30     -1.62      0.00
    0   14   32     11.22      0.00
    0    8   34     -6.81      0.00
    3   22   27     -3.84      0.00
   13   18   27      3.43      0.00
    6   15   31      1.91      0.00
   16   22   22     -1.59      0.00
   18   18   24      4.33      0.00
    8   22   26      1.61      0.00
    0   18   30      0.06      0.00
    2   14   32     -4.36      0.00
   10   10   32     -4.07      0.00
    2    8   34      1.97      0.00
   16   21   23     10.63      0.00
   11   23   24      4.01      0.00
   17   19   24      0.62      0.00
    5   24   25     -5.22      0.00
    1   21   28      2.09      0.00
    9   19   28     -4.03      0.00
    3   16   31     -4.60      0.00
   11   12   31     -1.04      0.00
    9   11   32      2.40      0.00
    4   11   33     -8.91      0.00
    0    1   35     10.52      0.00
    2   18   30     -1.90      0.00
    6    6   34     -6.92      0.00
   11   22   25     -6.08      0.00
    5   23   26     -3.82      0.00
   10   17   29     -0.78      0.00
   10   13   31     -2.84      0.00
    5    7   34      4.27      0.00
    1    2   35    -13.41      0.00
   16   20   24      5.94      0.00
    8   12   32     -6.06      0.00
    8   21   27      4.70      0.00
   12   19   27      7.54      0.00
    3   21   28     -3.02      0.00
   15   15   28      8.96      0.00
    1   12   33     10.42      0.00
    8    9   33     -2.29      0.00
    0    3   35     -1.15      0.00
   14   16   28      0.26      0.00
    4   14   32      9.35      0.00
    4    8   34     -1.49      0.00
   15   22   23     -5.15      0.00
   17   18   25     -3.42      0.00
   11   21   26      6.38      0.00
    5   22   27      2.96      0.00
    6   19   29     -4.26      0.00
    7   17   30     -0.52      0.00
   13   13   30     -2.14      0.00
    9   14   31      7.50      0.00
    7   10   33      3.04      0.00
    1    9   34     -2.72      0.00
    2    3   35     -8.24      0.00
    4   18   30     -1.42      0.00
   12   14   30     -2.81      0.00
   15   21   24      5.09      0.00
   16   19   25     -3.82      0.00
   13   17   28     10.40      0.00
    1   20   29     -2.34      0.00
    5   16   31     -2.69      0.00
    7   13   32      5.78      0.00
    3   12   33      0.08      0.00
    1    4   35     12.35      0.00
    9   18   29      1.76      0.00
   11   15   30     -3.01      0.00
    6   11   33      9.75      0.00
    3    9   34     -0.25      0.00
    8   20   28      0.51      0.00
    7   24   25      2.18      0.00
   15   20   25     -2.22      0.00
    0   25   25     16.26      0.00
   11   20   27     -8.47      0.00
    5   21   28     -1.88      0.00
    3   20   29      1.05      0.00
    8   15   31      0.53      0.00
    0   17   31      3.26      0.00
    1   15   32      2.76      0.00
    3    4   35      6.75      0.00
    0    5   35    -10.20      0.00
   10   24   24     -5.79      0.00
    0   24   26     -2.79      0.00
   12   18   28      1.27      0.00
   14   23   23      0.56      0.00
   10   23   25      1.42      0.00
    2   25   25     -5.08      0.00
    7   23   26     -4.85      0.00
   17   17   26      5.83      0.00
    2   17   31     -2.28      0.00
    7    7   34      3.32      0.00
    2    5   35      2.15      0.00
   14   22   24      5.70      0.00
    2   24   26     -4.52      0.00
   16   18   26     -5.08      0.00
   10   16   30     -9.45      0.00
    6   14   32      0.89      0.00
    6    8   34      7.20      0.00
    0   10   34      9.89      0.00
    0   23   27     19.71      0.00
    3   15   32     -0.24      0.00
    5   12   33     -1.90      0.00
    0   13   33      4.66      0.00
   10   22   26     -3.20      0.00
    6   18   30      5.27      0.00
    2   10   34      5.31      0.00
   14   21   25      2.34      0.00
   15   19   26      5.62      0.00
    2   23   27     -7.86      0.00
    7   22   27     -0.88      0.00
   14   15   29      1.44      0.00
    1   19   30      4.10      0.00
    2   13   33     -8.33      0.00
    5    9   34     -3.34      0.00
    1    6   35     -7.84      0.00
    4   25   25      1.13      0.00
   11   19   28      0.30      0.00
    5   20   29    -12.49      0.00
    8   19   29      0.78      0.00
   13   16   29     -2.56      0.00
    4   17   31      0.05      0.00
    7   16   31     10.19      0.00
   11   11   32     -7.40      0.00
    4    5   35      5.40      0.00
    4   24   26     -2.49      0.00
    0   22   28      4.40      0.00
   10   12   32     -1.46      0.00
   10   21   27      0.77      0.00
    3   19   30      0.98      0.00
    9   17   30      4.34      0.00
    9   10   33     -0.97      0.00
    3    6   35     -3.18      0.00
   14   20   26      5.46      0.00
    2   22   28      0.40      0.00
    4   10   34      8.51      0.00
   13   23   24      0.56      0.00
    4   23   27     -4.73      0.00
   16   17   27     10.62      0.00
    7   21   28     -8.47      0.00
   12   17   29      6.71      0.00
   12   13   31      5.19      0.00
    5   15   32      0.46      0.00
    9   13   32     -7.33      0.00
    4   13   33      5.54      0.00
    8   11   33     -4.88      0.00
    0    7   35     19.29      0.00
   13   22   25      0.55      0.00
   15   18   27      2.63      0.00
   11   14   31      1.14      0.00
    1   11   34     -8.14      0.00
    2    7   35      0.81      0.00
    0   16   32     11.62      0.00
   20   21   21      3.49      0.00
    9   24   25    -10.98      0.00
    0   21   29     -2.47      0.00
    7   12   33     11.15      0.00
   20   20   22      2.49      0.00
    4   22   28      3.45      0.00
   10   20   28      1.45      0.00
    2   16   32     -5.74      0.00
    8   14   32      0.44      0.00
    8    8   34     -3.39      0.00
   19   21   22     -4.32      0.00
    6   25   25      9.82      0.00
    9   23   26      0.62      0.00
   13   21   26     -7.51      0.00
   14   19   27     -3.54      0.00
    2   21   29      3.46      0.00
   11   18   29     -7.12      0.00
    5   19   30      2.95      0.00
    1   18   31      7.76      0.00
    6   17   31     -7.30      0.00
   10   15   31     -6.09      0.00
    1   14   33     -6.46      0.00
    3   11   34     -2.77      0.00
    7    9   34     -6.68      0.00
    5    6   35    -17.45      0.00
    6   24   26      2.35      0.00
    8   18   30    -11.43      0.00
   19   20   23      4.55      0.00
    7   20   29      2.28      0.00
    1    8   35      2.85      0.00
    4    7   35      3.20      0.00
   18   22   22      0.36      0.00
   14   14   30     -8.77      0.00
    6   10   34     -6.29      0.00
   18   21   23     -7.95      0.00
    6   23   27     -0.58      0.00
    9   22   27      4.97      0.00
   13   15   30      0.41      0.00
    3   18   31     -2.46      0.00
    3   14   33      0.53      0.00
    6   13   33     -6.14      0.00
   12   24   24     14.75      0.00
   16   16   28      5.45      0.00
    4   16   32      4.08      0.00
    0    0   36     14.15      0.00
   19   19   24     -2.88      0.00
   12   23   25    -10.27      0.00
   13   20   27    -12.80      0.00
   15   17   28     -5.73      0.00
    4   21   29     -0.83      0.00
    9   16   31     -6.86      0.00
    7   15   32     -3.98      0.00
    3    8   35      0.83      0.00
    1    1   36     14.03      0.00
   18   20   24     -4.36      0.00
   12   16   30      0.97      0.00
    0   20   30      3.61      0.00
    0   12   34     -2.09      0.00
    0    2   36      2.98      0.00
   17   22   23     -0.45      0.00
    1   25   26     -9.83      0.00
   10   19   29     -8.53      0.00
    5   11   34     -5.03      0.00
   12   22   26     12.67      0.00
    6   22   28      4.61      0.00
   14   18   28      7.70      0.00
    2   20   30     -5.57      0.00
    2   12   34     -1.65      0.00
    2    2   36      0.40      0.00
   17   21   24      3.18      0.00
    1   24   27      9.40      0.00
    9   21   28      7.80      0.00
    0    9   35      9.70      0.00
    1    3   36     -3.91      0.00
   18   19   25      6.08      0.00
    3   25   26      1.48      0.00
    7   19   30      4.41      0.00
   11   17   30     12.95      0.00
    5   18   31      0.70      0.00
    5   14   33     -3.81      0.00
   10   11   33     -4.33      0.00
    2    9   35     -8.29      0.00
    6    7   35      9.16      0.00
   12   12   32      2.93      0.00
    0    4   36     29.35      0.00
   16   23   23      0.43      0.00
   17   20   25     -2.11      0.00
    8   25   25     -2.67      0.00
    3   24   27      8.53      0.00
   12   21   27      4.66      0.00
    1   23   28     -4.28      0.00
   13   19   28     -5.30      0.00
    8   17   31     23.58      0.00
    1   17   32     -1.96      0.00
   11   13   32      2.32      0.00
    9   12   33      1.53      0.00
    0   15   33      6.24      0.00
    5    8   35      2.76      0.00
    3    3   36     -3.85      0.00
   16   22   24      4.76      0.00
    8   24   26     -0.79      0.00
    4   20   30      9.50      0.00
    6   16   32     -0.70      0.00
    4   12   34      4.15      0.00
    2    4   36     -3.86      0.00
    6   21   29      0.72      0.00
    2   15   33     -1.70      0.00
    9    9   34    -10.65      0.00
   10   14   32      3.05      0.00
    8   10   34      1.12      0.00
   11   24   25     -6.64      0.00
   16   21   25     -5.84      0.00
    8   23   27     -6.42      0.00
    3   23   28     -2.61      0.00
    9   20   29     -4.03      0.00
   15   16   29      2.21      0.00
    0   19   31    -11.30      0.00
    3   17   32      2.71      0.00
    8   13   33     11.47      0.00
    4    9   35      4.74      0.00
    1    5   36      1.72      0.00
   18   18   26    -15.91      0.00
   10   18   30      8.48      0.00
    5   25   26     -1.47      0.00
   11   23   26     -4.48      0.00
   17   19   26     -0.27      0.00
    1   22   29      0.29      0.00
   14   17   29     -7.67      0.00
    2   19   31      1.42      0.00
   13   14   31     -3.13      0.00
    1   13   34      8.26      0.00
    7   11   34      2.13      0.00
    1   10   35    -15.24      0.00
   12   20   28     -6.78      0.00
    4    4   36      3.66      0.00
   15   23   24      2.98      0.00
    5   24   27     -3.83      0.00
   12   15   31      5.37      0.00
    9   15   32     -5.36      0.00
    4   15   33      6.67      0.00
    3    5   36     -2.28      0.00
   16   20   26      5.70      0.00
    8   22   28      2.66      0.00
    0    6   36     -7.07      0.00
   15   22   25     -3.83      0.00
   11   22   27      1.31      0.00
    3   22   29      2.03      0.00
   13   18   29      0.91      0.00
    7   18   31     -9.80      0.00
    7   14   33     -4.11      0.00
    3   13   34     -3.86      0.00
    3   10   35     -5.10      0.00
    6   20   30      0.11      0.00
    6   12   34     -3.87      0.00
    2    6   36     -8.31      0.00
    5   23   28     -2.89      0.00
    4   19   31      2.78      0.00
   11   16   31     -2.36      0.00
    5   17   32      2.83      0.00
    7    8   35     -0.70      0.00
   15   21   26      1.02      0.00
   17   18   27     -5.29      0.00
    1   21   30      5.64      0.00
    9   19   30      0.30      0.00
    6    9   35     -6.78      0.00
    8   16   32     -0.94      0.00
   16   19   27    -13.32      0.00
   11   21   28     -0.55      0.00
    8   21   29      0.33      0.00
   12   19   29      9.25      0.00
    1   16   33     -2.26      0.00
    0   11   35      3.00      0.00
    1    7   36      7.53      0.00
    5    5   36     -7.38      0.00
   14   24   24      0.61      0.00
    0   18   32      8.91      0.00
    4    6   36     -4.89      0.00
   14   23   25     -3.23      0.00
   10   25   25     -7.76      0.00
    7   25   26     -0.08      0.00
    5   22   29     -3.00      0.00
    3   21   30     -1.02      0.00
   15   15   30     -0.86      0.00
   10   17   31     -6.32      0.00
    6   15   33     -1.14      0.00
    5   13   34     -1.52      0.00
    2   11   35      1.80      0.00
    5   10   35     -1.27      0.00
   10   24   26      3.26      0.00
    0   26   26     -4.16      0.00
   14   16   30      6.00      0.00
    2   18   32    -12.27      0.00
    0   14   34     11.14      0.00
    7   24   27      7.97      0.00
   15   20   27      1.18      0.00
    0   25   27     -1.77      0.00
    3   16   33     -3.13      0.00
   11   12   33      8.41      0.00
    3    7   36      8.40      0.00
   14   22   26      5.74      0.00
    2   26   26      6.90      0.00
    2   14   34     -9.90      0.00
   10   10   34     -0.38      0.00
    2   25   27     -9.84      0.00
   10   23   27     -5.11      0.00
   13   17   30      0.89      0.00
    6   19   31     -4.33      0.00
   10   13   33     -0.80      0.00
    9   11   34     -8.19      0.00
    0   24   28     -5.76      0.00
    0    8   36      5.80      0.00
    7   23   28      1.54      0.00
   17   17   28      3.96      0.00
   11   20   29      5.30      0.00
    1   20   31     -1.64      0.00
    7   17   32      7.66      0.00
   13   13   32     -1.15      0.00
    4   11   35      5.35      0.00
    2   24   28     -0.24      0.00
   16   18   28     -0.51      0.00
    8   20   30     -6.06      0.00
    4   18   32      2.87      0.00
   12   14   32      2.55      0.00
    8   12   34     -4.98      0.00
    2    8   36      1.03      0.00
   21   21   22     -6.32      0.00
   14   21   27     -3.54      0.00
    5   21   30     -5.17      0.00
    9   18   31      8.42      0.00
    9   14   33     -4.39      0.00
   20   22   22     -4.85      0.00
    4   26   26      3.61      0.00
   10   22   28      1.97      0.00
   12   18   30     -6.75      0.00
    4   14   34      9.11      0.00
    6    6   36     -2.69      0.00
   20   21   23      0.47      0.00
   13   24   25      2.66      0.00
    4   25   27     -4.42      0.00
   15   19   28      4.82      0.00
    0   23   29     -0.55      0.00
    3   20   31     -4.26      0.00
   11   15   32      5.19      0.00
    5   16   33      1.43      0.00
    1   12   35     10.11      0.00
    8    9   35     -5.71      0.00
    5    7   36     -7.87      0.00
    0    1   37     10.88      0.00
   19   22   23     -3.83      0.00
   13   23   26      6.11      0.00
    2   23   29      1.60      0.00
    7   22   29     -8.62      0.00
    7   13   34     -4.86      0.00
    7   10   35      1.32      0.00
    1    2   37     -9.21      0.00
   20   20   24      3.81      0.00
    4   24   28     -2.83      0.00
    4    8   36     -1.40      0.00
   19   21   24     11.15      0.00
    8   15   33     -2.10      0.00
    0   17   33      8.71      0.00
    3   12   35      4.86      0.00
    1    9   36     -1.83      0.00
    0    3   37      4.78      0.00
   14   20   28      1.20      0.00
   10   16   32     -2.01      0.00
   18   23   23      1.49      0.00
    9   25   26      5.30      0.00
   13   22   27     -4.79      0.00
   10   21   29      3.38      0.00
   11   19   30      4.24      0.00
   14   15   31     -0.89      0.00
    2   17   33     -0.04      0.00
    1   15   34     -0.71      0.00
    6   11   35     -4.47      0.00
    2    3   37     -8.85      0.00
   18   22   24      1.01      0.00
    0   22   30    -12.00      0.00
    6   18   32      0.11      0.00
   19   20   25     -2.16      0.00
    9   24   27     -2.70      0.00
    4   23   29      4.94      0.00
   16   17   29     -3.81      0.00
    5   20   31     -1.08      0.00
    8   19   31     -3.11      0.00
   13   16   31     -5.52      0.00
    1   19   32     -5.79      0.00
    3    9   36      2.71      0.00
    1    4   37      2.58      0.00
    6   26   26      0.07      0.00
    2   22   30     -6.36      0.00
    6   14   34     -3.46      0.00
   18   21   25     -0.57      0.00
    6   25   27     -4.77      0.00
   15   18   29     -6.79      0.00
    7   21   30     -2.07      0.00
    3   15   34     -2.90      0.00
   17   23   24      2.85      0.00
   12   25   25      9.21      0.00
    9   23   28     -3.13      0.00
   13   21   28      5.46      0.00
   12   17   31     -6.07      0.00
    3   19   32     -1.09      0.00
    9   17   32      0.52      0.00
    4   17   33     -1.20      0.00
    7   16   33      0.46      0.00
    5   12   35     -0.70      0.00
    0   13   35      0.33      0.00
    7    7   36      8.24      0.00
    3    4   37      4.93      0.00
    0    5   37     -2.19      0.00
   12   24   26     -4.91      0.00
    6   24   28     -3.45      0.00
    6    8   36     -3.71      0.00
    0   10   36      0.56      0.00
   17   22   25      3.27      0.00
   19   19   26     -0.55      0.00
   14   19   29      0.75      0.00
   11   11   34     15.01      0.00
    2   13   35      5.01      0.00
    2    5   37     -5.78      0.00
   18   20   26      3.94      0.00
    4   22   30      0.39      0.00
   10   20   30     -1.78      0.00
   10   12   34      5.71      0.00
    2   10   36      5.28      0.00
   12   23   27      6.76      0.00
    0   21   31      0.37      0.00
   12   13   33     -2.41      0.00
    5    9   36      6.92      0.00
   17   21   26     -3.33      0.00
    1   26   27     -7.57      0.00
    6   23   29     -5.51      0.00
    9   22   29      1.43      0.00
    2   21   31     -5.33      0.00
   11   18   31      3.16      0.00
   11   14   33     -0.18      0.00
    5   15   34     -0.83      0.00
    9   13   34      4.40      0.00
    9   10   35     -1.75      0.00
    1    6   37     -6.89      0.00
   16   24   24    -19.48      0.00
   16   23   25     -0.86      0.00
    1   25   28     -1.21      0.00
   13   20   29      0.03      0.00
    7   20   31      0.98      0.00
    5   19   32      3.38      0.00
    4   13   35      1.29      0.00
    8   11   35      2.40      0.00
    4    5   37      3.48      0.00
   12   22   28      4.19      0.00
   16   16   30     -4.63      0.00
    8   18   32     -2.41      0.00
    0   16   34      5.41      0.00
    4   10   36      0.75      0.00
    3   26   27      5.18      0.00
   18   19   27      9.55      0.00
   15   17   30     -7.03      0.00
    1   18   33     -3.03      0.00
    6   17   33    -11.91      0.00
   10   15   33      0.34      0.00
    3    6   37      1.62      0.00
   16   22   26     -0.51      0.00
    8   26   26      1.89      0.00
   14   14   32     -5.04      0.00
    2   16   34     -3.66      0.00
    8   14   34      6.70      0.00
    8   25   27      5.82      0.00
   17   20   27    -14.35      0.00
    3   25   28      2.18      0.00
    1   24   29      0.32      0.00
    4   21   31     -1.55      0.00
   13   15   32      9.24      0.00
    7   12   35      1.00      0.00
    1   11   36      0.33      0.00
    0    7   37     -0.55      0.00
    6   22   30    -14.29      0.00
   14   18   30     -7.86      0.00
   11   25   26      0.86      0.00
    9   21   30     -0.34      0.00
   10   19   31      1.37      0.00
    3   18   33      2.94      0.00
    1   14   35     -0.21      0.00
    2    7   37     -2.47      0.00
    8   24   28      5.83      0.00
   12   16   32     13.88      0.00
    0   20   32      2.00      0.00
    8    8   36      3.36      0.00
   15   24   25      0.64      0.00
   11   24   27     -3.84      0.00
   16   21   27      4.23      0.00
    3   24   29     -5.86      0.00
   12   21   29     -0.58      0.00
    9   16   33     -0.38      0.00
    3   11   36     -1.90      0.00
    7    9   36     -0.84      0.00
    2   20   32      2.61      0.00
    4   16   34      4.64      0.00
   15   23   26      3.25      0.00
    5   26   27      0.83      0.00
    1   23   30      0.18      0.00
   13   19   30      4.43      0.00
    7   15   34      3.00      0.00
    3   14   35     -3.44      0.00
    6   13   35     -5.64      0.00
    5    6   37     -5.18      0.00
   18   18   28     -3.45      0.00
    6   10   36     -7.10      0.00
    5   25   28     -1.54      0.00
   11   23   28      0.00      0.00
   17   19   28     -7.75      0.00
    8   23   29      0.23      0.00
    7   19   32     -1.79      0.00
   11   17   32     -5.33      0.00
    1    8   37      5.52      0.00
    4    7   37      0.63      0.00
   15   22   27      8.47      0.00
    3   23   30     11.28      0.00
    6   21   31      5.01      0.00
    5   18   33      2.27      0.00
   16   20   28     -4.26      0.00
    4   20   32      9.07      0.00
    0   12   36     16.99      0.00
    5   24   29      7.40      0.00
    9   20   31     -5.18      0.00
   15   16   31      4.43      0.00
    8   17   33      2.80      0.00
    5   11   36     -0.35      0.00
    3    8   37     -2.23      0.00
   12   20   30     -2.17      0.00
   12   12   34     -8.41      0.00
    2   12   36      3.50      0.00
    0    0   38     10.26      0.00
   14   25   25      7.20      0.00
   11   22   29      2.65      0.00
    1   22   31      4.44      0.00
   14   17   31     12.16      0.00
    1   17   34    -10.61      0.00
   11   13   34     -0.63      0.00
    5   14   35     -5.76      0.00
   10   11   35     -4.83      0.00
    1    1   38     18.76      0.00
   14   24   26     -4.24      0.00
    8   22   30     -7.77      0.00
   10   18   32      2.30      0.00
    6   16   34     -2.40      0.00
    0    2   38     -2.71      0.00
   15   21   28     -1.66      0.00
    0   19   33    -10.86      0.00
    9   12   35      1.64      0.00
    0   15   35     12.01      0.00
    0    9   37     14.32      0.00
   22   22   22     25.25      0.00
   10   26   26     -1.69      0.00
   10   14   34     -0.41      0.00
    2    2   38    -24.83      0.00
   21   22   23      3.81      0.00
    7   26   27      6.15      0.00
   10   25   27      5.93      0.00
   14   23   27      5.02      0.00
   17   18   29      3.85      0.00
    5   23   30      1.21      0.00
    3   22   31      2.89      0.00
   13   18   31      1.02      0.00
    2   19   33     10.00      0.00
   13   14   33     -2.58      0.00
    3   17   34      3.32      0.00
    2   15   35    -10.93      0.00
    2    9   37     -0.25      0.00
    6    7   37      1.08      0.00
    1    3   38     -5.01      0.00
    4   12   36      1.82      0.00
   20   23   23     -3.59      0.00
   21   21   24     -3.91      0.00
    0   27   27     -5.25      0.00
    7   25   28     -0.35      0.00
   16   19   29     -1.42      0.00
   12   15   33     -8.01      0.00
    8   13   35     -7.15      0.00
    9    9   36      8.35      0.00
    5    8   37     -8.41      0.00
   20   22   24      1.38      0.00
   10   24   28     -3.86      0.00
    0   26   28      5.07      0.00
    6   20   32     -1.68      0.00
    8   10   36      3.24      0.00
    0    4   38     19.56      0.00
    2   27   27      4.35      0.00
   11   21   30     -2.22      0.00
    7   18   33      0.98      0.00
    9   15   34      3.75      0.00
    3    3   38      9.28      0.00
    2   26   28     -3.93      0.00
   14   22   28      5.27      0.00
    2    4   38      1.63      0.00
   19   23   24     -0.08      0.00
   20   21   25      0.42      0.00
    7   24   29     -6.06      0.00
   15   20   29      8.26      0.00
    0   25   29     -4.94      0.00
    8   21   31     -5.58      0.00
   12   19   31     -2.89      0.00
    1   21   32    -10.18      0.00
    9   19   32      5.20      0.00
    4   19   33     -1.36      0.00
   11   16   33     -0.58      0.00
    4   15   35     -0.50      0.00
    1   13   36     -4.02      0.00
    7   11   36      5.22      0.00
    4    9   37      5.46      0.00
   19   22   25      0.34      0.00
   13   25   26      9.77      0.00
    2   25   29     -0.01      0.00
   10   23   29     -6.43      0.00
    5   22   31      1.29      0.00
    5   17   34     -2.66      0.00
    7   14   35     -1.53      0.00
    1   10   37     -8.10      0.00
    1    5   38      4.28      0.00
   13   24   27      4.95      0.00
    4   27   27     -4.84      0.00
    3   21   32      4.32      0.00
   15   15   32    -12.53      0.00
    3   13   36     -0.68      0.00
   18   24   24      3.70      0.00
   20   20   26    -16.65      0.00
    4   26   28      7.82      0.00
    0   24   30      5.55      0.00
   14   16   32     -0.08      0.00
    8   16   34     -4.87      0.00
    6   12   36     -7.66      0.00
    4    4   38      4.40      0.00
   18   23   25      0.50      0.00
   19   21   26      0.20      0.00
   14   21   29      0.45      0.00
    7   23   30      6.90      0.00
   17   17   30      8.10      0.00
   10   17   33     -9.21      0.00
    3   10   37      5.26      0.00
    3    5   38      2.94      0.00
    2   24   30     -0.07      0.00
   16   18   30     -3.89      0.00
    0   18   34      7.80      0.00
    0    6   38      4.66      0.00
   13   23   28      2.23      0.00
    4   25   29      1.79      0.00
   11   20   31      6.61      0.00
   13   17   32     -6.56      0.00
    1   16   35     -0.63      0.00
    7    8   37      0.56      0.00
   18   22   26     -7.06      0.00
   10   22   30     -2.42      0.00
    2   18   34      1.56      0.00
    2    6   38     -9.54      0.00
    9   26   27     -1.87      0.00
   15   19   30      4.57      0.00
    6   19   33      4.85      0.00
    6   15   35     -3.87      0.00
    6    9   37     -4.80      0.00
    8   20   32      6.63      0.00
   17   24   25      1.92      0.00
   19   20   27     -2.94      0.00
    9   25   28     -1.01      0.00
    0   23   31      5.59      0.00
    5   21   32     -4.03      0.00
    1   20   33    -11.57      0.00
    3   16   35     -1.58      0.00
   11   12   35     -2.57      0.00
    5   13   36      0.92      0.00
    0   11   37     -5.37      0.00
    4   24   30      0.38      0.00
   12   18   32      0.27      0.00
    0   14   36     -3.65      0.00
   17   23   26      7.54      0.00
   18   21   27     -1.68      0.00
    6   27   27     -1.01      0.00
   13   22   29     -3.44      0.00
    2   23   31     -3.26      0.00
    7   22   31     -1.63      0.00
    9   18   33      3.57      0.00
    7   17   34     -4.17      0.00
   13   13   34     -5.65      0.00
   10   13   35     -8.93      0.00
    2   11   37     -0.92      0.00
    5   10   37      0.68      0.00
    1    7   38     -5.97      0.00
    5    5   38      3.21      0.00
   12   26   26     -9.15      0.00
    6   26   28     -1.59      0.00
   14   20   30      4.16      0.00
    4   18   34     16.40      0.00
   12   14   34     -1.51      0.00
    2   14   36     -4.94      0.00
   10   10   36      4.91      0.00
    4    6   38      6.28      0.00
   12   25   27      3.42      0.00
    9   24   29      3.77      0.00
    3   20   33     -0.52      0.00
    9   11   36     -4.58      0.00
   17   22   27     -0.68      0.00
    6   25   29      5.29      0.00
   10   21   31     -5.96      0.00
   11   15   34     -3.26      0.00
    9   14   35      0.52      0.00
    3    7   38     -7.41      0.00
   12   24   28     -6.23      0.00
    8   12   36      1.32      0.00
   16   25   25      0.95      0.00
   19   19   28     13.71      0.00
    4   23   31     -4.82      0.00
   16   17   31     -8.16      0.00
   11   19   32      4.10      0.00
    5   16   35      0.53      0.00
    4   11   37      4.61      0.00
   16   24   26      5.88      0.00
   18   20   28      7.26      0.00
    0   22   32     -4.79      0.00
    4   14   36      5.66      0.00
    0    8   38     -2.19      0.00
    9   23   30     -0.87      0.00
   13   21   30      3.85      0.00
   15   18   31     -1.93      0.00
   14   15   33      2.07      0.00
    6   24   30     -0.90      0.00
    2   22   32      2.73      0.00
   10   16   34      5.54      0.00
    2    8   38    -13.18      0.00
   16   23   27      0.60      0.00
    1   27   28     -1.14      0.00
   17   21   28      0.68      0.00
   12   23   29      4.74      0.00
    7   21   32      4.34      0.00
    5   20   33      5.16      0.00
    8   19   33      2.10      0.00
   13   16   33      4.83      0.00
    8   15   35      6.52      0.00
    0   17   35      1.21      0.00
    7   13   36      0.38      0.00
    1   12   37      0.87      0.00
    8    9   37     -3.67      0.00
    6   18   34     -4.61      0.00
    6    6   38     -1.42      0.00
    1   26   29      5.77      0.00
   14   19   31     -4.88      0.00
    1   19   34      0.40      0.00
    2   17   35      0.44      0.00
    7   10   37     -9.45      0.00
    5    7   38     -0.76      0.00
    8   27   27      2.01      0.00
    3   27   28     -2.34      0.00
   12   17   33      0.35      0.00
    1   15   36     -3.27      0.00
    3   12   37      4.04      0.00
    0    1   39      6.04      0.00
    8   26   28      5.58      0.00
   16   22   28      5.19      0.00
    4   22   32      3.69      0.00
   10   20   32      4.88      0.00
    4    8   38     19.50      0.00
   15   25   26      8.33      0.00
   11   26   27      9.57      0.00
    3   26   29     -2.92      0.00
   18   19   29     -5.29      0.00
    1   25   30     -0.61      0.00
    6   23   31     -6.74      0.00
    9   22   31     -2.87      0.00
    3   19   34     -4.09      0.00
    9   17   34      7.86      0.00
    6   11   37    -12.32      0.00
    1    9   38     -4.43      0.00
    1    2   39     -0.62      0.00
   12   22   30     -2.15      0.00
    6   14   36      1.36      0.00
   15   24   27     -5.84      0.00
   11   25   28     -2.63      0.00
    8   25   29     -1.85      0.00
   17   20   29     -2.86      0.00
   13   20   31      5.97      0.00
    0   21   33      9.99      0.00
    4   17   35      0.25      0.00
    7   16   35      2.63      0.00
    3   15   36      1.39      0.00
    0    3   39      0.57      0.00
    3   25   30      4.09      0.00
    2   21   33     -1.78      0.00
   11   18   33     -0.69      0.00
    3    9   38     -1.67      0.00
    2    3   39     -4.23      0.00
   16   16   32      3.64      0.00
    5   27   28     -7.73      0.00
   15   23   28      0.31      0.00
   11   24   29      2.31      0.00
   16   21   29     -5.19      0.00
    1   24   31    -10.32      0.00
   15   17   32      9.25      0.00
    7   20   33     -1.27      0.00
   12   13   35      7.66      0.00
   11   11   36      2.88      0.00
    5   12   37     -8.82      0.00
    0   13   37      7.02      0.00
    1    4   39      8.21      0.00
    8   24   30      4.01      0.00
   10   12   36      1.26      0.00
   22   23   23      1.28      0.00
    5   26   29      2.39      0.00
    5   19   34     -0.07      0.00
   11   14   35     -5.97      0.00
    2   13   37     -0.80      0.00
    7    7   38      6.16      0.00
   22   22   24     -1.77      0.00
    6   22   32      3.74      0.00
   14   18   32      0.15      0.00
    8   18   34     -2.44      0.00
    6    8   38     -2.41      0.00
    0   10   38     -8.36      0.00
   21   23   24     -1.87      0.00
    3   24   31     -5.08      0.00
   12   21   31      1.07      0.00
    9   21   32    -14.81      0.00
    4   21   33      3.40      0.00
    5   15   36      1.83      0.00
    9   13   36      1.98      0.00
    3    4   39      5.71      0.00
    0    5   39     13.50      0.00
   14   26   26     -3.78      0.00
   18   18   30      2.81      0.00
   14   14   34     -3.09      0.00
    2   10   38     -2.25      0.00
   21   22   25     -3.27      0.00
   14   25   27     -3.83      0.00
   15   22   29     -7.62      0.00
    5   25   30      2.05      0.00
   11   23   30      2.29      0.00
   17   19   30     -7.76      0.00
   10   19   33     -4.80      0.00
   13   15   34     -0.09      0.00
    1   18   35     -4.97      0.00
    6   17   35     -7.54      0.00
   10   15   35      1.24      0.00
    9   10   37     -1.25      0.00
    5    9   38     -4.40      0.00
    2    5   39     -3.73      0.00
   20   24   24     -0.28      0.00
    0   16   36     -5.54      0.00
   20   23   25      2.85      0.00
    8   23   31      4.74      0.00
    1   23   32      5.89      0.00
   13   19   32     -0.36      0.00
    4   13   37     -1.38      0.00
    8   11   37     -0.96      0.00
   14   24   28     -3.77      0.00
   16   20   30     -2.60      0.00
   12   16   34      7.52      0.00
    0   20   34    -18.30      0.00
    2   16   36      0.14      0.00
    8   14   36     -2.50      0.00
   21   21   26     -0.63      0.00
   10   27   27     -0.05      0.00
    3   18   35      8.77      0.00
    1    6   39      2.15      0.00
   20   22   26      2.67      0.00
   10   26   28      0.44      0.00
    2   20   34     -3.22      0.00
    4   10   38      3.36      0.00
   19   24   25     -3.27      0.00
    7   27   28     -2.77      0.00
    5   24   31      4.12      0.00
    3   23   32     -4.90      0.00
    9   16   35      3.20      0.00
    7   12   37     -3.87      0.00
    4    5   39      1.70      0.00
   19   23   26      0.27      0.00
    7   26   29     -0.84      0.00
   10   25   29     -5.76      0.00
   14   23   29     -5.79      0.00
   15   21   30      8.97      0.00
   11   22   31      2.46      0.00
    6   21   33      6.51      0.00
    7   19   34     -6.50      0.00
   11   17   34      4.92      0.00
    1   14   37     -2.03      0.00
    1   11   38     -2.00      0.00
    3    6   39     -3.93      0.00
    0   28   28      6.56      0.00
   12   20   32      0.52      0.00
    4   16   36     -0.91      0.00
   20   21   27     -2.50      0.00
    0   27   29      0.84      0.00
    9   20   33      0.22      0.00
   15   16   33     -7.88      0.00
    7   15   36      3.97      0.00
    0    7   39     13.72      0.00
    2   28   28      4.53      0.00
    8   22   32      2.41      0.00
    4   20   34      1.60      0.00
    8    8   38     12.86      0.00
   18   25   25     -3.16      0.00
   13   26   27      2.20      0.00
   19   22   27      0.14      0.00
    2   27   29     -5.20      0.00
    7   25   30      1.44      0.00
   17   18   31      4.35      0.00
    1   22   33     -5.39      0.00
   14   17   33      3.09      0.00
    5   18   35     -4.32      0.00
    3   14   37     -1.12      0.00
    6   13   37     -1.66      0.00
    3   11   38      8.39      0.00
    7    9   38     -0.14      0.00
    2    7   39     -4.86      0.00
   18   24   26      4.58      0.00
   10   24   30      3.99      0.00
    0   26   30      2.56      0.00
   13   25   28    -12.42      0.00
   16   19   31      6.03      0.00
    5   23   32      8.18      0.00
    8   17   35      3.88      0.00
    2   26   30     -3.05      0.00
   14   22   30     -1.86      0.00
   10   18   34      4.74      0.00
    6   10   38     -1.79      0.00
   18   23   27     -0.95      0.00
    3   22   33      5.75      0.00
   13   18   33     -1.92      0.00
    5    6   39      0.96      0.00
   20   20   28     10.04      0.00
    4   28   28     12.73      0.00
   12   12   36    -12.54      0.00
   19   21   28     -6.11      0.00
    4   27   29     -4.49      0.00
   13   24   29     -2.84      0.00
    7   24   31     -0.66      0.00
   15   20   31     -0.17      0.00
    0   25   31      0.54      0.00
   11   21   32      8.05      0.00
    0   19   35     11.49      0.00
    1   17   36     -4.84      0.00
   11   13   36     -1.15      0.00
    1    8   39     -8.68      0.00
    4    7   39     -0.24      0.00
    6   16   36     -0.38      0.00
    0   12   38      7.03      0.00
   17   25   26     -2.85      0.00
    2   25   31     -4.60      0.00
   10   23   31     -4.89      0.00
    2   19   35    -10.32      0.00
   13   14   35     -1.20      0.00
    5   14   37      1.21      0.00
   10   11   37     -0.51      0.00
    5   11   38      4.02      0.00
   18   22   28     -4.82      0.00
    4   26   30     -0.65      0.00
    6   20   34     -3.62      0.00
   10   14   36     -4.42      0.00
    2   12   38      2.06      0.00
   17   24   27      1.13      0.00
    9   27   28     -7.15      0.00
    8   21   33      1.59      0.00
   12   19   33      0.83      0.00
   12   15   35     -5.95      0.00
    3   17   36     -5.08      0.00
    9   12   37     -1.34      0.00
    0   15   37     11.09      0.00
    3    8   39      3.76      0.00
    9   26   29     -2.99      0.00
   13   23   30      1.01      0.00
   14   21   31     -1.90      0.00
    5   22   33     -0.35      0.00
    1   21   34     -5.58      0.00
    9   19   34      5.04      0.00
    7   18   35      0.31      0.00
    2   15   37     -1.08      0.00
    0   24   32     -2.61      0.00
    0    0   40     10.66      0.00
   12   27   27     -3.17      0.00
   17   23   28     -1.14      0.00
   19   20   29      4.21      0.00
    4   25   31      1.68      0.00
    7   23   32     -0.27      0.00
   17   17   32    -12.19      0.00
    4   19   35      3.81      0.00
   11   16   35     -0.75      0.00
    9   15   36      0.94      0.00
    8   13   37      2.09      0.00
    0    9   39      2.47      0.00
    1    1   40     -9.71      0.00
   12   26   28     -1.07      0.00
    6   28   28     -4.18      0.00
    2   24   32     -8.31      0.00
   16   18   32     -5.86      0.00
    4   12   38      3.33      0.00
    0    2   40      8.09      0.00
    6   27   29      2.23      0.00
   18   21   29      3.98      0.00
    9   25   30     -0.83      0.00
    3   21   34     -2.52      0.00
   15   15   34      6.90      0.00
    9    9   38      0.25      0.00
    2    9   39     -8.30      0.00
    6    7   39      1.69      0.00
   16   26   26      2.03      0.00
   10   22   32      2.02      0.00
   14   16   34      0.68      0.00
    8   10   38      1.63      0.00
    2    2   40    -14.01      0.00
   16   25   27    -16.72      0.00
   12   25   29     -2.30      0.00
   15   19   32     -1.56      0.00
   11   20   33     -0.19      0.00
    5   17   36     -5.87      0.00
    4   15   37      2.18      0.00
    5    8   39      1.08      0.00
    1    3   40     -6.26      0.00
    6   26   30      8.54      0.00
   17   22   29     -6.50      0.00
   13   22   31     -2.50      0.00
   13   17   34     -1.80      0.00
   10   17   35     -0.36      0.00
    7   14   37     -0.75      0.00
    1   13   38     -7.20      0.00
    7   11   38     -1.28      0.00
   16   24   28      6.39      0.00
    4   24   32      0.74      0.00
    8   16   36     -5.85      0.00
    0    4   40      2.57      0.00
    9   24   31     -8.46      0.00
    0   23   33     -0.77      0.00
    4    9   39      1.00      0.00
    3    3   40     -9.62      0.00
   12   24   30     -3.41      0.00
   14   20   32     -3.15      0.00
    8   20   34     -4.90      0.00
    0   18   36     -4.56      0.00
    2    4   40      1.26      0.00
   19   19   30      1.76      0.00
    6   25   31     -3.64      0.00
    2   23   33     -8.03      0.00
    7   22   33     -3.71      0.00
    5   21   34     -2.55      0.00
    6   19   35     -4.17      0.00
    3   13   38     -2.34      0.00
    1   10   39     -9.68      0.00
   18   20   30     -5.89      0.00
   12   18   34     -1.14      0.00
    2   18   36      6.06      0.00
    6   12   38     -4.66      0.00
    1   28   29      0.22      0.00
   16   23   29     -1.10      0.00
    1   20   35     -4.27      0.00
    1   16   37     -5.26      0.00
    1    5   40     -0.94      0.00
   15   26   27      5.30      0.00
    1   27   30     -5.73      0.00
   17   21   30     -2.49      0.00
   10   21   33     -3.95      0.00
    9   18   35     -2.76      0.00
    6   15   37     -3.35      0.00
    3   10   39     -6.55      0.00
    8   28   28     -4.68      0.00
    4    4   40      7.04      0.00
   23   23   24    -12.11      0.00
   11   27   28      2.54      0.00
   15   25   28     -1.44      0.00
    3   28   29     -1.22      0.00
    8   27   29     -2.02      0.00
   12   23   31      6.40      0.00
    9   23   32      3.59      0.00
   13   21   32      4.44      0.00
    4   23   33     -1.44      0.00
   16   17   33     -1.92      0.00
    3   20   35     -0.70      0.00
    7   17   36     -0.79      0.00
   13   13   36     12.52      0.00
    3   16   37    -12.18      0.00
   11   12   37      1.81      0.00
    7    8   39     -6.22      0.00
    3    5   40      6.31      0.00
   22   24   24     11.27      0.00
    6   24   32     -4.12      0.00
    4   18   36     -5.37      0.00
   12   14   36      5.19      0.00
    0    6   40     -3.30      0.00
   22   23   25     -1.67      0.00
   11   26   29     -2.73      0.00
    3   27   30      0.79      0.00
    1   26   31      2.28      0.00
   15   18   33      4.30      0.00
   11   19   34      1.06      0.00
   10   13   37     -2.50      0.00
    5   13   38      0.77      0.00
    6    9   39     -0.43      0.00
    8   26   30     -7.97      0.00
   16   22   30     -0.60      0.00
    0   22   34      0.36      0.00
    0   14   38    -13.55      0.00
    2    6   40     -8.55      0.00
   21   24   25      6.45      0.00
   15   24   29      2.56      0.00
   11   15   36      4.15      0.00
    0   11   39     -9.81      0.00
   22   22   26     10.12      0.00
    2   22   34      0.79      0.00
    2   14   38     -3.31      0.00
   10   10   38      0.19      0.00
   21   23   26     -5.82      0.00
   11   25   30      2.82      0.00
    3   26   31      0.95      0.00
   18   19   31     -0.61      0.00
   14   19   33      5.95      0.00
    7   21   34      0.54      0.00
   14   15   35      1.70      0.00
    9   14   37     -0.37      0.00
    9   11   38      0.22      0.00
    2   11   39      3.68      0.00
    5   10   39     -2.62      0.00
   20   25   25      3.05      0.00
    5   28   29      0.37      0.00
    8   25   31      1.32      0.00
   17   20   31      0.35      0.00
    1   25   32     -0.43      0.00
    5   20   35      2.77      0.00
    8   19   35      1.65      0.00
   13   16   35     -5.19      0.00
    5   16   37      1.05      0.00
    1    7   40      5.96      0.00
    5    5   40     -0.55      0.00
   20   24   26     -1.79      0.00
   12   22   32     -4.73      0.00
   10   16   36     10.06      0.00
    8   12   38      3.93      0.00
    4    6   40     -3.33      0.00
   21   22   27      3.86      0.00
   14   27   27     -0.64      0.00
    5   27   30     -2.71      0.00
   15   23   30      6.81      0.00
    6   23   33     -3.58      0.00
    9   22   33     -5.00      0.00
   14   26   28     -0.26      0.00
    4   22   34     -2.18      0.00
   10   20   34     12.42      0.00
    6   18   36     -1.18      0.00
    4   14   38     -1.24      0.00
   20   23   27      7.74      0.00
   11   24   31      3.20      0.00
   16   21   31      1.73      0.00
    3   25   32     -1.37      0.00
   13   20   33     -5.04      0.00
   12   17   35      1.10      0.00
    1   19   36      0.26      0.00
    8   15   37      4.48      0.00
    0   17   37    -12.94      0.00
    4   11   39     -0.56      0.00
    3    7   40      0.83      0.00
   19   25   26     -2.14      0.00
   14   25   29     -3.78      0.00
    5   26   31      0.02      0.00
    2   17   37      6.87      0.00
    7   13   38      4.53      0.00
    8   24   32      6.20      0.00
    0    8   40      2.67      0.00
   19   24   27     -2.20      0.00
   21   21   28      0.63      0.00
    1   24   33     -1.75      0.00
    0   21   35      6.25      0.00
    3   19   36      1.47      0.00
    9   17   36      1.05      0.00
    1   12   39      0.90      0.00
    8    9   39     -7.30      0.00
   20   22   28     -5.78      0.00
   10   28   28      5.50      0.00
   16   16   34      2.64      0.00
    2    8   40     -4.60      0.00
   10   27   29     -0.20      0.00
   15   22   31      0.65      0.00
   15   17   34     -4.65      0.00
    2   21   35      0.84      0.00
   11   18   35      2.26      0.00
    1   15   38     -1.70      0.00
    7   10   39      2.76      0.00
   14   24   30     -1.56      0.00
   18   18   32    -11.03      0.00
    6    6   40     -6.11      0.00
   19   23   28      0.97      0.00
    7   28   29     -8.26      0.00
    5   25   32      6.60      0.00
   11   23   32     -4.79      0.00
   17   19   32      7.10      0.00
    3   24   33      2.03      0.00
   12   21   33     -1.08      0.00
    7   20   35     -4.63      0.00
    4   17   37      0.92      0.00
    7   16   37     -1.71      0.00
    3   12   39     -1.08      0.00
    5    7   40      5.24      0.00
   18   26   26     -5.48      0.00
   10   26   30      1.78      0.00
    6   22   34     -2.77      0.00
   14   18   34     -6.08      0.00
    6   14   38      0.51      0.00
   18   25   27      5.43      0.00
    7   27   30     -1.70      0.00
    9   21   34      2.97      0.00
    3   15   38     -5.61      0.00
    6   11   39     -0.31      0.00
   16   20   32     -3.44      0.00
    4    8   40     -7.04      0.00
   13   27   28    -10.21      0.00
   20   21   29     -5.06      0.00
    0   29   29     -1.14      0.00
    8   23   33     -3.31      0.00
    4   21   35     -4.08      0.00
    5   19   36      1.96      0.00
   12   13   37      0.54      0.00
    1    9   40      3.20      0.00
    0    1   41     11.44      0.00
   18   24   28     -3.71      0.00
    0   28   30    -18.94      0.00
    8   18   36     -3.73      0.00
   13   26   29     -1.39      0.00
   19   22   29     16.81      0.00
    2   29   29      8.22      0.00
    7   26   31      6.20      0.00
   10   25   31      6.68      0.00
   14   23   31      3.37      0.00
    1   23   34     -2.10      0.00
   13   19   34     -3.03      0.00
   10   19   35     -3.81      0.00
   11   14   37      4.97      0.00
   11   11   38      3.36      0.00
    1    2   41      1.33      0.00
    2   28   30      7.29      0.00
   14   14   36     -6.22      0.00
   10   12   38     -2.24      0.00
    0   27   31     14.57      0.00
   15   21   32      2.07      0.00
    5   24   33     -1.03      0.00
   13   15   36     -5.81      0.00
    5   12   39     -0.62      0.00
    0   13   39      1.67      0.00
    3    9   40     -6.05      0.00
    0    3   41     10.98      0.00
   17   26   27     -3.15      0.00
   18   23   29     -3.13      0.00
   13   25   30     -0.41      0.00
    2   27   31     -4.31      0.00
   11   22   33     -1.08      0.00
    3   23   34     -2.42      0.00
    1   18   37     -2.98      0.00
    6   17   37      5.22      0.00
   10   15   37     -2.73      0.00
    5   15   38      1.36      0.00
    9   13   38     -0.86      0.00
    2   13   39     -1.63      0.00
    2    3   41     -2.61      0.00
   12   16   36      2.85      0.00
    0   20   36     -4.83      0.00
   17   25   28     -0.87      0.00
    4   29   29     -0.81      0.00
    7   25   32     -5.87      0.00
    7    7   40     -1.50      0.00
    1    4   41      3.04      0.00
    4   28   30      7.06      0.00
   20   20   30      4.62      0.00
   10   24   32     -6.22      0.00
    0   26   32     -2.40      0.00
   12   20   34      1.30      0.00
    2   20   36     -2.33      0.00
    0   16   38     16.65      0.00
    6    8   40      0.09      0.00
    0   10   40    -11.54      0.00
   19   21   30      4.62      0.00
   17   18   33     -2.43      0.00
    6   21   35      0.56      0.00
    3   18   37      1.02      0.00
    9   10   39      0.47      0.00
    2   26   32     -7.71      0.00
   14   22   32     -0.45      0.00
    8   22   34     11.53      0.00
    2   16   38      5.44      0.00
    8   14   38     -2.62      0.00
    2   10   40     -4.00      0.00
    9   28   29     -1.74      0.00
   17   24   29      2.45      0.00
    4   27   31      4.43      0.00
   13   24   31     -7.80      0.00
   16   19   33     -1.68      0.00
    9   20   35      0.94      0.00
   15   16   35     -4.84      0.00
    7   19   36      3.92      0.00
   11   17   36     -4.69      0.00
    9   16   37     -3.14      0.00
    4   13   39      2.65      0.00
    8   11   39      3.32      0.00
    5    9   40     -3.02      0.00
    3    4   41     -1.62      0.00
    0    5   41     -5.76      0.00
   18   22   30     -7.17      0.00
    9   27   30     -1.45      0.00
    5   23   34      0.37      0.00
    1   22   35     -2.42      0.00
   14   17   35     -1.39      0.00
    2    5   41     -2.10      0.00
   12   28   28    -10.02      0.00
    4   20   36      7.14      0.00
   16   27   27      3.56      0.00
   12   27   29      3.07      0.00
    7   24   33     -2.21      0.00
   15   20   33     -0.51      0.00
    0   25   33     -6.21      0.00
    7   12   39      2.74      0.00
   16   26   28      2.91      0.00
    4   26   32      4.74      0.00
    4   16   38      1.80      0.00
    4   10   40      1.65      0.00
    6   29   29     -7.71      0.00
   17   23   30      4.11      0.00
    9   26   31     -1.61      0.00
    2   25   33     -2.28      0.00
   10   23   33     11.51      0.00
   11   21   34     -4.75      0.00
    3   22   35      3.14      0.00
   13   18   35      1.96      0.00
    5   18   37      5.85      0.00
    7   15   38     -2.85      0.00
    1   14   39     -5.72      0.00
    1    6   41     -2.56      0.00
    6   28   30     -3.70      0.00
   12   26   30    -12.49      0.00
   10   18   36     -4.54      0.00
   16   25   29      2.68      0.00
   19   20   31     -4.99      0.00
   13   23   32     10.79      0.00
    8   17   37     -3.72      0.00
    1   11   40     -5.53      0.00
    4    5   41      1.63      0.00
    6   27   31     -4.03      0.00
   18   21   31      3.24      0.00
   14   21   33      6.23      0.00
    3   14   39     -2.29      0.00
    6   13   39      4.00      0.00
    3    6   41     -0.01      0.00
   24   24   24     -5.27      0.00
    8    8   40      7.83      0.00
   23   24   25      3.73      0.00
   12   25   31     -2.36      0.00
    9   25   32      0.85      0.00
    4   25   33      4.52      0.00
    8   21   35     -3.81      0.00
   12   19   35     -1.64      0.00
    0   19   37      6.62      0.00
    3   11   40     -6.63      0.00
    7    9   40      4.79      0.00
    0    7   41      5.68      0.00
   16   24   30      3.42      0.00
    0   24   34    -30.93      0.00
    6   20   36     -1.33      0.00
   12   12   38     -8.50      0.00
   22   25   25     -2.50      0.00
   23   23   26     -4.64      0.00
   17   22   31      3.97      0.00
    7   23   34     -0.97      0.00
   17   17   34      1.92      0.00
    5   22   35     -6.04      0.00
    2   19   37    -10.80      0.00
   13   14   37      2.96      0.00
    1   17   38      8.08      0.00
   11   13   38      2.15      0.00
    2    7   41     -5.49      0.00
   22   24   26     -4.08      0.00
    6   26   32     -8.74      0.00
    2   24   34      0.31      0.00
   16   18   34      0.76      0.00
    6   16   38      0.30      0.00
    6   10   40      4.01      0.00
   15   27   28     -5.50      0.00
    1   21   36      1.66      0.00
    9   19   36     -4.30      0.00
   12   15   37      2.19      0.00
   10   22   34      2.46      0.00
   10   14   38     -2.01      0.00
   21   25   26      2.45      0.00
   22   23   27     -9.26      0.00
   15   26   29      1.61      0.00
    1   29   30     -1.94      0.00
   13   22   33      3.81      0.00
   15   19   34     -1.32      0.00
    7   18   37     -1.65      0.00
    3   17   38      2.41      0.00
    5   14   39      0.61      0.00
   10   11   39     -4.60      0.00
    5    6   41     -6.51      0.00
   12   24   32     -3.25      0.00
    0   12   40     -5.35      0.00
   21   24   27     -3.59      0.00
   11   28   29     -8.25      0.00
    8   29   29      9.35      0.00
    1   28   31      0.87      0.00
   16   23   31     -6.72      0.00
   19   19   32      1.05      0.00
    9   24   33      4.92      0.00
   11   20   35     -4.18      0.00
    3   21   36      2.56      0.00
   15   15   36      3.41      0.00
    4   19   37      3.93      0.00
   11   16   37      2.98      0.00
    9   12   39      1.09      0.00
    0   15   39     -0.50      0.00
    5   11   40      3.72      0.00
    1    8   41      4.74      0.00
    4    7   41      0.32      0.00
    8   28   30     -6.11      0.00
   18   20   32      1.39      0.00
    4   24   34      2.48      0.00
   14   16   36      5.69      0.00
    2   12   40      5.43      0.00
    3   29   30     -3.36      0.00
   11   27   30      6.24      0.00
   15   25   30     -5.85      0.00
    6   25   33     -0.67      0.00
    9   15   38      9.50      0.00
    2   15   39      0.28      0.00
   20   26   26     -5.47      0.00
   22   22   28      5.13      0.00
   14   20   34     -0.05      0.00
   20   25   27     -0.80      0.00
   21   23   28     -1.41      0.00
    3   28   31    -10.96      0.00
    8   27   31     10.69      0.00
    1   27   32     -2.89      0.00
   17   21   32      4.40      0.00
    0   23   35     -0.04      0.00
   13   17   36     -4.78      0.00
    8   13   39      4.77      0.00
    3    8   41     10.74      0.00
   11   26   31     -5.39      0.00
    2   23   35     -1.24      0.00
    7   22   35      5.60      0.00
   10   17   37      2.33      0.00
    5   17   38     -3.87      0.00
   20   24   28      0.15      0.00
    8   20   36      5.71      0.00
    4   12   40      5.88      0.00
   15   24   31      7.30      0.00
    3   27   32     -2.77      0.00
   12   23   33      1.06      0.00
    5   21   36      3.23      0.00
    4   15   39     -4.72      0.00
    9    9   40     -8.55      0.00
    0    9   41    -13.77      0.00
   14   28   28      7.58      0.00
    8   26   32      4.94      0.00
   16   22   32      1.63      0.00
   12   18   36      5.01      0.00
    8   16   38     -0.87      0.00
    8   10   40      4.56      0.00
    0    0   42     33.85      0.00
   19   26   27      1.71      0.00
   14   27   29     -0.93      0.00
   21   22   29      3.35      0.00
    5   29   30     -1.22      0.00
    1   26   33      1.98      0.00
    9   23   34     -1.14      0.00
   13   21   34     -5.50      0.00
   10   21   35     -6.49      0.00
    6   19   37     -4.13      0.00
    7   14   39     -4.86      0.00
    2    9   41     -4.49      0.00
    6    7   41     -5.41      0.00
    1    1   42     -0.71      0.00
    6   24   34      2.53      0.00
    0   18   38     -0.35      0.00
    0    2   42    -10.97      0.00
   19   25   28      3.83      0.00
   20   23   29    -11.85      0.00
    5   28   31      1.93      0.00
   11   25   32      2.22      0.00
    4   23   35     -0.31      0.00
   16   17   35      1.45      0.00
    1   20   37     -5.08      0.00
    1   13   40      1.15      0.00
    7   11   40      5.13      0.00
    5    8   41     -1.73      0.00
   14   26   30     10.14      0.00
    2   18   38     -5.22      0.00
    2    2   42      4.83      0.00
    3   26   33     -2.27      0.00
   18   19   33      0.80      0.00
   15   18   35      0.23      0.00
    9   18   37      3.37      0.00
    1    3   42     11.58      0.00
   19   24   29     -2.99      0.00
    5   27   32      4.09      0.00
   15   23   32     -5.28      0.00
    8   25   33     -2.60      0.00
   17   20   33     -1.71      0.00
   11   19   36      1.28      0.00
    3   20   37     -2.35      0.00
    1   16   39     -9.88      0.00
    3   13   40     -3.93      0.00
    4    9   41      6.67      0.00
    0   22   36     -0.52      0.00
    6   12   40     -5.19      0.00
    0    4   42    -15.12      0.00
   18   27   27     -2.77      0.00
   10   29   29      0.62      0.00
   21   21   30      5.23      0.00
   14   25   31      6.20      0.00
    1   25   34     -2.38      0.00
   14   19   35      8.66      0.00
    7   17   38      2.04      0.00
   13   13   38      0.65      0.00
    6   15   39      7.21      0.00
    1   10   41      2.12      0.00
    3    3   42      1.12      0.00
   18   26   28     -2.69      0.00
   10   28   30     -4.36      0.00
   20   22   30     -1.86      0.00
   12   22   34     -3.36      0.00
    2   22   36     -5.96      0.00
    4   18   38      0.53      0.00
   12   14   38      0.27      0.00
    2    4   42     -6.82      0.00
   11   24   33     -9.29      0.00
   16   21   33     -3.02      0.00
    7   21   36     10.32      0.00
    3   16   39      6.53      0.00
   11   12   39     10.48      0.00
   18   25   29      1.04      0.00
    7   29   30      6.95      0.00
   19   23   30      0.07      0.00
   10   27   31      2.72      0.00
    5   26   33     10.40      0.00
    3   25   34      4.96      0.00
    6   23   35      8.32      0.00
    9   22   35     -1.95      0.00
   14   15   37     -2.68      0.00
   11   15   38     -1.03      0.00
   10   13   39     -4.49      0.00
    3   10   41     -2.11      0.00
    1    5   42     -2.50      0.00
   13   28   29      2.57      0.00
    7   28   31     -0.63      0.00
   13   20   35      0.08      0.00
    5   20   37     -1.43      0.00
    8   19   37      0.20      0.00
   13   16   37     -8.43      0.00
    5   13   40     -2.05      0.00
    7    8   41      5.47      0.00
   14   24   32     -1.16      0.00
    8   24   34     13.66      0.00
    4   22   36     -0.82      0.00
   10   20   36      5.28      0.00
    0   14   40     -1.03      0.00
    4    4   42      3.52      0.00
   13   27   30     -1.44      0.00
   15   22   33     -0.51      0.00
    9   14   39     -0.95      0.00
    6    9   41     -7.63      0.00
    3    5   42     -5.34      0.00
   18   24   30     -0.11      0.00
    0   30   30      0.25      0.00
   10   26   32    -14.93      0.00
   10   16   38     -1.04      0.00
    2   14   40     -9.85      0.00
   10   10   40     -7.50      0.00
    0    6   42     -4.74      0.00
   17   27   28     -6.57      0.00
   20   21   31      4.66      0.00
    0   29   31     -5.54      0.00
    7   27   32      6.49      0.00
    1   24   35      4.13      0.00
   12   17   37      0.86      0.00
    5   16   39      6.03      0.00
    9   11   40     10.08      0.00
    0   11   41      2.47      0.00
    2   30   30     -8.68      0.00
   18   18   34     -0.02      0.00
    6   18   38     -4.72      0.00
    2    6   42      1.15      0.00
   17   26   29      0.26      0.00
    2   29   31      2.11      0.00
   13   26   31     -1.73      0.00
   19   22   31     -4.81      0.00
    5   25   34     -3.17      0.00
   11   23   34     -9.64      0.00
   17   19   34     -0.20      0.00
    1   19   38      2.03      0.00
    2   11   41      4.68      0.00
    5   10   41     -4.57      0.00
    0   28   32     11.61      0.00
   16   16   36      2.85      0.00
    8   12   40     11.81      0.00
    3   24   35     -0.09      0.00
   12   21   35     -7.14      0.00
   15   17   36      0.86      0.00
    0   21   37      0.70      0.00
    8   15   39      3.01      0.00
    0   17   39      2.76      0.00
    2   28   32    -15.23      0.00
   16   20   34      8.48      0.00
    4   14   40     -1.73      0.00
   17   25   30      4.03      0.00
   18   23   31      1.90      0.00
    7   26   33      6.67      0.00
   10   25   33      8.54      0.00
   14   23   33      1.88      0.00
    2   21   37     -1.92      0.00
   11   18   37      1.10      0.00
    3   19   38      1.30      0.00
    9   17   38     -2.90      0.00
    2   17   39     -1.22      0.00
    1    7   42     -2.67      0.00
    5    5   42     -2.58      0.00
    4   30   30     16.16      0.00
    6   22   36     -0.69      0.00
   14   18   36     -1.16      0.00
    4    6   42      1.06      0.00
    4   29   31      1.43      0.00
   13   25   32      1.09      0.00
    0   27   33      6.31      0.00
    8   23   35     -1.07      0.00
    9   21   36      1.02      0.00
    7   20   37      3.17      0.00
    7   13   40      1.14      0.00
    4   11   41      6.80      0.00
    9   29   30     -4.83      0.00
    2   27   33     -3.88      0.00
   15   21   34      7.54      0.00
    3    7   42     -0.39      0.00
   16   28   28     -3.62      0.00
    4   28   32      4.65      0.00
   20   20   32     -0.92      0.00
   24   25   25      0.61      0.00
   16   27   29     -1.36      0.00
   12   29   29      0.55      0.00
    9   28   31     -3.25      0.00
   17   24   31     -5.82      0.00
   19   21   32     -1.81      0.00
    5   24   35     -0.14      0.00
    1   23   36     -2.45      0.00
   13   19   36     -2.53      0.00
    4   21   37     -0.06      0.00
    4   17   39     -2.55      0.00
    7   16   39      2.16      0.00
    1   15   40      2.51      0.00
    1   12   41      3.30      0.00
    8    9   41      8.61      0.00
   24   24   26      3.77      0.00
   12   28   30     10.71      0.00
    0    8   42    -15.12      0.00
   23   25   26      7.63      0.00
    7   25   34      1.14      0.00
   11   22   35     12.22      0.00
   10   19   37     -4.71      0.00
    5   19   38      0.10      0.00
    7   10   41      5.20      0.00
   16   26   30     -1.00      0.00
   18   22   32     -3.56      0.00
   10   24   34     -4.66      0.00
    0   26   34     -0.25      0.00
    8   18   38     -0.63      0.00
    6   14   40     -0.89      0.00
    2    8   42     -0.57      0.00
   23   24   27      2.19      0.00
   12   27   31     -2.88      0.00
    9   27   32      0.02      0.00
    4   27   33      8.17      0.00
   13   24   33      5.75      0.00
    3   23   36      3.95      0.00
   12   13   39     -7.11      0.00
    3   15   40     -2.91      0.00
    3   12   41      0.36      0.00
   22   26   26      2.46      0.00
    6   30   30     11.37      0.00
    2   26   34     -3.14      0.00
   14   22   34      4.18      0.00
   14   14   38      4.65      0.00
    6    6   42      0.41      0.00
   22   25   27     -0.09      0.00
    6   29   31    -11.44      0.00
   17   18   35     -2.18      0.00
   13   15   38      3.97      0.00
   11   14   39     -2.70      0.00
    6   11   41      2.30      0.00
    5    7   42     -5.80      0.00
   12   20   36     -5.26      0.00
   23   23   28      6.47      0.00
   16   25   31     -6.22      0.00
   17   23   32      1.05      0.00
   16   19   35     -9.12      0.00
   11   11   40     -0.65      0.00
   22   24   28     -1.69      0.00
    6   28   32     22.84      0.00
   12   26   32     11.87      0.00
    8   22   36      2.24      0.00
   12   16   38      5.62      0.00
    0   20   38     -1.37      0.00
   10   12   40     -4.35      0.00
    4    8   42      1.90      0.00
   21   26   27      5.60      0.00
    9   26   33      1.04      0.00
    6   21   37      1.71      0.00
    1   18   39      0.26      0.00
    6   17   39     -2.66      0.00
   10   15   39     -4.01      0.00
    1    9   42     -1.22      0.00
    4   26   34     -4.45      0.00
    2   20   38     -3.54      0.00
   21   25   28     -6.04      0.00
   15   28   29     -5.01      0.00
   19   20   33      5.86      0.00
    7   24   35    -12.10      0.00
   15   20   35     -1.29      0.00
    0   25   35      8.45      0.00
    5   23   36      0.04      0.00
    9   20   37     -7.48      0.00
   15   16   37      6.88      0.00
    5   15   40      0.71      0.00
    9   13   40      0.05      0.00
    5   12   41     -2.18      0.00
    0   13   41      2.24      0.00
    0    1   43      9.35      0.00
   22   23   29      5.65      0.00
   15   27   30      4.18      0.00
    6   27   33      0.66      0.00
   18   21   33      8.57      0.00
   13   23   34     -6.17      0.00
    2   25   35     -9.42      0.00
   10   23   35     -5.06      0.00
    1   22   37      2.90      0.00
   14   17   37      3.74      0.00
    7   19   38      7.50      0.00
   11   17   38      9.21      0.00
    3   18   39      8.90      0.00
    2   13   41     -2.13      0.00
    3    9   42      1.97      0.00
    1    2   43     -7.33      0.00
   16   24   32      9.15      0.00
    0   16   40     -4.56      0.00
   20   27   27      7.55      0.00
   21   24   29      6.72      0.00
   12   25   33     -2.03      0.00
   11   21   36     -3.91      0.00
    9   16   39      4.81      0.00
    0    3   43      9.94      0.00
   20   26   28     -7.04      0.00
    4   20   38      7.23      0.00
    2   16   40      5.93      0.00
    8   14   40      0.61      0.00
   11   29   30     -6.39      0.00
    1   30   31     -1.92      0.00
   15   26   31     -0.36      0.00
   17   22   33     -0.42      0.00
    9   25   34      0.50      0.00
   14   21   35      2.95      0.00
    3   22   37      9.62      0.00
   13   18   37      3.49      0.00
    9   10   41     -4.56      0.00
    7    7   42      6.98      0.00
    2    3   43     -1.60      0.00
    8   30   30      6.27      0.00
    6    8   42      6.82      0.00
    0   10   42      1.35      0.00
   20   25   29      6.04      0.00
    8   29   31      1.85      0.00
   11   28   31      9.79      0.00
    1   29   32      2.93      0.00
    4   25   35      3.01      0.00
    4   13   41     -1.73      0.00
    8   11   41      6.87      0.00
    1    4   43      8.27      0.00
   22   22   30     -3.74      0.00
    6   26   34     -4.48      0.00
   10   18   38      4.14      0.00
    2   10   42      2.84      0.00
   21   23   30     -4.90      0.00
    3   30   31      4.38      0.00
    5   18   39    -15.66      0.00
    5    9   42     -4.32      0.00
    8   28   32     -3.88      0.00
    0   24   36     -8.24      0.00
    4   16   40      7.25      0.00
   19   27   28     -5.11      0.00
    3   29   32     -6.97      0.00
   11   27   32      0.99      0.00
   15   25   32      6.80      0.00
    1   28   33     -2.41      0.00
   16   23   33      0.32      0.00
    7   23   36      2.43      0.00
   17   17   36      6.43      0.00
    8   21   37      2.83      0.00
   12   19   37      3.11      0.00
    8   17   39      5.83      0.00
    7   15   40      2.02      0.00
    7   12   41      7.26      0.00
    3    4   43     -2.78      0.00
    0    5   43      6.27      0.00
   20   24   30      4.57      0.00
   12   24   34      9.22      0.00
    2   24   36     12.16      0.00
   16   18   36      5.86      0.00
   19   26   29      5.42      0.00
   14   29   29    -11.19      0.00
   19   19   34    -17.59      0.00
   13   22   35      1.57      0.00
    5   22   37      4.37      0.00
    1   14   41      0.08      0.00
    2    5   43      3.23      0.00
   14   28   30     -2.58      0.00
   18   20   34     -6.39      0.00
   10   22   36      9.43      0.00
    6   20   38    -10.88      0.00
    4   10   42      1.09      0.00
    3   28   33     11.79      0.00
    8   27   33     -4.35      0.00
    9   24   35      2.71      0.00
   15   19   36     10.76      0.00
    0   19   39     -7.43      0.00
   19   25   30     -8.86      0.00
    5   30   31      7.42      0.00
   14   27   31    -13.77      0.00
   21   22   31     -0.90      0.00
   11   26   33     11.70      0.00
    1   27   34      7.86      0.00
   17   21   34     -3.59      0.00
    6   25   35      6.82      0.00
    1   21   38     -5.59      0.00
    9   19   38     16.03      0.00
    2   19   39      8.08      0.00
   13   14   39      3.83      0.00
    3   14   41      3.37      0.00
    6   13   41      0.24      0.00
    1   11   42     -1.07      0.00
    1    6   43     -3.40      0.00
    4   24   36     -5.40      0.00
   12   12   40      1.35      0.00
   20   23   31     -2.42      0.00
    5   29   32      3.03      0.00
   15   24   33    -15.19      0.00
   11   20   37     14.45      0.00
   12   15   39     -1.54      0.00
    1   17   40      0.01      0.00
   11   13   40     -0.83      0.00
    4    5   43     -6.24      0.00
   18   28   28    -14.69      0.00
   14   20   36     -2.12      0.00
    6   16   40      3.11      0.00
    8    8   42    -14.47      0.00
   18   27   29     11.62      0.00
    3   27   34    -14.46      0.00
    3   21   38     19.06      0.00
   15   15   38     -4.86      0.00
    7   18   39     17.04      0.00
    3   11   42     -1.14      0.00
    7    9   42     18.45      0.00
    3    6   43      9.13      0.00
   14   26   32     30.58      0.00
    8   26   34     14.64      0.00
   16   22   34      2.77      0.00
   14   16   38     -2.84      0.00
   10   14   40      1.93      0.00
   19   24   31      3.18      0.00
    5   28   33      0.73      0.00
   12   23   35     20.10      0.00
    0   23   37      7.69      0.00
    4   19   39    -14.10      0.00
   11   16   39     -2.42      0.00
    3   17   40     -3.51      0.00
    0    7   43    -14.80      0.00
   18   26   30     -9.21      0.00
   10   30   30    -34.22      0.00
    6   10   42     -5.64      0.00
   10   29   31     18.31      0.00
   11   25   34     -3.73      0.00
    1   26   35     -6.41      0.00
    2   23   37     -1.06      0.00
    7   22   37    -23.85      0.00
   13   17   38     -0.97      0.00
    5   14   41     -3.95      0.00
   10   11   41      7.07      0.00
    2    7   43      2.44      0.00
   21   21   32      2.13      0.00
   13   21   36      6.44      0.00
    9   23   36    -15.96      0.00
    9   15   40      1.51      0.00
    9   12   41      5.64      0.00
    0   15   41     11.41      0.00
   10   28   32    -35.65      0.00
   20   22   32      2.04      0.00
    6   24   36     -8.32      0.00
    8   20   38      1.78      0.00
   13   29   30      5.13      0.00
   18   25   31     -7.08      0.00
    7   30   31      0.33      0.00
   14   25   33    -13.75      0.00
    3   26   35      5.13      0.00
   18   19   35      7.27      0.00
   10   21   37     -3.32      0.00
    5   21   38     11.94      0.00
   10   17   39     -7.36      0.00
    2   15   41    -12.13      0.00
    5   11   42     -1.33      0.00
    5    6   43     -2.47      0.00
   12   18   38      7.08      0.00
    2   12   42     -1.10      0.00
   13   28   31    -10.42      0.00
   17   20   35      2.26      0.00
   16   17   37     -1.93      0.00
    4   23   37     -9.57      0.00
    8   13   41     -5.33      0.00
    1    8   43      5.40      0.00
    4    7   43      4.73      0.00
   15   18   37     -8.84      0.00
    8   16   40      2.16      0.00
   25   25   26     18.70      0.00
   24   26   26     22.15      0.00
   26   26   26    -24.70      0.00
   24   25   27     24.12      0.00
   23   26   27     10.91      0.00
   25   26   27      4.83      0.00
   22   27   27     23.76      0.00
   24   27   27      2.34      0.00
   26   27   27    -12.53      0.00
   24   24   28     -7.89      0.00
   23   25   28    -18.96      0.00
   25   25   28      8.87      0.00
   22   26   28      7.13      0.00
   24   26   28     -0.06      0.00
   26   26   28      4.16      0.00
   21   27   28      6.37      0.00
   23   27   28     -2.71      0.00
   25   27   28    -11.14      0.00
   27   27   28     15.75      0.00
   20   28   28     19.39      0.00
   22   28   28      4.51      0.00
   24   28   28     11.75      0.00
   26   28   28     12.57      0.00
   28   28   28    -24.35      0.00
   23   24   29     22.80      0.00
   22   25   29      5.93      0.00
   24   25   29      7.42      0.00
   21   26   29     -0.90      0.00
   23   26   29      3.73      0.00
   25   26   29     -6.27      0.00
   20   27   29     14.97      0.00
   22   27   29    -10.70      0.00
   24   27   29     -2.25      0.00
   26   27   29     -0.01      0.00
   17   28   29     16.71      0.00
   19   28   29      8.28      0.00
   21   28   29      2.05      0.00
   23   28   29     -6.31      0.00
   25   28   29     -5.21      0.00
   27   28   29     -1.01      0.00
   16   29   29    -16.78      0.00
   18   29   29     16.54      0.00
   20   29   29    -23.95      0.00
   22   29   29      3.67      0.00
   24   29   29      7.79      0.00
   26   29   29     -2.81      0.00
   28   29   29      6.86      0.00
   23   23   30     14.32      0.00
   22   24   30    -12.17      0.00
   24   24   30      2.22      0.00
   21   25   30      2.32      0.00
   23   25   30     -8.27      0.00
   25   25   30     -7.84      0.00
   20   26   30    -11.30      0.00
   22   26   30     10.05      0.00
   24   26   30     -5.71      0.00
   26   26   30      0.72      0.00
   17   27   30      2.14      0.00
   19   27   30    -14.97      0.00
   21   27   30     -4.58      0.00
   23   27   30      2.15      0.00
   25   27   30     -0.23      0.00
   27   27   30      9.13      0.00
   16   28   30     -4.32      0.00
   18   28   30      8.90      0.00
   20   28   30     12.77      0.00
   22   28   30     -3.89      0.00
   24   28   30      1.56      0.00
   26   28   30      6.82      0.00
   28   28   30      2.51      0.00
   15   29   30     -1.54      0.00
   17   29   30    -16.39      0.00
   19   29   30    -12.07      0.00
   21   29   30     -8.13      0.00
   23   29   30      3.74      0.00
   25   29   30      3.85      0.00
   27   29   30     -1.71      0.00
   29   29   30      2.61      0.00
   12   30   30     22.13      0.00
   14   30   30    -23.46      0.00
   16   30   30     16.20      0.00
   18   30   30     15.40      0.00
   20   30   30     18.79      0.00
   22   30   30      7.43      0.00
   24   30   30     -9.80      0.00
   26   30   30      3.17      0.00
   22   23   31     -9.21      0.00
   21   24   31     18.37      0.00
   23   24   31     -8.42      0.00
   20   25   31    -11.10      0.00
   22   25   31     -0.65      0.00
   24   25   31     -2.47      0.00
   17   26   31    -17.00      0.00
   19   26   31      9.39      0.00
   21   26   31      0.42      0.00
   23   26   31      0.66      0.00
   25   26   31      5.09      0.00
   16   27   31     -3.39      0.00
   18   27   31      4.19      0.00
   20   27   31      4.81      0.00
   22   27   31     -5.24      0.00
   24   27   31      3.63      0.00
   26   27   31     -1.00      0.00
   15   28   31    -10.72      0.00
   17   28   31      2.91      0.00
   19   28   31      6.62      0.00
   21   28   31     -5.47      0.00
   23   28   31     -5.39      0.00
   25   28   31      9.84      0.00
   27   28   31    -14.20      0.00
   12   29   31     26.00      0.00
   14   29   31    -18.41      0.00
   16   29   31      4.35      0.00
   18   29   31      1.16      0.00
   20   29   31     -5.22      0.00
   22   29   31     12.23      0.00
   24   29   31      0.29      0.00
   26   29   31     -6.01      0.00
    9   30   31     -2.43      0.00
   11   30   31      0.67      0.00
   13   30   31     18.24      0.00
   15   30   31     -1.27      0.00
   17   30   31     -0.22      0.00
   19   30   31     -0.97      0.00
   21   30   31     -2.37      0.00
   23   30   31     -3.61      0.00
   25   30   31     -7.72      0.00
    0   31   31    -12.94      0.00
    2   31   31      5.63      0.00
    4   31   31     22.66      0.00
    6   31   31     -7.68      0.00
    8   31   31     20.04      0.00
   10   31   31      2.38      0.00
   12   31   31     -6.91      0.00
   14   31   31      3.28      0.00
   16   31   31      2.17      0.00
   18   31   31     -8.76      0.00
   20   31   31      2.58      0.00
   22   31   31     -4.29      0.00
   24   31   31     10.37      0.00
   22   22   32     10.18      0.00
   19   23   32      2.69      0.00
   21   23   32     -4.56      0.00
   23   23   32     10.62      0.00
   18   24   32     15.31      0.00
   20   24   32      2.73      0.00
   22   24   32    -13.80      0.00
   24   24   32     -2.10      0.00
   17   25   32      9.24      0.00
   19   25   32     13.61      0.00
   21   25   32     -0.41      0.00
   23   25   32      9.94      0.00
   25   25   32      2.34      0.00
   16   26   32     -2.74      0.00
   18   26   32    -21.00      0.00
   20   26   32     -2.76      0.00
   22   26   32     -1.40      0.00
   24   26   32     -5.06      0.00
   26   26   32      2.96      0.00
   13   27   32      8.43      0.00
   15   27   32     13.14      0.00
   17   27   32      6.73      0.00
   19   27   32      4.24      0.00
   21   27   32      4.91      0.00
   23   27   32      3.60      0.00
   25   27   32     -2.31      0.00
   27   27   32     -6.45      0.00
   12   28   32      0.62      0.00
   14   28   32     -2.96      0.00
   16   28   32    -15.28      0.00
   18   28   32      1.98      0.00
   20   28   32     -7.42      0.00
   22   28   32     -7.19      0.00
   24   28   32      1.45      0.00
   26   28   32      0.32      0.00
    7   29   32     25.72      0.00
    9   29   32      0.24      0.00
   11   29   32      6.97      0.00
   13   29   32    -10.75      0.00
   15   29   32      7.09      0.00
   17   29   32     -1.45      0.00
   19   29   32      5.94      0.00
   21   29   32      4.81      0.00
   23   29   32     -0.71      0.00
   25   29   32      4.86      0.00
    0   30   32     39.89      0.00
    2   30   32    -10.39      0.00
    4   30   32     18.32      0.00
    6   30   32     12.42      0.00
    8   30   32    -17.41      0.00
   10   30   32     13.23      0.00
   12   30   32      5.52      0.00
   14   30   32    -11.66      0.00
   16   30   32     -6.73      0.00
   18   30   32      7.11      0.00
   20   30   32      0.84      0.00
   22   30   32     -8.49      0.00
   24   30   32     -9.49      0.00
    1   31   32      1.31      0.00
    3   31   32      8.24      0.00
    5   31   32     -4.94      0.00
    7   31   32     -2.03      0.00
    9   31   32     -5.23      0.00
   11   31   32      3.74      0.00
   13   31   32    -13.94      0.00
   15   31   32     -4.46      0.00
   17   31   32      7.36      0.00
   19   31   32     -2.18      0.00
   21   31   32      2.43      0.00
   23   31   32     -2.72      0.00
    0   32   32    -14.39      0.00
    2   32   32    -30.25      0.00
    4   32   32      5.58      0.00
    6   32   32      1.06      0.00
    8   32   32    -12.35      0.00
   10   32   32      0.71      0.00
   12   32   32      2.96      0.00
   14   32   32     21.94      0.00
   16   32   32     -8.51      0.00
   18   32   32     -1.08      0.00
   20   32   32    -11.36      0.00
   22   32   32      9.52      0.00
   20   21   33     11.19      0.00
   19   22   33     11.85      0.00
   21   22   33     -0.64      0.00
   18   23   33      4.13      0.00
   20   23   33      2.69      0.00
   22   23   33     -0.91      0.00
   17   24   33     -1.54      0.00
   19   24   33     -8.86      0.00
   21   24   33    -12.78      0.00
   23   24   33      4.32      0.00
   16   25   33     -7.38      0.00
   18   25   33      1.52      0.00
   20   25   33     -3.19      0.00
   22   25   33     -2.10      0.00
   24   25   33      7.47      0.00
   13   26   33     15.65      0.00
   15   26   33    -17.80      0.00
   17   26   33      5.39      0.00
   19   26   33      5.22      0.00
   21   26   33      6.82      0.00
   23   26   33     -1.00      0.00
   25   26   33    -10.50      0.00
   10   27   33     -8.54      0.00
   12   27   33     23.10      0.00
   14   27   33     -8.37      0.00
   16   27   33     -4.88      0.00
   18   27   33      2.61      0.00
   20   27   33     -5.60      0.00
   22   27   33      1.05      0.00
   24   27   33     -3.93      0.00
   26   27   33     -0.16      0.00
    7   28   33      8.42      0.00
    9   28   33    -27.83      0.00
   11   28   33     15.96      0.00
   13   28   33     -9.18      0.00
   15   28   33     -3.58      0.00
   17   28   33     -2.03      0.00
   19   28   33     -6.04      0.00
   21   28   33      8.21      0.00
   23   28   33     -4.02      0.00
   25   28   33     -0.94      0.00
    0   29   33     10.10      0.00
    2   29   33    -15.50      0.00
    4   29   33      9.51      0.00
    6   29   33     -2.51      0.00
    8   29   33     -4.67      0.00
   10   29   33      0.19      0.00
   12   29   33     -3.79      0.00
   14   29   33     -4.02      0.00
   16   29   33     17.07      0.00
   18   29   33     -4.92      0.00
   20   29   33     -1.94      0.00
   22   29   33     12.26      0.00
   24   29   33    -11.48      0.00
    1   30   33    -10.17      0.00
    3   30   33     -1.78      0.00
    5   30   33     -9.85      0.00
    7   30   33    -11.80      0.00
    9   30   33      9.74      0.00
   11   30   33    -11.72      0.00
   13   30   33     -2.87      0.00
   15   30   33      2.36      0.00
   17   30   33    -10.10      0.00
   19   30   33    -10.74      0.00
   21   30   33     -4.13      0.00
   23   30   33      3.53      0.00
    0   31   33     16.36      0.00
    2   31   33     -9.26      0.00
    4   31   33      1.28      0.00
    6   31   33    -13.20      0.00
    8   31   33     16.57      0.00
   10   31   33      4.60      0.00
   12   31   33    -16.15      0.00
   14   31   33     10.11      0.00
   16   31   33      8.20      0.00
   18   31   33      0.22      0.00
   20   31   33     -0.45      0.00
   22   31   33     -0.55      0.00
    1   32   33      1.84      0.00
    3   32   33      0.34      0.00
    5   32   33      7.49      0.00
    7   32   33     -5.42      0.00
    9   32   33      4.42      0.00
   11   32   33     -6.69      0.00
   13   32   33      0.16      0.00
   15   32   33     -3.12      0.00
   17   32   33     -4.74      0.00
   19   32   33     11.98      0.00
   21   32   33     -7.18      0.00
    0   33   33     14.14      0.00
[truncated: 58,773 more chars]
