# Supplementary material for: Dynamic three-dimensional structures of a metal–organic framework captured with femtosecond serial crystallography
Source: Nat Chem. 2024 Mar 25;16(5):693–9. doi: 10.1038/s41557-024-01460-w (PMC11087265; doi:10.1038/s41557-024-01460-w)
Supplement: Supplementary file 12 — Crystallographic structure factors for PCN–224(Fe)–CO at 1.1 ps; CCDC reference number 2308207. [file 41557_2024_1460_MOESM12_ESM.cif]

 
data_time1d10
# start Validation Reply Form
_vrf_THETM01_time1d10
;
PROBLEM: The value of sine(theta_max)/wavelength is less than 0.575
RESPONSE: To prevent the intensities of the Bragg spots in the 
low-resolution region from exceeding the detector's saturation limit, 
the X-ray flux had to be limited. Consequently, the intensity of the 
Bragg spots in the high-resolution region was insufficient for detection, 
resulting in the limited resolution.
;
_vrf_PLAT084_time1d10
;
PROBLEM: High wR2 Value (i.e. > 0.25) ...................       0.37 Report
RESPONSE: In serial femtosecond crystallography, diffraction images 
are acquired from a large number of different crystals with different 
sizes and crystallinity. Consequently, errors are introduced while 
merging data obtained from different crystals. Such errors result in 
a high wR2 value for this crystal structure. Moreover, the crystallographic 
analysis of PCN-224 reveals the presence of MOF-525 structural motifs, 
which manifest as defects within the crystal matrix. These defects are 
presumed to be a contributing factor to the elevated wR2 values noted 
in the analysis.
;
# end Validation Reply Form

 
_audit_creation_method            'SHELXL-2018/3'
_shelx_SHELXL_version_number      '2018/3'
_chemical_name_systematic         ?
_chemical_name_common             ?
_chemical_melting_point           ?
_chemical_formula_moiety          'C147 H72 Fe3 N12 O67 Zr12' 
_chemical_formula_sum
 'C147 H72 Fe3 N12 O67 Zr12' 
_chemical_formula_weight          4340.35

loop_
 _atom_type_symbol
 _atom_type_description
 _atom_type_scat_dispersion_real
 _atom_type_scat_dispersion_imag
 _atom_type_scat_source
 'C'  'C'   0.0051   0.0024
 'International Tables Vol C Tables 4.2.6.8 and 6.1.1.4'
 'H'  'H'   0.0000   0.0000
 'International Tables Vol C Tables 4.2.6.8 and 6.1.1.4'
 'N'  'N'   0.0096   0.0048
 'International Tables Vol C Tables 4.2.6.8 and 6.1.1.4'
 'O'  'O'   0.0160   0.0088
 'International Tables Vol C Tables 4.2.6.8 and 6.1.1.4'
 'Fe'  'Fe'   0.3561   1.1184
 'International Tables Vol C Tables 4.2.6.8 and 6.1.1.4'
 'Zr'  'Zr'  -1.4549   0.7529
 'International Tables Vol C Tables 4.2.6.8 and 6.1.1.4'
 
_space_group_crystal_system       cubic
_space_group_IT_number            229
_space_group_name_H-M_alt         'I m -3 m'
_space_group_name_Hall            '-I 4 2 3'
 
_shelx_space_group_comment
;
The symmetry employed for this shelxl refinement is uniquely defined
by the following loop, which should always be used as a source of
symmetry information in preference to the above space-group names.
They are only intended as comments.
;
 
loop_
 _space_group_symop_operation_xyz
 'x, y, z'
 '-x, -y, z'
 '-x, y, -z'
 'x, -y, -z'
 'z, x, y'
 'z, -x, -y'
 '-z, -x, y'
 '-z, x, -y'
 'y, z, x'
 '-y, z, -x'
 'y, -z, -x'
 '-y, -z, x'
 'y, x, -z'
 '-y, -x, -z'
 'y, -x, z'
 '-y, x, z'
 'x, z, -y'
 '-x, z, y'
 '-x, -z, -y'
 'x, -z, y'
 'z, y, -x'
 'z, -y, x'
 '-z, y, x'
 '-z, -y, -x'
 'x+1/2, y+1/2, z+1/2'
 '-x+1/2, -y+1/2, z+1/2'
 '-x+1/2, y+1/2, -z+1/2'
 'x+1/2, -y+1/2, -z+1/2'
 'z+1/2, x+1/2, y+1/2'
 'z+1/2, -x+1/2, -y+1/2'
 '-z+1/2, -x+1/2, y+1/2'
 '-z+1/2, x+1/2, -y+1/2'
 'y+1/2, z+1/2, x+1/2'
 '-y+1/2, z+1/2, -x+1/2'
 'y+1/2, -z+1/2, -x+1/2'
 '-y+1/2, -z+1/2, x+1/2'
 'y+1/2, x+1/2, -z+1/2'
 '-y+1/2, -x+1/2, -z+1/2'
 'y+1/2, -x+1/2, z+1/2'
 '-y+1/2, x+1/2, z+1/2'
 'x+1/2, z+1/2, -y+1/2'
 '-x+1/2, z+1/2, y+1/2'
 '-x+1/2, -z+1/2, -y+1/2'
 'x+1/2, -z+1/2, y+1/2'
 'z+1/2, y+1/2, -x+1/2'
 'z+1/2, -y+1/2, x+1/2'
 '-z+1/2, y+1/2, x+1/2'
 '-z+1/2, -y+1/2, -x+1/2'
 '-x, -y, -z'
 'x, y, -z'
 'x, -y, z'
 '-x, y, z'
 '-z, -x, -y'
 '-z, x, y'
 'z, x, -y'
 'z, -x, y'
 '-y, -z, -x'
 'y, -z, x'
 '-y, z, x'
 'y, z, -x'
 '-y, -x, z'
 'y, x, z'
 '-y, x, -z'
 'y, -x, -z'
 '-x, -z, y'
 'x, -z, -y'
 'x, z, y'
 '-x, z, -y'
 '-z, -y, x'
 '-z, y, -x'
 'z, -y, -x'
 'z, y, x'
 '-x+1/2, -y+1/2, -z+1/2'
 'x+1/2, y+1/2, -z+1/2'
 'x+1/2, -y+1/2, z+1/2'
 '-x+1/2, y+1/2, z+1/2'
 '-z+1/2, -x+1/2, -y+1/2'
 '-z+1/2, x+1/2, y+1/2'
 'z+1/2, x+1/2, -y+1/2'
 'z+1/2, -x+1/2, y+1/2'
 '-y+1/2, -z+1/2, -x+1/2'
 'y+1/2, -z+1/2, x+1/2'
 '-y+1/2, z+1/2, x+1/2'
 'y+1/2, z+1/2, -x+1/2'
 '-y+1/2, -x+1/2, z+1/2'
 'y+1/2, x+1/2, z+1/2'
 '-y+1/2, x+1/2, -z+1/2'
 'y+1/2, -x+1/2, -z+1/2'
 '-x+1/2, -z+1/2, y+1/2'
 'x+1/2, -z+1/2, -y+1/2'
 'x+1/2, z+1/2, y+1/2'
 '-x+1/2, z+1/2, -y+1/2'
 '-z+1/2, -y+1/2, x+1/2'
 '-z+1/2, y+1/2, -x+1/2'
 'z+1/2, -y+1/2, -x+1/2'
 'z+1/2, y+1/2, x+1/2'
 
_cell_length_a                    38.883(5)
_cell_length_b                    38.883(5)
_cell_length_c                    38.883(5)
_cell_angle_alpha                 90
_cell_angle_beta                  90
_cell_angle_gamma                 90
_cell_volume                      58788(20)
_cell_formula_units_Z             4
_cell_measurement_temperature     293(2)
_cell_measurement_reflns_used     4547556
_cell_measurement_theta_min       0.87
_cell_measurement_theta_max       28.09
 
_exptl_crystal_description        cubic
_exptl_crystal_colour             black
_exptl_crystal_density_meas       ?
_exptl_crystal_density_method     ?
_exptl_crystal_density_diffrn     0.490          
_exptl_crystal_F_000              8528
_exptl_transmission_factor_min    ?
_exptl_transmission_factor_max    ?
_exptl_crystal_size_max           ?
_exptl_crystal_size_mid           ?
_exptl_crystal_size_min           ?
_exptl_absorpt_coefficient_mu     0.448
_shelx_estimated_absorpt_T_min    ?
_shelx_estimated_absorpt_T_max    ?
_exptl_absorpt_correction_type    ?
_exptl_absorpt_correction_T_min   ?
_exptl_absorpt_correction_T_max   ?
_exptl_absorpt_process_details    ?
_exptl_absorpt_special_details    ?
_diffrn_ambient_temperature       293(2)
_diffrn_radiation_wavelength      0.82656
_diffrn_radiation_type            'synchrotron'
_diffrn_source                    'PAL-XFEL'
_diffrn_measurement_device_type   'SFX measurement MX-225HS'
_diffrn_measurement_method        'Fixed-target system'
_diffrn_detector_area_resol_mean  ?
_diffrn_reflns_number             7334
_diffrn_reflns_av_unetI/netI      0.0790
_diffrn_reflns_av_R_equivalents   0.0670
_diffrn_reflns_limit_h_min        1
_diffrn_reflns_limit_h_max        43
_diffrn_reflns_limit_k_min        0
_diffrn_reflns_limit_k_max        30
_diffrn_reflns_limit_l_min        0
_diffrn_reflns_limit_l_max        30
_diffrn_reflns_theta_min          0.861
_diffrn_reflns_theta_max          27.898
_diffrn_reflns_theta_full         27.898
_diffrn_measured_fraction_theta_max   0.982
_diffrn_measured_fraction_theta_full  0.982
_diffrn_reflns_Laue_measured_fraction_max    0.982
_diffrn_reflns_Laue_measured_fraction_full   0.982
_diffrn_reflns_point_group_measured_fraction_max   0.982
_diffrn_reflns_point_group_measured_fraction_full  0.982
_reflns_number_total              4125
_reflns_number_gt                 2656
_reflns_threshold_expression      'I > 2\s(I)'
_reflns_Friedel_coverage          0.000
_reflns_Friedel_fraction_max      .
_reflns_Friedel_fraction_full     .
 
_reflns_special_details
;
 Reflections were merged by SHELXL according to the crystal
 class for the calculation of statistics and refinement.
 
 Structure factors included contributions from the .fab file.
 
 _reflns_Friedel_fraction is defined as the number of unique
 Friedel pairs measured divided by the number that would be
 possible theoretically, ignoring centric projections and
 systematic absences.
;
 
_computing_data_collection        ?
_computing_cell_refinement        ?
_computing_data_reduction         'CrystFEL (J. Appl. Cryst. 2012) and XPREP (Bruker, 2004)'
_computing_structure_solution     'SHELXT 2018/2 (Sheldrick, 2018)'
_computing_structure_refinement 'SHELXL-2018/3 (Sheldrick, 2018)'
_computing_molecular_graphics     ?
_computing_publication_material   ?
_refine_special_details           ?
_refine_ls_structure_factor_coef  Fsqd
_refine_ls_matrix_type            full
_refine_ls_weighting_scheme       calc
_refine_ls_weighting_details
'w=1/[\s^2^(Fo^2^)+(0.2000P)^2^] where P=(Fo^2^+2Fc^2^)/3'
_atom_sites_solution_primary      ?
_atom_sites_solution_secondary    ?
_atom_sites_solution_hydrogens    geom
_refine_ls_hydrogen_treatment     constr
_refine_ls_extinction_method      'SHELXL-2018/3 (Sheldrick 2018)'
_refine_ls_extinction_coef        0.00076(14)
_refine_ls_extinction_expression
 'Fc^*^=kFc[1+0.001xFc^2^\l^3^/sin(2\q)]^-1/4^'
_refine_ls_number_reflns          4125
_refine_ls_number_parameters      131
_refine_ls_number_restraints      138
_refine_ls_R_factor_all           0.1514
_refine_ls_R_factor_gt            0.1273
_refine_ls_wR_factor_ref          0.3662
_refine_ls_wR_factor_gt           0.3235
_refine_ls_goodness_of_fit_ref    1.309
_refine_ls_restrained_S_all       1.296
_refine_ls_shift/su_max           0.007
_refine_ls_shift/su_mean          0.001
 
loop_
 _atom_site_label
 _atom_site_type_symbol
 _atom_site_fract_x
 _atom_site_fract_y
 _atom_site_fract_z
 _atom_site_U_iso_or_equiv
 _atom_site_adp_type
 _atom_site_occupancy
 _atom_site_site_symmetry_order  
 _atom_site_calc_flag
 _atom_site_refinement_flags_posn
 _atom_site_refinement_flags_adp
 _atom_site_refinement_flags_occupancy
 _atom_site_disorder_assembly
 _atom_site_disorder_group
C6 C 0.250000 0.66931(17) 0.16931(17) 0.177(6) Uani 1 2 d DS TU P . .
O6 O 0.27810(19) 0.67284(17) 0.18444(18) 0.186(3) Uani 1 1 d . U . . .
C8 C 0.2212(4) 0.6337(2) 0.1243(2) 0.188(4) Uani 1 1 d . U . . .
H8 H 0.201261 0.645545 0.130234 0.226 Uiso 1 1 calc R U . . .
C7 C 0.250000 0.64107(15) 0.14107(15) 0.139(4) Uani 1 2 d DS TU P . .
O7 O 0.28275(18) 0.71725(18) 0.28275(18) 0.102(3) Uani 1 6 d S TU P . .
C10 C 0.250000 0.5895(2) 0.0895(2) 0.182(6) Uani 1 2 d S TU P . .
C11 C 0.250000 0.56312(14) 0.06312(14) 0.181(6) Uani 1 2 d S TU P . .
C12 C 0.2505(4) 0.57365(15) 0.02848(15) 0.197(5) Uani 1 1 d . U . . .
C13 C 0.2516(4) 0.60845(15) 0.01814(18) 0.224(6) Uani 1 1 d . U . . .
H13 H 0.252205 0.627611 0.032449 0.268 Uiso 1 1 calc R U . . .
N14 N 0.2510(4) 0.5509(2) 0.000000 0.205(6) Uani 1 2 d S TU P . .
Fe15 Fe 0.23425(17) 0.500000 0.000000 0.155(4) Uani 0.5 4 d DS TU P . .
C16 C 0.1906(5) 0.500000 0.000000 0.156(10) Uani 0.5 4 d DS TU P . .
O17 O 0.1639(7) 0.500000 0.000000 0.203(11) Uani 0.5 4 d DS TU P . .
C9 C 0.2191(4) 0.6079(3) 0.0967(3) 0.208(5) Uani 1 1 d . U . . .
H9 H 0.198884 0.603810 0.084647 0.249 Uiso 1 1 calc R U . . .
Zr1 Zr 0.2860(2) 0.7140(2) 0.2213(2) 0.116(3) Uani 0.471(17) 2 d S TU P . 1
O3 O 0.3404(4) 0.7075(6) 0.2461(6) 0.194(10) Uani 0.471(17) 1 d . U P . 1
O1 O 0.2359(4) 0.7099(5) 0.2359(4) 0.108(6) Uani 0.471(17) 2 d S TU P . 1
Zr2 Zr 0.2989(2) 0.7011(2) 0.2342(2) 0.124(2) Uani 0.529(17) 2 d S TU P . 2
O4 O 0.3542(6) 0.6929(9) 0.2548(9) 0.264(13) Uani 0.529(17) 1 d . U P . 2
O2 O 0.2465(3) 0.6826(4) 0.2465(3) 0.116(5) Uani 0.529(17) 2 d S TU P . 2
 
loop_
 _atom_site_aniso_label
 _atom_site_aniso_U_11
 _atom_site_aniso_U_22
 _atom_site_aniso_U_33
 _atom_site_aniso_U_23
 _atom_site_aniso_U_13
 _atom_site_aniso_U_12
C6 0.230(13) 0.151(6) 0.151(6) -0.078(7) 0.118(8) -0.118(8)
O6 0.200(6) 0.176(5) 0.182(5) -0.105(4) 0.100(5) -0.109(5)
C8 0.326(13) 0.121(5) 0.117(5) -0.069(5) 0.028(7) -0.040(7)
C7 0.220(11) 0.098(4) 0.098(4) -0.047(5) 0.054(5) -0.054(5)
O7 0.102(3) 0.102(3) 0.102(3) -0.034(3) 0.034(3) -0.034(3)
C10 0.40(2) 0.074(3) 0.074(3) 0.000(5) 0.003(5) -0.003(5)
C11 0.418(19) 0.063(3) 0.063(3) 0.000(4) 0.000(5) 0.000(5)
C12 0.466(16) 0.065(3) 0.061(3) -0.012(3) 0.004(5) -0.002(5)
C13 0.54(2) 0.057(3) 0.079(3) 0.003(3) 0.004(7) 0.003(6)
N14 0.46(2) 0.077(4) 0.072(4) 0.000 0.000 -0.023(7)
Fe15 0.340(11) 0.0628(17) 0.0632(18) 0.000 0.000 0.000
C16 0.33(3) 0.077(14) 0.063(12) 0.000 0.000 0.000
O17 0.37(3) 0.105(14) 0.129(16) 0.000 0.000 0.000
C9 0.355(17) 0.138(7) 0.129(6) -0.043(6) -0.005(8) -0.050(9)
Zr1 0.117(3) 0.117(3) 0.115(3) -0.057(2) 0.057(2) -0.052(3)
O3 0.098(9) 0.255(19) 0.228(17) -0.140(16) 0.085(10) -0.092(11)
O1 0.105(6) 0.116(13) 0.105(6) -0.029(7) 0.008(8) -0.029(7)
Zr2 0.123(2) 0.123(2) 0.124(3) -0.059(2) 0.059(2) -0.052(2)
O4 0.141(14) 0.36(3) 0.30(2) 0.02(2) 0.073(14) -0.019(16)
O2 0.120(6) 0.109(11) 0.120(6) -0.041(6) 0.028(6) -0.041(6)
 
_geom_special_details
;
 All esds (except the esd in the dihedral angle between two l.s. planes)
 are estimated using the full covariance matrix.  The cell esds are taken
 into account individually in the estimation of esds in distances, angles
 and torsion angles; correlations between esds in cell parameters are only
 used when they are defined by crystal symmetry.  An approximate (isotropic)
 treatment of cell esds is used for estimating esds involving l.s. planes.
;
 
loop_
 _geom_bond_atom_site_label_1
 _geom_bond_atom_site_label_2
 _geom_bond_distance
 _geom_bond_site_symmetry_2
 _geom_bond_publ_flag
C6 O6 1.248(8) . ?
C6 O6 1.248(8) 42_554 ?
C6 C7 1.553(11) . ?
O6 Zr1 2.170(5) . ?
O6 Zr2 2.369(9) . ?
C8 C7 1.328(12) . ?
C8 C9 1.471(11) . ?
O7 Zr2 2.085(4) 12_665 ?
O7 Zr2 2.085(4) 6_566 ?
O7 Zr2 2.085(4) . ?
O7 Zr1 2.394(10) 12_665 ?
O7 Zr1 2.394(10) 6_566 ?
O7 Zr1 2.395(10) . ?
C10 C9 1.424(15) 42_554 ?
C10 C9 1.424(15) . ?
C10 C11 1.453(14) . ?
C11 C12 1.408(7) 42_554 ?
C11 C12 1.408(7) . ?
C12 C13 1.412(9) . ?
C12 N14 1.418(7) . ?
C13 C13 1.411(14) 50 ?
N14 Fe15 2.059(10) 89_554 ?
N14 Fe15 2.082(9) . ?
Fe15 Fe15 1.225(13) 89_554 ?
Fe15 C16 1.70(2) . ?
C16 O17 1.037(19) . ?
Zr1 O1 1.29(3) 78_554 ?
Zr1 O1 2.036(10) 12_665 ?
Zr1 O1 2.036(10) . ?
Zr1 O3 2.34(2) . ?
Zr1 O3 2.34(2) 61_665 ?
Zr1 Zr1 2.83(2) 84_455 ?
Zr1 Zr1 2.83(2) 78_554 ?
Zr1 Zr1 3.558(5) 12_665 ?
Zr1 Zr1 3.558(5) 6_566 ?
O1 O1 1.80(2) 84_455 ?
O1 O1 1.80(2) 78_554 ?
Zr2 O2 2.213(7) . ?
Zr2 O2 2.213(7) 12_665 ?
Zr2 O4 2.32(3) . ?
Zr2 O4 2.32(3) 61_665 ?
Zr2 Zr2 3.556(5) 12_665 ?
Zr2 Zr2 3.556(5) 6_566 ?
 
loop_
 _geom_angle_atom_site_label_1
 _geom_angle_atom_site_label_2
 _geom_angle_atom_site_label_3
 _geom_angle
 _geom_angle_site_symmetry_1
 _geom_angle_site_symmetry_3
 _geom_angle_publ_flag
O6 C6 O6 131.5(10) . 42_554 ?
O6 C6 C7 114.3(5) . . ?
O6 C6 C7 114.3(5) 42_554 . ?
C6 O6 Zr1 121.2(7) . . ?
C6 O6 Zr2 137.3(6) . . ?
C7 C8 C9 123.4(12) . . ?
C8 C7 C8 120.0(10) 42_554 . ?
C8 C7 C6 120.0(5) 42_554 . ?
C8 C7 C6 120.0(5) . . ?
Zr2 O7 Zr2 117.0(3) 12_665 6_566 ?
Zr2 O7 Zr2 117.0(3) 12_665 . ?
Zr2 O7 Zr2 117.0(3) 6_566 . ?
Zr2 O7 Zr1 20.88(16) 12_665 12_665 ?
Zr2 O7 Zr1 109.4(5) 6_566 12_665 ?
Zr2 O7 Zr1 109.4(5) . 12_665 ?
Zr2 O7 Zr1 109.4(5) 12_665 6_566 ?
Zr2 O7 Zr1 20.88(15) 6_566 6_566 ?
Zr2 O7 Zr1 109.4(5) . 6_566 ?
Zr1 O7 Zr1 96.0(5) 12_665 6_566 ?
Zr1 O7 Zr1 96.0(5) 12_665 . ?
Zr1 O7 Zr1 96.0(5) 6_566 . ?
C9 C10 C9 121.0(12) 42_554 . ?
C9 C10 C11 119.5(6) 42_554 . ?
C9 C10 C11 119.5(6) . . ?
C12 C11 C12 123.8(8) 42_554 . ?
C12 C11 C10 118.1(4) 42_554 . ?
C12 C11 C10 118.1(4) . . ?
C11 C12 C13 123.4(6) . . ?
C11 C12 N14 124.4(6) . . ?
C13 C12 N14 112.1(5) . . ?
C13 C13 C12 106.5(4) 50 . ?
C12 N14 C12 102.6(7) . 50 ?
C12 N14 Fe15 127.2(5) . 89_554 ?
C12 N14 Fe15 127.2(5) 50 89_554 ?
C12 N14 Fe15 126.1(5) . . ?
C12 N14 Fe15 126.0(5) 50 . ?
Fe15 N14 Fe15 34.4(4) 89_554 . ?
Fe15 Fe15 C16 180.0 89_554 . ?
Fe15 Fe15 N14 73.9(5) 89_554 89_554 ?
C16 Fe15 N14 106.1(5) . 89_554 ?
Fe15 Fe15 N14 73.9(5) 89_554 43 ?
C16 Fe15 N14 106.1(5) . 43 ?
N14 Fe15 N14 147.7(9) 89_554 43 ?
Fe15 Fe15 N14 71.7(5) 89_554 51_565 ?
C16 Fe15 N14 108.3(5) . 51_565 ?
N14 Fe15 N14 85.00(11) 89_554 51_565 ?
N14 Fe15 N14 85.00(11) 43 51_565 ?
Fe15 Fe15 N14 71.7(5) 89_554 . ?
C16 Fe15 N14 108.3(5) . . ?
N14 Fe15 N14 85.00(11) 89_554 . ?
N14 Fe15 N14 85.00(11) 43 . ?
N14 Fe15 N14 143.5(10) 51_565 . ?
O17 C16 Fe15 180.0 . . ?
C10 C9 C8 116.0(13) . . ?
O1 Zr1 O1 60.8(9) 78_554 12_665 ?
O1 Zr1 O1 60.8(9) 78_554 . ?
O1 Zr1 O1 94.0(8) 12_665 . ?
O1 Zr1 O6 99.6(9) 78_554 . ?
O1 Zr1 O6 154.2(8) 12_665 . ?
O1 Zr1 O6 89.5(4) . . ?
O1 Zr1 O6 99.6(9) 78_554 61_665 ?
O1 Zr1 O6 89.5(4) 12_665 61_665 ?
O1 Zr1 O6 154.2(8) . 61_665 ?
O6 Zr1 O6 76.9(3) . 61_665 ?
O1 Zr1 O3 144.4(6) 78_554 . ?
O1 Zr1 O3 85.3(8) 12_665 . ?
O1 Zr1 O3 138.0(8) . . ?
O6 Zr1 O3 108.8(6) . . ?
O6 Zr1 O3 67.8(6) 61_665 . ?
O1 Zr1 O3 144.4(6) 78_554 61_665 ?
O1 Zr1 O3 138.0(8) 12_665 61_665 ?
O1 Zr1 O3 85.3(8) . 61_665 ?
O6 Zr1 O3 67.8(6) . 61_665 ?
O6 Zr1 O3 108.8(6) 61_665 61_665 ?
O3 Zr1 O3 68.7(12) . 61_665 ?
O1 Zr1 O7 105.8(7) 78_554 . ?
O1 Zr1 O7 71.0(5) 12_665 . ?
O1 Zr1 O7 71.0(5) . . ?
O6 Zr1 O7 133.7(5) . . ?
O6 Zr1 O7 133.7(5) 61_665 . ?
O3 Zr1 O7 69.1(6) . . ?
O3 Zr1 O7 69.1(6) 61_665 . ?
O1 Zr1 Zr1 40.6(4) 78_554 84_455 ?
O1 Zr1 Zr1 90.4(6) 12_665 84_455 ?
O1 Zr1 Zr1 24.3(6) . 84_455 ?
O6 Zr1 Zr1 82.3(3) . 84_455 ?
O6 Zr1 Zr1 130.4(8) 61_665 84_455 ?
O3 Zr1 Zr1 161.4(6) . 84_455 ?
O3 Zr1 Zr1 103.8(7) 61_665 84_455 ?
O7 Zr1 Zr1 92.4(2) . 84_455 ?
O1 Zr1 Zr1 40.6(4) 78_554 78_554 ?
O1 Zr1 Zr1 24.3(6) 12_665 78_554 ?
O1 Zr1 Zr1 90.4(6) . 78_554 ?
O6 Zr1 Zr1 130.4(8) . 78_554 ?
O6 Zr1 Zr1 82.3(3) 61_665 78_554 ?
O3 Zr1 Zr1 103.8(7) . 78_554 ?
O3 Zr1 Zr1 161.4(6) 61_665 78_554 ?
O7 Zr1 Zr1 92.4(2) . 78_554 ?
Zr1 Zr1 Zr1 77.8(7) 84_455 78_554 ?
O1 Zr1 Zr1 77.0(6) 78_554 12_665 ?
O1 Zr1 Zr1 29.1(5) 12_665 12_665 ?
O1 Zr1 Zr1 81.8(4) . 12_665 ?
O6 Zr1 Zr1 171.25(18) . 12_665 ?
O6 Zr1 Zr1 111.52(14) 61_665 12_665 ?
O3 Zr1 Zr1 77.5(3) . 12_665 ?
O3 Zr1 Zr1 110.4(5) 61_665 12_665 ?
O7 Zr1 Zr1 42.0(3) . 12_665 ?
Zr1 Zr1 Zr1 89.996(1) 84_455 12_665 ?
Zr1 Zr1 Zr1 51.1(3) 78_554 12_665 ?
O1 Zr1 Zr1 77.0(6) 78_554 6_566 ?
O1 Zr1 Zr1 81.8(4) 12_665 6_566 ?
O1 Zr1 Zr1 29.1(5) . 6_566 ?
O6 Zr1 Zr1 111.52(14) . 6_566 ?
O6 Zr1 Zr1 171.25(18) 61_665 6_566 ?
O3 Zr1 Zr1 110.4(5) . 6_566 ?
O3 Zr1 Zr1 77.5(4) 61_665 6_566 ?
O7 Zr1 Zr1 42.0(3) . 6_566 ?
Zr1 Zr1 Zr1 51.1(3) 84_455 6_566 ?
Zr1 Zr1 Zr1 89.996(1) 78_554 6_566 ?
Zr1 Zr1 Zr1 59.997(1) 12_665 6_566 ?
Zr1 O1 O1 80.6(16) 84_455 84_455 ?
Zr1 O1 O1 80.6(16) 84_455 78_554 ?
O1 O1 O1 111.5(13) 84_455 78_554 ?
Zr1 O1 Zr1 115.1(7) 84_455 6_566 ?
O1 O1 Zr1 38.6(10) 84_455 6_566 ?
O1 O1 Zr1 131.6(5) 78_554 6_566 ?
Zr1 O1 Zr1 115.1(7) 84_455 . ?
O1 O1 Zr1 131.6(5) 84_455 . ?
O1 O1 Zr1 38.6(10) 78_554 . ?
Zr1 O1 Zr1 121.9(10) 6_566 . ?
O7 Zr2 O2 68.0(2) . . ?
O7 Zr2 O2 68.0(2) . 12_665 ?
O2 Zr2 O2 123.5(7) . 12_665 ?
O7 Zr2 O4 90.5(10) . . ?
O2 Zr2 O4 137.4(10) . . ?
O2 Zr2 O4 75.5(11) 12_665 . ?
O7 Zr2 O4 90.5(10) . 61_665 ?
O2 Zr2 O4 75.5(11) . 61_665 ?
O2 Zr2 O4 137.4(10) 12_665 61_665 ?
O4 Zr2 O4 68.1(17) . 61_665 ?
O7 Zr2 O6 140.9(3) . . ?
O2 Zr2 O6 73.2(3) . . ?
O2 Zr2 O6 135.6(6) 12_665 . ?
O4 Zr2 O6 122.4(9) . . ?
O4 Zr2 O6 84.2(8) 61_665 . ?
O7 Zr2 O6 140.9(3) . 61_665 ?
O2 Zr2 O6 135.6(6) . 61_665 ?
O2 Zr2 O6 73.2(3) 12_665 61_665 ?
O4 Zr2 O6 84.2(8) . 61_665 ?
O4 Zr2 O6 122.4(9) 61_665 61_665 ?
O6 Zr2 O6 69.4(3) . 61_665 ?
O7 Zr2 Zr2 31.48(14) . 12_665 ?
O2 Zr2 Zr2 94.5(2) . 12_665 ?
O2 Zr2 Zr2 36.6(3) 12_665 12_665 ?
O4 Zr2 Zr2 81.5(9) . 12_665 ?
O4 Zr2 Zr2 114.4(8) 61_665 12_665 ?
O6 Zr2 Zr2 154.9(4) . 12_665 ?
O6 Zr2 Zr2 109.67(14) 61_665 12_665 ?
O7 Zr2 Zr2 31.48(14) . 6_566 ?
O2 Zr2 Zr2 36.6(3) . 6_566 ?
O2 Zr2 Zr2 94.5(2) 12_665 6_566 ?
O4 Zr2 Zr2 114.4(8) . 6_566 ?
O4 Zr2 Zr2 81.5(9) 61_665 6_566 ?
O6 Zr2 Zr2 109.67(14) . 6_566 ?
O6 Zr2 Zr2 155.0(4) 61_665 6_566 ?
Zr2 Zr2 Zr2 59.997(1) 12_665 6_566 ?
Zr2 O2 Zr2 106.9(5) 6_566 . ?
 
_refine_diff_density_max    0.882
_refine_diff_density_min   -0.746
_refine_diff_density_rms    0.110

_shelx_res_file
;
TITL shelx_time1d00_a.res in Im-3m
    shelx_time1d00_a_sq.res
    created by SHELXL-2018/3 at 22:35:49 on 19-Dec-2022
REM Old TITL shelx_time1d00 in Im-3m
REM SHELXT solution in Im-3m: R1 0.543, Rweak 0.281, Alpha 0.119
REM <I/s>   0.000 for    0 systematic absences,  Orientation as input
REM Formula found by SHELXT:  C156 N54 O28 Fe3 Zr12
CELL  0.82656  38.8833  38.8833  38.8833   90.000   90.000   90.000
ZERR    4.000   0.0045   0.0045   0.0045    0.000    0.000    0.000
LATT  2
SYMM -X, -Y, Z
SYMM -X, Y, -Z
SYMM X, -Y, -Z
SYMM Z, X, Y
SYMM Z, -X, -Y
SYMM -Z, -X, Y
SYMM -Z, X, -Y
SYMM Y, Z, X
SYMM -Y, Z, -X
SYMM Y, -Z, -X
SYMM -Y, -Z, X
SYMM Y, X, -Z
SYMM -Y, -X, -Z
SYMM Y, -X, Z
SYMM -Y, X, Z
SYMM X, Z, -Y
SYMM -X, Z, Y
SYMM -X, -Z, -Y
SYMM X, -Z, Y
SYMM Z, Y, -X
SYMM Z, -Y, X
SYMM -Z, Y, X
SYMM -Z, -Y, -X
SFAC C H N O FE ZR
DISP $C  0.00511  0.00239 15.74444!source kissel
DISP $H -0.00002  0.00000  0.66615!source kissel
DISP $N  0.00955  0.00480 28.17579!source kissel
DISP $O  0.01604  0.00875 47.81841!source kissel
DISP $Fe  0.35610  1.11842 5271.23871!source kissel
DISP $Zr -1.45491  0.75288 3671.72661!source kissel
UNIT 588 288 48 268 12 48
ACTA
L.S. 5 0  223
BOND
DFIX 1.71 0.02 Fe15 C16
DFIX 1.1 0.02 C16 O17
DFIX 1.513 0.02 C6 C7
SIMU 0.05
DELU 0.05
FMAP 2
PLAN 20
ABIN
LIST 4
WGHT    0.200000
EXTI    0.000765
FVAR       0.08956   0.47097
C6    1    0.250000    0.669312    0.169312    10.50000    0.22976    0.15109 =
         0.15109   -0.07792    0.11844   -0.11844
O6    4    0.278098    0.672844    0.184442    11.00000    0.19971    0.17577 =
         0.18214   -0.10529    0.10020   -0.10935
C8    1    0.221185    0.633736    0.124264    11.00000    0.32565    0.12125 =
         0.11691   -0.06946    0.02790   -0.04008
AFIX  43
H8    2    0.201261    0.645545    0.130234    11.00000   -1.20000
AFIX   0
C7    1    0.250000    0.641070    0.141070    10.50000    0.22012    0.09832 =
         0.09832   -0.04715    0.05387   -0.05387
O7    4    0.282747    0.717253    0.282747    10.16667    0.10178    0.10178 =
         0.10178   -0.03380    0.03380   -0.03380
C10   1    0.250000    0.589546    0.089546    10.50000    0.39744    0.07396 =
         0.07396    0.00002    0.00347   -0.00347
C11   1    0.250000    0.563123    0.063123    10.50000    0.41834    0.06271 =
         0.06271   -0.00031    0.00013   -0.00013
C12   1    0.250492    0.573645    0.028477    11.00000    0.46605    0.06467 =
         0.06084   -0.01215    0.00426   -0.00240
C13   1    0.251596    0.608453    0.018144    11.00000    0.53540    0.05665 =
         0.07878    0.00264    0.00407    0.00252
AFIX  43
H13   2    0.252205    0.627611    0.032449    11.00000   -1.20000
AFIX   0
N14   3    0.251040    0.550857    0.000000    10.50000    0.46425    0.07681 =
         0.07246    0.00000    0.00000   -0.02300
FE15  5    0.234246    0.500000    0.000000    10.12500    0.34001    0.06281 =
         0.06324    0.00000    0.00000    0.00000
C16   1    0.190598    0.500000    0.000000    10.12500    0.32652    0.07733 =
         0.06314    0.00000    0.00000    0.00000
O17   4    0.163917    0.500000    0.000000    10.12500    0.37337    0.10541 =
         0.12897    0.00000    0.00000    0.00000
C9    1    0.219138    0.607904    0.096693    11.00000    0.35519    0.13839 =
         0.12947   -0.04311   -0.00498   -0.04992
AFIX  43
H9    2    0.198884    0.603810    0.084647    11.00000   -1.20000
AFIX   0
REM #####
PART 1
PART 0
PART 1
ZR1   6    0.286050    0.713950    0.221339    20.50000    0.11682    0.11682 =
         0.11469   -0.05740    0.05740   -0.05153
O3    4    0.340423    0.707534    0.246134    21.00000    0.09773    0.25455 =
         0.22840   -0.14016    0.08516   -0.09201
O1    4    0.235937    0.709924    0.235937    20.50000    0.10462    0.11579 =
         0.10462   -0.02885    0.00803   -0.02885
PART 0
PART 2
ZR2   6    0.298907    0.701093    0.234242   -20.50000    0.12339    0.12339 =
         0.12412   -0.05926    0.05926   -0.05224
O4    4    0.354235    0.692933    0.254802   -21.00000    0.14147    0.35573 =
         0.29528    0.02345    0.07296   -0.01869
O2    4    0.246494    0.682581    0.246494   -20.50000    0.11957    0.10899 =
         0.11957   -0.04091    0.02783   -0.04091
PART 0
HKLF 4


REM  shelx_time1d00_a.res in Im-3m
REM wR2 = 0.3662, GooF = S = 1.309, Restrained GooF = 1.296 for all data
REM R1 = 0.1273 for 2656 Fo > 4sig(Fo) and 0.1514 for all 4125 data
REM 131 parameters refined using 138 restraints

END

WGHT      0.2000      0.0000

REM Highest difference peak  0.882,  deepest hole -0.746,  1-sigma level  0.110
Q1    1   0.1780  0.5000  0.0000  10.25000  0.05    0.85
Q2    1   0.3520  0.7310  0.2607  11.00000  0.05    0.75
Q3    1   0.2990  0.7010  0.2704  10.50000  0.05    0.65
Q4    1   0.3149  0.6851  0.2792  10.50000  0.05    0.51
Q5    1   0.2649  0.7043  0.1992  11.00000  0.05    0.49
Q6    1   0.3666  0.7029  0.2403  11.00000  0.05    0.48
Q7    1   0.2500  0.7000  0.2000  10.50000  0.05    0.45
Q8    1   0.2419  0.6686  0.2419  10.50000  0.05    0.45
Q9    1   0.2818  0.6908  0.3092  10.50000  0.05    0.44
Q10   1   0.2925  0.7075  0.3224  10.50000  0.05    0.43
Q11   1   0.2305  0.6766  0.2305  10.50000  0.05    0.42
Q12   1   0.2326  0.6606  0.2482  11.00000  0.05    0.40
Q13   1   0.3378  0.6924  0.2272  11.00000  0.05    0.39
Q14   1   0.2466  0.6968  0.2333  11.00000  0.05    0.39
Q15   1   0.2410  0.5856  0.1321  11.00000  0.05    0.38
Q16   1   0.2750  0.6098  0.0000  10.50000  0.05    0.38
Q17   1   0.5000  0.5000  0.2598  10.12500  0.05    0.37
Q18   1   0.2714  0.6278  0.0315  11.00000  0.05    0.37
Q19   1   0.2473  0.6433  0.0000  10.50000  0.05    0.34
Q20   1   0.2331  0.6345  0.0000  10.50000  0.05    0.33
;
_shelx_res_checksum   90835

_shelx_hkl_file
;
   1   1   0  -59.96   96.98
   2   0   0 6993.98  216.27
   2   1   1 3154.85   81.93
   2   2   0 6011.70  154.81
   2   2   2 9999.00  671.65
   3   1   0  822.29   31.76
   3   1   2  331.53   34.20
   3   2   1  327.93   31.57
   3   3   0  170.98   44.84
   3   3   2  358.95   30.80
   4   0   0 8082.59  250.00
   4   1   1  957.26   46.77
   4   1   3  123.66   12.17
   4   2   0 1846.14   74.27
   4   2   2 2344.65  154.57
   4   3   1  131.49    7.83
   4   3   3  -42.63   34.39
   4   4   0  941.64   99.94
   4   4   2  487.51   68.49
   4   4   4 1456.87  203.81
   5   1   0   81.27   20.66
   5   1   2  -76.62    5.09
   5   1   4  701.04   14.17
   5   2   1  -75.80    8.01
   5   2   3  340.34   13.15
   5   3   0 -251.27   22.10
   5   3   2  331.78   13.06
   5   3   4  -77.26   16.21
   5   4   1  719.91   15.17
   5   4   3  -39.00   28.55
   5   5   0  670.08   64.94
   5   5   2 1068.00   73.29
   5   5   4   38.45    6.82
   6   0   0 4418.58  254.35
   6   1   1 1694.61   57.09
   6   1   3 -153.23    8.70
   6   1   5  471.88   22.51
   6   2   0  751.17   13.38
   6   2   2  753.67   49.43
   6   2   4  398.65   28.52
   6   3   1 -141.63   10.51
   6   3   3   20.93    4.03
   6   3   5  387.16   28.76
   6   4   0   15.19    8.41
   6   4   2  410.31   34.54
   6   4   4  358.73   44.53
   6   5   1  533.42   29.47
   6   5   3  355.30   18.99
   6   5   5  593.36   48.82
   6   6   0  940.02   83.22
   6   6   2  253.64   33.16
   6   6   4 1628.06  118.25
   6   6   6  618.97   97.20
   7   1   0  -72.03    9.84
   7   1   2   40.21    3.80
   7   1   4   -2.45    5.04
   7   1   6  -87.25    4.78
   7   2   1   38.22    3.65
   7   2   3   92.31    5.93
   7   2   5  534.99   43.27
   7   3   0  158.72   15.29
   7   3   2   87.14    4.98
   7   3   4  213.79   10.19
   7   3   6 1516.97   69.14
   7   4   1   -3.00    3.75
   7   4   3  233.94   13.02
   7   4   5  474.24   12.73
   7   5   0  572.90   32.90
   7   5   2  418.95   26.77
   7   5   4  495.77   13.96
   7   5   6  253.58   29.37
   7   6   1  -85.55    4.72
   7   6   3 1447.05   51.92
   7   6   5  220.45   33.45
   7   7   0 2767.42  113.74
   7   7   2 2580.93  121.71
   7   7   4 1007.56   72.62
   7   7   6  108.67    6.41
   8   0   0 4328.04  275.86
   8   1   1 1232.43   39.70
   8   1   3  248.44   10.47
   8   1   5  705.79   16.89
   8   1   7   96.21   10.36
   8   2   0 1954.81   92.81
   8   2   2  685.82   52.56
   8   2   4 1408.42  109.55
   8   2   6  430.92   55.45
   8   3   1  258.92   11.68
   8   3   3 -195.09   17.56
   8   3   5  363.44   18.27
   8   3   7  975.23   53.13
   8   4   0  861.01   73.97
   8   4   2 1341.38  113.32
   8   4   4 1913.90  116.27
   8   4   6   19.11    8.03
   8   5   1  722.96   19.05
   8   5   3  357.23   17.02
   8   5   5  724.17   64.22
   8   5   7  589.76   35.01
   8   6   0  244.07   37.77
   8   6   2  379.54   56.83
   8   6   4   12.03    7.29
   8   6   6  633.71   63.41
   8   7   1   93.92    7.98
   8   7   3 1003.38   68.95
   8   7   5  588.82   31.90
   8   7   7  782.72   57.92
   8   8   0  555.21   51.87
   8   8   2  440.94   41.02
   8   8   4  373.38   36.87
   8   8   6  991.33   77.34
   8   8   8  853.39   94.31
   9   1   0  405.62   26.59
   9   1   2  288.12   25.67
   9   1   4  473.06   18.22
   9   1   6   75.39    6.24
   9   1   8   23.80    2.93
   9   2   1  298.10   23.52
   9   2   3  665.24   10.34
   9   2   5 -118.82   11.46
   9   2   7  469.86   27.49
   9   3   0  438.60    7.80
   9   3   2  637.26   10.70
   9   3   4 -231.82    8.55
   9   3   6  107.91    8.54
   9   3   8  437.89   37.22
   9   4   1  429.13   13.32
   9   4   3 -213.82    8.98
   9   4   5   38.48    3.16
   9   4   7  265.32   22.83
   9   5   0   73.00   18.23
   9   5   2 -117.65   11.39
   9   5   4   40.18    3.46
   9   5   6  277.82   19.94
   9   5   8  640.71   42.18
   9   6   1   51.90    3.63
   9   6   3  118.83    8.32
   9   6   5  289.91   24.38
   9   6   7   63.19    4.34
   9   7   0  417.45   21.47
   9   7   2  464.84   28.52
   9   7   4  210.26   19.54
   9   7   6   64.96    6.08
   9   7   8  472.09   31.40
   9   8   1   27.17    4.20
   9   8   3  468.97   41.00
   9   8   5  661.75   35.87
   9   8   7  458.18   37.05
   9   9   0 2264.88  135.46
   9   9   2 2452.19   86.74
   9   9   4 1054.60   50.46
   9   9   6  231.76   15.43
   9   9   8   87.23    5.27
  10   0   0 1393.34  126.34
  10   1   1  164.54   20.01
  10   1   3  326.98   27.14
  10   1   5  127.84    5.91
  10   1   7  156.71   25.47
  10   1   9   65.12   11.29
  10   2   0 2628.17  137.20
  10   2   2   93.04   24.21
  10   2   4  828.97   61.19
  10   2   6  586.50   51.70
  10   2   8  358.88   21.30
  10   3   1  271.04   17.85
  10   3   3  408.09   27.98
  10   3   5  389.68   25.04
  10   3   7  445.40   25.42
  10   3   9  340.76   23.09
  10   4   0 1970.67  121.91
  10   4   2  928.74   63.21
  10   4   4 1111.99   92.11
  10   4   6    7.55    3.74
  10   4   8   25.25    3.92
  10   5   1  132.35    6.14
  10   5   3  375.33   21.73
  10   5   5  671.54   39.89
  10   5   7  451.56   25.99
  10   5   9  338.05   22.80
  10   6   0 1545.87   92.43
  10   6   2  778.76   68.17
  10   6   4   10.73    3.89
  10   6   6  100.38    5.21
  10   6   8   22.98    5.29
  10   7   1  117.10    9.62
  10   7   3  536.25   37.45
  10   7   5  473.09   44.33
  10   7   7  177.83   11.16
  10   7   9  364.34   28.55
  10   8   0  741.90   54.27
  10   8   2  373.79   24.26
  10   8   4   28.10    6.48
  10   8   6   31.99    6.04
  10   8   8  250.72   49.92
  10   9   1   54.37    5.81
  10   9   3  349.05   20.92
  10   9   5  309.64   20.33
  10   9   7  404.32   44.25
  10   9   9  172.88   12.86
  10  10   0  394.97   54.21
  10  10   2  673.42   50.75
  10  10   4  120.00   13.13
  10  10   6  250.55   26.39
  10  10   8  118.37   12.52
  10  10  10  203.08   23.86
  11   1   0   91.39   12.35
  11   1   2  126.16    4.37
  11   1   4   15.78    2.11
  11   1   6   -5.42    4.08
  11   1   8  -52.93    2.74
  11   1  10   60.14    5.01
  11   2   1  118.08    3.51
  11   2   3  355.84   16.69
  11   2   5   71.51   16.60
  11   2   7  420.62   21.93
  11   2   9   88.68    7.34
  11   3   0  790.71   41.20
  11   3   2  347.28   18.33
  11   3   4   51.79    4.92
  11   3   6   38.91    2.44
  11   3   8   -1.67    2.77
  11   3  10   86.06    4.40
  11   4   1   16.29    2.47
  11   4   3   37.04    4.29
  11   4   5    0.05    5.96
  11   4   7   15.45    6.48
  11   4   9   92.08    6.57
  11   5   0  272.49   16.41
  11   5   2   65.87    5.88
  11   5   4   -8.12    3.63
  11   5   6  -13.93    6.25
  11   5   8   63.61    9.01
  11   5  10  229.76   19.43
  11   6   1   10.94   12.37
  11   6   3   47.03    3.52
  11   6   5  -16.49    4.78
  11   6   7   -3.31    1.88
  11   6   9   50.41    3.75
  11   7   0  556.66   25.18
  11   7   2  384.31   16.06
  11   7   4    5.15   10.30
  11   7   6   -3.72    2.59
  11   7   8  114.49    7.09
  11   7  10  267.39   20.15
  11   8   1  -51.18    2.70
  11   8   3    2.62    3.16
  11   8   5   46.72    4.34
  11   8   7  114.31    8.69
  11   8   9   30.59    3.48
  11   9   0   74.03   24.32
  11   9   2   82.09    5.76
  11   9   4  105.36    7.09
  11   9   6   57.42    5.39
  11   9   8   25.77    5.23
  11   9  10  142.89    9.79
  11  10   1   57.62    3.46
  11  10   3   97.44    6.85
  11  10   5  227.69   21.44
  11  10   7  208.63   16.52
  11  10   9  163.30   15.71
  11  11   0  315.47   30.03
  11  11   2  382.19   27.08
  11  11   4  276.15   16.81
  11  11   6  213.13   12.87
  11  11   8  103.98    8.24
  11  11  10 -105.55   10.39
  12   0   0   92.32   14.24
  12   1   1  158.23    7.91
  12   1   3  274.71   16.17
  12   1   5  129.02   34.71
  12   1   7    7.20    3.23
  12   1   9   27.08    1.47
  12   1  11   30.14    2.93
  12   2   0 2761.23  107.65
  12   2   2 1860.47   80.62
  12   2   4 1025.23   65.74
  12   2   6  940.29   64.11
  12   2   8   68.10    5.82
  12   2  10   12.99    2.59
  12   3   1  273.37   19.87
  12   3   3  241.22   14.66
  12   3   5  454.12   28.88
  12   3   7  227.98   16.38
  12   3   9  170.32   16.38
  12   3  11   49.39    3.33
  12   4   0   49.43    6.18
  12   4   2 1034.10   63.41
  12   4   4  474.93   34.28
  12   4   6   58.66   12.96
  12   4   8   19.20    2.53
  12   4  10    1.21    1.56
  12   5   1  104.38    3.51
  12   5   3  455.22   20.92
  12   5   5  835.99   52.25
  12   5   7  422.87   42.02
  12   5   9   77.01    7.00
  12   5  11  253.78   19.92
  12   6   0  993.91   78.01
  12   6   2  741.63   54.41
  12   6   4   39.18    4.95
  12   6   6    4.43    1.82
  12   6   8   -2.51    1.85
  12   6  10   79.54    8.90
  12   7   1    3.33    2.56
  12   7   3  223.69   13.12
  12   7   5  389.94   42.87
  12   7   7   86.01    9.06
  12   7   9  119.43    8.29
  12   7  11  194.11   15.23
  12   8   0   11.28    2.36
  12   8   2   75.74    6.99
  12   8   4   16.73    1.61
  12   8   6   -2.65    1.98
  12   8   8   11.61    1.81
  12   8  10   31.43    3.80
  12   9   1   27.00    1.76
  12   9   3  137.20    6.82
  12   9   5   77.75    5.72
  12   9   7  114.57    8.50
  12   9   9   54.63   14.92
  12   9  11    4.20   17.27
  12  10   0  127.75   16.30
  12  10   2   14.40    2.19
  12  10   4    9.82    9.42
  12  10   6   93.20   11.17
  12  10   8   49.52    4.98
  12  10  10  -87.71    9.84
  12  11   1   39.14    6.48
  12  11   3   44.50    2.01
  12  11   5  245.97   17.44
  12  11   7  161.35   10.42
  12  11   9   33.45   15.51
  12  11  11  -83.04    8.03
  12  12   0 1763.56  133.56
  12  12   2  830.30   60.70
  12  12   4  798.78   58.00
  12  12   6  394.39   36.56
  12  12   8  229.19   31.17
  12  12  10  -88.05    5.96
  12  12  12   66.72   14.74
  13   1   0  364.40   11.91
  13   1   2  320.35   11.03
  13   1   4   61.65    6.28
  13   1   6   62.20    4.28
  13   1   8   47.64    2.90
  13   1  10   43.03   14.04
  13   1  12   27.18    3.39
  13   2   1  322.23   15.11
  13   2   3  146.14    8.44
  13   2   5  940.19   44.44
  13   2   7  225.10    9.29
  13   2   9   25.83    2.30
  13   2  11  259.48   16.07
  13   3   0  139.20    4.92
  13   3   2  132.39    6.37
  13   3   4   96.93    5.35
  13   3   6   25.73    2.90
  13   3   8    3.34    3.26
  13   3  10    9.87    1.36
  13   3  12   45.83    7.43
  13   4   1   55.88    6.25
  13   4   3  112.01    7.05
  13   4   5  390.05   21.70
  13   4   7  215.14   13.58
  13   4   9   47.81    5.32
  13   4  11   14.77    1.87
  13   5   0 1019.10   51.72
  13   5   2  907.06   35.63
  13   5   4  355.74   26.51
  13   5   6   31.67    2.27
  13   5   8   -2.60    1.52
  13   5  10   26.85    3.63
  13   5  12  102.96   12.12
  13   6   1   77.89   10.96
  13   6   3   25.18    2.39
  13   6   5   34.83    2.30
  13   6   7   16.53    1.90
  13   6   9   10.51    4.72
  13   6  11   18.11    2.76
  13   7   0  146.20    8.72
  13   7   2  253.38   14.60
  13   7   4  219.49   22.51
  13   7   6   38.20   17.51
  13   7   8    4.51    2.45
  13   7  10   12.00    2.11
  13   7  12  421.13   16.41
  13   8   1   47.27    3.37
  13   8   3   20.55   19.94
  13   8   5    1.00    2.68
  13   8   7    0.72    1.65
  13   8   9   13.61    6.93
  13   8  11  204.07   21.05
  13   9   0   12.27    4.21
  13   9   2   52.07   19.67
  13   9   4   37.14    2.13
  13   9   6    4.72    3.60
  13   9   8    7.25    2.30
  13   9  10  -29.30   12.73
  13   9  12   -4.26    6.02
  13  10   1   34.16    2.62
  13  10   3   16.61    3.69
  13  10   5   29.70    4.24
  13  10   7   16.56    2.90
  13  10   9  -67.62    9.55
  13  10  11   20.00    7.23
  13  11   0  486.89   29.08
  13  11   2  216.35   16.20
  13  11   4   22.59    3.22
  13  11   6   16.41    3.16
  13  11   8  162.64   12.70
  13  11  10   19.38    9.61
  13  11  12    8.93    4.51
  13  12   1   23.17    3.06
  13  12   3   33.53    2.53
  13  12   5   65.61   11.77
  13  12   7  422.06   15.92
  13  12   9   15.29   12.26
  13  12  11    5.41    4.58
  13  13   0 1488.51  107.38
  13  13   2 1054.65   70.23
  13  13   4  415.67   21.08
  13  13   6   83.53    8.34
  13  13   8   78.47    8.11
  13  13  10  276.06   21.93
  13  13  12   73.98    6.54
  14   0   0 1110.98   91.02
  14   1   1   37.79    3.48
  14   1   3  167.05    8.63
  14   1   5   28.49    2.65
  14   1   7   14.63    2.39
  14   1   9   12.53    1.99
  14   1  11   12.79    4.11
  14   1  13  234.61   10.22
  14   2   0 1924.59   91.77
  14   2   2  127.09   13.32
  14   2   4 1615.66   89.32
  14   2   6   71.01    4.89
  14   2   8   11.09    3.42
  14   2  10  521.97   47.99
  14   2  12 1848.76  134.77
  14   3   1  194.90   16.64
  14   3   3  182.32    8.12
  14   3   5  205.51    8.67
  14   3   7  146.55   12.09
  14   3   9   34.72    2.05
  14   3  11  -14.48    1.10
  14   3  13  104.49    8.14
  14   4   0 2060.14  134.91
  14   4   2 1422.77   74.27
  14   4   4 1828.36  116.87
  14   4   6   87.42    8.17
  14   4   8   13.53    6.93
  14   4  10   47.76    3.71
  14   4  12 1767.81  106.25
  14   5   1   24.12    1.44
  14   5   3  205.87    9.30
  14   5   5  481.85   29.10
  14   5   7  197.00   12.15
  14   5   9   13.52    4.29
  14   5  11  -71.54    8.49
  14   5  13   68.65   12.43
  14   6   0  387.71   35.89
  14   6   2   78.00    5.99
  14   6   4   84.20    7.51
  14   6   6   15.32    2.71
  14   6   8    7.80    4.78
  14   6  10   -6.67    5.73
  14   6  12  908.97   85.32
  14   7   1   10.99    2.16
  14   7   3  134.11    6.59
  14   7   5  198.70   11.81
  14   7   7  121.21    8.54
  14   7   9   48.21    4.43
  14   7  11  358.85   14.14
  14   7  13  190.42   11.80
  14   8   0  258.52   25.88
  14   8   2   10.33    3.34
  14   8   4    9.62    2.65
  14   8   6   11.25    4.80
  14   8   8   11.91   11.12
  14   8  10  239.96   14.39
  14   8  12  172.26   16.95
  14   9   1   15.14    2.48
  14   9   3   38.05    2.59
  14   9   5    5.87    1.65
  14   9   7   50.34    6.85
  14   9   9  193.93   14.11
  14   9  11   30.19    8.61
  14   9  13   86.38    7.57
  14  10   0  304.18   25.61
  14  10   2  489.36   40.16
  14  10   4   39.55    3.74
  14  10   6   -3.82    5.10
  14  10   8  240.82   11.97
  14  10  10   22.43    9.24
  14  10  12   29.44    3.78
  14  11   1    4.31    1.49
  14  11   3  -12.78    1.36
  14  11   5  -77.64    5.64
  14  11   7  353.67   15.55
  14  11   9   27.20    7.54
  14  11  11   11.60    4.44
  14  11  13   14.56    3.23
  14  12   0 1886.59  139.56
  14  12   2 1789.78  132.10
  14  12   4 1902.90  104.58
  14  12   6  993.22   83.36
  14  12   8  188.58   25.28
  14  12  10   25.07    3.57
  14  12  12  239.33   24.44
  14  13   1  277.49   13.25
  14  13   3  105.38    8.52
  14  13   5   53.28    7.42
  14  13   7  176.58   12.18
  14  13   9   83.68    7.65
  14  13  11    9.04    1.95
  14  13  13    5.75    1.65
  14  14   0 1129.27   91.88
  14  14   2 2153.75  149.78
  14  14   4 1680.73   94.34
  14  14   6  805.88   67.33
  14  14   8   50.17    5.26
  14  14  10  123.81   21.70
  14  14  12  447.64   44.02
  14  14  14  607.07   79.88
  15   1   0   39.10    6.08
  15   1   2   30.54    1.56
  15   1   4   16.78    1.76
  15   1   6   26.17    5.29
  15   1   8    2.97    2.62
  15   1  10  -14.91    1.78
  15   1  12  193.79   10.91
  15   1  14   13.79    1.79
  15   2   1   33.21    2.28
  15   2   3 1638.59   58.11
  15   2   5  314.40   16.30
  15   2   7  733.90   43.53
  15   2   9   13.96    2.80
  15   2  11 1079.57   69.44
  15   2  13 1480.02   95.02
  15   3   0 1507.77   66.13
  15   3   2 1588.43   56.31
  15   3   4 1198.66   48.25
  15   3   6  640.48   31.09
  15   3   8  143.95    7.11
  15   3  10    1.33    3.69
  15   3  12  -17.24    6.36
  15   3  14    3.95    1.64
  15   4   1   18.40    2.65
  15   4   3 1023.04   34.17
  15   4   5  321.37   18.13
  15   4   7  593.07   35.55
  15   4   9   14.27    1.69
  15   4  11  751.37   21.44
  15   4  13  491.28   24.56
  15   5   0  237.43   15.25
  15   5   2  275.82   15.78
  15   5   4  316.29   16.49
  15   5   6  141.19    7.08
  15   5   8   26.88    3.75
  15   5  10  -67.05    8.73
  15   5  12  -16.43    4.92
  15   5  14   75.97    5.30
  15   6   1   31.84    8.87
  15   6   3  609.71   24.73
  15   6   5  141.17    8.83
  15   6   7  246.86   19.81
  15   6   9  -58.34    6.22
  15   6  11  -10.34    7.98
  15   6  13   16.12    1.62
  15   7   0  642.47   33.56
  15   7   2  806.15   46.12
  15   7   4  599.44   33.27
  15   7   6  262.36   26.02
  15   7   8  -49.65    5.15
  15   7  10   77.92    9.30
  15   7  12    3.06    2.85
  15   7  14   39.56    3.29
  15   8   1   -2.44    1.27
  15   8   3  144.47    6.91
  15   8   5   27.34    5.27
  15   8   7  -41.13   10.74
  15   8   9  219.49   12.61
  15   8  11   -4.98    2.54
  15   8  13  103.06    7.26
  15   9   0   66.21    6.19
  15   9   2   19.09    5.78
  15   9   4   21.68    7.36
  15   9   6  -17.22   24.26
  15   9   8  239.13   14.60
  15   9  10   21.39    3.42
  15   9  12    5.24    1.64
  15   9  14   20.17    3.03
  15  10   1   -9.15    2.31
  15  10   3    1.38    6.34
  15  10   5  -55.53    6.57
  15  10   7   92.25    9.45
  15  10   9   25.88    4.54
  15  10  11  103.94    9.44
  15  10  13  408.53   27.72
  15  11   0 1428.20   85.70
  15  11   2 1087.21   60.63
  15  11   4  917.31   45.46
  15  11   6  -17.02    9.13
  15  11   8   -5.59    2.21
  15  11  10   90.18    6.85
  15  11  12   55.53    4.77
  15  11  14    4.72    3.60
  15  12   1  181.43   11.06
  15  12   3  -29.60    6.01
  15  12   5    3.54   20.67
  15  12   7   -0.05    1.88
  15  12   9    3.80    1.55
  15  12  11   59.75    4.54
  15  12  13  294.25   21.90
  15  13   0 2080.28  132.09
  15  13   2 1573.66   85.21
  15  13   4  540.30   34.37
  15  13   6   15.20    1.96
  15  13   8  156.30   13.84
  15  13  10  376.83   30.60
  15  13  12  313.83   30.89
  15  13  14   43.95    4.41
  15  14   1    7.34    1.49
  15  14   3    7.34    2.68
  15  14   5   72.65    5.56
  15  14   7   47.98    4.98
  15  14   9   20.44    2.22
  15  14  11    4.69    1.59
  15  14  13   49.54    6.60
  15  15   0  773.22   59.58
  15  15   2  654.94   43.29
  15  15   4  279.05   27.08
  15  15   6    2.91    1.12
  15  15   8  165.40   12.41
  15  15  10  482.21   31.09
  15  15  12  415.86   33.51
  15  15  14  113.30    8.21
  16   0   0    7.20    3.65
  16   1   1   14.91    7.43
  16   1   3  138.20    6.71
  16   1   5   22.37    1.85
  16   1   7   15.35    4.38
  16   1   9  -74.99    4.67
  16   1  11  -44.04    8.04
  16   1  13   13.74    1.69
  16   1  15    4.57    1.78
  16   2   0 1397.74   82.42
  16   2   2 2586.94  126.97
  16   2   4  773.36   53.17
  16   2   6 1883.54  109.61
  16   2   8   28.26    6.11
  16   2  10  809.29   44.82
  16   2  12  710.63   58.89
  16   2  14  559.83   48.19
  16   3   1  143.39    8.87
  16   3   3  295.31   10.10
  16   3   5  136.36    5.61
  16   3   7   74.69    3.17
  16   3   9 -118.60    5.24
  16   3  11  -83.19    4.26
  16   3  13    5.44    1.23
  16   3  15    4.69    1.87
  16   4   0   25.97    2.80
  16   4   2  816.28   60.66
  16   4   4  159.79   10.99
  16   4   6  457.58   42.61
  16   4   8   33.65   22.31
  16   4  10  672.40   48.38
  16   4  12  849.75   63.45
  16   4  14  728.65   56.40
  16   5   1   32.76    5.47
  16   5   3  131.27    6.21
  16   5   5  176.62    9.12
  16   5   7    0.70   12.81
  16   5   9  280.40    9.75
  16   5  11  -15.75    2.41
  16   5  13   11.88    4.34
  16   5  15   37.45    2.88
  16   6   0 1197.06   88.64
  16   6   2 1639.23  101.04
  16   6   4  433.34   35.81
  16   6   6  966.76   70.32
  16   6   8  303.18   21.53
  16   6  10  -37.04    3.39
  16   6  12   37.94    4.90
  16   6  14  131.18   11.45
  16   7   1   11.88    4.51
  16   7   3   72.52    3.65
  16   7   5  -10.68    4.51
  16   7   7   47.95    8.47
  16   7   9  -95.77    5.79
  16   7  11   12.63    4.67
  16   7  13   43.69    4.77
  16   7  15   76.02    5.16
  16   8   0  117.51   14.76
  16   8   2   26.65    4.89
  16   8   4   33.83   11.81
  16   8   6  307.46   18.59
  16   8   8   -8.83   10.70
  16   8  10    8.35    1.70
  16   8  12   28.59    3.85
  16   8  14    2.16    1.47
  16   9   1  -84.43    4.77
  16   9   3 -116.67    4.77
  16   9   5  258.41    9.07
  16   9   7  -93.06    6.63
  16   9   9   12.41    1.73
  16   9  11   18.13    3.46
  16   9  13   51.06    3.86
  16   9  15   43.79    3.45
  16  10   0 1272.19   90.05
  16  10   2  903.65   68.04
  16  10   4  664.43   39.32
  16  10   6  -38.87    4.86
  16  10   8   11.08    2.15
  16  10  10  107.16   11.37
  16  10  12  301.81   38.02
  16  10  14  324.84   31.54
  16  11   1  -29.71    7.60
  16  11   3  -71.94    4.44
  16  11   5  -17.01    1.24
  16  11   7    7.49    1.32
  16  11   9   12.98    1.88
  16  11  11   15.75    1.59
  16  11  13   14.43    1.69
  16  11  15   23.98    2.21
  16  12   0 1318.41   92.74
  16  12   2  736.66   60.39
  16  12   4  701.71   48.85
  16  12   6   40.02    4.84
  16  12   8   24.27    9.93
  16  12  10  311.14   32.76
  16  12  12  584.63   60.14
  16  12  14  452.49   45.98
  16  13   1   16.47    4.86
  16  13   3   13.06    3.49
  16  13   5   10.88    1.47
  16  13   7   48.08    5.21
  16  13   9   54.15    7.94
  16  13  11   28.09   11.69
  16  13  13   14.20    2.07
  16  13  15    8.81    1.58
  16  14   0  697.73   56.25
  16  14   2  600.87   56.16
  16  14   4  767.78   65.75
  16  14   6  129.47   12.41
  16  14   8    7.91    3.51
  16  14  10  313.53   37.73
  16  14  12  643.54   57.91
  16  14  14  524.24   43.49
  16  15   1    2.67    1.27
  16  15   3    3.49    1.62
  16  15   5   36.90    2.57
  16  15   7   77.75    5.10
  16  15   9   44.21    3.51
  16  15  11   51.65   10.19
  16  15  13   10.13    3.40
  16  15  15    3.54    1.44
  16  16   0 1248.69  112.78
  16  16   2 1419.60  103.94
  16  16   4 1413.27   85.70
  16  16   6  476.58   30.74
  16  16   8   13.84    2.34
  16  16  10   75.36    7.02
  16  16  12  453.06   46.46
  16  16  14  261.64   23.03
  16  16  16  189.75   29.05
  17   1   0  502.89   28.98
  17   1   2  451.07   27.75
  17   1   4  314.31   18.88
  17   1   6  120.04    8.49
  17   1   8   75.79    8.40
  17   1  10  -68.19    5.39
  17   1  12    5.39    2.87
  17   1  14    0.81    1.24
  17   1  16    2.25    1.55
  17   2   1  446.55   21.36
  17   2   3  384.00   19.78
  17   2   5 2147.32  100.17
  17   2   7  -58.07    8.38
  17   2   9   90.79   10.66
  17   2  11  694.94   39.35
  17   2  13  838.36   53.98
  17   2  15 1185.43   66.79
  17   3   0  347.56   18.69
  17   3   2  406.71   21.74
  17   3   4  337.62   19.90
  17   3   6  105.52    8.47
  17   3   8  257.98    8.34
  17   3  10   25.24    5.44
  17   3  12   22.69    2.13
  17   3  14   28.15    4.66
  17   3  16   21.47    2.74
  17   4   1  315.41   15.05
  17   4   3  311.55   11.46
  17   4   5 1668.67   73.64
  17   4   7  134.68    7.75
  17   4   9  -80.02   14.27
  17   4  11  247.85   20.43
  17   4  13  300.96   17.87
  17   4  15  722.04   60.39
  17   5   0 2455.34  114.30
  17   5   2 2391.23  117.38
  17   5   4 1512.71   62.81
  17   5   6  755.57   42.81
  17   5   8  146.49   14.30
  17   5  10   41.28    3.74
  17   5  12   50.77    3.10
  17   5  14   32.21    1.96
  17   5  16    0.87    0.97
  17   6   1  115.12    8.00
  17   6   3   93.47    9.03
  17   6   5  899.81   68.45
  17   6   7  141.46    8.90
  17   6   9   -0.61    2.42
  17   6  11    3.05    1.70
  17   6  13   31.31   12.55
  17   6  15   94.65    4.21
  17   7   0  -35.00    6.05
  17   7   2  -68.60    6.36
  17   7   4  169.63   21.80
  17   7   6  112.17    7.62
  17   7   8  -13.76    2.08
  17   7  10   -0.34    1.23
  17   7  12    9.59    1.98
  17   7  14   12.86    1.84
  17   7  16   14.39    2.91
  17   8   1   64.33    8.49
  17   8   3  279.86    8.83
  17   8   5  168.66   16.98
  17   8   7  -16.69    2.05
  17   8   9   25.33    2.90
  17   8  11   46.63    3.83
  17   8  13   63.15    4.73
  17   8  15   39.99    2.44
  17   9   0  243.19   12.04
  17   9   2  101.42    8.38
  17   9   4  -92.43    3.45
  17   9   6    3.85    5.23
  17   9   8   29.42    3.34
  17   9  10   44.39    3.97
  17   9  12   74.65    5.49
  17   9  14   28.84    2.21
  17   9  16    6.13    1.20
  17  10   1  -63.09    4.26
  17  10   3   18.00    2.83
  17  10   5   32.84    2.88
  17  10   7   -1.15    1.15
  17  10   9   51.27    4.58
  17  10  11  157.29   11.42
  17  10  13  282.62   32.03
  17  10  15  321.34   26.54
  17  11   0  923.41   51.92
  17  11   2  803.46   49.88
  17  11   4  222.32   11.71
  17  11   6    2.77    1.52
  17  11   8   46.63    3.49
  17  11  10  141.30   10.53
  17  11  12  158.78   12.57
  17  11  14   41.69    3.51
  17  11  16   -1.88    1.82
  17  12   1    0.14    1.30
  17  12   3   28.38    2.64
  17  12   5   49.75    3.42
  17  12   7   23.92    7.74
  17  12   9   91.26    8.89
  17  12  11  163.59   12.86
  17  12  13  256.80   20.66
  17  12  15  331.03   23.61
  17  13   0  855.16   53.54
  17  13   2  727.28   47.92
  17  13   4  248.71   13.61
  17  13   6   20.00    1.64
  17  13   8   69.46    6.42
  17  13  10  275.04   21.35
  17  13  12  298.71   20.90
  17  13  14  110.36    9.21
  17  13  16   -2.04    1.44
  17  14   1    1.69    2.36
  17  14   3   23.57    2.19
  17  14   5   28.95    1.79
  17  14   7   23.09   11.77
  17  14   9   22.66    2.44
  17  14  11   41.46    3.51
  17  14  13   86.97    7.26
  17  14  15  125.18   10.57
  17  15   0 1508.69   81.11
  17  15   2 1296.60   74.64
  17  15   4  642.69   47.23
  17  15   6   98.48    4.21
  17  15   8   29.14    2.53
  17  15  10  329.69   35.93
  17  15  12  306.83   27.43
  17  15  14  114.76   10.08
  17  15  16   13.22    2.68
  17  16   1    2.15    2.05
  17  16   3   19.00    2.68
  17  16   5    0.61    1.23
  17  16   7   10.48    2.31
  17  16   9    6.73    1.33
  17  16  11    9.24    5.01
  17  16  13    2.27    2.94
  17  16  15   11.71    4.84
  17  17   0  525.82   44.59
  17  17   2  375.22   30.89
  17  17   4   90.73    7.14
  17  17   6    2.50    1.90
  17  17   8  148.11   10.65
  17  17  10  416.73   28.49
  17  17  12  424.07   27.61
  17  17  14  253.74   18.95
  17  17  16   28.10    3.37
  18   0   0  374.21   38.66
  18   1   1  -11.55    1.18
  18   1   3   -1.12    3.37
  18   1   5  -40.62   10.50
  18   1   7   58.86    9.15
  18   1   9  -21.21    1.78
  18   1  11   -0.28    1.49
  18   1  13    7.60    1.36
  18   1  15    4.40    1.95
  18   1  17   -0.37    1.21
  18   2   0  138.80   13.48
  18   2   2   53.57   12.87
  18   2   4  697.85   48.82
  18   2   6  369.14   16.35
  18   2   8    5.10    9.22
  18   2  10  717.03   54.75
  18   2  12  248.21   21.01
  18   2  14  889.33   85.21
  18   2  16  350.63   31.17
  18   3   1    0.03    4.75
  18   3   3    6.18    6.54
  18   3   5  219.89    7.75
  18   3   7  -86.06    5.61
  18   3   9   23.89    2.65
  18   3  11   17.82    1.70
  18   3  13   25.28    1.92
  18   3  15    9.82    2.91
  18   3  17   18.95    9.24
  18   4   0 1400.95   83.54
  18   4   2  602.58   40.64
  18   4   4 2590.85   95.91
  18   4   6  157.23   10.47
  18   4   8  235.39   18.92
  18   4  10    5.42    1.27
  18   4  12    5.39    1.49
  18   4  14  312.56   21.12
  18   4  16  108.72    9.42
  18   5   1  -39.73    5.96
  18   5   3  229.85    7.19
  18   5   5   95.25    6.60
  18   5   7   94.59   10.37
  18   5   9  138.51   10.80
  18   5  11   26.82    2.33
  18   5  13    4.21    2.57
  18   5  15   13.44    4.29
  18   5  17   10.05    2.56
  18   6   0  283.49   10.34
  18   6   2  350.26   12.27
  18   6   4  148.64   13.56
  18   6   6  -24.81    4.41
  18   6   8   58.04    5.01
  18   6  10   -0.74    1.92
  18   6  12    8.18    1.29
  18   6  14  157.61   11.75
  18   6  16   50.61    4.00
  18   7   1   62.72    8.20
  18   7   3  -89.76    5.01
  18   7   5  104.66    9.87
  18   7   7  309.94   16.09
  18   7   9  179.17   11.14
  18   7  11    7.29    1.78
  18   7  13    6.97    3.17
  18   7  15   24.36    2.25
  18   7  17   24.73    3.75
  18   8   0  -81.15    5.24
  18   8   2    3.52    6.65
  18   8   4  231.70   19.18
  18   8   6   56.79    6.21
  18   8   8  391.89   32.47
  18   8  10  311.67   30.77
  18   8  12  275.28   26.66
  18   8  14   23.98    2.87
  18   8  16   66.09    9.70
  18   9   1  -16.10    2.73
  18   9   3   26.62    3.59
  18   9   5  123.20    6.97
  18   9   7  142.98    7.42
  18   9   9   27.69    3.00
  18   9  11   14.25    3.98
  18   9  13   32.78    2.31
  18   9  15   25.70    2.24
  18   9  17   45.22    3.11
  18  10   0  816.04   66.99
  18  10   2  803.63   56.44
  18  10   4    8.46    3.91
  18  10   6   -1.88    1.07
  18  10   8  270.59   21.71
  18  10  10  441.31   38.45
  18  10  12  435.22   34.95
  18  10  14  316.76   33.10
  18  10  16  205.09   18.07
  18  11   1    0.06    1.62
  18  11   3   13.13    1.75
  18  11   5   33.21    2.19
  18  11   7    6.24    1.30
  18  11   9   13.10    3.85
  18  11  11   56.36    4.57
  18  11  13   37.56    4.58
  18  11  15   51.13    4.54
  18  11  17   27.28    2.59
  18  12   0  302.65   29.53
  18  12   2  245.55   19.37
  18  12   4    8.57    2.18
  18  12   6    8.47    2.13
  18  12   8  315.49   28.01
  18  12  10  479.95   47.69
  18  12  12  723.55   73.57
  18  12  14  427.52   45.88
  18  12  16  352.13   33.99
  18  13   1   11.55    3.59
  18  13   3   35.00    3.03
  18  13   5    6.16    2.01
  18  13   7    8.11    3.95
  18  13   9   52.30    4.93
  18  13  11   46.37    4.55
  18  13  13  107.55   36.29
  18  13  15   36.02   15.46
  18  13  17   27.44    2.68
  18  14   0 1044.98   73.61
  18  14   2  891.06   84.12
  18  14   4  316.38   23.89
  18  14   6  131.44   12.92
  18  14   8   24.33    2.57
  18  14  10  303.20   30.36
  18  14  12  450.23   44.07
  18  14  14  395.35   31.73
  18  14  16  231.35   28.44
  18  15   1    2.65    1.72
  18  15   3    4.95    1.65
  18  15   5    6.25    1.79
  18  15   7   28.50    4.78
  18  15   9   23.40    1.98
  18  15  11   50.03    4.17
  18  15  13   13.70    1.75
  18  15  15   11.31    1.78
  18  15  17    3.77    1.23
  18  16   0  519.21   50.63
  18  16   2  358.03   32.15
  18  16   4  109.85    9.94
  18  16   6   46.41    4.03
  18  16   8   45.68    4.05
  18  16  10  224.90   17.77
  18  16  12  396.29   40.16
  18  16  14  223.12   20.87
  18  16  16  123.77   15.69
  18  17   1    2.62    1.95
  18  17   3    7.78    1.79
  18  17   5   11.72    2.88
  18  17   7   25.42    2.65
  18  17   9   54.89    3.74
  18  17  11   26.25    2.19
  18  17  13   29.21    2.64
  18  17  15    4.44    1.07
  18  17  17    1.84    1.12
  18  18   0 1220.09  117.28
  18  18   2 1047.62   81.84
  18  18   4  570.79   49.91
  18  18   6  355.10   29.64
  18  18   8  110.80    8.54
  18  18  10    9.22    3.10
  18  18  12    5.67    2.22
  18  18  14    7.34    1.29
  18  18  16    4.69    1.18
  18  18  18   16.18    5.67
  19   1   0  304.66   12.43
  19   1   2  296.00   10.60
  19   1   4  -45.23    4.63
  19   1   6  -28.50    2.39
  19   1   8    7.57    1.27
  19   1  10    8.04    1.70
  19   1  12   10.96    2.05
  19   1  14    2.68    1.23
  19   1  16    1.36    1.18
  19   1  18   12.99   11.75
  19   2   1  298.50   10.68
  19   2   3 1019.47   50.87
  19   2   5    4.77    5.39
  19   2   7  209.85   13.25
  19   2   9  105.76   10.08
  19   2  11   41.79    3.14
  19   2  13  731.68   47.99
  19   2  15  288.58   22.43
  19   2  17  724.19   45.98
  19   3   0 1226.74   64.34
  19   3   2 1175.24   60.43
  19   3   4  509.10   27.43
  19   3   6  138.45   10.17
  19   3   8   22.20    1.62
  19   3  10    2.97    1.30
  19   3  12    8.00    4.77
  19   3  14    0.26    1.30
  19   3  16    3.83    2.70
  19   3  18    7.20    1.18
  19   4   1  -44.02    4.83
  19   4   3  573.53   40.15
  19   4   5    4.54    2.47
  19   4   7   99.37    5.53
  19   4   9   59.55    3.33
  19   4  11    6.67    1.32
  19   4  13  357.41   26.10
  19   4  15  106.59    7.20
  19   4  17  437.06   35.93
  19   5   0  -43.33    5.75
  19   5   2   20.06    7.16
  19   5   4    8.84    3.19
  19   5   6   16.81    2.30
  19   5   8   58.78    3.16
  19   5  10   69.83    3.86
  19   5  12   48.33    5.30
  19   5  14    2.76    1.39
  19   5  16   13.33    3.23
  19   5  18    3.94    1.26
  19   6   1  -25.22    1.62
  19   6   3  123.77    7.83
  19   6   5   14.45    1.29
  19   6   7   23.89    1.98
  19   6   9    9.62    2.93
  19   6  11    3.94    0.87
  19   6  13   40.48    3.57
  19   6  15   -0.31    0.83
  19   6  17   92.49    5.98
  19   7   0  242.92   17.82
  19   7   2  184.23   12.01
  19   7   4  103.65    6.31
  19   7   6   23.00    1.90
  19   7   8   31.20    2.97
  19   7  10   43.70    3.89
  19   7  12   55.56    3.97
  19   7  14   84.48    4.96
  19   7  16   37.94    2.42
  19   7  18    6.01    1.10
  19   8   1    7.19    1.29
  19   8   3   22.77    1.93
  19   8   5   54.31    2.53
  19   8   7   33.77    3.89
  19   8   9   15.22    1.88
  19   8  11   91.72    5.99
  19   8  13   26.59    2.33
  19   8  15   86.44    5.16
  19   8  17    0.17    0.69
  19   9   0  150.72    9.03
  19   9   2   93.69    5.19
  19   9   4   56.27    4.28
  19   9   6    8.40    1.01
  19   9   8   13.88    1.52
  19   9  10   49.56    3.45
  19   9  12   75.07    5.46
  19   9  14   82.88   20.79
  19   9  16   27.69    2.16
  19   9  18    1.59    0.74
  19  10   1    6.39    1.39
  19  10   3    4.41    1.72
  19  10   5   61.86    3.11
  19  10   7   41.10    3.10
  19  10   9   71.84    4.95
  19  10  11  190.76   11.97
  19  10  13  158.63   10.68
  19  10  15  308.46   23.67
  19  10  17   25.65    2.82
  19  11   0   65.05    6.08
  19  11   2   32.90    2.19
  19  11   4    6.36    1.09
  19  11   6    8.40    2.01
  19  11   8   77.78    5.58
  19  11  10  206.89   14.56
  19  11  12  187.45   13.29
  19  11  14   65.29    4.73
  19  11  16   14.82    1.35
  19  11  18   12.75    2.33
  19  12   1   12.40    2.25
  19  12   3    3.45    1.16
  19  12   5   32.67    1.88
  19  12   7   66.18    4.81
  19  12   9   66.70    4.54
  19  12  11  188.41   13.82
  19  12  13  200.15   16.98
  19  12  15  336.88   25.47
  19  12  17   61.06    5.84
  19  13   0  802.11   49.95
  19  13   2  664.97   42.15
  19  13   4  317.50   21.65
  19  13   6   36.79    2.59
  19  13   8   28.96    2.27
  19  13  10  175.39   12.83
  19  13  12  176.63   12.58
  19  13  14  103.00    8.29
  19  13  16   11.97    1.61
  19  13  18    3.43    1.09
  19  14   1   -0.12    1.39
  19  14   3    4.44    3.77
  19  14   5    3.91    3.06
  19  14   7   79.07    4.41
  19  14   9   64.25    4.24
  19  14  11   78.41    6.13
  19  14  13   92.02    8.50
  19  14  15  152.16   11.77
  19  14  17   25.64    2.74
  19  15   0  384.29   31.17
  19  15   2  258.56   20.52
  19  15   4  104.44    8.60
  19  15   6    0.63    0.83
  19  15   8   96.81    6.82
  19  15  10  304.43   26.08
  19  15  12  365.87   32.07
  19  15  14  155.45   11.86
  19  15  16   26.60    3.31
  19  15  18    3.69    1.10
  19  16   1    0.11    1.24
  19  16   3    3.34    1.21
  19  16   5    7.11    1.04
  19  16   7   43.70    6.83
  19  16   9   28.87    1.90
  19  16  11   17.12    1.75
  19  16  13    8.66    1.43
  19  16  15   28.79    2.88
  19  16  17    6.11    1.07
  19  17   0  962.96   65.00
  19  17   2  716.50   55.07
  19  17   4  317.90   28.75
  19  17   6   92.84    6.34
  19  17   8    2.77    1.62
  19  17  10   25.76    2.19
  19  17  12   51.30    4.34
  19  17  14   26.60    2.71
  19  17  16    6.91    2.02
  19  17  18    1.55    0.98
  19  18   1    1.58    2.19
  19  18   3    5.00    1.20
  19  18   5    6.01    1.26
  19  18   7    8.83    1.95
  19  18   9    1.23    0.93
  19  18  11    9.22    1.52
  19  18  13    2.42    1.07
  19  18  15    2.82    1.10
  19  18  17    0.17    1.12
  19  19   0  123.73   15.61
  19  19   2   55.42    4.96
  19  19   4    8.29    1.55
  19  19   6    0.98    0.98
  19  19   8   10.97    1.29
  19  19  10   38.31    3.16
  19  19  12   61.68    6.96
  19  19  14   41.86    6.50
  19  19  16    8.81    1.55
  19  19  18    6.13    2.88
  20   0   0  285.73   43.09
  20   1   1  -23.93    1.56
  20   1   3   -6.02    2.70
  20   1   5    4.69    0.95
  20   1   7   25.50    2.57
  20   1   9    8.44    1.27
  20   1  11   20.47    2.24
  20   1  13    7.58    1.29
  20   1  15    1.13    1.18
  20   1  17    9.68    4.01
  20   1  19    2.47    2.79
  20   2   0   -5.30    7.51
  20   2   2  136.16   10.62
  20   2   4   35.95    3.43
  20   2   6   79.11    6.30
  20   2   8  150.57   16.10
  20   2  10   10.86    3.25
  20   2  12  325.08   33.47
  20   2  14   55.10    9.42
  20   2  16  433.02   40.07
  20   2  18   40.91    5.64
  20   3   1   -8.80    1.43
  20   3   3    6.42    2.47
  20   3   5   63.36    3.57
  20   3   7   84.40    4.75
  20   3   9  145.17    7.80
  20   3  11   72.00    5.23
  20   3  13   37.14    3.85
  20   3  15    9.42    5.81
  20   3  17    6.82    1.36
  20   3  19   -1.13    1.59
  20   4   0  296.49   22.31
  20   4   2   41.34    4.80
  20   4   4   86.06    4.63
  20   4   6    2.15    1.32
  20   4   8   49.82    4.05
  20   4  10   10.48    1.33
  20   4  12  112.56   12.96
  20   4  14   27.81    5.76
  20   4  16  175.47   15.20
  20   4  18    5.59    1.30
  20   5   1    4.46    1.13
  20   5   3   68.60    3.71
  20   5   5  133.66    4.84
  20   5   7  478.93   25.42
  20   5   9  366.62   20.76
  20   5  11  144.77    8.57
  20   5  13   10.02    2.27
  20   5  15    9.53    2.70
  20   5  17    5.64    1.62
  20   5  19    8.60    2.59
  20   6   0    9.96    1.46
  20   6   2   70.15    5.01
  20   6   4    0.23    0.95
  20   6   6  281.98   21.84
  20   6   8   99.42    7.06
  20   6  10  443.71   30.49
  20   6  12   30.46    2.59
  20   6  14   80.26    6.45
  20   6  16   43.52    3.88
  20   6  18    0.25    1.07
  20   7   1   25.68    2.25
  20   7   3  101.59    6.53
  20   7   5  516.88   28.52
  20   7   7  480.58   28.64
  20   7   9  343.70   20.55
  20   7  11   34.19    2.67
  20   7  13    2.70    0.95
  20   7  15   30.68    2.67
  20   7  17   29.41    5.67
  20   7  19   18.71    3.42
  20   8   0  210.77   19.87
  20   8   2  187.65   19.51
  20   8   4   52.94    4.58
  20   8   6   87.27    6.51
  20   8   8  197.79   18.46
  20   8  10  246.98   17.21
  20   8  12  131.78   10.96
  20   8  14  115.77   11.06
  20   8  16    1.13    0.69
  20   8  18    0.20    0.58
  20   9   1    5.35    1.07
  20   9   3  186.70   12.93
  20   9   5  357.98   20.99
  20   9   7  315.32   15.43
  20   9   9   90.42    7.05
  20   9  11    7.40    1.95
  20   9  13   53.86   11.58
  20   9  15   50.23    4.46
  20   9  17   57.25    5.06
  20   9  19   19.58    1.75
  20  10   0   27.14    9.73
  20  10   2   22.69    9.44
  20  10   4    7.75    1.72
  20  10   6  451.15   31.87
  20  10   8  382.30   41.08
  20  10  10  817.06   73.72
  20  10  12  452.28   33.13
  20  10  14  469.93   41.95
  20  10  16    9.85    5.95
  20  10  18    2.07    0.93
  20  11   1   23.41    3.31
  20  11   3   91.71   10.44
  20  11   5  143.61    9.50
  20  11   7   32.62    1.87
  20  11   9   11.52    5.98
  20  11  11   53.71    3.75
  20  11  13   64.25    4.14
  20  11  15   92.03    6.97
  20  11  17   50.78    5.39
  20  11  19   37.77    3.46
  20  12   0  625.97   50.43
  20  12   2  362.67   34.42
  20  12   4   96.51    7.88
  20  12   6   25.61    2.91
  20  12   8  140.77   12.24
  20  12  10  440.34   36.30
  20  12  12  473.72   62.53
  20  12  14  299.92   24.32
  20  12  16   33.48    4.89
  20  12  18    2.25    0.93
  20  13   1    7.66    1.36
  20  13   3   42.66    3.14
  20  13   5    2.13    1.07
  20  13   7    8.63    6.67
  20  13   9   41.82    3.00
  20  13  11   69.63    5.06
  20  13  13  115.28    8.83
  20  13  15   52.54    4.98
  20  13  17   37.25    3.60
  20  13  19   18.60    2.30
  20  14   0   78.62    8.90
  20  14   2   38.25    4.17
  20  14   4   25.27    4.12
  20  14   6   74.39    8.15
  20  14   8  118.49   12.09
  20  14  10  378.76   30.65
  20  14  12  357.23   34.89
  20  14  14  350.23   31.44
  20  14  16   12.86    1.90
  20  14  18    2.85    1.04
  20  15   1    3.77    1.67
  20  15   3    4.14    1.04
  20  15   5    8.75    1.87
  20  15   7   31.70    2.27
  20  15   9   53.83    3.33
  20  15  11  120.32    8.44
  20  15  13   60.76    5.21
  20  15  15   62.33    6.62
  20  15  17   26.80    3.08
  20  15  19   10.79    1.76
  20  16   0  447.71   41.17
  20  16   2  385.07   35.43
  20  16   4  205.67   26.56
  20  16   6   39.96    3.69
  20  16   8    1.50    0.90
  20  16  10    4.38    3.08
  20  16  12   34.25    4.31
  20  16  14   17.21    2.05
  20  16  16    3.29    1.06
  20  16  18    0.72    1.03
  20  17   1    4.93    1.46
  20  17   3    6.41    1.69
  20  17   5    7.54    2.54
  20  17   7   23.23    2.13
  20  17   9   41.04    3.80
  20  17  11   45.33    4.31
  20  17  13   57.23    6.02
  20  17  15   28.75    2.80
  20  17  17    9.91    1.39
  20  17  19    7.08    1.26
  20  18   0   73.67    9.42
  20  18   2   29.54    4.00
  20  18   4    8.64    1.27
  20  18   6    0.81    1.76
  20  18   8    1.07    0.67
  20  18  10    0.63    1.00
  20  18  12    1.43    1.04
  20  18  14    1.92    0.97
  20  18  16    1.18    1.10
  20  18  18    5.33    2.36
  20  19   1   -2.24    1.23
  20  19   3    0.37    1.20
  20  19   5    8.29    1.58
  20  19   7   13.52    1.67
  20  19   9   20.18    2.04
  20  19  11   32.58    3.06
  20  19  13   22.31    2.41
  20  19  15   14.24    1.75
  20  19  17    5.44    1.23
  20  19  19    0.09    1.58
  20  20   0  582.47   62.99
  20  20   2  513.24   41.77
  20  20   4  232.01   21.28
  20  20   6  156.53   15.40
  20  20   8   83.34    7.45
  20  20  10  153.69   11.25
  20  20  12   38.19    5.16
  20  20  14   11.95    1.87
  20  20  16    3.06    1.18
  20  20  18    4.84    1.23
  20  20  20   36.07    7.80
  21   1   0   47.21    3.77
  21   1   2   35.55    3.88
  21   1   4    4.44    2.39
  21   1   6    1.39    0.83
  21   1   8   11.74    2.21
  21   1  10    9.33    1.36
  21   1  12    7.25    1.43
  21   1  14    3.80    1.12
  21   1  16    5.32    1.33
  21   1  18   -1.65    1.16
  21   1  20   -2.45    1.16
  21   2   1   45.08    3.75
  21   2   3    3.00    2.21
  21   2   5   70.46    3.82
  21   2   7   20.35    1.53
  21   2   9   45.76    3.65
  21   2  11  104.41    7.81
  21   2  13   10.60    3.31
  21   2  15  144.85   12.29
  21   2  17   17.50    1.93
  21   2  19  273.49   18.40
  21   3   0    0.41    1.47
  21   3   2    0.83    1.04
  21   3   4    5.30    1.12
  21   3   6   66.43    3.52
  21   3   8   65.37    3.86
  21   3  10   62.15    3.80
  21   3  12   46.75    4.06
  21   3  14   19.12    6.56
  21   3  16   14.92    3.45
  21   3  18   10.68    1.85
  21   3  20    3.36    1.67
  21   4   1    4.60    1.27
  21   4   3    2.90    0.93
  21   4   5   10.62    1.43
  21   4   7   56.31    2.65
  21   4   9   16.73    2.04
  21   4  11   50.29    4.15
  21   4  13    1.12    0.98
  21   4  15   59.52    5.18
  21   4  17    3.88    1.16
  21   4  19  121.71   11.14
  21   5   0  111.68    5.76
  21   5   2   68.92    4.38
  21   5   4    8.95    1.24
  21   5   6   58.01    4.63
  21   5   8   64.51    3.52
  21   5  10   37.56    2.74
  21   5  12   11.57    1.29
  21   5  14    6.28    2.87
  21   5  16   23.38    2.47
  21   5  18   12.98    2.47
  21   5  20    6.83    3.74
  21   6   1    2.15    0.84
  21   6   3   56.83    3.05
  21   6   5   60.48    3.14
  21   6   7  113.25    4.38
  21   6   9    5.81    1.03
  21   6  11    7.00    0.90
  21   6  13   22.80    2.25
  21   6  15   16.20    4.37
  21   6  17   -2.67    0.87
  21   6  19   62.72    5.95
  21   7   0   13.78    1.30
  21   7   2   19.45    1.46
  21   7   4   58.66    4.28
  21   7   6  108.32    4.75
  21   7   8   42.45    2.48
  21   7  10   16.23    3.48
  21   7  12    8.80    4.46
  21   7  14    9.32    1.07
  21   7  16   55.32   10.70
  21   7  18   15.37    1.96
  21   7  20    3.33    0.93
  21   8   1   13.02    3.00
  21   8   3   67.90    4.55
  21   8   5   63.73    3.36
  21   8   7   61.02   12.73
  21   8   9   25.91    2.10
  21   8  11   28.35    3.40
  21   8  13   95.46    5.82
  21   8  15   13.39    0.97
  21   8  17    8.24    1.03
  21   8  19   23.93    1.88
  21   9   0   61.46    6.41
  21   9   2   45.34    5.95
  21   9   4   22.33    8.41
  21   9   6    4.58    1.01
  21   9   8   27.86    1.98
  21   9  10   64.57    4.84
  21   9  12   90.22   14.04
  21   9  14   67.56    7.54
  21   9  16   44.79    3.55
  21   9  18    6.47    0.81
  21   9  20    5.76    0.95
  21  10   1   17.04    2.64
  21  10   3   63.78    4.14
  21  10   5   32.45    2.90
  21  10   7   11.89    2.01
  21  10   9   80.71    6.34
  21  10  11   85.67    6.16
  21  10  13  237.03   15.80
  21  10  15   31.57    3.11
  21  10  17   19.11    1.65
  21  10  19   11.31    0.84
  21  11   0  145.91    9.73
  21  11   2  120.55    8.89
  21  11   4   44.91    4.67
  21  11   6    7.71    1.90
  21  11   8   25.87    2.04
  21  11  10   89.72    6.97
  21  11  12  109.79    8.03
  21  11  14   48.54    3.68
  21  11  16   38.94    4.01
  21  11  18    6.57    1.03
  21  11  20    4.09    0.93
  21  12   1   13.42    4.51
  21  12   3   43.84    3.17
  21  12   5   12.55    1.47
  21  12   7    4.09    2.15
  21  12   9   72.74    6.77
  21  12  11  109.61    8.75
  21  12  13  183.88   13.96
  21  12  15   38.02    3.26
  21  12  17   19.78    2.11
  21  12  19    0.00    0.83
  21  13   0   18.66    2.85
  21  13   2    9.52    2.30
  21  13   4    2.65    2.68
  21  13   6   18.45    1.36
  21  13   8  106.51    6.36
  21  13  10  196.78   16.26
  21  13  12  175.86   12.34
  21  13  14   98.85    7.60
  21  13  16   27.86    2.79
  21  13  18    1.30    0.95
  21  13  20    5.73    1.26
  21  14   1    5.78    2.25
  21  14   3    9.98    2.15
  21  14   5    2.27    1.52
  21  14   7   15.64    6.37
  21  14   9   63.04    4.12
  21  14  11   57.00    5.30
  21  14  13   99.71    7.69
  21  14  15   19.32    2.22
  21  14  17   19.43    2.41
  21  14  19    1.49    1.07
  21  15   0  183.43   23.18
  21  15   2  150.98   14.54
  21  15   4   58.44    6.10
  21  15   6   12.84    1.73
  21  15   8   12.90    0.86
  21  15  10   31.57    3.16
  21  15  12   55.07    5.47
  21  15  14   23.17    2.68
  21  15  16    6.79    1.13
  21  15  18    2.11    1.30
  21  15  20    2.41    1.09
  21  16   1    6.10    1.18
  21  16   3   12.01    1.44
  21  16   5   28.87    2.91
  21  16   7   42.17    3.14
  21  16   9   41.10    3.08
  21  16  11   38.19    3.69
  21  16  13   21.94    2.22
  21  16  15    5.82    1.06
  21  16  17    6.90    1.13
  21  16  19    9.09    1.41
  21  17   0   44.07    8.87
  21  17   2   15.05    1.79
  21  17   4    7.23    3.65
  21  17   6   -0.69    1.09
  21  17   8    7.75    0.72
  21  17  10   22.54    2.45
  21  17  12   23.38    2.83
  21  17  14   18.34    2.74
  21  17  16    5.46    1.26
  21  17  18    5.44    2.96
  21  17  20    0.49    0.92
  21  18   1   -1.18    2.74
  21  18   3   11.34    1.67
  21  18   5   16.04    1.69
  21  18   7   20.50    2.10
  21  18   9   10.22    0.89
  21  18  11    6.22    1.00
  21  18  13    1.10    0.87
  21  18  15   -0.67    0.93
  21  18  17    3.83    2.77
  21  18  19    8.98    1.35
  21  19   0  368.98   27.09
  21  19   2  312.21   24.55
  21  19   4   95.89    8.31
  21  19   6   40.09    3.51
  21  19   8   21.44    1.75
  21  19  10   11.71    0.98
  21  19  12    1.78    1.03
  21  19  14    4.24    1.12
  21  19  16   10.01    1.41
  21  19  18   10.11    1.79
  21  19  20    5.10    1.32
  21  20   1    1.35    1.96
  21  20   3    2.74    1.30
  21  20   5    2.91    1.33
  21  20   7    2.85    0.97
  21  20   9    7.36    1.21
  21  20  11    2.27    0.72
  21  20  13    5.85    1.16
  21  20  15    3.34    0.95
  21  20  17    3.20    1.85
  21  20  19    4.60    2.28
  21  21   0   -0.75    1.69
  21  21   2    1.47    1.10
  21  21   4    8.80    1.43
  21  21   6    7.77    1.35
  21  21   8    1.32    0.87
  21  21  10    3.23    1.18
  21  21  12    3.97    0.77
  21  21  14    4.54    1.26
  21  21  16   15.97    5.12
  21  21  18   25.11    3.17
  21  21  20   27.69    5.42
  22   0   0    9.47    2.65
  22   1   1    0.40    1.12
  22   1   3    8.81    1.47
  22   1   5   20.70    1.65
  22   1   7   41.48    2.90
  22   1   9   16.61    2.15
  22   1  11   24.95    2.47
  22   1  13    9.47    2.19
  22   1  15    6.86    4.90
  22   1  17    2.10    1.53
  22   1  19    0.87    1.12
  22   1  21    1.56    1.06
  22   2   0   35.15    4.14
  22   2   2  143.92   13.55
  22   2   4   43.17    3.52
  22   2   6   99.74    7.00
  22   2   8   20.99    2.01
  22   2  10   37.65    3.43
  22   2  12    5.06    4.11
  22   2  14   21.39    3.83
  22   2  16   23.03    2.88
  22   2  18   59.76    7.17
  22   2  20   11.88    2.33
  22   3   1   11.78    4.54
  22   3   3   95.74    5.49
  22   3   5  353.23   16.55
  22   3   7  240.39   13.21
  22   3   9  265.63   14.99
  22   3  11  160.39   13.52
  22   3  13   46.57    5.84
  22   3  15    4.77    2.08
  22   3  17    7.08    2.34
  22   3  19    8.26    1.38
  22   3  21    1.78    1.12
  22   4   0   21.61    2.76
  22   4   2   43.59    4.63
  22   4   4   26.95    3.94
  22   4   6  103.83    9.56
  22   4   8   46.52    4.37
  22   4  10    3.19    2.05
  22   4  12   38.49    3.49
  22   4  14   15.75    2.16
  22   4  16   13.90    4.18
  22   4  18   29.74    3.52
  22   4  20   21.31    3.10
  22   5   1   24.95    2.64
  22   5   3  333.82   17.56
  22   5   5  570.70   28.29
  22   5   7  700.79   36.78
  22   5   9  449.94   26.05
  22   5  11  225.40   13.53
  22   5  13   11.06    1.29
  22   5  15    8.24    1.32
  22   5  17   23.66    2.19
  22   5  19    9.87    1.72
  22   5  21    4.00    1.23
  22   6   0  193.82   15.32
  22   6   2   82.55    5.49
  22   6   4  102.73    8.14
  22   6   6    5.64    1.04
  22   6   8   99.16    6.24
  22   6  10   60.80    5.04
  22   6  12   51.79    4.77
  22   6  14    3.05    1.52
  22   6  16    4.89    1.23
  22   6  18    7.83    1.35
  22   6  20   10.71    2.48
  22   7   1   45.89    3.33
  22   7   3  248.66   14.33
  22   7   5  799.26   50.23
  22   7   7  443.33   16.78
  22   7   9  318.42   18.57
  22   7  11   83.76    6.11
  22   7  13    7.20    1.41
  22   7  15   47.67    4.66
  22   7  17   29.22    2.68
  22   7  19   15.51    1.88
  22   7  21    4.75    1.39
  22   8   0   29.94    2.24
  22   8   2   31.08    3.22
  22   8   4   40.81    3.29
  22   8   6  117.76    8.52
  22   8   8  518.40   42.22
  22   8  10  341.45   23.87
  22   8  12  284.74   19.80
  22   8  14   27.37    2.39
  22   8  16   13.70    1.43
  22   8  18   17.13    2.13
  22   8  20    1.24    0.89
  22   9   1   16.70    1.50
  22   9   3  319.53   21.90
  22   9   5  456.45   25.04
  22   9   7  319.86   18.08
  22   9   9   72.69    6.14
  22   9  11   24.10    6.28
  22   9  13   27.89    1.90
  22   9  15   66.17    4.47
  22   9  17   60.59    4.28
  22   9  19   16.01    1.79
  22   9  21   10.34    1.69
  22  10   0  122.34   11.61
  22  10   2   46.11    6.47
  22  10   4    0.35    0.97
  22  10   6   58.58    5.36
  22  10   8  299.71   21.67
  22  10  10  275.51   25.91
  22  10  12  261.09   24.23
  22  10  14   38.61    6.14
  22  10  16    2.54    0.81
  22  10  18   11.28    1.24
  22  10  20   13.30    2.59
  22  11   1   25.21    2.70
  22  11   3  176.25   15.55
  22  11   5  243.10   17.97
  22  11   7   83.77    4.75
  22  11   9   22.97    7.20
  22  11  11    6.44    1.00
  22  11  13   28.04    2.57
  22  11  15   89.50    7.23
  22  11  17   47.10    4.58
  22  11  19   21.02    1.98
  22  11  21    8.63    1.26
  22  12   0    2.57    1.29
  22  12   2    5.29    3.66
  22  12   4   35.38    3.52
  22  12   6   58.11    6.22
  22  12   8  336.05   25.34
  22  12  10  284.23   27.34
  22  12  12  345.26   29.39
  22  12  14   28.76    4.01
  22  12  16    5.90    1.27
  22  12  18    8.90    1.58
  22  12  20   13.47    2.08
  22  13   1    8.29    1.26
  22  13   3   29.51    2.74
  22  13   5   10.47    1.52
  22  13   7    5.72    1.39
  22  13   9   30.71    1.93
  22  13  11   31.44    2.85
  22  13  13   67.68    6.07
  22  13  15   62.03    5.21
  22  13  17   42.75    5.15
  22  13  19   13.24    1.85
  22  13  21    9.52    1.53
  22  14   0   49.79    6.94
  22  14   2   25.68    4.72
  22  14   4   13.29    1.44
  22  14   6    5.29    1.78
  22  14   8   28.87    2.18
  22  14  10   30.43    3.39
  22  14  12   24.01    3.02
  22  14  14    0.26    0.92
  22  14  16    1.47    1.10
  22  14  18    2.74    1.00
  22  14  20    6.90    2.25
  22  15   1    0.17    1.20
  22  15   3    5.81    5.50
  22  15   5    7.85    1.23
  22  15   7   54.86    5.41
  22  15   9   70.29    4.32
  22  15  11   77.92    6.51
  22  15  13   54.83    5.38
  22  15  15   54.32    6.11
  22  15  17   19.81    2.47
  22  15  19    7.74    2.41
  22  15  21    2.62    0.92
  22  16   0   23.51    3.72
  22  16   2   17.76    2.83
  22  16   4    9.91    2.10
  22  16   6    7.29    1.27
  22  16   8   11.66    1.26
  22  16  10    3.16    1.04
  22  16  12    4.31    0.93
  22  16  14    3.05    1.15
  22  16  16    1.69    0.95
  22  16  18    1.20    0.97
  22  16  20    4.38    2.28
  22  17   1    0.06    1.36
  22  17   3    5.59    1.64
  22  17   5   21.33    3.45
  22  17   7   29.27    2.73
  22  17   9   62.41    4.66
  22  17  11   43.04    3.55
  22  17  13   42.11    4.52
  22  17  15   24.64    3.23
  22  17  17   16.46    2.48
  22  17  19    6.65    1.75
  22  17  21   -0.26    0.93
  22  18   0  165.38   15.81
  22  18   2   67.58    7.81
  22  18   4   29.31    4.69
  22  18   6   12.83    2.56
  22  18   8   21.18    2.50
  22  18  10   13.99    1.92
  22  18  12   16.29    3.00
  22  18  14    3.43    1.04
  22  18  16    2.08    1.49
  22  18  18   21.65    4.08
  22  18  20   55.62    6.85
  22  19   1    1.44    1.13
  22  19   3    7.89    1.61
  22  19   5   11.08    2.04
  22  19   7   15.00    1.81
  22  19   9   14.40    1.44
  22  19  11   23.35    2.59
  22  19  13   10.36    1.73
  22  19  15   11.89    2.21
  22  19  17    5.18    1.29
  22  19  19   -0.06    1.00
  22  19  21    3.05    1.70
  22  20   0    3.39    1.35
  22  20   2   11.37    3.26
  22  20   4   11.42    2.02
  22  20   6    9.62    1.58
  22  20   8   -0.37    0.83
  22  20  10    9.62    1.61
  22  20  12   12.90    1.87
  22  20  14    3.82    1.07
  22  20  16    2.79    1.64
  22  20  18   47.01    6.93
  22  20  20  172.77   16.90
  22  21   1    1.75    1.16
  22  21   3    0.57    1.16
  22  21   5    5.47    1.43
  22  21   7    7.45    2.25
  22  21   9   11.46    1.46
  22  21  11    7.32    1.00
  22  21  13   12.99    2.18
  22  21  15    4.24    1.13
  22  21  17    2.83    1.33
  22  21  19    3.89    1.82
  22  21  21    5.15    1.67
  22  22   0   72.89   16.06
  22  22   2   24.41    5.41
  22  22   4   48.57    7.40
  22  22   6   65.64    8.55
  22  22   8  161.28   17.67
  22  22  10  332.38   41.30
  22  22  12  283.97   20.38
  22  22  14  124.72   13.58
  22  22  16   10.42    2.44
  22  22  18   32.04    4.21
  22  22  20  103.51   12.52
  22  22  22   87.69   19.74
  23   1   0   25.65   12.72
  23   1   2    8.35    1.84
  23   1   4   12.92    3.10
  23   1   6    6.19    0.84
  23   1   8   14.10    1.39
  23   1  10   19.06    2.74
  23   1  12    9.79    3.06
  23   1  14    2.11    1.29
  23   1  16    1.06    1.16
  23   1  18    2.99    1.18
  23   1  20    4.57    1.35
  23   1  22    0.69    1.13
  23   2   1    8.37    2.70
  23   2   3    8.86    2.08
  23   2   5   60.04    5.00
  23   2   7   19.23    1.69
  23   2   9   16.12    1.59
  23   2  11    8.34    1.67
  23   2  13    5.15    1.10
  23   2  15   50.26    6.13
  23   2  17    1.72    1.18
  23   2  19   13.09    1.70
  23   2  21   14.82    2.08
  23   3   0    7.92    3.02
  23   3   2   10.51    3.03
  23   3   4   49.82    2.80
  23   3   6  120.07    5.88
  23   3   8  159.25    9.38
  23   3  10  141.13    9.64
  23   3  12   33.91    2.99
  23   3  14    3.89    1.23
  23   3  16    9.06    1.56
  23   3  18   18.25    2.19
  23   3  20    9.04    1.49
  23   3  22    1.75    1.29
  23   4   1    7.98    1.01
  23   4   3   46.32    2.71
  23   4   5  146.34    9.38
  23   4   7   11.22    1.95
  23   4   9   36.45    2.25
  23   4  11    1.01    1.46
  23   4  13    0.46    1.18
  23   4  15   25.24    5.03
  23   4  17   -1.21    1.00
  23   4  19   13.97    1.98
  23   4  21   14.45    2.13
  23   5   0   23.70    1.78
  23   5   2   74.61    5.96
  23   5   4  138.67    6.96
  23   5   6  156.76    6.93
  23   5   8  205.87    9.73
  23   5  10  136.56    7.63
  23   5  12   28.61    2.01
  23   5  14    6.21    2.53
  23   5  16   25.48    3.13
  23   5  18   40.44    5.04
  23   5  20   32.04    4.35
  23   5  22    4.47    1.29
  23   6   1    5.82    0.78
  23   6   3  114.79    5.53
  23   6   5  146.83    7.00
  23   6   7   26.57    1.39
  23   6   9   16.09    1.13
  23   6  11   11.12    1.67
  23   6  13    8.87    1.09
  23   6  15   24.61    3.74
  23   6  17    0.78    1.65
  23   6  19    4.26    1.04
  23   6  21   31.72    4.80
  23   7   0   66.13    4.44
  23   7   2   21.07    2.99
  23   7   4    7.40    0.95
  23   7   6   24.04    1.20
  23   7   8   42.48    1.62
  23   7  10   31.23    2.91
  23   7  12    4.96    2.04
  23   7  14   13.35    1.33
  23   7  16   18.23    2.11
  23   7  18   32.98    3.48
  23   7  20   12.76    1.76
  23   7  22    2.88    1.75
  23   8   1   14.19    1.44
  23   8   3  152.62    8.99
  23   8   5  211.57   10.85
  23   8   7   49.14    2.41
  23   8   9    4.46    1.09
  23   8  11   20.43    1.58
  23   8  13    8.12    0.90
  23   8  15   18.02    1.69
  23   8  17   -0.46    0.78
  23   8  19    1.13    0.83
  23   8  21   56.56    6.07
  23   9   0   10.34    1.43
  23   9   2   18.59    1.50
  23   9   4   31.75    2.31
  23   9   6   14.30    0.98
  23   9   8    5.95    2.16
  23   9  10    1.23    1.10
  23   9  12    5.85    0.87
  23   9  14   27.95    1.49
  23   9  16   18.31    1.29
  23   9  18   18.40    1.76
  23   9  20    7.85    1.18
  23   9  22    1.09    0.90
  23  10   1   24.47    4.26
  23  10   3  115.25    7.95
  23  10   5  168.25   10.28
  23  10   7   29.64    2.50
  23  10   9    2.10    1.01
  23  10  11   34.81    2.87
  23  10  13   13.35    1.29
  23  10  15    9.64    1.00
  23  10  17    1.49    0.61
  23  10  19    2.83    0.67
  23  10  21  130.25   11.40
  23  11   0   16.67    3.62
  23  11   2    6.14    1.16
  23  11   4   -0.55    0.93
  23  11   6   13.84    3.54
  23  11   8   21.93    1.85
  23  11  10   53.20   16.55
  23  11  12   42.69    3.60
  23  11  14   24.59    2.60
  23  11  16   13.33    1.18
  23  11  18    5.00    1.07
  23  11  20    0.37    0.60
  23  11  22    2.15    0.78
  23  12   1    3.85    1.78
  23  12   3   31.01    2.59
  23  12   5   45.57    3.37
  23  12   7    1.96    1.04
  23  12   9    7.28    1.07
  23  12  11   40.16    3.11
  23  12  13   10.37    1.35
  23  12  15    5.99    0.95
  23  12  17    1.82    0.86
  23  12  19    0.74    0.72
  23  12  21  148.05   10.10
  23  13   0    3.80    1.16
  23  13   2    6.70    1.95
  23  13   4    1.33    1.01
  23  13   6    9.38    1.73
  23  13   8    8.95    1.07
  23  13  10   15.14    1.43
  23  13  12    6.30    1.01
  23  13  14    6.67    1.23
  23  13  16    1.18    0.97
  23  13  18    0.97    0.87
  23  13  20    1.43    0.89
  23  13  22    3.54    0.89
  23  14   1    2.42    1.58
  23  14   3   12.61    9.04
  23  14   5   -0.29    1.00
  23  14   7   13.68    1.35
  23  14   9   29.18    1.95
  23  14  11   33.08    3.54
  23  14  13    5.32    0.93
  23  14  15    1.79    0.83
  23  14  17    5.36    1.15
  23  14  19    0.41    0.81
  23  14  21   27.43    3.31
  23  15   0   50.01    4.77
  23  15   2   39.46    4.14
  23  15   4   15.32    1.78
  23  15   6   18.28    1.72
  23  15   8   14.77    1.20
  23  15  10    9.41    1.04
  23  15  12    6.36    0.98
  23  15  14    2.79    0.90
  23  15  16    1.70    0.97
  23  15  18    0.14    0.90
  23  15  20    2.02    1.21
  23  15  22    1.33    0.83
  23  16   1    1.18    1.13
  23  16   3    3.72    1.23
  23  16   5   16.56    1.81
  23  16   7   23.81    2.60
  23  16   9   19.41    1.52
  23  16  11   13.39    1.21
  23  16  13    1.35    1.24
  23  16  15    2.60    1.27
  23  16  17    9.10    2.88
  23  16  19    5.99    1.26
  23  16  21    0.29    1.23
  23  17   0    8.18    1.90
  23  17   2    1.50    1.26
  23  17   4   -0.54    1.12
  23  17   6    0.34    0.89
  23  17   8    2.07    0.98
  23  17  10    2.73    0.61
  23  17  12    1.20    0.78
  23  17  14    2.64    0.95
  23  17  16   12.14    2.11
  23  17  18   27.29    8.57
  23  17  20    7.06    2.08
  23  17  22    1.93    1.27
  23  18   1    5.85    1.21
  23  18   3   18.57    2.13
  23  18   5   45.46    5.13
  23  18   7   22.03    2.54
  23  18   9   17.82    1.72
  23  18  11    3.46    0.78
  23  18  13    2.18    0.80
  23  18  15    3.74    0.89
  23  18  17   12.17    2.28
  23  18  19   14.27    2.53
  23  18  21    2.33    1.03
  23  19   0    8.20    1.33
  23  19   2   11.94    1.69
  23  19   4   13.82    1.73
  23  19   6    3.75    1.04
  23  19   8   -0.35    0.83
  23  19  10    3.49    0.78
  23  19  12    1.95    0.72
  23  19  14    5.90    2.56
  23  19  16    6.08    1.47
  23  19  18   10.73    2.04
  23  19  20   12.34    3.13
  23  19  22    5.00    1.21
  23  20   1    4.87    1.16
  23  20   3   13.36    2.56
  23  20   5   37.04    4.12
  23  20   7   13.16    1.70
  23  20   9    8.37    1.21
  23  20  11    1.49    1.01
  23  20  13    6.48    3.49
  23  20  15    1.87    1.01
  23  20  17    3.78    0.97
  23  20  19    8.44    2.42
  23  20  21   12.79    2.08
  23  21   0   25.19    2.96
  23  21   2   14.62    2.07
  23  21   4   10.99    1.69
  23  21   6   28.98    3.68
  23  21   8   70.59    7.09
  23  21  10  141.16   11.23
  23  21  12  119.18    6.91
  23  21  14   25.87    2.62
  23  21  16    1.04    0.83
  23  21  18    6.44    2.07
  23  21  20    5.36    1.33
  23  21  22    4.81    1.26
  23  22   1    5.67    2.44
  23  22   3    1.75    1.13
  23  22   5    6.88    1.98
  23  22   7    2.38    1.21
  23  22   9    0.61    0.86
  23  22  11    2.82    1.70
  23  22  13    2.27    0.64
  23  22  15    1.23    0.75
  23  22  17    1.35    0.95
  23  22  19    3.02    1.01
  23  22  21    2.74    1.04
  23  23   0   98.82   16.52
  23  23   2   75.18    9.87
  23  23   4   51.47    6.42
  23  23   6    3.03    1.16
  23  23   8    7.06    1.32
  23  23  10   35.18    4.75
  23  23  12   57.88    4.86
  23  23  14   11.23    1.36
  23  23  16    1.78    0.90
  23  23  18   10.70    1.75
  23  23  20   10.91    2.05
  23  23  22    4.20    1.21
  24   0   0  122.00   24.36
  24   1   1    4.46    1.21
  24   1   3   21.35    1.87
  24   1   5   39.01    3.06
  24   1   7   72.29   19.80
  24   1   9   41.88    5.59
  24   1  11   28.55    2.30
  24   1  13    5.53    1.12
  24   1  15    3.23    1.90
  24   1  17    3.40    1.20
  24   1  19    3.11    1.12
  24   1  21    4.05    1.21
  24   1  23    2.80    1.29
  24   2   0   37.53    5.95
  24   2   2   23.11    2.93
  24   2   4  160.86   17.81
  24   2   6    4.26    0.81
  24   2   8   55.76    4.26
  24   2  10    3.05    2.08
  24   2  12   10.17   10.34
  24   2  14  101.98   11.88
  24   2  16   10.54    1.53
  24   2  18   53.65    6.36
  24   2  20    9.07    2.48
  24   2  22  146.81   16.01
  24   3   1   22.86    2.22
  24   3   3  166.75   10.76
  24   3   5  329.33   22.08
  24   3   7  324.88   15.12
  24   3   9  289.44   23.80
  24   3  11  112.64    8.89
  24   3  13   19.95    2.97
  24   3  15    3.52    1.04
  24   3  17   25.07    3.62
  24   3  19   28.56    3.22
  24   3  21    9.21    2.04
  24   3  23    0.37    1.16
  24   4   0  162.17   15.71
  24   4   2  142.12   10.96
  24   4   4  256.85   22.62
  24   4   6    2.65    1.00
  24   4   8   24.88    2.59
  24   4  10    8.55    1.82
  24   4  12    7.97    2.30
  24   4  14   37.99    5.10
  24   4  16    8.76    1.58
  24   4  18   40.55    5.00
  24   4  20    5.10    1.18
  24   4  22   76.54   11.08
  24   5   1   41.60    3.25
  24   5   3  289.69   17.28
  24   5   5  493.18   30.80
  24   5   7  540.88   24.04
  24   5   9  342.73   22.26
  24   5  11  129.88    8.47
  24   5  13    9.75    9.56
  24   5  15   11.94    1.35
  24   5  17   47.49    5.65
  24   5  19   57.83    6.65
  24   5  21   19.51    3.89
  24   5  23    3.39    1.12
  24   6   0   17.91    1.84
  24   6   2    6.56    1.56
  24   6   4    0.93    0.70
  24   6   6   59.30    4.89
  24   6   8   22.75    2.76
  24   6  10   68.02    7.14
  24   6  12   19.14    2.85
  24   6  14   21.36    2.30
  24   6  16    4.60    1.03
  24   6  18    7.51    1.24
  24   6  20    3.78    1.06
  24   6  22    5.58    1.43
  24   7   1   55.55    2.85
  24   7   3  315.60   15.51
  24   7   5  575.46   29.39
  24   7   7  485.76   22.03
  24   7   9  290.07   15.31
  24   7  11   57.43    3.95
  24   7  13    1.29    0.84
  24   7  15   21.39    2.19
  24   7  17   53.28    3.94
  24   7  19   49.52    5.58
  24   7  21    9.94    1.59
  24   7  23    3.69    1.13
  24   8   0   35.06    2.82
  24   8   2   54.80    9.79
  24   8   4   22.56    2.27
  24   8   6   29.11    3.19
  24   8   8   71.07    5.30
  24   8  10   90.48    5.87
  24   8  12   23.92    2.25
  24   8  14    6.63    1.01
  24   8  16    5.33    1.46
  24   8  18    1.21    0.87
  24   8  20   41.97    4.89
  24   8  22   10.62    2.97
  24   9   1   32.68    2.57
  24   9   3  318.95   25.96
  24   9   5  318.63   20.07
  24   9   7  308.89   20.33
  24   9   9  118.71    7.00
  24   9  11   26.19    8.15
  24   9  13    3.23    1.13
  24   9  15   17.81    1.53
  24   9  17   37.76    3.33
  24   9  19   17.21    2.31
  24   9  21   10.02    1.61
  24   9  23    3.55    2.18
  24  10   0    1.92    2.50
  24  10   2    5.42    3.63
  24  10   4   10.22    5.12
  24  10   6   92.09    8.99
  24  10   8  112.29    8.67
  24  10  10  126.32   10.53
  24  10  12   23.08    2.76
  24  10  14    4.51    0.87
  24  10  16    2.04    0.63
  24  10  18   10.77    1.81
  24  10  20  120.67   11.32
  24  10  22   90.62    8.50
  24  11   1   23.38    2.27
  24  11   3   97.33    7.66
  24  11   5  130.49   16.47
  24  11   7   51.64    3.95
  24  11   9   16.72    1.62
  24  11  11    0.06    1.04
  24  11  13    2.02    0.83
  24  11  15   19.72    1.85
  24  11  17   11.83    1.29
  24  11  19   10.01    1.12
  24  11  21    1.65    0.72
  24  11  23    2.33    1.43
  24  12   0    9.53    4.95
  24  12   2    3.72    3.14
  24  12   4    5.19    1.18
  24  12   6   17.47    2.71
  24  12   8   32.22    2.90
  24  12  10   21.41    2.13
  24  12  12    1.00    0.75
  24  12  14   13.81    2.15
  24  12  16   12.63    2.38
  24  12  18   36.01    3.89
  24  12  20  201.84   17.16
  24  12  22  130.20   12.32
  24  13   1    5.41    1.82
  24  13   3   15.17    2.10
  24  13   5    0.70    1.21
  24  13   7    2.68    1.65
  24  13   9    2.33    0.60
  24  13  11    3.78    0.78
  24  13  13    7.68    1.04
  24  13  15    5.90    1.13
  24  13  17    9.32    1.49
  24  13  19    4.05    1.00
  24  13  21    2.33    0.66
  24  13  23    2.30    0.80
  24  14   0  127.69   13.70
  24  14   2   97.61    9.87
  24  14   4   37.40    3.80
  24  14   6   28.10    3.16
  24  14   8    6.67    1.00
  24  14  10    3.77    0.84
  24  14  12   17.71    2.19
  24  14  14   28.23    3.71
  24  14  16   13.10    2.18
  24  14  18   10.86    1.95
  24  14  20   76.59    7.32
  24  14  22   57.52    5.29
  24  15   1    1.15    1.20
  24  15   3    6.19    1.76
  24  15   5    9.70    1.41
  24  15   7   18.39    1.73
  24  15   9   17.65    1.72
  24  15  11   17.90    1.87
  24  15  13    3.43    1.09
  24  15  15    3.13    0.98
  24  15  17    2.93    1.10
  24  15  19    1.29    0.98
  24  15  21    0.23    0.84
  24  15  23   -0.84    0.60
  24  16   0   26.66    3.98
  24  16   2    8.09    1.67
  24  16   4   10.57    2.18
  24  16   6    3.29    1.04
  24  16   8    4.89    0.95
  24  16  10    1.84    0.67
  24  16  12    7.16    1.09
  24  16  14   10.50    1.58
  24  16  16    3.77    1.29
  24  16  18    2.30    1.12
  24  16  20   -0.77    0.84
  24  16  22   -0.43    0.75
  24  17   1    3.45    1.16
  24  17   3   16.49    1.90
  24  17   5   49.11    5.30
  24  17   7   51.78    4.60
  24  17   9   33.93    2.79
  24  17  11   12.07    1.24
  24  17  13   10.31    1.78
  24  17  15    5.10    1.09
  24  17  17    2.67    1.06
  24  17  19    0.64    0.95
  24  17  21    0.95    0.98
  24  17  23    0.72    0.70
  24  18   0  100.08   12.12
  24  18   2   76.39    9.62
  24  18   4   54.50    6.51
  24  18   6    2.28    1.18
  24  18   8    1.10    0.84
  24  18  10   12.92    1.90
  24  18  12   19.54    2.94
  24  18  14   14.57    2.68
  24  18  16    5.00    1.09
  24  18  18    9.32    1.82
  24  18  20   18.86    3.92
  24  18  22   21.41    4.34
  24  19   1   -0.77    1.24
  24  19   3   20.75    3.20
  24  19   5   60.17    7.06
  24  19   7   60.04    5.42
  24  19   9   17.55    3.19
  24  19  11    7.78    1.10
  24  19  13    3.63    0.84
  24  19  15    2.77    0.90
  24  19  17    4.70    0.92
  24  19  19    1.33    1.55
  24  19  21    0.75    0.78
  24  19  23   -0.18    0.80
  24  20   0   13.90    2.59
  24  20   2    4.11    1.23
  24  20   4    4.11    1.30
  24  20   6    1.69    1.13
  24  20   8   34.98    4.73
  24  20  10  133.43   12.86
  24  20  12  133.50    9.78
  24  20  14   76.28    7.26
  24  20  16   -0.20    0.86
  24  20  18   18.57    3.17
  24  20  20   50.23    6.85
  24  20  22   74.67    9.16
  24  21   1    4.15    1.88
  24  21   3    8.35    1.62
  24  21   5   33.19    5.21
  24  21   7   21.45    2.74
  24  21   9    6.60    1.13
  24  21  11    3.63    0.90
  24  21  13    1.99    0.66
  24  21  15    2.15    1.36
  24  21  17    0.21    1.35
  24  21  19   -1.15    0.87
  24  21  21    2.53    1.03
  24  21  23    5.10    1.69
  24  22   0  198.50   25.22
  24  22   2  103.11   13.68
  24  22   4   51.07    6.16
  24  22   6    3.65    1.20
  24  22   8    7.85    2.34
  24  22  10   64.14    7.55
  24  22  12  109.70    9.19
  24  22  14   60.86    5.42
  24  22  16    4.29    3.17
  24  22  18   20.07    4.47
  24  22  20   63.32    8.32
  24  22  22   89.20   11.78
  24  23   1    1.10    1.85
  24  23   3    0.87    1.30
  24  23   5    1.59    1.15
  24  23   7    4.20    1.18
  24  23   9    0.61    1.13
  24  23  11    2.90    0.98
  24  23  13    0.75    0.61
  24  23  15    1.69    0.58
  24  23  17    0.26    0.77
  24  23  19    0.23    0.72
  24  23  21    1.95    0.90
  24  23  23    3.52    1.16
  24  24   0    0.81    1.56
  24  24   2    2.68    1.50
  24  24   4   10.16    1.98
  24  24   6   79.57   11.52
  24  24   8  131.43   21.10
  24  24  10  166.95   16.35
  24  24  12  179.10   16.15
  24  24  14   67.84    7.43
  24  24  16    3.25    1.79
  24  24  18    9.04    2.30
  24  24  20   65.46   10.07
  24  24  22   63.61    9.07
  24  24  24   46.05   11.51
  25   1   0   17.93   14.80
  25   1   2    3.48    1.00
  25   1   4    9.67    1.09
  25   1   6   14.02    2.44
  25   1   8   22.23    1.62
  25   1  10   14.57    1.85
  25   1  12    1.23    2.24
  25   1  14   -0.48    0.93
  25   1  16    1.84    1.09
  25   1  18    3.95    1.21
  25   1  20    5.42    1.43
  25   1  22    2.45    1.29
  25   1  24    1.13    2.34
  25   2   1    2.19    1.52
  25   2   3  102.14    6.47
  25   2   5   12.98    2.48
  25   2   7   73.87    3.89
  25   2   9    4.38    1.73
  25   2  11   -0.21    0.98
  25   2  13   57.17    5.33
  25   2  15   25.90    2.51
  25   2  17   93.90    9.90
  25   2  19   63.61    7.94
  25   2  21   99.75   10.94
  25   2  23    0.69    1.20
  25   3   0  128.85   14.51
  25   3   2  115.75    7.51
  25   3   4  100.93    6.60
  25   3   6  164.86   11.63
  25   3   8  179.62    9.22
  25   3  10  147.27   10.10
  25   3  12   23.66    2.60
  25   3  14    0.03    0.95
  25   3  16   12.87    1.96
  25   3  18   34.69    3.97
  25   3  20   35.83    5.06
  25   3  22    8.87    1.92
  25   3  24    3.45    1.04
  25   4   1    9.32    1.79
  25   4   3   91.76    6.18
  25   4   5    2.68    4.21
  25   4   7   65.92    3.60
  25   4   9    3.77    1.20
  25   4  11    3.43    2.10
  25   4  13   37.79    4.89
  25   4  15   14.88    1.55
  25   4  17   56.83    6.01
  25   4  19   28.93    4.34
  25   4  21   46.66    6.70
  25   4  23    8.26    4.08
  25   5   0   24.81    8.54
  25   5   2   11.72    2.05
  25   5   4    1.85    1.47
  25   5   6   27.80    1.82
  25   5   8   71.84    3.95
  25   5  10   54.35    4.34
  25   5  12    4.57    0.86
  25   5  14    3.08    1.20
  25   5  16   26.43    3.03
  25   5  18   53.57    6.57
  25   5  20   75.56    8.69
  25   5  22   27.69    3.65
  25   5  24    0.92    1.24
  25   6   1   12.17    1.09
  25   6   3  134.25    9.32
  25   6   5   29.83    1.73
  25   6   7   83.56    3.98
  25   6   9   14.96    1.61
  25   6  11   -0.74    0.81
  25   6  13   13.27    2.04
  25   6  15   12.12    1.59
  25   6  17   13.07    2.18
  25   6  19    2.76    1.10
  25   6  21    1.49    1.52
  25   6  23   40.88    6.77
  25   7   0   81.52    5.23
  25   7   2   78.00    4.05
  25   7   4   76.46    4.09
  25   7   6   84.75    4.14
  25   7   8  103.32    4.57
  25   7  10   54.77    3.60
  25   7  12    4.34    0.87
  25   7  14    1.98    0.83
  25   7  16   24.47    2.59
  25   7  18   59.44    9.38
  25   7  20   60.83    7.85
  25   7  22   18.45    2.87
  25   7  24    2.25    1.10
  25   8   1   24.12    1.56
  25   8   3  179.76    7.57
  25   8   5   70.72    3.69
  25   8   7  106.33    4.47
  25   8   9    8.81    0.81
  25   8  11    1.95    0.61
  25   8  13    2.48    0.69
  25   8  15    9.61    2.76
  25   8  17    0.05    1.07
  25   8  19    8.98    1.78
  25   8  21   24.59    6.45
  25   8  23   94.76   10.11
  25   9   0    3.98    0.92
  25   9   2    2.04    1.00
  25   9   4    5.72    0.86
  25   9   6   11.49    1.07
  25   9   8   10.14    0.80
  25   9  10    3.88    0.61
  25   9  12   -1.10    0.57
  25   9  14    3.89    0.64
  25   9  16    3.74    0.80
  25   9  18    9.30    1.50
  25   9  20    7.28    1.41
  25   9  22    3.40    1.33
  25   9  24    0.86    1.87
  25  10   1   13.30    1.59
  25  10   3  133.01   13.85
  25  10   5   45.56    3.62
  25  10   7   57.89    4.80
  25  10   9    6.13    0.60
  25  10  11    2.87    1.24
  25  10  13    4.51    1.85
  25  10  15   -1.09    0.57
  25  10  17    2.79    0.75
  25  10  19   42.02    4.38
  25  10  21   67.77    8.15
  25  10  23  116.29   11.42
  25  11   0    2.94    1.03
  25  11   2    2.70    1.24
  25  11   4   -1.78    0.86
  25  11   6    0.52    1.06
  25  11   8    2.41    0.61
  25  11  10    0.46    0.63
  25  11  12    2.85    0.74
  25  11  14    2.67    0.66
  25  11  16    1.30    0.58
  25  11  18    0.64    0.55
  25  11  20    2.87    2.67
  25  11  22    0.89    0.78
  25  11  24    3.06    2.77
  25  12   1    2.01    1.13
  25  12   3   26.42    2.50
  25  12   5    8.95    2.11
  25  12   7    4.83    0.83
  25  12   9    1.92    1.87
  25  12  11    4.01    1.04
  25  12  13    2.79    0.77
  25  12  15    1.33    0.78
  25  12  17    5.00    0.83
  25  12  19   42.60    3.72
  25  12  21   87.74    7.29
  25  12  23  127.00   12.47
  25  13   0   71.18    5.52
  25  13   2   49.77    4.67
  25  13   4   33.01    3.94
  25  13   6   12.95    1.26
  25  13   8    2.70    0.70
  25  13  10    2.39    0.61
  25  13  12    3.06    0.72
  25  13  14    3.28    0.90
  25  13  16    3.75    0.92
  25  13  18    1.10    0.72
  25  13  20    1.81    0.77
  25  13  22    2.25    0.86
  25  13  24    0.05    1.03
  25  14   1    1.12    1.56
  25  14   3   -0.81    1.39
  25  14   5    3.51    0.95
  25  14   7    2.76    0.89
  25  14   9    4.12    0.66
  25  14  11    2.83    1.00
  25  14  13    5.07    1.00
  25  14  15    0.81    0.80
  25  14  17    1.30    0.86
  25  14  19   17.10    2.07
  25  14  21   26.10    2.59
  25  14  23   26.71    3.37
  25  15   0   25.70    2.24
  25  15   2   23.57    3.16
  25  15   4   17.65    2.13
  25  15   6    9.75    1.32
  25  15   8    6.48    1.12
  25  15  10   -0.14    0.57
  25  15  12    0.00    0.69
  25  15  14    1.73    0.81
  25  15  16   -0.55    0.80
  25  15  18    0.72    0.84
  25  15  20    0.80    0.86
  25  15  22    0.72    0.58
  25  15  24    1.03    0.58
  25  16   1    3.13    1.00
  25  16   3   11.29    1.73
  25  16   5   37.53    3.71
  25  16   7   20.84    2.13
  25  16   9    3.91    0.78
  25  16  11    1.41    0.60
  25  16  13    6.10    1.78
  25  16  15    2.76    1.98
  25  16  17   -0.37    0.83
  25  16  19    0.81    0.81
  25  16  21    1.00    0.78
  25  16  23    0.52    0.70
  25  17   0  124.32   11.42
  25  17   2   87.80    7.40
  25  17   4   45.23    4.98
  25  17   6   10.80    1.73
  25  17   8    0.03    0.81
  25  17  10    3.57    0.66
  25  17  12    4.78    0.78
  25  17  14    7.65    2.97
  25  17  16   -0.44    0.95
  25  17  18    4.20    1.56
  25  17  20    0.95    0.98
  25  17  22    1.56    1.04
  25  17  24    1.55    1.15
  25  18   1    2.70    1.06
  25  18   3   44.50    5.30
  25  18   5   68.22    6.73
  25  18   7   51.72    5.01
  25  18   9    6.67    1.20
  25  18  11    0.61    0.58
  25  18  13    1.36    0.69
  25  18  15    1.59    0.80
  25  18  17    4.20    2.83
  25  18  19    0.83    1.49
  25  18  21    1.62    1.07
  25  18  23    1.13    0.84
  25  19   0   52.88    6.07
  25  19   2   51.82    6.73
  25  19   4   26.72    3.57
  25  19   6    2.82    1.46
  25  19   8    7.81    1.82
  25  19  10   33.60    3.51
  25  19  12   50.54    3.72
  25  19  14   16.89    1.85
  25  19  16    0.31    0.84
  25  19  18    1.88    1.47
  25  19  20    2.73    1.13
  25  19  22    2.21    0.83
  25  19  24    0.83    0.75
  25  20   1    1.56    1.12
  25  20   3   39.61    5.32
  25  20   5   68.54    7.45
  25  20   7   55.26    7.02
  25  20   9    6.74    1.23
  25  20  11    1.85    0.66
  25  20  13    1.53    0.70
  25  20  15    1.12    0.89
  25  20  17   -0.67    0.84
  25  20  19    1.75    0.86
  25  20  21    4.37    1.10
  25  20  23    5.32    1.65
  25  21   0  112.38   10.77
  25  21   2   88.38    9.32
  25  21   4   39.64    6.28
  25  21   6    2.16    1.18
  25  21   8   16.47    2.21
  25  21  10   63.53    7.42
  25  21  12   83.80    7.02
  25  21  14   24.50    2.80
  25  21  16    1.21    0.72
  25  21  18    0.66    0.80
  25  21  20    4.86    1.32
  25  21  22    5.81    1.36
  25  21  24    1.61    1.15
  25  22   1    2.74    1.27
  25  22   3   11.28    2.22
  25  22   5   31.60    4.66
  25  22   7   29.91    4.95
  25  22   9    3.57    0.97
  25  22  11    0.90    0.80
  25  22  13    0.29    0.57
  25  22  15    1.06    0.78
  25  22  17    0.55    0.69
  25  22  19    2.38    1.23
  25  22  21    3.19    1.15
  25  22  23    5.61    1.32
  25  23   0    0.87    1.20
  25  23   2    2.97    2.11
  25  23   4    1.26    1.30
  25  23   6   34.88    4.67
  25  23   8  102.93   11.48
  25  23  10  148.21   13.73
  25  23  12  117.24    9.79
  25  23  14   28.35    2.94
  25  23  16    0.46    0.69
  25  23  18    6.11    1.95
  25  23  20    2.02    1.18
  25  23  22    5.19    1.29
  25  23  24    1.84    0.98
  25  24   1    0.46    1.18
  25  24   3    4.96    2.71
  25  24   5    1.70    1.09
  25  24   7    1.46    1.12
  25  24   9    0.06    0.92
  25  24  11   -0.23    0.84
  25  24  13   -0.67    0.70
  25  24  15    3.40    1.53
  25  24  17    1.03    0.67
  25  24  19    2.88    1.81
  25  24  21    0.21    0.77
  25  24  23    0.49    0.78
  25  25   0   17.25    3.92
  25  25   2   19.83    3.48
  25  25   4    3.92    1.16
  25  25   6    3.78    2.76
  25  25   8   21.90    4.09
  25  25  10   27.64    4.89
  25  25  12   28.78    4.24
  25  25  14    4.58    1.00
  25  25  16    1.85    0.89
  25  25  18    2.04    0.78
  25  25  20    3.54    1.36
  25  25  22    1.87    1.00
  25  25  24    0.15    0.81
  26   0   0   32.30   10.14
  26   1   1    7.75    5.19
  26   1   3    7.46    1.43
  26   1   5   13.35    1.50
  26   1   7   17.76    1.65
  26   1   9    6.44    0.97
  26   1  11    2.47    0.95
  26   1  13    0.28    0.97
  26   1  15    1.98    0.98
  26   1  17    5.53    1.27
  26   1  19    8.20    2.30
  26   1  21    3.48    1.15
  26   1  23    1.81    1.29
  26   1  25    2.21    1.27
  26   2   0  129.44   12.44
  26   2   2  310.19   30.25
  26   2   4   20.98   10.97
  26   2   6  249.19   20.49
  26   2   8   23.20    2.19
  26   2  10   12.57    1.96
  26   2  12   11.40    1.59
  26   2  14   10.74    1.67
  26   2  16  159.79   17.15
  26   2  18  198.25   20.21
  26   2  20  269.09   29.37
  26   2  22   13.79    3.48
  26   2  24   18.80    3.57
  26   3   1    9.75    1.53
  26   3   3   69.78    6.33
  26   3   5  145.45   11.16
  26   3   7  111.98    6.70
  26   3   9   66.79    4.64
  26   3  11   12.63    1.49
  26   3  13    0.70    0.84
  26   3  15    8.49    1.30
  26   3  17   46.26    6.68
  26   3  19   48.39    7.02
  26   3  21   22.10    3.74
  26   3  23    3.03    1.18
  26   3  25    1.18    1.15
  26   4   0   28.61    2.74
  26   4   2    7.98    1.82
  26   4   4  138.12   11.78
  26   4   6   11.00    1.23
  26   4   8   19.72    1.98
  26   4  10   15.49    1.67
  26   4  12   37.70    4.12
  26   4  14   17.74    2.96
  26   4  16   98.97   11.00
  26   4  18  128.04   15.42
  26   4  20   96.03   12.35
  26   4  22   10.02    5.36
  26   4  24    1.84    1.07
  26   5   1   16.00    1.85
  26   5   3  118.69    9.56
  26   5   5  237.98   17.64
  26   5   7  266.44   15.83
  26   5   9  114.22    6.31
  26   5  11   26.75    9.61
  26   5  13    0.32    0.86
  26   5  15   15.43    2.11
  26   5  17   73.49    8.08
  26   5  19  101.53   11.63
  26   5  21   54.89    7.14
  26   5  23    9.35    2.31
  26   5  25    0.97    0.98
  26   6   0  220.21   17.04
  26   6   2  269.72   27.37
  26   6   4   11.60    1.85
  26   6   6  112.69    8.17
  26   6   8    3.48    0.75
  26   6  10    2.02    1.00
  26   6  12    1.50    0.75
  26   6  14    2.41    0.83
  26   6  16    9.94    1.87
  26   6  18   20.09    2.77
  26   6  20    3.72    1.30
  26   6  22    4.87    3.33
  26   6  24    2.07    1.64
  26   7   1   21.79    1.53
  26   7   3  133.16    8.50
  26   7   5  272.45   18.28
  26   7   7  264.95   16.09
  26   7   9  161.41   11.00
  26   7  11   16.81    1.55
  26   7  13    3.51    1.06
  26   7  15    8.73    1.35
  26   7  17   54.18    5.36
  26   7  19   97.27    9.96
  26   7  21   43.53    5.67
  26   7  23   14.51    2.91
  26   7  25    2.99    1.01
  26   8   0    8.37    0.89
  26   8   2   21.71    1.99
  26   8   4   27.72    2.93
  26   8   6    6.44    1.39
  26   8   8   14.07    1.20
  26   8  10    9.52    1.55
  26   8  12    3.08    0.81
  26   8  14   -0.93    0.75
  26   8  16    1.00    1.06
  26   8  18    3.85    1.15
  26   8  20   13.61    3.48
  26   8  22   35.32    6.86
  26   8  24   15.63    3.43
  26   9   1    4.64    0.81
  26   9   3   74.24    5.12
  26   9   5  113.33    7.25
  26   9   7  147.95    8.24
  26   9   9   62.20    3.25
  26   9  11    7.95    0.80
  26   9  13    1.73    0.66
  26   9  15    1.24    0.78
  26   9  17   19.28    2.42
  26   9  19   20.61    2.45
  26   9  21   13.53    2.47
  26   9  23    4.75    1.24
  26   9  25    2.02    0.95
  26  10   0    6.41    2.15
  26  10   2    7.95    1.24
  26  10   4   12.12    1.72
  26  10   6    3.51    0.74
  26  10   8   11.37    1.47
  26  10  10    3.29    0.69
  26  10  12   17.82    1.70
  26  10  14   13.94    1.44
  26  10  16   28.72    3.40
  26  10  18   65.45    6.73
  26  10  20   72.88   11.39
  26  10  22  106.02   11.17
  26  10  24   29.67    5.59
  26  11   1    1.81    0.86
  26  11   3   11.54    1.36
  26  11   5   17.28    1.61
  26  11   7   12.61    1.30
  26  11   9    8.83    0.81
  26  11  11    5.46    0.64
  26  11  13    4.06    0.70
  26  11  15    1.33    0.55
  26  11  17    2.02    0.61
  26  11  19    1.03    0.75
  26  11  21    0.77    0.75
  26  11  23    1.09    0.90
  26  11  25   -0.37    1.03
  26  12   0   32.45    3.49
  26  12   2   10.37    1.39
  26  12   4   45.51    5.21
  26  12   6   -0.44    0.78
  26  12   8    3.43    0.93
  26  12  10   15.78    1.18
  26  12  12   63.68    7.26
  26  12  14   61.43    6.13
  26  12  16   80.95    6.36
  26  12  18   96.40    7.40
  26  12  20  136.65   12.60
  26  12  22  101.41   12.01
  26  12  24   35.03    4.49
  26  13   1    0.80    1.38
  26  13   3   -0.49    0.97
  26  13   5   -0.75    0.90
  26  13   7    0.61    0.75
  26  13   9    1.49    0.63
  26  13  11    2.42    0.69
  26  13  13    5.09    0.81
  26  13  15    3.46    0.84
  26  13  17    2.39    1.23
  26  13  19    0.95    0.58
  26  13  21    1.58    1.01
  26  13  23    1.61    1.13
  26  13  25    1.65    0.75
  26  14   0   29.21    3.60
  26  14   2    5.84    1.41
  26  14   4   30.39    3.63
  26  14   6    3.72    0.84
  26  14   8    1.00    0.75
  26  14  10   17.13    1.81
  26  14  12   78.07    5.65
  26  14  14   24.70    3.34
  26  14  16   25.88    3.94
  26  14  18   33.08    3.94
  26  14  20   40.85    3.66
  26  14  22   19.83    2.38
  26  14  24    7.09    1.85
  26  15   1    1.50    1.07
  26  15   3    9.27    1.21
  26  15   5   18.27    2.30
  26  15   7    9.01    1.41
  26  15   9    2.91    1.33
  26  15  11    3.23    0.70
  26  15  13    3.98    0.72
  26  15  15    1.93    0.75
  26  15  17    1.61    1.26
  26  15  19    0.98    0.70
  26  15  21    2.05    1.10
  26  15  23    0.05    0.55
  26  15  25   -0.21    0.60
  26  16   0  178.02   16.58
  26  16   2  152.97   15.09
  26  16   4  128.44   15.55
  26  16   6    8.58    1.73
  26  16   8    1.18    0.97
  26  16  10   23.34    2.79
  26  16  12   71.47    6.04
  26  16  14   19.11    2.65
  26  16  16    9.49    1.76
  26  16  18    6.22    1.44
  26  16  20    3.74    1.10
  26  16  22    0.72    0.72
  26  16  24    2.19    1.29
  26  17   1    5.49    1.15
  26  17   3   30.14    3.69
  26  17   5   84.22    8.50
  26  17   7   51.33    5.82
  26  17   9   12.57    1.75
  26  17  11    1.87    0.58
  26  17  13    1.41    0.81
  26  17  15    0.31    1.03
  26  17  17    0.64    0.87
  26  17  19    0.18    0.92
  26  17  21   -0.78    0.66
  26  17  23    0.90    0.78
  26  17  25    1.55    0.52
  26  18   0  252.48   26.42
  26  18   2  243.27   29.31
  26  18   4  127.20   18.05
  26  18   6   20.30    4.43
  26  18   8    4.03    1.04
  26  18  10   54.58    5.87
  26  18  12   86.74    6.53
  26  18  14   22.31    2.87
  26  18  16    8.14    1.79
  26  18  18    0.48    0.77
  26  18  20    0.00    0.75
  26  18  22   13.42    3.08
  26  18  24    8.01    1.38
  26  19   1    6.27    1.47
  26  19   3   46.57    5.58
  26  19   5  100.40    9.50
  26  19   7   90.25   10.02
  26  19   9   31.03    5.04
  26  19  11    4.20    0.95
  26  19  13    0.74    0.69
  26  19  15    2.47    1.24
  26  19  17    0.74    0.80
  26  19  19    1.73    0.86
  26  19  21    1.46    0.69
  26  19  23    0.41    0.78
  26  19  25    0.40    0.58
  26  20   0  361.75   36.94
  26  20   2  250.38   30.22
  26  20   4   94.27   13.50
  26  20   6    9.10    1.64
  26  20   8   12.84    2.33
  26  20  10   73.40    7.46
  26  20  12  116.98   10.44
  26  20  14   37.66    4.09
  26  20  16    6.07    2.11
  26  20  18    2.56    0.90
  26  20  20    5.32    1.43
  26  20  22   25.83    4.11
  26  20  24   15.14    3.39
  26  21   1    2.39    1.26
  26  21   3   19.48    2.93
  26  21   5   50.89    8.26
  26  21   7   37.71    5.44
  26  21   9   17.94    1.98
  26  21  11    1.75    0.87
  26  21  13   -0.49    0.57
  26  21  15    0.66    0.75
  26  21  17    0.60    0.72
  26  21  19    0.81    0.67
  26  21  21   -0.02    0.78
  26  21  23    1.24    0.64
  26  21  25   -0.63    0.63
  26  22   0   16.63    3.85
  26  22   2   22.36    3.89
  26  22   4    3.59    1.24
  26  22   6   -0.38    1.55
  26  22   8   31.15    5.81
  26  22  10   86.33   10.50
  26  22  12  115.92   13.22
  26  22  14   21.41    4.15
  26  22  16    1.29    0.69
  26  22  18   10.59    2.41
  26  22  20   23.41    3.51
  26  22  22   42.92    7.25
  26  22  24   20.72    4.06
  26  23   1    0.40    1.18
  26  23   3    4.21    1.93
  26  23   5   11.16    4.69
  26  23   7   24.04    6.25
  26  23   9    6.30    1.50
  26  23  11    1.13    0.93
  26  23  13    3.68    2.53
  26  23  15    1.76    0.77
  26  23  17    0.40    0.61
  26  23  19    0.41    0.70
  26  23  21    1.18    0.78
  26  23  23    0.61    0.64
  26  23  25   -0.40    0.66
  26  24   0   26.52    5.53
  26  24   2   21.16    5.21
  26  24   4    4.08    1.27
  26  24   6    0.31    1.09
  26  24   8   15.60    3.13
  26  24  10   37.14    6.18
  26  24  12   32.24    4.31
  26  24  14   10.62    1.96
  26  24  16    1.99    1.09
  26  24  18    2.22    1.00
  26  24  20   13.81    3.26
  26  24  22   25.51    4.40
  26  24  24    9.96    2.77
  26  25   1    2.24    2.28
  26  25   3   -2.21    1.04
  26  25   5   -0.23    1.10
  26  25   7    3.08    2.15
  26  25   9    0.52    0.95
  26  25  11    0.86    1.58
  26  25  13    2.48    1.03
  26  25  15    1.18    0.72
  26  25  17    0.26    0.52
  26  25  19   -0.21    0.58
  26  25  21    0.41    0.90
  26  25  23    0.43    0.67
  26  26   0    0.06    1.65
  26  26   2    1.79    1.27
  26  26   4    6.53    2.53
  26  26   6   11.71    2.47
  26  26   8   23.83    4.63
  26  26  10   21.59    3.54
  26  26  12    5.78    1.72
  26  26  14    0.54    0.69
  26  26  16    0.08    0.60
  26  26  18    5.29    0.97
  26  26  20    7.65    1.82
  26  26  22    6.04    1.84
  27   1   0   23.25    3.03
  27   1   2   20.01    1.99
  27   1   4   11.48    1.43
  27   1   6    9.85    3.11
  27   1   8    9.24    0.98
  27   1  10    3.77    1.01
  27   1  12    0.67    1.00
  27   1  14    1.64    1.07
  27   1  16    4.63    1.03
  27   1  18    5.29    1.35
  27   1  20    9.19    4.20
  27   1  22    3.86    1.56
  27   1  24    1.47    1.06
  27   1  26   -0.58    1.04
  27   2   1   19.26    2.24
  27   2   3   16.37    1.84
  27   2   5  144.21   11.39
  27   2   7   -0.02    0.72
  27   2   9    7.03    0.72
  27   2  11    0.86    0.78
  27   2  13    4.75    1.04
  27   2  15  108.35   10.54
  27   2  17  198.48   18.86
  27   2  19  197.70   20.96
  27   2  21   47.39    6.91
  27   2  23   30.88    4.98
  27   2  25   -0.55    1.23
  27   3   0   13.15    1.62
  27   3   2   19.71    1.99
  27   3   4    8.23    1.27
  27   3   6   -0.98    0.87
  27   3   8    2.25    0.67
  27   3  10    0.38    0.67
  27   3  12    0.61    0.86
  27   3  14    6.62    1.43
  27   3  16   40.87    4.44
  27   3  18   56.40    6.63
  27   3  20   52.73    7.88
  27   3  22   26.80    6.21
  27   3  24    2.50    1.30
  27   3  26    0.67    1.09
  27   4   1   13.02    1.47
  27   4   3    8.34    1.21
  27   4   5  116.44    9.55
  27   4   7    3.25    1.00
  27   4   9    2.21    0.64
  27   4  11    1.21    0.95
  27   4  13    7.26    1.20
  27   4  15   72.08    7.65
  27   4  17  112.32   11.58
  27   4  19   78.81    8.34
  27   4  21   17.15    3.40
  27   4  23    6.94    1.59
  27   4  25   -0.86    1.18
  27   5   0  159.42   11.84
  27   5   2  140.04   12.21
  27   5   4   94.99    8.26
  27   5   6  121.21    9.01
  27   5   8  108.99    6.41
  27   5  10   51.32    4.37
  27   5  12   12.47    1.20
  27   5  14   -0.06    0.90
  27   5  16   42.58    5.87
  27   5  18   87.30    9.26
  27   5  20   70.84    9.47
  27   5  22   48.99    8.76
  27   5  24    4.75    1.75
  27   5  26    0.49    1.06
  27   6   1    9.33    1.49
  27   6   3   -0.84    1.47
  27   6   5  127.60    9.41
  27   6   7   14.30    1.61
  27   6   9    7.52    0.87
  27   6  11    2.04    0.72
  27   6  13    1.72    0.92
  27   6  15   16.63    2.02
  27   6  17   18.68    2.65
  27   6  19    6.80    1.33
  27   6  21    2.25    1.78
  27   6  23    0.98    1.12
  27   6  25    3.10    1.33
  27   7   0    1.44    0.80
  27   7   2   -2.08    0.84
  27   7   4    2.07    0.77
  27   7   6   10.93    1.10
  27   7   8    9.55    1.21
  27   7  10    1.64    0.58
  27   7  12    1.69    0.78
  27   7  14    4.15    1.01
  27   7  16   41.31    4.12
  27   7  18   59.06    7.22
  27   7  20   85.60    9.70
  27   7  22   26.10    5.53
  27   7  24    9.36    4.38
  27   7  26    0.09    0.89
  27   8   1    9.42    0.81
  27   8   3    3.63    0.81
  27   8   5   98.91    5.42
  27   8   7    9.33    0.84
  27   8   9    6.60    0.61
  27   8  11    9.79    1.06
  27   8  13    0.41    0.80
  27   8  15    1.79    0.81
  27   8  17    8.04    3.88
  27   8  19    4.84    1.33
  27   8  21   18.23    8.67
  27   8  23   21.50    4.87
  27   8  25   10.80    2.47
  27   9   0   25.96    1.72
  27   9   2   11.34    0.92
  27   9   4    2.36    0.74
  27   9   6    7.13    0.74
  27   9   8    8.66    0.98
  27   9  10    8.03    1.43
  27   9  12    7.43    0.90
  27   9  14    1.44    0.77
  27   9  16    4.26    0.97
  27   9  18    8.75    1.32
  27   9  20   10.60    2.01
  27   9  22   14.73    2.59
  27   9  24    2.05    1.04
  27   9  26    1.56    1.50
  27  10   1    5.24    1.65
  27  10   3   -0.28    0.67
  27  10   5   42.41    2.90
  27  10   7    1.82    0.61
  27  10   9    6.44    0.58
  27  10  11   11.80    0.97
  27  10  13    3.97    0.74
  27  10  15    2.79    0.89
  27  10  17   20.06    2.36
  27  10  19   43.81    5.16
  27  10  21   43.53    5.90
  27  10  23   44.59    7.13
  27  10  25    6.44    2.19
  27  11   0    0.70    0.81
  27  11   2    1.75    0.84
  27  11   4    1.36    0.80
  27  11   6    1.44    0.70
  27  11   8    7.66    1.18
  27  11  10   13.21    1.01
  27  11  12   31.23    2.21
  27  11  14   23.23    1.88
  27  11  16    6.30    0.89
  27  11  18    0.43    0.69
  27  11  20    1.04    1.16
  27  11  22    1.30    1.30
  27  11  24    1.32    1.72
  27  11  26    0.86    0.98
  27  12   1    3.10    0.81
  27  12   3    1.24    0.89
  27  12   5   15.58    1.50
  27  12   7    0.67    0.74
  27  12   9    7.39    0.87
  27  12  11   28.44    2.07
  27  12  13   10.77    1.18
  27  12  15   12.32    1.32
  27  12  17   27.18    2.44
  27  12  19   48.90    5.73
  27  12  21   30.20    3.71
  27  12  23   26.37    4.28
  27  12  25    2.80    1.13
  27  13   0    5.96    0.98
  27  13   2    8.37    1.38
  27  13   4    5.21    0.89
  27  13   6    2.41    1.04
  27  13   8   -1.58    0.67
  27  13  10    4.15    0.61
  27  13  12    9.81    1.33
  27  13  14   11.32    1.33
  27  13  16    3.86    0.81
  27  13  18    1.62    1.36
  27  13  20    3.17    1.32
  27  13  22    1.59    1.67
  27  13  24    0.37    0.75
  27  13  26   -0.17    1.44
  27  14   1    2.64    0.95
  27  14   3   10.63    1.53
  27  14   5    1.10    0.86
  27  14   7    2.94    0.90
  27  14   9    2.70    0.77
  27  14  11   20.92    2.15
  27  14  13    8.35    1.32
  27  14  15   15.60    1.99
  27  14  17   24.67    2.42
  27  14  19   39.04    3.20
  27  14  21    8.04    1.33
  27  14  23    6.31    2.60
  27  14  25    0.20    0.64
  27  15   0  133.62   14.19
  27  15   2   96.72   12.95
  27  15   4   74.35    8.20
  27  15   6   22.00    2.74
  27  15   8    2.83    1.50
  27  15  10    2.51    0.64
  27  15  12   14.56    3.10
  27  15  14   15.15    3.94
  27  15  16    6.74    1.04
  27  15  18    2.85    0.70
  27  15  20    0.92    0.75
  27  15  22    0.28    0.54
  27  15  24    1.56    1.01
  27  15  26   -0.70    0.72
  27  16   1    2.71    1.16
  27  16   3   45.00    5.41
  27  16   5   28.07    3.23
  27  16   7   33.88    3.37
  27  16   9    4.66    1.70
  27  16  11    5.30    0.75
  27  16  13    5.04    1.33
  27  16  15   10.68    1.58
  27  16  17    9.52    1.52
  27  16  19   17.39    2.45
  27  16  21    1.44    0.67
  27  16  23    0.66    0.48
  27  16  25    0.06    0.61
  27  17   0  177.26   18.22
  27  17   2  188.63   17.44
  27  17   4   76.40    8.21
  27  17   6   17.16    2.25
  27  17   8    2.41    2.19
  27  17  10   22.05    2.96
  27  17  12   29.73    2.74
  27  17  14   22.65    2.38
  27  17  16   13.58    2.73
  27  17  18    2.51    0.78
  27  17  20    0.02    0.81
  27  17  22    0.32    0.66
  27  17  24    1.38    1.62
  27  17  26    0.02    0.49
  27  18   1   11.08    3.29
  27  18   3   61.78    6.70
  27  18   5   90.05    8.84
  27  18   7   49.29    5.18
  27  18   9   13.15    1.85
  27  18  11    1.84    1.36
  27  18  13    1.92    0.69
  27  18  15    1.15    0.74
  27  18  17    2.76    1.16
  27  18  19    2.39    0.86
  27  18  21    0.18    0.66
  27  18  23    0.02    0.55
  27  18  25    2.13    0.69
  27  19   0  219.58   22.51
  27  19   2  152.91   15.34
  27  19   4   52.88    5.90
  27  19   6    4.47    1.10
  27  19   8    4.57    1.30
  27  19  10   51.27    6.10
  27  19  12   58.99    4.89
  27  19  14   39.75    3.54
  27  19  16   11.86    1.75
  27  19  18    0.64    1.13
  27  19  20    1.27    1.27
  27  19  22    0.06    0.64
  27  19  24    0.11    0.52
  27  19  26   -0.15    0.44
  27  20   1    7.16    1.32
  27  20   3   40.88    6.11
  27  20   5   79.45    9.61
  27  20   7   48.96    7.71
  27  20   9   14.85    1.82
  27  20  11    0.86    0.72
  27  20  13    0.51    0.58
  27  20  15    2.02    2.04
  27  20  17   -0.46    0.61
  27  20  19    0.97    0.74
  27  20  21   -0.46    0.70
  27  20  23   -0.02    0.61
  27  20  25    2.38    0.97
  27  21   0   78.19   10.34
  27  21   2   43.55    5.90
  27  21   4   10.50    2.31
  27  21   6   -0.35    1.10
  27  21   8    9.42    2.05
  27  21  10   37.04    4.95
  27  21  12   39.00    4.23
  27  21  14    8.72    1.49
  27  21  16    1.52    0.64
  27  21  18    2.45    1.41
  27  21  20    0.32    0.75
  27  21  22    1.09    0.80
  27  21  24    0.29    0.70
  27  21  26    0.31    0.55
  27  22   1    0.41    1.20
  27  22   3   13.64    2.57
  27  22   5   45.10    7.17
  27  22   7   29.70    5.03
  27  22   9   10.62    2.41
  27  22  11    0.49    0.81
  27  22  13    0.87    0.74
  27  22  15    0.60    0.61
  27  22  17    0.87    0.60
  27  22  19    1.67    0.86
  27  22  21    1.99    0.90
  27  22  23    0.61    0.80
  27  22  25    1.67    0.84
  27  23   0   48.57    9.47
  27  23   2   25.67    5.19
  27  23   4   10.08    1.87
  27  23   6    0.49    0.95
  27  23   8    9.82    2.05
  27  23  10   31.18    4.64
  27  23  12   27.24    3.65
  27  23  14    6.85    1.27
  27  23  16    1.30    1.04
  27  23  18   -0.40    0.57
  27  23  20    1.65    1.03
  27  23  22    0.55    0.69
  27  23  24    0.40    0.64
  27  24   1   -0.58    1.20
  27  24   3    5.35    2.71
  27  24   5    6.80    1.88
  27  24   7    5.96    1.41
  27  24   9   11.81    6.91
  27  24  11   -0.38    0.86
  27  24  13    0.80    0.74
  27  24  15    0.31    0.66
  27  24  17    0.93    0.74
  27  24  19    0.57    0.55
  27  24  21   -0.20    0.72
  27  24  23    1.00    0.75
  27  25   0    0.57    1.09
  27  25   2    1.16    1.09
  27  25   4   -0.51    1.00
  27  25   6    2.83    1.16
  27  25   8   13.55    2.59
  27  25  10   15.26    4.31
  27  25  12    4.05    1.15
  27  25  14   -0.77    0.67
  27  25  16    1.12    1.13
  27  25  18    2.08    0.55
  27  25  20    4.44    1.18
  27  25  22    1.79    0.93
  27  26   1    0.38    1.10
  27  26   3   -0.75    1.20
  27  26   5    1.81    1.00
  27  26   7   -1.03    0.97
  27  26   9    1.76    0.93
  27  26  11   -0.12    0.80
  27  26  13    0.41    0.80
  27  26  15   -1.20    0.64
  27  26  17    1.27    0.57
  27  26  19    0.02    0.43
  27  26  21    0.38    0.55
  27  27   0    5.53    2.27
  27  27   2   11.34    3.51
  27  27   4    4.83    1.69
  27  27   6    5.10    1.99
  27  27   8    7.52    1.99
  27  27  10    2.48    0.90
  27  27  12   -0.06    0.80
  27  27  14    1.07    0.89
  27  27  16    1.01    0.75
  27  27  18    2.47    0.78
  27  27  20    0.57    0.54
  28   0   0  217.62   33.80
  28   1   1   -0.74    1.30
  28   1   3   -1.07    1.10
  28   1   5   -0.77    0.93
  28   1   7    0.11    0.97
  28   1   9   -0.03    0.58
  28   1  11    1.10    0.80
  28   1  13    0.05    0.95
  28   1  15    5.16    1.73
  28   1  17    5.27    1.20
  28   1  19    6.59    1.55
  28   1  21    3.25    1.27
  28   1  23    1.41    1.10
  28   1  25    0.92    1.16
  28   1  27    0.29    1.09
  28   2   0    1.16    1.10
  28   2   2   86.62    9.53
  28   2   4   17.38    2.71
  28   2   6   33.80    5.10
  28   2   8   10.33    1.87
  28   2  10    1.32    1.07
  28   2  12    1.50    0.87
  28   2  14  115.15   11.55
  28   2  16  144.38   17.48
  28   2  18  245.52   25.07
  28   2  20  179.97   24.16
  28   2  22   83.97   11.98
  28   2  24    0.87    1.23
  28   2  26   10.83    3.52
  28   3   1    0.38    1.06
  28   3   3    3.16    1.12
  28   3   5   18.51    2.08
  28   3   7    6.68    1.04
  28   3   9    3.05    1.43
  28   3  11    1.96    0.75
  28   3  13    5.44    1.20
  28   3  15   29.13    3.66
  28   3  17   58.63    7.98
  28   3  19   50.47    5.75
  28   3  21   28.87    4.83
  28   3  23    7.69    1.96
  28   3  25    1.62    1.07
  28   3  27    0.05    1.04
  28   4   0  259.19   26.71
  28   4   2   22.53    2.99
  28   4   4  283.95   30.49
  28   4   6   10.27    1.69
  28   4   8   59.33    5.38
  28   4  10   36.81    3.03
  28   4  12    3.89    1.01
  28   4  14   20.26    3.17
  28   4  16   44.79    6.19
  28   4  18  116.89   12.89
  28   4  20  107.88   13.55
  28   4  22   29.51    5.55
  28   4  24    0.37    1.21
  28   4  26   14.99    3.13
  28   5   1    0.70    0.97
  28   5   3   25.77    5.59
  28   5   5   74.65    7.19
  28   5   7   57.52    5.21
  28   5   9    9.01    0.93
  28   5  11    1.49    0.67
  28   5  13    4.72    0.97
  28   5  15   32.21    3.51
  28   5  17   78.10    7.95
  28   5  19   93.27   11.19
  28   5  21   71.88    9.19
  28   5  23   17.05    3.83
  28   5  25    2.36    1.38
  28   5  27    2.01    1.10
  28   6   0    2.07    0.95
  28   6   2   25.67    3.71
  28   6   4   10.99    1.96
  28   6   6   18.40    2.45
  28   6   8    1.58    1.43
  28   6  10    1.81    0.57
  28   6  12    4.51    0.92
  28   6  14   29.90    3.65
  28   6  16    7.86    1.59
  28   6  18   10.50    1.75
  28   6  20   14.05    2.57
  28   6  22    1.23    1.20
  28   6  24    1.24    0.97
  28   6  26    7.65    2.53
  28   7   1    1.72    1.82
  28   7   3    5.49    1.07
  28   7   5   62.23    6.39
  28   7   7   37.10    3.59
  28   7   9   15.11    1.64
  28   7  11    0.80    0.58
  28   7  13    1.18    0.78
  28   7  15   19.35    2.51
  28   7  17   37.19    5.04
  28   7  19   87.79   10.89
  28   7  21   53.02    6.65
  28   7  23   18.45    3.45
  28   7  25    1.95    1.16
  28   7  27    1.64    1.01
  28   8   0   98.97   10.62
  28   8   2    6.05    1.09
  28   8   4   64.48    5.46
  28   8   6   -0.05    0.70
  28   8   8    7.09    0.83
  28   8  10   18.46    1.72
  28   8  12    1.23    0.72
  28   8  14    3.03    2.59
  28   8  16    6.42    1.99
  28   8  18    4.61    1.41
  28   8  20    1.30    0.93
  28   8  22    1.23    1.03
  28   8  24    1.36    1.33
  28   8  26    4.98    1.52
  28   9   1   -0.18    0.75
  28   9   3    0.26    0.58
  28   9   5   12.15    2.15
  28   9   7    9.85    1.26
  28   9   9    3.66    0.70
  28   9  11    3.97    0.60
  28   9  13    1.24    0.72
  28   9  15    3.65    1.76
  28   9  17    7.98    1.33
  28   9  19    8.20    1.47
  28   9  21   22.07    4.35
  28   9  23    7.19    2.71
  28   9  25   -0.26    1.21
  28   9  27    0.48    1.03
  28  10   0   22.53    2.62
  28  10   2    2.01    0.74
  28  10   4   40.50    3.39
  28  10   6    1.96    0.54
  28  10   8   15.26    1.47
  28  10  10   68.62    4.69
  28  10  12   28.79    2.30
  28  10  14   39.61    4.47
  28  10  16   76.89    7.46
  28  10  18   78.53    7.40
  28  10  20   31.90    4.64
  28  10  22   30.95    5.15
  28  10  24    6.96    2.82
  28  10  26    0.66    0.89
  28  11   1    2.83    0.78
  28  11   3    1.82    0.70
  28  11   5    1.36    0.70
  28  11   7    1.18    0.83
  28  11   9    3.71    0.58
  28  11  11   10.91    0.89
  28  11  13   12.32    1.32
  28  11  15    6.25    1.06
  28  11  17    2.34    0.93
  28  11  19    0.67    0.78
  28  11  21    3.89    0.95
  28  11  23    4.05    1.18
  28  11  25    3.86    1.53
  28  11  27   -0.32    0.90
  28  12   0    5.78    1.18
  28  12   2    0.64    0.93
  28  12   4    1.93    0.84
  28  12   6    4.81    1.01
  28  12   8    2.34    0.81
  28  12  10   28.03    2.45
  28  12  12   16.78    1.81
  28  12  14   31.50    4.64
  28  12  16   60.24    5.55
  28  12  18   64.46    7.02
  28  12  20   17.84    2.74
  28  12  22   12.38    2.51
  28  12  24    0.84    0.87
  28  12  26    0.41    0.87
  28  13   1    1.06    0.80
  28  13   3    7.51    1.20
  28  13   5    5.35    1.10
  28  13   7   -0.40    0.74
  28  13   9    1.90    0.67
  28  13  11   13.99    1.36
  28  13  13   29.48    2.34
  28  13  15   24.76    2.10
  28  13  17    9.42    1.16
  28  13  19    2.71    1.00
  28  13  21    0.98    0.69
  28  13  23    1.44    0.75
  28  13  25    1.56    0.90
  28  13  27   -0.95    0.87
  28  14   0   96.69   13.24
  28  14   2  136.24   13.62
  28  14   4   26.51    3.85
  28  14   6   24.61    3.46
  28  14   8    2.04    0.93
  28  14  10   36.02    3.46
  28  14  12   32.73    2.74
  28  14  14   55.09    5.52
  28  14  16   94.42    7.17
  28  14  18   79.14    5.13
  28  14  20   22.68    2.70
  28  14  22   11.68    2.34
  28  14  24    0.97    1.33
  28  14  26    0.83    0.83
  28  15   1    4.03    1.13
  28  15   3   34.23    3.68
  28  15   5   37.04    4.11
  28  15   7   17.44    2.47
  28  15   9    0.74    0.72
  28  15  11    4.08    0.78
  28  15  13   28.01    2.59
  28  15  15   34.91    3.69
  28  15  17   16.00    1.75
  28  15  19    3.89    0.74
  28  15  21    1.58    0.84
  28  15  23    1.03    0.58
  28  15  25    0.23    0.74
  28  15  27    1.58    1.59
  28  16   0  131.87   13.87
  28  16   2  145.97   16.43
  28  16   4   48.16    6.54
  28  16   6   11.77    1.82
  28  16   8    5.78    1.26
  28  16  10   84.26    7.60
  28  16  12   75.96    5.61
  28  16  14   82.38    7.68
  28  16  16   85.73    8.09
  28  16  18   52.68    5.72
  28  16  20    3.71    1.01
  28  16  22    0.75    0.58
  28  16  24   -1.10    0.55
  28  16  26    0.98    0.63
  28  17   1    6.39    1.16
  28  17   3   53.31    7.60
  28  17   5   89.49    8.72
  28  17   7   48.96    5.64
  28  17   9    5.67    1.16
  28  17  11    2.21    1.24
  28  17  13    8.73    1.01
  28  17  15   19.15    2.42
  28  17  17   16.26    2.76
  28  17  19    4.49    0.98
  28  17  21   -0.20    0.51
  28  17  23    1.10    0.49
  28  17  25   -0.41    0.57
  28  17  27    2.54    3.20
  28  18   0  355.42   42.34
  28  18   2  288.63   34.83
  28  18   4  120.36   16.52
  28  18   6   16.30    3.31
  28  18   8    7.48    1.76
  28  18  10   94.01   10.10
  28  18  12   66.13    6.59
  28  18  14   69.03    5.19
  28  18  16   50.55    5.07
  28  18  18   22.00    2.71
  28  18  20    1.59    0.86
  28  18  22   -0.15    0.57
  28  18  24    0.61    0.63
  28  18  26    1.26    0.98
  28  19   1    3.86    1.24
  28  19   3   54.64    7.17
  28  19   5   99.59   12.90
  28  19   7   54.80    7.85
  28  19   9   17.70    4.95
  28  19  11    0.66    1.92
  28  19  13    2.41    1.10
  28  19  15    7.32    2.18
  28  19  17    3.62    0.92
  28  19  19    1.33    1.30
  28  19  21    0.20    0.60
  28  19  23    1.85    0.84
  28  19  25    0.29    0.44
  28  19  27   -0.89    0.55
  28  20   0  242.32   27.44
  28  20   2  156.76   18.54
  28  20   4  108.61   13.48
  28  20   6   12.43    2.51
  28  20   8    7.20    4.58
  28  20  10   32.78    4.72
  28  20  12   11.37    2.16
  28  20  14   24.93    2.87
  28  20  16    3.82    0.89
  28  20  18    0.51    0.67
  28  20  20    3.28    1.01
  28  20  22    0.52    0.70
  28  20  24    6.19    1.49
  28  20  26    0.26    0.52
  28  21   1    3.05    1.13
  28  21   3   29.86    6.28
  28  21   5   57.22    7.08
  28  21   7   68.46   13.12
  28  21   9   14.79    2.88
  28  21  11    2.70    1.72
  28  21  13    4.01    1.43
  28  21  15    0.09    0.51
  28  21  17    1.73    1.12
  28  21  19    1.12    0.70
  28  21  21    0.05    0.63
  28  21  23    0.03    0.58
  28  21  25   -0.28    0.51
  28  22   0  107.19   16.18
  28  22   2   83.76   11.92
  28  22   4   27.17    4.69
  28  22   6    1.84    1.13
  28  22   8    1.35    1.33
  28  22  10   12.92    2.59
  28  22  12    9.18    2.10
  28  22  14    9.59    1.47
  28  22  16    0.95    0.81
  28  22  18    0.11    0.95
  28  22  20    0.29    0.70
  28  22  22    2.94    0.93
  28  22  24    1.04    0.90
  28  23   1    1.56    1.12
  28  23   3    8.70    2.21
  28  23   5   16.58    3.34
  28  23   7   13.78    2.73
  28  23   9    7.55    2.25
  28  23  11    1.73    2.13
  28  23  13   -0.78    0.72
  28  23  15    0.84    0.58
  28  23  17    0.09    0.48
  28  23  19   -0.28    0.58
  28  23  21   -0.34    0.58
  28  23  23    0.34    0.69
  28  24   0    1.32    1.24
  28  24   2    2.87    1.10
  28  24   4    1.09    1.03
  28  24   6    0.80    1.09
  28  24   8    0.84    0.92
  28  24  10    6.51    2.25
  28  24  12    1.38    0.78
  28  24  14   -0.46    0.67
  28  24  16    0.64    0.55
  28  24  18    1.70    0.60
  28  24  20    5.13    1.39
  28  24  22    3.80    1.59
  28  25   1    0.05    1.13
  28  25   3    2.99    1.53
  28  25   5    1.38    1.24
  28  25   7    3.39    1.41
  28  25   9    2.54    1.18
  28  25  11    3.52    1.62
  28  25  13    1.88    1.24
  28  25  15    0.93    0.67
  28  25  17   -0.60    0.55
  28  25  19   -0.55    0.41
  28  25  21   -0.11    0.57
  28  26   0   11.08    2.94
  28  26   2   16.86    4.47
  28  26   4   11.00    2.80
  28  26   6    7.77    2.87
  28  26   8    4.87    1.49
  28  26  10    0.12    1.03
  28  26  12    2.33    2.99
  28  26  14    1.01    0.83
  28  26  16    1.07    0.84
  28  26  18    0.52    0.57
  28  26  20    0.18    0.52
  28  27   1   -0.05    1.09
  28  27   3    0.54    1.41
  28  27   5    0.66    1.03
  28  27   7    0.92    0.92
  28  27   9    2.04    1.04
  28  27  11   -0.38    0.97
  28  27  13   -0.26    0.81
  28  27  15    0.93    0.74
  28  27  17    0.37    0.58
  28  27  19   -0.58    0.75
  28  28   0  145.54   29.82
  28  28   2   85.07   12.87
  28  28   4   44.68    7.98
  28  28   6    7.31    2.21
  28  28   8    1.06    1.06
  28  28  10    2.24    1.10
  28  28  12   20.18    6.97
  28  28  14   13.62    3.28
  28  28  16    6.59    2.28
  28  28  18   -1.75    1.43
  29   1   0   26.77    3.51
  29   1   2   21.31    3.06
  29   1   4    8.49    1.32
  29   1   6    4.72    1.09
  29   1   8    5.44    0.87
  29   1  10    2.87    0.67
  29   1  12    2.65    0.83
  29   1  14    5.78    1.27
  29   1  16    4.77    1.13
  29   1  18    3.74    1.06
  29   1  20    2.67    0.98
  29   1  22    0.98    1.07
  29   1  24    1.01    1.03
  29   1  26   -0.81    0.93
  29   1  28    0.75    0.98
  29   2   1   15.11    2.04
  29   2   3   32.13    4.21
  29   2   5    2.13    1.36
  29   2   7   41.25    5.04
  29   2   9   12.50    1.27
  29   2  11    2.39    0.64
  29   2  13   14.39    2.31
  29   2  15   16.63    2.24
  29   2  17  145.49   13.76
  29   2  19  108.98   11.65
  29   2  21   77.46    9.84
  29   2  23    8.00    1.76
  29   2  25    1.95    1.36
  29   2  27   57.23    8.64
  29   3   0   22.34    2.97
  29   3   2   27.52    3.00
  29   3   4   18.00    2.51
  29   3   6   10.42    1.27
  29   3   8    3.80    0.83
  29   3  10    0.52    0.58
  29   3  12    0.09    0.72
  29   3  14    8.84    1.43
  29   3  16   31.17    4.78
  29   3  18   42.68    6.11
  29   3  20   26.03    4.98
  29   3  22    9.41    2.80
  29   3  24    2.08    1.07
  29   3  26    0.43    1.01
  29   3  28   -0.97    1.18
  29   4   1   10.19    4.06
  29   4   3   20.93    2.59
  29   4   5    0.81    1.03
  29   4   7   38.40    4.31
  29   4   9   16.01    2.04
  29   4  11    0.64    0.64
  29   4  13    6.70    1.01
  29   4  15   13.10    1.62
  29   4  17   66.38    7.52
  29   4  19   64.50    7.36
  29   4  21   33.50    4.93
  29   4  23    5.13    1.59
  29   4  25   -0.20    1.15
  29   4  27   26.83    4.67
  29   5   0    4.00    1.26
  29   5   2    3.02    1.12
  29   5   4    0.29    0.97
  29   5   6    1.67    0.81
  29   5   8    2.39    0.80
  29   5  10    3.06    0.66
  29   5  12    5.46    0.84
  29   5  14   26.66    2.93
  29   5  16   71.42    7.45
  29   5  18   59.68    7.55
  29   5  20   59.48    8.95
  29   5  22   24.36    4.37
  29   5  24    5.30    3.20
  29   5  26    0.40    1.04
  29   5  28   -0.28    1.03
  29   6   1    5.52    1.15
  29   6   3    6.97    1.24
  29   6   5    3.69    0.92
  29   6   7   11.12    1.20
  29   6   9    7.46    1.00
  29   6  11    0.90    0.57
  29   6  13    4.05    0.97
  29   6  15    0.37    1.07
  29   6  17   10.30    2.05
  29   6  19    8.49    1.56
  29   6  21    6.18    2.45
  29   6  23   -0.05    1.03
  29   6  25   -0.05    1.12
  29   6  27    5.84    1.65
  29   7   0   22.00    2.80
  29   7   2   29.93    3.26
  29   7   4   37.39    3.91
  29   7   6   15.63    1.58
  29   7   8    1.79    0.72
  29   7  10    2.36    0.57
  29   7  12    0.98    0.64
  29   7  14    3.95    0.86
  29   7  16   21.47    3.10
  29   7  18   34.31    4.98
  29   7  20   36.75    4.80
  29   7  22   24.69    5.18
  29   7  24    5.01    1.55
  29   7  26    0.90    0.92
  29   7  28   -0.23    1.06
  29   8   1    7.63    0.84
  29   8   3    4.44    0.81
  29   8   5    1.78    1.03
  29   8   7    3.71    0.80
  29   8   9    6.34    1.15
  29   8  11    1.13    0.72
  29   8  13    2.50    0.70
  29   8  15    1.38    0.72
  29   8  17   -0.52    0.81
  29   8  19    2.08    1.87
  29   8  21    2.21    1.00
  29   8  23    2.01    1.47
  29   8  25    5.42    1.96
  29   8  27   -0.74    0.90
  29   9   0    5.98    0.97
  29   9   2   10.02    1.12
  29   9   4   14.88    1.56
  29   9   6    7.58    1.10
  29   9   8    5.50    0.89
  29   9  10    8.14    0.83
  29   9  12    8.57    0.98
  29   9  14    1.36    0.70
  29   9  16    0.44    0.92
  29   9  18    2.90    1.07
  29   9  20    5.19    1.44
  29   9  22    4.05    1.76
  29   9  24    6.83    1.78
  29   9  26    1.26    0.97
  29   9  28    1.20    0.90
  29  10   1    4.05    1.09
  29  10   3    0.15    0.64
  29  10   5    2.21    0.64
  29  10   7    1.73    0.61
  29  10   9    9.50    0.98
  29  10  11    1.81    1.43
  29  10  13    1.81    1.01
  29  10  15   24.16    5.15
  29  10  17   13.47    2.25
  29  10  19    4.57    1.30
  29  10  21    9.16    2.87
  29  10  23    0.21    0.97
  29  10  25   -1.41    0.97
  29  10  27    1.23    0.95
  29  11   0    3.26    0.70
  29  11   2    1.55    0.63
  29  11   4    0.08    0.61
  29  11   6    1.49    0.61
  29  11   8    2.13    0.61
  29  11  10   -0.43    0.58
  29  11  12    2.45    0.67
  29  11  14    1.43    0.64
  29  11  16    2.02    0.98
  29  11  18    1.43    0.81
  29  11  20    1.41    0.80
  29  11  22    4.37    1.27
  29  11  24    9.90    2.31
  29  11  26    1.32    1.04
  29  11  28    0.38    1.21
  29  12   1    3.69    0.93
  29  12   3    1.27    0.75
  29  12   5    6.62    0.89
  29  12   7    1.09    0.97
  29  12   9    7.65    0.83
  29  12  11    2.76    0.69
  29  12  13    8.78    0.98
  29  12  15   55.06    4.95
  29  12  17   41.42    4.51
  29  12  19   26.68    3.31
  29  12  21    7.57    1.61
  29  12  23    3.00    1.50
  29  12  25    0.44    0.87
  29  12  27    7.40    2.05
  29  13   0   23.70    2.76
  29  13   2   15.38    2.05
  29  13   4    8.43    1.47
  29  13   6    3.31    0.87
  29  13   8    2.15    0.70
  29  13  10    2.45    0.63
  29  13  12   10.54    1.10
  29  13  14   14.31    1.49
  29  13  16   15.49    2.15
  29  13  18    9.65    1.70
  29  13  20    1.75    0.69
  29  13  22    0.29    0.72
  29  13  24    1.30    0.86
  29  13  26    0.37    0.92
  29  13  28   10.83    7.69
  29  14   1    3.98    0.97
  29  14   3    6.41    1.32
  29  14   5   29.37    3.29
  29  14   7    4.29    0.86
  29  14   9    1.10    0.69
  29  14  11    2.44    0.66
  29  14  13   19.63    1.70
  29  14  15   73.83    5.39
  29  14  17   60.70    4.69
  29  14  19   27.46    3.03
  29  14  21   14.10    2.21
  29  14  23    0.40    0.90
  29  14  25    1.95    0.80
  29  14  27    6.33    2.45
  29  15   0   35.41    6.59
  29  15   2   23.72    3.28
  29  15   4    8.58    1.52
  29  15   6    2.88    1.85
  29  15   8    0.51    0.98
  29  15  10   19.48    2.60
  29  15  12   58.03    4.66
  29  15  14   65.08    5.38
  29  15  16   53.74    4.44
  29  15  18   17.02    1.90
  29  15  20    2.59    0.67
  29  15  22   -0.18    0.57
  29  15  24    2.16    1.39
  29  15  26    1.00    0.74
  29  15  28    1.26    0.92
  29  16   1    5.07    1.61
  29  16   3   37.40    4.89
  29  16   5   58.00    6.57
  29  16   7   22.74    3.05
  29  16   9    1.58    1.01
  29  16  11    1.29    1.04
  29  16  13   14.20    1.75
  29  16  15   49.60    4.20
  29  16  17   51.38    4.84
  29  16  19   22.40    2.39
  29  16  21    9.50    1.33
  29  16  23   -0.15    0.55
  29  16  25    0.23    0.78
  29  16  27    3.36    1.59
  29  17   0  188.41   17.47
  29  17   2  180.54   17.79
  29  17   4   90.16    9.76
  29  17   6   12.83    2.18
  29  17   8    0.37    0.83
  29  17  10    7.25    1.43
  29  17  12   38.06    4.57
  29  17  14   60.74    4.67
  29  17  16   56.56    5.91
  29  17  18   20.36    2.56
  29  17  20    1.47    0.63
  29  17  22    0.69    0.51
  29  17  24    0.35    0.52
  29  17  26   -0.03    0.60
  29  18   1    4.78    1.81
  29  18   3   38.57    4.61
  29  18   5   72.26    8.49
  29  18   7   30.65    5.55
  29  18   9    2.91    1.06
  29  18  11    0.80    0.80
  29  18  13    6.33    1.10
  29  18  15   21.53    2.51
  29  18  17   24.44    2.97
  29  18  19    5.15    1.07
  29  18  21    1.88    0.75
  29  18  23    0.72    0.83
  29  18  25    1.09    1.16
  29  18  27   -0.49    1.36
  29  19   0  117.30   13.02
  29  19   2  120.41   21.91
  29  19   4   37.01    4.58
  29  19   6    6.04    1.79
  29  19   8    3.60    1.98
  29  19  10   11.00    3.62
  29  19  12   18.16    2.68
  29  19  14   20.33    2.27
  29  19  16   24.10    2.39
  29  19  18    2.54    0.81
  29  19  20    1.67    0.72
  29  19  22    0.26    0.55
  29  19  24    0.29    0.49
  29  19  26   -0.44    0.58
  29  20   1    6.36    2.24
  29  20   3   33.27    4.63
  29  20   5   41.36    6.63
  29  20   7   28.82    4.37
  29  20   9    3.91    1.20
  29  20  11    1.36    1.10
  29  20  13    1.43    0.86
  29  20  15    3.49    1.07
  29  20  17    1.46    0.63
  29  20  19   -0.05    0.72
  29  20  21    0.48    0.69
  29  20  23   -0.66    0.52
  29  20  25   -0.60    0.49
  29  21   0  103.83   16.67
  29  21   2   83.04   12.38
  29  21   4   30.03    6.99
  29  21   6    2.13    1.58
  29  21   8    5.07    2.74
  29  21  10    2.21    1.16
  29  21  12    9.27    1.96
  29  21  14   12.66    2.01
  29  21  16    6.44    1.10
  29  21  18    0.21    0.58
  29  21  20   -0.37    0.54
  29  21  22   -0.41    0.57
  29  21  24   -0.31    0.54
  29  22   1    1.07    1.10
  29  22   3   11.72    2.56
  29  22   5   18.25    3.22
  29  22   7   14.82    2.53
  29  22   9    8.78    2.82
  29  22  11    7.00    1.95
  29  22  13    1.92    2.38
  29  22  15    2.07    1.09
  29  22  17    0.18    0.48
  29  22  19   -0.09    0.60
  29  22  21   -0.80    0.55
  29  22  23   -0.57    0.67
  29  23   0   10.10    2.59
  29  23   2   10.59    2.77
  29  23   4    4.17    1.39
  29  23   6   -0.63    0.95
  29  23   8   -0.29    0.90
  29  23  10    0.64    0.92
  29  23  12    2.07    1.10
  29  23  14    3.26    1.56
  29  23  16   -0.09    0.57
  29  23  18   -0.84    0.44
  29  23  20   -0.17    0.63
  29  23  22   -0.49    0.60
  29  24   1   -0.20    1.09
  29  24   3    3.25    1.33
  29  24   5    6.24    1.93
  29  24   7    7.78    1.88
  29  24   9    5.70    1.96
  29  24  11    4.51    1.50
  29  24  13    0.26    1.07
  29  24  15    0.67    0.74
  29  24  17    1.03    0.55
  29  24  19    1.09    0.52
  29  24  21    0.58    0.55
  29  25   0    1.04    1.06
  29  25   2    1.79    1.18
  29  25   4   -1.55    1.07
  29  25   6    0.49    1.06
  29  25   8    2.88    1.49
  29  25  10    0.37    1.04
  29  25  12    0.92    0.90
  29  25  14   -0.09    0.74
  29  25  16    0.05    0.75
  29  25  18    0.55    0.51
  29  25  20    0.05    0.52
  29  26   1   -0.11    1.01
  29  26   3    0.86    1.47
  29  26   5   -0.14    1.07
  29  26   7    0.81    1.01
  29  26   9    2.41    1.03
  29  26  11    0.37    0.97
  29  26  13    0.02    0.78
  29  26  15    1.62    0.74
  29  26  17    0.38    0.61
  29  26  19   -0.02    0.74
  29  27   0   70.61   13.24
  29  27   2   51.61    9.21
  29  27   4   23.43    5.79
  29  27   6    4.01    1.35
  29  27   8    1.79    0.95
  29  27  10    0.63    1.21
  29  27  12    9.75    2.77
  29  27  14   12.43    3.29
  29  27  16    7.65    1.93
  29  27  18    0.23    1.32
  29  28   1    0.77    1.10
  29  28   3    1.33    1.18
  29  28   5   -1.59    1.20
  29  28   7    2.01    0.92
  29  28   9    1.23    1.01
  29  28  11   -0.43    1.03
  29  28  13    1.49    0.86
  29  28  15   -0.29    0.86
  29  29   0   82.44   21.47
  29  29   2   56.16   10.71
  29  29   4   17.53    4.61
  29  29   6    1.75    1.27
  29  29   8    0.06    0.93
  29  29  10   15.61    3.52
  29  29  12    9.42    3.88
  29  29  14   12.72    7.06
  30   0   0  225.37   53.80
  30   1   1    2.59    1.26
  30   1   3    1.98    1.10
  30   1   5    7.02    8.01
  30   1   7   -0.83    0.89
  30   1   9    1.00    0.70
  30   1  11    0.69    0.58
  30   1  13    4.61    1.18
  30   1  15    2.15    1.04
  30   1  17    7.49    3.06
  30   1  19    2.59    1.36
  30   1  21    1.79    1.84
  30   1  23    1.55    1.06
  30   1  25   -0.97    0.97
  30   1  27   -1.79    1.04
  30   1  29   -0.80    1.15
  30   2   0    4.34    1.52
  30   2   2  110.27   14.77
  30   2   4    5.95    1.87
  30   2   6   38.06    5.88
  30   2   8   21.59    3.31
  30   2  10   15.49    1.95
  30   2  12    3.60    2.13
  30   2  14    4.26    1.03
  30   2  16  254.79   25.07
  30   2  18  118.56   15.32
  30   2  20  118.82   14.65
  30   2  22   58.20    8.92
  30   2  24    0.69    1.23
  30   2  26  104.99   17.02
  30   2  28   61.88   11.78
  30   3   1    1.13    1.03
  30   3   3    1.95    1.09
  30   3   5    1.33    0.95
  30   3   7    0.93    0.87
  30   3   9    0.34    1.01
  30   3  11    2.88    0.64
  30   3  13   13.68    1.78
  30   3  15   27.83    3.65
  30   3  17   32.47    4.72
  30   3  19   20.66    4.03
  30   3  21   11.89    2.25
  30   3  23    3.11    1.21
  30   3  25    0.87    1.15
  30   3  27   -1.06    1.07
  30   3  29    0.38    0.95
  30   4   0   31.29    4.81
  30   4   2    5.59    1.13
  30   4   4    2.04    1.03
  30   4   6    6.11    1.13
  30   4   8    4.73    1.03
  30   4  10    1.58    0.60
  30   4  12    2.83    1.00
  30   4  14    3.98    1.00
  30   4  16  147.61   15.75
  30   4  18   45.69    7.08
  30   4  20   60.66    8.34
  30   4  22   10.60    2.25
  30   4  24   -0.44    0.92
  30   4  26   29.37    5.13
  30   4  28   55.32   11.19
  30   5   1    0.35    0.97
  30   5   3    0.41    1.01
  30   5   5    0.78    0.92
  30   5   7   -0.52    0.84
  30   5   9    1.36    0.74
  30   5  11    3.80    1.04
  30   5  13   22.31    2.71
  30   5  15   42.08    5.06
  30   5  17   59.21    7.20
  30   5  19   34.65    4.46
  30   5  21   18.99    3.88
  30   5  23    7.23    2.10
  30   5  25    1.23    1.03
  30   5  27   -1.23    1.72
  30   5  29    1.01    2.02
  30   6   0    0.46    1.04
  30   6   2   28.15    3.89
  30   6   4    2.02    1.04
  30   6   6   14.77    2.31
  30   6   8   28.16    3.19
  30   6  10    0.49    0.64
  30   6  12    1.23    0.60
  30   6  14   -0.72    0.72
  30   6  16   17.18    3.45
  30   6  18    3.33    1.00
  30   6  20    9.84    2.13
  30   6  22   14.85    7.98
  30   6  24   -0.03    1.03
  30   6  26    1.56    1.43
  30   6  28    1.47    1.44
  30   7   1   -0.41    0.95
  30   7   3    0.77    1.07
  30   7   5   -0.44    0.86
  30   7   7    1.49    0.80
  30   7   9   -1.13    0.72
  30   7  11    0.38    0.57
  30   7  13    6.44    0.97
  30   7  15   16.96    2.67
  30   7  17   19.43    2.87
  30   7  19   26.75    3.98
  30   7  21   27.52    3.92
  30   7  23    4.96    1.78
  30   7  25    1.75    0.97
  30   7  27   -0.20    1.04
  30   7  29    1.58    1.04
  30   8   0    8.60    4.78
  30   8   2   28.79    4.52
  30   8   4    5.64    1.16
  30   8   6   17.88    3.62
  30   8   8   24.03    3.57
  30   8  10    2.28    1.03
  30   8  12    6.22    1.69
  30   8  14   18.13    5.01
  30   8  16    1.52    0.81
  30   8  18    2.42    1.36
  30   8  20   -1.04    1.06
  30   8  22    0.41    1.55
  30   8  24    0.81    1.01
  30   8  26   -0.60    0.95
  30   8  28   -1.72    1.06
  30   9   1   -0.14    0.77
  30   9   3    2.24    0.77
  30   9   5    2.24    1.76
  30   9   7    0.74    1.78
  30   9   9    1.47    0.66
  30   9  11    2.91    0.69
  30   9  13    0.97    0.63
  30   9  15    7.05    4.20
  30   9  17    1.99    1.18
  30   9  19    3.89    1.53
  30   9  21   14.02    3.02
  30   9  23   11.55    2.73
  30   9  25    3.39    1.24
  30   9  27    0.77    1.15
  30   9  29    1.35    1.21
  30  10   0    1.79    0.63
  30  10   2   13.91    1.62
  30  10   4   -0.09    0.61
  30  10   6    0.48    0.64
  30  10   8    4.67    1.96
  30  10  10    5.01    0.87
  30  10  12    1.76    1.00
  30  10  14    7.95    1.58
  30  10  16    2.11    0.95
  30  10  18    9.91    2.85
  30  10  20   -0.25    0.84
  30  10  22   -0.32    0.83
  30  10  24    4.14    3.75
  30  10  26   10.39    2.80
  30  10  28   23.58    5.91
  30  11   1    1.09    0.57
  30  11   3    2.71    0.66
  30  11   5    2.90    0.61
  30  11   7    1.62    0.63
  30  11   9    2.33    0.58
  30  11  11   10.99    1.20
  30  11  13   13.16    1.35
  30  11  15    6.18    1.75
  30  11  17    3.17    1.24
  30  11  19   -0.28    0.69
  30  11  21    1.79    0.80
  30  11  23    3.19    1.29
  30  11  25    3.49    1.55
  30  11  27    3.72    1.78
  30  11  29    0.08    1.09
  30  12   0    3.42    0.72
  30  12   2    0.98    0.69
  30  12   4    8.17    3.06
  30  12   6    0.41    0.57
  30  12   8    5.27    0.98
  30  12  10    0.57    0.61
  30  12  12    7.89    0.95
  30  12  14   68.26    5.47
  30  12  16   44.54    4.87
  30  12  18   40.07    5.35
  30  12  20   11.46    2.11
  30  12  22   -0.11    0.84
  30  12  24    1.27    0.83
  30  12  26   18.51    5.26
  30  12  28   28.61    8.15
  30  13   1    1.98    0.77
  30  13   3   17.07    2.41
  30  13   5   14.99    2.07
  30  13   7    7.08    1.78
  30  13   9    0.29    0.61
  30  13  11   17.64    2.41
  30  13  13   37.56    2.48
  30  13  15   54.75    3.92
  30  13  17   31.98    3.37
  30  13  19    7.91    1.58
  30  13  21    0.09    0.78
  30  13  23    1.04    0.70
  30  13  25    2.21    1.04
  30  13  27    1.69    0.98
  30  14   0   10.93    1.73
  30  14   2    3.51    1.07
  30  14   4    2.44    0.93
  30  14   6    0.58    0.80
  30  14   8   22.43    2.99
  30  14  10   11.08    1.75
  30  14  12   79.54    6.16
  30  14  14  140.45    8.38
  30  14  16  108.98    8.03
  30  14  18   48.05    4.60
  30  14  20   26.83    3.65
  30  14  22    0.51    0.69
  30  14  24    0.75    0.77
  30  14  26   15.00    4.35
  30  14  28   16.87    7.98
  30  15   1    2.07    0.90
  30  15   3   37.25    4.83
  30  15   5   44.38    5.06
  30  15   7   20.26    3.06
  30  15   9   -0.34    0.77
  30  15  11    7.22    1.29
  30  15  13   49.52    3.83
  30  15  15   98.21    5.82
  30  15  17   71.67    6.08
  30  15  19   22.92    2.67
  30  15  21    1.10    0.67
  30  15  23    0.63    0.67
  30  15  25    1.10    0.81
  30  15  27    2.59    2.21
  30  16   0  307.54   32.36
  30  16   2  252.69   22.74
  30  16   4  114.57   15.66
  30  16   6   22.05    3.69
  30  16   8    0.92    0.81
  30  16  10    3.71    1.33
  30  16  12   43.23    4.17
  30  16  14  115.80    7.95
  30  16  16  101.95    7.28
  30  16  18   48.51    4.00
  30  16  20   14.30    1.92
  30  16  22    1.23    0.89
  30  16  24    0.31    0.66
  30  16  26    4.75    1.70
  30  17   1    3.72    1.27
  30  17   3   34.08    6.10
  30  17   5   71.08   16.03
  30  17   7   24.30    2.97
  30  17   9    4.87    1.98
  30  17  11    2.96    1.13
  30  17  13   30.89    3.19
  30  17  15   65.89    4.75
  30  17  17   52.22    4.26
  30  17  19   19.94    2.19
  30  17  21    0.46    0.46
  30  17  23    0.28    0.55
  30  17  25    1.49    0.81
  30  18   0   92.95   11.28
  30  18   2  115.02   14.07
  30  18   4   42.38    5.72
  30  18   6    2.73    1.04
  30  18   8    3.08    1.16
  30  18  10    8.70    2.04
  30  18  12   32.03    4.69
  30  18  14   53.94    4.84
  30  18  16   48.79    4.11
  30  18  18   14.60    1.70
  30  18  20    3.88    0.87
  30  18  22    0.17    0.60
  30  18  24    0.32    0.51
  30  18  26   -3.68    1.18
  30  19   1    4.57    1.96
  30  19   3   23.72    4.32
  30  19   5   30.59    4.87
  30  19   7   25.07    3.75
  30  19   9    2.74    1.27
  30  19  11    3.37    1.70
  30  19  13    7.89    1.61
  30  19  15   22.31    2.68
  30  19  17   25.04    2.50
  30  19  19    7.13    1.44
  30  19  21   -0.06    0.44
  30  19  23    0.09    0.46
  30  19  25   -0.08    0.81
  30  20   0  197.70   21.13
  30  20   2  188.71   26.29
  30  20   4   55.33    8.23
  30  20   6   10.97    3.43
  30  20   8   -0.58    0.84
  30  20  10    0.64    1.06
  30  20  12   18.28    2.99
  30  20  14   19.55    2.79
  30  20  16   16.67    2.36
  30  20  18    2.51    0.78
  30  20  20    1.78    0.83
  30  20  22    0.17    0.57
  30  20  24   -0.87    0.63
  30  21   1   -0.80    0.95
  30  21   3    9.18    1.56
  30  21   5   25.28    5.65
  30  21   7   26.83    4.92
  30  21   9   13.32    2.36
  30  21  11    1.82    0.78
  30  21  13    0.63    0.77
  30  21  15    1.67    0.63
  30  21  17    2.71    1.36
  30  21  19    0.80    0.49
  30  21  21   -1.03    0.54
  30  21  23    0.32    1.20
  30  22   0   60.10    8.55
  30  22   2   47.75    9.61
  30  22   4   29.34    8.54
  30  22   6   -1.62    1.12
  30  22   8    0.38    0.87
  30  22  10    1.93    1.84
  30  22  12    1.75    0.81
  30  22  14   -0.72    0.69
  30  22  16   -0.14    0.60
  30  22  18   -0.58    0.46
  30  22  20    0.43    0.54
  30  22  22   -0.38    0.61
  30  23   1   -0.23    0.95
  30  23   3    2.13    1.04
  30  23   5    1.55    1.59
  30  23   7    5.26    1.69
  30  23   9    9.42    2.13
  30  23  11    9.75    5.44
  30  23  13    1.21    0.97
  30  23  15   -0.49    0.69
  30  23  17    0.95    1.16
  30  23  19    0.87    1.00
  30  23  21   -1.04    0.61
  30  24   0    1.13    2.07
  30  24   2    3.48    1.72
  30  24   4    0.31    1.12
  30  24   6    0.72    0.90
  30  24   8   -1.76    0.93
  30  24  10    2.56    1.06
  30  24  12   -0.75    0.87
  30  24  14    2.62    0.84
  30  24  16   -0.63    0.69
  30  24  18    0.92    0.69
  30  24  20   -1.32    0.61
  30  25   1    0.67    1.03
  30  25   3    0.08    1.15
  30  25   5   -0.11    1.13
  30  25   7    1.55    0.98
  30  25   9    4.28    1.29
  30  25  11    5.38    2.08
  30  25  13    0.92    0.92
  30  25  15   -0.09    0.86
  30  25  17    0.40    0.83
  30  25  19   -0.86    0.84
  30  26   0   94.70   24.43
  30  26   2   59.75   11.58
  30  26   4   25.74    6.19
  30  26   6    0.43    1.75
  30  26   8    1.46    0.93
  30  26  10    4.01    1.82
  30  26  12   17.68    3.60
  30  26  14    9.44    2.54
  30  26  16    2.42    1.24
  30  26  18    0.37    2.33
  30  27   1   -0.11    1.01
  30  27   3    1.15    0.97
  30  27   5   -0.06    1.01
  30  27   7    0.00    1.03
  30  27   9    0.95    1.09
  30  27  11    4.26    1.99
  30  27  13    0.92    1.10
  30  27  15    1.62    0.97
  30  28   0  100.70   18.99
  30  28   2   96.75   19.03
  30  28   4   33.39    8.99
  30  28   6    3.91    1.33
  30  28   8    1.43    0.89
  30  28  10   17.33    4.06
  30  28  12   32.67    8.20
  30  28  14    6.45    6.22
  30  29   1    0.28    1.06
  30  29   3    0.46    1.00
  30  29   5    0.02    1.04
  30  29   7   -0.46    1.04
  30  29   9   -0.08    1.23
  30  29  11    1.13    0.89
  30  30   0  218.16   39.70
  30  30   2  186.51   30.94
  30  30   4   94.42   19.09
  30  30   6    3.54    2.36
  30  30   8   -0.20    0.90
  30  30  10   -8.84    1.03
  31   1   0    5.50    1.50
  31   1   2    7.83    1.90
  31   1   4    2.39    1.15
  31   1   6   -0.49    1.01
  31   1   8    0.83    0.92
  31   1  10    0.97    1.10
  31   1  12    1.58    0.69
  31   1  14    1.90    1.07
  31   1  16    2.08    1.04
  31   1  18    1.21    1.09
  31   1  20    1.59    1.50
  31   1  22   -0.09    0.98
  31   1  24    0.81    1.03
  31   1  26    0.37    1.06
  31   1  28   -2.59    1.29
  31   1  30    1.44    0.93
  31   2   1    8.81    1.79
  31   2   3    2.68    1.15
  31   2   5   10.40    2.08
  31   2   7    9.65    1.79
  31   2   9    2.53    1.43
  31   2  11    1.41    0.63
  31   2  13    2.64    1.07
  31   2  15   70.92    8.86
  31   2  17    9.12    2.04
  31   2  19   92.43   11.77
  31   2  21   23.93    4.18
  31   2  23    8.61    2.16
  31   2  25   27.20    5.24
  31   2  27   36.52   10.16
  31   2  29  165.61   34.49
  31   3   0    6.63    1.38
  31   3   2    1.96    1.20
  31   3   4    0.38    1.10
  31   3   6    2.99    1.10
  31   3   8    5.55    1.27
  31   3  10    5.10    0.90
  31   3  12   15.91    1.64
  31   3  14   18.05    2.36
  31   3  16   15.45    2.30
  31   3  18   10.07    2.04
  31   3  20    4.72    1.64
  31   3  22    1.46    1.78
  31   3  24    2.19    1.64
  31   3  26    1.82    1.07
  31   3  28    1.78    1.07
  31   3  30    0.21    1.53
  31   4   1    5.75    1.38
  31   4   3    0.67    1.12
  31   4   5    5.06    2.10
  31   4   7   18.23    2.71
  31   4   9    2.50    1.06
  31   4  11    3.37    2.19
  31   4  13    1.27    1.04
  31   4  15   34.49    4.05
  31   4  17    1.59    1.33
  31   4  19   34.68    5.73
  31   4  21    4.47    1.88
  31   4  23    2.76    1.49
  31   4  25    5.21    2.31
  31   4  27    4.52    2.13
  31   4  29   43.30    9.30
  31   5   0    4.17    1.20
  31   5   2    4.09    1.70
  31   5   4    2.39    1.00
  31   5   6    1.88    1.72
  31   5   8    1.49    0.92
  31   5  10    6.57    3.39
  31   5  12   12.00    1.18
  31   5  14   23.43    2.80
  31   5  16   33.13    4.46
  31   5  18   16.66    2.97
  31   5  20   17.13    4.03
  31   5  22    5.09    1.47
  31   5  24    0.29    0.95
  31   5  26    3.00    1.85
  31   5  28   -0.52    1.13
  31   5  30   -1.26    1.90
  31   6   1    1.75    0.98
  31   6   3    2.31    1.15
  31   6   5   -0.52    0.95
  31   6   7    1.44    0.97
  31   6   9   -0.08    0.77
  31   6  11    1.41    1.65
  31   6  13    1.15    0.90
  31   6  15   14.19    2.08
  31   6  17    1.04    0.92
  31   6  19    5.21    1.53
  31   6  21    5.49    3.89
  31   6  23    1.15    1.03
  31   6  25    1.29    0.98
  31   6  27   -0.15    1.00
  31   6  29   -0.90    1.29
  31   7   0    4.77    1.58
  31   7   2    7.37    1.84
  31   7   4   10.30    1.85
  31   7   6    2.41    1.04
  31   7   8    1.23    0.90
  31   7  10    2.41    0.78
  31   7  12    0.38    0.60
  31   7  14    2.59    1.04
  31   7  16   -0.69    0.83
  31   7  18    1.98    1.13
  31   7  20    1.62    1.07
  31   7  22    0.08    1.00
  31   7  24    0.06    0.97
  31   7  26    0.46    0.89
  31   7  28    0.35    1.20
  31   7  30    3.05    7.51
  31   8   1   -0.92    0.81
  31   8   3    5.82    1.72
  31   8   5    5.06    2.77
  31   8   7    2.31    0.86
  31   8   9    1.65    0.81
  31   8  11   -0.37    0.69
  31   8  13   -0.52    0.64
  31   8  15    3.11    1.10
  31   8  17    0.84    0.80
  31   8  19    1.15    0.81
  31   8  21   -1.69    0.81
  31   8  23    2.70    1.21
  31   8  25   -0.54    0.93
  31   8  27    1.58    1.21
  31   8  29    2.11    1.39
  31   9   0   -1.35    0.97
  31   9   2   13.81    7.89
  31   9   4    1.13    0.93
  31   9   6    1.39    0.83
  31   9   8    2.27    0.81
  31   9  10    0.63    0.72
  31   9  12    1.65    0.64
  31   9  14    5.09    0.80
  31   9  16    1.90    0.81
  31   9  18    5.38    1.20
  31   9  20    7.85    1.98
  31   9  22    5.38    1.69
  31   9  24    2.22    1.55
  31   9  26    1.04    1.13
  31   9  28    2.97    1.27
  31  10   1    3.13    1.39
  31  10   3    4.67    0.83
  31  10   5    2.27    0.92
  31  10   7    2.62    2.41
  31  10   9    2.34    1.07
  31  10  11    1.65    0.67
  31  10  13    7.05    1.06
  31  10  15    2.04    0.67
  31  10  17   11.95    1.65
  31  10  19    0.12    0.70
  31  10  21   -1.65    0.81
  31  10  23    0.93    1.04
  31  10  25    3.51    1.47
  31  10  27   25.47    6.33
  31  10  29   20.38   20.30
  31  11   0    2.56    0.70
  31  11   2    1.30    0.66
  31  11   4   -0.05    0.69
  31  11   6    1.13    0.67
  31  11   8    0.18    0.60
  31  11  10    3.98    1.24
  31  11  12    2.85    1.18
  31  11  14    1.82    0.81
  31  11  16    2.13    1.00
  31  11  18    2.74    1.46
  31  11  20    0.06    0.83
  31  11  22    1.65    0.81
  31  11  24    2.10    1.13
  31  11  26    5.67    2.38
  31  11  28   -0.55    1.41
  31  12   1    2.70    1.24
  31  12   3   13.44    1.44
  31  12   5    8.46    1.15
  31  12   7    1.29    1.01
  31  12   9    2.65    0.80
  31  12  11    1.50    1.38
  31  12  13   18.19    1.79
  31  12  15   14.04    1.67
  31  12  17   34.37    3.78
  31  12  19    5.29    1.38
  31  12  21    1.16    0.81
  31  12  23   -0.28    0.78
  31  12  25    3.51    1.90
  31  12  27   12.43    4.29
  31  13   0    1.55    0.72
  31  13   2    2.19    0.80
  31  13   4    0.28    0.61
  31  13   6    1.10    0.69
  31  13   8    0.52    0.51
  31  13  10    4.87    0.80
  31  13  12   17.84    1.96
  31  13  14   39.12    2.90
  31  13  16   36.16    3.48
  31  13  18   11.69    2.08
  31  13  20    2.65    1.00
  31  13  22    1.59    0.78
  31  13  24    4.35    1.20
  31  13  26    6.74    2.19
  31  13  28   -1.01    1.52
  31  14   1    0.93    0.78
  31  14   3   21.71    3.05
  31  14   5   21.41    3.16
  31  14   7    5.10    1.75
  31  14   9    6.41    1.32
  31  14  11    1.06    0.74
  31  14  13   37.07    2.91
  31  14  15   53.48    3.75
  31  14  17   52.83    4.32
  31  14  19   19.52    2.76
  31  14  21    1.90    1.12
  31  14  23   -0.97    0.64
  31  14  25    1.00    1.04
  31  14  27    4.58    4.05
  31  15   0  106.97   10.65
  31  15   2   89.87    9.98
  31  15   4   42.11    5.39
  31  15   6   12.00    2.11
  31  15   8    3.14    0.95
  31  15  10    2.77    1.01
  31  15  12   15.38    1.87
  31  15  14   45.62    3.11
  31  15  16   71.28    4.69
  31  15  18   35.61    3.59
  31  15  20    7.02    1.88
  31  15  22    0.77    0.66
  31  15  24    0.29    0.70
  31  15  26   -1.06    0.81
  31  16   1    1.24    0.86
  31  16   3   14.17    2.65
  31  16   5   20.81    3.33
  31  16   7    1.38    0.86
  31  16   9    3.13    0.95
  31  16  11    4.23    1.06
  31  16  13   36.45    3.26
  31  16  15   66.70    4.21
  31  16  17   46.87    3.68
  31  16  19   27.63    2.83
  31  16  21    2.02    0.84
  31  16  23    0.25    0.64
  31  16  25    0.89    0.77
  31  17   0   35.57    4.67
  31  17   2    7.58    2.16
  31  17   4    2.10    0.86
  31  17   6    0.28    0.84
  31  17   8    1.00    1.10
  31  17  10    4.41    1.21
  31  17  12   30.88    3.57
  31  17  14   61.03    5.41
  31  17  16   64.05    4.60
  31  17  18   28.96    2.57
  31  17  20    5.27    1.39
  31  17  22   -0.03    0.51
  31  17  24   -0.32    0.60
  31  18   1    0.89    0.95
  31  18   3   14.40    3.10
  31  18   5   25.62    3.97
  31  18   7    3.22    1.01
  31  18   9    6.31    3.51
  31  18  11    1.13    0.93
  31  18  13    9.47    1.70
  31  18  15   34.35    3.68
  31  18  17   24.82    2.47
  31  18  19   11.00    1.43
  31  18  21    2.02    0.89
  31  18  23    0.67    0.93
  31  18  25    7.69    6.36
  31  19   0  115.41   14.94
  31  19   2   91.99   11.19
  31  19   4   34.83    4.70
  31  19   6    9.98    2.44
  31  19   8    2.39    1.24
  31  19  10    3.95    2.53
  31  19  12    7.09    1.36
  31  19  14   22.13    3.23
  31  19  16   20.26    2.27
  31  19  18   12.20    1.55
  31  19  20    2.08    0.54
  31  19  22    1.01    0.54
  31  19  24   -1.39    1.78
  31  20   1   -0.06    0.93
  31  20   3    5.30    1.50
  31  20   5   11.45    2.41
  31  20   7    4.23    1.38
  31  20   9    9.42    1.87
  31  20  11    1.01    0.70
  31  20  13    0.31    0.78
  31  20  15    5.98    1.30
  31  20  17    3.95    0.92
  31  20  19    1.58    0.57
  31  20  21    0.32    0.41
  31  20  23   -0.54    0.95
  31  21   0   33.70    6.90
  31  21   2   24.62    4.03
  31  21   4    7.05    1.70
  31  21   6    2.05    1.01
  31  21   8    0.12    0.87
  31  21  10   -0.08    0.87
  31  21  12    1.20    0.84
  31  21  14    2.11    0.98
  31  21  16    3.74    0.87
  31  21  18    0.81    0.57
  31  21  20    0.54    0.41
  31  21  22   -0.86    0.64
  31  22   1    0.74    0.92
  31  22   3   -0.52    1.01
  31  22   5    0.51    1.15
  31  22   7    2.94    1.13
  31  22   9    6.10    1.67
  31  22  11    2.59    1.20
  31  22  13   -0.38    0.74
  31  22  15   -0.02    0.67
  31  22  17   -0.06    0.54
  31  22  19    0.63    0.41
  31  22  21    0.41    0.72
  31  23   0    6.50    1.50
  31  23   2    3.82    1.27
  31  23   4    6.28    1.50
  31  23   6   -0.32    1.09
  31  23   8    3.22    1.15
  31  23  10    1.84    1.16
  31  23  12    1.61    0.75
  31  23  14    0.74    0.69
  31  23  16    0.54    0.61
  31  23  18   -1.09    0.51
  31  23  20   -0.52    0.64
  31  24   1   -0.05    1.01
  31  24   3    0.21    1.01
  31  24   5   -0.05    0.92
  31  24   7    1.13    0.92
  31  24   9    2.64    1.39
  31  24  11    2.36    1.23
  31  24  13    0.52    0.87
  31  24  15   -0.15    0.80
  31  24  17    0.09    0.66
  31  24  19   -2.31    2.41
  31  25   0   33.16    6.57
  31  25   2   19.67    4.41
  31  25   4    8.58    2.67
  31  25   6    2.05    1.04
  31  25   8   -0.72    1.01
  31  25  10    1.76    1.09
  31  25  12    6.08    1.65
  31  25  14    1.65    1.35
  31  25  16    1.15    0.70
  31  25  18    0.75    1.65
  31  26   1   -0.21    1.12
  31  26   3   -0.21    2.08
  31  26   5   -0.21    1.09
  31  26   7    0.58    0.89
  31  26   9   -0.49    0.95
  31  26  11    5.33    1.70
  31  26  13    4.18    1.65
  31  26  15    1.75    1.33
  31  27   0   44.19    9.67
  31  27   2   20.99    5.35
  31  27   4    6.19    2.36
  31  27   6    1.56    1.00
  31  27   8    0.21    1.27
  31  27  10    6.39    3.89
  31  27  12   12.99    4.67
  31  27  14   -3.91    2.91
  31  28   1    0.66    1.12
  31  28   3   -0.51    1.27
  31  28   5    0.87    1.04
  31  28   7   -0.51    1.27
  31  28   9   -0.09    1.12
  31  28  11    0.57    1.26
  31  28  13   -2.83    6.36
  31  29   0  101.35   16.10
  31  29   2   88.32   16.56
  31  29   4   25.08    6.79
  31  29   6    0.61    1.12
  31  29   8   -0.44    0.95
  31  29  10   -3.14    5.65
  31  30   1   -1.90    0.98
  31  30   3   -1.12    1.35
  31  30   5   -2.45    2.28
  31  30   7    2.73    2.82
  32   0   0   10.96    3.89
  32   1   1    0.40    1.20
  32   1   3   -2.16    1.12
  32   1   5   -1.21    1.09
  32   1   7    0.81    0.95
  32   1   9    1.09    0.81
  32   1  11   -0.32    0.74
  32   1  13    2.11    0.83
  32   1  15    1.23    0.78
  32   1  17    0.20    0.90
  32   1  19   -0.37    0.90
  32   1  21   -0.92    1.32
  32   1  23    0.52    0.83
  32   1  25    1.26    1.07
  32   1  27    0.23    1.07
  32   1  29    2.25    1.15
  32   2   0   14.92    4.93
  32   2   2   38.83    6.31
  32   2   4    5.10    1.72
  32   2   6    1.58    1.06
  32   2   8   -0.26    0.95
  32   2  10    0.78    1.00
  32   2  12    3.77    0.93
  32   2  14   81.78    7.02
  32   2  16    6.42    2.68
  32   2  18  172.32   15.77
  32   2  20   16.01    3.80
  32   2  22   35.90    6.94
  32   2  24   18.48    4.08
  32   2  26   21.28    5.04
  32   2  28   78.82   16.56
  32   3   1    0.18    1.20
  32   3   3    1.04    1.07
  32   3   5    0.54    1.07
  32   3   7    2.79    1.50
  32   3   9    0.67    0.98
  32   3  11    7.86    1.53
  32   3  13   14.99    1.82
  32   3  15   10.19    1.96
  32   3  17    9.67    2.45
  32   3  19    4.75    1.12
  32   3  21    3.31    2.15
  32   3  23    0.44    0.89
  32   3  25    0.15    1.10
  32   3  27    0.57    0.97
  32   3  29   -0.97    1.32
  32   4   0    4.67    1.84
  32   4   2    3.57    1.52
  32   4   4    0.54    1.12
  32   4   6    8.81    2.51
  32   4   8    5.16    3.69
  32   4  10    3.66    1.06
  32   4  12    3.52    0.95
  32   4  14   41.00    5.58
  32   4  16    0.78    1.23
  32   4  18   66.61    8.43
  32   4  20    8.76    2.24
  32   4  22    8.89    2.47
  32   4  24    3.60    2.08
  32   4  26    9.10    2.67
  32   4  28   34.69   10.36
  32   5   1   -1.49    1.00
  32   5   3    1.15    0.93
  32   5   5    6.22    1.96
  32   5   7    5.72    1.24
  32   5   9   13.19    3.10
  32   5  11   13.22    2.13
  32   5  13   36.67    3.28
  32   5  15   15.26    2.41
  32   5  17    9.88    1.82
  32   5  19    3.91    1.26
  32   5  21    0.44    0.89
  32   5  23    2.33    0.90
  32   5  25   -0.63    1.00
  32   5  27    0.55    1.13
  32   5  29   -3.31    2.38
  32   6   0    9.27    3.05
  32   6   2    1.23    1.58
  32   6   4   11.95    5.10
  32   6   6   29.37    5.35
  32   6   8    1.04    1.01
  32   6  10   11.34    3.85
  32   6  12   12.55    2.27
  32   6  14    4.37    0.98
  32   6  16    3.54    1.43
  32   6  18   20.75    7.71
  32   6  20    0.49    0.80
  32   6  22    8.63    2.42
  32   6  24    0.78    0.95
  32   6  26    0.11    1.01
  32   6  28    0.51    1.12
  32   7   1    0.80    1.00
  32   7   3    1.07    0.92
  32   7   5    7.97    2.04
  32   7   7    2.85    0.98
  32   7   9   -0.11    0.86
  32   7  11    6.97    1.85
  32   7  13   11.54    1.49
  32   7  15    7.13    1.15
  32   7  17    2.85    1.12
  32   7  19    3.89    1.61
  32   7  21    0.54    0.89
  32   7  23    1.24    0.80
  32   7  25    1.33    1.62
  32   7  27   -1.10    1.23
  32   8   0    3.86    1.24
  32   8   2    0.57    0.93
  32   8   4    0.32    1.58
  32   8   6    0.58    0.92
  32   8   8   12.21    1.82
  32   8  10    1.38    0.75
  32   8  12    0.44    1.06
  32   8  14    7.02    1.09
  32   8  16    0.26    0.81
  32   8  18    5.36    1.39
  32   8  20   -0.11    0.86
  32   8  22    9.98    2.82
  32   8  24    1.78    0.98
  32   8  26   10.01    3.71
  32   8  28    7.00    4.47
  32   9   1    3.39    2.82
  32   9   3    7.58    4.29
  32   9   5   10.27    5.55
  32   9   7    3.03    1.12
  32   9   9    0.31    0.72
  32   9  11    1.16    0.93
  32   9  13    0.17    0.74
  32   9  15    1.65    0.70
  32   9  17    1.87    0.80
  32   9  19    0.67    0.93
  32   9  21    0.97    1.10
  32   9  23    1.47    0.90
  32   9  25    1.56    1.23
  32   9  27    5.38    2.25
  32  10   0    8.47    1.85
  32  10   2    1.82    0.89
  32  10   4    4.90    1.38
  32  10   6    7.36    1.79
  32  10   8    1.62    0.98
  32  10  10    0.77    1.01
  32  10  12    0.98    0.78
  32  10  14    2.71    1.95
  32  10  16   17.76    2.65
  32  10  18    1.20    0.84
  32  10  20   -0.15    0.89
  32  10  22    3.31    1.32
  32  10  24    0.51    0.92
  32  10  26   31.98    6.59
  32  11   1    0.77    0.66
  32  11   3    7.26    1.30
  32  11   5   13.96    2.39
  32  11   7    6.33    1.18
  32  11   9    1.95    1.52
  32  11  11    2.77    1.65
  32  11  13    3.77    0.95
  32  11  15    7.51    1.06
  32  11  17    6.19    1.56
  32  11  19    1.24    0.69
  32  11  21    0.93    0.81
  32  11  23   -1.65    0.89
  32  11  25    2.41    1.56
  32  11  27    1.92    1.61
  32  12   0    9.16    1.43
  32  12   2    3.42    0.87
  32  12   4    6.96    1.64
  32  12   6   10.17    1.82
  32  12   8    0.93    1.44
  32  12  10    4.06    1.12
  32  12  12   34.68    6.21
  32  12  14   22.37    2.36
  32  12  16   48.96    4.73
  32  12  18   10.01    1.96
  32  12  20    7.26    1.78
  32  12  22    0.25    0.72
  32  12  24    4.58    2.36
  32  12  26   17.90    6.24
  32  13   1    0.95    0.58
  32  13   3   11.77    1.56
  32  13   5   30.81    2.93
  32  13   7   11.45    1.49
  32  13   9    1.76    0.66
  32  13  11    4.49    0.87
  32  13  13   23.46    2.36
  32  13  15   58.67    4.23
  32  13  17   38.37    3.75
  32  13  19   13.52    1.98
  32  13  21    0.46    0.70
  32  13  23   -0.02    0.72
  32  13  25    4.03    1.36
  32  14   0   84.88    9.82
  32  14   2   70.18    6.53
  32  14   4   34.69    4.09
  32  14   6    3.43    1.21
  32  14   8    7.05    1.29
  32  14  10    2.25    0.84
  32  14  12   17.30    2.27
  32  14  14   27.46    2.65
  32  14  16   63.51    5.44
  32  14  18   25.22    3.83
  32  14  20    8.80    1.69
  32  14  22   -0.11    0.69
  32  14  24    2.41    1.23
  32  14  26   -3.71    2.31
  32  15   1    2.27    0.75
  32  15   3    8.66    1.90
  32  15   5   13.99    2.15
  32  15   7    9.03    1.62
  32  15   9    1.07    0.69
  32  15  11    6.59    1.06
  32  15  13   52.94    4.23
  32  15  15   79.51    5.32
  32  15  17   75.18    5.39
  32  15  19   19.51    2.70
  32  15  21    1.03    0.75
  32  15  23    0.51    0.64
  32  15  25    0.84    1.62
  32  16   0    4.23    1.24
  32  16   2    1.36    0.92
  32  16   4    3.00    1.12
  32  16   6    5.29    1.52
  32  16   8    2.85    1.36
  32  16  10   12.41    2.45
  32  16  12   59.71    5.24
  32  16  14   67.71    5.68
  32  16  16   59.79    4.29
  32  16  18   35.49    3.39
  32  16  20    5.72    1.27
  32  16  22   -0.49    0.70
  32  16  24    0.40    1.00
  32  17   1   -0.14    0.86
  32  17   3    3.19    1.15
  32  17   5   11.61    2.25
  32  17   7    6.45    1.50
  32  17   9    0.58    0.69
  32  17  11    6.27    1.67
  32  17  13   41.05    4.34
  32  17  15   83.24    5.65
  32  17  17   55.18    4.08
  32  17  19   14.10    1.69
  32  17  21    2.24    0.74
  32  17  23   -0.35    0.61
  32  18   0  156.37   19.29
  32  18   2  126.20   14.53
  32  18   4  106.34   12.07
  32  18   6    5.27    1.47
  32  18   8    2.11    1.01
  32  18  10    1.75    1.00
  32  18  12   10.01    1.96
  32  18  14   26.03    3.20
  32  18  16   22.57    2.54
  32  18  18   14.63    1.62
  32  18  20    1.79    0.60
  32  18  22   -0.17    0.54
  32  19   1    1.04    0.89
  32  19   3    5.36    1.10
  32  19   5    5.90    2.50
  32  19   7    3.33    1.18
  32  19   9    1.85    0.80
  32  19  11    0.89    0.77
  32  19  13    9.01    1.67
  32  19  15   22.26    3.11
  32  19  17   14.43    1.78
  32  19  19    4.08    0.80
  32  19  21    0.17    0.37
  32  19  23    0.72    1.06
  32  20   0   43.29    7.09
  32  20   2   29.25    5.21
  32  20   4    7.65    2.08
  32  20   6    0.77    1.21
  32  20   8    0.87    0.81
  32  20  10    0.84    0.93
  32  20  12    5.21    1.56
  32  20  14   13.39    2.68
  32  20  16    7.26    1.50
  32  20  18    5.29    1.03
  32  20  20   -0.06    0.40
  32  20  22    2.65    1.82
  32  21   1    0.89    0.97
  32  21   3    4.34    1.55
  32  21   5   -0.11    0.89
  32  21   7    0.80    0.98
  32  21   9   -0.15    0.89
  32  21  11    0.08    0.75
  32  21  13   -0.14    0.67
  32  21  15    1.49    0.66
  32  21  17    0.74    0.54
  32  21  19    0.35    0.84
  32  21  21   -1.50    2.31
  32  22   0   37.50    5.96
  32  22   2   27.54    4.77
  32  22   4   18.45    4.17
  32  22   6    4.43    1.78
  32  22   8   10.97    2.59
  32  22  10    1.07    1.00
  32  22  12    0.41    0.69
  32  22  14    0.20    0.63
  32  22  16    0.03    0.60
  32  22  18    0.06    0.48
  32  22  20   -0.61    4.64
  32  23   1    2.24    0.93
  32  23   3   -0.46    1.04
  32  23   5   -0.14    0.95
  32  23   7    1.18    1.81
  32  23   9    1.81    1.00
  32  23  11    1.58    0.92
  32  23  13    0.35    0.66
  32  23  15    0.61    0.64
  32  23  17    0.23    1.93
  32  23  19   -0.02    3.08
  32  24   0   12.69    3.75
  32  24   2    6.79    2.73
  32  24   4    3.08    1.56
  32  24   6   -1.23    1.07
  32  24   8    1.92    1.00
  32  24  10    1.01    0.98
  32  24  12    3.66    1.93
  32  24  14   -0.58    0.86
  32  24  16   -0.08    0.81
  32  25   1   -0.61    1.06
  32  25   3   -0.31    0.97
  32  25   5    0.11    1.04
  32  25   7    0.90    1.03
  32  25   9   -0.60    0.93
  32  25  11    0.55    1.07
  32  25  13    4.58    1.78
  32  25  15   -0.26    1.21
  32  26   0   27.11    6.51
  32  26   2   18.63    5.82
  32  26   4    1.12    1.16
  32  26   6    1.18    1.46
  32  26   8    9.12    3.51
  32  26  10   12.43    4.58
  32  26  12   22.37    6.82
  32  26  14    4.24    5.16
  32  27   1    0.54    1.03
  32  27   3    1.35    0.95
  32  27   5    0.80    0.92
  32  27   7    2.54    1.41
  32  27   9    1.70    1.18
  32  27  11    5.76    3.39
  32  28   0  146.46   28.75
  32  28   2   78.36   15.42
  32  28   4   22.10    6.85
  32  28   6    0.69    1.00
  32  28   8    3.54    3.68
  32  29   1    0.40    1.38
  32  29   3   -0.41    1.58
  32  29   5   -2.41    1.88
  33   1   0    4.41    2.42
  33   1   2    2.90    1.15
  33   1   4    3.51    1.65
  33   1   6    3.31    1.21
  33   1   8    2.07    1.01
  33   1  10    3.17    1.18
  33   1  12    5.70    1.49
  33   1  14    3.95    2.18
  33   1  16    0.11    0.95
  33   1  18   -0.25    1.65
  33   1  20    2.19    2.83
  33   1  22   -0.77    0.92
  33   1  24    0.38    1.07
  33   1  26   -0.54    1.01
  33   1  28   -0.23    1.88
  33   2   1    5.06    4.06
  33   2   3    2.65    1.64
  33   2   5    2.56    3.02
  33   2   7    3.08    1.49
  33   2   9    6.36    1.79
  33   2  11    4.21    1.18
  33   2  13    6.19    0.92
  33   2  15    6.60    1.82
  33   2  17   38.42    4.84
  33   2  19    2.28    1.20
  33   2  21   23.72    4.37
  33   2  23    1.10    1.01
  33   2  25    1.43    0.92
  33   2  27   20.92    5.64
  33   3   0    4.70    1.58
  33   3   2    0.90    1.32
  33   3   4   -0.15    1.12
  33   3   6    1.26    1.01
  33   3   8    4.98    3.71
  33   3  10    2.30    1.01
  33   3  12    9.55    1.64
  33   3  14    8.75    1.56
  33   3  16    3.34    1.09
  33   3  18    0.38    0.84
  33   3  20    1.62    1.04
  33   3  22    0.17    1.06
  33   3  24    0.80    1.13
  33   3  26    0.25    1.04
  33   3  28   -2.62    1.58
  33   4   1    1.29    1.27
  33   4   3    7.62    4.90
  33   4   5    2.57    1.36
  33   4   7    0.93    1.06
  33   4   9    1.10    0.92
  33   4  11    1.70    0.92
  33   4  13    7.03    1.32
  33   4  15    2.82    0.80
  33   4  17   12.47    2.38
  33   4  19   -0.20    1.01
  33   4  21   17.55    3.00
  33   4  23   -0.37    1.03
  33   4  25   -0.44    0.78
  33   4  27   -0.57    1.13
  33   5   0    1.35    1.13
  33   5   2    1.27    1.06
  33   5   4    0.46    1.09
  33   5   6    1.23    0.95
  33   5   8    0.67    1.16
  33   5  10    4.54    0.95
  33   5  12    7.28    2.48
  33   5  14    5.41    1.70
  33   5  16    3.28    0.97
  33   5  18    0.64    0.86
  33   5  20    0.57    0.80
  33   5  22    0.29    0.84
  33   5  24    0.25    1.00
  33   5  26    2.93    1.35
  33   5  28   -0.26    2.24
  33   6   1   -0.84    1.04
  33   6   3    1.50    1.10
  33   6   5    0.67    1.03
  33   6   7    2.44    1.21
  33   6   9   -0.60    1.00
  33   6  11    0.61    0.72
  33   6  13    6.54    1.29
  33   6  15    1.53    0.70
  33   6  17    6.94    1.64
  33   6  19    0.58    0.81
  33   6  21   10.11    2.48
  33   6  23    1.13    0.97
  33   6  25    5.09    2.21
  33   6  27    0.26    1.06
  33   7   0    1.18    1.04
  33   7   2    0.34    1.09
  33   7   4    5.10    1.16
  33   7   6   -0.29    1.03
  33   7   8   18.77   14.07
  33   7  10   16.86    2.73
  33   7  12   25.05    3.29
  33   7  14   23.80    2.70
  33   7  16    8.78    1.67
  33   7  18    3.43    1.13
  33   7  20    0.86    0.87
  33   7  22   -1.20    0.87
  33   7  24   -0.75    0.84
  33   7  26    0.43    1.16
  33   8   1    3.43    1.04
  33   8   3    2.13    2.01
  33   8   5    0.90    1.69
  33   8   7    4.73    2.21
  33   8   9    1.59    0.87
  33   8  11   -0.09    0.80
  33   8  13    3.11    0.86
  33   8  15    0.69    0.60
  33   8  17    1.01    0.70
  33   8  19   -0.28    0.81
  33   8  21    4.72    1.67
  33   8  23    1.65    0.78
  33   8  25   14.36    3.20
  33   8  27    4.31    4.03
  33   9   0    4.31    1.44
  33   9   2    4.57    3.52
  33   9   4   -0.87    0.89
  33   9   6    2.62    1.27
  33   9   8    0.31    0.84
  33   9  10    0.86    0.80
  33   9  12    2.74    1.32
  33   9  14    1.95    1.35
  33   9  16    2.57    1.32
  33   9  18    0.84    0.69
  33   9  20   -0.14    0.80
  33   9  22   -1.10    0.80
  33   9  24   -0.61    0.87
  33   9  26   -0.43    0.97
  33  10   1    4.35    1.61
  33  10   3    3.22    1.36
  33  10   5    3.65    1.04
  33  10   7   16.66    2.70
  33  10   9    4.05    2.62
  33  10  11    0.40    0.75
  33  10  13    0.31    0.69
  33  10  15    6.28    1.26
  33  10  17    0.48    0.84
  33  10  19    0.86    0.67
  33  10  21    1.32    1.20
  33  10  23    0.72    0.83
  33  10  25   19.94    4.52
  33  11   0    9.35    1.87
  33  11   2    7.95    1.49
  33  11   4   -0.11    0.77
  33  11   6    0.93    0.78
  33  11   8    1.21    0.86
  33  11  10    0.49    0.75
  33  11  12    0.18    0.64
  33  11  14    3.10    0.83
  33  11  16    3.69    1.04
  33  11  18    2.39    0.97
  33  11  20    1.20    0.72
  33  11  22   -0.66    0.77
  33  11  24    1.56    0.98
  33  11  26   -1.82    1.58
  33  12   1    3.86    2.31
  33  12   3    6.27    1.21
  33  12   5   10.85    1.58
  33  12   7   33.99    3.77
  33  12   9    1.87    0.77
  33  12  11    0.78    0.72
  33  12  13    1.41    0.74
  33  12  15   15.32    1.95
  33  12  17    3.69    0.80
  33  12  19    2.54    1.04
  33  12  21    0.61    1.03
  33  12  23   -0.46    0.72
  33  12  25   11.42    4.64
  33  13   0    6.51    1.06
  33  13   2   13.07    2.51
  33  13   4    8.37    1.53
  33  13   6    4.31    1.01
  33  13   8    2.31    1.09
  33  13  10    1.46    0.70
  33  13  12    3.83    1.53
  33  13  14   10.14    1.65
  33  13  16   17.91    2.19
  33  13  18   12.55    2.01
  33  13  20    1.82    0.78
  33  13  22    0.40    0.74
  33  13  24    0.95    1.01
  33  14   1   -0.43    0.58
  33  14   3    5.24    1.35
  33  14   5    7.57    1.43
  33  14   7   17.74    2.41
  33  14   9    3.05    1.26
  33  14  11    2.51    0.70
  33  14  13   15.86    2.11
  33  14  15   45.08    4.41
  33  14  17   22.03    2.76
  33  14  19   12.67    1.82
  33  14  21    1.46    0.60
  33  14  23    0.58    0.70
  33  15   0    4.20    0.93
  33  15   2    5.07    1.07
  33  15   4    3.78    0.95
  33  15   6    2.76    0.64
  33  15   8    2.64    0.83
  33  15  10    4.61    0.92
  33  15  12   17.97    2.08
  33  15  14   60.33    5.35
  33  15  16   41.63    3.51
  33  15  18   16.75    2.28
  33  15  20    3.80    1.35
  33  15  22    1.04    1.23
  33  15  24   -0.29    1.53
  33  16   1    1.88    1.56
  33  16   3    2.96    0.72
  33  16   5    1.56    0.83
  33  16   7   10.79    1.81
  33  16   9    2.19    0.95
  33  16  11    3.68    0.78
  33  16  13   20.78    2.07
  33  16  15   38.17    3.40
  33  16  17   24.09    2.15
  33  16  19   10.70    1.82
  33  16  21    0.06    0.58
  33  16  23    0.17    0.84
  33  17   0   40.85    5.67
  33  17   2   33.80    5.87
  33  17   4   16.82    3.06
  33  17   6    8.61    1.81
  33  17   8    1.21    0.84
  33  17  10    0.74    0.87
  33  17  12    3.95    0.81
  33  17  14   24.10    2.64
  33  17  16   17.44    1.90
  33  17  18   12.87    1.50
  33  17  20    2.25    0.81
  33  17  22   -0.11    0.69
  33  18   1    0.09    0.93
  33  18   3    1.03    1.20
  33  18   5    1.09    0.87
  33  18   7    6.07    1.62
  33  18   9    0.09    0.90
  33  18  11    2.76    1.24
  33  18  13   15.02    2.01
  33  18  15   18.65    2.22
  33  18  17   15.08    1.72
  33  18  19    5.41    1.10
  33  18  21   -0.25    0.48
  33  19   0    8.01    2.08
  33  19   2    4.14    1.12
  33  19   4    0.55    0.89
  33  19   6   -0.14    0.78
  33  19   8    0.15    0.72
  33  19  10   -0.44    0.66
  33  19  12    2.68    1.04
  33  19  14    8.23    1.62
  33  19  16   12.06    1.65
  33  19  18    4.23    0.92
  33  19  20   -0.06    0.43
  33  20   1    0.21    0.90
  33  20   3    0.64    0.84
  33  20   5   -0.78    0.78
  33  20   7    0.57    0.87
  33  20   9    0.72    0.86
  33  20  11    0.12    0.74
  33  20  13    0.74    0.74
  33  20  15    4.05    1.13
  33  20  17    2.91    0.84
  33  20  19    0.35    0.43
  33  21   0   29.73    5.33
  33  21   2   12.21    2.99
  33  21   4   12.40    2.77
  33  21   6   11.97    2.53
  33  21   8    4.73    1.78
  33  21  10    2.18    0.89
  33  21  12   -0.41    0.78
  33  21  14   -0.05    0.64
  33  21  16   -0.34    0.51
  33  21  18    0.21    0.54
  33  22   1   -0.90    0.90
  33  22   3    1.32    1.07
  33  22   5   -1.04    0.90
  33  22   7    0.03    0.77
  33  22   9   -0.51    0.75
  33  22  11   -0.03    0.72
  33  22  13   -0.35    0.70
  33  22  15    0.09    0.64
  33  22  17   -0.81    0.61
  33  23   0    0.05    1.07
  33  23   2    2.57    1.07
  33  23   4   -0.55    0.90
  33  23   6    0.70    0.93
  33  23   8    1.46    1.29
  33  23  10    1.49    1.09
  33  23  12   -0.21    0.83
  33  23  14    0.37    0.75
  33  23  16   -0.37    1.69
  33  24   1    0.28    0.81
  33  24   3    1.85    1.00
  33  24   5   -0.26    1.00
  33  24   7   -0.89    0.86
  33  24   9   -0.31    0.95
  33  24  11    1.65    1.07
  33  24  13    1.20    1.03
  33  24  15   -3.34    1.32
  33  25   0    0.89    0.89
  33  25   2    0.31    1.10
  33  25   4   -0.89    1.01
  33  25   6    4.09    1.62
  33  25   8   11.60    4.60
  33  25  10   24.16    6.42
  33  25  12   11.11    3.92
  33  25  14    1.15    0.55
  33  26   1   -0.37    0.97
  33  26   3   -0.44    0.95
  33  26   5    1.84    1.00
  33  26   7   -0.97    1.01
  33  26   9    1.00    0.95
  33  26  11    0.66    1.55
  33  27   0   46.66    9.67
  33  27   2   40.96    9.21
  33  27   4    1.49    1.85
  33  27   6   -0.02    1.13
  33  27   8    2.51    1.87
  33  28   1   -1.47    1.13
  33  28   3    0.75    1.46
  33  28   5    1.84    4.75
  34   0   0  103.35   33.74
  34   1   1   -1.53    1.39
  34   1   3    0.32    1.35
  34   1   5    1.70    1.47
  34   1   7    0.77    1.52
  34   1   9    1.53    0.93
  34   1  11    0.37    0.89
  34   1  13    0.74    0.64
  34   1  15    0.80    0.77
  34   1  17   -0.54    0.64
  34   1  19   -0.35    0.80
  34   1  21   -0.58    0.78
  34   1  23   -0.20    0.84
  34   1  25    0.51    0.95
  34   1  27    0.81    1.56
  34   2   0   12.38    3.25
  34   2   2   20.92    5.35
  34   2   4   -0.87    1.26
  34   2   6    3.54    2.19
  34   2   8    3.98    1.98
  34   2  10    4.92    1.78
  34   2  12    8.26    3.34
  34   2  14   20.44    2.50
  34   2  16   32.70    3.51
  34   2  18    2.93    1.24
  34   2  20   21.21    4.51
  34   2  22    0.87    0.93
  34   2  24   -0.35    0.98
  34   2  26   18.19    5.76
  34   3   1   -0.74    1.10
  34   3   3    0.81    1.18
  34   3   5   -0.40    1.29
  34   3   7    4.60    2.93
  34   3   9    6.91    1.65
  34   3  11    8.52    2.07
  34   3  13    6.19    1.52
  34   3  15    1.78    0.66
  34   3  17   -0.55    0.63
  34   3  19   -0.81    0.75
  34   3  21    0.58    1.01
  34   3  23    2.16    1.65
  34   3  25    3.74    1.84
  34   3  27    0.72    2.71
  34   4   0   39.14    9.76
  34   4   2    3.17    1.69
  34   4   4    4.01    1.56
  34   4   6    1.78    1.49
  34   4   8    0.93    1.07
  34   4  10    1.24    1.07
  34   4  12    5.65    1.44
  34   4  14   12.53    1.98
  34   4  16   17.87    2.15
  34   4  18   -1.18    0.74
  34   4  20   13.12    2.62
  34   4  22   -0.43    0.92
  34   4  24    0.21    1.15
  34   4  26    0.38    1.23
  34   5   1    0.67    1.15
  34   5   3    1.12    1.16
  34   5   5    0.23    1.13
  34   5   7    4.01    1.73
  34   5   9   11.08    1.92
  34   5  11   13.30    2.56
  34   5  13   10.37    1.72
  34   5  15    6.04    1.06
  34   5  17    1.20    0.72
  34   5  19   -0.18    0.72
  34   5  21    0.00    0.92
  34   5  23    2.67    1.21
  34   5  25    0.80    1.16
  34   6   0    5.52    2.30
  34   6   2    0.08    1.29
  34   6   4   -1.76    1.06
  34   6   6    1.87    1.13
  34   6   8   -0.06    0.97
  34   6  10    3.05    1.82
  34   6  12   16.27    2.77
  34   6  14    2.65    1.10
  34   6  16   20.56    2.96
  34   6  18    1.39    0.95
  34   6  20   17.81    3.98
  34   6  22   -0.78    0.89
  34   6  24    6.56    2.15
  34   6  26   -0.18    1.35
  34   7   1    0.00    0.98
  34   7   3    4.49    1.30
  34   7   5    1.46    1.07
  34   7   7    5.16    1.62
  34   7   9   14.51    3.33
  34   7  11   16.90    2.96
  34   7  13    5.81    1.39
  34   7  15    4.87    0.87
  34   7  17    0.83    0.61
  34   7  19   -0.63    0.69
  34   7  21    1.06    0.78
  34   7  23   -1.18    1.00
  34   7  25    1.39    1.52
  34   8   0    1.32    1.52
  34   8   2    2.76    1.23
  34   8   4    1.20    1.03
  34   8   6    1.61    1.04
  34   8   8    3.45    2.01
  34   8  10    1.32    1.10
  34   8  12    1.44    0.89
  34   8  14    7.05    1.55
  34   8  16   -0.20    0.54
  34   8  18    0.32    0.69
  34   8  20   -0.87    0.78
  34   8  22    0.20    0.81
  34   8  24   19.14    4.15
  34   8  26   -7.48    3.26
  34   9   1    0.66    1.03
  34   9   3    3.88    1.47
  34   9   5    6.91    2.21
  34   9   7    8.26    2.19
  34   9   9    9.04    2.25
  34   9  11    3.22    1.13
  34   9  13    2.80    1.76
  34   9  15    5.19    2.48
  34   9  17    1.49    0.64
  34   9  19    0.23    0.74
  34   9  21    1.87    0.78
  34   9  23   -0.87    0.78
  34   9  25   -0.69    0.90
  34  10   0    1.70    0.92
  34  10   2   10.68    3.02
  34  10   4    2.42    1.72
  34  10   6    4.52    1.59
  34  10   8    0.46    0.80
  34  10  10    1.33    0.95
  34  10  12    2.31    1.33
  34  10  14    9.90    1.78
  34  10  16    0.60    0.61
  34  10  18    4.37    1.16
  34  10  20    0.80    0.63
  34  10  22   -0.17    0.80
  34  10  24   22.71    5.81
  34  11   1    0.67    0.80
  34  11   3   15.40    2.85
  34  11   5   15.81    3.49
  34  11   7    8.14    2.21
  34  11   9    4.54    1.26
  34  11  11   -1.16    0.77
  34  11  13   -0.41    0.63
  34  11  15    2.54    0.86
  34  11  17    2.34    0.77
  34  11  19    1.69    0.86
  34  11  21    1.82    0.75
  34  11  23    1.06    0.81
  34  11  25   -2.67    1.81
  34  12   0   22.46    3.49
  34  12   2    5.91    1.87
  34  12   4    4.72    1.72
  34  12   6   15.95    2.68
  34  12   8    0.70    0.86
  34  12  10   -0.05    0.75
  34  12  12    0.77    1.00
  34  12  14   10.54    2.08
  34  12  16    2.68    0.77
  34  12  18    6.56    1.36
  34  12  20    0.38    0.72
  34  12  22    0.69    0.77
  34  12  24    3.51    3.39
  34  13   1    0.60    0.64
  34  13   3    5.49    1.41
  34  13   5   12.43    2.01
  34  13   7    6.70    1.13
  34  13   9    0.72    0.77
  34  13  11    1.03    0.90
  34  13  13    9.78    2.08
  34  13  15   25.27    3.33
  34  13  17   16.60    1.96
  34  13  19    9.24    1.81
  34  13  21    0.49    0.60
  34  13  23   -0.54    0.77
  34  14   0    6.90    1.36
  34  14   2   28.00    3.34
  34  14   4   14.97    2.34
  34  14   6    1.53    0.77
  34  14   8    8.95    1.46
  34  14  10    7.34    1.56
  34  14  12   12.66    2.21
  34  14  14   29.85    3.92
  34  14  16   17.73    2.71
  34  14  18   15.66    2.02
  34  14  20    0.32    0.61
  34  14  22    0.70    0.74
  34  14  24   -3.05    5.91
  34  15   1   -0.12    0.61
  34  15   3    5.72    1.59
  34  15   5    4.84    1.04
  34  15   7    4.00    0.83
  34  15   9    0.57    0.61
  34  15  11    2.91    1.01
  34  15  13   25.19    3.55
  34  15  15   37.43    3.86
  34  15  17   22.00    2.93
  34  15  19    6.54    1.23
  34  15  21   -0.69    0.60
  34  16   0   52.57    5.67
  34  16   2   43.35    4.73
  34  16   4   27.35    4.47
  34  16   6   20.98    2.59
  34  16   8    1.64    0.61
  34  16  10    0.87    0.49
  34  16  12    5.23    1.01
  34  16  14   20.33    2.34
  34  16  16   15.80    2.25
  34  16  18    8.83    1.55
  34  16  20   -0.51    0.52
  34  16  22   -0.90    1.10
  34  17   1    2.48    1.53
  34  17   3    3.08    2.10
  34  17   5    1.55    0.89
  34  17   7   -0.02    0.60
  34  17   9    2.41    1.69
  34  17  11    3.19    0.90
  34  17  13   15.63    2.10
  34  17  15   27.29    3.31
  34  17  17   20.03    2.65
  34  17  19    4.15    0.95
  34  17  21   -0.29    0.90
  34  18   0    6.74    6.96
  34  18   2    0.92    1.09
  34  18   4    0.41    1.39
  34  18   6   -0.43    0.74
  34  18   8    1.35    0.67
  34  18  10    1.16    0.69
  34  18  12   12.93    1.79
  34  18  14   12.01    1.95
  34  18  16    4.96    1.03
  34  18  18    2.41    0.72
  34  18  20   -0.02    0.55
  34  19   1    1.82    1.29
  34  19   3    2.18    1.50
  34  19   5    1.62    1.35
  34  19   7    0.60    0.78
  34  19   9    1.00    0.69
  34  19  11    3.36    0.98
  34  19  13    6.51    1.50
  34  19  15    5.32    1.20
  34  19  17    4.96    1.13
  34  19  19   -0.46    0.84
  34  20   0   38.97    6.25
  34  20   2   25.05    4.84
  34  20   4   11.06    2.59
  34  20   6   12.90    2.62
  34  20   8   -0.09    0.74
  34  20  10    0.51    1.13
  34  20  12    0.34    0.64
  34  20  14    0.37    0.61
  34  20  16    0.80    0.49
  34  20  18   -1.12    0.64
  34  21   1    2.21    1.24
  34  21   3    0.93    0.83
  34  21   5    1.07    0.78
  34  21   7    0.72    0.80
  34  21   9    0.93    0.86
  34  21  11    2.45    0.72
  34  21  13    2.11    1.29
  34  21  15    0.44    0.61
  34  21  17   -2.10    0.77
  34  22   0    3.71    1.20
  34  22   2    1.92    1.03
  34  22   4   -1.10    0.89
  34  22   6   -1.47    0.80
  34  22   8    0.26    0.74
  34  22  10    0.77    0.87
  34  22  12    0.89    0.64
  34  22  14   -0.09    0.61
  34  22  16   -1.12    1.09
  34  23   1    0.41    0.84
  34  23   3    2.44    1.36
  34  23   5    0.46    1.10
  34  23   7    0.86    0.97
  34  23   9    0.06    0.78
  34  23  11    0.89    0.70
  34  23  13   -0.52    0.75
  34  24   0    3.74    2.73
  34  24   2   -0.03    0.97
  34  24   4   -1.59    1.04
  34  24   6    6.90    2.76
  34  24   8    5.67    3.22
  34  24  10   12.04    3.55
  34  24  12   12.17    5.46
  34  24  14   -9.24    6.41
  34  25   1   -0.17    1.06
  34  25   3    1.62    1.56
  34  25   5    1.90    1.35
  34  25   7    0.35    0.93
  34  25   9    0.66    0.90
  34  25  11   -6.60    4.58
  34  26   0   14.85    5.52
  34  26   2   25.21    6.57
  34  26   4    3.97    1.84
  34  26   6   -0.40    1.18
  34  26   8   -0.28    2.27
  34  27   1    0.17    1.87
  34  27   3    4.05    5.67
  35   1   0    6.24    2.19
  35   1   2    4.77    2.91
  35   1   4   -1.12    1.33
  35   1   6    0.21    1.06
  35   1   8    1.16    0.95
  35   1  10    1.12    0.93
  35   1  12    0.14    0.84
  35   1  14    1.20    0.66
  35   1  16    0.61    0.52
  35   1  18   -0.61    0.67
  35   1  20   -0.63    0.78
  35   1  22   -0.06    0.90
  35   1  24    2.41    1.03
  35   1  26    2.68    4.29
  35   2   1    3.46    1.49
  35   2   3   10.14    2.74
  35   2   5    1.10    1.20
  35   2   7    1.18    1.38
  35   2   9    0.05    0.89
  35   2  11    0.72    0.84
  35   2  13   34.57    4.31
  35   2  15    6.19    1.36
  35   2  17    2.21    1.00
  35   2  19    5.87    1.75
  35   2  21    0.28    0.83
  35   2  23    1.69    1.32
  35   2  25    2.93    1.85
  35   3   0    3.10    1.33
  35   3   2    1.10    1.56
  35   3   4    3.77    1.38
  35   3   6    4.05    3.33
  35   3   8    1.78    1.35
  35   3  10    4.60    2.21
  35   3  12    6.67    1.95
  35   3  14    2.41    0.81
  35   3  16    0.11    0.54
  35   3  18    1.33    0.61
  35   3  20    3.94    2.54
  35   3  22    1.27    1.12
  35   3  24    6.45    2.01
  35   4   1    4.64    2.62
  35   4   3    5.00    1.50
  35   4   5    1.96    1.07
  35   4   7    2.59    1.44
  35   4   9    0.02    0.89
  35   4  11    0.66    0.89
  35   4  13   12.53    2.51
  35   4  15    5.07    1.69
  35   4  17    0.78    0.55
  35   4  19    2.96    1.00
  35   4  21   -0.57    0.77
  35   4  23    1.82    1.43
  35   4  25   -1.73    1.27
  35   5   0    1.88    1.15
  35   5   2    1.76    1.27
  35   5   4    1.13    1.16
  35   5   6   -1.50    1.16
  35   5   8    3.13    1.09
  35   5  10   14.37    3.16
  35   5  12   10.93    2.56
  35   5  14    7.03    1.50
  35   5  16    2.88    1.24
  35   5  18   -0.51    0.55
  35   5  20    1.26    0.69
  35   5  22   -0.61    1.01
  35   5  24    0.97    1.32
  35   6   1    0.77    1.09
  35   6   3    1.07    1.29
  35   6   5    0.08    1.00
  35   6   7   -1.24    1.00
  35   6   9    0.54    1.13
  35   6  11    0.51    0.87
  35   6  13    3.85    0.98
  35   6  15    6.04    1.24
  35   6  17    0.43    0.49
  35   6  19   -1.20    0.70
  35   6  21    0.41    0.75
  35   6  23   11.31    2.44
  35   6  25    0.21    1.18
  35   7   0    1.85    0.97
  35   7   2    2.19    1.41
  35   7   4    0.90    1.12
  35   7   6    0.26    0.98
  35   7   8    0.70    1.03
  35   7  10    6.88    2.34
  35   7  12   19.38    3.66
  35   7  14   12.24    2.34
  35   7  16    1.98    0.72
  35   7  18    0.44    0.58
  35   7  20    1.49    1.03
  35   7  22    2.15    1.10
  35   7  24    1.75    0.98
  35   8   1    0.26    1.06
  35   8   3    4.63    1.53
  35   8   5    2.24    1.23
  35   8   7    4.77    1.39
  35   8   9    0.08    0.87
  35   8  11    2.80    1.35
  35   8  13    0.51    0.80
  35   8  15    0.23    0.69
  35   8  17    0.54    0.58
  35   8  19    1.90    0.70
  35   8  21   -0.25    0.69
  35   8  23   13.07    3.88
  35   9   0    1.90    1.33
  35   9   2    2.41    1.12
  35   9   4   -0.17    1.29
  35   9   6    1.49    1.49
  35   9   8   -0.21    0.87
  35   9  10    1.41    1.27
  35   9  12    3.42    1.43
  35   9  14    0.60    0.77
  35   9  16    0.40    0.52
  35   9  18    1.36    0.63
  35   9  20   -0.60    0.72
  35   9  22    0.77    0.84
  35   9  24   -1.53    1.38
  35  10   1   -0.78    0.97
  35  10   3    9.47    2.36
  35  10   5   12.15    3.83
  35  10   7   14.25    3.25
  35  10   9    3.29    1.27
  35  10  11    2.07    1.21
  35  10  13   -0.25    0.75
  35  10  15   -0.46    0.64
  35  10  17    2.54    0.92
  35  10  19    0.35    0.54
  35  10  21   -0.02    0.66
  35  10  23   10.34    3.88
  35  11   0   -0.21    1.16
  35  11   2    0.09    0.84
  35  11   4    0.66    0.89
  35  11   6    1.67    0.93
  35  11   8    1.16    0.90
  35  11  10    1.65    0.95
  35  11  12   -0.60    0.81
  35  11  14    0.34    0.67
  35  11  16    1.01    1.12
  35  11  18    3.33    0.74
  35  11  20    1.88    0.72
  35  11  22    0.18    0.69
  35  12   1    2.25    2.79
  35  12   3    6.27    1.87
  35  12   5   15.40    3.08
  35  12   7    9.47    2.33
  35  12   9    4.24    1.27
  35  12  11    0.25    0.72
  35  12  13    3.03    1.27
  35  12  15    1.64    0.81
  35  12  17    2.36    0.75
  35  12  19   -0.17    0.51
  35  12  21    0.17    0.70
  35  12  23   -1.62    1.75
  35  13   0   54.03    5.82
  35  13   2   31.86    4.18
  35  13   4    8.89    1.93
  35  13   6    3.20    1.00
  35  13   8    0.89    0.81
  35  13  10    0.69    0.78
  35  13  12    2.39    0.95
  35  13  14    7.72    1.69
  35  13  16    9.56    2.07
  35  13  18    5.09    1.09
  35  13  20    1.56    0.63
  35  13  22   -1.21    0.98
  35  14   1    0.84    1.20
  35  14   3    1.47    0.69
  35  14   5    5.78    1.38
  35  14   7    4.06    1.39
  35  14   9    1.00    0.77
  35  14  11    0.66    0.78
  35  14  13    4.95    1.88
  35  14  15    1.64    0.97
  35  14  17    9.41    1.95
  35  14  19    0.89    0.44
  35  14  21    1.10    1.93
  35  15   0    7.16    1.44
  35  15   2    5.27    1.04
  35  15   4    5.32    1.36
  35  15   6    7.45    1.41
  35  15   8    2.33    0.87
  35  15  10    0.11    0.64
  35  15  12    0.60    0.60
  35  15  14    1.76    1.41
  35  15  16    7.29    1.44
  35  15  18    2.62    0.90
  35  15  20    0.34    0.48
  35  16   1    0.57    0.52
  35  16   3    2.60    1.36
  35  16   5    1.96    0.70
  35  16   7   -0.23    0.57
  35  16   9   -0.18    0.52
  35  16  11    0.18    0.58
  35  16  13   10.76    1.84
  35  16  15    4.80    1.15
  35  16  17   10.19    1.84
  35  16  19   -0.31    0.49
  35  17   0    3.71    2.33
  35  17   2   -0.02    0.55
  35  17   4   -0.14    0.60
  35  17   6    0.38    0.54
  35  17   8   -0.29    0.52
  35  17  10    1.21    0.69
  35  17  12    2.24    0.78
  35  17  14    7.95    1.65
  35  17  16    5.53    1.36
  35  17  18    1.62    0.67
  35  18   1    1.00    0.63
  35  18   3    0.78    0.61
  35  18   5   -0.32    0.70
  35  18   7    0.64    0.54
  35  18   9    0.12    0.51
  35  18  11    1.85    0.77
  35  18  13    3.69    1.20
  35  18  15    3.08    1.20
  35  18  17    1.26    0.78
  35  18  19   -5.36    2.87
  35  19   0    2.51    1.12
  35  19   2    2.67    1.32
  35  19   4    2.45    0.89
  35  19   6    0.78    0.74
  35  19   8    0.26    0.61
  35  19  10    0.55    0.55
  35  19  12    0.09    0.58
  35  19  14    0.03    0.44
  35  19  16    1.75    0.70
  35  19  18    6.27    1.92
  35  20   1    1.24    0.83
  35  20   3    3.52    1.90
  35  20   5   -0.63    0.78
  35  20   7    0.11    0.70
  35  20   9    1.46    0.72
  35  20  11    3.52    1.00
  35  20  13    1.53    0.63
  35  20  15    0.64    0.49
  35  21   0    0.60    2.62
  35  21   2   -0.86    0.84
  35  21   4   -0.67    0.77
  35  21   6   -0.11    0.77
  35  21   8    0.14    0.77
  35  21  10   -0.02    0.66
  35  21  12    0.15    0.61
  35  21  14   -0.63    0.55
  35  22   1   -0.75    0.77
  35  22   3    2.28    1.29
  35  22   5    2.30    1.13
  35  22   7    3.51    1.36
  35  22   9    1.06    0.80
  35  22  11    0.87    0.72
  35  22  13    0.31    1.06
  35  23   0    1.07    0.87
  35  23   2    1.27    1.18
  35  23   4    3.14    1.62
  35  23   6    4.01    1.69
  35  23   8    7.75    2.68
  35  23  10    5.73    3.52
  35  23  12   -2.42    2.18
  35  24   1    0.92    0.98
  35  24   3    1.50    1.46
  35  24   5    4.55    1.15
  35  24   7    1.18    1.00
  35  24   9   -2.07    1.52
  35  25   0    6.79    2.42
  35  25   2   -0.52    1.27
  35  25   4   -1.38    1.06
  35  25   6   12.78   17.13
  35  26   1    1.32    1.49
  35  26   3    3.92    0.12
  36   0   0   71.87   26.80
  36   1   1   -0.41    1.15
  36   1   3    1.36    1.23
  36   1   5   -0.92    1.15
  36   1   7    0.21    1.01
  36   1   9    0.89    1.13
  36   1  11    2.88    1.93
  36   1  13    0.60    0.87
  36   1  15    1.79    1.09
  36   1  17    0.43    0.48
  36   1  19    0.51    0.54
  36   1  21    0.35    0.69
  36   1  23    0.37    0.84
  36   2   0    3.37    1.87
  36   2   2   94.53   15.17
  36   2   4    0.06    1.30
  36   2   6   17.25    4.87
  36   2   8    1.36    1.07
  36   2  10    3.13    1.32
  36   2  12    7.86    2.70
  36   2  14    9.22    1.70
  36   2  16    0.75    0.69
  36   2  18   -0.41    0.60
  36   2  20    0.31    0.75
  36   2  22    1.35    0.98
  36   2  24   -0.18    1.32
  36   3   1   -0.77    1.18
  36   3   3   -1.87    1.16
  36   3   5   -0.51    1.26
  36   3   7    1.36    1.61
  36   3   9    5.59    2.10
  36   3  11    2.41    1.20
  36   3  13    2.74    2.19
  36   3  15    0.31    0.61
  36   3  17    1.04    0.44
  36   3  19    2.41    0.84
  36   3  21    2.45    1.10
  36   3  23    2.85    2.07
  36   4   0   37.17    9.33
  36   4   2    3.94    4.41
  36   4   4    3.92    1.85
  36   4   6    2.10    1.75
  36   4   8    2.42    1.62
  36   4  10    0.87    0.95
  36   4  12    7.78    1.73
  36   4  14    7.57    2.16
  36   4  16    1.01    1.10
  36   4  18    1.26    0.69
  36   4  20   -0.95    0.64
  36   4  22    4.66    1.99
  36   4  24   -0.80    1.81
  36   5   1   -0.21    1.64
  36   5   3    2.34    1.33
  36   5   5    1.43    1.12
  36   5   7    0.81    1.27
  36   5   9    7.91    2.73
  36   5  11    5.62    2.11
  36   5  13    0.18    0.93
  36   5  15    4.05    1.84
  36   5  17    0.40    0.75
  36   5  19    0.58    0.78
  36   5  21    4.72    1.79
  36   5  23    6.47    2.85
  36   6   0    0.09    1.10
  36   6   2   14.85    4.83
  36   6   4   -0.57    1.07
  36   6   6   22.49    5.67
  36   6   8    7.05    2.11
  36   6  10    8.99    2.97
  36   6  12    0.54    0.86
  36   6  14   13.13    2.64
  36   6  16    0.20    0.58
  36   6  18   -0.05    0.55
  36   6  20    0.12    0.60
  36   6  22    2.53    1.06
  36   7   1    0.40    1.15
  36   7   3    4.70    2.93
  36   7   5    2.73    1.18
  36   7   7    6.16    2.13
  36   7   9   15.81    3.37
  36   7  11    8.49    2.47
  36   7  13    6.11    1.84
  36   7  15    3.20    1.12
  36   7  17    0.57    0.49
  36   7  19    1.64    0.70
  36   7  21   11.54    2.77
  36   7  23   -1.79    1.78
  36   8   0   14.22    4.38
  36   8   2    0.46    1.09
  36   8   4    0.81    1.20
  36   8   6    2.19    1.15
  36   8   8   -1.24    0.97
  36   8  10    1.93    1.33
  36   8  12   -0.05    0.80
  36   8  14    4.86    1.36
  36   8  16    1.43    0.64
  36   8  18    0.49    0.61
  36   8  20    1.10    0.64
  36   8  22    3.48    1.56
  36   9   1    0.69    1.00
  36   9   3    4.08    1.85
  36   9   5    1.76    1.41
  36   9   7   22.62    4.18
  36   9   9   19.54    3.89
  36   9  11    4.40    1.76
  36   9  13    2.60    1.04
  36   9  15    0.72    1.13
  36   9  17    0.37    0.60
  36   9  19    5.29    1.10
  36   9  21    5.75    1.56
  36   9  23    0.08    2.05
  36  10   0    1.01    1.03
  36  10   2    1.32    1.16
  36  10   4   -1.35    1.01
  36  10   6   11.75    2.82
  36  10   8    4.28    1.84
  36  10  10    4.51    1.69
  36  10  12    1.44    1.49
  36  10  14    0.63    0.72
  36  10  16    6.36    1.21
  36  10  18    0.14    0.51
  36  10  20    0.77    0.55
  36  10  22   -0.58    0.90
  36  11   1    0.90    0.87
  36  11   3    1.64    1.27
  36  11   5    5.62    2.30
  36  11   7   11.25    3.25
  36  11   9    7.31    2.53
  36  11  11   -0.18    0.78
  36  11  13    0.31    0.81
  36  11  15    0.17    0.72
  36  11  17    1.59    0.80
  36  11  19    3.10    0.89
  36  11  21    1.39    0.92
  36  12   0   48.73    7.40
  36  12   2    5.18    1.96
  36  12   4    4.78    1.69
  36  12   6   -0.70    0.86
  36  12   8    0.95    0.93
  36  12  10   -0.64    0.92
  36  12  12    0.97    0.75
  36  12  14   -0.57    0.80
  36  12  16    9.04    1.95
  36  12  18    0.00    0.57
  36  12  20   -0.44    0.48
  36  13   1   -0.18    0.75
  36  13   3    4.15    2.51
  36  13   5    4.14    1.36
  36  13   7    2.62    1.16
  36  13   9    0.48    0.80
  36  13  11    0.25    0.75
  36  13  13   -0.63    0.78
  36  13  15    4.00    1.29
  36  13  17    3.66    1.09
  36  13  19    1.20    0.69
  36  13  21   -2.70    1.76
  36  14   0    1.95    1.01
  36  14   2   10.66    2.73
  36  14   4    7.02    2.16
  36  14   6   11.89    2.62
  36  14   8    3.13    1.16
  36  14  10    0.51    0.80
  36  14  12   -0.05    0.72
  36  14  14    0.35    0.72
  36  14  16    1.27    1.00
  36  14  18    1.33    1.23
  36  14  20   -0.61    0.60
  36  15   1    0.37    0.72
  36  15   3    0.38    0.61
  36  15   5    0.63    0.70
  36  15   7    0.92    0.75
  36  15   9   -0.49    0.69
  36  15  11    0.28    0.77
  36  15  13    5.50    1.49
  36  15  15    7.72    1.95
  36  15  17    9.26    1.95
  36  15  19   -0.92    0.90
  36  16   0    4.41    1.16
  36  16   2    2.53    1.07
  36  16   4    0.74    0.70
  36  16   6    0.63    0.58
  36  16   8    0.74    0.64
  36  16  10   10.10    1.88
  36  16  12    6.54    1.55
  36  16  14   -0.09    0.75
  36  16  16    2.45    1.18
  36  16  18    1.76    1.15
  36  17   1    0.32    0.93
  36  17   3    0.06    0.58
  36  17   5   -0.02    0.48
  36  17   7    0.58    0.49
  36  17   9    0.92    0.49
  36  17  11    0.90    0.64
  36  17  13    5.01    1.32
  36  17  15    4.66    1.18
  36  17  17    0.44    1.07
  36  18   0    0.06    0.69
  36  18   2    0.70    0.60
  36  18   4    1.18    0.58
  36  18   6    0.23    0.51
  36  18   8    0.75    0.67
  36  18  10    0.92    0.52
  36  18  12    0.52    0.52
  36  18  14    0.55    0.54
  36  18  16   -1.90    0.72
  36  19   1   -1.00    0.55
  36  19   3    0.11    0.69
  36  19   5    1.73    0.83
  36  19   7    1.10    0.66
  36  19   9    3.89    1.15
  36  19  11    1.44    0.75
  36  19  13    0.97    0.61
  36  19  15    0.51    0.95
  36  20   0   -0.92    0.74
  36  20   2    0.35    0.67
  36  20   4    0.06    0.75
  36  20   6    0.46    0.64
  36  20   8    1.96    1.65
  36  20  10   -0.58    0.57
  36  20  12    0.05    0.48
  36  20  14    0.37    0.92
  36  21   1    0.23    0.74
  36  21   3    3.57    1.41
  36  21   5    4.06    1.65
  36  21   7    7.97    3.25
  36  21   9    6.04    1.76
  36  21  11    0.37    0.67
  36  22   0    0.89    0.75
  36  22   2    0.74    1.07
  36  22   4    1.36    1.47
  36  22   6    2.51    1.12
  36  22   8    5.98    1.62
  36  22  10    2.01    1.27
  36  23   1   -1.35    0.77
  36  23   3    1.73    1.00
  36  23   5    5.68    2.31
  36  23   7    3.68    3.14
  36  23   9    1.20    1.56
  36  24   0    1.01    1.90
  36  24   2   -0.31    1.13
  36  24   4   -2.59    1.18
  36  24   6    0.06    2.57
  37   1   0    3.72    1.87
  37   1   2    3.59    2.18
  37   1   4    0.51    1.30
  37   1   6    2.22    1.27
  37   1   8    1.10    1.09
  37   1  10    1.30    1.07
  37   1  12   -0.17    0.98
  37   1  14   -0.64    1.03
  37   1  16    2.39    2.38
  37   1  18   -0.09    0.46
  37   1  20    0.03    0.57
  37   1  22   -1.20    0.74
  37   2   1    2.27    1.70
  37   2   3    1.01    1.72
  37   2   5    4.83    1.81
  37   2   7    1.46    1.18
  37   2   9    0.90    1.85
  37   2  11    4.52    1.96
  37   2  13    0.31    1.07
  37   2  15    8.95    2.01
  37   2  17    0.44    0.52
  37   2  19    1.21    0.58
  37   2  21    0.18    0.63
  37   2  23    0.64    1.43
  37   3   0    0.57    1.44
  37   3   2    3.97    1.43
  37   3   4    1.00    1.32
  37   3   6   -0.08    1.06
  37   3   8   -0.46    1.03
  37   3  10   -0.11    1.00
  37   3  12    0.87    1.06
  37   3  14    0.81    0.77
  37   3  16    0.09    0.55
  37   3  18    0.74    0.51
  37   3  20    1.33    0.75
  37   3  22   -1.47    1.01
  37   4   1    3.39    2.59
  37   4   3    1.79    1.36
  37   4   5    1.43    1.46
  37   4   7    0.03    1.09
  37   4   9   -0.20    0.92
  37   4  11    1.09    1.04
  37   4  13    2.85    2.18
  37   4  15    1.44    0.93
  37   4  17   -0.26    0.57
  37   4  19   -0.44    0.49
  37   4  21   -0.83    0.60
  37   5   0    6.90    2.16
  37   5   2    3.36    1.72
  37   5   4    0.51    1.38
  37   5   6    5.79    1.88
  37   5   8   15.57    3.72
  37   5  10   16.89    5.13
  37   5  12   13.65    3.42
  37   5  14    4.09    1.64
  37   5  16    0.38    0.61
  37   5  18    0.92    0.54
  37   5  20    3.66    1.21
  37   5  22   -1.36    1.53
  37   6   1    2.57    1.35
  37   6   3   -0.81    1.09
  37   6   5   10.04    3.39
  37   6   7    0.75    1.12
  37   6   9    0.11    1.16
  37   6  11   -0.58    0.98
  37   6  13    1.16    1.03
  37   6  15    0.29    0.72
  37   6  17    0.69    0.57
  37   6  19   -0.83    0.46
  37   6  21   -0.52    0.72
  37   7   0    1.10    1.24
  37   7   2    4.38    1.59
  37   7   4    0.89    1.04
  37   7   6    1.85    1.07
  37   7   8   -0.49    1.18
  37   7  10    1.59    1.01
  37   7  12    4.09    1.52
  37   7  14    2.01    1.20
  37   7  16   -0.02    0.70
  37   7  18    1.16    0.84
  37   7  20    7.09    2.44
  37   7  22    4.31    1.23
  37   8   1   -0.64    1.36
  37   8   3    0.81    1.10
  37   8   5   18.30    4.34
  37   8   7    1.79    1.46
  37   8   9    7.98    2.74
  37   8  11    1.41    1.04
  37   8  13    1.04    1.35
  37   8  15   -0.57    0.66
  37   8  17   -0.55    0.58
  37   8  19   -0.28    0.44
  37   8  21   -2.38    1.21
  37   9   0    0.54    1.15
  37   9   2    1.27    0.92
  37   9   4    0.58    1.64
  37   9   6    3.16    1.58
  37   9   8    4.67    2.30
  37   9  10    1.56    1.10
  37   9  12    1.00    1.06
  37   9  14    0.52    0.83
  37   9  16    0.80    0.72
  37   9  18    2.54    0.81
  37   9  20    4.24    1.39
  37  10   1   -1.79    1.01
  37  10   3    0.05    1.00
  37  10   5   22.43    4.46
  37  10   7    3.55    1.24
  37  10   9    5.88    1.93
  37  10  11   -0.08    0.81
  37  10  13    2.16    0.93
  37  10  15    0.08    0.77
  37  10  17    0.25    0.64
  37  10  19    0.21    0.49
  37  10  21    0.51    1.98
  37  11   0   11.34    3.02
  37  11   2    7.16    2.08
  37  11   4    2.76    1.18
  37  11   6    0.28    0.90
  37  11   8    1.81    1.01
  37  11  10    0.23    1.10
  37  11  12   -0.46    0.80
  37  11  14    1.46    0.75
  37  11  16    3.62    3.22
  37  11  18    1.21    0.72
  37  11  20   -1.06    0.86
  37  12   1    0.67    1.15
  37  12   3    2.90    2.19
  37  12   5    5.30    1.78
  37  12   7    1.43    1.03
  37  12   9    2.70    1.43
  37  12  11    0.66    0.87
  37  12  13    1.92    0.86
  37  12  15    0.78    0.90
  37  12  17   -0.70    0.69
  37  12  19    0.43    0.64
  37  13   0   -1.12    0.89
  37  13   2   -0.31    0.83
  37  13   4    2.90    1.36
  37  13   6    2.28    1.38
  37  13   8    1.50    1.04
  37  13  10   -0.63    0.72
  37  13  12    0.02    0.81
  37  13  14    0.11    0.74
  37  13  16    1.73    0.75
  37  13  18    0.49    0.78
  37  13  20  -10.07    7.94
  37  14   1    1.13    0.80
  37  14   3   -0.08    0.81
  37  14   5    2.79    1.59
  37  14   7    1.35    1.15
  37  14   9    0.84    1.00
  37  14  11   -0.63    0.84
  37  14  13   -0.17    0.70
  37  14  15   -0.06    0.83
  37  14  17    0.72    0.72
  37  15   0    7.94    2.24
  37  15   2    0.86    0.95
  37  15   4    3.40    1.39
  37  15   6    0.14    0.74
  37  15   8    0.97    1.13
  37  15  10    0.29    0.84
  37  15  12    2.62    0.95
  37  15  14    1.76    0.74
  37  15  16    1.18    1.49
  37  15  18  -11.00   10.93
  37  16   1   -0.57    0.60
  37  16   3    0.84    0.58
  37  16   5   -0.48    0.60
  37  16   7   -0.46    0.66
  37  16   9   -0.02    0.66
  37  16  11    1.09    0.72
  37  16  13   -0.58    0.70
  37  16  15    1.41    0.98
  37  16  17   -2.54    8.98
  37  17   0    1.07    1.52
  37  17   2    0.12    0.54
  37  17   4    1.16    0.51
  37  17   6    0.14    0.57
  37  17   8    0.26    0.55
  37  17  10    1.50    0.58
  37  17  12   -0.03    0.58
  37  17  14   -0.70    0.63
  37  18   1    0.38    0.44
  37  18   3   -0.25    0.48
  37  18   5    0.38    0.57
  37  18   7    0.95    0.61
  37  18   9    1.92    0.84
  37  18  11    1.03    0.86
  37  18  13    0.28    0.89
  37  19   0    0.67    0.80
  37  19   2    0.70    0.61
  37  19   4   -0.28    0.49
  37  19   6    0.23    0.44
  37  19   8   -0.08    0.46
  37  19  10   -0.48    0.51
  37  19  12   -0.77    0.63
  37  20   1   -0.37    0.49
  37  20   3    2.10    0.93
  37  20   5    3.39    1.30
  37  20   7    6.42    1.41
  37  20   9    2.21    1.04
  37  20  11   -1.72    1.43
  37  21   0    1.04    0.64
  37  21   2   -0.58    0.67
  37  21   4   -0.55    0.67
  37  21   6    0.25    0.66
  37  21   8   -0.20    0.63
  37  21  10   -0.20    4.84
  37  22   1   -0.81    0.77
  37  22   3    1.59    1.29
  37  22   5   -0.21    1.23
  37  22   7    0.34    1.21
  37  23   0   -1.65    6.28
  37  23   2    0.49    1.03
  38   0   0   83.45   24.81
  38   1   1    1.13    1.36
  38   1   3    0.80    1.18
  38   1   5    0.17    1.47
  38   1   7    3.77    1.76
  38   1   9    0.15    1.06
  38   1  11   -1.30    1.12
  38   1  13   -2.04    0.86
  38   1  15   -0.37    0.81
  38   1  17    0.78    0.63
  38   1  19    1.93    1.49
  38   1  21    0.23    0.83
  38   2   0   -1.03    1.43
  38   2   2   38.34    7.52
  38   2   4    0.58    1.15
  38   2   6   17.55    6.63
  38   2   8   -0.18    1.07
  38   2  10    6.82    2.36
  38   2  12    1.33    0.87
  38   2  14    8.90    2.42
  38   2  16    0.70    0.66
  38   2  18    5.67    1.46
  38   2  20    0.48    0.55
  38   3   1    0.28    1.09
  38   3   3    0.02    2.87
  38   3   5    1.38    1.32
  38   3   7    0.70    1.27
  38   3   9   -0.38    1.76
  38   3  11   -0.64    0.98
  38   3  13    1.64    0.92
  38   3  15   -0.37    0.74
  38   3  17   -0.05    0.61
  38   3  19    1.07    0.74
  38   3  21   -1.09    1.07
  38   4   0   25.33    6.47
  38   4   2    3.28    2.16
  38   4   4   54.75   16.98
  38   4   6    2.11    1.62
  38   4   8   23.05    6.02
  38   4  10    0.35    1.01
  38   4  12    5.41    2.36
  38   4  14    0.92    0.93
  38   4  16    0.31    0.69
  38   4  18    1.26    0.69
  38   4  20   -0.17    0.52
  38   5   1   -0.74    1.20
  38   5   3    0.23    1.46
  38   5   5    2.33    1.29
  38   5   7    1.29    1.15
  38   5   9    6.31    1.75
  38   5  11    2.96    1.55
  38   5  13   -0.54    0.87
  38   5  15    0.12    0.72
  38   5  17    1.96    1.07
  38   5  19    4.29    1.43
  38   5  21   -3.05    4.96
  38   6   0    9.70    9.30
  38   6   2    6.01    2.91
  38   6   4   -0.66    1.24
  38   6   6   -1.26    1.23
  38   6   8    1.39    1.13
  38   6  10    0.34    1.00
  38   6  12    2.54    1.27
  38   6  14    1.27    0.81
  38   6  16    0.84    0.72
  38   6  18    0.05    0.81
  38   6  20   -0.81    0.75
  38   7   1    2.27    1.13
  38   7   3    1.33    1.13
  38   7   5    2.57    1.69
  38   7   7    4.38    2.45
  38   7   9    6.53    2.68
  38   7  11    7.86    2.74
  38   7  13    4.31    1.50
  38   7  15    1.33    0.80
  38   7  17    0.14    0.72
  38   7  19    5.24    2.22
  38   8   0    0.58    1.10
  38   8   2    0.34    1.13
  38   8   4   18.54    4.52
  38   8   6    1.65    1.10
  38   8   8   17.18    4.77
  38   8  10    3.45    1.44
  38   8  12    2.54    1.88
  38   8  14    3.48    2.80
  38   8  16   -0.43    0.67
  38   8  18    3.55    1.20
  38   8  20    1.18    2.30
  38   9   1    1.64    1.10
  38   9   3   -1.13    1.00
  38   9   5    2.53    1.35
  38   9   7    8.03    2.93
  38   9   9    4.46    1.73
  38   9  11    3.88    1.53
  38   9  13    0.26    0.98
  38   9  15    0.92    0.77
  38   9  17    0.66    0.90
  38   9  19   -0.95    1.06
  38  10   0    0.77    1.55
  38  10   2    8.66    3.34
  38  10   4    0.15    1.00
  38  10   6    0.87    0.93
  38  10   8    6.39    2.27
  38  10  10    0.72    1.21
  38  10  12    0.20    0.86
  38  10  14    0.81    0.81
  38  10  16    0.06    0.80
  38  10  18    1.01    1.13
  38  11   1   -1.82    0.98
  38  11   3    5.61    3.59
  38  11   5    0.29    1.07
  38  11   7    4.60    2.07
  38  11   9    9.27    2.97
  38  11  11    0.20    0.95
  38  11  13    0.58    0.87
  38  11  15   -1.20    0.92
  38  11  17   -1.01    0.77
  38  12   0   -1.43    0.89
  38  12   2    1.04    0.86
  38  12   4    3.83    1.69
  38  12   6   -1.50    1.07
  38  12   8    2.01    1.95
  38  12  10    1.00    1.47
  38  12  12    0.00    0.92
  38  12  14   -0.17    0.83
  38  12  16    0.31    0.83
  38  12  18   -0.66    4.18
  38  13   1    0.84    0.72
  38  13   3   -0.11    0.81
  38  13   5    0.41    1.18
  38  13   7    1.56    1.39
  38  13   9    2.85    1.47
  38  13  11    1.67    1.41
  38  13  13    0.78    0.93
  38  13  15    0.90    0.72
  38  13  17   -4.63    2.77
  38  14   0    5.62    2.67
  38  14   2    8.55    2.90
  38  14   4   -1.32    0.78
  38  14   6    5.73    3.60
  38  14   8   -1.29    0.75
  38  14  10   -0.60    0.81
  38  14  12    1.64    0.84
  38  14  14    0.28    0.66
  38  14  16    2.01    1.06
  38  15   1   -0.87    0.72
  38  15   3    0.69    0.78
  38  15   5   -0.86    0.69
  38  15   7    1.88    0.84
  38  15   9   -0.17    0.92
  38  15  11   -0.60    0.74
  38  15  13   -1.13    0.67
  38  15  15    1.06    2.91
  38  16   0    0.55    1.12
  38  16   2   -0.02    0.64
  38  16   4    0.21    0.63
  38  16   6    0.29    0.72
  38  16   8    1.36    0.69
  38  16  10   -0.98    0.77
  38  16  12    0.26    0.75
  38  16  14   -0.44    1.52
  38  17   1   -1.21    0.57
  38  17   3   -0.32    0.58
  38  17   5    0.34    0.78
  38  17   7    0.49    0.77
  38  17   9    0.02    0.87
  38  17  11    1.78    1.23
  38  17  13   -1.10    2.36
  38  18   0    6.30    1.72
  38  18   2    5.38    1.36
  38  18   4    1.30    0.81
  38  18   6    1.53    0.87
  38  18   8    2.82    1.18
  38  18  10    0.98    0.90
  38  19   1    0.90    0.52
  38  19   3    0.21    0.57
  38  19   5    6.21    1.87
  38  19   7   10.42    3.25
  38  19   9    8.01    6.45
  38  20   0   -0.26    0.51
  38  20   2   -0.09    0.49
  38  20   4    0.44    0.52
  38  20   6   -1.07    0.72
  38  20   8   -1.85    2.73
  38  21   1   -1.09    0.89
  38  21   3   -1.32    1.07
  38  21   5   -9.42    1.26
  39   1   0    1.21    1.67
  39   1   2   -0.26    1.07
  39   1   4    1.29    1.43
  39   1   6   -0.41    1.04
  39   1   8    0.52    1.21
  39   1  10    0.54    0.98
  39   1  12   -0.17    1.03
  39   1  14    0.00    0.95
  39   1  16   -0.74    0.86
  39   1  18   -1.06    0.69
  39   2   1    1.85    1.39
  39   2   3    4.70    2.48
  39   2   5    2.94    1.64
  39   2   7   -0.25    1.33
  39   2   9    0.67    1.23
  39   2  11   -3.39    1.09
  39   2  13    0.52    1.20
  39   2  15   -1.04    0.95
  39   2  17    3.89    2.19
  39   2  19    0.15    1.15
  39   3   0    1.79    1.70
  39   3   2    2.11    1.65
  39   3   4   -1.21    1.46
  39   3   6    4.37    2.08
  39   3   8   -3.54    1.27
  39   3  10    3.85    1.98
  39   3  12    3.57    1.90
  39   3  14   -0.51    0.89
  39   3  16    0.86    0.95
  39   3  18   -0.84    0.80
  39   4   1    0.87    1.23
  39   4   3    2.25    1.84
  39   4   5   -1.67    1.12
  39   4   7   -0.25    1.20
  39   4   9   -0.61    1.06
  39   4  11   -0.18    0.93
  39   4  13    0.87    1.03
  39   4  15   -0.03    0.83
  39   4  17    1.26    1.27
  39   4  19   -0.09    1.41
  39   5   0    1.27    2.31
  39   5   2    1.30    1.72
  39   5   4    0.61    1.18
  39   5   6   -2.59    1.23
  39   5   8    0.84    1.09
  39   5  10   -0.44    1.07
  39   5  12   -0.81    0.89
  39   5  14    0.98    0.95
  39   5  16   -0.97    0.81
  39   5  18    1.01    0.95
  39   6   1    0.70    1.06
  39   6   3    3.77    1.70
  39   6   5   -0.35    1.09
  39   6   7    8.67    2.60
  39   6   9   -0.29    1.12
  39   6  11    0.63    1.04
  39   6  13    0.25    1.07
  39   6  15    0.51    0.81
  39   6  17    6.25    6.96
  39   6  19   -0.05    5.67
  39   7   0    2.28    1.36
  39   7   2    1.01    1.16
  39   7   4   -0.60    1.27
  39   7   6   -1.56    1.38
  39   7   8    1.39    2.07
  39   7  10    2.45    1.59
  39   7  12    5.61    2.02
  39   7  14   -0.46    0.78
  39   7  16    0.72    0.70
  39   7  18    1.36    4.83
  39   8   1    1.52    1.09
  39   8   3    4.05    2.45
  39   8   5    1.95    1.06
  39   8   7    8.38    2.57
  39   8   9   -0.75    1.20
  39   8  11    0.57    1.09
  39   8  13    0.21    0.87
  39   8  15    0.37    1.01
  39   8  17   -0.44    0.97
  39   9   0   -0.20    1.13
  39   9   2    3.51    1.58
  39   9   4    1.12    1.00
  39   9   6   -0.37    1.12
  39   9   8   -1.09    1.01
  39   9  10    0.72    1.13
  39   9  12    1.12    1.04
  39   9  14    0.77    0.64
  39   9  16    0.64    0.95
  39  10   1   -0.08    1.23
  39  10   3    2.56    1.70
  39  10   5    1.16    0.98
  39  10   7   13.73    3.14
  39  10   9   -1.01    0.97
  39  10  11    1.98    1.27
  39  10  13    0.09    0.87
  39  10  15   -0.20    0.93
  39  10  17    4.93    0.63
  39  11   0    0.29    0.93
  39  11   2    1.50    2.91
  39  11   4    2.80    1.49
  39  11   6    2.73    1.16
  39  11   8    0.72    1.46
  39  11  10    0.58    1.12
  39  11  12    0.95    0.98
  39  11  14   -0.60    0.87
  39  11  16   -2.90    2.04
  39  12   1   -0.43    1.06
  39  12   3    5.04    1.43
  39  12   5    0.32    1.12
  39  12   7    8.08    2.50
  39  12   9    2.19    1.15
  39  12  11   -0.03    0.84
  39  12  13   -0.06    1.03
  39  12  15   -4.06    1.61
  39  13   0    0.51    1.09
  39  13   2    1.36    1.23
  39  13   4   -1.39    0.86
  39  13   6    0.14    1.04
  39  13   8    0.67    1.01
  39  13  10   -0.41    0.95
  39  13  12   -0.23    0.84
  39  13  14    1.26    1.53
  39  14   1    0.26    0.81
  39  14   3    1.39    1.32
  39  14   5    0.51    0.90
  39  14   7    1.43    0.97
  39  14   9   -1.39    0.80
  39  14  11    0.70    1.06
  39  14  13    0.26    1.55
  39  15   0    0.23    0.83
  39  15   2   -0.37    0.78
  39  15   4   -1.69    0.84
  39  15   6   -0.57    0.77
  39  15   8    0.34    0.72
  39  15  10   -0.80    0.95
  39  15  12    2.07    1.10
  39  16   1    0.08    0.78
  39  16   3   -0.40    0.72
  39  16   5    2.19    1.04
  39  16   7   -0.12    0.87
  39  16   9   -0.63    0.75
  39  16  11   -9.35    6.50
  39  17   0    8.63    2.80
  39  17   2    2.68    1.21
  39  17   4    3.29    1.12
  39  17   6    0.41    0.89
  39  17   8    0.38    1.23
  39  17  10    2.24    2.27
  39  18   1   -0.72    0.63
  39  18   3   -0.25    0.66
  39  18   5    2.53    1.75
  39  18   7    0.51    2.31
  39  19   0    0.83    1.15
  39  19   2   -0.67    0.93
  39  19   4    3.40    3.26
  39  19   6    0.17    1.18
  40   0   0    4.03    2.83
  40   1   1   -3.00    1.33
  40   1   3    1.99    1.43
  40   1   5   -0.78    1.24
  40   1   7   -0.25    1.06
  40   1   9    0.29    1.15
  40   1  11   -0.98    0.87
  40   1  13   -0.31    1.20
  40   1  15   -0.61    0.97
  40   1  17    0.17    2.59
  40   2   0    1.13    1.39
  40   2   2   14.73    4.51
  40   2   4   -0.34    1.23
  40   2   6   23.54    9.53
  40   2   8    2.70    1.12
  40   2  10    0.74    1.13
  40   2  12    1.67    1.06
  40   2  14   -1.43    1.00
  40   2  16   -0.11    2.07
  40   3   1   -1.41    1.09
  40   3   3    0.05    1.00
  40   3   5   -1.50    1.21
  40   3   7    0.87    1.18
  40   3   9    1.30    0.93
  40   3  11    1.10    1.43
  40   3  13   -1.09    1.01
  40   3  15   -0.03    0.92
  40   3  17    0.90    2.83
  40   4   0    7.88    2.90
  40   4   2    0.26    1.10
  40   4   4   10.54    4.35
  40   4   6   -1.36    1.23
  40   4   8   -0.93    1.10
  40   4  10    0.84    1.13
  40   4  12   -0.25    1.01
  40   4  14    0.52    0.77
  40   4  16    6.57    5.56
  40   5   1   -1.16    1.24
  40   5   3    0.81    1.43
  40   5   5    0.20    1.33
  40   5   7    0.80    1.33
  40   5   9   -0.32    1.12
  40   5  11    1.35    1.35
  40   5  13    6.28    6.74
  40   5  15   -0.63    1.09
  40   5  17  -16.09    4.81
  40   6   0   -2.36    1.18
  40   6   2    4.52    2.51
  40   6   4    0.55    1.18
  40   6   6   19.74    6.22
  40   6   8    0.78    1.20
  40   6  10    3.45    2.04
  40   6  12    1.72    1.00
  40   6  14   -1.20    1.21
  40   6  16    0.28    1.43
  40   7   1    0.44    1.21
  40   7   3    0.78    1.12
  40   7   5    0.06    1.01
  40   7   7    2.28    1.09
  40   7   9    0.58    1.04
  40   7  11   -0.11    1.35
  40   7  13    0.14    0.93
  40   7  15   -1.43    1.30
  40   8   0   -0.38    1.62
  40   8   2   -0.77    1.18
  40   8   4    1.67    1.33
  40   8   6    1.06    1.36
  40   8   8    0.64    1.12
  40   8  10    3.19    2.47
  40   8  12    0.02    1.18
  40   8  14    0.75    1.06
  40   9   1    0.20    0.97
  40   9   3    7.94    4.38
  40   9   5   -0.66    1.13
  40   9   7    1.65    2.07
  40   9   9    0.17    1.27
  40   9  11    0.60    1.27
  40   9  13    0.02    1.32
  40   9  15   -1.72    4.12
  40  10   0   -1.64    1.16
  40  10   2   -0.77    1.10
  40  10   4   -1.75    1.10
  40  10   6    1.82    1.69
  40  10   8    0.09    1.12
  40  10  10   12.04    5.59
  40  10  12    1.33    1.09
  40  10  14    3.29    2.05
  40  11   1   -1.44    1.04
  40  11   3    2.02    1.00
  40  11   5    2.68    1.12
  40  11   7   -0.72    1.12
  40  11   9    1.56    0.97
  40  11  11    2.16    1.24
  40  11  13   -2.77    1.92
  40  12   0    2.97    1.93
  40  12   2    0.83    1.00
  40  12   4    0.86    1.12
  40  12   6    0.40    0.97
  40  12   8   -1.07    1.03
  40  12  10    0.95    1.16
  40  12  12    0.44    1.46
  40  13   1    0.64    0.98
  40  13   3   -0.21    0.93
  40  13   5    0.58    1.13
  40  13   7   -0.18    1.18
  40  13   9   -0.78    1.26
  40  13  11   -1.69    1.87
  40  14   0    0.02    0.92
  40  14   2   -0.55    1.03
  40  14   4    1.15    1.12
  40  14   6    0.34    0.84
  40  14   8   -0.12    0.84
  40  14  10    5.35    2.97
  40  15   1    0.54    0.77
  40  15   3    0.31    1.21
  40  15   5   -0.67    0.77
  40  15   7    1.99    1.43
  40  15   9    0.49    2.87
  40  16   0   14.56    4.61
  40  16   2    0.11    1.58
  40  16   4    3.39    3.51
  40  16   6    0.31    1.88
  40  17   1    0.69    1.81
  40  17   3    2.38    4.34
  40  17   5   -2.54    5.50
  41   1   0   -0.41    1.24
  41   1   2   -1.59    1.53
  41   1   4   -0.25    1.21
  41   1   6    1.36    2.31
  41   1   8    0.08    1.44
  41   1  10    2.65    1.53
  41   1  12   -0.20    1.01
  41   1  14   -1.72    1.85
  41   2   1   -0.21    1.33
  41   2   3   -0.69    1.24
  41   2   5    0.78    1.09
  41   2   7    0.63    1.32
  41   2   9   -0.52    1.12
  41   2  11    2.08    2.21
  41   2  13    0.61    1.47
  41   2  15   11.91    2.99
  41   3   0    6.21    5.47
  41   3   2    1.36    1.46
  41   3   4    0.12    1.67
  41   3   6    1.32    1.01
  41   3   8   -2.07    1.15
  41   3  10    2.07    1.26
  41   3  12    3.34    3.80
  41   3  14   -2.05    1.32
  41   4   1    2.02    1.24
  41   4   3    0.57    1.23
  41   4   5   -0.61    1.20
  41   4   7    0.52    1.10
  41   4   9    0.78    1.35
  41   4  11   -1.56    1.27
  41   4  13   -1.03    1.39
  41   5   0   -0.58    1.47
  41   5   2   -1.41    1.49
  41   5   4    0.09    1.07
  41   5   6    1.55    1.44
  41   5   8    0.02    1.47
  41   5  10    3.16    1.95
  41   5  12    9.90    6.96
  41   5  14    6.19    1.10
  41   6   1   -0.49    1.27
  41   6   3    0.92    1.36
  41   6   5    1.01    1.32
  41   6   7    0.60    1.09
  41   6   9    0.93    1.04
  41   6  11   -0.11    1.23
  41   6  13    0.98    1.75
  41   7   0   -0.34    1.35
  41   7   2    0.55    1.50
  41   7   4    0.93    1.27
  41   7   6    0.32    1.09
  41   7   8    1.09    1.01
  41   7  10   -1.62    1.33
  41   7  12   -2.41    1.15
  41   8   1    0.67    1.23
  41   8   3    1.21    1.30
  41   8   5    2.08    3.00
  41   8   7   -0.92    1.18
  41   8   9    3.16    1.35
  41   8  11    0.72    1.47
  41   9   0    0.37    1.30
  41   9   2    0.75    1.20
  41   9   4    1.58    1.29
  41   9   6   -1.01    1.18
  41   9   8    1.21    1.36
  41   9  10   -0.31    1.07
  41  10   1    3.43    3.36
  41  10   3   -0.06    1.13
  41  10   5    8.73    3.55
  41  10   7   -0.89    1.27
  41  10   9   -0.81    1.65
  41  10  11    2.15    2.28
  41  11   0    1.32    2.15
  41  11   2    0.26    1.10
  41  11   4    0.52    1.21
  41  11   6   -0.49    1.12
  41  11   8   -2.47    1.46
  41  11  10    3.13    0.09
  41  12   1    0.66    1.13
  41  12   3    0.11    1.13
  41  12   5   -0.89    1.09
  41  12   7    0.08    1.41
  41  13   0   -1.39    1.13
  41  13   2    1.13    1.06
  41  13   4   -2.38    1.43
  41  13   6   -1.44    1.39
  41  14   1    0.28    1.29
  41  14   3    2.10    2.25
  41  14   5   -8.99    3.49
  42   0   0   14.69   10.73
  42   1   1   -1.62    1.49
  42   1   3    0.54    1.58
  42   1   5   -0.14    1.24
  42   1   7    1.56    1.12
  42   1   9   -1.39    1.47
  42   1  11    0.15    2.65
  42   2   0   -0.38    1.30
  42   2   2    5.78    2.56
  42   2   4    0.61    1.16
  42   2   6    4.29    2.67
  42   2   8   -1.39    1.30
  42   2  10   -0.86    1.46
  42   3   1   -0.26    1.73
  42   3   3    0.54    1.33
  42   3   5   -0.75    1.24
  42   3   7   -1.90    1.38
  42   3   9   -1.92    1.36
  42   3  11    2.24    2.10
  42   4   0   -0.48    1.18
  42   4   2    1.41    1.43
  42   4   4   -3.42    1.58
  42   4   6    1.21    1.21
  42   4   8   -3.97    2.08
  42   4  10    1.35    1.56
  42   5   1   -2.15    1.29
  42   5   3    1.44    1.33
  42   5   5    0.09    1.69
  42   5   7    2.50    2.13
  42   5   9   -1.49    2.05
  42   6   0   -2.53    1.36
  42   6   2    0.55    1.99
  42   6   4   -1.18    1.43
  42   6   6   -1.32    1.09
  42   6   8   -0.74    1.90
  42   6  10  -11.69    1.95
  42   7   1   -1.81    1.26
  42   7   3    0.70    1.16
  42   7   5    0.00    1.43
  42   7   7   -1.90    1.76
  42   7   9    1.13    2.31
  42   8   0    0.55    1.69
  42   8   2    0.48    1.30
  42   8   4    0.87    1.18
  42   8   6   -0.48    0.95
  42   8   8    0.66    2.04
  42   9   1   -0.41    1.44
  42   9   3    1.43    1.35
  42   9   5   -1.59    1.32
  42   9   7    5.85    5.59
  42  10   0   -0.89    1.10
  42  10   2   -1.85    1.55
  42  10   4    0.57    0.83
  42  10   6   -6.57    2.88
  42  11   1   -1.06    1.93
  42  11   3   -7.42    4.64
  42  11   5   10.05    1.23
  42  12   0   -1.21    0.66
  42  12   2  -13.21    1.87
  43   1   0    0.14    1.50
  43   1   2   -0.60    2.01
  43   1   4   -1.27    1.33
  43   1   6    5.73    6.60
  43   1   8   -2.16    2.67
  43   2   1    0.09    2.15
  43   2   3    2.04    1.58
  43   2   5   -0.35    0.90
  43   3   0   -0.98    1.88
  43   3   2   -1.10    1.55
  43   3   4   -1.59    1.78
  43   3   6    6.71    3.34
  43   4   1   -4.61    2.41
  43   4   3   -1.70    2.08
  43   4   5    0.70    1.84
  43   5   0    1.32    1.50
  43   5   2   -1.36    1.32
  43   5   4   -8.66    3.94
  43   5   6    3.82    2.47
  43   6   1   -1.26    2.10
  43   6   3    2.21    3.10
  43   7   0    0.80    2.51
  43   7   2   -3.57    3.72
   0   0   0    0.00    0.00

_computing_structure_solution     'SHELXT 2018/2 (Sheldrick, 2018)'
;
_shelx_hkl_checksum   88623

_shelx_fab_file
;
    0    1    1   1180.78      0.00
    0    0    2   1726.06      0.00
    1    1    2   -502.98      0.00
    0    2    2   -361.75      0.00
    2    2    2   1863.61      0.00
    0    1    3   -123.48      0.00
    1    2    3     17.80      0.00
    0    3    3    288.23      0.00
    2    3    3    -62.67      0.00
    0    0    4   -694.61      0.00
    1    1    4    482.05      0.00
    1    3    4     11.79      0.00
    0    2    4   -544.30      0.00
    2    2    4   -292.68      0.00
    3    3    4     -1.36      0.00
    0    4    4    235.53      0.00
    2    4    4    275.16      0.00
    4    4    4   -105.61      0.00
    0    1    5   -130.03      0.00
    1    2    5    260.55      0.00
    1    4    5    -17.23      0.00
    2    3    5     76.88      0.00
    0    3    5     49.65      0.00
    3    4    5    141.18      0.00
    0    5    5    251.20      0.00
    2    5    5     19.67      0.00
    4    5    5    -27.84      0.00
    0    0    6    122.52      0.00
    1    1    6   -129.05      0.00
    1    3    6    -90.88      0.00
    1    5    6    -26.87      0.00
    0    2    6    176.91      0.00
    2    2    6   -324.50      0.00
    2    4    6     13.77      0.00
    3    3    6    122.65      0.00
    3    5    6     66.05      0.00
    0    4    6   -335.77      0.00
    4    4    6     20.56      0.00
    5    5    6    116.64      0.00
    0    6    6   -252.21      0.00
    2    6    6   -139.94      0.00
    4    6    6      0.65      0.00
    6    6    6   -104.87      0.00
    0    1    7    210.40      0.00
    1    2    7    -97.81      0.00
    1    4    7     80.64      0.00
    1    6    7    -37.64      0.00
    2    3    7      1.11      0.00
    2    5    7     75.64      0.00
    0    3    7     46.28      0.00
    3    4    7    -59.84      0.00
    3    6    7    -69.59      0.00
    4    5    7     60.56      0.00
    0    5    7    -56.31      0.00
    5    6    7     41.77      0.00
    0    7    7      0.45      0.00
    2    7    7    -35.05      0.00
    4    7    7     -8.23      0.00
    6    7    7     -0.66      0.00
    0    0    8   -268.42      0.00
    1    1    8    -56.93      0.00
    1    3    8     58.85      0.00
    1    5    8    112.81      0.00
    1    7    8     17.03      0.00
    0    2    8     82.21      0.00
    2    2    8     11.12      0.00
    2    4    8    -22.82      0.00
    2    6    8     39.11      0.00
    3    3    8   -217.38      0.00
    3    5    8    -64.78      0.00
    3    7    8     -2.12      0.00
    0    4    8     -0.86      0.00
    4    4    8     18.27      0.00
    4    6    8    121.47      0.00
    5    5    8    -26.10      0.00
    5    7    8    -59.25      0.00
    0    6    8   -122.61      0.00
    6    6    8     26.14      0.00
    7    7    8     43.74      0.00
    0    8    8    149.96      0.00
    2    8    8    -55.59      0.00
    4    8    8     36.89      0.00
    6    8    8    -48.97      0.00
    8    8    8     -6.29      0.00
    0    1    9     90.51      0.00
    1    2    9    -58.54      0.00
    1    4    9   -104.51      0.00
    1    6    9     32.47      0.00
    1    8    9    -19.67      0.00
    2    3    9   -214.34      0.00
    2    5    9    -75.14      0.00
    2    7    9    -31.00      0.00
    0    3    9    155.66      0.00
    3    4    9    -33.42      0.00
    3    6    9     85.36      0.00
    3    8    9    -35.51      0.00
    4    5    9     25.07      0.00
    4    7    9     25.89      0.00
    0    5    9     90.53      0.00
    5    6    9    -27.41      0.00
    5    8    9     43.84      0.00
    6    7    9     23.71      0.00
    0    7    9     37.85      0.00
    7    8    9     13.69      0.00
    0    9    9     31.18      0.00
    2    9    9     25.64      0.00
    4    9    9      2.20      0.00
    6    9    9     32.83      0.00
    8    9    9      5.96      0.00
    0    0   10    -76.04      0.00
    1    1   10    -42.32      0.00
    1    3   10    -78.15      0.00
    1    5   10    -31.32      0.00
    1    7   10      1.34      0.00
    1    9   10     15.41      0.00
    0    2   10    -12.57      0.00
    2    2   10     22.23      0.00
    2    4   10    -58.04      0.00
    2    6   10     52.43      0.00
    2    8   10    -23.51      0.00
    3    3   10     56.76      0.00
    3    5   10     -2.89      0.00
    3    7   10      4.10      0.00
    3    9   10    -44.68      0.00
    0    4   10     98.46      0.00
    4    4   10    155.61      0.00
    4    6   10    -44.38      0.00
    4    8   10     44.47      0.00
    5    5   10     27.66      0.00
    5    7   10     46.60      0.00
    5    9   10    -11.28      0.00
    0    6   10    -52.70      0.00
    6    6   10    -79.72      0.00
    6    8   10     11.62      0.00
    7    7   10    -12.59      0.00
    7    9   10    -30.26      0.00
    0    8   10      6.48      0.00
    8    8   10    -73.63      0.00
    9    9   10     18.94      0.00
    0   10   10      2.31      0.00
    2   10   10     -2.04      0.00
    4   10   10     -3.35      0.00
    6   10   10     34.12      0.00
    8   10   10     24.30      0.00
   10   10   10     34.73      0.00
    0    1   11    -15.99      0.00
    1    2   11     43.82      0.00
    1    4   11      3.16      0.00
    1    6   11     29.66      0.00
    1    8   11     17.79      0.00
    1   10   11     -1.65      0.00
    2    3   11    -13.34      0.00
    2    5   11     21.15      0.00
    2    7   11     26.41      0.00
    2    9   11    -19.18      0.00
    0    3   11    -16.29      0.00
    3    4   11      5.46      0.00
    3    6   11     34.20      0.00
    3    8   11    -36.50      0.00
    3   10   11     -0.69      0.00
    4    5   11    -50.73      0.00
    4    7   11      5.37      0.00
    4    9   11     34.68      0.00
    0    5   11    -26.11      0.00
    5    6   11     -3.47      0.00
    5    8   11     26.52      0.00
    5   10   11    -28.74      0.00
    6    7   11     19.61      0.00
    6    9   11    -28.76      0.00
    0    7   11      1.51      0.00
    7    8   11      5.56      0.00
    7   10   11     16.18      0.00
    8    9   11    -16.93      0.00
    0    9   11      7.34      0.00
    9   10   11     -5.61      0.00
    0   11   11     40.58      0.00
    2   11   11      4.12      0.00
    4   11   11    -32.07      0.00
    6   11   11     -7.63      0.00
    8   11   11     11.78      0.00
   10   11   11    -38.68      0.00
    0    0   12    -38.71      0.00
    1    1   12    -20.09      0.00
    1    3   12      0.03      0.00
    1    5   12     65.49      0.00
    1    7   12     27.97      0.00
    1    9   12     11.17      0.00
    1   11   12      4.76      0.00
    0    2   12     -9.85      0.00
    2    2   12      2.25      0.00
    2    4   12     28.96      0.00
    2    6   12    -21.08      0.00
    2    8   12     -8.27      0.00
    2   10   12     -1.32      0.00
    3    3   12    -25.48      0.00
    3    5   12    -18.16      0.00
    3    7   12      9.31      0.00
    3    9   12      6.90      0.00
    3   11   12      9.66      0.00
    0    4   12     64.15      0.00
    4    4   12    -30.44      0.00
    4    6   12      6.69      0.00
    4    8   12     13.08      0.00
    4   10   12     52.43      0.00
    5    5   12    -32.62      0.00
    5    7   12     -9.61      0.00
    5    9   12     -4.00      0.00
    5   11   12      6.11      0.00
    0    6   12    -27.05      0.00
    6    6   12    -30.33      0.00
    6    8   12     -9.56      0.00
    6   10   12      0.10      0.00
    7    7   12     16.56      0.00
    7    9   12     16.63      0.00
    7   11   12    -26.40      0.00
    0    8   12     39.93      0.00
    8    8   12      1.08      0.00
    8   10   12     -7.82      0.00
    9    9   12    -26.60      0.00
    9   11   12     84.25      0.00
    0   10   12    -28.37      0.00
   10   10   12    -48.39      0.00
   11   11   12    -18.86      0.00
    0   12   12    -51.03      0.00
    2   12   12    -16.00      0.00
    4   12   12    -14.09      0.00
    6   12   12      1.12      0.00
    8   12   12     33.28      0.00
   10   12   12    -23.28      0.00
   12   12   12     -4.33      0.00
    0    1   13    -30.23      0.00
    1    2   13     28.80      0.00
    1    4   13     13.35      0.00
    1    6   13      8.36      0.00
    1    8   13      4.37      0.00
    1   10   13     -4.49      0.00
    1   12   13    -11.28      0.00
    2    3   13     -6.18      0.00
    2    5   13     11.74      0.00
    2    7   13    -10.21      0.00
    2    9   13     -2.46      0.00
    2   11   13     16.18      0.00
    0    3   13     47.57      0.00
    3    4   13    -18.95      0.00
    3    6   13     -4.92      0.00
    3    8   13      0.23      0.00
    3   10   13     -7.81      0.00
    3   12   13      2.69      0.00
    4    5   13     18.67      0.00
    4    7   13     20.27      0.00
    4    9   13     -4.66      0.00
    4   11   13      3.95      0.00
    0    5   13     17.40      0.00
    5    6   13    -15.47      0.00
    5    8   13      2.40      0.00
    5   10   13    -19.18      0.00
    5   12   13    -17.20      0.00
    6    7   13     14.05      0.00
    6    9   13      2.31      0.00
    6   11   13     22.70      0.00
    0    7   13    -12.71      0.00
    7    8   13     13.62      0.00
    7   10   13    -34.04      0.00
    7   12   13    -77.10      0.00
    8    9   13      6.13      0.00
    8   11   13      5.25      0.00
    0    9   13     19.22      0.00
    9   10   13     -4.44      0.00
    9   12   13    -34.76      0.00
   10   11   13     61.69      0.00
    0   11   13    -52.84      0.00
   11   12   13    -11.03      0.00
    0   13   13     32.53      0.00
    2   13   13     31.63      0.00
    4   13   13     -8.45      0.00
    6   13   13    -32.56      0.00
    8   13   13     12.74      0.00
   10   13   13      7.87      0.00
   12   13   13     14.62      0.00
    0    0   14   -149.12      0.00
    1    1   14     28.02      0.00
    1    3   14      9.85      0.00
    1    5   14     -4.11      0.00
    1    7   14    -11.24      0.00
    1    9   14     -9.53      0.00
    1   11   14     16.52      0.00
    1   13   14     97.51      0.00
    0    2   14    -10.15      0.00
    2    2   14    -62.02      0.00
    2    4   14     34.83      0.00
    2    6   14    -41.19      0.00
    2    8   14    -12.57      0.00
    2   10   14     15.45      0.00
    2   12   14    -22.45      0.00
    3    3   14     26.60      0.00
    3    5   14      1.86      0.00
    3    7   14     13.06      0.00
    3    9   14    -12.76      0.00
    3   11   14     -7.10      0.00
    3   13   14     59.32      0.00
    0    4   14    -52.13      0.00
    4    4   14    -20.26      0.00
    4    6   14     66.16      0.00
    4    8   14     -0.23      0.00
    4   10   14     -9.48      0.00
    4   12   14    -49.02      0.00
    5    5   14    -47.12      0.00
    5    7   14      2.31      0.00
    5    9   14      1.27      0.00
    5   11   14    -42.72      0.00
    5   13   14      6.63      0.00
    0    6   14     36.00      0.00
    6    6   14    -19.12      0.00
    6    8   14     66.42      0.00
    6   10   14     57.83      0.00
    6   12   14     14.20      0.00
    7    7   14    -46.18      0.00
    7    9   14      7.75      0.00
    7   11   14    -94.20      0.00
    7   13   14     16.84      0.00
    0    8   14     -2.15      0.00
    8    8   14    -56.58      0.00
    8   10   14   -126.90      0.00
    8   12   14    -30.93      0.00
    9    9   14    -72.09      0.00
    9   11   14    -34.32      0.00
    9   13   14    -19.76      0.00
    0   10   14     37.57      0.00
   10   10   14     -8.90      0.00
   10   12   14     13.90      0.00
   11   11   14      1.60      0.00
   11   13   14     14.84      0.00
    0   12   14     -0.98      0.00
   12   12   14     21.39      0.00
   13   13   14      7.64      0.00
    0   14   14      8.27      0.00
    2   14   14     13.81      0.00
    4   14   14     34.12      0.00
    6   14   14    -17.89      0.00
    8   14   14     30.04      0.00
   10   14   14    -11.35      0.00
   12   14   14    -11.72      0.00
   14   14   14    -12.69      0.00
    0    1   15     42.26      0.00
    1    2   15    -20.07      0.00
    1    4   15      6.97      0.00
    1    6   15    -19.53      0.00
    1    8   15     12.69      0.00
    1   10   15    -37.90      0.00
    1   12   15    -82.93      0.00
    1   14   15      5.39      0.00
    2    3   15     -6.61      0.00
    2    5   15     17.51      0.00
    2    7   15     -3.18      0.00
    2    9   15     -7.40      0.00
    2   11   15     12.53      0.00
    2   13   15     17.40      0.00
    0    3   15     15.54      0.00
    3    4   15     12.51      0.00
    3    6   15      8.46      0.00
    3    8   15     16.78      0.00
    3   10   15    -41.66      0.00
    3   12   15     19.44      0.00
    3   14   15      0.32      0.00
    4    5   15    -25.71      0.00
    4    7   15    -12.77      0.00
    4    9   15      7.09      0.00
    4   11   15     26.78      0.00
    4   13   15      5.29      0.00
    0    5   15    -27.57      0.00
    5    6   15     30.84      0.00
    5    8   15     18.02      0.00
    5   10   15    -15.26      0.00
    5   12   15     57.03      0.00
    5   14   15     25.60      0.00
    6    7   15    -14.41      0.00
    6    9   15     58.59      0.00
    6   11   15     89.06      0.00
    6   13   15     -9.73      0.00
    0    7   15     26.65      0.00
    7    8   15     96.97      0.00
    7   10   15     49.11      0.00
    7   12   15     -0.32      0.00
    7   14   15    -18.81      0.00
    8    9   15     75.09      0.00
    8   11   15     27.10      0.00
    8   13   15     -6.39      0.00
    0    9   15     15.40      0.00
    9   10   15     11.80      0.00
    9   12   15    -11.08      0.00
    9   14   15     17.02      0.00
   10   11   15      7.65      0.00
   10   13   15      1.43      0.00
    0   11   15    -38.49      0.00
   11   12   15     -6.51      0.00
   11   14   15     13.28      0.00
   12   13   15     10.62      0.00
    0   13   15    -37.46      0.00
   13   14   15     -3.34      0.00
    0   15   15    -24.62      0.00
    2   15   15     -4.05      0.00
    4   15   15    -20.80      0.00
    6   15   15     -6.79      0.00
    8   15   15      1.15      0.00
   10   15   15    -13.65      0.00
   12   15   15      4.36      0.00
   14   15   15      8.17      0.00
    0    0   16     10.65      0.00
    1    1   16    -43.51      0.00
    1    3   16    -28.42      0.00
    1    5   16    -14.68      0.00
    1    7   16      0.82      0.00
    1    9   16    -28.55      0.00
    1   11   16      3.77      0.00
    1   13   16      9.44      0.00
    1   15   16      2.33      0.00
    0    2   16     32.86      0.00
    2    2   16    -20.61      0.00
    2    4   16     38.51      0.00
    2    6   16    -20.06      0.00
    2    8   16     -0.31      0.00
    2   10   16     24.72      0.00
    2   12   16      1.02      0.00
    2   14   16    -13.87      0.00
    3    3   16     33.18      0.00
    3    5   16      8.44      0.00
    3    7   16     13.65      0.00
    3    9   16     14.75      0.00
    3   11   16     47.62      0.00
    3   13   16      2.20      0.00
    3   15   16     13.24      0.00
    0    4   16     20.53      0.00
    4    4   16    -44.05      0.00
    4    6   16    -14.27      0.00
    4    8   16    -22.05      0.00
    4   10   16    -16.10      0.00
    4   12   16     11.73      0.00
    4   14   16     -4.63      0.00
    5    5   16     40.93      0.00
    5    7   16     33.26      0.00
    5    9   16   -125.97      0.00
    5   11   16    -16.83      0.00
    5   13   16     -2.87      0.00
    5   15   16     -1.80      0.00
    0    6   16     35.09      0.00
    6    6   16     -3.03      0.00
    6    8   16     28.27      0.00
    6   10   16    -16.97      0.00
    6   12   16     14.58      0.00
    6   14   16     -5.83      0.00
    7    7   16    -27.10      0.00
    7    9   16    -26.30      0.00
    7   11   16     -4.61      0.00
    7   13   16     -1.50      0.00
    7   15   16     20.51      0.00
    0    8   16    -34.59      0.00
    8    8   16     90.75      0.00
    8   10   16      9.43      0.00
    8   12   16     -8.69      0.00
    8   14   16      2.74      0.00
    9    9   16     20.47      0.00
    9   11   16      9.26      0.00
    9   13   16     -1.35      0.00
    9   15   16      8.52      0.00
    0   10   16     17.47      0.00
   10   10   16     -1.44      0.00
   10   12   16      1.17      0.00
   10   14   16    -12.20      0.00
   11   11   16     -3.34      0.00
   11   13   16      4.70      0.00
   11   15   16     -0.32      0.00
    0   12   16    -29.68      0.00
   12   12   16     20.87      0.00
   12   14   16     -8.86      0.00
   13   13   16      1.38      0.00
   13   15   16    -17.45      0.00
    0   14   16    -46.72      0.00
   14   14   16     14.32      0.00
   15   15   16    -21.67      0.00
    0   16   16    -47.48      0.00
    2   16   16     11.73      0.00
    4   16   16      6.23      0.00
    6   16   16    -15.03      0.00
    8   16   16     -9.67      0.00
   10   16   16    -11.08      0.00
   12   16   16    -19.33      0.00
   14   16   16     -6.48      0.00
   16   16   16    -16.38      0.00
    0    1   17     -9.98      0.00
    1    2   17     15.57      0.00
    1    4   17    -30.43      0.00
    1    6   17     -1.93      0.00
    1    8   17    -22.26      0.00
    1   10   17    -13.95      0.00
    1   12   17    -27.13      0.00
    1   14   17     19.92      0.00
    1   16   17     -2.94      0.00
    2    3   17    -29.21      0.00
    2    5   17     -2.58      0.00
    2    7   17     24.90      0.00
    2    9   17      1.31      0.00
    2   11   17      8.16      0.00
    2   13   17    -10.72      0.00
    2   15   17    -28.48      0.00
    0    3   17     13.46      0.00
    3    4   17     17.69      0.00
    3    6   17     11.52      0.00
    3    8   17    134.92      0.00
    3   10   17    -14.54      0.00
    3   12   17     -1.92      0.00
    3   14   17      2.57      0.00
    3   16   17    -12.04      0.00
    4    5   17      9.48      0.00
    4    7   17     68.52      0.00
    4    9   17    -31.75      0.00
    4   11   17      6.62      0.00
    4   13   17      5.21      0.00
    4   15   17      5.52      0.00
    0    5   17     31.47      0.00
    5    6   17    -26.79      0.00
    5    8   17     36.34      0.00
    5   10   17    -21.81      0.00
    5   12   17    -17.66      0.00
    5   14   17     10.50      0.00
    5   16   17     -4.53      0.00
    6    7   17    -42.40      0.00
    6    9   17    -30.82      0.00
    6   11   17     -6.06      0.00
    6   13   17     -2.50      0.00
    6   15   17     -0.11      0.00
    0    7   17    -28.33      0.00
    7    8   17    -30.59      0.00
    7   10   17     11.50      0.00
    7   12   17      5.92      0.00
    7   14   17    -17.58      0.00
    7   16   17     -6.78      0.00
    8    9   17     -6.56      0.00
    8   11   17     -3.92      0.00
    8   13   17      5.43      0.00
    8   15   17     -1.13      0.00
    0    9   17     38.55      0.00
    9   10   17     -1.37      0.00
    9   12   17      4.79      0.00
    9   14   17     -6.89      0.00
    9   16   17     -1.29      0.00
   10   11   17     -6.01      0.00
   10   13   17      1.98      0.00
   10   15   17    -16.71      0.00
    0   11   17      8.66      0.00
   11   12   17      2.72      0.00
   11   14   17     16.39      0.00
   11   16   17     17.13      0.00
   12   13   17     -6.16      0.00
   12   15   17     -3.77      0.00
    0   13   17     16.38      0.00
   13   14   17      3.75      0.00
   13   16   17     -2.08      0.00
   14   15   17      4.44      0.00
    0   15   17     25.23      0.00
   15   16   17     13.19      0.00
    0   17   17     14.26      0.00
    2   17   17     -5.24      0.00
    4   17   17     -4.77      0.00
    6   17   17    -22.75      0.00
    8   17   17     10.71      0.00
   10   17   17      0.27      0.00
   12   17   17     16.57      0.00
   14   17   17     -3.95      0.00
   16   17   17      7.82      0.00
    0    0   18     37.12      0.00
    1    1   18      2.58      0.00
    1    3   18    -39.80      0.00
    1    5   18     22.23      0.00
    1    7   18    -70.19      0.00
    1    9   18    -11.29      0.00
    1   11   18     18.08      0.00
    1   13   18    -17.48      0.00
    1   15   18    -12.25      0.00
    1   17   18      6.04      0.00
    0    2   18    -57.30      0.00
    2    2   18    -25.77      0.00
    2    4   18      9.69      0.00
    2    6   18    -71.20      0.00
    2    8   18    -44.76      0.00
    2   10   18    -26.25      0.00
    2   12   18      2.11      0.00
    2   14   18     10.55      0.00
    2   16   18     -3.15      0.00
    3    3   18     57.80      0.00
    3    5   18     70.34      0.00
    3    7   18    -15.03      0.00
    3    9   18     12.04      0.00
    3   11   18    -15.21      0.00
    3   13   18    -23.91      0.00
    3   15   18     23.03      0.00
    3   17   18      5.35      0.00
    0    4   18     49.77      0.00
    4    4   18     80.66      0.00
    4    6   18     -8.04      0.00
    4    8   18     14.70      0.00
    4   10   18      5.58      0.00
    4   12   18     -4.34      0.00
    4   14   18    -10.61      0.00
    4   16   18     17.12      0.00
    5    5   18    -76.03      0.00
    5    7   18    -22.12      0.00
    5    9   18     -5.02      0.00
    5   11   18      2.41      0.00
    5   13   18     29.74      0.00
    5   15   18     18.11      0.00
    5   17   18     -2.13      0.00
    0    6   18     66.87      0.00
    6    6   18     36.40      0.00
    6    8   18     17.06      0.00
    6   10   18    -11.28      0.00
    6   12   18     10.21      0.00
    6   14   18    -10.06      0.00
    6   16   18     -5.35      0.00
    7    7   18     -2.77      0.00
    7    9   18     14.87      0.00
    7   11   18      5.87      0.00
    7   13   18     -5.08      0.00
    7   15   18      0.98      0.00
    7   17   18     -0.03      0.00
    0    8   18     58.15      0.00
    8    8   18    -17.77      0.00
    8   10   18    -11.89      0.00
    8   12   18     16.22      0.00
    8   14   18      9.38      0.00
    8   16   18     11.65      0.00
    9    9   18      0.07      0.00
    9   11   18     16.25      0.00
    9   13   18     11.71      0.00
    9   15   18    -13.88      0.00
    9   17   18     -2.71      0.00
    0   10   18     -3.29      0.00
   10   10   18      4.32      0.00
   10   12   18      7.76      0.00
   10   14   18      2.53      0.00
   10   16   18     -1.96      0.00
   11   11   18      5.11      0.00
   11   13   18    -12.31      0.00
   11   15   18      7.51      0.00
   11   17   18     -8.42      0.00
    0   12   18     30.29      0.00
   12   12   18     -5.36      0.00
   12   14   18      1.31      0.00
   12   16   18      7.93      0.00
   13   13   18    -20.27      0.00
   13   15   18    -10.12      0.00
   13   17   18      3.74      0.00
    0   14   18     18.80      0.00
   14   14   18      0.62      0.00
   14   16   18     -0.38      0.00
   15   15   18      6.93      0.00
   15   17   18     -4.47      0.00
    0   16   18    -19.91      0.00
   16   16   18      2.16      0.00
   17   17   18     -7.18      0.00
    0   18   18    -10.04      0.00
    2   18   18    -18.11      0.00
    4   18   18     12.69      0.00
    6   18   18     -8.53      0.00
    8   18   18     10.79      0.00
   10   18   18    -18.30      0.00
   12   18   18    -15.42      0.00
   14   18   18      1.41      0.00
   16   18   18    -12.32      0.00
   18   18   18      0.25      0.00
    0    1   19    124.16      0.00
    1    2   19   -117.36      0.00
    1    4   19    -45.54      0.00
    1    6   19     21.01      0.00
    1    8   19    -29.95      0.00
    1   10   19      9.36      0.00
    1   12   19     -3.88      0.00
    1   14   19     -2.01      0.00
    1   16   19      0.39      0.00
    1   18   19    -12.91      0.00
    2    3   19      8.59      0.00
    2    5   19     14.13      0.00
    2    7   19    -10.23      0.00
    2    9   19    -29.44      0.00
    2   11   19     -0.69      0.00
    2   13   19      6.74      0.00
    2   15   19     -5.80      0.00
    2   17   19      9.17      0.00
    0    3   19    -17.57      0.00
    3    4   19      7.62      0.00
    3    6   19    -13.92      0.00
    3    8   19     13.85      0.00
    3   10   19      7.67      0.00
    3   12   19     10.76      0.00
    3   14   19     13.14      0.00
    3   16   19      3.49      0.00
    3   18   19     17.14      0.00
    4    5   19      4.36      0.00
    4    7   19      3.86      0.00
    4    9   19      6.91      0.00
    4   11   19     -7.38      0.00
    4   13   19    -12.85      0.00
    4   15   19     -3.33      0.00
    4   17   19     -7.31      0.00
    0    5   19    -52.60      0.00
    5    6   19     -1.04      0.00
    5    8   19     -8.45      0.00
    5   10   19     22.38      0.00
    5   12   19     -5.42      0.00
    5   14   19     -3.41      0.00
    5   16   19     23.80      0.00
    5   18   19      6.52      0.00
    6    7   19    -10.15      0.00
    6    9   19    -19.89      0.00
    6   11   19     -7.55      0.00
    6   13   19      7.93      0.00
    6   15   19      0.86      0.00
    6   17   19     -3.42      0.00
    0    7   19      8.13      0.00
    7    8   19     -2.84      0.00
    7   10   19     -1.62      0.00
    7   12   19    -10.08      0.00
    7   14   19     18.59      0.00
    7   16   19     -5.31      0.00
    7   18   19    -17.16      0.00
    8    9   19     19.42      0.00
    8   11   19     14.83      0.00
    8   13   19    -11.12      0.00
    8   15   19      2.60      0.00
    8   17   19     -0.83      0.00
    0    9   19     26.15      0.00
    9   10   19    -15.48      0.00
    9   12   19     -7.63      0.00
    9   14   19     -2.03      0.00
    9   16   19      2.30      0.00
    9   18   19     -3.59      0.00
   10   11   19      6.84      0.00
   10   13   19      6.56      0.00
   10   15   19      5.74      0.00
   10   17   19      1.61      0.00
    0   11   19     -6.00      0.00
   11   12   19     -8.01      0.00
   11   14   19    -13.95      0.00
   11   16   19      4.71      0.00
   11   18   19     -1.50      0.00
   12   13   19      3.34      0.00
   12   15   19    -13.58      0.00
   12   17   19     -1.61      0.00
    0   13   19      5.31      0.00
   13   14   19     -2.15      0.00
   13   16   19    -14.27      0.00
   13   18   19     -0.51      0.00
   14   15   19     -4.28      0.00
   14   17   19      9.02      0.00
    0   15   19      4.63      0.00
   15   16   19      6.04      0.00
   15   18   19     -8.03      0.00
   16   17   19      2.18      0.00
    0   17   19     -5.83      0.00
   17   18   19     -0.46      0.00
    0   19   19     19.22      0.00
    2   19   19     -5.80      0.00
    4   19   19     15.39      0.00
    6   19   19    -15.40      0.00
    8   19   19      7.17      0.00
   10   19   19     -0.26      0.00
   12   19   19      4.81      0.00
   14   19   19     -6.09      0.00
   16   19   19      8.13      0.00
   18   19   19      8.77      0.00
    0    0   20    102.90      0.00
    1    1   20    -11.33      0.00
    1    3   20      4.49      0.00
    1    5   20     -6.55      0.00
    1    7   20      8.76      0.00
    1    9   20      0.95      0.00
    1   11   20      1.89      0.00
    1   13   20     -0.42      0.00
    1   15   20     17.30      0.00
    1   17   20      3.03      0.00
    1   19   20     -2.85      0.00
    0    2   20    -25.40      0.00
    2    2   20     -5.42      0.00
    2    4   20     -9.13      0.00
    2    6   20     -6.76      0.00
    2    8   20      3.40      0.00
    2   10   20     -2.53      0.00
    2   12   20    -29.25      0.00
    2   14   20     -3.93      0.00
    2   16   20     -6.82      0.00
    2   18   20     -0.97      0.00
    3    3   20     -6.45      0.00
    3    5   20     18.28      0.00
    3    7   20     11.67      0.00
    3    9   20    -10.44      0.00
    3   11   20     14.61      0.00
    3   13   20      5.95      0.00
    3   15   20    -23.90      0.00
    3   17   20    -15.75      0.00
    3   19   20    -13.06      0.00
    0    4   20     46.11      0.00
    4    4   20    -42.31      0.00
    4    6   20    -15.27      0.00
    4    8   20     -5.57      0.00
    4   10   20    -15.00      0.00
    4   12   20      9.22      0.00
    4   14   20     10.98      0.00
    4   16   20     -5.06      0.00
    4   18   20     10.76      0.00
    5    5   20     20.75      0.00
    5    7   20     27.09      0.00
    5    9   20     -6.74      0.00
    5   11   20      1.27      0.00
    5   13   20     -7.07      0.00
    5   15   20    -23.67      0.00
    5   17   20     -1.99      0.00
    5   19   20     -5.51      0.00
    0    6   20     -3.59      0.00
    6    6   20     15.77      0.00
    6    8   20    -13.08      0.00
    6   10   20     -8.26      0.00
    6   12   20     -0.30      0.00
    6   14   20     -9.81      0.00
    6   16   20      2.84      0.00
    6   18   20     -1.25      0.00
    7    7   20     -3.39      0.00
    7    9   20     -2.73      0.00
    7   11   20      5.26      0.00
    7   13   20     -9.43      0.00
    7   15   20     -8.10      0.00
    7   17   20     -8.82      0.00
    7   19   20     -4.59      0.00
    0    8   20    -14.82      0.00
    8    8   20    -10.90      0.00
    8   10   20    -20.57      0.00
    8   12   20     11.39      0.00
    8   14   20      4.16      0.00
    8   16   20      4.52      0.00
    8   18   20      7.36      0.00
    9    9   20     -1.76      0.00
    9   11   20      4.93      0.00
    9   13   20     -1.24      0.00
    9   15   20      0.12      0.00
    9   17   20     -0.70      0.00
    9   19   20      2.01      0.00
    0   10   20    -10.49      0.00
   10   10   20     -6.83      0.00
   10   12   20     16.32      0.00
   10   14   20     -9.25      0.00
   10   16   20     -1.04      0.00
   10   18   20     10.30      0.00
   11   11   20     -0.40      0.00
   11   13   20     -2.59      0.00
   11   15   20      7.22      0.00
   11   17   20     -5.98      0.00
   11   19   20     -3.40      0.00
    0   12   20     34.42      0.00
   12   12   20      0.64      0.00
   12   14   20     -5.57      0.00
   12   16   20      3.12      0.00
   12   18   20      5.02      0.00
   13   13   20     -2.17      0.00
   13   15   20     -0.10      0.00
   13   17   20     -0.42      0.00
   13   19   20     -4.74      0.00
    0   14   20      6.28      0.00
   14   14   20      0.24      0.00
   14   16   20     -7.05      0.00
   14   18   20      3.27      0.00
   15   15   20     11.42      0.00
   15   17   20    -13.77      0.00
   15   19   20     -1.90      0.00
    0   16   20      3.14      0.00
   16   16   20    -17.82      0.00
   16   18   20     -0.54      0.00
   17   17   20     -1.58      0.00
   17   19   20      1.93      0.00
    0   18   20      5.57      0.00
   18   18   20     16.67      0.00
   19   19   20      1.23      0.00
    0   20   20     13.28      0.00
    2   20   20    -15.54      0.00
    4   20   20      7.62      0.00
    6   20   20    -15.49      0.00
    8   20   20     -6.43      0.00
   10   20   20    -15.54      0.00
   12   20   20      3.11      0.00
   14   20   20      7.83      0.00
   16   20   20      7.67      0.00
   18   20   20     -4.44      0.00
   20   20   20     18.23      0.00
    0    1   21      0.97      0.00
    1    2   21      8.29      0.00
    1    4   21     -3.73      0.00
    1    6   21      2.76      0.00
    1    8   21     11.92      0.00
    1   10   21     -4.21      0.00
    1   12   21      2.90      0.00
    1   14   21    -17.55      0.00
    1   16   21     -3.48      0.00
    1   18   21    -13.95      0.00
    1   20   21      8.73      0.00
    2    3   21     -3.29      0.00
    2    5   21    -10.26      0.00
    2    7   21    -13.00      0.00
    2    9   21     -2.00      0.00
    2   11   21     -4.22      0.00
    2   13   21      0.06      0.00
    2   15   21    -15.63      0.00
    2   17   21     -3.33      0.00
    2   19   21    -10.49      0.00
    0    3   21    -18.92      0.00
    3    4   21      9.91      0.00
    3    6   21     -5.07      0.00
    3    8   21      9.99      0.00
    3   10   21    -10.70      0.00
    3   12   21     -0.24      0.00
    3   14   21      3.83      0.00
    3   16   21     11.05      0.00
    3   18   21     15.78      0.00
    3   20   21      1.12      0.00
    4    5   21     -8.91      0.00
    4    7   21     14.20      0.00
    4    9   21      2.89      0.00
    4   11   21      4.78      0.00
    4   13   21     11.64      0.00
    4   15   21     16.02      0.00
    4   17   21     -2.54      0.00
    4   19   21     12.16      0.00
    0    5   21     21.71      0.00
    5    6   21    -24.73      0.00
    5    8   21      5.25      0.00
    5   10   21    -12.41      0.00
    5   12   21      8.23      0.00
    5   14   21     10.62      0.00
    5   16   21     -2.43      0.00
    5   18   21     -7.61      0.00
    5   20   21    -12.15      0.00
    6    7   21     -4.66      0.00
    6    9   21      5.27      0.00
    6   11   21      3.98      0.00
    6   13   21     -6.41      0.00
    6   15   21     -1.90      0.00
    6   17   21      3.15      0.00
    6   19   21     -2.02      0.00
    0    7   21      0.48      0.00
    7    8   21     16.67      0.00
    7   10   21      2.31      0.00
    7   12   21    -14.35      0.00
    7   14   21     -1.62      0.00
    7   16   21     11.73      0.00
    7   18   21     -4.30      0.00
    7   20   21     -8.97      0.00
    8    9   21     -9.41      0.00
    8   11   21     -3.74      0.00
    8   13   21      5.22      0.00
    8   15   21     12.16      0.00
    8   17   21     -8.26      0.00
    8   19   21      4.10      0.00
    0    9   21     -6.08      0.00
    9   10   21      7.24      0.00
    9   12   21     -4.51      0.00
    9   14   21      2.95      0.00
    9   16   21      4.75      0.00
    9   18   21     -0.07      0.00
    9   20   21      1.90      0.00
   10   11   21      4.63      0.00
   10   13   21      1.93      0.00
   10   15   21     -1.37      0.00
   10   17   21      4.50      0.00
   10   19   21      1.10      0.00
    0   11   21      3.03      0.00
   11   12   21      7.48      0.00
   11   14   21      6.40      0.00
   11   16   21      0.22      0.00
   11   18   21      5.23      0.00
   11   20   21      1.66      0.00
   12   13   21     -2.07      0.00
   12   15   21     11.37      0.00
   12   17   21     -0.52      0.00
   12   19   21      3.77      0.00
    0   13   21     16.93      0.00
   13   14   21      3.40      0.00
   13   16   21      4.90      0.00
   13   18   21      0.88      0.00
   13   20   21      0.89      0.00
   14   15   21     -8.55      0.00
   14   17   21      4.67      0.00
   14   19   21      5.41      0.00
    0   15   21     -1.24      0.00
   15   16   21      4.77      0.00
   15   18   21      1.66      0.00
   15   20   21      3.53      0.00
   16   17   21      2.38      0.00
   16   19   21      0.39      0.00
    0   17   21     16.79      0.00
   17   18   21     12.91      0.00
   17   20   21      1.93      0.00
   18   19   21      4.16      0.00
    0   19   21      4.87      0.00
   19   20   21     -4.95      0.00
    0   21   21     -6.46      0.00
    2   21   21      2.01      0.00
    4   21   21      3.99      0.00
    6   21   21    -19.06      0.00
    8   21   21      5.48      0.00
   10   21   21    -12.55      0.00
   12   21   21     -0.83      0.00
   14   21   21    -19.83      0.00
   16   21   21      6.12      0.00
   18   21   21      2.12      0.00
   20   21   21     -5.03      0.00
    0    0   22    -43.93      0.00
    1    1   22      6.47      0.00
    1    3   22      3.35      0.00
    1    5   22    -10.81      0.00
    1    7   22      7.11      0.00
    1    9   22      1.92      0.00
    1   11   22      9.26      0.00
    1   13   22      1.10      0.00
    1   15   22     -4.91      0.00
    1   17   22      6.58      0.00
    1   19   22      5.12      0.00
    1   21   22     -5.56      0.00
    0    2   22    -17.11      0.00
    2    2   22     -3.53      0.00
    2    4   22     -3.67      0.00
    2    6   22     15.38      0.00
    2    8   22    -20.29      0.00
    2   10   22     -8.43      0.00
    2   12   22     -5.26      0.00
    2   14   22      8.90      0.00
    2   16   22    -20.74      0.00
    2   18   22     -1.40      0.00
    2   20   22     -3.12      0.00
    3    3   22     -3.19      0.00
    3    5   22     -7.92      0.00
    3    7   22    -10.76      0.00
    3    9   22      7.59      0.00
    3   11   22      5.01      0.00
    3   13   22      6.56      0.00
    3   15   22      2.64      0.00
    3   17   22     -3.59      0.00
    3   19   22     -6.50      0.00
    3   21   22      0.47      0.00
    0    4   22      1.83      0.00
    4    4   22    -15.25      0.00
    4    6   22     23.22      0.00
    4    8   22    -14.70      0.00
    4   10   22    -15.86      0.00
    4   12   22     -2.37      0.00
    4   14   22     -4.39      0.00
    4   16   22     -1.14      0.00
    4   18   22     -2.53      0.00
    4   20   22      9.73      0.00
    5    5   22     -3.96      0.00
    5    7   22     -8.43      0.00
    5    9   22      2.59      0.00
    5   11   22      5.87      0.00
    5   13   22     -5.25      0.00
    5   15   22      4.92      0.00
    5   17   22      0.40      0.00
    5   19   22      0.97      0.00
    5   21   22      4.39      0.00
    0    6   22     10.39      0.00
    6    6   22     -5.00      0.00
    6    8   22     -6.96      0.00
    6   10   22      3.81      0.00
    6   12   22     15.01      0.00
    6   14   22      3.29      0.00
    6   16   22     -4.03      0.00
    6   18   22     -4.41      0.00
    6   20   22     -3.18      0.00
    7    7   22     -2.54      0.00
    7    9   22     -0.89      0.00
    7   11   22      1.79      0.00
    7   13   22     26.42      0.00
    7   15   22     10.01      0.00
    7   17   22      1.86      0.00
    7   19   22     -3.56      0.00
    7   21   22     -4.64      0.00
    0    8   22      3.96      0.00
    8    8   22     17.24      0.00
    8   10   22    -19.78      0.00
    8   12   22      5.39      0.00
    8   14   22     -3.80      0.00
    8   16   22     -1.16      0.00
    8   18   22      4.91      0.00
    8   20   22      8.06      0.00
    9    9   22     -1.95      0.00
    9   11   22      0.97      0.00
    9   13   22     -3.82      0.00
    9   15   22      1.10      0.00
    9   17   22     -7.29      0.00
    9   19   22     -0.92      0.00
    9   21   22      2.95      0.00
    0   10   22      2.92      0.00
   10   10   22    -16.11      0.00
   10   12   22    -11.31      0.00
   10   14   22     -8.13      0.00
   10   16   22      1.95      0.00
   10   18   22     -1.78      0.00
   10   20   22     -4.91      0.00
   11   11   22     -0.69      0.00
   11   13   22      3.53      0.00
   11   15   22      0.20      0.00
   11   17   22      3.60      0.00
   11   19   22      0.19      0.00
   11   21   22     -5.87      0.00
    0   12   22      0.42      0.00
   12   12   22      4.85      0.00
   12   14   22     10.54      0.00
   12   16   22     -4.44      0.00
   12   18   22      0.98      0.00
   12   20   22      5.50      0.00
   13   13   22      1.99      0.00
   13   15   22      5.00      0.00
   13   17   22    -10.34      0.00
   13   19   22      2.23      0.00
   13   21   22     -6.87      0.00
    0   14   22      9.86      0.00
   14   14   22     -1.40      0.00
   14   16   22      3.26      0.00
   14   18   22     -0.46      0.00
   14   20   22     -0.46      0.00
   15   15   22     -9.17      0.00
   15   17   22      5.69      0.00
   15   19   22      0.63      0.00
   15   21   22     -0.47      0.00
    0   16   22      7.47      0.00
   16   16   22     -3.50      0.00
   16   18   22     -7.13      0.00
   16   20   22      3.59      0.00
   17   17   22     -1.10      0.00
   17   19   22     -7.32      0.00
   17   21   22      3.66      0.00
    0   18   22     19.36      0.00
   18   18   22     -5.57      0.00
   18   20   22      1.33      0.00
   19   19   22     15.71      0.00
   19   21   22     -8.15      0.00
    0   20   22      9.07      0.00
   20   20   22     23.85      0.00
   21   21   22    -10.28      0.00
    0   22   22     -2.27      0.00
    2   22   22      7.84      0.00
    4   22   22     -3.00      0.00
    6   22   22      2.95      0.00
    8   22   22     -5.31      0.00
   10   22   22    -17.31      0.00
   12   22   22      2.83      0.00
   14   22   22      4.48      0.00
   16   22   22     -3.63      0.00
   18   22   22      3.28      0.00
   20   22   22      1.16      0.00
   22   22   22     -0.15      0.00
    0    1   23    -23.39      0.00
    1    2   23     -2.46      0.00
    1    4   23     10.96      0.00
    1    6   23    -11.97      0.00
    1    8   23     -2.00      0.00
    1   10   23      1.09      0.00
    1   12   23      5.15      0.00
    1   14   23     11.95      0.00
    1   16   23     -7.12      0.00
    1   18   23      1.52      0.00
    1   20   23    -10.04      0.00
    1   22   23     -1.65      0.00
    2    3   23     -7.25      0.00
    2    5   23      5.05      0.00
    2    7   23      4.84      0.00
    2    9   23     -9.74      0.00
    2   11   23      1.13      0.00
    2   13   23      2.93      0.00
    2   15   23     -3.10      0.00
    2   17   23     -9.46      0.00
    2   19   23      9.12      0.00
    2   21   23     -9.23      0.00
    0    3   23     24.01      0.00
    3    4   23     -9.61      0.00
    3    6   23     -2.93      0.00
    3    8   23     -3.14      0.00
    3   10   23     11.12      0.00
    3   12   23    -10.18      0.00
    3   14   23    -11.87      0.00
    3   16   23     -1.90      0.00
    3   18   23     -9.03      0.00
    3   20   23      9.04      0.00
    3   22   23      6.08      0.00
    4    5   23     -0.08      0.00
    4    7   23      5.05      0.00
    4    9   23     -3.67      0.00
    4   11   23      9.12      0.00
    4   13   23      3.14      0.00
    4   15   23      5.39      0.00
    4   17   23     18.29      0.00
    4   19   23     -4.62      0.00
    4   21   23      3.33      0.00
    0    5   23     -7.30      0.00
    5    6   23     -2.54      0.00
    5    8   23      6.54      0.00
    5   10   23     -3.55      0.00
    5   12   23     -8.12      0.00
    5   14   23     -0.09      0.00
    5   16   23     -1.23      0.00
    5   18   23      5.68      0.00
    5   20   23     -6.55      0.00
    5   22   23     -7.26      0.00
    6    7   23    -14.68      0.00
    6    9   23      2.47      0.00
    6   11   23     -2.51      0.00
    6   13   23     -2.59      0.00
    6   15   23     -3.50      0.00
    6   17   23     -9.79      0.00
    6   19   23      0.39      0.00
    6   21   23     -0.74      0.00
    0    7   23     -0.20      0.00
    7    8   23      2.77      0.00
    7   10   23      3.61      0.00
    7   12   23     11.70      0.00
    7   14   23     -8.04      0.00
    7   16   23     -1.20      0.00
    7   18   23      4.33      0.00
    7   20   23      3.23      0.00
    7   22   23     10.20      0.00
    8    9   23      0.81      0.00
    8   11   23     -0.31      0.00
    8   13   23      0.00      0.00
    8   15   23      1.15      0.00
    8   17   23      5.04      0.00
    8   19   23      0.85      0.00
    8   21   23     12.59      0.00
    0    9   23     11.72      0.00
    9   10   23      6.88      0.00
    9   12   23     -6.68      0.00
    9   14   23     -7.60      0.00
    9   16   23      1.22      0.00
    9   18   23     -1.78      0.00
    9   20   23      0.62      0.00
    9   22   23    -12.42      0.00
   10   11   23      0.05      0.00
   10   13   23     -2.84      0.00
   10   15   23     -2.13      0.00
   10   17   23     -6.89      0.00
   10   19   23     -1.16      0.00
   10   21   23     -5.03      0.00
    0   11   23     -7.85      0.00
   11   12   23     11.72      0.00
   11   14   23     -7.03      0.00
   11   16   23     -1.21      0.00
   11   18   23     -8.16      0.00
   11   20   23     -4.27      0.00
   11   22   23      2.81      0.00
   12   13   23     -7.04      0.00
   12   15   23     -5.20      0.00
   12   17   23      9.06      0.00
   12   19   23      1.74      0.00
   12   21   23     -2.90      0.00
    0   13   23     -8.95      0.00
   13   14   23     -4.03      0.00
   13   16   23     10.89      0.00
   13   18   23    -11.24      0.00
   13   20   23    -12.15      0.00
   13   22   23      3.58      0.00
   14   15   23     -2.49      0.00
   14   17   23     -3.06      0.00
   14   19   23      3.01      0.00
   14   21   23     -8.27      0.00
    0   15   23      8.77      0.00
   15   16   23     -4.70      0.00
   15   18   23     18.18      0.00
   15   20   23      8.45      0.00
   15   22   23     -7.04      0.00
   16   17   23     -5.63      0.00
   16   19   23      4.36      0.00
   16   21   23      2.47      0.00
    0   17   23     10.27      0.00
   17   18   23      1.41      0.00
   17   20   23     -0.85      0.00
   17   22   23     -1.91      0.00
   18   19   23     -1.71      0.00
   18   21   23     -4.09      0.00
    0   19   23      0.03      0.00
   19   20   23     -0.47      0.00
   19   22   23     -2.15      0.00
   20   21   23      1.50      0.00
    0   21   23      6.53      0.00
   21   22   23      5.46      0.00
    0   23   23      7.01      0.00
    2   23   23    -18.40      0.00
    4   23   23      2.71      0.00
    6   23   23    -10.29      0.00
    8   23   23     -1.86      0.00
   10   23   23      7.83      0.00
   12   23   23      1.73      0.00
   14   23   23      0.07      0.00
   16   23   23     -4.18      0.00
   18   23   23      8.29      0.00
   20   23   23      1.01      0.00
   22   23   23     -9.01      0.00
    0    0   24      5.55      0.00
    1    1   24     -0.90      0.00
    1    3   24     -5.25      0.00
    1    5   24      8.49      0.00
    1    7   24    -14.73      0.00
    1    9   24     -3.25      0.00
    1   11   24      2.31      0.00
    1   13   24     -2.62      0.00
    1   15   24    -14.62      0.00
    1   17   24      0.58      0.00
    1   19   24      8.07      0.00
    1   21   24      4.82      0.00
    1   23   24    -11.46      0.00
    0    2   24     18.12      0.00
    2    2   24    -16.25      0.00
    2    4   24      4.69      0.00
    2    6   24    -15.04      0.00
    2    8   24      9.60      0.00
    2   10   24     -3.02      0.00
    2   12   24     20.64      0.00
    2   14   24     -5.11      0.00
    2   16   24     -7.49      0.00
    2   18   24      1.46      0.00
    2   20   24     -4.96      0.00
    2   22   24     -1.43      0.00
    3    3   24      9.78      0.00
    3    5   24     -6.87      0.00
    3    7   24      0.52      0.00
    3    9   24      6.33      0.00
    3   11   24     -5.55      0.00
    3   13   24     -0.24      0.00
    3   15   24      1.63      0.00
    3   17   24      5.54      0.00
    3   19   24      4.00      0.00
    3   21   24      4.98      0.00
    3   23   24    -11.32      0.00
    0    4   24     -9.20      0.00
    4    4   24     29.50      0.00
    4    6   24     12.01      0.00
    4    8   24     14.17      0.00
    4   10   24      8.56      0.00
    4   12   24     -1.45      0.00
    4   14   24     -0.93      0.00
    4   16   24     12.21      0.00
    4   18   24     -9.46      0.00
    4   20   24      6.05      0.00
    4   22   24      0.73      0.00
    5    5   24    -26.48      0.00
    5    7   24      3.43      0.00
    5    9   24     -3.37      0.00
    5   11   24     14.31      0.00
    5   13   24     -2.11      0.00
    5   15   24      6.75      0.00
    5   17   24     -2.85      0.00
    5   19   24     -9.23      0.00
    5   21   24      7.78      0.00
    5   23   24      4.57      0.00
    0    6   24     32.99      0.00
    6    6   24      8.17      0.00
    6    8   24      5.80      0.00
    6   10   24     -6.87      0.00
    6   12   24     -6.17      0.00
    6   14   24      6.72      0.00
    6   16   24      0.64      0.00
    6   18   24      3.87      0.00
    6   20   24     -2.28      0.00
    6   22   24     -3.94      0.00
    7    7   24     -8.06      0.00
    7    9   24     -0.52      0.00
    7   11   24      2.11      0.00
    7   13   24    -11.97      0.00
    7   15   24    -11.98      0.00
    7   17   24     -1.34      0.00
    7   19   24     12.74      0.00
    7   21   24      6.64      0.00
    7   23   24      1.67      0.00
    0    8   24     14.23      0.00
    8    8   24     -2.35      0.00
    8   10   24      9.98      0.00
    8   12   24      5.80      0.00
    8   14   24     -2.17      0.00
    8   16   24    -10.70      0.00
    8   18   24     -6.20      0.00
    8   20   24     -0.82      0.00
    8   22   24      9.94      0.00
    9    9   24     -3.70      0.00
    9   11   24     -0.23      0.00
    9   13   24     -7.25      0.00
    9   15   24     11.04      0.00
    9   17   24     -4.26      0.00
    9   19   24      4.40      0.00
    9   21   24      0.26      0.00
    9   23   24      4.79      0.00
    0   10   24    -22.31      0.00
   10   10   24      0.37      0.00
   10   12   24     -2.83      0.00
   10   14   24      3.20      0.00
   10   16   24     -4.39      0.00
   10   18   24     -5.92      0.00
   10   20   24      0.92      0.00
   10   22   24     -7.90      0.00
   11   11   24     -7.54      0.00
   11   13   24      1.93      0.00
   11   15   24     -2.19      0.00
   11   17   24     10.63      0.00
   11   19   24      3.39      0.00
   11   21   24      2.07      0.00
   11   23   24      1.75      0.00
    0   12   24    -18.27      0.00
   12   12   24      8.55      0.00
   12   14   24      2.38      0.00
   12   16   24    -11.64      0.00
   12   18   24      0.82      0.00
   12   20   24      4.77      0.00
   12   22   24     -4.27      0.00
   13   13   24     -2.85      0.00
   13   15   24      8.21      0.00
   13   17   24     -0.07      0.00
   13   19   24      4.58      0.00
   13   21   24     -0.93      0.00
   13   23   24     -0.32      0.00
    0   14   24      7.33      0.00
   14   14   24      3.04      0.00
   14   16   24     -1.41      0.00
   14   18   24     -3.27      0.00
   14   20   24     -5.23      0.00
   14   22   24      4.14      0.00
   15   15   24     -5.58      0.00
   15   17   24      3.73      0.00
   15   19   24     -6.79      0.00
   15   21   24      4.09      0.00
   15   23   24      5.49      0.00
    0   16   24      2.28      0.00
   16   16   24     -8.54      0.00
   16   18   24      3.62      0.00
   16   20   24     -0.80      0.00
   16   22   24     -2.72      0.00
   17   17   24     -4.81      0.00
   17   19   24     -1.36      0.00
   17   21   24     -0.54      0.00
   17   23   24      0.46      0.00
    0   18   24     -1.14      0.00
   18   18   24      3.77      0.00
   18   20   24     -2.41      0.00
   18   22   24      7.45      0.00
   19   19   24     -1.93      0.00
   19   21   24      3.79      0.00
   19   23   24      7.08      0.00
    0   20   24      5.31      0.00
   20   20   24      6.72      0.00
   20   22   24     -3.20      0.00
   21   21   24     -0.67      0.00
   21   23   24      1.62      0.00
    0   22   24     13.09      0.00
   22   22   24     -4.42      0.00
   23   23   24     -0.33      0.00
    0   24   24      9.93      0.00
    2   24   24      3.44      0.00
    4   24   24     -3.46      0.00
    6   24   24    -24.92      0.00
    8   24   24      7.43      0.00
   10   24   24      6.53      0.00
   12   24   24      6.72      0.00
   14   24   24      4.16      0.00
   16   24   24      4.63      0.00
   18   24   24     -4.47      0.00
   20   24   24    -14.62      0.00
   22   24   24      7.58      0.00
   24   24   24    -11.17      0.00
    0    1   25     31.42      0.00
    1    2   25     -5.56      0.00
    1    4   25     -0.70      0.00
    1    6   25     10.89      0.00
    1    8   25     -4.73      0.00
    1   10   25      9.40      0.00
    1   12   25    -13.80      0.00
    1   14   25     -6.27      0.00
    1   16   25     -0.38      0.00
    1   18   25      1.38      0.00
    1   20   25      1.37      0.00
    1   22   25      1.67      0.00
    1   24   25     -6.46      0.00
    2    3   25      1.04      0.00
    2    5   25      7.25      0.00
    2    7   25      1.88      0.00
    2    9   25     -7.83      0.00
    2   11   25      7.88      0.00
    2   13   25     -3.61      0.00
    2   15   25      7.02      0.00
    2   17   25     -5.93      0.00
    2   19   25      2.70      0.00
    2   21   25    -13.39      0.00
    2   23   25     -5.15      0.00
    0    3   25     -4.34      0.00
    3    4   25      5.37      0.00
    3    6   25     -7.73      0.00
    3    8   25     -7.23      0.00
    3   10   25     14.14      0.00
    3   12   25      2.58      0.00
    3   14   25     -4.05      0.00
    3   16   25     -1.03      0.00
    3   18   25      4.80      0.00
    3   20   25     -8.85      0.00
    3   22   25      9.24      0.00
    3   24   25     11.85      0.00
    4    5   25     17.95      0.00
    4    7   25      2.48      0.00
    4    9   25      8.35      0.00
    4   11   25      1.22      0.00
    4   13   25      4.38      0.00
    4   15   25    -12.79      0.00
    4   17   25      0.24      0.00
    4   19   25     -6.61      0.00
    4   21   25      3.24      0.00
    4   23   25      6.84      0.00
    0    5   25    -10.75      0.00
    5    6   25     -7.11      0.00
    5    8   25     -3.42      0.00
    5   10   25     -0.13      0.00
    5   12   25      2.04      0.00
    5   14   25     -5.70      0.00
    5   16   25     -6.73      0.00
    5   18   25      4.50      0.00
    5   20   25     -2.01      0.00
    5   22   25     -3.68      0.00
    5   24   25      1.02      0.00
    6    7   25      0.72      0.00
    6    9   25     -0.53      0.00
    6   11   25     -2.16      0.00
    6   13   25     -3.99      0.00
    6   15   25      5.38      0.00
    6   17   25     -2.04      0.00
    6   19   25      3.88      0.00
    6   21   25     -0.40      0.00
    6   23   25      7.89      0.00
    0    7   25     -3.34      0.00
    7    8   25     -8.23      0.00
    7   10   25     -0.86      0.00
    7   12   25      5.30      0.00
    7   14   25      8.30      0.00
    7   16   25      2.87      0.00
    7   18   25     -8.21      0.00
    7   20   25     -2.16      0.00
    7   22   25      2.84      0.00
    7   24   25      2.05      0.00
    8    9   25     -6.35      0.00
    8   11   25     -8.25      0.00
    8   13   25     -6.10      0.00
    8   15   25     -0.71      0.00
    8   17   25     11.16      0.00
    8   19   25     -0.62      0.00
    8   21   25     -0.59      0.00
    8   23   25     -8.79      0.00
    0    9   25      2.81      0.00
    9   10   25      0.03      0.00
    9   12   25     -2.06      0.00
    9   14   25     -3.94      0.00
    9   16   25      6.69      0.00
    9   18   25     -3.21      0.00
    9   20   25     10.30      0.00
    9   22   25     -5.49      0.00
    9   24   25     -0.76      0.00
   10   11   25      1.92      0.00
   10   13   25     21.52      0.00
   10   15   25      7.87      0.00
   10   17   25     -9.95      0.00
   10   19   25     -2.68      0.00
   10   21   25      0.55      0.00
   10   23   25      4.45      0.00
    0   11   25     -3.83      0.00
   11   12   25     -7.72      0.00
   11   14   25      1.17      0.00
   11   16   25      1.00      0.00
   11   18   25     -2.03      0.00
   11   20   25      0.99      0.00
   11   22   25     -6.47      0.00
   11   24   25     -0.95      0.00
   12   13   25      4.47      0.00
   12   15   25      0.30      0.00
   12   17   25     -0.82      0.00
   12   19   25      0.89      0.00
   12   21   25      9.26      0.00
   12   23   25    -10.29      0.00
    0   13   25      3.25      0.00
   13   14   25     -4.45      0.00
   13   16   25     -3.11      0.00
   13   18   25      1.61      0.00
   13   20   25      6.05      0.00
   13   22   25     -4.02      0.00
   13   24   25     -8.26      0.00
   14   15   25     11.70      0.00
   14   17   25     -0.14      0.00
   14   19   25     -4.22      0.00
   14   21   25      4.19      0.00
   14   23   25     -6.10      0.00
    0   15   25     -7.77      0.00
   15   16   25    -15.97      0.00
   15   18   25      2.98      0.00
   15   20   25     -3.12      0.00
   15   22   25     -1.03      0.00
   15   24   25      6.78      0.00
   16   17   25      7.04      0.00
   16   19   25     -1.30      0.00
   16   21   25     -4.20      0.00
   16   23   25      1.91      0.00
    0   17   25    -10.05      0.00
   17   18   25      3.09      0.00
   17   20   25      6.60      0.00
   17   22   25      2.60      0.00
   17   24   25     -4.84      0.00
   18   19   25      9.57      0.00
   18   21   25     -2.00      0.00
   18   23   25     -2.70      0.00
    0   19   25    -15.29      0.00
   19   20   25     -5.83      0.00
   19   22   25      2.54      0.00
   19   24   25      1.39      0.00
   20   21   25     -4.70      0.00
   20   23   25     -1.78      0.00
    0   21   25     20.82      0.00
   21   22   25      3.69      0.00
   21   24   25      5.48      0.00
   22   23   25     -4.21      0.00
    0   23   25      4.84      0.00
   23   24   25     -2.09      0.00
    0   25   25     14.08      0.00
    2   25   25      1.86      0.00
    4   25   25     -4.12      0.00
    6   25   25      1.61      0.00
    8   25   25     -0.39      0.00
   10   25   25     -0.04      0.00
   12   25   25      6.81      0.00
   14   25   25      2.48      0.00
   16   25   25     -4.72      0.00
   18   25   25     -6.93      0.00
   20   25   25     -0.64      0.00
   22   25   25     -4.68      0.00
   24   25   25      5.96      0.00
    0    0   26     19.39      0.00
    1    1   26      2.90      0.00
    1    3   26     -6.87      0.00
    1    5   26     -6.45      0.00
    1    7   26      6.03      0.00
    1    9   26     -5.62      0.00
    1   11   26     -2.20      0.00
    1   13   26    -10.59      0.00
    1   15   26      3.89      0.00
    1   17   26      0.14      0.00
    1   19   26     -5.35      0.00
    1   21   26      3.49      0.00
    1   23   26      2.86      0.00
    1   25   26    -11.62      0.00
    0    2   26      9.36      0.00
    2    2   26     -3.21      0.00
    2    4   26     26.65      0.00
    2    6   26    -16.56      0.00
    2    8   26      5.70      0.00
    2   10   26      1.50      0.00
    2   12   26     10.17      0.00
    2   14   26    -14.25      0.00
    2   16   26     -3.17      0.00
    2   18   26      3.42      0.00
    2   20   26     -9.51      0.00
    2   22   26     -7.55      0.00
    2   24   26      1.86      0.00
    3    3   26     -4.38      0.00
    3    5   26      4.85      0.00
    3    7   26     -1.14      0.00
    3    9   26      3.66      0.00
    3   11   26     -2.14      0.00
    3   13   26      3.54      0.00
    3   15   26      2.25      0.00
    3   17   26    -10.09      0.00
    3   19   26     -0.88      0.00
    3   21   26     -4.18      0.00
    3   23   26     10.32      0.00
    3   25   26     -6.00      0.00
    0    4   26     22.29      0.00
    4    4   26     -1.23      0.00
    4    6   26     -2.18      0.00
    4    8   26      4.19      0.00
    4   10   26      0.24      0.00
    4   12   26      0.42      0.00
    4   14   26      7.05      0.00
    4   16   26     11.91      0.00
    4   18   26      5.58      0.00
    4   20   26      1.11      0.00
    4   22   26      5.28      0.00
    4   24   26     -6.29      0.00
    5    5   26      7.82      0.00
    5    7   26     -2.63      0.00
    5    9   26     -2.31      0.00
    5   11   26     -2.71      0.00
    5   13   26      6.56      0.00
    5   15   26     -1.99      0.00
    5   17   26     -4.47      0.00
    5   19   26     -1.89      0.00
    5   21   26     -3.92      0.00
    5   23   26     -5.42      0.00
    5   25   26      3.97      0.00
    0    6   26      7.00      0.00
    6    6   26    -10.95      0.00
    6    8   26      1.31      0.00
    6   10   26    -17.02      0.00
    6   12   26      1.34      0.00
    6   14   26      6.72      0.00
    6   16   26      3.59      0.00
    6   18   26     -1.67      0.00
    6   20   26      7.24      0.00
    6   22   26      3.69      0.00
    6   24   26     -1.62      0.00
    7    7   26      1.03      0.00
    7    9   26     -5.29      0.00
    7   11   26     -6.26      0.00
    7   13   26      5.46      0.00
    7   15   26      5.85      0.00
    7   17   26     -7.82      0.00
    7   19   26     -7.92      0.00
    7   21   26      1.46      0.00
    7   23   26     -9.42      0.00
    7   25   26      6.95      0.00
    0    8   26     -1.59      0.00
    8    8   26      5.76      0.00
    8   10   26      1.17      0.00
    8   12   26     10.84      0.00
    8   14   26     15.68      0.00
    8   16   26     -0.81      0.00
    8   18   26     -3.55      0.00
    8   20   26      8.71      0.00
    8   22   26      0.09      0.00
    8   24   26      2.93      0.00
    9    9   26     -3.31      0.00
    9   11   26     -2.64      0.00
    9   13   26    -11.19      0.00
    9   15   26     -3.36      0.00
    9   17   26     10.75      0.00
    9   19   26     -6.21      0.00
    9   21   26     -6.30      0.00
    9   23   26     -0.94      0.00
    9   25   26      0.20      0.00
    0   10   26     -5.62      0.00
   10   10   26    -16.83      0.00
   10   12   26      3.85      0.00
   10   14   26      1.15      0.00
   10   16   26     -3.12      0.00
   10   18   26     -0.11      0.00
   10   20   26     -0.48      0.00
   10   22   26     -8.38      0.00
   10   24   26      0.23      0.00
   11   11   26      7.55      0.00
   11   13   26     -1.35      0.00
   11   15   26      7.55      0.00
   11   17   26      2.06      0.00
   11   19   26     -6.24      0.00
   11   21   26      3.23      0.00
   11   23   26      0.55      0.00
   11   25   26     -2.05      0.00
    0   12   26      4.45      0.00
   12   12   26     -8.33      0.00
   12   14   26      7.74      0.00
   12   16   26     -8.13      0.00
   12   18   26     -3.21      0.00
   12   20   26     -4.40      0.00
   12   22   26      9.99      0.00
   12   24   26     -2.84      0.00
   13   13   26      0.12      0.00
   13   15   26      3.28      0.00
   13   17   26      8.20      0.00
   13   19   26    -10.14      0.00
   13   21   26     -2.96      0.00
   13   23   26      8.01      0.00
   13   25   26     -7.04      0.00
    0   14   26      7.05      0.00
   14   14   26     13.54      0.00
   14   16   26     -4.65      0.00
   14   18   26      3.99      0.00
   14   20   26      0.61      0.00
   14   22   26      4.43      0.00
   14   24   26     -0.73      0.00
   15   15   26     -8.07      0.00
   15   17   26     -1.96      0.00
   15   19   26     13.88      0.00
   15   21   26      4.46      0.00
   15   23   26      3.40      0.00
   15   25   26      4.07      0.00
    0   16   26     -9.49      0.00
   16   16   26     11.56      0.00
   16   18   26     -2.72      0.00
   16   20   26      5.96      0.00
   16   22   26      1.01      0.00
   16   24   26     13.30      0.00
   17   17   26      1.45      0.00
   17   19   26      2.35      0.00
   17   21   26     -2.04      0.00
   17   23   26      5.46      0.00
   17   25   26     -6.06      0.00
    0   18   26      3.56      0.00
   18   18   26    -16.14      0.00
   18   20   26      2.48      0.00
   18   22   26     -1.18      0.00
   18   24   26      3.08      0.00
   19   19   26      1.51      0.00
   19   21   26     -2.14      0.00
   19   23   26      5.79      0.00
   19   25   26      0.93      0.00
    0   20   26     25.00      0.00
   20   20   26     -9.11      0.00
   20   22   26     -2.18      0.00
   20   24   26     -3.96      0.00
   21   21   26     -4.02      0.00
   21   23   26     -6.86      0.00
   21   25   26      0.71      0.00
    0   22   26     14.82      0.00
   22   22   26      9.87      0.00
   22   24   26     -4.19      0.00
   23   23   26      3.29      0.00
   23   25   26      1.86      0.00
    0   24   26    -14.30      0.00
   24   24   26     -1.15      0.00
    0   26   26     -8.97      0.00
    2   26   26      7.57      0.00
    4   26   26      9.92      0.00
    6   26   26     -3.44      0.00
    8   26   26      5.27      0.00
   10   26   26     -7.98      0.00
   12   26   26     -8.36      0.00
   14   26   26     -3.09      0.00
   16   26   26     -0.66      0.00
   18   26   26     -3.80      0.00
   20   26   26     -1.82      0.00
   22   26   26     -4.95      0.00
    0    1   27     -0.39      0.00
    1    2   27      0.38      0.00
    1    4   27      8.60      0.00
    1    6   27     -8.44      0.00
    1    8   27      4.60      0.00
    1   10   27     -6.04      0.00
    1   12   27      2.68      0.00
    1   14   27    -17.66      0.00
    1   16   27      1.87      0.00
    1   18   27     -1.60      0.00
    1   20   27      5.56      0.00
    1   22   27     -0.45      0.00
    1   24   27      2.26      0.00
    1   26   27     -4.65      0.00
    2    3   27    -14.29      0.00
    2    5   27    -14.65      0.00
    2    7   27     -0.01      0.00
    2    9   27     -3.69      0.00
    2   11   27     -0.88      0.00
    2   13   27    -11.08      0.00
    2   15   27     -2.12      0.00
    2   17   27    -12.69      0.00
    2   19   27      0.82      0.00
    2   21   27      3.46      0.00
    2   23   27     -7.41      0.00
    2   25   27     -7.43      0.00
    0    3   27     16.14      0.00
    3    4   27      9.50      0.00
    3    6   27      1.88      0.00
    3    8   27      5.57      0.00
    3   10   27      0.95      0.00
    3   12   27      1.59      0.00
    3   14   27     -1.88      0.00
    3   16   27      0.33      0.00
    3   18   27      0.86      0.00
    3   20   27     -2.63      0.00
    3   22   27     -6.85      0.00
    3   24   27      9.08      0.00
    3   26   27     -0.46      0.00
    4    5   27     11.45      0.00
    4    7   27      7.64      0.00
    4    9   27      4.42      0.00
    4   11   27     -3.72      0.00
    4   13   27     -0.88      0.00
    4   15   27     -4.84      0.00
    4   17   27     -1.70      0.00
    4   19   27      6.43      0.00
    4   21   27     -8.68      0.00
    4   23   27     -7.48      0.00
    4   25   27      5.49      0.00
    0    5   27     13.66      0.00
    5    6   27     -7.78      0.00
    5    8   27      2.58      0.00
    5   10   27      0.13      0.00
    5   12   27      2.28      0.00
    5   14   27     -5.21      0.00
    5   16   27     -1.60      0.00
    5   18   27    -10.82      0.00
    5   20   27      2.29      0.00
    5   22   27      0.10      0.00
    5   24   27     -3.30      0.00
    5   26   27     -5.99      0.00
    6    7   27     -5.25      0.00
    6    9   27     -9.29      0.00
    6   11   27      8.13      0.00
    6   13   27     -2.42      0.00
    6   15   27     -2.75      0.00
    6   17   27      7.81      0.00
    6   19   27     -2.15      0.00
    6   21   27     -3.20      0.00
    6   23   27      1.03      0.00
    6   25   27     -7.29      0.00
    0    7   27      2.40      0.00
    7    8   27      4.24      0.00
    7   10   27     -2.09      0.00
    7   12   27    -13.58      0.00
    7   14   27     -5.06      0.00
    7   16   27      2.86      0.00
    7   18   27     -0.77      0.00
    7   20   27    -10.38      0.00
    7   22   27     -4.46      0.00
    7   24   27      4.06      0.00
    7   26   27     -6.51      0.00
    8    9   27     -2.04      0.00
    8   11   27     -0.12      0.00
    8   13   27     -4.92      0.00
    8   15   27      0.07      0.00
    8   17   27    -20.62      0.00
    8   19   27     -7.35      0.00
    8   21   27      2.19      0.00
    8   23   27     -4.93      0.00
    8   25   27      1.72      0.00
    0    9   27     -3.57      0.00
    9   10   27      2.68      0.00
    9   12   27      4.45      0.00
    9   14   27     -3.22      0.00
    9   16   27     -1.15      0.00
    9   18   27      0.92      0.00
    9   20   27     -2.61      0.00
    9   22   27      2.18      0.00
    9   24   27     -4.41      0.00
    9   26   27     -9.56      0.00
   10   11   27      2.60      0.00
   10   13   27     -0.04      0.00
   10   15   27      0.00      0.00
   10   17   27      1.69      0.00
   10   19   27     -1.76      0.00
   10   21   27     -2.51      0.00
   10   23   27     -2.77      0.00
   10   25   27     -6.82      0.00
    0   11   27     -3.67      0.00
   11   12   27      3.68      0.00
   11   14   27      2.77      0.00
   11   16   27     -2.69      0.00
   11   18   27      5.99      0.00
   11   20   27     -7.52      0.00
   11   22   27      0.44      0.00
   11   24   27     -0.26      0.00
   11   26   27      2.20      0.00
   12   13   27     -0.66      0.00
   12   15   27      6.24      0.00
   12   17   27      1.88      0.00
   12   19   27      3.88      0.00
   12   21   27      0.02      0.00
   12   23   27      4.51      0.00
   12   25   27      6.94      0.00
    0   13   27     15.07      0.00
   13   14   27     -3.52      0.00
   13   16   27      0.62      0.00
   13   18   27      4.43      0.00
   13   20   27    -13.67      0.00
   13   22   27     -4.05      0.00
   13   24   27      3.50      0.00
   13   26   27      1.25      0.00
   14   15   27     -4.87      0.00
   14   17   27     -6.77      0.00
   14   19   27     -2.70      0.00
   14   21   27     -9.07      0.00
   14   23   27     -0.54      0.00
   14   25   27     -1.06      0.00
    0   15   27     -4.76      0.00
   15   16   27     -0.96      0.00
   15   18   27      5.92      0.00
   15   20   27      5.78      0.00
   15   22   27      4.06      0.00
   15   24   27     -6.54      0.00
   15   26   27      1.63      0.00
   16   17   27      5.21      0.00
   16   19   27     -8.36      0.00
   16   21   27      5.18      0.00
   16   23   27      0.92      0.00
   16   25   27    -18.08      0.00
    0   17   27     -1.27      0.00
   17   18   27     -0.88      0.00
   17   20   27     -4.17      0.00
   17   22   27     -1.17      0.00
   17   24   27      2.93      0.00
   17   26   27     -3.65      0.00
   18   19   27     10.00      0.00
   18   21   27     -4.95      0.00
   18   23   27     -3.84      0.00
   18   25   27      1.32      0.00
    0   19   27      3.11      0.00
   19   20   27      4.85      0.00
   19   22   27      2.52      0.00
   19   24   27     -1.58      0.00
   19   26   27     -2.94      0.00
   20   21   27     -8.18      0.00
   20   23   27      7.84      0.00
   20   25   27      3.54      0.00
    0   21   27      0.23      0.00
   21   22   27     -0.67      0.00
   21   24   27     -8.61      0.00
   21   26   27     -1.22      0.00
   22   23   27     -4.19      0.00
   22   25   27      0.85      0.00
    0   23   27      6.66      0.00
   23   24   27     -0.54      0.00
    0   25   27      9.42      0.00
    0   27   27    -16.60      0.00
    2   27   27      3.19      0.00
    4   27   27     -7.85      0.00
    6   27   27      5.14      0.00
    8   27   27      6.05      0.00
   10   27   27      0.15      0.00
   12   27   27     -1.56      0.00
   14   27   27     -4.60      0.00
   16   27   27      4.55      0.00
   18   27   27      6.68      0.00
   20   27   27      1.10      0.00
    0    0   28    -11.20      0.00
    1    1   28     23.67      0.00
    1    3   28      5.75      0.00
    1    5   28      3.59      0.00
    1    7   28     -0.46      0.00
    1    9   28     -1.97      0.00
    1   11   28     -0.86      0.00
    1   13   28     -7.42      0.00
    1   15   28      0.87      0.00
    1   17   28     -1.39      0.00
    1   19   28      0.17      0.00
    1   21   28     -1.23      0.00
    1   23   28     -6.26      0.00
    1   25   28      1.50      0.00
    1   27   28     -0.28      0.00
    0    2   28    -11.32      0.00
    2    2   28    -18.00      0.00
    2    4   28     11.29      0.00
    2    6   28      7.61      0.00
    2    8   28      6.40      0.00
    2   10   28      0.96      0.00
    2   12   28     -4.24      0.00
    2   14   28      0.64      0.00
    2   16   28     -1.88      0.00
    2   18   28      3.65      0.00
    2   20   28      0.29      0.00
    2   22   28      6.50      0.00
    2   24   28      2.79      0.00
    2   26   28     -9.14      0.00
    3    3   28     16.48      0.00
    3    5   28     -6.53      0.00
    3    7   28      2.31      0.00
    3    9   28      4.06      0.00
    3   11   28      6.60      0.00
    3   13   28      1.46      0.00
    3   15   28     -0.03      0.00
    3   17   28     -1.59      0.00
    3   19   28      3.89      0.00
    3   21   28     -3.73      0.00
    3   23   28     -1.49      0.00
    3   25   28     -1.57      0.00
    3   27   28      0.70      0.00
    0    4   28      7.04      0.00
    4    4   28     13.34      0.00
    4    6   28      5.98      0.00
    4    8   28      8.96      0.00
    4   10   28    -10.36      0.00
    4   12   28     -1.03      0.00
    4   14   28     -1.76      0.00
    4   16   28      1.34      0.00
    4   18   28     -1.76      0.00
    4   20   28    -11.52      0.00
    4   22   28     -2.11      0.00
    4   24   28     -0.57      0.00
    4   26   28      3.22      0.00
    5    5   28     -2.22      0.00
    5    7   28     -2.59      0.00
    5    9   28      7.06      0.00
    5   11   28     -2.27      0.00
    5   13   28      4.91      0.00
    5   15   28      0.92      0.00
    5   17   28      8.98      0.00
    5   19   28     -0.28      0.00
    5   21   28      3.52      0.00
    5   23   28     -3.79      0.00
    5   25   28     -2.71      0.00
    5   27   28     -8.28      0.00
    0    6   28      4.62      0.00
    6    6   28      5.83      0.00
    6    8   28      5.96      0.00
    6   10   28    -12.15      0.00
    6   12   28     -7.09      0.00
    6   14   28     -2.52      0.00
    6   16   28     -8.54      0.00
    6   18   28      4.82      0.00
    6   20   28     -0.24      0.00
    6   22   28      2.78      0.00
    6   24   28     -2.19      0.00
    6   26   28     -5.37      0.00
    7    7   28      6.24      0.00
    7    9   28     -2.37      0.00
    7   11   28      6.61      0.00
    7   13   28     20.12      0.00
    7   15   28      1.03      0.00
    7   17   28      0.17      0.00
    7   19   28      0.72      0.00
    7   21   28     -9.58      0.00
    7   23   28      2.44      0.00
    7   25   28      0.57      0.00
    7   27   28      4.58      0.00
    0    8   28      5.57      0.00
    8    8   28     -2.18      0.00
    8   10   28      0.00      0.00
    8   12   28     -4.39      0.00
    8   14   28     -3.59      0.00
    8   16   28     -8.83      0.00
    8   18   28      9.20      0.00
    8   20   28     -0.18      0.00
    8   22   28      6.94      0.00
    8   24   28     -3.65      0.00
    8   26   28     -0.86      0.00
    9    9   28     17.02      0.00
    9   11   28     -2.55      0.00
    9   13   28     -0.17      0.00
    9   15   28     -5.12      0.00
    9   17   28     -0.13      0.00
    9   19   28      8.05      0.00
    9   21   28      4.42      0.00
    9   23   28     -3.04      0.00
    9   25   28     -7.54      0.00
    9   27   28     -8.53      0.00
    0   10   28      1.63      0.00
   10   10   28      4.81      0.00
   10   12   28      0.52      0.00
   10   14   28      6.96      0.00
   10   16   28      4.81      0.00
   10   18   28      5.66      0.00
   10   20   28      5.47      0.00
   10   22   28      1.09      0.00
   10   24   28     -4.19      0.00
   10   26   28      1.57      0.00
   11   11   28      7.13      0.00
   11   13   28     -6.79      0.00
   11   15   28     -0.78      0.00
   11   17   28      2.95      0.00
   11   19   28     -0.68      0.00
   11   21   28     -4.32      0.00
   11   23   28      1.57      0.00
   11   25   28     -3.32      0.00
   11   27   28     -7.76      0.00
    0   12   28     -1.78      0.00
   12   12   28     -6.84      0.00
   12   14   28      5.14      0.00
   12   16   28     -2.01      0.00
   12   18   28     -3.09      0.00
   12   20   28    -12.20      0.00
   12   22   28      5.11      0.00
   12   24   28      1.87      0.00
   12   26   28      1.76      0.00
   13   13   28      5.87      0.00
   13   15   28     -9.44      0.00
   13   17   28     11.61      0.00
   13   19   28     -3.68      0.00
   13   21   28     14.22      0.00
   13   23   28      1.45      0.00
   13   25   28     -5.75      0.00
   13   27   28      5.89      0.00
    0   14   28      0.07      0.00
   14   14   28      0.40      0.00
   14   16   28      2.63      0.00
   14   18   28      6.97      0.00
   14   20   28     -2.14      0.00
   14   22   28      4.41      0.00
   14   24   28      2.23      0.00
   14   26   28      2.03      0.00
   15   15   28      5.90      0.00
   15   17   28    -12.15      0.00
   15   19   28      4.85      0.00
   15   21   28     -1.19      0.00
   15   23   28      0.44      0.00
   15   25   28      0.13      0.00
   15   27   28      3.95      0.00
    0   16   28     11.31      0.00
   16   16   28      3.38      0.00
   16   18   28     -0.87      0.00
   16   20   28     -1.81      0.00
   16   22   28      4.66      0.00
   16   24   28      7.79      0.00
   16   26   28      1.49      0.00
   17   17   28      1.60      0.00
   17   19   28     -9.15      0.00
   17   21   28      2.61      0.00
   17   23   28     -5.82      0.00
   17   25   28    -11.79      0.00
   17   27   28     -6.89      0.00
    0   18   28      3.27      0.00
   18   18   28     -3.99      0.00
   18   20   28      1.42      0.00
   18   22   28      0.03      0.00
   18   24   28      1.65      0.00
   18   26   28      1.73      0.00
   19   19   28      9.27      0.00
   19   21   28     -2.65      0.00
   19   23   28      1.50      0.00
   19   25   28      3.47      0.00
   19   27   28     -5.69      0.00
    0   20   28    -11.54      0.00
   20   20   28      0.95      0.00
   20   22   28     -9.13      0.00
   20   24   28     -0.99      0.00
   20   26   28     -6.84      0.00
   21   21   28     -2.50      0.00
   21   23   28      1.38      0.00
   21   25   28     -6.39      0.00
    0   22   28      2.10      0.00
   22   22   28      3.12      0.00
   22   24   28     -1.36      0.00
   23   23   28      3.89      0.00
    0   24   28     -0.04      0.00
    0   26   28     13.56      0.00
    0   28   28     13.70      0.00
    2   28   28      7.67      0.00
    4   28   28     -3.72      0.00
    6   28   28     15.67      0.00
    8   28   28      2.81      0.00
   10   28   28      2.99      0.00
   12   28   28    -10.30      0.00
   14   28   28      6.74      0.00
   16   28   28      0.30      0.00
   18   28   28    -13.70      0.00
    0    1   29      5.39      0.00
    1    2   29    -10.43      0.00
    1    4   29      6.36      0.00
    1    6   29    -12.76      0.00
    1    8   29     -0.85      0.00
    1   10   29     -4.48      0.00
    1   12   29      3.62      0.00
    1   14   29     -0.15      0.00
    1   16   29      3.92      0.00
    1   18   29     -2.34      0.00
    1   20   29     -6.01      0.00
    1   22   29     -1.29      0.00
    1   24   29      4.22      0.00
    1   26   29      1.48      0.00
    1   28   29      3.81      0.00
    2    3   29     -6.89      0.00
    2    5   29      3.87      0.00
    2    7   29     -2.04      0.00
    2    9   29     -1.78      0.00
    2   11   29      0.23      0.00
    2   13   29     -8.23      0.00
    2   15   29     -4.03      0.00
    2   17   29     -3.92      0.00
    2   19   29     -8.51      0.00
    2   21   29      4.31      0.00
    2   23   29      0.50      0.00
    2   25   29     -5.19      0.00
    2   27   29      2.55      0.00
    0    3   29     11.62      0.00
    3    4   29     13.83      0.00
    3    6   29    -12.43      0.00
    3    8   29     -0.28      0.00
    3   10   29     -7.35      0.00
    3   12   29      6.56      0.00
    3   14   29     -0.18      0.00
    3   16   29      3.33      0.00
    3   18   29      1.67      0.00
    3   20   29      4.62      0.00
    3   22   29      1.31      0.00
    3   24   29     -7.47      0.00
    3   26   29     -3.07      0.00
    3   28   29     -2.48      0.00
    4    5   29      6.22      0.00
    4    7   29     -1.84      0.00
    4    9   29     -3.57      0.00
    4   11   29      3.70      0.00
    4   13   29      5.37      0.00
    4   15   29      7.06      0.00
    4   17   29     -0.37      0.00
    4   19   29     -2.56      0.00
    4   21   29     -3.70      0.00
    4   23   29      4.19      0.00
    4   25   29     -7.68      0.00
    4   27   29     -5.54      0.00
    0    5   29     10.52      0.00
    5    6   29      9.51      0.00
    5    8   29      2.27      0.00
    5   10   29     -1.91      0.00
    5   12   29      3.55      0.00
    5   14   29     -4.44      0.00
    5   16   29     -1.99      0.00
    5   18   29      3.69      0.00
    5   20   29     -9.39      0.00
    5   22   29      0.73      0.00
    5   24   29     -3.70      0.00
    5   26   29     -0.20      0.00
    5   28   29     -3.69      0.00
    6    7   29      4.10      0.00
    6    9   29      0.27      0.00
    6   11   29     -0.40      0.00
    6   13   29     -3.56      0.00
    6   15   29     -4.09      0.00
    6   17   29     -4.12      0.00
    6   19   29     -4.15      0.00
    6   21   29      9.67      0.00
    6   23   29      4.15      0.00
    6   25   29      9.35      0.00
    6   27   29      1.28      0.00
    0    7   29     12.46      0.00
    7    8   29     -2.22      0.00
    7   10   29     -2.51      0.00
    7   12   29      1.98      0.00
    7   14   29     -7.73      0.00
    7   16   29      1.54      0.00
    7   18   29      7.09      0.00
    7   20   29      2.42      0.00
    7   22   29      0.14      0.00
    7   24   29     -2.88      0.00
    7   26   29     -1.70      0.00
    7   28   29    -10.09      0.00
    8    9   29     -1.82      0.00
    8   11   29      1.76      0.00
    8   13   29     -5.69      0.00
    8   15   29     10.02      0.00
    8   17   29     -5.82      0.00
    8   19   29     -6.17      0.00
    8   21   29      3.30      0.00
    8   23   29      2.98      0.00
    8   25   29      6.25      0.00
    8   27   29     -4.52      0.00
    0    9   29      3.25      0.00
    9   10   29      4.53      0.00
    9   12   29     -7.67      0.00
    9   14   29      7.19      0.00
    9   16   29     -4.88      0.00
    9   18   29     -0.69      0.00
    9   20   29     -1.17      0.00
    9   22   29     -0.14      0.00
    9   24   29     -0.21      0.00
    9   26   29      7.22      0.00
    9   28   29     -9.35      0.00
   10   11   29     -1.38      0.00
   10   13   29     -3.44      0.00
   10   15   29     -2.72      0.00
   10   17   29      3.04      0.00
   10   19   29     -7.08      0.00
   10   21   29      2.37      0.00
   10   23   29     -8.50      0.00
   10   25   29      0.10      0.00
   10   27   29     -0.97      0.00
    0   11   29     -7.91      0.00
   11   12   29      5.66      0.00
   11   14   29     -1.52      0.00
   11   16   29    -10.28      0.00
   11   18   29     -3.79      0.00
   11   20   29     -0.85      0.00
   11   22   29     -3.93      0.00
   11   24   29      6.22      0.00
   11   26   29      5.40      0.00
   11   28   29     -3.83      0.00
   12   13   29     -6.80      0.00
   12   15   29     -2.34      0.00
   12   17   29      4.51      0.00
   12   19   29      1.44      0.00
   12   21   29     -2.31      0.00
   12   23   29     -5.30      0.00
   12   25   29     -4.92      0.00
   12   27   29      3.96      0.00
    0   13   29      4.20      0.00
   13   14   29      5.55      0.00
   13   16   29     -5.41      0.00
   13   18   29      1.62      0.00
   13   20   29     -1.90      0.00
   13   22   29      3.16      0.00
   13   24   29      3.03      0.00
   13   26   29     -7.60      0.00
   13   28   29     -9.53      0.00
   14   15   29      1.89      0.00
   14   17   29     -6.65      0.00
   14   19   29      0.85      0.00
   14   21   29     -2.81      0.00
   14   23   29      5.69      0.00
   14   25   29      3.91      0.00
   14   27   29     -0.13      0.00
    0   15   29     10.90      0.00
   15   16   29      2.38      0.00
   15   18   29     -4.74      0.00
   15   20   29      1.75      0.00
   15   22   29     -6.12      0.00
   15   24   29      2.65      0.00
   15   26   29     -3.16      0.00
   15   28   29     -0.08      0.00
   16   17   29     -1.27      0.00
   16   19   29     -5.29      0.00
   16   21   29     -1.52      0.00
   16   23   29      0.93      0.00
   16   25   29      3.61      0.00
   16   27   29      1.65      0.00
    0   17   29      5.16      0.00
   17   18   29      8.60      0.00
   17   20   29     -8.61      0.00
   17   22   29     -4.21      0.00
   17   24   29     -4.03      0.00
   17   26   29     -2.42      0.00
   18   19   29    -11.08      0.00
   18   21   29      5.50      0.00
   18   23   29      1.28      0.00
   18   25   29     -0.20      0.00
   18   27   29     10.27      0.00
    0   19   29      8.01      0.00
   19   20   29     -0.49      0.00
   19   22   29     10.82      0.00
   19   24   29     -0.22      0.00
   19   26   29      8.41      0.00
   20   21   29     -3.19      0.00
   20   23   29     -9.15      0.00
   20   25   29      4.63      0.00
    0   21   29     -5.00      0.00
   21   22   29     -1.05      0.00
   21   24   29      2.39      0.00
   22   23   29      4.13      0.00
    0   23   29     -1.56      0.00
    0   25   29     -1.59      0.00
    0   27   29     -1.89      0.00
    0   29   29     13.88      0.00
    2   29   29     -6.52      0.00
    4   29   29     -3.15      0.00
    6   29   29     -3.63      0.00
    8   29   29     19.52      0.00
   10   29   29      6.85      0.00
   12   29   29     11.11      0.00
   14   29   29     -1.49      0.00
    0    0   30     73.28      0.00
    1    1   30    -36.69      0.00
    1    3   30     -9.61      0.00
    1    5   30     12.92      0.00
    1    7   30     -0.77      0.00
    1    9   30      0.43      0.00
    1   11   30     -1.11      0.00
    1   13   30      0.91      0.00
    1   15   30     -5.61      0.00
    1   17   30      1.34      0.00
    1   19   30      3.40      0.00
    1   21   30     24.95      0.00
    1   23   30     -0.34      0.00
    1   25   30     -2.55      0.00
    1   27   30      0.64      0.00
    1   29   30     -1.18      0.00
    0    2   30     36.94      0.00
    2    2   30    -14.61      0.00
    2    4   30      1.44      0.00
    2    6   30     -0.68      0.00
    2    8   30     -6.32      0.00
    2   10   30      1.32      0.00
    2   12   30     -5.20      0.00
    2   14   30     -5.34      0.00
    2   16   30    -12.64      0.00
    2   18   30      3.01      0.00
    2   20   30      4.46      0.00
    2   22   30      6.32      0.00
    2   24   30     -2.54      0.00
    2   26   30    -10.73      0.00
    2   28   30      3.50      0.00
    3    3   30      0.79      0.00
    3    5   30      1.93      0.00
    3    7   30     21.15      0.00
    3    9   30      3.57      0.00
    3   11   30      3.84      0.00
    3   13   30      2.49      0.00
    3   15   30      0.74      0.00
    3   17   30      3.04      0.00
    3   19   30     -2.93      0.00
    3   21   30     -0.98      0.00
    3   23   30      6.09      0.00
    3   25   30      0.75      0.00
    3   27   30      5.23      0.00
    3   29   30     -5.69      0.00
    0    4   30     -2.82      0.00
    4    4   30     -0.22      0.00
    4    6   30     -8.44      0.00
    4    8   30     -1.32      0.00
    4   10   30    -13.48      0.00
    4   12   30      1.77      0.00
    4   14   30     -0.55      0.00
    4   16   30     13.44      0.00
    4   18   30     -0.13      0.00
    4   20   30      2.14      0.00
    4   22   30     -0.52      0.00
    4   24   30     -4.43      0.00
    4   26   30     -3.83      0.00
    4   28   30     -5.93      0.00
    5    5   30      8.43      0.00
    5    7   30      3.87      0.00
    5    9   30      1.14      0.00
    5   11   30      0.40      0.00
    5   13   30     -1.24      0.00
    5   15   30      6.28      0.00
    5   17   30    -17.40      0.00
    5   19   30      1.17      0.00
    5   21   30      2.06      0.00
    5   23   30      0.00      0.00
    5   25   30      0.70      0.00
    5   27   30     -3.17      0.00
    5   29   30      7.46      0.00
    0    6   30    -12.57      0.00
    6    6   30    -11.73      0.00
    6    8   30      7.03      0.00
    6   10   30     -2.45      0.00
    6   12   30    -12.82      0.00
    6   14   30     13.12      0.00
    6   16   30     -1.52      0.00
    6   18   30     -4.40      0.00
    6   20   30      2.18      0.00
    6   22   30    -34.65      0.00
    6   24   30     -3.33      0.00
    6   26   30     15.05      0.00
    6   28   30     -3.94      0.00
    7    7   30     13.60      0.00
    7    9   30     -2.59      0.00
    7   11   30     -3.04      0.00
    7   13   30      0.05      0.00
    7   15   30      0.82      0.00
    7   17   30      0.26      0.00
    7   19   30      0.04      0.00
    7   21   30      6.29      0.00
    7   23   30      8.39      0.00
    7   25   30      4.61      0.00
    7   27   30      5.23      0.00
    7   29   30      5.79      0.00
    0    8   30     -8.29      0.00
    8    8   30     12.62      0.00
    8   10   30      2.88      0.00
    8   12   30     -2.72      0.00
    8   14   30      5.80      0.00
    8   16   30      0.01      0.00
    8   18   30    -12.54      0.00
    8   20   30      4.29      0.00
    8   22   30     -4.68      0.00
    8   24   30     -1.76      0.00
    8   26   30     -9.43      0.00
    8   28   30     -6.92      0.00
    9    9   30     -5.08      0.00
    9   11   30     -1.52      0.00
    9   13   30      6.81      0.00
    9   15   30     -2.71      0.00
    9   17   30      0.49      0.00
    9   19   30     -5.10      0.00
    9   21   30     -1.27      0.00
    9   23   30      2.95      0.00
    9   25   30     -1.55      0.00
    9   27   30      0.40      0.00
    9   29   30     -2.13      0.00
    0   10   30     -4.17      0.00
   10   10   30     16.27      0.00
   10   12   30      1.85      0.00
   10   14   30      7.79      0.00
   10   16   30     -8.14      0.00
   10   18   30     -0.01      0.00
   10   20   30     -7.83      0.00
   10   22   30     -4.97      0.00
   10   24   30     -0.27      0.00
   10   26   30      0.72      0.00
   10   28   30     -4.49      0.00
   11   11   30     -2.99      0.00
   11   13   30      1.88      0.00
   11   15   30     -3.07      0.00
   11   17   30      9.46      0.00
   11   19   30      3.60      0.00
   11   21   30      0.51      0.00
   11   23   30      2.27      0.00
   11   25   30     -0.15      0.00
   11   27   30     -0.87      0.00
   11   29   30      1.61      0.00
    0   12   30     -8.31      0.00
   12   12   30     11.05      0.00
   12   14   30      0.68      0.00
   12   16   30     -0.81      0.00
   12   18   30     -3.98      0.00
   12   20   30     -6.03      0.00
   12   22   30     -0.81      0.00
   12   24   30     -5.69      0.00
   12   26   30    -11.74      0.00
   12   28   30      8.60      0.00
   13   13   30      1.03      0.00
   13   15   30      1.75      0.00
   13   17   30     -0.73      0.00
   13   19   30      3.94      0.00
   13   21   30      2.80      0.00
   13   23   30     -0.56      0.00
   13   25   30      7.12      0.00
   13   27   30     -5.45      0.00
    0   14   30      0.34      0.00
   14   14   30     -4.13      0.00
   14   16   30      6.37      0.00
   14   18   30     -3.10      0.00
   14   20   30      7.55      0.00
   14   22   30      5.24      0.00
   14   24   30     -8.17      0.00
   14   26   30      2.96      0.00
   14   28   30      4.27      0.00
   15   15   30      8.04      0.00
   15   17   30     -2.66      0.00
   15   19   30      5.06      0.00
   15   21   30      1.64      0.00
   15   23   30      2.47      0.00
   15   25   30     -5.94      0.00
   15   27   30      0.77      0.00
    0   16   30     12.00      0.00
   16   16   30     -5.58      0.00
   16   18   30      0.77      0.00
   16   20   30      2.36      0.00
   16   22   30     -4.60      0.00
   16   24   30     -0.61      0.00
   16   26   30     -2.63      0.00
   17   17   30      5.97      0.00
   17   19   30     -8.56      0.00
   17   21   30     -3.13      0.00
   17   23   30      3.88      0.00
   17   25   30      3.90      0.00
    0   18   30      9.55      0.00
   18   18   30      3.20      0.00
   18   20   30     -6.25      0.00
   18   22   30     -1.62      0.00
   18   24   30     -4.23      0.00
   18   26   30     -9.86      0.00
   19   19   30      3.40      0.00
   19   21   30      3.65      0.00
   19   23   30      0.51      0.00
   19   25   30     -8.72      0.00
    0   20   30      3.14      0.00
   20   20   30      2.73      0.00
   20   22   30      2.41      0.00
   20   24   30     -1.39      0.00
   21   21   30     -1.27      0.00
   21   23   30     -1.82      0.00
    0   22   30    -17.52      0.00
   22   22   30     -3.25      0.00
    0   24   30      1.80      0.00
    0   26   30      6.21      0.00
    0   28   30     -7.06      0.00
    0   30   30     26.36      0.00
    2   30   30    -30.84      0.00
    4   30   30     18.99      0.00
    6   30   30     14.47      0.00
    8   30   30      9.46      0.00
   10   30   30    -33.56      0.00
    0    1   31      7.67      0.00
    1    2   31     -2.04      0.00
    1    4   31      4.75      0.00
    1    6   31      1.62      0.00
    1    8   31      0.86      0.00
    1   10   31     16.04      0.00
    1   12   31      2.07      0.00
    1   14   31      0.78      0.00
    1   16   31     -6.68      0.00
    1   18   31      9.53      0.00
    1   20   31     -7.42      0.00
    1   22   31      4.64      0.00
    1   24   31    -11.28      0.00
    1   26   31      1.74      0.00
    1   28   31     -0.54      0.00
    1   30   31      4.87      0.00
    2    3   31     -0.72      0.00
    2    5   31      7.27      0.00
    2    7   31      4.33      0.00
    2    9   31     -0.80      0.00
    2   11   31     -1.27      0.00
    2   13   31      1.90      0.00
    2   15   31      4.02      0.00
    2   17   31      0.24      0.00
    2   19   31      0.65      0.00
    2   21   31     -3.55      0.00
    2   23   31     -5.72      0.00
    2   25   31      2.72      0.00
    2   27   31     -1.69      0.00
    2   29   31     15.68      0.00
    0    3   31     -3.64      0.00
    3    4   31      0.96      0.00
    3    6   31     -0.22      0.00
    3    8   31     -2.98      0.00
    3   10   31     -4.29      0.00
    3   12   31     -1.31      0.00
    3   14   31     -1.64      0.00
    3   16   31     -0.26      0.00
    3   18   31      4.62      0.00
    3   20   31     -4.54      0.00
    3   22   31     -2.61      0.00
    3   24   31     -5.58      0.00
    3   26   31     -3.13      0.00
    3   28   31     -3.41      0.00
    3   30   31      3.95      0.00
    4    5   31     -4.27      0.00
    4    7   31     -2.70      0.00
    4    9   31     -4.44      0.00
    4   11   31     -4.18      0.00
    4   13   31      3.66      0.00
    4   15   31     -1.49      0.00
    4   17   31      1.72      0.00
    4   19   31      3.71      0.00
    4   21   31     -7.96      0.00
    4   23   31     -2.53      0.00
    4   25   31     -1.79      0.00
    4   27   31     -2.19      0.00
    4   29   31      0.57      0.00
    0    5   31    -12.35      0.00
    5    6   31      2.29      0.00
    5    8   31     -6.37      0.00
    5   10   31      3.37      0.00
    5   12   31     -0.98      0.00
    5   14   31      3.41      0.00
    5   16   31     -0.33      0.00
    5   18   31     -1.40      0.00
    5   20   31      0.60      0.00
    5   22   31      1.63      0.00
    5   24   31     -0.42      0.00
    5   26   31      5.35      0.00
    5   28   31      2.51      0.00
    5   30   31     -4.49      0.00
    6    7   31      9.79      0.00
    6    9   31     13.39      0.00
    6   11   31      3.67      0.00
    6   13   31      3.06      0.00
    6   15   31      0.34      0.00
    6   17   31    -10.40      0.00
    6   19   31     -0.47      0.00
    6   21   31     -0.12      0.00
    6   23   31    -13.88      0.00
    6   25   31      4.89      0.00
    6   27   31     -5.88      0.00
    6   29   31    -17.52      0.00
    0    7   31     -8.10      0.00
    7    8   31     -6.74      0.00
    7   10   31     -5.15      0.00
    7   12   31      1.74      0.00
    7   14   31     -4.23      0.00
    7   16   31     14.94      0.00
    7   18   31    -12.03      0.00
    7   20   31      6.33      0.00
    7   22   31     -2.16      0.00
    7   24   31      0.10      0.00
    7   26   31      5.00      0.00
    7   28   31     -3.69      0.00
    7   30   31    -15.58      0.00
    8    9   31     -4.74      0.00
    8   11   31      1.03      0.00
    8   13   31      3.24      0.00
    8   15   31     -2.66      0.00
    8   17   31     29.65      0.00
    8   19   31     -3.40      0.00
    8   21   31     -4.61      0.00
    8   23   31      2.99      0.00
    8   25   31     -5.62      0.00
    8   27   31     11.17      0.00
    8   29   31     -3.73      0.00
    0    9   31     14.33      0.00
    9   10   31     -0.20      0.00
    9   12   31     -5.54      0.00
    9   14   31      2.81      0.00
    9   16   31     -8.13      0.00
    9   18   31      1.92      0.00
    9   20   31      2.56      0.00
    9   22   31     -1.17      0.00
    9   24   31     -5.60      0.00
    9   26   31      8.71      0.00
    9   28   31      3.07      0.00
   10   11   31     -8.07      0.00
   10   13   31     -2.29      0.00
   10   15   31     -7.41      0.00
   10   17   31     -3.90      0.00
   10   19   31     -2.14      0.00
   10   21   31     -1.93      0.00
   10   23   31     -5.21      0.00
   10   25   31      2.90      0.00
   10   27   31      6.47      0.00
   10   29   31     20.77      0.00
    0   11   31     14.68      0.00
   11   12   31      0.91      0.00
   11   14   31      3.04      0.00
   11   16   31     -2.18      0.00
   11   18   31      0.99      0.00
   11   20   31      4.81      0.00
   11   22   31      3.84      0.00
   11   24   31      2.20      0.00
   11   26   31      3.01      0.00
   11   28   31      9.87      0.00
   12   13   31      8.11      0.00
   12   15   31     -0.79      0.00
   12   17   31     -6.39      0.00
   12   19   31     -2.82      0.00
   12   21   31      2.13      0.00
   12   23   31      1.57      0.00
   12   25   31      1.04      0.00
   12   27   31      2.51      0.00
    0   13   31      3.84      0.00
   13   14   31     -1.95      0.00
   13   16   31     -4.89      0.00
   13   18   31     -1.95      0.00
   13   20   31      3.66      0.00
   13   22   31     -4.52      0.00
   13   24   31      0.35      0.00
   13   26   31     -0.19      0.00
   13   28   31    -17.53      0.00
   14   15   31      1.63      0.00
   14   17   31      6.48      0.00
   14   19   31     -3.90      0.00
   14   21   31     -6.47      0.00
   14   23   31      3.98      0.00
   14   25   31      6.39      0.00
   14   27   31    -21.88      0.00
    0   15   31     -3.91      0.00
   15   16   31      6.01      0.00
   15   18   31     -4.89      0.00
   15   20   31     -0.26      0.00
   15   22   31     -2.92      0.00
   15   24   31      7.97      0.00
   15   26   31     -9.93      0.00
   16   17   31     -4.12      0.00
   16   19   31      1.42      0.00
   16   21   31      2.93      0.00
   16   23   31      2.57      0.00
   16   25   31     -2.33      0.00
    0   17   31     22.68      0.00
   17   18   31      2.34      0.00
   17   20   31     -2.80      0.00
   17   22   31      1.29      0.00
   17   24   31    -10.58      0.00
   18   19   31      4.62      0.00
   18   21   31      0.10      0.00
   18   23   31      0.01      0.00
   18   25   31     -6.32      0.00
    0   19   31     -2.02      0.00
   19   20   31     -6.01      0.00
   19   22   31     -8.81      0.00
   19   24   31      6.13      0.00
   20   21   31      0.58      0.00
   20   23   31     -1.30      0.00
    0   21   31      3.74      0.00
   21   22   31     -3.09      0.00
    0   23   31     11.53      0.00
    0   25   31     -2.96      0.00
    0   27   31     11.27      0.00
    0   29   31     -1.47      0.00
    0    0   32    -12.51      0.00
    1    1   32     21.51      0.00
    1    3   32     -5.26      0.00
    1    5   32     -2.84      0.00
    1    7   32      6.38      0.00
    1    9   32     13.84      0.00
    1   11   32      0.55      0.00
    1   13   32     -1.94      0.00
    1   15   32      1.14      0.00
    1   17   32     -8.55      0.00
    1   19   32     -1.11      0.00
    1   21   32     -2.21      0.00
    1   23   32     13.37      0.00
    1   25   32     -0.39      0.00
    1   27   32      0.81      0.00
    1   29   32     -8.77      0.00
    0    2   32     16.25      0.00
    2    2   32    -12.73      0.00
    2    4   32     15.98      0.00
    2    6   32      0.94      0.00
    2    8   32      6.51      0.00
    2   10   32     -2.27      0.00
    2   12   32     -3.79      0.00
    2   14   32     -4.36      0.00
    2   16   32     -8.34      0.00
    2   18   32    -16.06      0.00
    2   20   32     -1.96      0.00
    2   22   32     -3.39      0.00
    2   24   32     -3.53      0.00
    2   26   32      0.51      0.00
    2   28   32     -1.14      0.00
    3    3   32     -5.16      0.00
    3    5   32     -3.36      0.00
    3    7   32     -5.60      0.00
    3    9   32     -1.28      0.00
    3   11   32      1.34      0.00
    3   13   32     -0.61      0.00
    3   15   32     -2.77      0.00
    3   17   32      2.71      0.00
    3   19   32      7.26      0.00
    3   21   32    -10.66      0.00
    3   23   32     -7.62      0.00
    3   25   32     -1.68      0.00
    3   27   32     -0.37      0.00
    3   29   32     -6.45      0.00
    0    4   32      7.06      0.00
    4    4   32     -0.23      0.00
    4    6   32      7.11      0.00
    4    8   32      2.68      0.00
    4   10   32     -1.84      0.00
    4   12   32      6.45      0.00
    4   14   32      4.62      0.00
    4   16   32     -1.23      0.00
    4   18   32     11.42      0.00
    4   20   32      8.78      0.00
    4   22   32     -2.05      0.00
    4   24   32     -2.26      0.00
    4   26   32      0.71      0.00
    4   28   32     -4.77      0.00
    5    5   32    -13.11      0.00
    5    7   32     -2.65      0.00
    5    9   32      2.63      0.00
    5   11   32      6.71      0.00
    5   13   32      8.23      0.00
    5   15   32      1.81      0.00
    5   17   32      3.88      0.00
    5   19   32      0.31      0.00
    5   21   32     -8.55      0.00
    5   23   32     13.09      0.00
    5   25   32      7.65      0.00
    5   27   32      0.84      0.00
    5   29   32      3.53      0.00
    0    6   32      4.97      0.00
    6    6   32      1.08      0.00
    6    8   32      4.29      0.00
    6   10   32     -3.38      0.00
    6   12   32     -7.78      0.00
    6   14   32      1.23      0.00
    6   16   32     -2.18      0.00
    6   18   32      1.48      0.00
    6   20   32     -2.31      0.00
    6   22   32      1.24      0.00
    6   24   32      1.48      0.00
    6   26   32     -5.44      0.00
    6   28   32     11.07      0.00
    7    7   32      1.60      0.00
    7    9   32      2.15      0.00
    7   11   32     -1.30      0.00
    7   13   32      3.32      0.00
    7   15   32     -3.89      0.00
    7   17   32      7.33      0.00
    7   19   32     -5.10      0.00
    7   21   32      9.19      0.00
    7   23   32      1.17      0.00
    7   25   32    -10.14      0.00
    7   27   32      8.30      0.00
    0    8   32      1.82      0.00
    8    8   32     -0.99      0.00
    8   10   32     -3.12      0.00
    8   12   32      0.09      0.00
    8   14   32     -3.69      0.00
    8   16   32      2.33      0.00
    8   18   32     -2.62      0.00
    8   20   32      6.15      0.00
    8   22   32      1.71      0.00
    8   24   32      0.04      0.00
    8   26   32      3.68      0.00
    8   28   32     -6.03      0.00
    9    9   32     -1.68      0.00
    9   11   32     -1.38      0.00
    9   13   32     -3.40      0.00
    9   15   32     -3.45      0.00
    9   17   32      2.66      0.00
    9   19   32     -1.44      0.00
    9   21   32    -10.74      0.00
    9   23   32      3.14      0.00
    9   25   32     -5.68      0.00
    9   27   32     -7.07      0.00
    0   10   32     -3.79      0.00
   10   10   32      2.99      0.00
   10   12   32      1.07      0.00
   10   14   32     11.22      0.00
   10   16   32     -0.05      0.00
   10   18   32      3.47      0.00
   10   20   32      6.73      0.00
   10   22   32      1.60      0.00
   10   24   32     -9.83      0.00
   10   26   32     -6.82      0.00
   11   11   32    -10.31      0.00
   11   13   32      2.10      0.00
   11   15   32      4.36      0.00
   11   17   32     -3.09      0.00
   11   19   32      2.30      0.00
   11   21   32     11.16      0.00
   11   23   32     -5.49      0.00
   11   25   32      9.39      0.00
   11   27   32     -3.96      0.00
    0   12   32      6.67      0.00
   12   12   32      7.42      0.00
   12   14   32      3.52      0.00
   12   16   32     12.46      0.00
   12   18   32     -1.14      0.00
   12   20   32      6.76      0.00
   12   22   32     -4.89      0.00
   12   24   32     -0.25      0.00
   12   26   32      3.25      0.00
   13   13   32      1.63      0.00
   13   15   32      6.46      0.00
   13   17   32     -6.23      0.00
   13   19   32      0.97      0.00
   13   21   32      3.89      0.00
   13   23   32      5.85      0.00
   13   25   32      0.46      0.00
    0   14   32      7.88      0.00
   14   14   32    -13.85      0.00
   14   16   32     -2.75      0.00
   14   18   32     -0.28      0.00
   14   20   32     -3.54      0.00
   14   22   32     -1.58      0.00
   14   24   32     -3.14      0.00
   14   26   32     21.89      0.00
   15   15   32     -3.57      0.00
   15   17   32     15.81      0.00
   15   19   32     -2.77      0.00
   15   21   32     -0.94      0.00
   15   23   32      3.11      0.00
   15   25   32     11.86      0.00
    0   16   32      9.77      0.00
   16   16   32      6.30      0.00
   16   18   32     -3.88      0.00
   16   20   32     -0.62      0.00
   16   22   32      3.86      0.00
   16   24   32      6.97      0.00
   17   17   32    -11.93      0.00
   17   19   32      5.48      0.00
   17   21   32     -0.07      0.00
   17   23   32      3.61      0.00
    0   18   32     -0.84      0.00
   18   18   32     -4.97      0.00
   18   20   32      1.01      0.00
   18   22   32    -11.16      0.00
   19   19   32      2.02      0.00
   19   21   32     -1.72      0.00
   19   23   32      3.74      0.00
    0   20   32      6.62      0.00
   20   20   32    -11.38      0.00
   20   22   32     -6.45      0.00
   21   21   32      4.07      0.00
    0   22   32     -2.10      0.00
    0   24   32      0.80      0.00
    0   26   32     -6.49      0.00
    0   28   32     22.43      0.00
    0    1   33      2.02      0.00
    1    2   33     -5.47      0.00
    1    4   33      0.81      0.00
    1    6   33     -5.12      0.00
    1    8   33     -4.02      0.00
    1   10   33     -2.13      0.00
    1   12   33      2.51      0.00
    1   14   33     -9.41      0.00
    1   16   33      1.91      0.00
    1   18   33     -2.33      0.00
    1   20   33      4.32      0.00
    1   22   33      2.79      0.00
    1   24   33      2.24      0.00
    1   26   33      5.97      0.00
    1   28   33     -5.68      0.00
    2    3   33     -0.07      0.00
    2    5   33     -8.08      0.00
    2    7   33     -5.31      0.00
    2    9   33     -0.76      0.00
    2   11   33     -4.58      0.00
    2   13   33    -11.55      0.00
    2   15   33     -5.40      0.00
    2   17   33     -1.17      0.00
    2   19   33      4.90      0.00
    2   21   33     -8.92      0.00
    2   23   33     -2.19      0.00
    2   25   33      2.20      0.00
    2   27   33     -2.20      0.00
    0    3   33      1.12      0.00
    3    4   33     -5.27      0.00
    3    6   33     11.81      0.00
    3    8   33      7.36      0.00
    3   10   33      6.70      0.00
    3   12   33     -1.14      0.00
    3   14   33     -0.81      0.00
    3   16   33      0.15      0.00
    3   18   33      0.31      0.00
    3   20   33      8.68      0.00
    3   22   33      1.88      0.00
    3   24   33     -2.03      0.00
    3   26   33    -11.44      0.00
    3   28   33     10.04      0.00
    4    5   33      8.01      0.00
    4    7   33     -1.58      0.00
    4    9   33     -7.91      0.00
    4   11   33      0.81      0.00
    4   13   33      8.53      0.00
    4   15   33      5.10      0.00
    4   17   33      2.94      0.00
    4   19   33     -6.33      0.00
    4   21   33     -2.06      0.00
    4   23   33      7.89      0.00
    4   25   33     -1.08      0.00
    4   27   33     25.00      0.00
    0    5   33      5.31      0.00
    5    6   33      1.36      0.00
    5    8   33     -3.43      0.00
    5   10   33     -0.13      0.00
    5   12   33     -3.01      0.00
    5   14   33      0.42      0.00
    5   16   33     -1.05      0.00
    5   18   33      5.32      0.00
    5   20   33     -5.66      0.00
    5   22   33      2.58      0.00
    5   24   33     -9.16      0.00
    5   26   33     -2.09      0.00
    5   28   33     -6.99      0.00
    6    7   33      3.41      0.00
    6    9   33      3.06      0.00
    6   11   33      6.86      0.00
    6   13   33     -5.11      0.00
    6   15   33     -2.06      0.00
    6   17   33     -4.18      0.00
    6   19   33      3.87      0.00
    6   21   33      1.44      0.00
    6   23   33     -4.16      0.00
    6   25   33      1.66      0.00
    6   27   33     -3.45      0.00
    0    7   33      1.07      0.00
    7    8   33      0.61      0.00
    7   10   33      1.78      0.00
    7   12   33      0.50      0.00
    7   14   33     -2.90      0.00
    7   16   33     -1.03      0.00
    7   18   33      3.21      0.00
    7   20   33     -4.01      0.00
    7   22   33      4.09      0.00
    7   24   33      2.76      0.00
    7   26   33      1.78      0.00
    8    9   33      1.64      0.00
    8   11   33     -7.81      0.00
    8   13   33     10.51      0.00
    8   15   33      2.06      0.00
    8   17   33      2.68      0.00
    8   19   33      1.35      0.00
    8   21   33      5.67      0.00
    8   23   33     -2.74      0.00
    8   25   33     -4.60      0.00
    8   27   33     -3.28      0.00
    0    9   33    -10.91      0.00
    9   10   33      3.71      0.00
    9   12   33      4.25      0.00
    9   14   33      1.36      0.00
    9   16   33     -8.09      0.00
    9   18   33     -4.70      0.00
    9   20   33      2.67      0.00
    9   22   33      0.26      0.00
    9   24   33      5.52      0.00
    9   26   33     -3.18      0.00
   10   11   33      2.13      0.00
   10   13   33     -2.25      0.00
   10   15   33     -0.42      0.00
   10   17   33     -8.23      0.00
   10   19   33     -6.56      0.00
   10   21   33     -3.66      0.00
   10   23   33      4.46      0.00
   10   25   33      7.06      0.00
    0   11   33      6.96      0.00
   11   12   33      5.86      0.00
   11   14   33     -2.67      0.00
   11   16   33     -1.55      0.00
   11   18   33      0.21      0.00
   11   20   33     -1.02      0.00
   11   22   33      2.82      0.00
   11   24   33     -2.65      0.00
   11   26   33     17.57      0.00
   12   13   33     -0.57      0.00
   12   15   33     -2.21      0.00
   12   17   33      1.96      0.00
   12   19   33      5.13      0.00
   12   21   33      0.19      0.00
   12   23   33     -8.78      0.00
   12   25   33     -2.62      0.00
    0   13   33      7.74      0.00
   13   14   33      4.72      0.00
   13   16   33      2.21      0.00
   13   18   33     -5.69      0.00
   13   20   33     -7.98      0.00
   13   22   33      5.19      0.00
   13   24   33      4.41      0.00
   14   15   33     11.30      0.00
   14   17   33     -5.05      0.00
   14   19   33      2.40      0.00
   14   21   33      1.27      0.00
   14   23   33     -3.96      0.00
    0   15   33      4.59      0.00
   15   16   33     -6.71      0.00
   15   18   33      5.51      0.00
   15   20   33     -3.52      0.00
   15   22   33     -3.77      0.00
   15   24   33    -16.06      0.00
   16   17   33     -2.82      0.00
   16   19   33     -5.46      0.00
   16   21   33     -9.18      0.00
   16   23   33     -1.21      0.00
    0   17   33     13.62      0.00
   17   18   33     -1.97      0.00
   17   20   33      0.60      0.00
   17   22   33     -0.33      0.00
   18   19   33     -0.93      0.00
   18   21   33      6.94      0.00
    0   19   33     -2.97      0.00
   19   20   33      8.98      0.00
    0   21   33      7.91      0.00
    0   23   33     15.16      0.00
    0   25   33     -9.92      0.00
   14   25   33     -9.58      0.00
    0   27   33     -0.69      0.00
    0    0   34     20.42      0.00
    1    1   34     -2.64      0.00
    1    3   34     -2.44      0.00
    1    5   34     -6.55      0.00
    1    7   34    -11.71      0.00
    1    9   34     -4.66      0.00
    1   11   34     -3.32      0.00
    1   13   34      0.08      0.00
    1   15   34     -1.76      0.00
    1   17   34    -10.46      0.00
    1   19   34      1.93      0.00
    1   21   34      3.35      0.00
    1   23   34      1.42      0.00
    1   25   34     -4.56      0.00
    1   27   34     -0.23      0.00
    0    2   34     -8.52      0.00
    2    2   34    -17.35      0.00
    2    4   34     16.32      0.00
    2    6   34      0.16      0.00
    2    8   34     -5.37      0.00
    2   10   34      2.09      0.00
    2   12   34     -5.89      0.00
    2   14   34     -8.11      0.00
    2   16   34     -2.70      0.00
    2   18   34     -5.01      0.00
    2   20   34      1.16      0.00
    2   22   34     -3.32      0.00
    2   24   34      1.07      0.00
    2   26   34     -3.60      0.00
    3    3   34     -6.69      0.00
    3    5   34      1.84      0.00
    3    7   34     -5.93      0.00
    3    9   34      2.00      0.00
    3   11   34     -5.80      0.00
    3   13   34     -3.50      0.00
    3   15   34     -1.96      0.00
    3   17   34      0.11      0.00
    3   19   34     -0.69      0.00
    3   21   34      1.46      0.00
    3   23   34      1.56      0.00
    3   25   34     -1.82      0.00
    3   27   34     -3.75      0.00
    0    4   34     10.22      0.00
    4    4   34     -4.82      0.00
    4    6   34      0.56      0.00
    4    8   34     -0.98      0.00
    4   10   34      6.50      0.00
    4   12   34      2.09      0.00
    4   14   34      9.05      0.00
    4   16   34      5.25      0.00
    4   18   34      9.25      0.00
    4   20   34      1.94      0.00
    4   22   34     -2.68      0.00
    4   24   34     -4.67      0.00
    4   26   34     -4.89      0.00
    5    5   34     19.84      0.00
    5    7   34      2.73      0.00
    5    9   34     -3.46      0.00
    5   11   34     -1.20      0.00
    5   13   34     -0.13      0.00
    5   15   34     -1.19      0.00
    5   17   34     -0.13      0.00
    5   19   34     -6.03      0.00
    5   21   34     -1.15      0.00
    5   23   34     -0.07      0.00
    5   25   34     -4.98      0.00
    0    6   34     -3.30      0.00
    6    6   34     -9.20      0.00
    6    8   34     -3.21      0.00
    6   10   34      8.79      0.00
    6   12   34     -5.27      0.00
    6   14   34     -4.13      0.00
    6   16   34     -6.33      0.00
    6   18   34     -4.01      0.00
    6   20   34     -7.11      0.00
    6   22   34     -5.76      0.00
    6   24   34     -2.75      0.00
    6   26   34     -5.71      0.00
    7    7   34     -2.98      0.00
    7    9   34      0.79      0.00
    7   11   34     -1.65      0.00
    7   13   34     -6.34      0.00
    7   15   34      0.11      0.00
    7   17   34     -5.42      0.00
    7   19   34     -5.86      0.00
    7   21   34     -2.29      0.00
    7   23   34     -5.01      0.00
    7   25   34      1.51      0.00
    0    8   34     -9.61      0.00
    8    8   34     -6.88      0.00
    8   10   34      1.82      0.00
    8   12   34    -10.02      0.00
    8   14   34      9.59      0.00
    8   16   34     -0.38      0.00
    8   18   34     -0.74      0.00
    8   20   34    -13.56      0.00
    8   22   34      1.24      0.00
    8   24   34      7.22      0.00
    8   26   34     20.94      0.00
    9    9   34     -6.63      0.00
    9   11   34     -8.09      0.00
    9   13   34      5.14      0.00
    9   15   34      3.35      0.00
    9   17   34     10.15      0.00
    9   19   34     -0.71      0.00
    9   21   34      5.23      0.00
    9   23   34      0.19      0.00
    9   25   34     -1.31      0.00
    0   10   34     11.35      0.00
   10   10   34      9.47      0.00
   10   12   34      1.19      0.00
   10   14   34      2.20      0.00
   10   16   34      5.50      0.00
   10   18   34      1.42      0.00
   10   20   34     -0.63      0.00
   10   22   34     -1.94      0.00
   10   24   34     -4.38      0.00
   11   11   34     11.03      0.00
   11   13   34      1.12      0.00
   11   15   34     -2.51      0.00
   11   17   34      5.95      0.00
   11   19   34     -1.64      0.00
   11   21   34     -6.69      0.00
   11   23   34     -8.76      0.00
   11   25   34    -11.09      0.00
    0   12   34     -0.09      0.00
   12   12   34     -4.80      0.00
   12   14   34     -3.57      0.00
   12   16   34      4.22      0.00
   12   18   34      1.11      0.00
   12   20   34      1.58      0.00
   12   22   34     -7.48      0.00
   12   24   34      3.27      0.00
   13   13   34     -6.94      0.00
   13   15   34     -1.84      0.00
   13   17   34     -4.54      0.00
   13   19   34      1.95      0.00
   13   21   34     -1.09      0.00
   13   23   34     -5.91      0.00
    0   14   34      7.91      0.00
   14   14   34      2.64      0.00
   14   16   34      2.92      0.00
   14   18   34     -5.65      0.00
   14   20   34     -4.23      0.00
   14   22   34      2.87      0.00
   14   24   34     17.86      0.00
   15   15   34      6.87      0.00
   15   17   34     -3.66      0.00
   15   19   34     -3.59      0.00
   15   21   34      1.25      0.00
    0   16   34      1.25      0.00
   16   16   34     -2.98      0.00
   16   18   34      1.07      0.00
   16   20   34      6.97      0.00
   16   22   34      1.53      0.00
   17   17   34      5.61      0.00
   17   19   34     -0.21      0.00
   17   21   34     -7.35      0.00
    0   18   34      4.23      0.00
   18   18   34      3.47      0.00
   18   20   34     -7.12      0.00
   19   19   34    -18.26      0.00
    0   20   34     -2.52      0.00
    0   22   34     12.50      0.00
    0   24   34     19.36      0.00
    0   26   34     -8.77      0.00
    0    1   35      8.69      0.00
    1    2   35    -10.92      0.00
    1    4   35     13.16      0.00
    1    6   35     -9.74      0.00
    1    8   35      5.78      0.00
    1   10   35     -1.72      0.00
    1   12   35      9.91      0.00
    1   14   35      2.55      0.00
    1   16   35     -0.44      0.00
    1   18   35      0.02      0.00
    1   20   35      1.41      0.00
    1   22   35     -8.07      0.00
    1   24   35     -4.68      0.00
    1   26   35      4.61      0.00
    2    3   35     -0.72      0.00
    2    5   35     -0.77      0.00
    2    7   35    -15.03      0.00
    2    9   35     -3.26      0.00
    2   11   35     -2.55      0.00
    2   13   35      8.96      0.00
    2   15   35     -5.53      0.00
    2   17   35      0.85      0.00
    2   19   35     -9.06      0.00
    2   21   35     -8.11      0.00
    2   23   35     -0.51      0.00
    2   25   35    -14.21      0.00
    0    3   35      4.21      0.00
    3    4   35      2.62      0.00
    3    6   35     -5.33      0.00
    3    8   35      3.56      0.00
    3   10   35     -4.55      0.00
    3   12   35      2.15      0.00
    3   14   35     -3.54      0.00
    3   16   35     -4.47      0.00
    3   18   35     -1.62      0.00
    3   20   35      9.34      0.00
    3   22   35      1.93      0.00
    3   24   35      3.15      0.00
    4    5   35     12.10      0.00
    4    7   35     -4.55      0.00
    4    9   35     -1.97      0.00
    4   11   35      5.62      0.00
    4   13   35     -0.48      0.00
    4   15   35      4.71      0.00
    4   17   35     -1.11      0.00
    4   19   35      0.98      0.00
    4   21   35     -1.07      0.00
    4   23   35      1.11      0.00
    4   25   35      5.09      0.00
    0    5   35      1.51      0.00
    5    6   35     -2.34      0.00
    5    8   35     -0.18      0.00
    5   10   35     -4.80      0.00
    5   12   35      3.98      0.00
    5   14   35     -0.46      0.00
    5   16   35      0.38      0.00
    5   18   35      0.43      0.00
    5   20   35      1.16      0.00
    5   22   35     -3.87      0.00
    5   24   35     -2.62      0.00
    6    7   35      2.31      0.00
    6    9   35     -5.69      0.00
    6   11   35     -5.12      0.00
    6   13   35     -0.62      0.00
    6   15   35      1.61      0.00
    6   17   35      1.99      0.00
    6   19   35     -8.57      0.00
    6   21   35     -0.86      0.00
    6   23   35      4.20      0.00
    6   25   35      6.09      0.00
    0    7   35      8.41      0.00
    7    8   35     -5.42      0.00
    7   10   35     -0.36      0.00
    7   12   35     -0.01      0.00
    7   14   35      4.13      0.00
    7   16   35     -2.72      0.00
    7   18   35     -1.25      0.00
    7   20   35     -6.03      0.00
    7   22   35      0.09      0.00
    7   24   35     -4.04      0.00
    8    9   35     -8.07      0.00
    8   11   35      1.02      0.00
    8   13   35     -0.43      0.00
    8   15   35      9.57      0.00
    8   17   35      5.22      0.00
    8   19   35     -2.23      0.00
    8   21   35     -7.19      0.00
    8   23   35     -2.92      0.00
    0    9   35      7.53      0.00
    9   10   35      2.31      0.00
    9   12   35      3.23      0.00
    9   14   35      4.47      0.00
    9   16   35     -6.46      0.00
    9   18   35     -0.01      0.00
    9   20   35      3.96      0.00
    9   22   35     -2.27      0.00
    9   24   35      3.85      0.00
   10   11   35     -1.63      0.00
   10   13   35     -8.62      0.00
   10   15   35    -11.59      0.00
   10   17   35     -0.21      0.00
   10   19   35     -6.29      0.00
   10   21   35      1.70      0.00
   10   23   35      4.72      0.00
    0   11   35      2.61      0.00
   11   12   35      0.96      0.00
   11   14   35     -2.32      0.00
   11   16   35     -7.46      0.00
   11   18   35      2.32      0.00
   11   20   35     -2.10      0.00
   11   22   35      3.72      0.00
   12   13   35      8.01      0.00
   12   15   35      3.12      0.00
   12   17   35      5.82      0.00
   12   19   35     -6.64      0.00
   12   21   35     -2.48      0.00
   12   23   35     16.80      0.00
    0   13   35    -10.00      0.00
   13   14   35     -2.71      0.00
   13   16   35     -3.29      0.00
   13   18   35      0.16      0.00
   13   20   35      1.24      0.00
   13   22   35      1.98      0.00
   14   15   35      7.19      0.00
   14   17   35      6.01      0.00
   14   19   35      1.49      0.00
   14   21   35      2.86      0.00
    0   15   35     -1.17      0.00
   15   16   35     -2.45      0.00
   15   18   35      3.16      0.00
   15   20   35      0.96      0.00
   16   17   35     -3.07      0.00
   16   19   35     -5.32      0.00
    0   17   35     -8.87      0.00
   17   18   35     -4.68      0.00
   18   19   35     -9.66      0.00
    0   19   35     11.84      0.00
    0   21   35      1.85      0.00
    0   23   35     -1.84      0.00
    0   25   35      6.20      0.00
    3   26   35     -3.48      0.00
    0    0   36     41.45      0.00
    1    1   36     -5.68      0.00
    1    3   36     -1.89      0.00
    1    5   36     -0.26      0.00
    1    7   36      5.02      0.00
    1    9   36      0.98      0.00
    1   11   36     -1.48      0.00
    1   13   36     -2.68      0.00
    1   15   36     -4.00      0.00
    1   17   36     -3.17      0.00
    1   19   36     -2.21      0.00
    1   21   36     -0.48      0.00
    1   23   36     -2.64      0.00
    0    2   36      3.31      0.00
    2    2   36    -19.13      0.00
    2    4   36     -7.95      0.00
    2    6   36     -1.65      0.00
    2    8   36      3.38      0.00
    2   10   36      2.35      0.00
    2   12   36      4.29      0.00
    2   14   36     -4.85      0.00
    2   16   36     -0.85      0.00
    2   18   36     11.36      0.00
    2   20   36     -0.13      0.00
    2   22   36      0.23      0.00
    2   24   36     12.89      0.00
    3    3   36     -7.52      0.00
    3    5   36     -6.92      0.00
    3    7   36      5.70      0.00
    3    9   36      0.66      0.00
    3   11   36     -5.30      0.00
    3   13   36     -2.36      0.00
    3   15   36      1.51      0.00
    3   17   36      3.10      0.00
    3   19   36      1.17      0.00
    3   21   36     -1.52      0.00
    3   23   36      6.17      0.00
    0    4   36     20.48      0.00
    4    4   36      2.34      0.00
    4    6   36     -6.76      0.00
    4    8   36      4.97      0.00
    4   10   36     -0.08      0.00
    4   12   36     -1.13      0.00
    4   14   36      2.66      0.00
    4   16   36      0.22      0.00
    4   18   36     -2.48      0.00
    4   20   36      2.23      0.00
    4   22   36      2.92      0.00
    4   24   36      0.07      0.00
    5    5   36     -6.74      0.00
    5    7   36     -4.90      0.00
    5    9   36     -0.11      0.00
    5   11   36      0.95      0.00
    5   13   36     -4.31      0.00
    5   15   36     -0.43      0.00
    5   17   36     -1.02      0.00
    5   19   36     -1.20      0.00
    5   21   36      0.81      0.00
    5   23   36      0.92      0.00
    0    6   36      1.01      0.00
    6    6   36     -9.19      0.00
    6    8   36     -2.02      0.00
    6   10   36     -7.67      0.00
    6   12   36     -6.15      0.00
    6   14   36     -5.15      0.00
    6   16   36      1.13      0.00
    6   18   36      0.58      0.00
    6   20   36     -2.07      0.00
    6   22   36     -2.62      0.00
    7    7   36     -0.17      0.00
    7    9   36     -5.05      0.00
    7   11   36      4.46      0.00
    7   13   36     -0.17      0.00
    7   15   36      2.91      0.00
    7   17   36      3.82      0.00
    7   19   36      4.66      0.00
    7   21   36      7.09      0.00
    7   23   36     15.03      0.00
    0    8   36      0.90      0.00
    8    8   36      9.54      0.00
    8   10   36     -0.79      0.00
    8   12   36      2.24      0.00
    8   14   36      3.32      0.00
    8   16   36     -4.60      0.00
    8   18   36     -3.84      0.00
    8   20   36      7.61      0.00
    8   22   36      6.92      0.00
    9    9   36      8.91      0.00
    9   11   36      1.74      0.00
    9   13   36     -0.81      0.00
    9   15   36      1.79      0.00
    9   17   36      0.32      0.00
    9   19   36      1.01      0.00
    9   21   36     -1.05      0.00
    9   23   36     -8.51      0.00
    0   10   36     -0.30      0.00
   10   10   36     -3.55      0.00
   10   12   36     -2.05      0.00
   10   14   36     -4.05      0.00
   10   16   36     -1.11      0.00
   10   18   36     -6.52      0.00
   10   20   36      5.43      0.00
   10   22   36      0.81      0.00
   11   11   36     -8.18      0.00
   11   13   36      5.02      0.00
   11   15   36      5.81      0.00
   11   17   36     -5.32      0.00
   11   19   36      3.92      0.00
   11   21   36     -5.70      0.00
    0   12   36     11.28      0.00
   12   12   36    -10.22      0.00
   12   14   36     11.09      0.00
   12   16   36      1.05      0.00
   12   18   36      9.89      0.00
   12   20   36     -4.54      0.00
   13   13   36     14.11      0.00
   13   15   36     -2.05      0.00
   13   17   36      0.21      0.00
   13   19   36     -5.16      0.00
   13   21   36      5.19      0.00
    0   14   36     -0.66      0.00
   14   14   36     -1.52      0.00
   14   16   36     13.88      0.00
   14   18   36      0.20      0.00
   14   20   36     -3.49      0.00
   15   15   36      1.09      0.00
   15   17   36      1.53      0.00
   15   19   36      8.97      0.00
    0   16   36     -5.54      0.00
   16   16   36     -1.29      0.00
   16   18   36      1.10      0.00
   17   17   36      9.39      0.00
    0   18   36    -15.10      0.00
    0   20   36     -5.51      0.00
    0   22   36      2.61      0.00
    0   24   36    -13.39      0.00
    6   24   36     -5.68      0.00
    0    1   37      9.59      0.00
    1    2   37    -10.31      0.00
    1    4   37      8.09      0.00
    1    6   37     -4.59      0.00
    1    8   37     10.59      0.00
    1   10   37     -9.13      0.00
    1   12   37      7.26      0.00
    1   14   37      2.07      0.00
    1   16   37     -4.15      0.00
    1   18   37     -1.15      0.00
    1   20   37     -4.07      0.00
    1   22   37      4.90      0.00
    2    3   37     -6.44      0.00
    2    5   37     -3.32      0.00
    2    7   37      1.93      0.00
    2    9   37      3.46      0.00
    2   11   37     -5.55      0.00
    2   13   37     -3.34      0.00
    2   15   37     -7.65      0.00
    2   17   37      7.02      0.00
    2   19   37     -1.58      0.00
    2   21   37      2.78      0.00
    2   23   37     -4.02      0.00
    0    3   37     19.16      0.00
    3    4   37      7.64      0.00
    3    6   37     -1.83      0.00
    3    8   37      1.29      0.00
    3   10   37      5.21      0.00
    3   12   37      4.00      0.00
    3   14   37      1.95      0.00
    3   16   37     -6.46      0.00
    3   18   37     -3.66      0.00
    3   20   37     -2.99      0.00
    3   22   37     -8.44      0.00
    4    5   37      8.28      0.00
    4    7   37      5.53      0.00
    4    9   37      1.37      0.00
    4   11   37      1.50      0.00
    4   13   37     -3.51      0.00
    4   15   37      0.61      0.00
    4   17   37     -4.09      0.00
    4   19   37      5.70      0.00
    4   21   37      5.78      0.00
    0    5   37      0.59      0.00
    5    6   37     -3.03      0.00
    5    8   37     -5.98      0.00
    5   10   37     10.04      0.00
    5   12   37      2.14      0.00
    5   14   37     -2.50      0.00
    5   16   37     -0.30      0.00
    5   18   37      2.32      0.00
    5   20   37     -3.05      0.00
    5   22   37     23.10      0.00
    6    7   37     -6.66      0.00
    6    9   37     -3.39      0.00
    6   11   37     -2.05      0.00
    6   13   37     -2.49      0.00
    6   15   37     -9.59      0.00
    6   17   37      8.98      0.00
    6   19   37     -4.28      0.00
    6   21   37      1.53      0.00
    0    7   37      4.56      0.00
    7    8   37     -5.88      0.00
    7   10   37     -4.54      0.00
    7   12   37     -1.01      0.00
    7   14   37     -0.88      0.00
    7   16   37      4.75      0.00
    7   18   37     -6.97      0.00
    7   20   37     -1.74      0.00
    7   22   37     -6.41      0.00
    8    9   37     -5.73      0.00
    8   11   37      8.65      0.00
    8   13   37      5.26      0.00
    8   15   37      5.55      0.00
    8   17   37     -1.18      0.00
    8   19   37      6.53      0.00
    8   21   37      1.04      0.00
    0    9   37      1.93      0.00
    9   10   37      0.86      0.00
    9   12   37      1.98      0.00
    9   14   37     -2.74      0.00
    9   16   37     -0.85      0.00
    9   18   37      6.30      0.00
    9   20   37     -6.81      0.00
   10   11   37      1.28      0.00
   10   13   37      1.52      0.00
   10   15   37     -8.53      0.00
   10   17   37     -7.30      0.00
   10   19   37     -4.82      0.00
   10   21   37      3.42      0.00
    0   11   37      0.79      0.00
   11   12   37     -0.75      0.00
   11   14   37      8.47      0.00
   11   16   37     -5.45      0.00
   11   18   37     -3.01      0.00
   11   20   37     13.57      0.00
   12   13   37     -6.52      0.00
   12   15   37      0.89      0.00
   12   17   37     -5.89      0.00
   12   19   37      0.82      0.00
    0   13   37      0.06      0.00
   13   14   37      1.89      0.00
   13   16   37     -0.02      0.00
   13   18   37      2.97      0.00
   13   20   37     -4.62      0.00
   14   15   37     -4.71      0.00
   14   17   37      3.57      0.00
    0   15   37      8.61      0.00
   15   16   37      0.16      0.00
   15   18   37     -8.75      0.00
   16   17   37     -5.49      0.00
    0   17   37      6.65      0.00
    0   19   37      7.66      0.00
    0   21   37     10.18      0.00
    0   23   37     14.87      0.00
    0    0   38     26.94      0.00
    1    1   38     21.58      0.00
    1    3   38     -6.56      0.00
    1    5   38      2.88      0.00
    1    7   38     13.39      0.00
    1    9   38     -5.23      0.00
    1   11   38     -5.20      0.00
    1   13   38     -1.39      0.00
    1   15   38     -2.42      0.00
    1   17   38      3.97      0.00
    1   19   38     -5.45      0.00
    1   21   38     -1.99      0.00
    0    2   38     -2.82      0.00
    2    2   38    -31.01      0.00
    2    4   38     -0.42      0.00
    2    6   38     -0.31      0.00
    2    8   38      0.38      0.00
    2   10   38     -2.62      0.00
    2   12   38      7.09      0.00
    2   14   38     -1.27      0.00
    2   16   38      1.67      0.00
    2   18   38     -8.00      0.00
    2   20   38     -2.70      0.00
    3    3   38      4.90      0.00
    3    5   38      5.70      0.00
    3    7   38     -8.40      0.00
    3    9   38     -8.12      0.00
    3   11   38      6.35      0.00
    3   13   38     -2.08      0.00
    3   15   38     -0.80      0.00
    3   17   38      4.66      0.00
    3   19   38     -1.27      0.00
    3   21   38     16.45      0.00
    0    4   38      9.01      0.00
    4    4   38     22.61      0.00
    4    6   38      6.88      0.00
    4    8   38     13.09      0.00
    4   10   38      3.46      0.00
    4   12   38     -0.42      0.00
    4   14   38     -2.89      0.00
    4   16   38      3.51      0.00
    4   18   38     -2.43      0.00
    4   20   38      2.91      0.00
    5    5   38     -3.95      0.00
    5    7   38     -2.21      0.00
    5    9   38     -2.15      0.00
    5   11   38     -3.15      0.00
    5   13   38      9.98      0.00
    5   15   38      4.31      0.00
    5   17   38     -2.10      0.00
    5   19   38      0.73      0.00
    5   21   38    -27.61      0.00
    0    6   38     19.09      0.00
    6    6   38      2.59      0.00
    6    8   38      2.13      0.00
    6   10   38      4.30      0.00
    6   12   38     -2.40      0.00
    6   14   38     -5.63      0.00
    6   16   38      2.13      0.00
    6   18   38      4.78      0.00
    6   20   38    -12.73      0.00
    7    7   38      1.41      0.00
    7    9   38      3.39      0.00
    7   11   38     -2.74      0.00
    7   13   38      5.30      0.00
    7   15   38     -9.65      0.00
    7   17   38      7.37      0.00
    7   19   38      5.60      0.00
    0    8   38     -4.15      0.00
    8    8   38      9.37      0.00
    8   10   38     -0.79      0.00
    8   12   38     -6.84      0.00
    8   14   38      2.86      0.00
    8   16   38     -4.27      0.00
    8   18   38      1.33      0.00
    8   20   38      4.21      0.00
    9    9   38      0.84      0.00
    9   11   38      8.39      0.00
    9   13   38     -1.80      0.00
    9   15   38      7.24      0.00
    9   17   38     -6.02      0.00
    9   19   38     16.28      0.00
    0   10   38    -13.91      0.00
   10   10   38     -3.84      0.00
   10   12   38      5.01      0.00
   10   14   38      1.24      0.00
   10   16   38     -7.81      0.00
   10   18   38      1.43      0.00
   11   11   38      7.40      0.00
   11   13   38      5.49      0.00
   11   15   38     -2.63      0.00
   11   17   38      4.21      0.00
    0   12   38      5.27      0.00
   12   12   38     -7.00      0.00
   12   14   38      0.31      0.00
   12   16   38     -0.47      0.00
   12   18   38     -8.22      0.00
   13   13   38     -8.66      0.00
   13   15   38      2.16      0.00
   13   17   38     -5.51      0.00
    0   14   38    -10.40      0.00
   14   14   38      2.60      0.00
   14   16   38      5.95      0.00
   15   15   38      4.21      0.00
    0   16   38     17.86      0.00
    0   18   38      1.70      0.00
    0   20   38      5.01      0.00
    0    1   39      2.88      0.00
    1    2   39     -6.21      0.00
    1    4   39     -0.69      0.00
    1    6   39     -0.27      0.00
    1    8   39    -12.49      0.00
    1   10   39     -0.48      0.00
    1   12   39     -3.98      0.00
    1   14   39     -0.73      0.00
    1   16   39     -2.58      0.00
    1   18   39      0.01      0.00
    2    3   39      1.34      0.00
    2    5   39     -7.18      0.00
    2    7   39     -3.99      0.00
    2    9   39      2.00      0.00
    2   11   39      2.11      0.00
    2   13   39     -7.32      0.00
    2   15   39      6.89      0.00
    2   17   39     -4.93      0.00
    2   19   39      6.54      0.00
    0    3   39      6.31      0.00
    3    4   39      8.15      0.00
    3    6   39     -0.60      0.00
    3    8   39     11.55      0.00
    3   10   39     -1.67      0.00
    3   12   39     -6.27      0.00
    3   14   39     -1.13      0.00
    3   16   39      1.57      0.00
    3   18   39      9.71      0.00
    4    5   39      9.18      0.00
    4    7   39     12.24      0.00
    4    9   39     -1.82      0.00
    4   11   39     -3.92      0.00
    4   13   39      3.40      0.00
    4   15   39     -5.88      0.00
    4   17   39      2.11      0.00
    4   19   39     -8.64      0.00
    0    5   39      9.16      0.00
    5    6   39     -0.19      0.00
    5    8   39      7.63      0.00
    5   10   39     -1.45      0.00
    5   12   39     -2.88      0.00
    5   14   39      7.01      0.00
    5   16   39     -0.28      0.00
    5   18   39     -4.59      0.00
    6    7   39     -0.37      0.00
    6    9   39      4.72      0.00
    6   11   39      1.56      0.00
    6   13   39      5.46      0.00
    6   15   39     -2.85      0.00
    6   17   39     -4.86      0.00
    6   19   39      8.14      0.00
    0    7   39      2.92      0.00
    7    8   39     -2.25      0.00
    7   10   39      9.31      0.00
    7   12   39     -7.29      0.00
    7   14   39     -1.14      0.00
    7   16   39     -2.13      0.00
    7   18   39     10.87      0.00
    8    9   39     -9.19      0.00
    8   11   39      0.54      0.00
    8   13   39      5.69      0.00
    8   15   39     -7.23      0.00
    8   17   39      9.67      0.00
    0    9   39      9.97      0.00
    9   10   39      6.05      0.00
    9   12   39      4.67      0.00
    9   14   39     -1.78      0.00
    9   16   39      1.98      0.00
   10   11   39     -0.89      0.00
   10   13   39     -1.83      0.00
   10   15   39      1.46      0.00
   10   17   39     13.83      0.00
    0   11   39      5.05      0.00
   11   12   39      5.78      0.00
   11   14   39      0.68      0.00
   11   16   39     -3.94      0.00
   12   13   39     -2.93      0.00
   12   15   39      9.35      0.00
    0   13   39     13.70      0.00
   13   14   39      8.74      0.00
    0   15   39     -0.36      0.00
    0   17   39     -7.12      0.00
    0   19   39      0.24      0.00
    0    0   40     13.17      0.00
    1    1   40     -7.66      0.00
    1    3   40      1.89      0.00
    1    5   40      3.09      0.00
    1    7   40     -4.70      0.00
    1    9   40      6.46      0.00
    1   11   40      1.31      0.00
    1   13   40      3.16      0.00
    1   15   40     -3.37      0.00
    1   17   40     -5.08      0.00
    0    2   40     13.22      0.00
    2    2   40     -8.22      0.00
    2    4   40     11.66      0.00
    2    6   40    -10.10      0.00
    2    8   40     -5.60      0.00
    2   10   40      2.03      0.00
    2   12   40     -1.69      0.00
    2   14   40     -7.42      0.00
    2   16   40     25.56      0.00
    3    3   40     -5.08      0.00
    3    5   40      9.63      0.00
    3    7   40      7.46      0.00
    3    9   40    -11.01      0.00
    3   11   40      3.84      0.00
    3   13   40      3.70      0.00
    3   15   40     -1.75      0.00
    3   17   40      4.39      0.00
    0    4   40      2.54      0.00
    4    4   40      8.17      0.00
    4    6   40     -3.24      0.00
    4    8   40     -2.74      0.00
    4   10   40      4.28      0.00
    4   12   40      1.85      0.00
    4   14   40     -2.63      0.00
    4   16   40      2.04      0.00
    5    5   40     -5.79      0.00
    5    7   40      8.82      0.00
    5    9   40    -12.11      0.00
    5   11   40     -4.20      0.00
    5   13   40      2.15      0.00
    5   15   40     -2.14      0.00
    5   17   40     11.64      0.00
    0    6   40     -6.75      0.00
    6    6   40    -19.30      0.00
    6    8   40     -3.91      0.00
    6   10   40      6.53      0.00
    6   12   40      0.97      0.00
    6   14   40      0.84      0.00
    6   16   40      7.18      0.00
    7    7   40      1.16      0.00
    7    9   40      1.95      0.00
    7   11   40    -13.53      0.00
    7   13   40      1.29      0.00
    7   15   40     -4.00      0.00
    0    8   40    -17.23      0.00
    8    8   40      1.27      0.00
    8   10   40     -5.01      0.00
    8   12   40      7.79      0.00
    8   14   40      2.83      0.00
    9    9   40    -10.07      0.00
    9   11   40      1.61      0.00
    9   13   40     -6.11      0.00
    9   15   40      3.11      0.00
    0   10   40      4.16      0.00
   10   10   40    -12.67      0.00
   10   12   40     -0.72      0.00
   10   14   40    -14.74      0.00
   11   11   40      3.17      0.00
   11   13   40      6.21      0.00
    0   12   40      0.86      0.00
   12   12   40     -0.58      0.00
    0   14   40      5.54      0.00
    0   16   40     14.77      0.00
    0    1   41      7.69      0.00
    1    2   41     -8.12      0.00
    1    4   41     -0.62      0.00
    1    6   41     -0.24      0.00
    1    8   41      3.15      0.00
    1   10   41      8.00      0.00
    1   12   41     -0.40      0.00
    1   14   41      3.53      0.00
    2    3   41     -6.39      0.00
    2    5   41     -4.99      0.00
    2    7   41     -5.53      0.00
    2    9   41     -3.46      0.00
    2   11   41      6.42      0.00
    2   13   41      6.96      0.00
    2   15   41     19.49      0.00
    0    3   41     -9.05      0.00
    3    4   41      1.47      0.00
    3    6   41      6.71      0.00
    3    8   41     -5.37      0.00
    3   10   41     -5.10      0.00
    3   12   41      5.38      0.00
    3   14   41      2.63      0.00
    4    5   41      7.05      0.00
    4    7   41     -3.11      0.00
    4    9   41     -2.98      0.00
    4   11   41      1.94      0.00
    4   13   41      1.22      0.00
    0    5   41      2.94      0.00
    5    6   41      3.24      0.00
    5    8   41      4.25      0.00
    5   10   41     10.46      0.00
    5   12   41     -0.47      0.00
    5   14   41    -21.46      0.00
    6    7   41      3.32      0.00
    6    9   41     -1.49      0.00
    6   11   41      3.88      0.00
    6   13   41      2.25      0.00
    0    7   41     12.53      0.00
    7    8   41      3.68      0.00
    7   10   41      4.36      0.00
    7   12   41     -0.28      0.00
    8    9   41     -5.25      0.00
    8   11   41     -0.14      0.00
    0    9   41     -1.12      0.00
    9   10   41    -12.69      0.00
   10   11   41    -10.52      0.00
    0   11   41     -5.53      0.00
    0   13   41     -0.30      0.00
    0    0   42      4.74      0.00
    1    1   42      5.54      0.00
    1    3   42      7.22      0.00
    1    5   42     -0.66      0.00
    1    7   42      5.21      0.00
    1    9   42      1.21      0.00
    1   11   42      0.44      0.00
    0    2   42     -1.89      0.00
    2    2   42     -8.74      0.00
    2    4   42    -10.84      0.00
    2    6   42      3.37      0.00
    2    8   42     -0.67      0.00
    2   10   42      7.94      0.00
    3    3   42      6.28      0.00
    3    5   42     -7.18      0.00
    3    7   42     -3.75      0.00
    3    9   42      2.29      0.00
    3   11   42     -6.37      0.00
    0    4   42    -15.65      0.00
    4    4   42     -4.07      0.00
    4    6   42      4.54      0.00
    4    8   42     -1.74      0.00
    4   10   42      7.99      0.00
    5    5   42      1.91      0.00
    5    7   42      1.16      0.00
    5    9   42      7.59      0.00
    0    6   42     -0.81      0.00
    6    6   42      9.81      0.00
    6    8   42      5.91      0.00
    6   10   42     -1.72      0.00
    7    7   42      7.87      0.00
    7    9   42      5.93      0.00
    0    8   42     -5.87      0.00
    8    8   42     -6.78      0.00
    0   10   42     -0.11      0.00
    5   11   42     28.11      0.00
    0   12   42     -4.64      0.00
    2   12   42     -1.01      0.00
    0    1   43      9.06      0.00
    1    2   43     -9.99      0.00
    1    4   43      7.70      0.00
    1    6   43     -4.37      0.00
    1    8   43      5.74      0.00
    2    3   43      2.60      0.00
    2    5   43     -4.45      0.00
    0    3   43      5.14      0.00
    3    4   43      4.79      0.00
    3    6   43     15.92      0.00
    4    5   43     -0.90      0.00
    0    5   43     -0.42      0.00
    5    6   43     15.83      0.00
    0    7   43     -2.58      0.00
    2    7   43     -1.74      0.00
   25   25   26     11.76      0.00
   24   26   26     16.54      0.00
   26   26   26    -21.08      0.00
   24   25   27     25.31      0.00
   23   26   27      9.03      0.00
   25   26   27      4.32      0.00
   22   27   27     28.78      0.00
   24   27   27      6.12      0.00
   26   27   27     -1.65      0.00
   24   24   28     -6.83      0.00
   23   25   28    -22.11      0.00
   25   25   28      5.88      0.00
   22   26   28      4.29      0.00
   24   26   28      0.56      0.00
   26   26   28      1.18      0.00
   21   27   28      3.03      0.00
   23   27   28     -1.11      0.00
   25   27   28    -10.38      0.00
   27   27   28     10.90      0.00
   20   28   28     15.77      0.00
   22   28   28      9.86      0.00
   24   28   28     17.37      0.00
   26   28   28      8.32      0.00
   28   28   28    -23.65      0.00
   23   24   29     24.98      0.00
   22   25   29     -1.07      0.00
   24   25   29      6.07      0.00
   21   26   29      2.91      0.00
   23   26   29      8.06      0.00
   25   26   29     -8.39      0.00
   20   27   29     14.01      0.00
   22   27   29    -10.89      0.00
   24   27   29     -6.04      0.00
   26   27   29     -1.56      0.00
   17   28   29     17.23      0.00
   19   28   29      5.67      0.00
   21   28   29      2.27      0.00
   23   28   29     -5.49      0.00
   25   28   29     -7.73      0.00
   27   28   29      2.30      0.00
   16   29   29    -22.91      0.00
   18   29   29      3.62      0.00
   20   29   29    -18.37      0.00
   22   29   29     -1.78      0.00
   24   29   29      6.07      0.00
   26   29   29     -3.68      0.00
   28   29   29      8.67      0.00
   23   23   30     21.36      0.00
   22   24   30    -10.58      0.00
   24   24   30      7.74      0.00
   21   25   30      0.77      0.00
   23   25   30     -4.35      0.00
   25   25   30    -11.76      0.00
   20   26   30    -12.62      0.00
   22   26   30      8.35      0.00
   24   26   30     -6.69      0.00
   26   26   30      0.77      0.00
   17   27   30     -0.40      0.00
   19   27   30    -17.52      0.00
   21   27   30     -2.89      0.00
   23   27   30      1.71      0.00
   25   27   30      1.37      0.00
   27   27   30     12.11      0.00
   16   28   30     12.92      0.00
   18   28   30      8.00      0.00
   20   28   30     14.52      0.00
   22   28   30     -5.85      0.00
   24   28   30      0.89      0.00
   26   28   30      8.32      0.00
   28   28   30      1.78      0.00
   13   29   30     -9.68      0.00
   15   29   30      9.28      0.00
   17   29   30     -9.78      0.00
   19   29   30    -12.43      0.00
   21   29   30     -4.64      0.00
   23   29   30      5.48      0.00
   25   29   30      3.67      0.00
   27   29   30     -6.64      0.00
   29   29   30      0.92      0.00
   12   30   30     20.36      0.00
   14   30   30    -24.40      0.00
   16   30   30     12.85      0.00
   18   30   30     14.90      0.00
   20   30   30     14.51      0.00
   22   30   30      6.49      0.00
   24   30   30     -5.97      0.00
   26   30   30      6.59      0.00
   22   23   31    -11.90      0.00
   21   24   31     16.71      0.00
   23   24   31     -6.75      0.00
   20   25   31     -9.04      0.00
   22   25   31     -0.88      0.00
   24   25   31     -1.55      0.00
   17   26   31    -11.78      0.00
   19   26   31     13.70      0.00
   21   26   31      5.33      0.00
   23   26   31     -1.93      0.00
   25   26   31      5.80      0.00
   16   27   31     -9.29      0.00
   18   27   31      3.90      0.00
   20   27   31      5.50      0.00
   22   27   31     -2.37      0.00
   24   27   31      3.93      0.00
   26   27   31     -5.06      0.00
   15   28   31    -17.92      0.00
   17   28   31      3.48      0.00
   19   28   31     11.12      0.00
   21   28   31     -6.27      0.00
   23   28   31     -1.73      0.00
   25   28   31      7.29      0.00
   27   28   31    -10.59      0.00
   12   29   31     30.47      0.00
   14   29   31     -7.43      0.00
   16   29   31     -6.84      0.00
   18   29   31     -0.01      0.00
   20   29   31    -12.57      0.00
   22   29   31      9.90      0.00
   24   29   31      2.06      0.00
   26   29   31     -5.85      0.00
    9   30   31     -9.31      0.00
   11   30   31     -5.44      0.00
   13   30   31     11.62      0.00
   15   30   31     -3.75      0.00
   17   30   31      2.83      0.00
   19   30   31      2.45      0.00
   21   30   31     -1.10      0.00
   23   30   31     -4.93      0.00
   25   30   31     -7.70      0.00
    0   31   31     -6.71      0.00
    2   31   31     20.29      0.00
    4   31   31     12.61      0.00
    6   31   31    -17.79      0.00
    8   31   31     27.90      0.00
   10   31   31      0.03      0.00
   12   31   31     -7.81      0.00
   14   31   31      0.21      0.00
   16   31   31      9.82      0.00
   18   31   31    -14.31      0.00
   20   31   31      0.69      0.00
   22   31   31     -2.57      0.00
   24   31   31     15.49      0.00
   22   22   32     14.99      0.00
   21   23   32    -11.84      0.00
   23   23   32      5.74      0.00
   18   24   32      2.33      0.00
   20   24   32      0.74      0.00
   22   24   32     -5.92      0.00
   24   24   32      1.25      0.00
   17   25   32      9.07      0.00
   19   25   32     16.86      0.00
   21   25   32      1.40      0.00
   23   25   32      9.50      0.00
   25   25   32      3.59      0.00
   16   26   32     -0.60      0.00
   18   26   32    -19.97      0.00
   20   26   32     -7.49      0.00
   22   26   32     -5.30      0.00
   24   26   32     -5.35      0.00
   26   26   32      6.25      0.00
   13   27   32     -6.98      0.00
   15   27   32      7.47      0.00
   17   27   32     10.00      0.00
   19   27   32     -0.16      0.00
   21   27   32      7.57      0.00
   23   27   32      2.61      0.00
   25   27   32     -3.09      0.00
   27   27   32      1.09      0.00
   10   28   32    -12.40      0.00
   12   28   32     -5.87      0.00
   14   28   32      1.01      0.00
   16   28   32     -8.13      0.00
   18   28   32     -4.89      0.00
   20   28   32     -0.47      0.00
   22   28   32     -5.78      0.00
   24   28   32     -0.04      0.00
   26   28   32      1.28      0.00
    7   29   32     17.74      0.00
    9   29   32     12.49      0.00
   11   29   32      5.74      0.00
   13   29   32    -15.35      0.00
   15   29   32      6.29      0.00
   17   29   32     -0.13      0.00
   19   29   32      3.16      0.00
   21   29   32      1.25      0.00
   23   29   32      1.42      0.00
   25   29   32      0.08      0.00
    0   30   32     49.07      0.00
    2   30   32    -19.55      0.00
    4   30   32      9.04      0.00
    6   30   32     13.69      0.00
    8   30   32    -32.38      0.00
   10   30   32     11.32      0.00
   12   30   32      5.57      0.00
   14   30   32     -6.72      0.00
   16   30   32    -10.00      0.00
   18   30   32      7.82      0.00
   20   30   32      6.17      0.00
   22   30   32     -7.24      0.00
   24   30   32     -9.55      0.00
    1   31   32      7.22      0.00
    3   31   32      4.10      0.00
    5   31   32     -3.55      0.00
    7   31   32     -4.42      0.00
    9   31   32      1.36      0.00
   11   31   32      7.98      0.00
   13   31   32     -1.06      0.00
   15   31   32     -0.28      0.00
   17   31   32      6.59      0.00
   19   31   32     -2.02      0.00
   21   31   32      2.09      0.00
   23   31   32     -5.27      0.00
    0   32   32    -35.80      0.00
    2   32   32    -24.61      0.00
    4   32   32      0.35      0.00
    6   32   32      9.29      0.00
    8   32   32    -25.77      0.00
   10   32   32     -0.07      0.00
   12   32   32      1.49      0.00
   14   32   32     11.03      0.00
   16   32   32     -9.59      0.00
   18   32   32     -0.40      0.00
   20   32   32    -10.82      0.00
   22   32   32      1.29      0.00
   20   21   33     10.35      0.00
   19   22   33     10.12      0.00
   21   22   33     -1.19      0.00
   18   23   33      0.44      0.00
   20   23   33     -1.30      0.00
   22   23   33      4.36      0.00
   17   24   33     -1.92      0.00
   19   24   33     -6.02      0.00
   21   24   33    -12.15      0.00
   23   24   33     -0.20      0.00
   16   25   33    -10.46      0.00
   18   25   33      0.62      0.00
   20   25   33      2.21      0.00
   22   25   33     -0.76      0.00
   24   25   33      1.92      0.00
   13   26   33     12.00      0.00
   15   26   33    -12.36      0.00
   17   26   33      7.83      0.00
   19   26   33     -0.07      0.00
   21   26   33      7.35      0.00
   23   26   33      1.10      0.00
   25   26   33    -11.82      0.00
   10   27   33    -16.63      0.00
   12   27   33     18.13      0.00
   14   27   33     -9.51      0.00
   16   27   33     -1.92      0.00
   18   27   33      4.25      0.00
   20   27   33     -2.76      0.00
   22   27   33     -0.81      0.00
   24   27   33      0.46      0.00
   26   27   33     -1.30      0.00
    7   28   33     11.35      0.00
    9   28   33    -21.54      0.00
   11   28   33     25.38      0.00
   13   28   33      1.16      0.00
   15   28   33      4.35      0.00
   17   28   33     -3.97      0.00
   19   28   33     -3.74      0.00
   21   28   33      7.21      0.00
   23   28   33     -3.01      0.00
   25   28   33     -3.34      0.00
    0   29   33     -7.32      0.00
    2   29   33    -18.29      0.00
    4   29   33      4.38      0.00
    6   29   33     -4.79      0.00
    8   29   33     -7.41      0.00
   10   29   33      0.13      0.00
   12   29   33    -10.28      0.00
   14   29   33     -2.42      0.00
   16   29   33     10.40      0.00
   18   29   33     -1.84      0.00
   20   29   33     -4.05      0.00
   22   29   33     16.20      0.00
   24   29   33     -5.91      0.00
    1   30   33    -21.00      0.00
    3   30   33     -5.75      0.00
    5   30   33     -6.91      0.00
    7   30   33     -7.79      0.00
    9   30   33      8.52      0.00
   11   30   33    -11.24      0.00
   13   30   33     -4.33      0.00
   15   30   33     -5.00      0.00
   17   30   33    -11.93      0.00
   19   30   33    -14.06      0.00
   21   30   33     -3.57      0.00
   23   30   33      2.41      0.00
    0   31   33     15.74      0.00
    2   31   33    -12.31      0.00
    4   31   33      7.41      0.00
    6   31   33     -7.42      0.00
    8   31   33     16.56      0.00
   10   31   33      5.95      0.00
   12   31   33    -20.79      0.00
   14   31   33      7.14      0.00
   16   31   33     11.80      0.00
   18   31   33     -2.54      0.00
   20   31   33      2.18      0.00
   22   31   33     -1.13      0.00
    1   32   33      9.75      0.00
    3   32   33     -1.58      0.00
    5   32   33      4.18      0.00
    7   32   33     -9.52      0.00
    9   32   33      5.92      0.00
   11   32   33     -9.16      0.00
   13   32   33      0.32      0.00
   15   32   33     -2.16      0.00
   17   32   33     -5.23      0.00
   19   32   33      9.78      0.00
   21   32   33     -5.19      0.00
    0   33   33     14.74      0.00
    2   33   33      1.44      0.00
    4   33   33     -9.70      0.00
    6   33   33      6.29      0.00
    8   33   33      0.35      0.00
   10   33   33      6.56      0.00
   12   33   33     -7.66      0.00
   14   33   33     -0.69      0.00
   16   33   33      1.31      0.00
   18   33   33     -2.51      0.00
   20   33   33     -0.11      0.00
   20   20   34    -22.87      0.00
   19   21   34     -5.28      0.00
   21   21   34     -2.11      0.00
   18   22   34      6.10      0.00
   20   22   34      5.93      0.00
   22   22   34    -17.07      0.00
   15   23   34     -9.57      0.00
   17   23   34      2.13      0.00
   19   23   34     -0.32      0.00
   21   23   34      7.07      0.00
   23   23   34     -1.44      0.00
   16   24   34      3.83      0.00
   18   24   34      5.31      0.00
   20   24   34     -4.57      0.00
   22   24   34      2.91      0.00
   24   24   34    -12.18      0.00
   13   25   34    -23.85      0.00
   15   25   34      4.14      0.00
   17   25   34      1.60      0.00
   19   25   34     -6.83      0.00
   21   25   34      8.59      0.00
   23   25   34     -3.39      0.00
   25   25   34     13.42      0.00
   10   26   34     -7.76      0.00
   12   26   34      8.22      0.00
   14   26   34      5.33      0.00
   16   26   34     -1.80      0.00
   18   26   34     -2.41      0.00
   20   26   34     -3.48      0.00
   22   26   34     -7.09      0.00
   24   26   34     -2.87      0.00
   26   26   34      7.17      0.00
    5   27   34      6.10      0.00
    7   27   34     -9.54      0.00
    9   27   34     16.01      0.00
   11   27   34    -22.37      0.00
   13   27   34      4.00      0.00
   15   27   34      9.07      0.00
   17   27   34      5.76      0.00
   19   27   34      1.69      0.00
   21   27   34      5.78      0.00
   23   27   34      2.44      0.00
   25   27   34      4.63      0.00
    0   28   34     -7.11      0.00
    2   28   34    -13.90      0.00
    4   28   34     -1.69      0.00
    6   28   34     -3.47      0.00
    8   28   34      3.51      0.00
   10   28   34     -1.99      0.00
   12   28   34     13.86      0.00
   14   28   34    -11.45      0.00
   16   28   34     -4.16      0.00
   18   28   34      0.25      0.00
   20   28   34     -2.58      0.00
[truncated: 56,536 more chars]
