# Supplementary material for: Dynamic three-dimensional structures of a metal–organic framework captured with femtosecond serial crystallography
Source: Nat Chem. 2024 Mar 25;16(5):693–9. doi: 10.1038/s41557-024-01460-w (PMC11087265; doi:10.1038/s41557-024-01460-w)
Supplement: Supplementary file 13 — Crystallographic structure factors for PCN–224(Fe)–CO at 1.35 ps; CCDC reference number 2308208. [file 41557_2024_1460_MOESM13_ESM.cif]

 
data_time1d35
# start Validation Reply Form
_vrf_THETM01_time1d35
;
PROBLEM: The value of sine(theta_max)/wavelength is less than 0.575
RESPONSE: To prevent the intensities of the Bragg spots in the 
low-resolution region from exceeding the detector's saturation limit, 
the X-ray flux had to be limited. Consequently, the intensity of the 
Bragg spots in the high-resolution region was insufficient for detection, 
resulting in the limited resolution.
;
_vrf_PLAT084_time1d35
;
PROBLEM: High wR2 Value (i.e. > 0.25) ...................       0.38 Report
RESPONSE: In serial femtosecond crystallography, diffraction images 
are acquired from a large number of different crystals with different 
sizes and crystallinity. Consequently, errors are introduced while 
merging data obtained from different crystals. Such errors result in 
a high wR2 value for this crystal structure. Moreover, the crystallographic 
analysis of PCN-224 reveals the presence of MOF-525 structural motifs, 
which manifest as defects within the crystal matrix. These defects are 
presumed to be a contributing factor to the elevated wR2 values noted 
in the analysis.
;
# end Validation Reply Form

 
_audit_creation_method            'SHELXL-2018/3'
_shelx_SHELXL_version_number      '2018/3'
_chemical_name_systematic         ?
_chemical_name_common             ?
_chemical_melting_point           ?
_chemical_formula_moiety          'C147 H72 Fe3 N12 O67 Zr12' 
_chemical_formula_sum
 'C147 H72 Fe3 N12 O67 Zr12' 
_chemical_formula_weight          4340.35

loop_
 _atom_type_symbol
 _atom_type_description
 _atom_type_scat_dispersion_real
 _atom_type_scat_dispersion_imag
 _atom_type_scat_source
 'C'  'C'   0.0051   0.0024
 'International Tables Vol C Tables 4.2.6.8 and 6.1.1.4'
 'H'  'H'   0.0000   0.0000
 'International Tables Vol C Tables 4.2.6.8 and 6.1.1.4'
 'N'  'N'   0.0096   0.0048
 'International Tables Vol C Tables 4.2.6.8 and 6.1.1.4'
 'O'  'O'   0.0160   0.0088
 'International Tables Vol C Tables 4.2.6.8 and 6.1.1.4'
 'Fe'  'Fe'   0.3561   1.1184
 'International Tables Vol C Tables 4.2.6.8 and 6.1.1.4'
 'Zr'  'Zr'  -1.4549   0.7529
 'International Tables Vol C Tables 4.2.6.8 and 6.1.1.4'
 
_space_group_crystal_system       cubic
_space_group_IT_number            229
_space_group_name_H-M_alt         'I m -3 m'
_space_group_name_Hall            '-I 4 2 3'
 
_shelx_space_group_comment
;
The symmetry employed for this shelxl refinement is uniquely defined
by the following loop, which should always be used as a source of
symmetry information in preference to the above space-group names.
They are only intended as comments.
;
 
loop_
 _space_group_symop_operation_xyz
 'x, y, z'
 '-x, -y, z'
 '-x, y, -z'
 'x, -y, -z'
 'z, x, y'
 'z, -x, -y'
 '-z, -x, y'
 '-z, x, -y'
 'y, z, x'
 '-y, z, -x'
 'y, -z, -x'
 '-y, -z, x'
 'y, x, -z'
 '-y, -x, -z'
 'y, -x, z'
 '-y, x, z'
 'x, z, -y'
 '-x, z, y'
 '-x, -z, -y'
 'x, -z, y'
 'z, y, -x'
 'z, -y, x'
 '-z, y, x'
 '-z, -y, -x'
 'x+1/2, y+1/2, z+1/2'
 '-x+1/2, -y+1/2, z+1/2'
 '-x+1/2, y+1/2, -z+1/2'
 'x+1/2, -y+1/2, -z+1/2'
 'z+1/2, x+1/2, y+1/2'
 'z+1/2, -x+1/2, -y+1/2'
 '-z+1/2, -x+1/2, y+1/2'
 '-z+1/2, x+1/2, -y+1/2'
 'y+1/2, z+1/2, x+1/2'
 '-y+1/2, z+1/2, -x+1/2'
 'y+1/2, -z+1/2, -x+1/2'
 '-y+1/2, -z+1/2, x+1/2'
 'y+1/2, x+1/2, -z+1/2'
 '-y+1/2, -x+1/2, -z+1/2'
 'y+1/2, -x+1/2, z+1/2'
 '-y+1/2, x+1/2, z+1/2'
 'x+1/2, z+1/2, -y+1/2'
 '-x+1/2, z+1/2, y+1/2'
 '-x+1/2, -z+1/2, -y+1/2'
 'x+1/2, -z+1/2, y+1/2'
 'z+1/2, y+1/2, -x+1/2'
 'z+1/2, -y+1/2, x+1/2'
 '-z+1/2, y+1/2, x+1/2'
 '-z+1/2, -y+1/2, -x+1/2'
 '-x, -y, -z'
 'x, y, -z'
 'x, -y, z'
 '-x, y, z'
 '-z, -x, -y'
 '-z, x, y'
 'z, x, -y'
 'z, -x, y'
 '-y, -z, -x'
 'y, -z, x'
 '-y, z, x'
 'y, z, -x'
 '-y, -x, z'
 'y, x, z'
 '-y, x, -z'
 'y, -x, -z'
 '-x, -z, y'
 'x, -z, -y'
 'x, z, y'
 '-x, z, -y'
 '-z, -y, x'
 '-z, y, -x'
 'z, -y, -x'
 'z, y, x'
 '-x+1/2, -y+1/2, -z+1/2'
 'x+1/2, y+1/2, -z+1/2'
 'x+1/2, -y+1/2, z+1/2'
 '-x+1/2, y+1/2, z+1/2'
 '-z+1/2, -x+1/2, -y+1/2'
 '-z+1/2, x+1/2, y+1/2'
 'z+1/2, x+1/2, -y+1/2'
 'z+1/2, -x+1/2, y+1/2'
 '-y+1/2, -z+1/2, -x+1/2'
 'y+1/2, -z+1/2, x+1/2'
 '-y+1/2, z+1/2, x+1/2'
 'y+1/2, z+1/2, -x+1/2'
 '-y+1/2, -x+1/2, z+1/2'
 'y+1/2, x+1/2, z+1/2'
 '-y+1/2, x+1/2, -z+1/2'
 'y+1/2, -x+1/2, -z+1/2'
 '-x+1/2, -z+1/2, y+1/2'
 'x+1/2, -z+1/2, -y+1/2'
 'x+1/2, z+1/2, y+1/2'
 '-x+1/2, z+1/2, -y+1/2'
 '-z+1/2, -y+1/2, x+1/2'
 '-z+1/2, y+1/2, -x+1/2'
 'z+1/2, -y+1/2, -x+1/2'
 'z+1/2, y+1/2, x+1/2'
 
_cell_length_a                    38.880(5)
_cell_length_b                    38.880(5)
_cell_length_c                    38.880(5)
_cell_angle_alpha                 90
_cell_angle_beta                  90
_cell_angle_gamma                 90
_cell_volume                      58773(20)
_cell_formula_units_Z             4
_cell_measurement_temperature     293(2)
_cell_measurement_reflns_used     5207724
_cell_measurement_theta_min       0.87
_cell_measurement_theta_max       29.09
 
_exptl_crystal_description        cubic
_exptl_crystal_colour             black
_exptl_crystal_density_meas       ?
_exptl_crystal_density_method     ?
_exptl_crystal_density_diffrn     0.491          
_exptl_crystal_F_000              8528
_exptl_transmission_factor_min    ?
_exptl_transmission_factor_max    ?
_exptl_crystal_size_max           ?
_exptl_crystal_size_mid           ?
_exptl_crystal_size_min           ?
_exptl_absorpt_coefficient_mu     0.448
_shelx_estimated_absorpt_T_min    ?
_shelx_estimated_absorpt_T_max    ?
_exptl_absorpt_correction_type    ?
_exptl_absorpt_correction_T_min   ?
_exptl_absorpt_correction_T_max   ?
_exptl_absorpt_process_details    ?
_exptl_absorpt_special_details    ?
_diffrn_ambient_temperature       293(2)
_diffrn_radiation_wavelength      0.82656
_diffrn_radiation_type            'synchrotron'
_diffrn_source                    'PAL-XFEL'
_diffrn_measurement_device_type   'SFX measurement MX-225HS'
_diffrn_measurement_method        'Fixed-target system'
_diffrn_detector_area_resol_mean  ?
_diffrn_reflns_number             7313
_diffrn_reflns_av_unetI/netI      0.0703
_diffrn_reflns_av_R_equivalents   0.0641
_diffrn_reflns_limit_h_min        1
_diffrn_reflns_limit_h_max        43
_diffrn_reflns_limit_k_min        0
_diffrn_reflns_limit_k_max        30
_diffrn_reflns_limit_l_min        0
_diffrn_reflns_limit_l_max        30
_diffrn_reflns_theta_min          0.861
_diffrn_reflns_theta_max          27.744
_diffrn_reflns_theta_full         27.744
_diffrn_measured_fraction_theta_max   0.994
_diffrn_measured_fraction_theta_full  0.994
_diffrn_reflns_Laue_measured_fraction_max    0.994
_diffrn_reflns_Laue_measured_fraction_full   0.994
_diffrn_reflns_point_group_measured_fraction_max   0.994
_diffrn_reflns_point_group_measured_fraction_full  0.994
_reflns_number_total              4114
_reflns_number_gt                 2634
_reflns_threshold_expression      'I > 2\s(I)'
_reflns_Friedel_coverage          0.000
_reflns_Friedel_fraction_max      .
_reflns_Friedel_fraction_full     .
 
_reflns_special_details
;
 Reflections were merged by SHELXL according to the crystal
 class for the calculation of statistics and refinement.
 
 Structure factors included contributions from the .fab file.
 
 _reflns_Friedel_fraction is defined as the number of unique
 Friedel pairs measured divided by the number that would be
 possible theoretically, ignoring centric projections and
 systematic absences.
;
 
_computing_data_collection        ?
_computing_cell_refinement        ?
_computing_data_reduction         'CrystFEL (J. Appl. Cryst. 2012) and XPREP (Bruker, 2004)'
_computing_structure_solution     'SHELXT 2018/2 (Sheldrick, 2018)'
_computing_structure_refinement 'SHELXL-2018/3 (Sheldrick, 2018)'
_computing_molecular_graphics     ?
_computing_publication_material   ?
_refine_special_details           ?
_refine_ls_structure_factor_coef  Fsqd
_refine_ls_matrix_type            full
_refine_ls_weighting_scheme       calc
_refine_ls_weighting_details
'w=1/[\s^2^(Fo^2^)+(0.2000P)^2^] where P=(Fo^2^+2Fc^2^)/3'
_atom_sites_solution_primary      ?
_atom_sites_solution_secondary    ?
_atom_sites_solution_hydrogens    geom
_refine_ls_hydrogen_treatment     constr
_refine_ls_extinction_method      'SHELXL-2018/3 (Sheldrick 2018)'
_refine_ls_extinction_coef        0.00074(14)
_refine_ls_extinction_expression
 'Fc^*^=kFc[1+0.001xFc^2^\l^3^/sin(2\q)]^-1/4^'
_refine_ls_number_reflns          4114
_refine_ls_number_parameters      131
_refine_ls_number_restraints      149
_refine_ls_R_factor_all           0.1555
_refine_ls_R_factor_gt            0.1307
_refine_ls_wR_factor_ref          0.3760
_refine_ls_wR_factor_gt           0.3365
_refine_ls_goodness_of_fit_ref    1.372
_refine_ls_restrained_S_all       1.388
_refine_ls_shift/su_max           0.003
_refine_ls_shift/su_mean          0.001
 
loop_
 _atom_site_label
 _atom_site_type_symbol
 _atom_site_fract_x
 _atom_site_fract_y
 _atom_site_fract_z
 _atom_site_U_iso_or_equiv
 _atom_site_adp_type
 _atom_site_occupancy
 _atom_site_site_symmetry_order  
 _atom_site_calc_flag
 _atom_site_refinement_flags_posn
 _atom_site_refinement_flags_adp
 _atom_site_refinement_flags_occupancy
 _atom_site_disorder_assembly
 _atom_site_disorder_group
C6 C 0.8311(2) 0.250000 0.3311(2) 0.177(6) Uani 1 2 d S TU P . .
O3 O 0.81541(17) 0.27843(19) 0.32718(16) 0.177(3) Uani 1 1 d . U . . .
O6 O 0.71747(19) 0.28253(19) 0.28253(19) 0.111(3) Uani 1 6 d S TU P . .
C7 C 0.85916(16) 0.250000 0.35916(16) 0.147(4) Uani 1 2 d S TU P . .
C9 C 0.9031(3) 0.2199(4) 0.3922(3) 0.208(5) Uani 1 1 d . U . . .
H9 H 0.914907 0.199501 0.396371 0.250 Uiso 1 1 calc R U . . .
C8 C 0.8759(2) 0.2216(4) 0.3661(2) 0.183(4) Uani 1 1 d . U . . .
H8 H 0.870316 0.201753 0.354037 0.220 Uiso 1 1 calc R U . . .
C10 C 0.9105(2) 0.250000 0.4105(2) 0.182(6) Uani 1 2 d S TU P . .
C11 C 0.93691(15) 0.250000 0.43691(15) 0.194(6) Uani 1 2 d S TU P . .
C12 C 0.92639(15) 0.2489(4) 0.47179(15) 0.203(5) Uani 1 1 d . U . . .
C13 C 0.89157(17) 0.2491(4) 0.48191(19) 0.236(7) Uani 1 1 d . U . . .
H13 H 0.872440 0.249275 0.467550 0.283 Uiso 1 1 calc R U . . .
N14 N 0.9491(2) 0.2479(4) 0.500000 0.201(6) Uani 1 2 d S TU P . .
Fe15 Fe 1.000000 0.26618(18) 0.500000 0.162(4) Uani 0.5 4 d DS TU P . .
C16 C 1.000000 0.3103(5) 0.500000 0.167(11) Uani 0.5 4 d DS TU P . .
O17 O 1.000000 0.3375(7) 0.500000 0.215(12) Uani 0.5 4 d DS TU P . .
Zr1 Zr 0.7658(2) 0.2989(2) 0.2989(2) 0.129(2) Uani 0.554(16) 2 d S TU P . 1
O7 O 0.7437(8) 0.3082(8) 0.3537(6) 0.262(11) Uani 0.554(16) 1 d . U P . 1
O1 O 0.7536(3) 0.2464(3) 0.3173(5) 0.133(6) Uani 0.554(16) 2 d S TU P . 1
Zr2 Zr 0.7792(2) 0.2858(2) 0.2858(2) 0.114(2) Uani 0.446(16) 2 d S TU P . 2
O8 O 0.7549(5) 0.2919(5) 0.3400(4) 0.168(7) Uani 0.446(16) 1 d . U P . 2
O2 O 0.7658(6) 0.2342(6) 0.2891(6) 0.120(7) Uani 0.446(16) 2 d S TU P . 2
 
loop_
 _atom_site_aniso_label
 _atom_site_aniso_U_11
 _atom_site_aniso_U_22
 _atom_site_aniso_U_33
 _atom_site_aniso_U_23
 _atom_site_aniso_U_13
 _atom_site_aniso_U_12
C6 0.159(6) 0.213(13) 0.159(6) 0.103(8) -0.070(8) -0.103(8)
O3 0.171(4) 0.189(5) 0.171(4) 0.083(4) -0.087(4) -0.083(4)
O6 0.111(3) 0.111(3) 0.111(3) 0.039(4) -0.039(4) -0.039(4)
C7 0.097(4) 0.248(13) 0.097(4) 0.060(5) -0.041(5) -0.060(5)
C9 0.124(6) 0.366(16) 0.134(7) 0.047(9) -0.041(6) -0.004(8)
C8 0.120(5) 0.303(12) 0.127(6) 0.043(7) -0.067(5) -0.023(7)
C10 0.077(3) 0.39(2) 0.077(3) 0.002(5) -0.005(5) -0.002(5)
C11 0.064(3) 0.46(2) 0.064(3) -0.002(5) -0.003(4) 0.002(5)
C12 0.062(3) 0.483(16) 0.064(3) -0.004(5) -0.017(3) -0.007(5)
C13 0.066(3) 0.56(2) 0.083(3) 0.008(7) -0.003(3) 0.003(6)
N14 0.087(5) 0.438(19) 0.079(4) 0.000 0.000 -0.003(7)
Fe15 0.0676(18) 0.352(12) 0.0679(19) 0.000 0.000 0.000
C16 0.075(14) 0.36(3) 0.064(12) 0.000 0.000 0.000
O17 0.095(13) 0.38(3) 0.17(2) 0.000 0.000 0.000
Zr1 0.127(3) 0.131(2) 0.131(2) 0.056(2) -0.061(2) -0.061(2)
O7 0.32(2) 0.33(3) 0.140(13) -0.008(14) -0.079(13) 0.038(19)
O1 0.135(6) 0.135(6) 0.129(11) 0.054(7) -0.054(7) -0.048(7)
Zr2 0.113(3) 0.114(3) 0.114(3) 0.046(3) -0.052(2) -0.052(2)
O8 0.201(13) 0.214(15) 0.088(8) 0.069(9) -0.063(8) -0.098(11)
O2 0.120(8) 0.120(8) 0.121(15) 0.047(10) -0.047(10) -0.043(11)
 
_geom_special_details
;
 All esds (except the esd in the dihedral angle between two l.s. planes)
 are estimated using the full covariance matrix.  The cell esds are taken
 into account individually in the estimation of esds in distances, angles
 and torsion angles; correlations between esds in cell parameters are only
 used when they are defined by crystal symmetry.  An approximate (isotropic)
 treatment of cell esds is used for estimating esds involving l.s. planes.
;
 
loop_
 _geom_bond_atom_site_label_1
 _geom_bond_atom_site_label_2
 _geom_bond_distance
 _geom_bond_site_symmetry_2
 _geom_bond_publ_flag
C6 O3 1.272(8) . ?
C6 O3 1.272(8) 46_554 ?
C6 C7 1.542(15) . ?
O3 Zr2 2.159(6) . ?
O3 Zr1 2.360(9) . ?
O6 Zr1 2.083(4) . ?
O6 Zr1 2.083(4) 10_656 ?
O6 Zr1 2.083(4) 7_665 ?
O6 Zr2 2.405(10) . ?
O6 Zr2 2.405(10) 10_656 ?
O6 Zr2 2.405(10) 7_665 ?
C7 C8 1.310(12) . ?
C7 C8 1.310(12) 46_554 ?
C9 C10 1.403(15) . ?
C9 C8 1.464(12) . ?
C9 H9 0.9300 . ?
C8 H8 0.9300 . ?
C10 C11 1.449(15) . ?
C11 C12 1.417(8) 46_554 ?
C11 C12 1.417(8) . ?
C12 N14 1.407(8) . ?
C12 C13 1.410(9) . ?
C13 C13 1.407(15) 50_556 ?
C13 H13 0.9300 . ?
N14 Fe15 2.055(10) 93_654 ?
N14 Fe15 2.104(10) . ?
Fe15 Fe15 1.258(14) 93_654 ?
Fe15 C16 1.71(2) . ?
C16 O17 1.06(2) . ?
Zr1 O1 2.215(8) 10_656 ?
Zr1 O1 2.215(8) . ?
Zr1 O7 2.32(2) 67 ?
Zr1 O7 2.32(2) . ?
Zr1 Zr1 3.557(5) 10_656 ?
Zr1 Zr1 3.557(5) 7_665 ?
Zr2 O2 1.16(4) 79_545 ?
Zr2 O2 2.076(16) . ?
Zr2 O2 2.076(16) 10_656 ?
Zr2 O8 2.324(19) 67 ?
Zr2 O8 2.324(19) . ?
Zr2 Zr2 2.804(19) 79_545 ?
Zr2 Zr2 2.804(19) 82_554 ?
Zr2 Zr2 3.569(5) 7_665 ?
Zr2 Zr2 3.569(5) 10_656 ?
O2 O2 1.775(18) 82_554 ?
O2 O2 1.775(19) 79_545 ?
 
loop_
 _geom_angle_atom_site_label_1
 _geom_angle_atom_site_label_2
 _geom_angle_atom_site_label_3
 _geom_angle
 _geom_angle_site_symmetry_1
 _geom_angle_site_symmetry_3
 _geom_angle_publ_flag
O3 C6 O3 129.8(11) . 46_554 ?
O3 C6 C7 115.1(6) . . ?
O3 C6 C7 115.1(6) 46_554 . ?
C6 O3 Zr2 121.2(8) . . ?
C6 O3 Zr1 137.9(7) . . ?
Zr1 O6 Zr1 117.3(3) . 10_656 ?
Zr1 O6 Zr1 117.3(3) . 7_665 ?
Zr1 O6 Zr1 117.3(3) 10_656 7_665 ?
Zr1 O6 Zr2 109.7(5) . 10_656 ?
Zr1 O6 Zr2 21.45(17) 10_656 10_656 ?
Zr1 O6 Zr2 109.7(5) 7_665 10_656 ?
Zr2 O6 Zr2 95.8(5) . 10_656 ?
Zr1 O6 Zr2 109.7(5) . 7_665 ?
Zr1 O6 Zr2 109.7(5) 10_656 7_665 ?
Zr1 O6 Zr2 21.45(17) 7_665 7_665 ?
Zr2 O6 Zr2 95.8(5) . 7_665 ?
Zr2 O6 Zr2 95.8(5) 10_656 7_665 ?
C8 C7 C8 120.3(11) . 46_554 ?
C8 C7 C6 119.9(6) . . ?
C8 C7 C6 119.9(6) 46_554 . ?
C10 C9 C8 117.5(14) . . ?
C10 C9 H9 121.2 . . ?
C8 C9 H9 121.2 . . ?
C7 C8 C9 122.8(13) . . ?
C7 C8 H8 118.6 . . ?
C9 C8 H8 118.6 . . ?
C9 C10 C9 119.1(13) . 46_554 ?
C9 C10 C11 120.4(6) . . ?
C9 C10 C11 120.4(6) 46_554 . ?
C12 C11 C12 123.6(8) 46_554 . ?
C12 C11 C10 118.2(4) 46_554 . ?
C12 C11 C10 118.2(4) . . ?
N14 C12 C13 112.6(6) . . ?
N14 C12 C11 124.5(6) . . ?
C13 C12 C11 122.9(6) . . ?
C13 C13 C12 106.2(4) 50_556 . ?
C13 C13 H13 126.9 50_556 . ?
C12 C13 H13 126.9 . . ?
C12 N14 C12 102.4(7) . 50_556 ?
C12 N14 Fe15 127.6(5) . 93_654 ?
C12 N14 Fe15 127.6(5) 50_556 93_654 ?
C12 N14 Fe15 125.5(6) . . ?
C12 N14 Fe15 125.5(6) 50_556 . ?
Fe15 N14 Fe15 35.2(4) 93_654 . ?
Fe15 Fe15 C16 180.0 93_654 . ?
Fe15 Fe15 N14 74.5(5) 93_654 93_654 ?
C16 Fe15 N14 105.5(5) . 93_654 ?
Fe15 Fe15 N14 74.5(5) 93_654 95_556 ?
C16 Fe15 N14 105.5(5) . 95_556 ?
N14 Fe15 N14 149.1(10) 93_654 95_556 ?
Fe15 Fe15 N14 70.3(5) 93_654 3_756 ?
C16 Fe15 N14 109.7(5) . 3_756 ?
N14 Fe15 N14 84.84(12) 93_654 3_756 ?
N14 Fe15 N14 84.84(12) 95_556 3_756 ?
Fe15 Fe15 N14 70.3(5) 93_654 . ?
C16 Fe15 N14 109.7(5) . . ?
N14 Fe15 N14 84.84(12) 93_654 . ?
N14 Fe15 N14 84.84(12) 95_556 . ?
N14 Fe15 N14 140.5(9) 3_756 . ?
O17 C16 Fe15 180.0 . . ?
O6 Zr1 O1 67.9(3) . 10_656 ?
O6 Zr1 O1 67.9(3) . . ?
O1 Zr1 O1 123.3(8) 10_656 . ?
O6 Zr1 O7 89.7(9) . 67 ?
O1 Zr1 O7 76.7(10) 10_656 67 ?
O1 Zr1 O7 135.8(9) . 67 ?
O6 Zr1 O7 89.7(9) . . ?
O1 Zr1 O7 135.7(9) 10_656 . ?
O1 Zr1 O7 76.7(10) . . ?
O7 Zr1 O7 65.1(14) 67 . ?
O6 Zr1 O3 140.9(3) . 67 ?
O1 Zr1 O3 73.3(3) 10_656 67 ?
O1 Zr1 O3 135.4(7) . 67 ?
O7 Zr1 O3 85.9(7) 67 67 ?
O7 Zr1 O3 122.7(8) . 67 ?
O6 Zr1 O3 140.9(3) . . ?
O1 Zr1 O3 135.4(7) 10_656 . ?
O1 Zr1 O3 73.3(3) . . ?
O7 Zr1 O3 122.7(8) 67 . ?
O7 Zr1 O3 85.9(7) . . ?
O3 Zr1 O3 69.2(3) 67 . ?
O6 Zr1 Zr1 31.36(14) . 10_656 ?
O1 Zr1 Zr1 36.6(3) 10_656 10_656 ?
O1 Zr1 Zr1 94.4(3) . 10_656 ?
O7 Zr1 Zr1 81.3(8) 67 10_656 ?
O7 Zr1 Zr1 112.7(7) . 10_656 ?
O3 Zr1 Zr1 109.85(15) 67 10_656 ?
O3 Zr1 Zr1 155.2(4) . 10_656 ?
O6 Zr1 Zr1 31.36(14) . 7_665 ?
O1 Zr1 Zr1 94.4(3) 10_656 7_665 ?
O1 Zr1 Zr1 36.6(3) . 7_665 ?
O7 Zr1 Zr1 112.7(7) 67 7_665 ?
O7 Zr1 Zr1 81.3(8) . 7_665 ?
O3 Zr1 Zr1 155.2(4) 67 7_665 ?
O3 Zr1 Zr1 109.85(15) . 7_665 ?
Zr1 Zr1 Zr1 60.002(1) 10_656 7_665 ?
Zr1 O1 Zr1 106.8(5) . 7_665 ?
O2 Zr2 O2 58.7(11) 79_545 . ?
O2 Zr2 O2 58.7(11) 79_545 10_656 ?
O2 Zr2 O2 93.4(10) . 10_656 ?
O2 Zr2 O3 101.1(9) 79_545 . ?
O2 Zr2 O3 89.4(5) . . ?
O2 Zr2 O3 153.1(11) 10_656 . ?
O3 Zr2 O3 76.7(3) 67 . ?
O2 Zr2 O8 144.0(5) 79_545 67 ?
O2 Zr2 O8 140.3(10) . 67 ?
O2 Zr2 O8 86.7(9) 10_656 67 ?
O3 Zr2 O8 66.5(6) 67 67 ?
O3 Zr2 O8 107.9(5) . 67 ?
O2 Zr2 O8 144.0(5) 79_545 . ?
O2 Zr2 O8 86.7(9) . . ?
O2 Zr2 O8 140.3(10) 10_656 . ?
O3 Zr2 O8 107.9(5) 67 . ?
O3 Zr2 O8 66.5(6) . . ?
O8 Zr2 O8 69.4(10) 67 . ?
O2 Zr2 O6 105.2(9) 79_545 . ?
O2 Zr2 O6 72.8(7) . . ?
O2 Zr2 O6 72.8(7) 10_656 . ?
O3 Zr2 O6 133.1(5) 67 . ?
O3 Zr2 O6 133.1(5) . . ?
O8 Zr2 O6 69.4(5) 67 . ?
O8 Zr2 O6 69.4(5) . . ?
O2 Zr2 Zr2 41.2(4) 79_545 79_545 ?
O2 Zr2 Zr2 89.8(8) . 79_545 ?
O2 Zr2 Zr2 21.6(9) 10_656 79_545 ?
O3 Zr2 Zr2 83.0(3) 67 79_545 ?
O3 Zr2 Zr2 131.9(8) . 79_545 ?
O8 Zr2 Zr2 102.9(6) 67 79_545 ?
O8 Zr2 Zr2 161.3(5) . 79_545 ?
O6 Zr2 Zr2 92.0(2) . 79_545 ?
O2 Zr2 Zr2 41.2(4) 79_545 82_554 ?
O2 Zr2 Zr2 21.6(9) . 82_554 ?
O2 Zr2 Zr2 89.8(8) 10_656 82_554 ?
O3 Zr2 Zr2 131.9(8) 67 82_554 ?
O3 Zr2 Zr2 83.0(3) . 82_554 ?
O8 Zr2 Zr2 161.3(5) 67 82_554 ?
O8 Zr2 Zr2 102.9(6) . 82_554 ?
O6 Zr2 Zr2 92.0(2) . 82_554 ?
Zr2 Zr2 Zr2 79.1(6) 79_545 82_554 ?
O2 Zr2 Zr2 76.3(7) 79_545 7_665 ?
O2 Zr2 Zr2 30.7(7) . 7_665 ?
O2 Zr2 Zr2 82.4(4) 10_656 7_665 ?
O3 Zr2 Zr2 171.53(16) 67 7_665 ?
O3 Zr2 Zr2 111.61(15) . 7_665 ?
O8 Zr2 Zr2 110.8(4) 67 7_665 ?
O8 Zr2 Zr2 77.6(3) . 7_665 ?
O6 Zr2 Zr2 42.1(3) . 7_665 ?
Zr2 Zr2 Zr2 90.005(1) 79_545 7_665 ?
Zr2 Zr2 Zr2 50.5(3) 82_554 7_665 ?
O2 Zr2 Zr2 76.3(7) 79_545 10_656 ?
O2 Zr2 Zr2 82.4(4) . 10_656 ?
O2 Zr2 Zr2 30.7(7) 10_656 10_656 ?
O3 Zr2 Zr2 111.61(15) 67 10_656 ?
O3 Zr2 Zr2 171.52(16) . 10_656 ?
O8 Zr2 Zr2 77.6(3) 67 10_656 ?
O8 Zr2 Zr2 110.8(4) . 10_656 ?
O6 Zr2 Zr2 42.1(3) . 10_656 ?
Zr2 Zr2 Zr2 50.5(3) 79_545 10_656 ?
Zr2 Zr2 Zr2 90.005(1) 82_554 10_656 ?
Zr2 Zr2 Zr2 60.002(1) 7_665 10_656 ?
Zr2 O2 O2 87(2) 82_554 82_554 ?
Zr2 O2 O2 87(2) 82_554 79_545 ?
O2 O2 O2 116.6(13) 82_554 79_545 ?
Zr2 O2 Zr2 117.2(10) 82_554 . ?
O2 O2 Zr2 129.3(10) 82_554 . ?
O2 O2 Zr2 34.0(14) 79_545 . ?
Zr2 O2 Zr2 117.2(10) 82_554 7_665 ?
O2 O2 Zr2 34.0(14) 82_554 7_665 ?
O2 O2 Zr2 129.3(10) 79_545 7_665 ?
Zr2 O2 Zr2 118.6(15) . 7_665 ?
 
loop_
 _geom_torsion_atom_site_label_1
 _geom_torsion_atom_site_label_2
 _geom_torsion_atom_site_label_3
 _geom_torsion_atom_site_label_4
 _geom_torsion
 _geom_torsion_site_symmetry_1
 _geom_torsion_site_symmetry_2
 _geom_torsion_site_symmetry_3
 _geom_torsion_site_symmetry_4
 _geom_torsion_publ_flag
O3 C6 O3 Zr2 -6.7(4) 46_554 . . . ?
C7 C6 O3 Zr2 173.3(4) . . . . ?
O3 C6 O3 Zr1 12.5(6) 46_554 . . . ?
C7 C6 O3 Zr1 -167.5(6) . . . . ?
O3 C6 C7 C8 177.4(6) . . . . ?
O3 C6 C7 C8 -2.6(6) 46_554 . . . ?
O3 C6 C7 C8 -2.6(6) . . . 46_554 ?
O3 C6 C7 C8 177.4(6) 46_554 . . 46_554 ?
C8 C7 C8 C9 -0.6(7) 46_554 . . . ?
C6 C7 C8 C9 179.4(7) . . . . ?
C10 C9 C8 C7 1.2(14) . . . . ?
C8 C9 C10 C9 -0.6(6) . . . 46_554 ?
C8 C9 C10 C11 179.4(6) . . . . ?
C9 C10 C11 C12 77.7(8) . . . 46_554 ?
C9 C10 C11 C12 -102.3(8) 46_554 . . 46_554 ?
C9 C10 C11 C12 -102.3(8) . . . . ?
C9 C10 C11 C12 77.7(8) 46_554 . . . ?
C12 C11 C12 N14 -1.6(11) 46_554 . . . ?
C10 C11 C12 N14 178.4(11) . . . . ?
C12 C11 C12 C13 177.4(16) 46_554 . . . ?
C10 C11 C12 C13 -2.6(16) . . . . ?
N14 C12 C13 C13 1.3(13) . . . 50_556 ?
C11 C12 C13 C13 -177.7(9) . . . 50_556 ?
C13 C12 N14 C12 -2(2) . . . 50_556 ?
C11 C12 N14 C12 177.0(5) . . . 50_556 ?
C13 C12 N14 Fe15 161.4(12) . . . 93_654 ?
C11 C12 N14 Fe15 -20(2) . . . 93_654 ?
C13 C12 N14 Fe15 -154.5(12) . . . . ?
C11 C12 N14 Fe15 24.6(19) . . . . ?
 
_refine_diff_density_max    0.883
_refine_diff_density_min   -0.741
_refine_diff_density_rms    0.109

_shelx_res_file
;
TITL dcut_shelx_time1d25_a.res in Im-3m
    dcut_shelx_time1d25_a_sq.res
    created by SHELXL-2018/3 at 22:49:58 on 19-Dec-2022
REM Old TITL dcut_shelx_time1d25 in Im-3m
REM SHELXT solution in Im-3m: R1 0.554, Rweak 0.260, Alpha 0.148
REM <I/s>   0.000 for    0 systematic absences,  Orientation as input
REM Formula found by SHELXT:  C156 N78 O4 Fe3 Zr12
CELL  0.82656  38.8800  38.8800  38.8800   90.000   90.000   90.000
ZERR    4.000   0.0045   0.0045   0.0045    0.000    0.000    0.000
LATT  2
SYMM -X, -Y, Z
SYMM -X, Y, -Z
SYMM X, -Y, -Z
SYMM Z, X, Y
SYMM Z, -X, -Y
SYMM -Z, -X, Y
SYMM -Z, X, -Y
SYMM Y, Z, X
SYMM -Y, Z, -X
SYMM Y, -Z, -X
SYMM -Y, -Z, X
SYMM Y, X, -Z
SYMM -Y, -X, -Z
SYMM Y, -X, Z
SYMM -Y, X, Z
SYMM X, Z, -Y
SYMM -X, Z, Y
SYMM -X, -Z, -Y
SYMM X, -Z, Y
SYMM Z, Y, -X
SYMM Z, -Y, X
SYMM -Z, Y, X
SYMM -Z, -Y, -X
SFAC C H N O FE ZR
DISP $C  0.00511  0.00239 15.74444!source kissel
DISP $H -0.00002  0.00000  0.66615!source kissel
DISP $N  0.00955  0.00480 28.17579!source kissel
DISP $O  0.01604  0.00875 47.81841!source kissel
DISP $Fe  0.35610  1.11842 5271.23871!source kissel
DISP $Zr -1.45491  0.75288 3671.72661!source kissel
UNIT 588 288 48 268 12 48
ACTA
L.S. 5 0  227
BOND $H
FMAP 2
PLAN 20
DFIX 1.71 0.02 Fe15 C16
DFIX 1.1 0.02 C16 O17
SIMU 0.05
DELU 0.05
ISOR 0.01 0.02 O3
ABIN
LIST 4
WGHT    0.200000
EXTI    0.000737
FVAR       0.09652   0.55422
C6    1    0.831113    0.250000    0.331113    10.50000    0.15861    0.21310 =
         0.15861    0.10251   -0.07050   -0.10251
O3    4    0.815412    0.278426    0.327175    11.00000    0.17060    0.18887 =
         0.17075    0.08341   -0.08719   -0.08251
O6    4    0.717471    0.282529    0.282529    10.16667    0.11057    0.11057 =
         0.11057    0.03922   -0.03922   -0.03922
C7    1    0.859160    0.250000    0.359160    10.50000    0.09696    0.24817 =
         0.09696    0.06048   -0.04055   -0.06048
C9    1    0.903061    0.219852    0.392169    11.00000    0.12437    0.36557 =
         0.13423    0.04745   -0.04065   -0.00412
AFIX  43
H9    2    0.914907    0.199501    0.396371    11.00000   -1.20000
AFIX   0
C8    1    0.875905    0.221619    0.366131    11.00000    0.11972    0.30257 =
         0.12742    0.04318   -0.06667   -0.02285
AFIX  43
H8    2    0.870316    0.201753    0.354037    11.00000   -1.20000
AFIX   0
C10   1    0.910548    0.250000    0.410548    10.50000    0.07677    0.39096 =
         0.07677    0.00199   -0.00456   -0.00199
C11   1    0.936908    0.250000    0.436908    10.50000    0.06386    0.45538 =
         0.06386   -0.00186   -0.00279    0.00186
C12   1    0.926394    0.248861    0.471789    11.00000    0.06161    0.48317 =
         0.06448   -0.00369   -0.01667   -0.00697
C13   1    0.891568    0.249129    0.481910    11.00000    0.06612    0.55851 =
         0.08346    0.00801   -0.00281    0.00336
AFIX  43
H13   2    0.872440    0.249275    0.467550    11.00000   -1.20000
AFIX   0
N14   3    0.949056    0.247909    0.500000    10.50000    0.08687    0.43793 =
         0.07878    0.00000    0.00000   -0.00336
FE15  5    1.000000    0.266182    0.500000    10.12500    0.06757    0.35161 =
         0.06787    0.00000    0.00000    0.00000
C16   1    1.000000    0.310263    0.500000    10.12500    0.07475    0.36254 =
         0.06396    0.00000    0.00000    0.00000
O17   4    1.000000    0.337541    0.500000    10.12500    0.09522    0.38030 =
         0.16807    0.00000    0.00000    0.00000
CONF
MERG 2
PART 1
ZR1   6    0.765751    0.298942    0.298942    20.50000    0.12668    0.13060 =
         0.13060    0.05564   -0.06056   -0.06056
O7    4    0.743662    0.308224    0.353724    21.00000    0.31816    0.32659 =
         0.13989   -0.00756   -0.07906    0.03848

O1    4    0.753611    0.246389    0.317307    20.50000    0.13474    0.13474 =
         0.12880    0.05394   -0.05394   -0.04791
PART 0
PART 2
ZR2   6    0.779155    0.285751    0.285751   -20.50000    0.11252    0.11444 =
         0.11444    0.04620   -0.05228   -0.05228
O8    4    0.754879    0.291927    0.340023   -21.00000    0.20110    0.21386 =
         0.08829    0.06943   -0.06251   -0.09847
O2    4    0.765838    0.234162    0.289094   -20.50000    0.11964    0.11964 =
         0.12088    0.04653   -0.04653   -0.04311
PART 0
HKLF 4


REM  dcut_shelx_time1d25_a.res in Im-3m
REM wR2 = 0.3760, GooF = S = 1.372, Restrained GooF = 1.388 for all data
REM R1 = 0.1307 for 2634 Fo > 4sig(Fo) and 0.1555 for all 4114 data
REM 131 parameters refined using 149 restraints

END

WGHT      0.2000      0.0000

REM Highest difference peak  0.883,  deepest hole -0.741,  1-sigma level  0.109
Q1    1   1.0000  0.3237  0.5000  10.25000  0.05    0.88
Q2    1   0.7394  0.2670  0.3530  11.00000  0.05    0.78
Q3    1   0.7009  0.2991  0.2706  10.50000  0.05    0.60
Q4    1   0.9264  0.2549  0.4717  11.00000  0.05    0.54
Q5    1   0.7547  0.2453  0.3370  10.50000  0.05    0.51
Q6    1   1.0000  0.2500  0.5000  10.12500  0.05    0.49
Q7    1   0.8011  0.2646  0.2960  11.00000  0.05    0.46
Q8    1   0.7500  0.1997  0.3003  10.50000  0.05    0.45
Q9    1   0.7280  0.3183  0.3183  10.50000  0.05    0.44
Q10   1   0.7609  0.2999  0.3664  11.00000  0.05    0.43
Q11   1   0.7526  0.2337  0.2932  11.00000  0.05    0.42
Q12   1   0.8784  0.2243  0.4744  11.00000  0.05    0.41
Q13   1   0.8567  0.2532  0.5000  10.50000  0.05    0.40
Q14   1   0.7076  0.2924  0.3228  10.50000  0.05    0.40
Q15   1   0.8019  0.3007  0.3410  11.00000  0.05    0.39
Q16   1   0.8838  0.2319  0.4812  11.00000  0.05    0.39
Q17   1   0.7739  0.3081  0.3377  11.00000  0.05    0.38
Q18   1   0.7570  0.2430  0.2933  10.50000  0.05    0.36
Q19   1   0.8756  0.2745  0.4838  11.00000  0.05    0.35
Q20   1   0.8200  0.2928  0.2928  10.50000  0.05    0.34
;
_shelx_res_checksum   17277

_shelx_hkl_file
;
   1   1   0 -277.71   85.23
   2   0   0 8263.92  238.71
   2   1   1 3744.67   91.77
   2   2   0 7342.31  170.79
   3   1   0  863.26   34.84
   2   2   2 9669.20  609.42
   3   1   2  385.90   31.09
   3   2   1  367.64   35.19
   4   0   0 9999.00  282.80
   3   3   0  206.70   46.77
   4   1   1 1021.53   43.73
   4   2   0 2255.43   81.45
   3   3   2  446.27   36.57
   4   2   2 2675.23  156.91
   4   1   3  142.72    9.21
   4   3   1  164.14   14.99
   5   1   0   50.68   19.20
   5   1   2 -113.78    6.33
   5   2   1 -104.57    5.55
   4   4   0  972.13   91.07
   4   3   3 -171.99   31.62
   5   3   0 -325.42   20.35
   4   4   2  597.26   68.64
   6   0   0 5825.10  305.19
   5   2   3  435.89   13.31
   5   3   2  415.85   15.13
   6   1   1 1932.66   52.39
   6   2   0  920.29   18.06
   5   1   4  846.43   14.25
   5   4   1  863.01   21.18
   6   2   2  943.41   50.45
   6   1   3 -198.70    9.32
   6   3   1 -180.38   10.59
   4   4   4 1474.36  191.47
   5   3   4  -75.90   17.52
   5   4   3  -78.52   17.98
   5   5   0  592.09   51.00
   7   1   0 -112.51    5.87
   6   4   0   52.62   16.24
   5   5   2 1043.54   47.58
   6   3   3   21.21    4.31
   7   1   2   43.09    3.15
   7   2   1   44.07    3.27
   6   2   4  486.46   38.92
   6   4   2  508.38   39.52
   7   3   0  182.89    4.72
   6   1   5  574.37   25.52
   6   5   1  547.20   22.86
   7   2   3  104.92    6.06
   7   3   2  110.30    4.63
   8   0   0 4558.79  275.00
   5   5   4   38.07    5.74
   7   1   4   -1.24    7.11
   7   4   1    0.49    3.98
   8   1   1 1603.09   50.09
   6   4   4  347.10   27.49
   8   2   0 2297.53  100.44
   6   3   5  429.02   23.81
   6   5   3  454.19   21.65
   6   6   0 1163.74   82.28
   8   2   2  875.83   51.30
   7   3   4  269.22   14.12
   7   4   3  296.20   18.29
   7   5   0  711.16   34.65
   8   1   3  284.78   10.15
   8   3   1  318.12   14.00
   6   6   2  264.31   30.61
   7   2   5  538.08   46.59
   7   5   2  565.60   41.91
   8   4   0  926.33   73.39
   8   3   3 -270.96   25.26
   9   1   0  547.71   31.75
   8   2   4 1742.52  142.57
   8   4   2 1574.25  114.49
   6   5   5  717.77   49.97
   7   1   6 -102.45    5.60
   7   6   1  -97.22   10.02
   9   1   2  315.02   24.85
   9   2   1  331.07   21.32
   6   6   4 2236.96  131.19
   7   4   5  552.69   14.00
   7   5   4  567.70   12.73
   8   1   5  799.63   12.27
   8   5   1  799.93   15.41
   9   3   0  496.04    8.17
   7   3   6 1691.17   57.68
   7   6   3 1831.71   66.97
   9   2   3  785.89   11.75
   9   3   2  791.07   11.65
   8   4   4 2517.63  133.74
   7   7   0 3438.52  153.55
   8   3   5  402.41   16.74
   8   5   3  439.71   18.61
   9   1   4  540.11   17.96
   9   4   1  548.01   18.05
   8   6   0  171.16   20.06
  10   0   0 2024.56  156.70
   7   7   2 3247.16  140.21
  10   1   1  183.85   20.24
   8   2   6  628.49   76.68
   8   6   2  518.19   62.17
  10   2   0 2752.62  133.68
   9   3   4 -270.83    8.71
   9   4   3 -256.60   12.07
   9   5   0  119.60   22.82
   6   6   6 1135.63  123.70
  10   2   2  189.47   31.11
   7   5   6  307.30   35.18
   7   6   5  348.15   38.69
   9   2   5 -156.79    6.17
   9   5   2 -141.80    8.10
  10   1   3  323.26   23.01
  10   3   1  344.01   22.75
   7   7   4 1085.68   63.97
   8   1   7   99.43   10.13
   8   5   5  833.83   52.14
   8   7   1   82.78    6.73
   8   4   6   16.95    7.90
   8   6   4   18.10    6.58
  10   4   0 2203.16  115.07
   9   1   6   66.64    5.09
   9   6   1   64.22    4.54
  10   3   3  429.03   30.07
  10   2   4 1034.68   68.78
  10   4   2  865.83   55.24
   8   3   7 1131.55   49.86
   8   7   3 1217.00   55.66
   9   4   5   57.52    5.51
   9   5   4   54.81    4.61
  11   1   0   98.72    4.44
   9   3   6  124.02    5.78
   9   6   3  143.39   10.50
  10   1   5  149.29    5.94
  10   5   1  142.38    5.48
  11   1   2  147.67    4.63
  11   2   1  141.51    4.93
   8   8   0  772.88   59.20
   9   7   0  468.52   22.77
  11   3   0  940.35   38.11
   8   8   2  603.94   49.81
  10   4   4 1138.97   74.88
   7   7   6  141.59    7.12
   9   2   7  486.55   17.92
   9   7   2  556.35   28.71
  10   3   5  425.46   25.72
  10   5   3  373.83   19.89
  11   2   3  426.13   17.04
  11   3   2  392.34   13.47
   8   6   6  775.39   61.85
  10   6   0 1765.52   95.80
   8   5   7  905.88   49.35
   8   7   5  726.57   43.91
  11   1   4   10.84    2.35
  11   4   1   15.01    2.19
  10   2   6  660.34   47.81
  10   6   2  690.69   50.73
   9   5   6  317.25   24.80
   9   6   5  311.33   26.80
   8   8   4  506.05   47.65
  12   0   0   46.95    9.12
   9   1   8   26.14    3.38
   9   4   7  312.37   31.15
   9   7   4  288.07   23.70
   9   8   1   25.10    3.25
  11   3   4   58.01    5.60
  11   4   3   55.57    5.00
  11   5   0  316.68   21.78
  12   1   1  195.30   10.31
  12   2   0 3362.74  124.12
  10   1   7  138.62   10.31
  10   5   5  903.90   45.00
  10   7   1  125.77    6.61
  11   2   5   67.15   13.58
  11   5   2   72.44   10.69
  10   4   6   14.46    6.70
  10   6   4   13.54    5.37
  12   2   2 1953.24   71.62
   9   3   8  485.51   26.64
   9   8   3  513.68   30.74
  12   1   3  290.52   20.19
  12   3   1  320.22   17.89
  10   3   7  557.71   33.12
  10   7   3  622.78   41.63
  11   1   6   -3.71    4.63
  11   6   1   -0.87    5.78
  12   4   0   85.52    9.86
   8   7   7  872.21   47.80
   9   9   0 2255.99  123.10
  11   4   5   -1.47    5.04
  11   5   4   -4.15    5.37
  12   3   3  309.35   13.79
   8   8   6 1072.62   91.01
  10   8   0  744.96   55.87
  12   2   4 1278.19   68.53
  12   4   2 1151.29   60.47
   9   6   7   91.16    9.26
   9   7   6   72.61    3.69
   9   9   2 2750.52   95.73
  11   3   6   48.41    2.92
  11   6   3   64.68    8.27
  10   2   8  420.53   25.03
  10   8   2  429.37   30.88
   9   5   8  719.17   41.50
   9   8   5  729.91   35.12
  11   7   0  756.13   48.94
  12   1   5  122.04    4.54
  12   5   1  115.18    2.46
  13   1   0  452.47   15.38
  10   6   6  121.01    5.71
  10   5   7  465.80   19.34
  10   7   5  503.01   27.91
  11   2   7  477.55   21.49
  11   7   2  457.92   16.99
  13   1   2  396.60   12.53
  13   2   1  373.87   11.12
  12   4   4  508.59   28.88
   9   9   4 1347.00   65.07
  12   3   5  490.81   29.43
  12   5   3  482.82   21.35
  13   3   0  168.21    5.46
  10   4   8   33.39    5.57
  10   8   4   28.16    5.36
  12   6   0 1073.38   60.15
  10   1   9   57.50    4.72
  10   9   1   59.23    5.14
  11   5   6  -19.53    4.63
  11   6   5  -15.41    4.74
  13   2   3  185.30   12.32
  13   3   2  164.48   12.30
  12   2   6  933.97   59.44
  12   6   2 1047.98   67.89
  11   1   8  -56.00    3.89
  11   4   7   17.50    9.33
  11   7   4   10.02    5.96
  11   8   1  -72.60    3.15
  13   1   4   68.85    7.14
  13   4   1   75.53    9.72
  10   3   9  475.11   31.20
  10   9   3  433.10   29.91
   8   8   8 1087.34  106.50
   9   7   8  538.02   47.18
   9   8   7  652.09   51.99
  11   3   8   -1.13    2.72
  11   8   3    3.87    3.55
  12   1   7    6.12    2.67
  12   5   5  996.06   47.46
  12   7   1    2.76    2.24
  13   3   4  136.88    6.89
  13   4   3  114.58    6.54
  13   5   0 1293.94   58.86
  12   4   6   64.57    7.30
  12   6   4   55.82    6.10
  14   0   0 1466.32  102.63
   9   9   6  312.11   19.14
  10   7   7  212.54   11.26
  13   2   5 1067.54   44.86
  13   5   2 1159.46   50.39
  14   1   1   39.22    3.04
  10   6   8   27.17    4.53
  10   8   6   31.99    5.16
  10  10   0  466.88   41.29
  14   2   0 2154.27   93.82
  11   9   0   48.79    5.46
  12   3   7  234.93   13.13
  12   7   3  249.51   13.27
  10  10   2  698.31   45.09
  14   2   2  116.04    7.19
  10   5   9  382.93   26.41
  10   9   5  356.23   18.77
  11   2   9   87.20    4.61
  11   6   7    0.41    6.19
  11   7   6   -4.61    2.44
  11   9   2   91.81    8.47
  13   1   6   68.18    4.75
  13   6   1   72.95    6.01
  14   1   3  201.77    9.85
  14   3   1  193.84   10.22
  12   8   0   16.76    3.84
  11   5   8   73.06    7.44
  11   8   5   62.66    5.18
  13   4   5  394.74   18.19
  13   5   4  389.10   17.53
  12   2   8   62.63    4.61
  12   8   2   93.21   17.25
  14   4   0 2071.79  108.44
  13   3   6   31.23    2.72
  13   6   3   27.49    2.39
  14   3   3  207.94    8.47
  10  10   4  116.31    9.32
  12   6   6   26.71   13.65
  14   2   4 1778.00   83.47
  14   4   2 1672.17   77.35
  11   4   9  108.21    7.46
  11   9   4  107.77   10.23
  12   5   7  330.38   15.77
  12   7   5  388.43   20.33
  13   7   0  173.77    8.71
  11   1  10   56.67    2.58
  11  10   1   68.19    4.10
  13   2   7  247.54   11.29
  13   7   2  246.65    8.50
  14   1   5   33.71    5.44
  14   5   1   46.19   14.46
  12   4   8   24.18    2.46
  12   8   4   20.68    2.58
   9   9   8   95.47    4.49
  12   1   9   33.48    2.05
  12   9   1   35.99    4.22
  15   1   0   42.25    2.67
  10   8   8  228.18   17.39
  14   4   4 2140.60  119.68
  10   7   9  419.10   22.27
  10   9   7  418.25   26.05
  11   3  10  114.40    6.96
  11  10   3  119.98    8.40
  13   5   6   45.67    3.11
  13   6   5   44.31    2.79
  14   3   5  247.50   11.37
  14   5   3  252.77    9.70
  15   1   2   45.16    9.69
  15   2   1   35.97    2.69
  14   6   0  486.21   38.46
  11   7   8  121.91    7.19
  11   8   7  129.30    8.86
  12   3   9  152.01    9.42
  12   9   3  175.31   11.98
  13   1   8   60.61    4.51
  13   4   7  198.02    9.79
  13   7   4  185.03    9.17
  13   8   1   61.37    3.61
  15   3   0 1603.82   56.78
  10  10   6  302.47   23.30
  14   2   6   95.38    6.63
  14   6   2  101.76   16.67
  11   6   9   64.57    4.24
  11   9   6   60.96    3.89
  15   2   3 1723.93   47.41
  15   3   2 1831.40   59.53
  11  11   0  316.44   22.41
  12   7   7  113.11    7.00
  13   3   8    5.06    4.01
  13   8   3   -5.36    1.31
  15   1   4   22.10    2.44
  15   4   1   20.04    2.00
  12   6   8   -6.43    2.03
  12   8   6   -4.08    1.93
  12  10   0  143.34   12.69
  11   5  10  263.51   14.14
  11  10   5  225.79   12.09
  11  11   2  359.11   15.36
  14   1   7   15.20    2.72
  14   5   5  526.23   30.84
  14   7   1   14.28    3.06
  12   2  10   13.79    2.10
  12  10   2   25.70   10.80
  14   4   6  115.74    8.66
  14   6   4  121.77    9.01
  12   5   9   91.92    5.25
  12   9   5   72.70    6.59
  13   9   0    6.15    1.77
  15   3   4 1308.43   46.38
  15   4   3 1261.87   42.00
  15   5   0  287.04   14.81
  13   2   9   31.73    2.93
  13   6   7   29.32    2.86
  13   7   6   24.59    2.32
  13   9   2   28.81    2.03
  14   3   7  160.32    7.65
  14   7   3  180.67   11.45
  15   2   5  323.60   16.03
  15   5   2  376.18   23.56
  16   0   0    4.95    2.85
  11  11   4  311.08   18.33
  13   5   8    5.78    5.07
  13   8   5   -2.14    1.68
  16   1   1    5.30    1.34
  12   4  10    1.13    2.46
  12  10   4    1.57    2.72
  14   8   0  245.77   30.53
  16   2   0 1450.80   76.41
  10   9   9  222.63   20.66
  15   1   6   19.20    1.82
  15   6   1   24.29    1.82
  10  10   8  193.04   24.29
  14   2   8   47.18   25.12
  14   8   2   12.62    2.81
  16   2   2 2672.37  110.05
  11   8   9   25.56    2.79
  11   9   8   24.91    2.81
  12   1  11   33.50    3.55
  12  11   1   31.87    2.24
  13   4   9   50.11    4.17
  13   9   4   48.72    3.73
  15   4   5  329.83   14.37
  15   5   4  369.34   20.84
  16   1   3  160.02    6.77
  16   3   1  154.49    8.18
  14   6   6   17.59    1.94
  11   7  10  236.65   12.44
  11  10   7  257.96   16.70
  13   1  10   40.00    2.12
  13  10   1   40.11    2.55
  14   5   7  256.67   13.98
  14   7   5  247.68   14.87
  15   3   6  652.63   25.81
  15   6   3  751.73   35.58
  12   8   8   16.17    2.79
  16   4   0   33.28    2.28
  12   3  11   48.18    1.98
  12   7   9  117.70    8.02
  12   9   7  140.15   13.35
  12  11   3   51.07    2.62
  15   7   0  846.12   52.53
  16   3   3  365.24   13.96
  14   4   8    7.19    1.34
  14   8   4   14.34    5.89
  16   2   4  982.77   61.81
  16   4   2  820.77   47.90
  11  11   6  347.40   17.39
  13   3  10   12.00    1.38
  13  10   3   11.90    1.04
  14   1   9   17.16    1.63
  14   9   1   14.49    1.82
  15   2   7  791.67   31.85
  15   7   2  909.75   34.08
  12   6  10  110.76   10.04
  12  10   6   98.69    7.85
  13   7   8    3.27    1.68
  13   8   7    7.72    3.69
  16   1   5   30.77    4.67
  16   5   1   27.04    2.03
  13   6   9    3.02    2.42
  13   9   6    3.18    2.39
  14   3   9   41.40    3.13
  14   9   3   43.31    3.15
  15   5   6  175.06    8.75
  15   6   5  194.12   13.26
  12  12   0 2314.71  153.92
  16   4   4  197.44   14.26
  12   5  11  266.50   17.66
  12  11   5  267.93   16.30
  13  11   0  590.33   27.45
  15   1   8    2.67    4.15
  15   4   7  678.80   38.29
  15   7   4  681.61   34.22
  15   8   1    0.35    2.83
  16   3   5  171.67    8.08
  16   5   3  161.33    9.19
  17   1   0  577.26   28.79
  12  12   2 1137.72   68.21
  16   6   0 1308.17   89.14
  13   2  11  316.93   20.59
  13   5  10   27.50    2.56
  13  10   5   28.32    3.29
  13  11   2  286.02   15.34
  14   7   7  133.56    8.10
  17   1   2  473.33   17.52
  17   2   1  511.83   24.75
  14   6   8    9.60    9.40
  14   8   6    9.62    5.25
  14  10   0  379.45   32.75
  16   2   6 1844.46   94.11
  16   6   2 1934.52  104.11
  15   3   8  170.34    7.37
  15   8   3  167.89    9.86
  17   3   0  372.66   15.52
  10  10  10  450.76   58.03
  14   2  10  544.03   37.31
  14  10   2  579.70   46.42
  11   9  10  193.53   14.64
  11  10   9  165.75   10.34
  14   5   9    9.30    3.38
  14   9   5   12.11    3.75
  17   2   3  420.46   18.45
  17   3   2  417.72   19.96
  12  12   4 1078.98   82.85
  11  11   8  126.72    7.83
  12   9   9   31.69    3.48
  13   4  11   27.70    4.12
  13  11   4   26.27    4.86
  15   9   0   71.66    5.37
  16   1   7   11.54    2.78
  16   5   5  211.87    9.26
  16   7   1    7.83    1.73
  17   1   4  351.74   16.46
  17   4   1  340.83   14.18
  12   8  10   57.29    7.02
  12  10   8   63.33    8.40
  16   4   6  641.02   53.58
  16   6   4  553.08   38.20
  15   2   9   21.05    3.16
  15   6   7  253.44   10.96
  15   7   6  286.16   15.87
  15   9   2   19.62    3.69
  14   4  10   52.02    4.65
  14  10   4   51.67    4.51
  12   7  11  211.12   14.30
  12  11   7  216.25   13.75
  13   1  12   28.49    3.18
  13   8   9   20.36   14.37
  13   9   8    3.29    1.91
  13  12   1   26.97    2.42
  15   5   8   39.58   10.06
  15   8   5   21.90    2.88
  16   3   7   91.83    4.05
  16   7   3   97.91    4.10
  17   3   4  361.05   14.58
  17   4   3  354.17   15.40
  17   5   0 2679.07  103.63
  13   7  10   17.29    2.42
  13  10   7   11.65    2.17
  14   1  11    8.24    2.07
  14  11   1   16.69    4.90
  17   2   5 2464.09   98.49
  17   5   2 2244.06   86.77
  16   8   0  111.78    9.01
  13   3  12   37.77    2.72
  13  12   3   33.94    3.59
  15   4   9   19.32    2.85
  15   9   4   17.66    2.42
  12  12   6  421.77   34.42
  14   8   8    3.23   11.91
  16   2   8   32.26    5.90
  16   8   2   35.56    7.00
  18   0   0  646.27   64.06
  13   6  11   18.61    2.99
  13  11   6   26.20    7.76
  14   3  11   -6.93    4.61
  14   7   9   55.73    6.03
  14   9   7   49.71    4.75
  14  11   3  -10.99    3.46
  15   1  10   -9.09    3.31
  15  10   1  -16.21    2.30
  17   1   6  133.35    7.44
  17   6   1  133.07    8.66
  18   1   1  -12.20    2.39
  16   6   6 1120.54   73.89
  18   2   0  145.63   18.84
  16   5   7  -18.77    2.97
  16   7   5  -13.50    6.05
  17   4   5 1594.48   53.89
  17   5   4 1765.57   64.59
  14   6  10   -9.93    6.05
  14  10   6   -2.70    7.85
  18   2   2   52.43    7.78
  15   3  10   -3.69    3.85
  15  10   3   -1.45    6.82
  17   3   6  102.91   11.14
  17   6   3  102.15    9.30
  18   1   3  -10.89    3.16
  18   3   1  -11.83    3.23
  16   4   8   42.72   15.02
  16   8   4   41.03    9.39
  13   5  12   68.74   10.25
  13  12   5   47.32    8.86
  13  13   0 1422.46   83.45
  15   7   8  -53.40    5.67
  15   8   7  -47.80    5.59
  16   1   9  -87.46    5.06
  16   9   1  -88.73    4.28
  17   7   0  -27.43    6.20
  14  12   0 2398.11  160.02
  18   4   0 1603.23   78.22
  11  11  10 -141.07    8.50
  13  13   2 1050.59   60.56
  14   5  11 -101.88    6.52
  14  11   5  -80.34    8.33
  15   6   9  -70.47   10.91
  15   9   6  -60.03    9.83
  17   2   7  -85.09    7.48
  17   7   2  -69.63    9.62
  18   3   3   15.34    7.35
  12  10  10 -112.21   11.12
  14   2  12 1748.18  113.99
  14  12   2 2374.83  152.35
  18   2   4  694.07   46.61
  18   4   2  706.88   45.41
  12   9  11  -18.12   11.49
  12  11   9   21.03   14.23
  15  11   0 1293.59   57.77
  16   3   9 -133.12    8.10
  16   9   3 -136.39    5.60
  13   9  10  -64.29    9.83
  13  10   9  -74.27   10.08
  15   2  11 1411.59   81.47
  15   5  10  -51.31    7.32
  15  10   5  -58.56    9.93
  15  11   2 1213.76   66.21
  17   5   6  823.46   44.56
  17   6   5  873.89   52.22
  18   1   5  -59.96    9.79
  18   5   1  -81.10    5.89
  12  12   8  207.20   22.11
  13   8  11  221.23   14.32
  13  11   8  242.13   23.14
  13  13   4  464.51   23.31
  16   7   7   76.31    8.38
  17   1   8   90.57    9.01
  17   4   7  164.05    9.07
  17   7   4  180.08   18.19
  17   8   1   86.44    8.96
  14   4  12 1815.93   92.29
  14  12   4 1764.46   82.60
  16   6   8  342.74   17.27
  16   8   6  320.01   19.59
  16  10   0 1395.51   85.66
  18   4   4 3224.13  107.10
  14   9   9  224.96   12.74
  18   3   5  260.07    7.65
  18   5   3  266.98    7.72
  14   8  10  309.58   13.77
  14  10   8  272.78   13.52
  16   2  10  931.07   50.43
  16  10   2  949.98   55.04
  18   6   0  312.51   10.84
  13   7  12  524.29   22.43
  13  12   7  492.01   17.94
  15   4  11  968.74   31.57
  15  11   4  926.83   29.71
  16   5   9  349.84   11.44
  16   9   5  347.86   10.98
  17   3   8  324.99    9.69
  17   8   3  340.62    9.62
  19   1   0  355.69   11.72
  18   2   6  398.49   13.50
  18   6   2  412.63   11.45
  14   1  13  334.18   14.03
  14   7  11  435.94   15.18
  14  11   7  401.21   14.44
  14  13   1  315.96   13.20
  19   1   2  359.42   11.72
  19   2   1  360.01   11.37
  15   1  12  225.88   11.77
  15   8   9  252.57   13.61
  15   9   8  258.02   13.88
  15  12   1  231.15   12.59
  17   9   0  266.68   16.60
  19   3   0 1366.92   55.13
  16   4  10  755.00   41.08
  16  10   4  868.02   49.69
  13  13   6  122.88   10.82
  14   3  13  110.21    8.01
  14  13   3  114.63    8.68
  15   7  10   96.53    9.53
  15  10   7  106.92   10.92
  17   2   9   98.81    9.44
  17   6   7  145.37    9.95
  17   7   6  136.62    9.63
  17   9   2  118.34    8.86
  18   1   7   79.93    8.41
  18   5   5  106.94    6.36
  18   7   1   91.44   13.59
  19   2   3 1167.33   55.70
  19   3   2 1286.36   56.70
  14   6  12  831.76   65.03
  14  12   6 1020.56   64.55
  18   4   6  204.18   12.11
  18   6   4  189.88   12.34
  15   3  12  -25.28    6.81
  15  12   3  -28.05    6.73
  16   1  11  -50.57    8.61
  16  11   1  -50.84    8.13
  17   5   8  152.42   12.83
  17   8   5  174.06   14.09
  19   1   4  -53.31    5.04
  19   4   1  -50.68    5.57
  15   6  11  -22.04    9.56
  15  11   6  -21.46    7.81
  18   3   7 -107.97    5.16
  18   7   3 -119.03    5.37
  16   8   8    1.43   10.68
  12  11  11  -87.99   11.10
  16   3  11  -87.53   10.23
  16   7   9 -124.51    6.15
  16   9   7 -119.51    5.78
  16  11   3  -90.15    9.00
  17   4   9 -110.39    3.78
  17   9   4 -109.17    3.82
  19   3   4  540.82   28.03
  19   4   3  605.35   30.81
  19   5   0  -40.55    7.95
  12  12  10  -89.97    7.37
  18   8   0  -93.31    5.62
  13  10  11   52.90   10.27
  13  11  10   18.88    9.33
  14   5  13   67.77    9.30
  14  13   5   55.86    8.10
  17   1  10  -78.09    4.33
  17  10   1  -74.91    4.45
  19   2   5   18.31    7.09
  19   5   2    4.56    7.18
  14  14   0 1425.47  102.56
  16   6  10  -54.97    3.69
  16  10   6  -44.31    3.80
  18   2   8  -12.09    6.56
  18   8   2  -14.42    4.77
  13   9  12    4.54    4.93
  13  12   9   -2.35    6.49
  15   5  12  -29.34    2.76
  15  12   5  -31.80    2.69
  15  13   0 2199.85   97.01
  14  10  10   33.74    7.80
  14  14   2 2522.12  145.58
  18   6   6  -13.59    8.78
  14   9  11   37.19    9.55
  14  11   9   56.58   24.87
  15   2  13 1487.44   70.55
  15  13   2 1673.46   98.31
  17   3  10   33.32    9.86
  17  10   3   17.13    3.15
  18   5   7   97.02    6.35
  18   7   5  109.79   10.50
  19   1   6  -31.02    1.89
  19   6   1  -32.10    1.89
  16  12   0 1843.58  126.65
  20   0   0  354.33   46.42
  13  13   8   83.61   10.84
  16   5  11  -17.29    2.00
  16  11   5  -17.98    1.87
  17   7   8  -17.29    2.02
  17   8   7  -16.95    3.78
  19   4   5    4.72    2.69
  19   5   4   -0.80    1.71
  20   1   1  -25.65    1.82
  14   8  12  198.48   23.84
  14  12   8  203.56   24.64
  16   2  12  993.39   81.80
  16  12   2  856.35   58.58
  18   4   8  230.28   15.33
  18   8   4  232.37   15.45
  20   2   0  -14.48    2.86
  15   9  10   31.59    4.91
  15  10   9   27.27    4.30
  17   6   9    7.85   10.96
  17   9   6   -7.16    1.77
  18   1   9  -22.22    1.82
  18   9   1  -15.61    5.50
  19   3   6  123.40    8.40
  19   6   3  138.51    8.94
  14  14   4 1860.39  109.11
  20   2   2  201.01   15.06
  15   4  13  547.46   21.81
  15   8  11   11.98   20.13
  15  11   8   -3.38    3.69
  15  13   4  513.84   20.29
  17  11   0  993.29   48.27
  19   7   0  246.23   12.67
  20   1   3   -5.32    2.95
  20   3   1   -6.66    4.54
  14   7  13  217.86   15.91
  14  13   7  233.27   20.43
  17   2  11  894.37   50.69
  17   5  10   40.96    4.24
  17  10   5   34.96    3.64
  17  11   2  748.49   44.03
  18   3   9   24.99    2.21
  18   9   3   26.35    2.81
  19   2   7  240.80   15.15
  19   7   2  231.04   15.70
  16   4  12  794.27   57.24
  16  12   4  654.01   45.29
  20   4   0  300.86   25.56
  15   7  12   13.29   13.31
  15  12   7    3.55    2.17
  16   9   9   13.61    1.82
  20   3   3    4.51    1.34
  16   8  10   17.20    3.52
  16  10   8    9.65    2.12
  20   2   4   36.94    4.45
  20   4   2   41.19    5.80
  15   1  14   11.38    2.05
  15  14   1    9.44    3.39
  18   7   7  347.02   15.34
  19   5   6   18.37    1.47
  19   6   5   18.31    1.17
  18   6   8   69.29    5.37
  18   8   6   66.59    7.51
  18  10   0  886.05   58.60
  16   1  13   14.39    1.66
  16   7  11   15.96    9.19
  16  11   7   11.26    2.47
  16  13   1   14.51    2.00
  17   4  11  252.93   14.41
  17  11   4  255.26   11.63
  19   1   8   13.33    1.91
  19   4   7  101.46    4.98
  19   7   4  127.16   11.72
  19   8   1    7.25    1.25
  20   1   5    3.13    1.01
  20   5   1    5.73    1.75
  14  14   6  850.71   64.96
  18   2  10  718.50   50.29
  18  10   2  811.90   65.90
  15   3  14    7.05    2.55
  15   6  13   20.43    1.52
  15  13   6   26.04    4.91
  15  14   3    4.67    1.29
  18   5   9  128.03    7.60
  18   9   5  151.84    9.93
  12  12  12  103.03   17.48
  20   4   4  109.22    6.93
  13  11  12    4.42    3.00
  13  12  11    1.50    1.79
  16   3  13    9.95    1.31
  16  13   3   10.25    1.40
  17   1  12    2.93    1.71
  17   8   9   34.80    4.15
  17   9   8   28.99    2.74
  17  12   1    0.76    1.50
  19   3   8   24.61    2.40
  19   8   3   28.21    4.19
  20   3   5   72.03    6.03
  20   5   3   77.63    4.08
  16   6  12   46.45    7.35
  16  12   6   43.47    3.46
  20   6   0   11.65    1.48
  13  13  10  265.44   23.67
  14  11  11   27.88   10.94
  17   7  10   -0.48    1.40
  17  10   7    2.97    2.16
  14  10  12   33.83    3.94
  14  12  10   34.29    5.99
  18   4  10   10.73    3.99
  18  10   4    8.77    1.57
  20   2   6   87.89    6.91
  20   6   2   95.56    7.69
  17   3  12   40.96    3.80
  17  12   3   35.21    7.11
  19   9   0  158.70    7.64
  21   1   0   52.85    3.48
  14   9  13   99.69   11.12
  14  13   9  118.15    6.73
  15   5  14   61.53    3.39
  15  10  11   86.77    6.20
  15  11  10   93.08    6.88
  15  14   5   64.66    3.76
  17   6  11    1.43    1.24
  17  11   6    1.25    1.48
  18   1  11    3.78    2.46
  18  11   1    0.44    1.40
  19   2   9  119.98    7.19
  19   6   7   26.14    3.59
  19   7   6   26.89    2.23
  19   9   2  132.23    8.47
  21   1   2   33.83    3.68
  21   2   1   34.72    3.02
  15   9  12    8.52    5.23
  15  12   9    9.62    4.53
  15  15   0  912.01   71.27
  16   5  13   10.64    1.57
  16  13   5    8.04    2.93
  19   5   8   68.42    3.76
  19   8   5   66.64    3.31
  20   1   7   21.97    2.05
  20   5   5  158.47    6.08
  20   7   1   24.36    3.78
  21   3   0    1.17    1.63
  16  14   0  671.37   48.24
  18   8   8  535.20   40.14
  20   4   6    1.47    1.17
  20   6   4    0.14    0.92
  15  15   2  630.13   39.35
  18   3  11   11.86    1.50
  18   7   9  189.79   10.08
  18   9   7  194.72   11.35
  18  11   3   20.68    6.01
  21   2   3    2.35    1.29
  21   3   2   -0.60    1.11
  14  14   8   62.29    6.63
  16   2  14  629.96   44.88
  16  10  10  151.54   14.26
  16  14   2  642.06   50.20
  15   8  13  148.94    8.96
  15  13   8  151.85   11.79
  16   9  11   24.30    2.60
  16  11   9   22.66    2.39
  17   5  12   61.55    3.50
  17  12   5   67.66    3.61
  17  13   0  931.05   48.36
  19   4   9   64.54    4.17
  19   9   4   67.68    5.69
  20   3   7   91.40    4.75
  20   7   3  112.26    9.39
  21   1   4    0.87    1.01
  21   4   1    0.62    0.97
  18   6  10   -2.97    1.24
  18  10   6   -3.16    1.04
  17   2  13  724.33   39.68
  17  13   2  823.97   52.13
  19   1  10    8.15    1.59
  19  10   1   11.52    2.62
  16   8  12   29.25    4.37
  16  12   8   20.75    2.70
  20   8   0  232.03   18.33
  15  15   4  323.28   21.42
  21   3   4   13.45    8.70
  21   4   3    8.66    2.19
  21   5   0  107.26    4.86
  16   4  14  870.92   63.14
  16  14   4  935.98   68.41
  18  12   0  344.54   30.77
  20   2   8  169.87   14.39
  20   8   2  197.26   18.82
  15   7  14   48.91    4.05
  15  14   7   47.85    3.61
  17   9  10   53.42    4.77
  17  10   9   52.16    6.52
  18   5  11   32.54    2.23
  18  11   5   34.49    2.70
  19   3  10    2.67    1.33
  19  10   3    2.40    1.34
  21   2   5   58.42    3.04
  21   5   2   62.64    3.29
  18   2  12  310.27   23.83
  18  12   2  404.34   34.36
  20   6   6  264.43   17.09
  16   7  13   39.36    3.34
  16  13   7   39.89    3.36
  17   4  13  321.76   20.96
  17   8  11   47.74    5.16
  17  11   8   49.78    4.24
  17  13   4  320.66   17.39
  19   7   8   24.55    2.14
  19   8   7   32.77    3.34
  20   5   7  504.40   23.74
  20   7   5  469.25   17.55
  19   6   9   14.67    2.62
  19   9   6    9.85    1.15
  21   1   6    3.43    1.57
  21   6   1    2.42    0.95
  20   4   8   52.53    3.99
  20   8   4   58.79    6.40
  13  13  12   86.65   13.86
  16   1  15    3.38    2.05
  16  15   1    3.75    1.82
  17   7  12   15.10    1.63
  17  12   7   12.48    1.48
  19  11   0   65.21    3.91
  20   1   9    5.92    1.29
  20   9   1    7.94    1.40
  21   4   5   11.68    3.80
  21   5   4   12.18    2.23
  14  12  12  236.15   20.50
  18   4  12    5.94    1.43
  18  12   4    6.26    1.45
  22   0   0   13.61    2.49
  14  11  13   10.53    1.66
  14  13  11   16.09    3.02
  15  15   6    4.91    1.27
  17   1  14   -3.16    1.25
  17  14   1   -2.23    1.43
  18   9   9   22.64    1.91
  19   2  11   45.76    3.48
  19   5  10   86.88    3.76
  19  10   5   78.69    3.85
  19  11   2   54.64    5.09
  21   3   6   70.55    3.34
  21   6   3   69.89    2.79
  22   1   1    1.47    1.15
  16   6  14  125.00    9.09
  16  14   6  177.68   15.94
  18   8  10  277.12   24.13
  18  10   8  371.67   41.11
  22   2   0   41.38    6.61
  15  11  12   63.67    4.51
  15  12  11   63.17    4.07
  16   3  15    3.89    1.31
  16  15   3    3.25    1.31
  20   3   9  166.44    8.68
  20   9   3  185.97   11.29
  21   7   0   22.55    3.82
  14  14  10  152.12   13.75
  22   2   2  154.38   11.75
  15  10  13  442.41   26.20
  15  13  10  473.21   38.13
  17   3  14   22.52    2.30
  17   6  13   18.98    1.71
  17  13   6   28.41    3.71
  17  14   3   21.79    2.02
  18   1  13    8.64    1.43
  18   7  11    7.46    1.20
  18  11   7    7.04    1.13
  18  13   1    8.38    1.45
  21   2   7   34.22    5.46
  21   7   2   26.02    1.50
  22   1   3    5.71    1.10
  22   3   1   10.76    1.61
  16  11  11   21.02    2.16
  19   4  11    6.93    1.63
  19  11   4    6.73    1.06
  20   7   7  524.40   24.83
  16  10  12  315.32   28.53
  16  12  10  362.78   27.43
  20   6   8   96.55    6.27
  20   8   6  116.43    8.20
  20  10   0   24.11    2.99
  22   4   0   23.44    2.12
  15   9  14   38.09   14.48
  15  14   9   23.95    2.76
  18   3  13   32.67    2.10
  18  13   3   37.72    2.47
  21   5   6   69.34    2.39
  21   6   5   66.62    2.44
  22   3   3  116.89    7.76
  18   6  12   13.82    2.14
  18  12   6   11.21    2.07
  20   2  10   16.46    4.74
  20  10   2   13.40    2.69
  22   2   4   44.76    4.21
  22   4   2   44.91    3.87
  16   5  15   40.85    3.61
  16   9  13   75.88   13.35
  16  13   9   63.14    4.21
  16  15   5   36.02    3.31
  19   1  12   15.34    3.22
  19   8   9   13.75    1.63
  19   9   8   11.29    1.75
  19  12   1   12.87    1.68
  20   5   9  392.99   22.08
  20   9   5  393.80   19.71
  21   1   8   13.17    1.82
  21   4   7   62.36    3.34
  21   7   4   65.81    5.73
  21   8   1   13.96    1.87
  17   5  14   31.53    2.05
  17  10  11  169.48   11.15
  17  11  10  171.58   13.03
  17  14   5   35.86    2.51
  19   7  10   37.21    2.33
  19  10   7   41.34    3.20
  22   1   5   27.65    5.90
  22   5   1   23.69    1.84
  16  16   0 1717.99  127.55
  15  15   8  183.88   12.69
  17   9  12  100.44    6.65
  17  12   9  115.23    7.76
  17  15   0 1746.18   83.82
  19   3  12    6.66    3.89
  19  12   3    9.76    4.51
  21   3   8   80.07    4.81
  21   8   3   97.25   10.13
  16   8  14   10.36    5.50
  16  14   8    3.52    2.56
  16  16   2 1772.62  122.05
  20   4  10   15.15    1.79
  20  10   4   11.07    2.47
  22   4   4   29.57    3.41
  17   2  15 1433.33   70.67
  17  15   2 1390.43   65.15
  18   5  13   31.60   19.43
  18  13   5    4.15    1.40
  19   6  11    6.19    1.11
  19  11   6    7.00    1.17
  22   3   5  345.78   15.15
  22   5   3  364.80   16.40
  18  14   0 1203.49   84.08
  22   6   0  194.93   10.73
  17   8  13   73.87    5.32
  17  13   8   79.79    5.90
  20   1  11   22.94    2.14
  20  11   1   23.72    2.49
  21   9   0   55.34    3.62
  18   2  14 1019.15   60.43
  18  10  10  455.09   29.54
  18  14   2 1241.34   85.94
  22   2   6  102.49    6.42
  22   6   2  119.88    8.54
  18   9  11   11.17    2.09
  18  11   9   14.76    2.92
  21   2   9   51.84    3.61
  21   6   7  129.25    6.24
  21   7   6  120.62    4.08
  21   9   2   46.33    2.99
  16  16   4 1582.68  100.58
  20   8   8  244.19   19.94
  16   7  15   75.99    4.42
  16  15   7   86.24    6.08
  17   4  15  759.88   37.10
  17  15   4  759.34   40.16
  19   5  12   46.15    2.88
  19  12   5   44.53    2.55
  19  13   0  995.66   53.61
  20   3  11   89.16    5.85
  20   7   9  383.00   20.31
  20   9   7  389.69   17.06
  20  11   3   74.33    4.60
  21   5   8   78.45    3.84
  21   8   5   82.11    3.66
  23   1   0    5.02    1.45
  18   8  12  302.49   22.10
  18  12   8  330.19   24.92
  14  13  13   11.08    5.14
  17   7  14   11.40    1.84
  17  14   7   17.61    4.40
  19   2  13  758.48   37.54
  19  13   2  783.10   51.31
  22   1   7   47.57    2.99
  22   5   5  657.05   26.85
  22   7   1   44.81    2.90
  23   1   2    7.92    1.82
  23   2   1    9.95    1.52
  14  14  12  498.41   43.27
  18   4  14  419.22   38.75
  18  14   4  465.75   41.63
  20   6  10  400.01   22.22
  20  10   6  442.34   32.03
  22   4   6  124.93   14.44
  22   6   4  107.75    6.20
  15  12  13  283.13   17.61
  15  13  12  286.56   20.24
  21   4   9   16.58    1.93
  21   9   4   15.36    2.35
  23   3   0    5.34    1.57
  15  11  14   11.54    7.95
  15  14  11    2.10    1.75
  18   7  13    7.19    1.71
  18  13   7    7.28    2.90
  19   9  10   61.16    3.96
  19  10   9   73.11    6.33
  21   1  10   19.18    3.68
  21  10   1   20.04    8.02
  22   3   7  307.69   18.67
  22   7   3  296.87   14.19
  23   2   3   12.97    2.32
  23   3   2   10.13    1.75
  16  12  12  769.07   55.80
  20  12   0  706.03   51.07
  16  11  13   24.41    7.41
  16  13  11   22.02    2.17
  17   1  16    2.42    1.34
  17  16   1    1.82    1.41
  19   4  13  359.21   19.62
  19   8  11   79.10    4.60
  19  11   8   88.52    5.66
  19  13   4  349.01   25.33
  20   5  11  155.09   11.22
  20  11   5  136.53    6.93
  23   1   4   12.20    1.61
  23   4   1   10.32    1.20
  16  16   6  525.83   30.10
  20   2  12  360.04   29.09
  20  12   2  315.52   24.68
  22   8   0   43.02    4.81
  15  15  10  626.30   42.19
  17   6  15  113.64    5.92
  17  15   6  107.54    4.44
  18   1  15    5.51    2.62
  18  15   1    0.57    1.31
  21   3  10   80.00    3.99
  21  10   3   81.80    5.53
  16  10  14  314.03   36.32
  16  14  10  337.31   30.12
  22   2   8   35.74    3.00
  22   8   2   31.82    3.15
  17   3  16   20.73    3.59
  17  11  12  180.53    9.51
  17  12  11  190.37   11.44
  17  16   3   25.61    5.85
  19   7  12   77.74    7.21
  19  12   7   62.20    3.25
  21   7   8   52.14    3.04
  21   8   7   53.36    3.36
  23   3   4   62.80    4.74
  23   4   3   58.84    3.64
  23   5   0   25.56    1.77
  18   6  14  136.60   10.25
  18  14   6  174.89   10.75
  22   6   6   11.22    4.61
  17  10  13  304.66   15.96
  17  13  10  312.37   17.91
  18   3  15    5.94    1.38
  18  15   3    9.19    1.41
  19   1  14    2.81    2.40
  19  14   1    3.62    1.70
  21   6   9    6.70    1.17
  21   9   6    4.38    0.76
  22   5   7  659.88   24.46
  22   7   5  769.69   38.52
  23   2   5   74.04    4.44
  23   5   2   65.51    3.27
  20   4  12   99.92    8.38
  20  12   4  106.13    8.22
  16   9  15   55.52    3.92
  16  15   9   51.70    3.80
  20   9   9   84.81    5.76
  21  11   0  188.43   12.53
  20   8  10  391.21   28.14
  20  10   8  365.13   26.32
  22   4   8   51.63    3.76
  22   8   4   57.43    4.31
  17   9  14   24.27    1.98
  17  14   9   26.43    2.53
  18  11  11   65.77    3.84
  19   3  14   -0.09    1.29
  19   6  13   44.84    4.56
  19  13   6   38.41    2.60
  19  14   3    1.06    2.32
  21   2  11  116.08    7.39
  21   5  10   39.98    2.16
  21  10   5   43.20    2.53
  21  11   2  133.88   11.10
  22   1   9   23.60    1.79
  22   9   1   20.22    1.80
  23   1   6    5.87    0.81
  23   6   1    6.91    1.03
  18  10  12  558.65   43.29
  18  12  10  593.74   45.32
  17   5  16    3.91    2.14
  17  16   5    3.02    1.86
  20   1  13    8.29    2.21
  20   7  11   35.63    2.63
  20  11   7   37.38    2.51
  20  13   1    5.36    1.41
  23   4   5  152.10    6.68
  23   5   4  161.49    7.51
  18   5  15    7.00    2.47
  18   9  13   48.45    3.57
  18  13   9   46.36    2.88
  18  15   5    4.75    1.17
  22   3   9  299.11   18.31
  22   9   3  281.58   19.30
  23   3   6  142.89    5.36
  23   6   3  137.04    6.42
  16  16   8   14.39    2.09
  24   0   0   84.39   15.29
  17   8  15   38.06    2.83
  17  15   8   35.83    2.69
  17  17   0  525.92   46.28
  20   3  13   44.23    3.99
  20  13   3   33.85    2.40
  21   4  11   44.28    3.76
  21  11   4   46.68    3.09
  23   7   0   73.34    3.92
  24   1   1    6.68    1.50
  18  16   0  483.30   43.08
  20   6  12   25.19    2.26
  20  12   6   26.25    2.09
  24   2   0   32.21    3.91
  17  17   2  421.64   25.98
  19   5  14    0.94    1.08
  19  10  11  198.68   10.89
  19  11  10  216.55   16.56
  19  14   5    3.91    1.52
  22   7   7  519.02   21.76
  23   2   7   20.61    2.55
  23   7   2   23.24    3.48
  18   2  16  421.82   35.49
  18   8  14   27.22    4.42
  18  14   8   29.85    2.78
  18  16   2  392.05   35.72
  22   6   8  128.77    7.76
  22   8   6  114.38    6.75
  22  10   0  106.75    7.95
  24   2   2   22.04    2.63
  19   9  12   65.58    4.42
  19  12   9   65.79    3.98
  19  15   0  406.44   30.05
  21   1  12   10.36    1.41
  21   8   9   35.02    3.76
  21   9   8   29.40    3.87
  21  12   1   11.90    2.62
  24   1   3   28.64    3.00
  24   3   1   25.26    1.84
  14  14  14  725.71   79.70
  22   2  10   41.52    5.73
  22  10   2   45.73    5.11
  15  13  14   49.07    6.42
  15  14  13   51.49    5.66
  19   2  15  348.98   24.83
  19  15   2  322.66   20.88
  21   7  10   14.48    2.12
  21  10   7   12.28    1.45
  22   5   9  471.54   22.41
  22   9   5  437.80   23.40
  23   5   6  182.42    7.80
  23   6   5  183.72    7.78
  24   4   0  164.46   18.19
  15  15  12  523.02   39.75
  16  13  13   17.62    2.35
  17   7  16   10.45    1.20
  17  16   7    8.45    1.06
  17  17   4  106.41    6.38
  19   8  13   37.90    2.58
  19  13   8   26.51    2.32
  20   5  13    2.19    1.04
  20  13   5    5.18    1.54
  21   3  12   52.30    6.82
  21  12   3   51.53    4.88
  23   1   8   20.08    3.36
  23   4   7   10.66    1.17
  23   7   4   21.51    6.26
  23   8   1   21.23    3.20
  24   3   3  205.10   13.47
  16  12  14  481.62   35.63
  16  14  12  651.77   66.36
  18   4  16  143.65   11.08
  18  16   4  143.56    9.46
  20  14   0  112.84   13.98
  24   2   4  207.94   17.45
  24   4   2  186.78   14.83
  18   7  15   33.71    4.61
  18  15   7   26.00    2.07
  21   6  11    8.08    0.90
  21  11   6    5.50    0.83
  20   2  14   61.27    7.41
  20  10  10  725.00   42.97
  20  14   2   52.55    4.93
  22   4  10    2.05    1.10
  22  10   4    0.11    1.54
  16  11  15   34.06    2.93
  16  15  11   36.08    3.34
  17  12  13  303.44   20.59
  17  13  12  347.02   24.13
  19   4  15  102.93    8.54
  19  15   4   96.81    7.35
  20   9  11    5.20    1.61
  20  11   9   19.69   11.08
  23   3   8  202.32   11.01
  23   8   3  188.46   11.17
  24   1   5   45.04    4.05
  24   5   1   45.67    3.15
  17  11  14   52.44    4.22
  17  14  11   53.06    3.32
  19   7  14   99.13    5.78
  19  14   7   97.57    5.67
  22   1  11   27.34    2.56
  22  11   1   30.65    2.51
  20   8  12  151.06   11.98
  20  12   8  137.13    9.55
  24   4   4  275.02   22.06
  21   5  12   13.29    1.29
  21  12   5   11.52    1.36
  21  13   0   14.05    1.89
  23   9   0   14.48    2.37
  24   3   5  371.34   27.17
  24   5   3  322.80   16.12
  16  16  10   79.22    9.19
  18  12  12  796.71   65.17
  20   4  14   24.36    2.70
  20  14   4   35.46    5.50
  22   8   8  489.04   36.82
  24   6   0   26.27    2.16
  17  10  15  296.02   13.79
  17  15  10  253.19   16.33
  17  17   6   -1.87    0.83
  18   1  17    1.40    2.81
  18  11  13   38.46    2.63
  18  13  11   41.96    3.27
  18  17   1    2.32    1.61
  21   2  13    7.67    1.38
  21  13   2    7.90    2.23
  22   3  11  148.14    8.40
  22   7   9  321.46   16.46
  22   9   7  357.11   27.80
  22  11   3  159.67    9.69
  23   2   9   29.71    6.10
  23   6   7   29.91    1.63
  23   7   6   29.93    2.21
  23   9   2   23.21    1.80
  18   6  16   48.36    5.29
  18  16   6   51.28    4.31
  24   2   6   11.52    5.16
  24   6   2    6.86    1.01
  19   1  16   -0.62    1.34
  19  16   1   -0.14    1.33
  20   7  13    0.60    0.88
  20  13   7    3.46    1.18
  23   5   8  232.07   11.44
  23   8   5  224.29   10.43
  18  10  14  325.15   24.98
  18  14  10  429.79   33.05
  22   6  10   50.32    3.68
  22  10   6   62.43    5.59
  18   3  17    8.64    1.66
  18  17   3    8.25    2.03
  19   6  15    2.74    1.04
  19  15   6    1.47    0.81
  21   9  10   91.76    5.90
  21  10   9   86.42    5.69
  17   9  16    6.54    1.45
  17  16   9    3.25    1.24
  19   3  16    1.89    1.18
  19  11  12  215.98   14.76
  19  12  11  222.47   17.13
  19  16   3    3.89    1.63
  20   1  15    7.14    3.99
  20  15   1    1.63    1.24
  21   4  13    2.51    1.45
  21   8  11   27.17    2.58
  21  11   8   28.79    2.19
  21  13   4    2.79    1.63
  23   4   9   42.67    2.44
  23   9   4   44.38    3.13
  24   1   7   59.27    3.02
  24   5   5  450.26   25.63
  24   7   1   59.82    2.97
  25   1   0    4.74    3.64
  22  12   0    4.35    3.06
  24   4   6    4.10    1.89
  24   6   4    1.61    0.80
  18   9  15   34.95    3.16
  18  15   9   30.24    2.78
  19  10  13  211.71   16.47
  19  13  10  225.18   17.75
  22   5  11  274.24   16.19
  22  11   5  300.74   21.19
  23   1  10   22.06    4.60
  23  10   1   17.18    1.66
  25   1   2    1.70    1.47
  25   2   1    9.46    7.34
  20   6  14   71.52    5.89
  20  14   6   88.47   10.20
  22   2  12    7.34    3.11
  22  12   2   22.34   21.64
  20   3  15    6.24    1.27
  20  15   3    3.27    1.36
  21   7  12    5.96    2.23
  21  12   7    8.71    3.32
  24   3   7  357.11   15.64
  24   7   3  351.95   19.09
  25   3   0  136.76   10.02
  18   5  17   14.23    4.24
  18  17   5   15.38    2.97
  19   9  14   82.94    5.60
  19  14   9   81.80    5.55
  21   1  14    4.35    1.18
  21  14   1    2.74    1.34
  23   3  10  124.93    6.49
  23  10   3  133.07    6.91
  25   2   3  121.72    7.90
  25   3   2  146.83    9.93
  24   8   0   37.72    3.55
  17  17   8  181.29   10.99
  19   5  16   14.64    1.96
  19  16   5   19.62    6.20
  20  11  11   69.36    4.74
  23   7   8   55.86    2.10
  23   8   7   56.25    2.58
  25   1   4    8.82    2.07
  25   4   1   11.77    1.48
  18   8  16   72.81   12.67
  18  16   8   70.86   13.66
  20  10  12  571.22   44.77
  20  12  10  403.35   26.37
  22   4  12   37.69    5.71
  22  12   4   47.92    4.31
  24   2   8   58.47    4.07
  24   8   2   90.82   21.16
  15  15  14  103.97    6.73
  21   3  14   13.68    3.08
  21   6  13   24.20    1.89
  21  13   6   25.45    1.87
  21  14   3   16.95    4.56
  22   9   9   81.61    4.49
  23   6   9   18.03    1.24
  23   9   6   18.58    1.08
  16  14  14  679.27   59.52
  18  18   0 1200.91   95.80
  22   8  10  283.45   24.48
  22  10   8  318.82   21.41
  24   6   6   58.70    3.34
  16  13  15    8.02    1.47
  16  15  13    5.53    1.43
  19   8  15  116.47    8.24
  19  15   8  117.79    7.67
  19  17   0 1112.69   76.36
  20   5  15    7.80    1.13
  20   9  13   61.02    4.17
  20  13   9   51.91    3.46
  20  15   5    8.61    1.73
  23  11   0   14.92    2.60
  24   5   7  516.19   19.96
  24   7   5  548.66   28.90
  25   3   4  115.46    6.95
  25   4   3  131.49    8.66
  25   5   0   24.78    3.69
  18  18   2 1058.79   66.76
  17  13  14   90.17    7.74
  17  14  13  120.46    8.73
  19   2  17  724.51   38.20
  19  17   2  696.60   39.35
  22   1  13    6.43    1.63
  22   7  11   83.50    4.83
  22  11   7   75.51    3.85
  22  13   1    8.48    1.34
  23   2  11   11.33    2.24
  23   5  10  177.71    8.80
  23  10   5  176.48   10.11
  23  11   2   19.44   12.16
  25   2   5   12.96    2.23
  25   5   2   15.11    2.76
  16  16  12  467.43   36.09
  20  16   0  617.71   59.99
  24   4   8   21.11    2.30
  24   8   4   18.19    1.61
  17  12  15  331.46   22.50
  17  15  12  340.74   22.29
  24   1   9   36.71    2.70
  24   9   1   35.69    2.93
  20   2  16  499.17   41.29
  20   8  14  132.46   11.42
  20  14   8  130.29   10.66
  20  16   2  522.31   44.79
  18   7  17   31.00    4.88
  18  13  13   71.23    6.82
  18  17   7   25.97    2.28
  21   5  14    5.62    3.16
  21  10  11  113.62    9.10
  21  11  10  110.39    6.93
  21  14   5    5.74    2.44
  22   3  13   40.18    3.27
  22  13   3   31.82    3.11
  25   1   6   15.55    1.91
  25   6   1   16.85    1.94
  18  12  14  468.27   31.71
  18  14  12  338.74   23.42
  18  18   4  654.01   46.35
  22   6  12   55.98    4.67
  22  12   6   62.03    6.19
  17  11  16    2.02    3.11
  17  16  11   -1.87    2.53
  19   4  17  377.91   26.14
  19   7  16   42.19    2.47
  19  16   7   44.81    2.62
  19  17   4  433.28   32.63
  21   9  12   83.78    8.64
  21  12   9   71.22    5.57
  21  15   0  189.89   13.89
  23   4  11   -2.30    1.04
  23  11   4   -0.12    1.10
  24   3   9  302.05   21.74
  24   9   3  331.16   24.38
  25   4   5    2.69    3.78
  25   5   4   -0.09    1.24
  18  11  15   57.62    4.10
  18  15  11   61.00    4.22
  21   2  15  170.36   13.35
  21  15   2  152.54   14.28
  25   3   6  173.01   11.05
  25   6   3  187.56   12.14
  20   4  16  238.77   20.68
  20  16   4  209.07   20.06
  19  12  13  221.57   12.78
  19  13  12  221.23   15.13
  20   7  15   39.21    3.48
  20  15   7   34.57    2.58
  21   8  13  105.72    5.96
  21  13   8  116.41    6.06
  23   1  12    5.99    1.93
  23   8   9    4.44    1.38
  23   9   8    1.87    0.81
  23  12   1    5.32    2.00
  24   7   7  476.48   16.79
  25   7   0   90.50    5.39
  24   6   8   23.93    2.60
  24   8   6   23.65    2.32
  24  10   0    1.71    2.09
  26   0   0   50.84   12.02
  17  17  10  501.86   32.82
  19  11  14  110.32    7.28
  19  14  11   94.69    9.79
  22   5  13   12.14    2.07
  22  13   5   12.80    1.94
  23   7  10   27.93    1.61
  23  10   7   33.27    3.32
  25   2   7  100.22    5.83
  25   7   2   97.94    5.87
  26   1   1   -1.91    1.11
  18  10  16  243.24   21.14
  18  16  10  249.06   20.54
  22  14   0   51.81    6.22
  24   2  10    6.05    3.08
  24  10   2    1.57    1.38
  26   2   0  136.51   11.29
  21   4  15   55.89    5.44
  21  15   4   52.37    3.32
  23   3  12   54.34    6.01
  23  12   3   40.55    2.97
  24   5   9  412.33   34.84
  24   9   5  330.54   16.77
  18  18   6  445.83   33.02
  22   2  14   34.57    6.89
  22  10  10  274.54   19.20
  22  14   2   24.30    2.58
  26   2   2  372.96   32.86
  19   1  18    2.05    2.40
  19   6  17   97.93    6.33
  19  10  15  312.37   19.05
  19  15  10  354.14   20.65
  19  17   6  105.00    6.91
  19  18   1    2.95    1.24
  21   7  14   12.41    0.99
  21  14   7   15.41    1.25
  22   9  11   15.25    1.63
  22  11   9   19.83    3.23
  23   6  11   11.77    1.06
  23  11   6   11.05    0.99
  25   5   6   43.77    7.12
  25   6   5   38.23    2.51
  26   1   3   14.12    1.57
  26   3   1   16.00    3.39
  20  12  12  527.77   43.25
  20   1  17    4.53    1.33
  20  11  13   69.77    4.44
  20  13  11   79.01    6.27
  20  17   1    5.29    1.70
  25   1   8   25.84    1.38
  25   4   7   83.66    4.44
  25   7   4   76.71    4.86
  25   8   1   29.20    1.79
  20   6  16   58.40    4.63
  20  16   6   46.89    3.52
  22   8  12  289.67   21.81
  22  12   8  347.19   24.92
  24   4  10    6.84    1.40
  24  10   4    8.59    1.29
  26   4   0   33.81    4.12
  18   9  17   66.46    5.02
  18  17   9   65.65    5.57
  19   3  18    8.02    1.27
  19  18   3    8.45    1.96
  26   3   3   64.55    5.32
  20  10  14  448.81   31.57
  20  14  10  465.80   29.98
  22   4  14   14.09    1.80
  22  14   4   15.22    1.64
  26   2   4    6.61    1.52
  26   4   2    4.42    1.11
  19   9  16   37.84    3.02
  19  16   9   34.31    2.21
  20   3  17    9.63    1.56
  20  17   3   10.69    1.48
  21   1  16    6.50    1.48
  21  16   1    4.56    1.33
  23   5  12   36.73    2.79
  23  12   5   41.13    2.56
  23  13   0    8.13    1.89
  24   1  11   36.17    9.60
  24  11   1   28.83    4.31
  25   3   8  188.62    8.45
  25   8   3  200.57    8.15
  21   6  15   13.36    1.71
  21  15   6   12.41    1.75
  22   7  13    8.56    1.86
  22  13   7    6.73    0.87
  23   2  13    4.21    1.98
  23  13   2    5.92    1.24
  26   1   5   17.39    1.52
  26   5   1   14.76    1.71
  24   8   8   70.99    3.96
  16  15  15    3.66    1.54
  20   9  15   47.11    2.76
  20  15   9   51.84    3.66
  21   3  16   12.74    1.45
  21  11  12  129.49   12.21
  21  12  11  112.08    7.32
  21  16   3   12.20    1.68
  24   3  11  111.31    9.49
  24   7   9  302.93   13.24
  24   9   7  310.06   14.71
  24  11   3  105.70    7.42
  25   9   0   11.22    4.91
  16  16  14  339.59   30.30
  26   4   4  141.34   10.73
  17  14  15  149.50   12.30
  17  15  14  147.42    9.42
  19   5  18    9.47    2.58
  19  18   5    6.19    1.20
  21  10  13  235.96   17.68
  21  13  10  240.82   11.56
  22   1  15    0.27    1.25
  22  15   1   -0.28    1.34
  23   9  10    9.97    7.57
  23  10   9    3.32    1.48
  25   2   9    5.76    2.24
  25   6   7  105.01    4.65
  25   7   6  109.96    6.17
  25   9   2    3.80    1.08
  26   3   5  129.32   13.68
  26   5   3  124.90   10.41
  18  18   8  126.84    7.94
  24   6  10   69.01    6.15
  24  10   6   86.61    7.62
  26   6   0  235.36   19.09
  17  13  16    2.26    1.40
  17  16  13    1.01    1.45
  19   8  17    2.46    1.25
  19  17   8    2.00    0.90
  20   5  17    9.01    1.91
  20  17   5    5.07    1.48
  23   4  13    1.10    1.75
  23   8  11   23.63    1.63
  23  11   8   22.96    1.48
  23  13   4    0.37    1.50
  25   5   8   82.55    3.94
  25   8   5   91.77    4.31
  18  14  14  464.99   36.15
  22   6  14    5.51    1.40
  22  14   6    2.65    1.15
  26   2   6  291.58   25.51
  26   6   2  293.39   20.13
  18  13  15   22.31    2.14
  18  15  13   17.46    1.79
  21   9  14   65.19    5.55
  21  14   9   70.63    4.75
  22   3  15    2.40    1.24
  22  15   3    4.14    2.28
  20   8  16    1.17    1.43
  20  16   8   -0.37    0.78
  24  12   0   12.83   12.11
  17  17  12  450.37   29.93
  19  19   0  135.86   15.66
  21   5  16   24.15    1.98
  21  16   5   29.59    2.79
  23   7  12    1.66    2.19
  23  12   7    6.81    3.29
  24   5  11  125.91   11.26
  24  11   5  121.40    9.67
  25   4   9    2.56    1.03
  25   9   4    6.10    2.00
  18  12  16  422.19   40.07
  18  16  12  393.75   35.63
  20  18   0   98.05   10.92
  24   2  12    2.37    1.64
  24  12   2    0.71    1.68
  19  13  14  122.42    7.60
  19  14  13  131.77    9.93
  19  19   2   57.71    5.11
  22  11  11   10.87    1.29
  23   1  14    3.04    1.33
  23  14   1    2.05    1.33
  25   1  10   21.28    5.04
  25  10   1   13.98    1.31
  26   1   7   19.20    1.57
  26   5   5  213.86   13.33
  26   7   1   24.46    2.56
  20   2  18   49.33    5.67
  20  18   2   68.42   19.69
  22  10  12  258.69   21.02
  22  12  10  291.55   19.18
  26   4   6   16.01    2.33
  26   6   4   13.56    1.75
  19  12  15  354.85   23.07
  19  15  12  375.65   26.43
  21   8  15   23.26    8.84
  21  15   8   13.61    1.01
  21  17   0   33.55    4.35
  27   1   0   30.90    2.51
  18  11  17   27.08    2.05
  18  17  11   42.76   11.08
  19   7  18    7.85    1.33
  19  18   7    6.38    0.90
  21   2  17   12.53    1.61
  21  17   2   19.60    3.52
  22   5  15   12.44    1.57
  22   9  13   33.21    1.86
  22  13   9   34.47    2.05
  22  15   5   12.60    1.54
  23   3  14    4.63    1.25
  23   6  13    9.95    1.15
  23  13   6   14.92    2.42
  23  14   3   15.78    7.71
  25   3  10  137.20    8.91
  25  10   3  131.00    7.87
  26   3   7  124.46    7.46
  26   7   3  140.65    8.48
  27   1   2   31.07    3.18
  27   2   1   29.55    2.35
  24   4  12    4.61    1.15
  24  12   4    5.62    1.82
  19  11  16   15.78    3.00
  19  16  11   12.97    1.41
  19  19   4    8.22    2.14
  20   7  17   23.17    2.07
  20  13  13  126.10    7.99
  20  17   7   29.64    3.06
  24   9   9  148.74    9.05
  25   7   8  119.93    4.97
  25   8   7  119.86    4.83
  27   3   0   19.57    1.63
  20   4  18    7.64    1.43
  20  12  14  353.68   26.92
  20  14  12  494.38   49.10
  20  18   4   13.20    2.49
  22  16   0   13.19    2.46
  24   8  10   90.75    6.72
  24  10   8  102.52    6.68
  26   8   0    9.79    0.87
  25   6   9   13.56    1.04
  25   9   6   15.02    1.01
  27   2   3   26.50    2.99
  27   3   2   22.66    2.05
  22   2  16   31.69    6.52
  22   8  14   31.25    2.39
  22  14   8   35.09    3.92
  22  16   2   17.89    2.00
  26   2   8   22.50    2.63
  26   8   2   20.01    1.73
  20  11  15  110.00    5.85
  20  15  11  109.08    7.55
  21   4  17    2.24    1.24
  21   7  16   49.35    3.25
  21  16   7   50.34    4.01
  21  17   4    2.32    1.56
  24   1  13    4.17    1.24
  24   7  11   55.86    3.73
  24  11   7   50.71    3.23
  24  13   1    5.74    1.79
  25  11   0    5.64    1.52
  27   1   4   19.21    1.57
  27   4   1   15.94    1.59
  18  18  10    2.26    1.25
  26   6   6  143.44   10.11
  19  10  17   25.72    2.12
  19  17  10   31.13    2.28
  23   5  14    3.91    2.14
  23  10  11   37.46    2.76
  23  11  10   36.17    2.07
  23  14   5    1.80    1.10
  25   2  11    2.46    1.18
  25   5  10   52.22    3.46
  25  10   5   61.25    4.61
  25  11   2    1.04    1.29
  26   5   7  251.23   15.36
  26   7   5  252.91   13.58
  21  12  13  196.40   12.66
  21  13  12  219.59   13.91
  23   9  12    8.33    0.92
  23  12   9    8.57    1.15
  23  15   0   60.26    6.06
  24   3  13   11.42    1.43
  24  13   3   13.75    2.02
  27   3   4    8.10    1.47
  27   4   3    7.80    1.24
  27   5   0  177.63   13.04
  20  10  16    1.68    1.20
  20  16  10    1.98    1.03
  22   4  16    8.75    1.59
  22  16   4    9.67    1.87
  24   6  12   16.42    3.18
  24  12   6   17.92    2.39
  26   4   8   20.26    1.94
  26   8   4   20.93    2.24
  19  19   6    0.62    1.40
  21  11  14   59.73    4.31
  21  14  11   66.00    4.10
  22   7  15   54.48    4.08
  22  15   7   46.58    3.55
  23   2  15   34.59    3.15
  23  15   2   46.33    3.87
  26   1   9    4.60    0.88
  26   9   1    5.66    0.95
  27   2   5  113.25    7.88
  27   5   2  141.76   12.67
  20   6  18   -2.21    1.01
  20  18   6   -0.83    1.03
  20   1  19   -3.09    1.33
  20  19   1    0.49    2.03
  23   8  13   13.35    1.27
  23  13   8   10.96    0.97
  25   4  11    0.18    1.40
  25  11   4   -0.57    1.01
  19   9  18    0.07    1.18
  19  18   9    0.07    0.85
  21   1  18   -1.73    1.29
  21   6  17    0.88    1.29
  21  10  15   29.34    2.46
  21  15  10   32.40    2.76
  21  17   6    4.30    2.37
  21  18   1   -2.58    1.22
  26   3   9   73.83    4.44
  26   9   3   79.52    5.46
  27   1   6    6.77    1.33
  27   6   1    8.73    1.34
  16  16  16  186.18   29.54
  17  15  16    6.49    1.34
  17  16  15   11.67    1.73
  20   3  19   -1.52    1.24
  20   9  17   49.97    3.22
  20  17   9   55.71    4.61
  20  19   3   -0.42    1.20
  23   4  15   17.80    1.98
  23  15   4   22.91    2.53
  24   5  13   -0.78    1.38
  24  13   5   -0.62    1.11
  25   1  12   -0.88    1.70
  25   8   9   11.19    0.81
  25   9   8   11.98    1.13
  25  12   1    0.67    1.31
  27   4   5  101.23    7.55
  27   5   4  109.94    8.45
  22  12  12  340.25   29.17
  24  14   0  121.03   13.04
  17  17  14  301.15   18.17
  18  15  15   17.29    2.10
  21   3  18   16.90    1.96
  21  18   3   19.16    3.48
  22   1  17   -0.51    1.22
  22  11  13   30.24    2.37
  22  13  11   32.42    2.95
  22  17   1    2.44    2.03
  23   7  14   16.60    1.75
  23  14   7   14.42    1.77
  25   7  10   59.85    4.12
  25  10   7   59.87    3.99
  26   7   7  281.14   17.23
  27   3   6   -0.62    0.90
  27   6   3   -2.63    0.94
  18  14  16  289.80   22.57
  18  16  14  262.35   23.12
  22   6  16   11.52    2.72
  22  16   6   14.05    4.05
  24   2  14  113.87   10.92
  24  10  10  135.56    9.07
  24  14   2  122.95   10.29
  26   6   8   10.52    2.40
  26   8   6    8.94    1.15
  26  10   0    7.23    1.45
  21   9  16   44.86    2.53
  21  16   9   51.60    3.23
  24   9  11   16.90    2.62
  24  11   9   17.75    1.38
  25   3  12   25.54    3.16
  25  12   3   31.29    2.90
  27   7   0   -0.21    0.83
  22  10  14   38.78    3.69
  22  14  10   41.22    4.24
  26   2  10    9.40    1.45
  26  10   2    9.16    1.38
  18  13  17   31.75    2.76
  18  17  13   31.20    3.25
  19  14  15  196.52   15.11
  19  15  14  163.10   11.81
  22   3  17   10.34    1.47
  22  17   3    5.23    1.38
  25   6  11   -0.25    1.03
  25  11   6   -2.42    0.88
  26   5   9  131.26    8.59
  26   9   5  110.74    6.82
  27   2   7    1.41    1.63
  27   7   2   -1.91    0.87
  24   8  12   25.61    2.63
  24  12   8   23.35    2.10
  28   0   0  220.00   35.16
  19  13  16   13.27    1.80
  19  16  13   14.76    4.08
  19  19   8   13.58    1.20
  20   5  19    5.73    1.50
  20  19   5    8.13    1.38
  23   1  16    0.48    1.15
  23  16   1    3.48    1.22
  28   1   1   -2.55    1.15
  20   8  18    2.55    0.94
  20  18   8    0.11    0.72
  24   4  14   41.79    4.68
  24  14   4   47.00    5.82
  28   2   0    2.62    1.17
  21   5  18   17.85    2.03
  21  18   5   17.02    1.91
  22   9  15   73.92    4.53
  22  15   9   75.03    4.83
  23   6  15   24.96    2.69
  23  15   6   26.50    1.96
  27   5   6  153.34   11.22
  27   6   5  152.08    9.00
  18  18  12    2.28    1.25
  20  14  14  392.44   37.61
  26   4  10   15.20    1.91
  26  10   4   17.29    1.80
  28   2   2   99.37   10.22
  19  12  17   50.69    3.87
  19  17  12   52.62    7.07
  20  13  15   71.27    5.25
  20  15  13   59.37    6.43
  21   8  17    8.13    0.88
  21  17   8    8.70    1.11
  23   3  16    4.88    1.24
  23  11  12   48.27    3.20
  23  12  11   59.71    5.43
  23  16   3    6.70    1.29
  24   7  13    0.88    0.80
  24  13   7    0.11    1.01
  25   5  12    6.49    1.41
  25  12   5    5.97    1.20
  25  13   0   84.35    7.55
  27   1   8   10.50    1.10
  27   4   7    0.11    0.85
  27   7   4    3.34    1.11
  27   8   1   10.08    1.18
  28   1   3   -0.16    1.24
  28   3   1   -0.11    1.11
  22   5  17   17.99    1.98
  22  17   5   13.79    1.59
  23  10  13   12.00    1.20
  23  13  10   15.04    1.25
  25   2  13   67.50    5.80
  25  13   2   54.18    3.80
  26   1  11    3.46    0.97
  26  11   1    3.02    0.97
  20  12  16   34.01    4.17
  20  16  12   35.48    4.14
  20  20   0  912.54   79.54
  28   4   0  333.00   27.50
  21  19   0  523.42   36.15
  24   1  15    2.56    1.31
  24  15   1   -0.11    2.02
  27   3   8    4.08    0.88
  27   8   3    3.00    0.67
  28   3   3    7.87    1.91
  20  20   2  652.39   41.59
  22   8  16   10.99    1.04
  22  16   8   12.41    1.24
  26   8   8   17.91    2.00
  28   2   4   28.97    3.00
  28   4   2   37.95   12.80
  19  11  18    9.37    1.41
  19  18  11   10.16    1.24
  21   2  19  343.60   22.71
  21  13  14  111.09    8.98
  21  14  13  109.24    8.31
  21  19   2  390.59   34.47
  23   9  14   35.16    2.03
  23  14   9   32.29    2.42
  25   9  10    7.83    1.52
  25  10   9    5.51    0.65
  26   3  11   13.13    1.43
  26   7   9  142.59    8.13
  26   9   7  147.28    6.86
  26  11   3   12.32    1.50
  22  18   0  161.38   15.22
  24   6  14   29.02    3.00
  24  14   6   38.04    3.45
  20   7  19   21.23    3.43
  20  11  17   47.76    4.44
  20  17  11   57.55    5.23
  20  19   7   17.64    2.49
  21  12  15   41.61    5.60
  21  15  12   50.64    3.78
  23   5  16   22.63    2.23
  23  16   5   18.98    1.93
  24   3  15    3.29    1.11
  24  15   3    8.52    2.74
  25   4  13   41.95    3.61
  25   8  11    3.57    0.97
  25  11   8    2.47    0.71
  25  13   4   39.24    3.84
  27   9   0   28.51    2.10
  28   1   5    1.47    1.08
  28   5   1   -0.60    1.01
  22   2  18  100.08   13.06
  22  18   2  106.87   30.00
  26   6  10    2.35    0.80
  26  10   6    4.01    1.24
  21   7  18   25.05    2.24
  21  18   7   24.75    2.26
  27   2   9   11.52    1.06
  27   6   7   15.87    2.21
  27   7   6   12.18    1.08
  27   9   2   13.70    2.16
  20  20   4  287.41   24.75
  28   4   4  256.04   18.49
  21   4  19  119.33   11.29
  21  11  16   40.60    4.07
  21  16  11   37.31    3.50
  21  19   4  118.48   11.52
  23   8  15   18.58    1.29
  23  15   8   19.81    1.31
  23  17   0    5.97    1.22
  24  11  11   -0.28    0.85
  25   7  12    6.38    0.88
  25  12   7    5.78    0.92
  27   5   8  121.12    6.38
  27   8   5  125.34    7.30
  28   3   5   17.85    2.10
  28   5   3   25.59    2.86
  24  10  12   24.61    2.56
  24  12  10   21.97    2.02
  26  12   0   32.72    3.27
  28   6   0    8.64    3.94
  19  19  10   37.90    3.32
  22   7  17   30.05    2.79
  22  13  13   62.47    4.45
  22  17   7   33.09    2.93
  23   2  17    2.51    1.25
  23  17   2    1.01    1.24
  25   1  14    0.88    1.06
  25  14   1    0.44    1.13
  26   5  11   14.26    1.70
  26  11   5   16.72    2.56
  20  10  18   -0.19    0.81
  20  18  10    3.27    1.86
  22   4  18   36.48    4.86
  22  12  14   24.20    3.09
  22  14  12   26.97    2.70
  22  18   4   39.65    4.30
  26   2  12   12.83    1.98
  26  12   2   12.76    1.80
  28   2   6   32.61    3.73
  28   6   2   20.04    2.42
  24   5  15   10.34    1.38
  24   9  13    2.05    0.72
  24  13   9    2.46    0.64
  24  15   5   12.60    1.71
  27   4   9    2.60    0.65
  27   9   4    2.70    0.71
  21  10  17   20.01    1.77
  21  17  10   22.48    1.86
  22  11  15   84.83    5.66
  22  15  11   95.40    7.14
  25   3  14    1.24    1.06
  25   6  13   11.95    1.43
  25  13   6   10.55    1.25
  25  14   3   -1.04    1.10
  27   1  10    2.49    0.92
  27  10   1    3.61    0.78
  24  16   0   30.97    3.48
  17  17  16   36.22    3.85
  23   4  17    3.29    2.60
  23   7  16   24.06    2.07
  23  16   7   21.55    1.98
  23  17   4    0.83    1.33
  28   1   7   -0.39    0.83
  28   5   5   70.81    5.90
  28   7   1   -1.29    0.90
  18  16  16  154.29   14.23
  20  20   6  118.27    9.16
  24   2  16   10.18    2.02
  24   8  14    7.88    1.29
  24  14   8    9.46    1.24
  24  16   2   10.15    2.02
  26   4  12   36.48    3.52
  26  12   4   40.96    3.87
  28   4   6   21.53    5.53
  28   6   4   12.82    1.86
  18  15  17    6.05    1.24
  18  17  15    4.60    1.18
  21   6  19   51.44    4.61
  21  19   6   52.67    4.08
  26   9   9   58.49    2.95
  27   3  10    0.62    0.74
  27  10   3   -0.16    0.81
  22  10  16    4.68    0.97
  22  16  10    5.30    1.01
  26   8  10   12.43    1.91
  26  10   8    7.90    1.40
  19  15  16   26.16    2.28
  19  16  15   26.99    2.40
  20   9  19   18.35    1.52
  20  19   9   19.83    1.63
  21   1  20   -2.21    1.15
  21  20   1   -1.93    1.24
  23  12  13    9.44    1.25
  23  13  12    8.10    1.24
  27   7   8   17.34    4.65
  27   8   7   12.06    1.20
  28   3   7    5.82    1.06
  28   7   3    6.19    1.34
  29   1   0   34.08    3.92
  18  18  14    6.70    1.34
  22   6  18    7.51    1.36
  22  18   6    9.79    1.24
  19  14  17   35.32    2.97
  19  17  14   39.42    6.54
  21   9  18   12.59    1.15
  21  18   9   18.54    3.68
  22   1  19    0.30    1.87
  22  19   1    3.06    1.84
  23  11  14   33.78    2.37
  23  14  11   34.49    3.02
  25   5  14    6.29    3.18
  25  10  11    3.31    0.76
  25  11  10    1.56    0.67
  25  14   5    4.56    1.38
  26   1  13   -1.24    1.11
  26   7  11   13.35    1.36
  26  11   7   12.96    1.27
  26  13   1    0.42    1.01
  27   6   9    8.87    0.87
  27   9   6    7.88    0.81
  29   1   2   14.51    1.91
  29   2   1   20.20    2.78
  24   4  16   11.26    1.89
  24  16   4   13.40    2.72
  28   8   0  104.62    9.63
  20  15  15   64.08    5.92
  21   3  20    3.39    1.52
  21  20   3    4.70    1.11
  24   7  15   22.29    2.16
  24  15   7   21.23    1.84
  25   9  12    0.49    0.65
  25  12   9   -0.53    0.60
  25  15   0   30.30    3.20
  27  11   0    2.00    0.85
  29   3   0   31.13    3.15
  20  14  16   15.93    1.82
  20  16  14   14.88    2.14
  28   2   8    8.18    1.84
  28   8   2   10.23    1.64
  19  13  18    2.16    1.11
  19  18  13    2.17    1.08
  22   3  19    5.34    1.34
  22   9  17   60.19    4.15
  22  17   9   66.02    4.44
  22  19   3    9.85    1.66
  23   1  18    6.93    1.18
  23   6  17    3.54    1.91
  23  10  15   11.35    1.08
  23  15  10   12.11    1.03
  23  17   6    1.27    0.97
  23  18   1    9.65    1.45
  25   2  15   33.41    3.94
  25  15   2   28.07    3.68
  26   3  13    1.06    1.04
  26  13   3    0.35    0.99
  27   2  11    3.11    1.31
  27   5  10   47.88    2.93
  27  10   5   42.83    2.79
  27  11   2    0.74    0.94
  29   2   3   20.20    2.05
  29   3   2   30.01    3.66
  26   6  12    0.83    0.85
  26  12   6    0.28    0.88
  28   6   6   13.54    2.37
  20  13  17   51.28    4.31
  20  17  13   52.14    4.70
  25   8  13    2.83    0.80
  25  13   8    3.68    0.83
  28   5   7   62.50    6.82
  28   7   5   63.46    6.91
  29   1   4    9.95    1.54
  29   4   1   11.07    1.57
  21  14  15   24.04    5.80
  21  15  14   18.29    1.82
  23   3  18   20.10    2.09
  23  18   3   19.57    2.09
  20  20   8  134.18   12.73
  24  12  12    2.55    0.87
  28   4   8   62.86    5.09
  28   8   4   77.37    7.04
  19  19  12   51.37    4.33
  21   5  20    2.44    1.17
  21   8  19   30.12    2.33
  21  13  16   22.78    2.03
  21  16  13   29.38    4.93
  21  19   8   30.88    3.39
  21  20   5    2.23    1.11
  23   9  16   25.72    2.00
  23  16   9   24.43    1.52
  24   1  17    1.18    1.24
  24  11  13    3.50    1.71
  24  13  11    3.22    1.04
  24  17   1    2.86    1.24
  25   4  15   20.29    2.49
  25  15   4   22.82    2.30
  27   4  11    0.65    0.83
  27  11   4    0.87    0.85
  28   1   9   -0.11    0.64
  28   9   1    1.93    1.08
  29   3   4   24.57    3.08
  29   4   3   24.16    2.93
  29   5   0    5.53    1.18
  20  12  18    2.30    1.01
  20  18  12    1.52    1.06
  24   6  16    3.43    1.17
  24  16   6    4.67    1.34
  22   5  19   10.64    1.68
  22  19   5   16.03    2.37
  25   7  14    3.08    1.04
  25  14   7    3.18    0.95
  26   5  13    1.61    1.20
  26  13   5    0.02    0.90
  29   2   5    2.53    1.11
  29   5   2    3.76    1.45
  22   8  18   29.36    4.38
  22  18   8   18.61    2.17
  24  10  14    5.06    1.01
  24  14  10    6.01    1.06
  26  14   0   35.28    3.68
  21  12  17   25.37    2.67
  21  17  12   20.95    1.96
  24   3  17   23.58    2.56
  24  17   3   21.60    2.46
  27   1  12    3.68    2.90
  27   8   9    6.52    0.80
  27   9   8    6.65    0.69
  27  12   1    2.10    0.97
  28   3   9   -0.09    0.64
  28   9   3   -0.04    0.62
  22  14  14    1.38    0.97
  26   2  14   16.51    1.96
  26  10  10    2.47    0.64
  26  14   2   11.95    1.82
  22  13  15   56.93    4.72
  22  15  13   57.92    5.60
  23   5  18   42.25    4.42
  23  18   5   45.14    4.10
  26   9  11    9.19    0.95
  26  11   9   10.75    1.38
  27   7  10    0.44    0.62
  27  10   7    1.01    0.62
  29   1   6    6.70    1.11
  29   6   1    5.46    1.17
  20  11  19   40.51    4.40
  20  19  11   37.88    3.36
  21  21   0    0.88    1.38
  23   8  17    0.90    1.08
  23  17   8    2.99    1.54
  24   9  15   17.82    1.36
  24  15   9   14.62    1.11
  25   1  16    0.07    1.13
  25  16   1    1.75    1.15
  27   3  12   -0.34    0.92
  27  12   3    0.99    0.85
  28   7   7   35.76    3.00
  29   4   5    0.32    0.94
  29   5   4    1.27    1.04
  22  12  16   13.20    9.93
  22  16  12    5.66    1.59
  22  20   0    1.77    1.25
  26   8  12    2.76    0.81
  26  12   8    2.81    0.80
  28   6   8    1.40    0.94
  28   8   6   -0.05    0.74
  28  10   0   24.09    2.03
  21  11  18    7.48    1.11
  21  18  11    6.29    1.01
  21  21   2    2.62    1.24
  25   6  15   10.92    1.66
  25  15   6    9.81    1.38
  27   6  11    3.04    0.76
  27  11   6    1.68    0.76
  29   3   6   10.55    1.40
  29   6   3   10.71    1.34
  22   2  20   12.04    1.68
  22  20   2   12.37    2.33
  26   4  14   23.05    2.67
  26  14   4   20.70    2.51
  28   2  10    1.04    0.69
  28  10   2    0.19    0.67
  21   7  20    4.72    0.99
  21  20   7    3.08    1.03
  23  19   0    8.82    1.47
  24   5  17   60.33    6.27
  24  17   5   48.63    5.14
  25   3  16   16.67    2.07
  25  11  12    2.00    0.92
  25  12  11    3.22    0.80
  25  16   3   12.85    1.52
  28   5   9   10.68    1.15
  28   9   5   11.67    1.10
  29   7   0   18.01    2.69
  22   7  19   16.79    2.17
  22  11  17   46.29    3.84
  22  17  11   36.08    2.67
  22  19   7   18.44    2.07
  23   2  19   13.61    1.82
  23  13  14    4.40    1.15
  23  14  13    5.66    1.04
  23  19   2   13.13    2.00
  25  10  13    3.61    0.65
  25  13  10    3.45    0.69
  26   7  13    1.38    0.97
  26  13   7    1.24    0.92
  29   2   7   24.38    2.79
  29   7   2   25.26    3.04
  24   8  16    5.74    1.17
  24  16   8    4.24    0.90
  21  21   4   11.29    1.43
  23  12  15    8.77    1.45
  23  15  12    5.78    1.18
  27   5  12   14.41    1.38
  27  12   5   13.01    1.29
  27  13   0    5.59    0.97
  20  20  10  122.97    8.59
  22   4  20   19.76    2.88
  22  20   4   21.16    6.63
  24  18   0  108.74    9.99
  28   4  10   39.19    3.02
  28  10   4   45.14    4.08
  30   0   0  170.72   29.96
  18  17  17    4.91    1.22
  21  10  19   11.81    0.87
  21  19  10   13.52    1.06
  23   7  18   33.66    2.92
  23  18   7   27.04    2.92
  25   9  14    4.53    0.76
  25  14   9    5.60    0.72
  26   1  15    4.08    1.13
  26  15   1    3.57    1.31
  27   2  13    5.57    1.18
  27  13   2    7.02    1.18
  29   5   6    1.71    0.88
  29   6   5    0.62    1.08
  30   1   1    1.31    1.18
  18  18  16    4.74    1.13
  24   2  18   69.36    7.87
  24  18   2   77.92    6.72
  30   2   0    4.90    1.41
  19  16  17    9.93    2.78
  19  17  16    7.14    1.22
  23   4  19   14.14    1.87
  23  11  16   13.72    1.24
  23  16  11   15.87    1.75
  23  19   4   16.93    1.96
  25   5  16   29.66    2.81
  25  16   5   31.41    2.97
  28   1  11    2.42    0.76
  28  11   1    3.16    0.80
  29   1   8   10.59    2.19
  29   4   7   27.91    3.00
  29   7   4   34.22    3.20
  29   8   1    8.47    0.99
  22  10  18    8.15    0.94
  22  18  10   10.36    1.22
  26   6  14    1.08    1.01
  26  14   6    3.92    1.11
  30   2   2  103.26   12.21
  19  15  18    7.07    4.33
  19  18  15    2.32    1.18
  26   3  15    9.35    1.41
  26  15   3   12.97    1.52
  27   9  10    8.78    0.69
  27  10   9    6.56    0.60
  30   1   3    2.63    1.17
  30   3   1    2.95    1.18
  20  16  16    6.36    1.80
  28   8   8    9.86    1.08
  20  15  17   24.27    2.16
  20  17  15   26.50    2.40
  24   7  17   46.88    3.98
  24  13  13    8.96    1.43
  24  17   7   60.12    5.23
  25   8  15    6.19    0.95
  25  15   8    7.42    1.01
  25  17   0  122.39   11.35
  27   4  13    6.61    1.04
  27   8  11    8.31    0.88
  27  11   8    8.78    0.90
  27  13   4    8.02    1.06
  28   3  11    3.91    1.20
  28   7   9    9.19    0.99
  28   9   7   12.06    1.15
  28  11   3    3.22    1.15
  29   3   8    6.35    0.99
  29   8   3    5.82    0.90
  24   4  18   43.77    5.09
  24  12  14   15.86    1.82
  24  14  12   16.67    1.80
  24  18   4   58.24    6.40
  30   4   0   35.44    4.63
  19  19  14   39.44    4.88
  21  21   6    9.37    1.22
  23  10  17    2.02    0.64
  23  17  10    2.33    0.67
  25   2  17  112.67    9.95
  25  17   2   81.43    7.42
  26  11  11    5.20    0.67
  30   3   3    4.05    1.13
  20  14  18    4.67    1.29
  20  18  14    3.18    1.13
  22   6  20    6.98    1.40
  22  20   6    5.37    1.36
  26  10  12   23.46    1.77
  26  12  10   24.18    1.82
  28   6  10    2.05    0.62
  28  10   6    1.34    0.65
  30   2   4    6.70    1.52
  30   4   2    8.82    1.41
  21   9  20    7.26    1.24
  21  15  16    8.11    1.25
  21  16  15    8.33    2.03
  21  20   9    5.62    0.87
  24  11  15   23.21    2.17
  24  15  11   14.65    1.50
  27   7  12    1.47    0.87
  27  12   7    1.20    0.83
  29   9   0   10.08    1.93
  21  14  17   14.46    1.50
  21  17  14   17.23    2.00
  22   1  21   -0.92    1.18
  22   9  19   17.29    1.64
  22  19   9   14.00    1.50
  22  21   1    1.93    1.18
  23   6  19    3.27    1.06
  23  19   6    3.92    1.40
  26   5  15   15.40    1.57
  26   9  13    1.56    0.67
  26  13   9    1.47    0.76
  26  15   5   16.90    2.05
  27   1  14   -0.53    1.04
  27  14   1    0.16    1.06
  29   2   9   13.01    1.20
  29   6   7   14.14    1.61
  29   7   6   13.77    1.52
  29   9   2   11.77    1.29
  30   1   5    5.50    3.15
  30   5   1    1.31    1.47
  28  12   0    7.04    1.34
  20  13  19   18.08    2.35
  20  19  13   19.51    2.07
  23   1  20    0.57    1.25
  23  20   1    3.18    1.31
  25   4  17   58.00    6.12
  25   7  16   22.55    2.32
  25  16   7   22.40    2.23
  25  17   4   53.08    5.74
  28   5  11    0.39    0.72
  28  11   5    2.74    1.08
  29   5   8    1.75    0.87
  29   8   5    2.33    0.81
  24  10  16    3.13    1.43
  24  16  10    1.27    0.65
  26  16   0  197.71   19.04
  28   2  12    1.36    0.85
  28  12   2    1.22    1.64
  30   4   4    3.34    1.73
  21  13  18    1.18    1.01
  21  18  13    1.56    0.97
  22   3  21    1.54    1.22
  22  15  15   42.71    3.59
  22  21   3    0.83    1.22
  23   9  18   20.70    1.86
  23  18   9   17.80    1.54
  27   3  14    8.75    1.20
  27   6  13    1.08    0.95
  27  13   6    1.64    0.88
  27  14   3    6.56    1.27
  30   3   5    1.70    1.03
  30   5   3    1.79    1.10
  22  14  16    1.33    1.03
  22  16  14    4.98    1.47
  24   6  18    5.64    1.33
  24  18   6    7.90    2.65
  26   2  16  170.98   15.50
  26   8  14    0.04    1.36
  26  14   8    0.92    1.63
  26  16   2  187.33   20.10
  30   6   0    0.72    1.73
  23   3  20   16.83    2.26
  23  20   3   14.39    1.68
  24   1  19    2.83    3.57
  24  19   1    3.02    1.33
  25  12  13    4.77    0.85
  25  13  12    2.28    0.87
  29   4   9   14.76    1.48
  29   9   4   13.95    1.27
  30   2   6   43.09    6.63
  30   6   2   44.95    5.94
  22  13  17   39.21    3.61
  22  17  13   39.49    3.29
  25  11  14    1.61    0.76
  25  14  11    3.75    0.78
  29   1  10    2.05    0.69
  29  10   1    2.23    0.83
  20  20  12   41.40    8.57
  28   4  12    4.56    2.35
  28  12   4    0.42    0.92
  21  12  19    1.10    0.85
  21  19  12   -0.04    0.81
  21  21   8    0.92    0.99
  24   3  19   21.79    2.76
  24   9  17   43.71    4.45
  24  17   9   36.89    3.13
  24  19   3   34.13    3.09
  28   9   9    1.64    0.65
  22   8  20    1.52    1.22
  22  20   8    1.93    1.06
  26   4  16  106.55   13.56
  26  16   4  108.11   13.13
  28   8  10   21.94    1.87
  28  10   8   19.04    1.96
  22   5  21    3.39    1.36
  22  21   5    7.74    1.73
  23  14  15    1.82    0.97
  23  15  14    3.89    1.06
  25   1  18    3.59    1.91
  25   6  17   12.34    1.75
  25  10  15    0.04    0.76
  25  15  10    0.00    0.76
  25  17   6   12.73    1.75
  25  18   1    1.77    1.20
  26   7  15   10.25    1.50
  26  15   7    7.78    1.22
  27   5  14    2.40    1.04
  27  10  11   13.40    1.03
  27  11  10   13.35    1.06
  27  14   5   -1.43    0.94
  29   3  10   -0.53    0.64
  29  10   3    0.51    0.67
  30   1   7    0.53    1.15
  30   5   5    1.84    1.06
  30   7   1   -0.49    1.06
  22  12  18   12.53    2.60
  22  18  12   12.43    2.03
  30   4   6    3.62    1.18
  30   6   4    2.88    1.29
  23   5  20   49.74    5.34
  23   8  19    0.60    0.87
  23  13  16    2.30    2.17
  23  16  13    0.81    0.88
  23  19   8   -1.73    0.92
  23  20   5   33.83    3.85
  27   9  12    7.05    1.01
  27  12   9    6.73    0.88
  27  15   0  120.96    9.24
  28   1  13    0.64    0.97
  28   7  11    5.09    2.65
  28  11   7   -0.92    0.69
  28  13   1    3.22    0.97
  29   7   8    2.07    0.87
  29   8   7    1.91    0.88
  25   3  18   42.03    3.94
  25  18   3   56.33    5.85
  27   2  15  103.62    8.15
  27  15   2  147.29   16.37
  29   6   9    8.73    1.08
  29   9   6    9.35    1.15
  30   3   7   -0.09    1.17
  30   7   3    0.11    0.90
  21  11  20    3.87    0.90
  21  20  11    4.33    0.90
  23  12  17    0.58    0.81
  23  17  12    1.66    0.83
  24   5  19   57.20    6.05
  24  19   5   44.38    5.23
  25   9  16    5.21    1.70
  25  16   9    5.29    0.83
  27   8  13   -0.69    0.81
  27  13   8    1.20    1.11
  28   3  13    7.64    1.13
  28  13   3    7.97    1.13
  29  11   0    2.46    0.69
  31   1   0    6.70    1.66
  24   8  18   -0.05    0.94
  24  18   8    0.41    0.94
  26  12  12   81.56    8.43
  28   6  12    3.59    0.95
  28  12   6    5.50    1.06
  30   8   0    4.21    2.14
  22  11  19   21.41    1.89
  22  19  11   22.70    2.10
  26   1  17    5.37    1.25
  26  11  13    5.00    0.72
  26  13  11    2.28    0.69
  26  17   1    7.02    1.71
  29   2  11    3.48    1.87
  29   5  10    3.22    0.87
  29  10   5    1.77    0.65
  29  11   2    2.95    1.89
  31   1   2   10.43    2.19
  31   2   1    5.29    1.61
  22  22   0   74.49   11.84
  24  14  14   23.24    2.93
  26   6  16   17.29    3.64
  26  16   6   10.22    1.77
  30   2   8   22.61    3.25
  30   8   2   34.87    4.68
  23  21   0   21.74    3.43
  24  13  15    5.06    1.04
  24  15  13    3.91    1.03
  27   4  15   66.44    7.41
  27  15   4   70.19    6.93
  31   3   0    2.39    1.38
  18  18  18   13.35    4.03
  22  22   2   24.98    3.84
  26  10  14   16.53    1.54
  26  14  10   12.16    1.34
  30   6   6    9.77    1.77
  19  17  18    2.62    1.11
  19  18  17    1.10    1.13
  22   7  21    4.12    1.11
  22  21   7    4.61    1.31
  23   2  21   19.94    2.69
  23  11  18    4.22    0.83
  23  18  11    4.70    0.83
  23  21   2   13.24    2.49
  25   5  18   57.55    5.64
  25  18   5   58.45    5.76
  26   3  17   38.55    4.88
  26  17   3   43.31    4.79
  27   7  14    3.87    0.97
  27  14   7    6.58    2.17
  30   5   7    0.11    0.92
  30   7   5    0.72    0.92
  31   2   3    2.92    1.45
  31   3   2    2.86    1.27
  24  12  16    7.25    1.10
  24  16  12    7.81    1.18
  24  20   0   14.58    2.53
  19  19  16    8.87    1.70
  20  17  17   12.06    1.63
  23   7  20   19.96    2.24
  23  20   7   15.94    1.93
  25   8  17    5.51    5.09
  25  17   8   -1.13    0.94
  28   5  13    3.64    0.97
  28  13   5    5.64    1.01
  29   4  11    1.47    0.99
  29  11   4   -0.60    0.65
  31   1   4    4.08    1.29
  31   4   1    3.98    1.36
  20  16  18    1.48    1.56
  20  18  16    0.57    1.08
  24   2  20    3.57    1.45
  24  20   2    6.36    1.36
  28  14   0   97.54   11.26
  30   4   8    5.21    1.10
  30   8   4    5.97    1.34
  21  21  10    1.91    0.64
  26   9  15    1.34    0.78
  26  15   9    1.59    0.76
  30   1   9    3.68    4.19
  30   9   1    0.62    0.76
  22  10  20   10.32    1.52
  22  20  10    9.16    1.33
  22  22   4   47.90    5.78
  28   2  14  121.10   10.22
  28  10  10   72.90    5.83
  28  14   2  103.40   10.59
  20  15  19   10.66    1.57
  20  19  15   14.37    1.54
  21  16  17    6.35    1.31
  21  17  16    6.27    1.25
  23   4  21   12.66    2.40
  23  21   4   10.64    2.14
  24   7  19   39.49    4.30
  24  11  17    9.77    0.97
  24  17  11   11.95    1.24
  24  19   7   33.41    3.29
  25  19   0   71.61    7.44
  27   1  16    2.53    1.10
  27  16   1   -0.16    1.06
  28   9  11    3.25    0.60
  28  11   9    3.62    0.67
  29   1  12    2.51    0.85
  29   8   9    6.10    1.54
  29   9   8    5.16    0.88
  29  12   1    2.39    0.88
  31   3   4    1.20    2.23
  31   4   3    1.75    1.54
  31   5   0    0.97    1.20
  21  15  18    2.24    1.25
  21  18  15    0.94    1.11
  23  10  19    4.03    1.06
  23  19  10    3.69    0.72
  25   2  19   65.58    6.13
  25  13  14    5.13    1.03
  25  14  13    8.56    2.17
  25  19   2   64.91    7.72
  26   5  17   96.19    8.57
  26  17   5   76.43    7.16
  27   6  15   17.11    1.87
  27  15   6   20.80    2.74
  29   7  10    4.22    1.06
  29  10   7    2.67    0.64
  30   3   9    1.06    0.76
  30   9   3    0.88    0.80
  31   2   5    5.39    1.56
  31   5   2    4.98    2.26
  24   4  20    5.80    1.27
  24  20   4    2.33    1.57
  28   8  12    2.79    0.81
  28  12   8    1.93    0.83
  25  12  15    0.51    0.81
  25  15  12    1.18    0.85
  27   3  16   45.25    5.48
  27  11  12   30.54    2.14
  27  12  11   25.75    1.96
  27  16   3   37.99    4.37
  29   3  12    0.69    0.97
  29  12   3   -0.37    0.85
  20  20  14   15.73    2.60
  22  16  16    0.51    1.20
  26   8  16   -0.14    0.97
  26  16   8    1.11    1.31
  28   4  14   30.83    3.78
  28  14   4   32.72    4.37
  21  14  19    3.94    1.34
  21  19  14    3.61    1.43
  22  15  17   26.25    2.86
  22  17  15   20.84    2.30
  25   7  18   48.04    4.67
  25  18   7   56.37    5.53
  27  10  13    2.44    0.64
  27  13  10    4.15    1.01
  29   6  11    1.82    0.60
  29  11   6    0.53    0.62
  30   7   7   -0.39    0.99
  31   1   6    2.70    1.11
  31   6   1    0.71    1.04
  24  10  18   11.56    1.36
  24  18  10    9.83    1.34
  26  18   0  283.52   28.07
  30   6   8   12.73    1.87
  30   8   6   19.66    2.76
  30  10   0    8.71    5.73
  25   4  19   31.59    3.99
  25  11  16    1.41    0.64
  25  16  11    2.69    0.65
  25  19   4   27.93    3.00
  28   7  13    1.66    0.81
  28  13   7    1.73    0.83
  31   4   5    0.48    1.52
  31   5   4    1.91    1.10
  22  14  18    3.13    1.31
  22  18  14    0.74    0.97
  22  22   6   56.97    6.43
  26   2  18  239.92   24.30
  26  18   2  227.40   30.69
  30   2  10   13.88    1.75
  30  10   2   11.08    1.56
  22   9  21   10.89    1.41
  22  21   9   10.87    1.73
  23   6  21   39.40    3.85
  23  21   6   22.22    3.00
  27   9  14    1.87    0.78
  27  14   9    1.80    0.74
  30   5   9    2.10    0.80
  30   9   5    0.64    0.81
  31   3   6    5.62    1.47
  31   6   3    9.03    6.01
  21  13  20    5.23    1.03
  21  20  13    6.72    1.10
  23   9  20    9.46    1.20
  23  15  16    1.36    1.03
  23  16  15    0.99    1.20
  23  20   9    8.75    1.13
  27   5  16   43.25    4.86
  27  16   5   42.74    4.35
  28   1  15    5.53    1.17
  28  15   1    4.84    1.06
  29   5  12    7.78    0.99
  29  12   5    7.14    1.20
  29  13   0   24.34    3.98
  31   7   0    5.73    1.54
  24   6  20    4.65    1.20
  24  20   6    4.24    1.36
  22  13  19   10.00    1.43
  22  19  13   11.26    1.91
  23   1  22    0.74    1.52
  23  14  17    2.39    1.29
  23  17  14    5.11    1.17
  23  22   1    1.98    1.15
  25  10  17    3.87    0.69
  25  17  10    3.41    0.72
  26   7  17   41.86    3.98
  26  13  13    6.89    1.03
  26  17   7   66.60    6.56
  29   2  13   12.34    1.50
  29  13   2   10.99    1.38
  31   2   7    8.10    1.45
  31   7   2   10.38    3.29
  26   4  18  121.52   13.45
  26  12  14   92.73    7.34
  26  14  12   76.43    5.92
  26  18   4  123.91   15.15
  28   6  14   18.63    2.63
  28  14   6   23.24    3.32
  30   4  10    1.63    0.71
  30  10   4    1.70    1.03
  24   1  21    2.49    1.63
  24   9  19   16.95    1.86
  24  19   9   16.05    1.86
  24  21   1    1.13    1.22
  27   8  15    1.38    0.92
  27  15   8    3.89    1.15
  27  17   0  232.00   18.81
  28   3  15   36.27    4.17
  28  15   3   38.57    4.44
  23   3  22    5.87    2.58
  23  13  18    2.09    0.87
  23  18  13    1.73    0.90
  23  22   3    2.19    1.27
  25   6  19    3.52    0.97
  25  19   6    2.62    1.06
  26  11  15    3.80    0.69
  26  15  11    3.45    0.83
  27   2  17  195.18   18.74
  27  17   2  160.82   14.11
  29   9  10    9.83    0.97
  29  10   9    7.62    0.87
  30   1  11    1.66    0.67
  30  11   1    1.64    0.64
  31   5   6    1.64    1.03
  31   6   5    2.67    1.01
  32   0   0   18.06    6.96
  21  21  12    4.81    0.81
  24   3  21   10.32    1.70
  24  15  15    7.74    1.41
  24  21   3    9.23    1.66
  25   1  20    3.62    1.20
  25  20   1    3.25    1.29
  28  11  11    9.39    0.81
  29   4  13    6.03    1.20
  29   8  11    2.83    0.60
  29  11   8    2.39    0.62
  29  13   4    7.16    1.15
  31   1   8    2.99    1.91
  31   4   7   14.42    2.23
  31   7   4   12.02    2.00
  31   8   1    0.09    0.97
  32   1   1   -0.11    1.11
  22  12  20   14.81    2.02
  22  20  12   12.36    1.91
  24  14  16    9.95    1.52
  24  16  14    9.09    1.52
  28  10  12   38.34    3.02
  28  12  10   31.68    2.69
  30   8   8   24.02    3.00
  32   2   0   16.54    6.19
  25   9  18    9.26    1.45
  25  18   9    8.66    1.15
  30   3  11    4.91    0.72
  30   7   9    0.80    1.41
  30   9   7    1.31    0.81
  30  11   3    4.33    0.78
  22  22   8  164.12   18.28
  26  10  16   28.12    2.67
  26  16  10   22.91    2.99
  32   2   2   40.83    9.49
  23   8  21   98.84    7.60
  23  12  19    5.62    1.24
  23  19  12    2.53    0.83
  23  21   8   79.63    6.65
  24  13  17    6.66    1.31
  24  17  13    7.53    1.27
  25   3  20   53.61    6.61
  25  20   3   45.87    6.10
  27   4  17   85.20    6.93
  27   7  16   28.97    3.52
  27  16   7   35.88    3.85
  27  17   4   75.64    9.21
  28   5  15   33.64    3.92
  28   9  13    0.87    0.72
  28  13   9    2.17    0.80
  28  15   5   29.29    4.05
  29   7  12    0.67    0.67
  29  12   7    0.28    0.67
  31   3   8    2.90    0.97
  31   8   3    3.06    1.06
  32   1   3   -0.11    1.17
  32   3   1    2.35    1.34
  26   6  18   15.17    2.55
  26  18   6   22.06    3.31
  30   6  10   -0.37    0.69
  30  10   6   -0.18    0.72
  23   5  22    5.25    1.22
  23  22   5    3.78    1.25
  26   1  19    6.38    1.87
  26  19   1    3.69    1.64
  29   1  14    4.56    1.13
  29  14   1    3.62    1.10
  24   8  20   35.85    5.34
  24  20   8   30.47    3.66
  28  16   0  174.06   16.00
  32   4   0    8.36    2.07
  24   5  21   29.20    3.68
  24  21   5   21.53    3.34
  27  12  13    9.85    1.04
  27  13  12   11.17    1.18
  31   9   0    1.80    0.94
  32   3   3   -1.57    1.11
  24  12  18   24.23    2.76
  24  18  12   26.46    3.20
  28   2  16  158.36   16.05
  28   8  14    1.10    0.90
  28  14   8    0.76    0.87
  28  16   2  130.66   14.72
  30  12   0    5.71    0.88
  32   2   4   -0.16    1.24
  32   4   2    3.11    1.29
  19  19  18    2.09    1.22
  22  11  21    5.67    1.01
  22  21  11    5.50    0.90
  25  14  15    0.35    0.88
  25  15  14    1.13    0.92
  26   3  19   63.00    7.46
  26   9  17   14.76    2.00
  26  17   9   20.72    2.40
  26  19   3   44.42    5.06
  27  11  14   20.70    1.84
  27  14  11   26.96    2.30
  29   3  14    6.49    1.27
  29   6  13    4.12    1.06
  29  13   6    3.76    0.95
  29  14   3   14.41    3.98
  30   5  11    3.57    0.67
  30  11   5    2.60    0.69
  31   2   9    2.53    1.10
  31   6   7    3.29    1.17
  31   7   6    4.35    3.11
  31   9   2    0.90    1.24
  20  18  18    1.43    1.13
  30   2  12   -0.67    0.65
  30  12   2    1.34    0.72
  20  17  19    6.38    1.31
  20  19  17    6.10    1.33
  23  11  20    0.46    0.95
  23  20  11    1.68    0.92
  25   5  20   74.40    8.36
  25   8  19    6.42    1.24
  25  13  16    4.15    0.92
  25  16  13    5.20    0.92
  25  19   8    8.41    1.29
  25  20   5   66.64    6.91
  31   5   8    1.01    0.90
  31   8   5    0.07    0.97
  32   1   5   -0.14    1.11
  32   5   1    1.24    1.06
  21  17  18    0.60    1.25
  21  18  17    1.89    2.62
  27   1  18    6.45    1.79
  27   6  17   13.27    2.00
  27  10  15    7.05    3.11
  27  15  10    2.46    0.72
  27  17   6   15.52    2.69
  27  18   1    8.52    1.56
  20  20  16    3.45    1.31
  28   4  16   58.17    7.58
  28  16   4   49.51    7.11
  32   4   4    1.98    1.31
  21  16  19    9.07    1.50
  21  19  16   14.62    2.16
  23  23   0   97.02   13.36
  24  11  19   10.06    1.31
  24  19  11   10.04    1.24
  25  12  17    6.10    0.83
  25  17  12    5.73    0.87
  28   7  15   14.81    2.09
  28  15   7   14.94    1.94
  31   4   9    3.18    0.94
  31   9   4    2.10    0.97
  32   3   5    0.18    1.11
  32   5   3   -0.46    1.04
  24  22   0  166.21   18.52
  30   4  12    2.85    0.72
  30  12   4    2.99    0.83
  32   6   0    6.77    1.96
  22  17  17   14.88    3.39
  23   7  22    1.22    1.25
  23  22   7   -0.67    1.04
  23  23   2   91.31   10.73
  26   5  19  106.85   10.80
  26  19   5  120.57   11.58
  27   3  18   58.17    7.07
  27  18   3   70.07    8.87
  29   5  14   28.28    4.08
  29  10  11    0.58    0.58
  29  11  10    1.61    0.97
  29  14   5   29.13    3.29
  30   9   9    0.37    0.74
  31   1  10    0.60    0.72
  31  10   1    0.21    0.81
  22  16  18    0.71    1.01
  22  18  16   -0.16    1.24
  24   2  22  181.52   19.48
  24  22   2  164.49   20.96
  26   8  18    2.47    1.08
  26  18   8    3.48    1.17
  30   8  10    0.46    0.76
  30  10   8    0.95    1.01
  32   2   6    0.51    1.08
  32   6   2    0.46    1.08
  21  15  20    3.69    1.08
  21  20  15    1.61    1.17
  24   7  21   20.15    3.09
  24  21   7   12.67    2.02
  25  21   0  135.59   14.19
  27   9  16    3.36    0.90
  27  16   9    2.23    0.90
  29   9  12   11.84    1.17
  29  12   9   12.66    1.48
  29  15   0   35.42   16.03
  22  22  10  282.62   21.56
  26  14  14   29.13    3.68
  22  15  19   10.69    2.79
  22  19  15    7.71    1.38
  23  10  21  160.57   11.29
  23  21  10  166.60   11.42
  25   2  21  108.73   11.07
  25  11  18    1.47    0.78
  25  18  11    1.66    0.74
  25  21   2   97.38   10.96
  26  13  15    6.47    2.67
  26  15  13    3.80    0.90
  29   2  15   20.13    2.79
  29  15   2   21.78    2.90
  30   1  13    3.22    1.17
  30   7  11    1.47    0.67
  30  11   7    0.37    0.62
  30  13   1    3.16    0.85
  31   3  10    5.97    1.29
  31  10   3    6.47    2.10
  28  12  12   19.41    1.61
  23  16  17    9.16    1.47
  23  17  16    8.77    1.40
  23  23   4   48.54    6.05
  25   7  20   51.35    5.92
  25  20   7   69.27    6.63
  28   1  17    7.83    1.56
  28  11  13   14.60    1.31
  28  13  11   13.31    1.33
  28  17   1    6.33    1.29
  29   8  13    2.10    0.80
  29  13   8    1.31    0.76
  31   7   8    3.91    1.73
  31   8   7    1.82    0.95
  32   1   7    2.72    1.11
  32   5   5    5.21    1.36
  32   7   1    1.57    1.18
  24   4  22   76.43    9.95
  24  10  20  139.92   12.13
  24  20  10  150.46   12.66
  24  22   4   80.23   10.08
  26  12  16   67.26    5.37
  26  16  12   80.48    6.50
  26  20   0  299.87   27.19
  28   6  16   13.10    1.80
  28  16   6   12.96    2.32
  32   4   6   10.61    2.40
  32   6   4   11.14    2.53
  21  21  14    7.19    1.80
  23  15  18    1.40    0.99
  23  18  15    3.09    1.47
  27   5  18  111.41   10.39
  27  18   5   97.91    9.62
  30   3  13   11.67    1.68
  30  13   3   16.53    1.87
  31   6   9    0.83    0.90
  31   9   6    4.42    2.92
  22  14  20    7.49    1.89
  22  20  14    6.81    2.39
  26   2  20  229.61   23.65
  26  20   2  246.17   27.77
  28  10  14   35.67    3.48
  28  14  10   44.79    3.96
  30   6  12    0.92    0.64
  30  12   6    1.47    0.62
  25   4  21   43.85    5.99
  25  21   4   42.18    4.56
  27   8  17    2.93    2.16
  27  17   8    3.41    1.29
  28   3  17   61.94    6.88
  28  17   3   58.21    6.98
  29   4  15   10.08    1.61
  29  15   4   10.31    1.94
  31  11   0    0.94    0.72
  32   3   7    8.50    7.23
  32   7   3    1.87    1.10
  23  14  19    3.43    1.77
  23  19  14    1.03    0.95
  25  10  19   40.96    4.21
  25  19  10   56.32    5.69
  26   7  19  102.72   13.95
  26  11  17    2.88    0.76
  26  17  11    3.08    0.94
  26  19   7   87.25    9.56
  29   7  14    4.38    0.97
  29  14   7    3.59    1.04
  31   2  11    1.86    0.67
  31   5  10    3.20    0.80
  31  10   5    4.03    0.97
  31  11   2    3.16    1.24
  24  16  16    2.47    1.04
  32   8   0    2.46    1.79
  24  15  17    3.43    0.95
  24  17  15    7.14    2.65
  27  19   0  295.88   26.57
  28   9  15    1.73    0.85
  28  15   9    2.69    0.83
  33   1   0    4.84    1.86
  26   4  20   76.93   10.69
  26  20   4   84.33    9.39
  32   2   8   -0.02    1.03
  32   8   2    1.73    1.56
  22  13  21    7.76    1.15
  22  21  13    9.97    1.31
  23   9  22    2.14    1.01
  23  22   9    2.60    1.48
  23  23   6    1.89    1.24
  27   2  19  192.26   19.04
  27  13  14   12.41    1.52
  27  14  13   10.75    1.18
  27  19   2  181.52   17.84
  30   5  13   21.95    2.42
  30  13   5   18.26    2.26
  33   1   2    3.06    1.27
  33   2   1    5.85    1.31
  24   6  22    4.61    2.65
  24  14  18   12.83    2.21
  24  18  14   13.40    2.70
  24  22   6    3.23    1.48
  30  14   0    7.94    1.91
  32   6   6   37.19    6.15
  23  13  20   -0.32    0.76
  23  20  13    0.83    0.85
  24   9  21    6.88    1.18
  24  21   9    7.72    2.05
  27  12  15   14.97    1.80
  27  15  12   11.83    1.50
  28   5  17   87.00    7.42
  28  17   5   76.15    6.95
  29   1  16    4.44    1.13
  29  16   1    6.35    1.34
  31   4  11    2.81    1.61
  31  11   4    2.99    0.69
  32   5   7    4.95    1.87
  32   7   5    6.89    1.47
  33   3   0    2.97    1.41
  26  10  18   59.37    5.82
  26  18  10   40.73    4.33
  30   2  14    4.47    1.33
  30  10  10    4.53    0.88
  30  14   2   13.20    5.83
  25   6  21    1.41    1.84
  25  21   6    3.80    2.30
  27   7  18   68.02    7.00
  27  18   7   64.48    7.48
  29   6  15    1.86    0.95
  29  15   6    1.50    0.97
  30   9  11    7.16    1.94
  30  11   9    2.65    0.71
  33   2   3    0.32    1.03
  33   3   2   -0.71    1.25
  28   8  16    7.53    1.91
  28  16   8    5.59    1.31
  32   4   8   -0.28    0.95
  32   8   4    2.86    0.99
  24   1  23    0.72    1.24
  24  13  19    5.06    1.68
  24  19  13    5.89    1.66
  24  23   1    1.31    1.89
  25   9  20   12.60    2.00
  25  15  16    2.17    1.45
  25  16  15    2.02    0.85
  25  20   9   11.37    2.14
  27   4  19   71.48    6.93
  27  11  16    6.45    0.88
  27  16  11    8.36    1.50
  27  19   4   81.10    9.83
  29   3  16   30.95    4.79
  29  11  12    2.76    0.58
  29  12  11    4.42    1.18
  29  16   3   43.24    5.34
  31   1  12    2.70    1.45
  31   8   9    3.09    0.92
  31   9   8    2.81    0.87
  31  12   1    2.78    0.87
  32   1   9    1.08    0.94
  32   9   1    1.38    0.99
  33   1   4    3.11    1.43
  33   4   1    2.74    1.25
  28  18   0  339.65   34.24
  30   8  12    3.94    0.71
  30  12   8    4.08    0.74
  25   1  22    3.34    1.11
  25  14  17    0.49    0.81
  25  17  14    1.52    0.90
  25  22   1    2.51    1.06
  29  10  13    0.53    0.67
  29  13  10    3.55    1.50
  31   7  10    2.14    1.70
  31  10   7    2.28    1.04
  22  22  12  337.24   21.85
  26   6  20   10.39    2.10
  26  20   6    6.40    1.41
  28   2  18  328.28   28.53
  28  18   2  290.58   36.89
  30   4  14    4.58    1.73
  30  14   4    3.32    1.17
  23  12  21  124.05    6.61
  23  21  12  161.36   10.25
  24   3  23    2.56    2.09
  24  23   3    0.80    1.20
  31   3  12   12.66    1.45
  31  12   3   13.75    1.66
  32   3   9    2.35    0.94
  32   9   3    1.18    0.94
  33   3   4   -0.12    1.20
  33   4   3    5.64    5.11
  33   5   0    3.16    1.47
  25   3  22   20.38    3.41
  25  13  18    3.16    1.18
  25  18  13    3.15    0.80
  25  22   3   20.01    2.79
  26   1  21    2.40    1.27
  26   9  19   25.88    2.47
  26  19   9   14.83    2.03
  26  21   1    4.10    1.29
  27  10  17   19.96    3.36
  27  17  10   16.60    1.94
  29   9  14    2.10    0.90
  29  14   9    2.79    2.40
  30   7  13    4.35    0.76
  30  13   7    6.19    1.54
  31   6  11    1.64    0.71
  31  11   6    1.57    0.69
  33   2   5    0.44    1.15
  33   5   2    1.63    1.17
  24  12  20  155.43   11.26
  24  20  12  153.27   11.97
  20  19  19   -0.11    1.47
  23  23   8    7.44    1.52
  28   7  17   45.46    5.92
  28  13  13   31.45    2.47
  28  17   7   48.40    8.52
  29   5  16   68.80    7.21
  29  16   5   78.34    8.13
  32   7   7    7.11    1.87
  20  20  18    6.42    2.14
  24   8  22   10.08    2.42
  24  22   8   13.22    2.56
  28   4  18  141.78   13.59
  28  12  14   29.09    2.83
  28  14  12   31.20    3.16
  28  18   4  107.98   12.41
  32   6   8    1.08    0.94
  32   8   6    3.16    1.06
  32  10   0   10.06    3.20
  21  18  19   12.53    1.94
  21  19  18   11.44    1.64
  26   3  21   35.07    4.19
  26  15  15    2.32    1.03
  26  21   3   44.33   18.68
  27   6  19    7.02    2.51
  27  19   6    4.60    1.18
  30   1  15    2.30    1.04
  30  15   1    7.14    1.70
  33   1   6    1.20    1.18
  33   6   1   -0.28    1.13
  26  14  16   19.07    2.62
  26  16  14   25.29    3.27
  32   2  10    1.70    0.88
  32  10   2    0.80    0.88
  21  17  20   -0.49    1.03
  21  20  17   -2.63    1.04
  24   5  23    6.84    2.99
  24  23   5    1.84    1.11
  25   8  21   18.05    2.63
  25  12  19   66.09    5.60
  25  19  12   62.59    5.20
  25  21   8   12.30    1.79
  27   1  20    4.79    1.79
  27  20   1    2.05    1.48
  28  11  15    5.02    1.38
  28  15  11    4.56    0.74
  29   8  15    1.17    0.83
  29  15   8    0.44    0.87
  29  17   0  212.40   24.52
  31   5  12    9.85    1.48
  31  12   5    8.71    1.11
  31  13   0    5.04    1.91
  32   5   9    2.62    1.17
  32   9   5    4.05    1.06
  33   4   5    2.74    1.91
  33   5   4    2.70    1.80
  22  18  18   23.08    3.78
  30   6  14    0.14    0.85
  30  14   6   -0.41    0.85
  22  17  19    6.26    1.73
  22  19  17    6.63    1.40
  23  11  22    4.49    1.22
  23  22  11    4.28    1.15
  25   5  22   30.17    4.33
  25  22   5   26.50    4.17
  26  13  17    6.12    3.94
  26  17  13    5.27    2.90
  27   9  18    8.68    1.56
  27  18   9   16.01    3.15
  29   2  17  136.58   13.70
  29  17   2  219.55   19.51
  30   3  15   31.75    4.83
  30  15   3   28.44    3.32
  31   2  13    2.49    0.71
  31  13   2    3.69    1.45
  33   3   6    0.64    1.20
  33   6   3    0.80    1.08
  21  21  16   15.48    3.00
  24  11  21    4.14    0.95
  24  21  11    0.78    0.81
  27   3  20   45.83    4.67
  27  20   3   49.48    7.05
  33   7   0    2.30    1.52
  22  16  20    4.68    3.75
  22  20  16    2.74    1.38
  26   8  20   12.46    3.04
  26  20   8    6.73    1.57
  28  10  16  100.06    9.74
  28  16  10   89.60    7.92
  32   4  10    2.46    1.15
  32  10   4    4.10    2.26
  23  17  18   12.37    1.87
  23  18  17   12.04    1.64
  26   5  21   52.66    6.88
  26  21   5   73.60    9.81
  30  11  11   13.20    1.63
  31   9  10    2.21    1.31
  31  10   9    0.78    0.81
  33   2   7    3.69    1.70
  33   7   2    3.99    1.08
  26  12  18  121.61    9.92
  26  18  12  144.94   11.58
  28   6  18   13.79    2.14
  28  18   6   12.57    3.00
  30  10  12    2.21    0.88
  30  12  10    2.16    0.74
  23  16  19    6.61    2.74
  23  19  16    8.59    2.33
  25  11  20    1.22    0.95
  25  20  11    0.42    0.71
  28   1  19    6.45    1.41
  28  19   1    7.05    1.89
  29   4  17   78.23    9.33
  29   7  16   28.25    2.92
  29  16   7   16.65    2.56
  29  17   4   81.96    8.18
  31   4  13   -0.23    0.65
  31   8  11    2.32    1.17
  31  11   8   -0.16    0.88
  31  13   4    0.23    0.72
  32   1  11   -0.94    0.76
  32  11   1    0.53    0.81
  22  15  21    1.18    1.04
  22  21  15    1.93    1.29
  27  14  15   12.99    1.63
  27  15  14   13.35    1.61
  30   5  15   35.76    4.63
  30   9  13   -0.04    0.64
  30  13   9    0.55    0.64
  30  15   5   45.20    5.11
  33   5   6    6.84    4.60
  33   6   5   -0.49    1.15
  24  24   0    0.12    1.77
  32   8   8   10.52    2.30
  23  15  20    0.60    1.04
  23  20  15    2.55    1.10
  24   7  23    7.35    1.75
  24  17  17    3.04    1.03
  24  23   7    4.22    2.00
  25  23   0   -0.16    1.36
  27   5  20  105.88   11.54
  27   8  19    3.32    1.34
  27  13  16    4.21    0.72
  27  16  13    4.83    1.08
  27  19   8    1.87    1.27
  27  20   5   86.42   10.11
  28   3  19   64.66    8.56
  28   9  17    6.38    1.34
  28  17   9   10.38    2.92
  28  19   3   43.98    5.82
  29  12  13   10.61    0.99
  29  13  12   10.41    1.20
  31   7  12    1.34    0.62
  31  12   7    1.06    0.87
  32   3  11    6.93    1.80
  32   7   9    2.79    0.87
  32   9   7   -0.51    0.90
  32  11   3    6.81    1.34
  33   1   8    1.38    1.64
  33   4   7    2.03    1.84
  33   7   4    5.00    1.40
  33   8   1    1.38    1.22
  24  16  18    4.63    1.73
  24  18  16    3.76    1.93
  24  24   2    3.64    1.38
  30  16   0  301.57   27.89
  34   0   0   70.07   17.82
  23  23  10   55.70    6.95
  25   2  23    1.45    1.22
  25   7  22   20.29    2.81
  25  22   7   25.58    4.65
  25  23   2    6.15    3.71
  26  11  19    3.15    1.08
  26  19  11    1.86    0.95
  29  11  14    1.98    0.64
  29  14  11    2.24    0.80
  31   1  14    2.10    1.10
  31  14   1    1.11    0.92
  34   1   1    1.17    1.18
  24  10  22   64.29    7.12
  24  22  10   60.84    6.98
  26  22   0   20.73    3.59
  30   2  16  255.88   24.66
  30   8  14   15.91    2.26
  30  14   8   12.97    2.19
  30  16   2  246.55   25.97
  32   6  10   12.14    2.39
  32  10   6    7.46    1.71
  34   2   0    9.95    3.92
  24  15  19    2.17    1.13
  24  19  15    1.96    1.13
  27  12  17   31.25    2.74
  27  17  12   23.58    2.17
  33   3   8    4.10    2.78
  33   8   3    0.62    1.04
  22  22  14  134.20   13.22
  26   2  22   16.00    2.92
  26  22   2   13.96    2.92
  34   2   2   17.52    3.99
  23  14  21   32.21    3.23
  23  21  14   28.83    3.16
  25  10  21   78.23    7.11
  25  21  10   82.94    7.46
  26   7  21   36.89    5.41
  26  21   7   42.37    6.06
  29   1  18    6.93    2.02
  29   6  17   10.36    2.33
  29  10  15   17.04    3.13
  29  15  10   18.95    2.55
  29  17   6   11.56    2.09
  29  18   1    2.55    1.15
  31   3  14   20.73    2.65
  31   6  13   -0.67    0.62
  31  13   6    0.72    0.62
  31  14   3   16.85    2.47
  34   1   3    0.09    1.17
  34   3   1    3.20    1.61
  24  24   4    9.21    1.84
  32  12   0    8.47    1.54
  25   4  23    4.79    1.50
  25  16  17   -0.04    0.97
  25  17  16    0.11    1.22
  25  23   4    2.17    1.18
  27  21   0   49.97    5.32
  28   5  19  104.08   10.41
  28  19   5  108.97   10.84
  32   5  11   16.83    2.53
  32  11   5   18.44    2.88
  33   9   0    5.71    2.09
  24  14  20   66.46    7.02
  24  20  14   83.41    7.69
  28   8  18    9.21    2.86
  28  18   8    4.15    1.48
  30   4  16   85.11    9.69
  30  16   4  141.25   16.95
  32   2  12    3.11    1.40
  32  12   2    2.39    1.13
  34   4   0   39.45    9.56
  25  15  18    1.63    0.90
  25  18  15   -0.21    0.88
  27   2  21   64.08    8.77
  27  11  18    3.50    1.45
  27  18  11    0.35    0.74
  27  21   2   39.68    5.76
  29   3  18   46.10    4.98
  29  18   3   35.95    4.10
  30   7  15   26.81    5.29
  30  15   7   15.93    3.06
  33   2   9    3.32    1.22
  33   6   7    1.56    1.08
  33   7   6    3.22    1.57
  33   9   2    0.69    1.18
  34   3   3   -0.72    1.11
  26   4  22    4.03    2.33
  26  10  20   65.67    6.91
  26  20  10   67.38    8.75
  26  22   4    3.32    1.20
  28  14  14   46.86    4.01
  34   2   4    1.47    1.54
  34   4   2    3.68    1.61
  27   7  20   61.16    7.76
  27  20   7   46.52    5.78
  28  13  15   32.33    2.72
  28  15  13   24.94    2.32
  29   9  16   -1.06    0.88
  29  16   9    2.53    1.47
  33   5   8   -0.05    1.04
  33   8   5    0.11    0.99
  23  13  22    1.17    0.67
  23  22  13    0.05    0.65
  25  14  19   14.64    1.93
  25  19  14   19.36    2.47
  31   5  14   29.63    3.64
  31  10  11    1.24    0.74
  31  11  10    1.29    0.81
  31  14   5   21.64    2.47
  34   1   5   -0.34    1.22
  34   5   1   -0.92    1.17
  28  12  16   65.01    5.62
  28  16  12   66.94    5.27
  28  20   0  229.47   23.70
  32   4  12    6.59    1.41
  32  12   4    7.30    2.62
  24   9  23    2.69    1.56
  24  13  21    0.97    0.64
  24  21  13    3.11    1.24
  24  23   9    1.31    1.15
  27   4  21   14.87    2.16
  27  21   4   14.57    2.60
  31   9  12    0.30    0.69
  31  12   9    2.81    0.72
  31  15   0   75.94    8.08
  32   9   9    1.66    0.85
  33   4   9    1.40    1.68
  33   9   4    1.50    1.20
  24  24   6   63.42    8.27
  26  16  16   10.00    1.94
  28   2  20  209.28   22.34
  28  20   2  169.09   17.64
  30  12  12   12.92    1.38
  32   8  10    0.87    0.87
  32  10   8    1.93    1.03
  34   4   4    3.84    1.75
  25   6  23   35.18    5.62
  25   9  22    5.06    1.27
  25  22   9    5.37    2.79
  25  23   6   25.65    3.68
  26  15  17    2.40    1.66
  26  17  15    2.07    1.01
  27  10  19   57.31    5.76
  27  19  10   56.19    5.48
  29   5  18   76.54    9.23
  29  18   5   60.61    7.00
  30   1  17    3.76    1.18
  30  11  13   13.45    1.31
  30  13  11   11.86    1.43
  30  17   1    6.17    1.52
  31   2  15   71.80    7.58
  31  15   2   70.62    7.37
  33   1  10   -0.81    0.97
  33  10   1    1.11    0.99
  34   3   5    2.93    1.29
  34   5   3    2.76    1.25
  30   6  16   13.43    3.08
  30  16   6   17.71    3.09
  34   6   0    4.05    1.84
  25  13  20    1.24    1.01
  25  20  13    1.22    0.97
  28   7  19   55.08    5.99
  28  11  17    2.30    1.03
  28  17  11    0.27    0.78
  28  19   7   51.53    8.57
  29   8  17    0.88    1.03
  29  17   8    1.61    1.10
  31   8  13    0.90    0.65
  31  13   8   -0.46    0.62
  32   1  13    2.55    0.80
  32   7  11    6.93    1.31
  32  11   7    6.17    1.80
  32  13   1    0.72    0.74
  26   6  22    1.68    1.03
  26  14  18   29.87    3.64
  26  18  14   25.88    3.06
  26  22   6    2.23    1.45
  30  10  14   10.94    1.63
  30  14  10   10.94    1.43
  34   2   6    1.24    1.33
  34   6   2    1.94    1.20
  26   9  21   11.40    1.71
  26  21   9   11.97    1.79
  30   3  17   32.93    4.67
  30  17   3   43.18    6.20
  33   3  10    2.02    1.41
  33  10   3    0.57    1.04
  20  20  20   40.90    8.31
  28   4  20   85.32   12.25
  28  20   4   89.67   10.57
  21  19  20    5.57    1.15
  21  20  19    4.08    1.03
  23  23  12   61.60    5.02
  25   1  24   -1.38    1.17
  25  24   1    1.34    1.10
  29  19   0  129.92   11.58
  31   4  15   29.50    3.91
  31  15   4   27.26    3.52
  32   3  13    9.93    1.29
  32  13   3   12.53    1.57
  33   7   8    3.54    1.11
  33   8   7    6.40    2.07
  24  12  22  140.91   12.83
  24  22  12  140.37   11.72
  32   6  12   13.75    2.28
  32  12   6    9.19    1.36
  21  21  18   24.34    3.50
  22  19  19    1.73    1.31
  26   1  23   -2.03    1.22
  26  13  19    0.90    0.76
  26  19  13    0.25    0.62
  26  23   1    1.75    1.36
  27   6  21    1.68    2.02
  27  21   6    1.27    1.87
  29   2  19   89.49   11.61
  29  13  14   23.63    2.05
  29  14  13   20.06    1.63
  29  19   2  111.61   12.41
  30   9  15    0.16    0.81
  30  15   9    1.82    0.85
  31   7  14    4.01    1.08
  31  14   7    5.99    2.40
  33   6   9    0.80    0.94
  33   9   6    2.00    1.04
  34   1   7    1.80    1.17
  34   5   5    2.56    1.11
  34   7   1   -0.57    1.10
  22  18  20   38.52    5.11
  22  20  18   50.57    6.70
  28  10  18   89.88   10.31
  28  18  10   80.69    8.27
  34   4   6   -1.17    1.10
  34   6   4    7.16    4.33
  25   3  24    2.86    1.31
  25  12  21   92.50    8.06
  25  21  12   71.62    5.44
  25  24   3    6.89    6.59
  27   9  20    5.27    1.40
  27  15  16   12.85    1.66
  27  16  15    6.27    1.24
  27  20   9    7.78    1.80
  29  12  15   49.83    4.38
  29  15  12   54.65    4.95
  33  11   0   10.46    1.86
  22  17  21   -1.33    0.97
  22  21  17    0.94    0.95
  23  18  19   13.91    2.14
  23  19  18   10.98    1.82
  26   3  23    4.17    1.54
  26  23   3   12.44    3.27
  27   1  22    3.41    1.45
  27  14  17   20.93    2.24
  27  17  14   22.82    2.44
  27  22   1    2.46    1.25
  29   7  18   27.75    4.33
  29  18   7   22.86    3.29
  30   5  17   56.83    6.54
  30  17   5   46.86    5.76
  33   2  11    7.83    1.24
  33   5  10    1.73    1.04
  33  10   5    2.97    1.15
  33  11   2    5.57    1.18
  34   3   7    4.70    2.74
  34   7   3    2.19    1.29
  24  24   8   90.73   11.15
  23  17  20    2.35    1.01
  23  20  17    9.35    3.92
  25   8  23   92.59   10.48
  25  23   8   72.15    8.40
  29   4  19   36.98    5.30
  29  11  16    0.35    0.83
  29  16  11    5.07    5.71
  29  19   4   51.19    6.26
  31   1  16    5.30    3.69
  31  16   1    3.27    2.16
  32   5  13   31.39    2.76
  32  13   5   27.86    2.60
  26  12  20  172.66   17.09
  26  20  12  150.09   11.75
  28   6  20   12.37    2.74
  28  20   6    7.71    1.84
  30   8  16    1.10    0.80
  30  16   8    3.76    2.55
  32  14   0   91.19    7.42
  34   8   0   -0.90    1.13
  27   3  22   19.37    3.00
  27  13  18    0.97    0.64
  27  18  13    3.69    0.99
  27  22   3   14.37    3.00
  31   6  15   12.09    1.82
  31  15   6    7.72    1.41
  22  22  16    7.88    1.80
  24  18  18    9.76    1.64
  26   8  22   27.93    3.73
  26  22   8   24.41    4.14
  30  18   0  154.91   14.72
  32   2  14   89.42    7.42
  32  10  10    1.15    0.87
  32  14   2   87.20    7.39
  34   2   8    2.67    1.27
  34   8   2    6.38    2.51
  23  16  21   -0.46    0.92
  23  21  16    1.01    1.20
  24  11  23    2.09    0.85
  24  17  19    1.87    0.97
  24  19  17    0.00    0.95
  24  23  11    3.57    1.04
  25   5  24    7.34    2.92
  25  24   5    1.38    1.18
  28   1  21    0.57    1.24
  28   9  19   12.23    2.93
  28  19   9   12.96    2.62
  28  21   1    0.58    1.56
  31   3  16   21.28    3.61
  31  11  12    2.49    0.81
  31  12  11    1.68    0.65
  31  16   3   14.46    2.85
  32   9  11    0.25    0.72
  32  11   9   -0.55    0.80
  33   4  11    2.37    0.88
  33  11   4    1.89    0.83
  35   1   0   -0.48    1.75
  30   2  18   90.09   10.69
  30  18   2  126.28   15.73
  34   6   6    0.19    1.20
  25  11  22    0.23    0.90
  25  22  11    1.34    0.95
  26   5  23    9.01    2.46
  26  23   5   11.72    2.00
  29  10  17   12.64    2.72
  29  17  10   11.07    1.59
  31  10  13    5.00    0.76
  31  13  10    4.84    0.85
  34   5   7    1.41    1.08
  34   7   5    3.38    1.91
  35   1   2    3.36    1.61
  35   2   1    2.58    1.64
  24  16  20    1.84    1.03
  24  20  16    0.62    1.29
  32   8  12    0.76    1.03
  32  12   8    4.90    2.60
  27   8  21   14.64    2.24
  27  12  19   46.17    4.42
  27  19  12   64.54    4.97
  27  21   8   14.03    1.68
  28   3  21   38.66    5.44
  28  15  15   35.55    3.18
  28  21   3   24.83    3.76
  33   1  12    1.96    1.13
  33   8   9    3.32    2.10
  33   9   8    1.33    0.92
  33  12   1    7.21    3.22
  35   3   0    0.07    1.47
  28  14  16   90.17    6.93
  28  16  14   84.46    6.33
  32   4  14   33.71    3.46
  32  14   4   34.96    4.30
  34   4   8    1.84    1.01
  34   8   4    4.31    1.93
  23  15  22    1.54    0.90
  23  22  15    0.28    0.87
  25  17  18    1.93    1.41
  25  18  17    0.32    0.92
  26  11  21    2.24    0.87
  26  21  11    1.98    1.04
  27   5  22   37.33    5.23
  27  22   5   50.09    6.27
  29   6  19    7.72    2.03
  29  19   6    9.85    1.93
  30   7  17   16.24    2.53
  30  13  13   44.40    3.23
  30  17   7   19.80    2.51
  31   9  14    8.48    3.08
  31  14   9    7.25    1.27
  33   7  10   15.04    3.38
  33  10   7   17.92    2.93
  34   1   9    0.71    1.24
  34   9   1   -0.16    1.08
  35   2   3    7.21    3.34
  35   3   2    9.79    5.48
  30   4  18   42.81    7.07
  30  12  14   71.91    5.00
  30  14  12   78.45    5.64
  30  18   4   56.23    8.93
  24  15  21    1.63    1.38
  24  21  15    0.88    0.78
  25  16  19    0.80    0.85
  25  19  16    0.28    0.83
  28  13  17    7.00    1.04
  28  17  13    6.88    0.99
  29   1  20    4.47    1.71
  29  20   1    1.80    1.15
  31   5  16   24.32    3.09
  31  16   5   27.13    3.43
  32   7  13   13.59    1.70
  32  13   7   11.40    1.40
  33   3  12    5.55    2.30
  33  12   3    7.34    1.63
  35   1   4    2.83    1.43
  35   4   1    4.24    1.84
  29   9  18    0.74    3.13
  29  18   9    2.09    0.99
  30  11  15    7.37    1.33
  30  15  11    3.99    1.06
  33   6  11   -0.11    0.87
  33  11   6    0.46    0.81
  34   3   9    5.82    1.89
  34   9   3    5.00    1.29
  28   8  20    1.27    1.48
  28  20   8    3.99    1.18
  25   7  24    1.45    1.20
  25  15  20    1.18    0.81
  25  20  15    0.48    0.78
  25  24   7    0.62    1.56
  25  25   0   19.92    5.76
  27  11  20   -0.42    0.80
  27  20  11   -0.44    0.85
  28   5  21   51.76    6.35
  28  21   5   76.68    8.54
  29   3  20   34.50    4.61
  29  20   3   29.59    4.53
  31   8  15    1.91    1.01
  31  15   8    3.11    1.70
  31  17   0    9.07    2.24
  32   1  15    4.47    2.24
  32  15   1    1.89    0.88
  35   3   4    4.19    1.31
  35   4   3    1.77    1.22
  35   5   0    1.01    1.27
  24  24  10  208.72   19.34
  26  24   0   24.76    5.80
  28  12  18   69.68    7.12
  28  18  12   53.81    5.39
  23  23  14    9.90    1.45
  25  10  23  160.57   17.16
  25  23  10  146.55   13.06
  25  25   2   14.99    2.62
  26   7  23   12.46    2.23
  26  17  17    0.90    0.85
  26  23   7   16.19    4.03
  31   2  17    9.69    2.17
  31  17   2    6.88    1.56
  34   7   7    4.90    1.91
  35   2   5   -1.25    1.17
  35   5   2   -0.97    1.36
  24  14  22   53.66    4.79
  24  22  14   61.02    5.69
  26   2  24   18.22    4.51
  26  16  18    7.09    1.59
  26  18  16    4.72    1.33
  26  24   2   24.16    7.35
  30  10  16    2.92    0.99
  30  16  10    3.55    1.27
  32   6  14    3.66    1.13
  32  14   6    1.41    0.90
  34   6   8    0.32    0.97
  34   8   6    1.77    1.94
  34  10   0    1.06    1.03
  27  23   0   42.33    5.67
  32   3  15    9.83    1.68
  32  15   3    9.07    2.14
  33   5  12    4.72    1.52
  33  12   5    6.22    1.45
  33  13   0    6.88    1.50
  26  10  22   78.04    9.85
  26  22  10   75.49    9.60
  30   6  18    3.73    1.61
  30  18   6    5.78    1.41
  34   2  10    4.26    2.23
  34  10   2    6.96    2.65
  25  14  21   18.79    2.09
  25  21  14   25.63    2.63
  26  15  19    0.41    0.97
  26  19  15    0.72    1.15
  27   2  23   32.61    4.17
  27   7  22   36.48    5.80
  27  22   7   24.98    3.64
  27  23   2   35.44    3.89
  29  14  15   68.80    4.40
  29  15  14   74.22    5.27
  30   1  19    2.17    1.06
  30  19   1   -0.28    1.10
  33   2  13    7.69    1.24
  33  13   2    8.87    1.34
  34   5   9    5.27    1.73
  34   9   5    8.70    2.03
  35   1   6   -0.35    1.04
  35   6   1    0.64    1.11
  25  25   4    2.44    1.13
  28  11  19   -1.11    0.81
  28  19  11   -0.65    0.81
  29   5  20   50.47    6.42
  29   8  19    2.24    1.45
  29  13  16   17.73    2.63
  29  16  13   19.66    1.87
  29  19   8    0.49    1.57
  29  20   5   38.45    5.44
  31   4  17    0.07    1.11
  31   7  16    1.48    0.85
  31  16   7    2.81    0.90
  31  17   4   -0.37    1.33
  32  11  11    1.27    0.72
  35   4   5    1.01    1.20
  35   5   4    0.67    1.13
  26   4  24    3.16    2.26
  26  24   4    0.05    1.36
  28  22   0  118.62   16.07
  32  10  12    4.88    1.36
  32  12  10    2.55    1.01
  27  10  21   34.84    4.10
  27  21  10   45.48    4.30
  30   3  19   31.78    4.17
  30   9  17    2.58    0.94
  30  17   9    1.29    0.94
  30  19   3   19.04    3.55
  33   9  10    2.60    1.36
  33  10   9   -0.23    0.85
  35   3   6    0.74    1.20
  35   6   3    2.19    1.70
  26  14  20   35.51    3.82
  26  20  14   51.79    4.77
  28   2  22  110.02   14.11
  28  22   2   91.74   12.59
  34   4  10    4.12    2.05
  34  10   4    4.72    4.63
  24  13  23    1.93    0.67
  24  23  13    0.60    0.62
  27   4  23    4.33    1.56
  27  16  17    8.98    1.24
  27  17  16    6.03    1.38
  27  23   4    6.47    1.43
  28   7  21   39.91    5.64
  28  21   7   65.77    8.34
  29  12  17   32.82    3.84
  29  17  12   37.28    4.01
  31  12  13   16.49    1.57
  31  13  12   20.45    2.02
  32   5  15   17.30    2.78
  32   9  13    1.57    0.57
  32  13   9    1.50    0.99
  32  15   5   14.35    2.42
  33   4  13    5.13    1.10
  33   8  11   -0.07    0.90
  33  11   8    0.05    0.81
  33  13   4    7.90    1.20
  35   7   0    3.82    3.31
  25  13  22    0.97    1.47
  25  22  13    2.39    1.54
  27  15  18    2.33    0.80
  27  18  15    1.41    0.87
  31  11  14    3.55    1.13
  31  14  11    4.77    0.88
  34   1  11    0.12    0.90
  34  11   1    0.95    0.97
  35   2   7   -0.23    1.18
  35   7   2    2.14    1.77
  32  16   0    4.79    1.71
  21  21  20   11.81    1.71
  25   9  24    2.46    1.56
  25  24   9    1.31    1.27
  29  21   0   95.65   12.06
  33   7  12   34.54    3.98
  33  12   7   27.47    3.50
  22  20  20  136.87   12.87
  28   4  22   31.48    5.29
  28  10  20   31.60    4.49
  28  20  10   32.19    3.73
  28  22   4   23.58    3.89
  32   2  16    2.85    0.95
  32   8  14   11.63    2.37
  32  14   8   10.48    2.55
  32  16   2    2.26    1.25
  34   8   8   -0.23    0.99
  22  19  21    1.70    0.99
  22  21  19    2.33    0.97
  25  25   6    2.63    1.27
  26   9  23    4.67    1.24
  26  13  21    0.48    0.64
  26  21  13    0.64    0.62
  26  23   9    7.55    2.46
  27  14  19   41.10    3.99
  27  19  14   28.21    2.92
  29   2  21   71.94    9.37
  29  11  18    1.59    1.17
  29  18  11    0.80    0.83
  29  21   2   75.55   10.66
  30   5  19   44.42    7.32
  30  19   5   44.67    5.80
  31   1  18    1.13    0.97
  31   6  17   -0.71    0.90
  31  10  15   -1.06    0.71
  31  15  10    1.20    0.69
  31  17   6    0.72    1.50
  31  18   1    0.90    1.06
  33   1  14    2.60    0.74
  33  14   1    1.10    0.83
  34   3  11   12.57    3.57
  34   7   9    5.59    2.23
  34   9   7    6.54    2.14
  34  11   3    6.10    1.61
  35   5   6    0.74    1.10
  35   6   5    0.99    1.25
  26   6  24    0.62    1.15
  26  24   6    2.10    1.15
  30   8  18    2.23    0.95
  30  18   8    1.80    1.25
  23  19  20    9.60    3.38
  23  20  19    8.01    1.84
  29   7  20   34.77    6.38
  29  20   7   26.80    4.01
  35   1   8    2.97    2.63
  35   4   7   -1.45    1.06
  35   7   4   -0.94    1.22
  35   8   1    0.35    1.17
  22  22  18   34.75    3.94
  30  14  14  157.51    8.68
  34   6  10    3.55    3.98
  34  10   6    1.29    1.01
  23  18  21    4.67    1.43
  23  21  18    3.36    1.17
  27   6  23    2.21    2.33
  27   9  22   13.56    2.03
  27  22   9   19.13    2.93
  27  23   6   -1.33    1.10
  30  13  15   61.97    4.58
  30  15  13   52.50    3.39
  31   3  18   10.31    2.05
  31  18   3    8.91    1.87
  33   3  14    3.94    1.10
  33   6  13    3.29    0.88
  33  13   6    4.68    1.04
  33  14   3    5.48    1.04
  24  24  12  197.26   18.88
  28  16  16   82.95    7.34
  32   4  16    1.80    1.45
  32  16   4    1.73    1.01
  36   0   0   75.21   24.23
  24  19  19    1.73    1.06
  25  12  23  114.12   10.20
  25  23  12  118.48    9.32
  27  13  20    1.38    0.76
  27  20  13    1.86    1.22
  28  15  17   23.92    2.23
  28  17  15   23.97    3.25
  29   4  21   33.12    4.74
  29  21   4   39.59    7.05
  31   9  16    1.36    0.97
  31  16   9    2.72    0.95
  32   7  15    6.24    1.22
  32  15   7    7.90    1.17
  35   3   8   -0.30    1.31
  35   8   3    2.63    1.59
  36   1   1    1.15    1.13
  24  18  20   15.61    3.00
  24  20  18   16.62    3.02
  30  12  16   40.94    3.94
  30  16  12   50.20    5.07
  30  20   0  249.94   26.27
  34  12   0   18.44    3.02
  36   2   0    5.32    2.23
  23  17  22    1.18    0.87
  23  22  17    1.80    0.94
  26   1  25   -1.96    1.38
  26  25   1    2.23    1.40
  29  10  19    9.17    1.82
  29  19  10   10.55    2.72
  34   5  11    8.02    2.05
  34  11   5   14.23    3.22
  26  12  22  109.91   10.39
  26  22  12  100.56    9.35
  28   6  22    1.73    1.20
  28  14  18   91.16    6.95
  28  18  14   93.47    6.75
  28  22   6    4.38    1.93
  30   2  20  228.16   26.28
  30  20   2  244.49   22.40
  34   2  12    4.75    1.24
  34  12   2    5.59    1.61
  36   2   2   62.04   10.48
  24  17  21   -0.39    0.80
  24  21  17   -0.32    0.94
  27   1  24    1.59    1.43
  27  24   1    4.21    2.17
  28   9  21   22.71    4.42
  28  21   9   14.42    2.79
  35   9   0    4.08    1.43
  36   1   3   -0.72    1.34
  36   3   1    0.92    1.20
  25  18  19    4.61    3.50
  25  19  18    0.41    0.92
  26   3  25    0.90    1.84
  26  25   3   -1.52    1.10
  30   7  19   21.44    3.46
  30  11  17    2.07    0.97
  30  17  11    3.94    0.90
  30  19   7   19.30    3.41
  31   5  18   12.90    2.24
  31  18   5   14.11    2.33
  33   5  14    4.84    1.01
  33  10  11   -0.28    0.81
  33  11  10   -0.07    0.78
  33  14   5    5.32    0.92
  35   2   9    0.60    1.15
  35   6   7   -1.24    1.15
  35   7   6    1.45    1.57
  35   9   2   -1.22    1.01
  32  12  12   32.44    3.61
  36   4   0   33.44    7.90
  23  23  16   -0.37    0.83
  25  17  20    2.02    0.87
  25  20  17    3.32    3.38
  25  25   8   15.06    3.13
  27   3  24    1.17    1.18
  27  12  21   33.87    3.46
  27  21  12   28.60    3.75
  27  24   3    4.12    2.28
  28   1  23   -0.18    1.10
  28  13  19    4.60    1.82
  28  19  13    1.86    0.71
  28  23   1    1.52    1.11
  31   8  17    1.34    1.45
  31  17   8    0.58    1.01
  32   1  17    1.73    1.86
  32  11  13    5.23    1.03
  32  13  11    1.33    0.71
  32  17   1    2.40    1.79
  33   9  12    1.89    0.83
  33  12   9    1.38    0.81
  33  15   0    7.92    1.43
  35   5   8    0.64    1.17
  35   8   5    0.37    1.20
  36   3   3    0.07    1.03
  24  16  22   -0.27    0.78
  24  22  16    2.19    1.50
  26   8  24   16.47    3.31
  26  24   8   13.59    2.92
  30   4  20   68.16   10.09
  30  20   4   94.28   13.17
  32   6  16    3.45    1.06
  32  16   6    3.00    1.04
  34   4  12   12.04    2.53
  34  12   4    7.83    2.09
  36   2   4    0.09    1.70
  36   4   2    1.68    1.27
  29   6  21    2.49    1.03
  29  21   6    5.82    1.24
  33   2  15    7.09    1.15
  33  15   2    5.57    1.10
  34   9   9    6.20    1.59
  32  10  14    1.10    0.64
  32  14  10    1.03    1.15
  34   8  10   -0.58    0.85
  34  10   8    0.92    0.90
  25  11  24   -0.51    0.97
  25  16  21    2.24    1.27
  25  21  16    0.34    0.97
  25  24  11    0.46    1.13
  27   8  23   13.63    2.86
  27  23   8    7.34    2.10
  28   3  23    6.31    1.75
  28  23   3    9.67    2.02
  29   9  20    5.11    1.29
  29  15  16   54.09    4.31
  29  16  15   57.22    4.40
  29  20   9    3.55    1.15
  31  19   0  142.36   17.43
  32   3  17    6.49    1.80
  32  17   3    1.45    1.27
  33   8  13    3.31    0.80
  33  13   8    2.63    0.80
  35   4   9    2.03    1.01
  35   9   4    2.07    2.19
  36   1   5    1.75    1.15
  36   5   1   -0.44    1.11
  26  18  18   -0.49    0.81
  30  10  18    5.09    1.15
  30  18  10    2.70    1.24
  26   5  25   -1.22    1.04
  26  11  23    1.63    1.08
  26  17  19    0.21    0.87
  26  19  17   -0.12    0.99
  26  23  11    1.25    0.97
  26  25   5   -0.14    1.11
  29   1  22    0.30    1.13
  29  14  17   55.03    4.30
  29  17  14   71.66    6.06
  29  22   1    2.17    1.04
  31   2  19   83.61    9.32
  31  13  14   38.59    2.90
  31  14  13   45.52    3.13
  31  19   2   85.00    9.90
  34   1  13    1.17    0.83
  34   7  11    6.38    1.77
  34  11   7   11.03    2.21
  34  13   1   -0.95    0.72
  35   1  10    0.92    0.90
  35  10   1    0.02    1.22
  28  12  20   25.03    3.48
  28  20  12   18.77    2.99
  36   4   4    0.83    1.63
  24  15  23    1.48    0.94
  24  23  15    0.83    0.81
  27   5  24    6.26    1.86
  27  24   5    9.07    1.87
  31  12  15   15.48    1.91
  31  15  12   16.65    2.26
  32   9  15    0.34    0.71
  32  15   9    1.24    0.85
  33   4  15    3.69    1.04
  33  15   4    5.71    1.43
  36   3   5    2.60    1.20
  36   5   3    0.78    1.11
  26  16  20    3.68    1.38
  26  20  16    3.64    1.10
  28   8  22    1.01    1.15
  28  22   8    1.03    1.11
  36   6   0    5.74    3.11
  25  15  22    1.63    1.06
  25  22  15    1.01    0.78
  27  11  22    0.97    1.01
  27  22  11    0.02    0.90
  29   3  22   10.18    2.32
  29  13  18    7.69    1.36
  29  18  13    6.95    1.06
  29  22   3   12.41    2.35
  31   7  18    4.17    1.73
  31  18   7    2.35    1.06
  33   7  14   19.71    2.00
  33  14   7   22.84    4.98
  34   3  13    4.79    1.15
  34  13   3    4.60    1.15
  35   3  10    9.63    4.01
  35  10   3    3.94    1.54
  30   6  20   13.58    3.02
  30  20   6   11.42    2.51
  34   6  12   18.47    3.32
  34  12   6   18.98    3.69
  36   2   6    9.63    3.18
  36   6   2   18.72    4.14
  28   5  23   22.04    3.99
  28  23   5   20.84    3.75
  31   4  19   44.00    6.49
  31  11  16    6.65    2.62
  31  16  11    4.21    1.41
  31  19   4   34.17    5.39
  32   5  17   10.39    2.47
  32  17   5   10.52    3.31
  35   7   8    2.83    1.43
  35   8   7    2.76    1.18
  26  15  21    1.13    0.64
  26  21  15    0.46    0.64
  27  17  18   -0.14    0.85
  27  18  17    1.17    0.85
  30   1  21    0.19    1.18
  30   9  19    3.69    1.75
  30  19   9    9.77    4.33
  30  21   1    3.11    1.10
  35   6   9    0.83    0.90
  35   9   6   -2.35    0.99
  32   8  16    0.39    0.74
  32  16   8    1.18    0.81
  27  16  19    9.92    1.70
  27  19  16   12.41    2.30
  28  11  21    4.47    1.17
  28  21  11    2.86    1.68
  29   8  21    3.32    1.43
  29  12  19   17.27    2.37
  29  19  12   16.30    2.60
  29  21   8    1.91    1.17
  33   1  16    0.14    0.95
  33  16   1    1.84    0.78
  35  11   0    1.03    1.06
  36   1   7   -0.53    1.34
  36   5   5    0.58    1.31
  36   7   1    1.27    1.11
  24  24  14   74.24    9.44
  32  18   0  229.81   43.73
  36   4   6   -0.62    1.13
  36   6   4   -0.30    1.18
  25  14  23   27.59    2.86
  25  23  14   27.82    3.36
  25  25  10   34.68    5.29
  26   7  25    1.61    1.03
  26  25   7    2.97    1.01
  29   5  22   19.53    3.78
  29  22   5   17.50    3.13
  30   3  21   11.81    2.03
  30  15  15  101.11    5.55
  30  21   3    7.25    2.16
  31  10  17    5.41    1.22
  31  17  10    2.00    1.15
  33   6  15    2.40    0.97
  33  15   6    3.36    0.81
  34   5  13    9.58    1.64
  34  13   5    9.69    1.75
  35   2  11    1.80    1.36
  35   5  10   11.81    3.23
  35  10   5   11.86    2.81
  35  11   2   -1.48    1.03
  26  10  24   33.76    5.14
  26  24  10   32.08    5.62
  26  26   0    3.76    1.64
  30  14  16  103.19    6.77
  30  16  14   93.12    7.11
  32   2  18  131.49   14.05
  32  18   2  171.67   22.38
  34  14   0    8.89    1.52
  27   7  24    5.16    1.75
  27  15  20    0.60    0.72
  27  20  15   -0.55    0.60
  27  24   7    4.35    1.40
  27  25   0    4.07    2.33
  33   3  16    3.94    1.20
  33  11  12    1.10    1.36
  33  12  11    0.65    0.83
  33  16   3    2.58    0.90
  36   3   7    3.25    2.35
  36   7   3    0.27    1.17
  26  14  22   17.09    2.09
  26  22  14   20.03    2.39
  26  26   2    4.86    3.27
  34   2  14   13.66    1.87
  34  10  10    2.17    0.99
  34  14   2   19.53    2.65
  27   2  25   -1.50    0.99
  27  10  23   33.60    4.86
  27  23  10   54.21    7.12
  27  25   2   -1.34    1.20
  30  13  17   35.07    3.32
  30  17  13   34.61    3.46
  31   6  19    5.89    1.64
  31  19   6    6.54    1.79
  33  10  13    0.99    0.78
  33  13  10    0.80    0.72
  34   9  11    4.30    1.47
  34  11   9   -0.14    1.06
  28  24   0    3.46    1.70
  36   8   0    6.36    2.92
  28   7  23   17.08    3.18
  28  17  17   16.19    2.40
  28  23   7   21.51    4.47
  29  11  20    1.48    0.95
  29  20  11    4.19    0.94
  31   1  20    3.59    1.79
  31  20   1    2.81    1.03
  32   7  17    4.35    1.54
  32  13  13   25.90    2.76
  32  17   7   10.09    2.37
  35   4  11    1.50    0.97
  35  11   4   -0.41    0.97
  28   2  24    0.21    1.27
  28  16  18   49.21    5.78
  28  18  16   50.43    5.39
  28  24   2    3.55    1.41
  30   8  20   -0.42    1.31
  30  20   8    0.71    0.88
  32   4  18   81.36   10.71
  32  12  14   15.80    2.10
  32  14  12   17.11    2.10
  32  18   4   87.76   10.85
  34   8  12    0.30    1.04
  34  12   8   -0.05    0.94
  36   2   8    0.39    1.06
  36   8   2    0.12    1.11
  22  21  21    5.62    1.73
  27  14  21   10.57    1.61
  27  21  14    9.92    1.56
  30   5  21   26.73    4.58
  30  21   5   25.47    3.96
  31   9  18    3.41    1.82
  31  18   9    1.87    1.11
  33   9  14    4.37    2.86
  33  14   9    0.16    0.67
  22  22  20   97.77   10.50
  26  26   4    2.67    1.80
  28  10  22   22.82    4.83
  28  22  10   24.46    3.96
  30  12  18   37.19    5.11
  30  18  12   31.96    3.73
  34   4  14    9.92    1.86
  34  14   4   17.66    3.62
  36   6   6   19.25    4.37
  23  20  21   11.05    3.38
  23  21  20   11.12    1.87
  25  13  24   -0.90    0.76
  25  24  13    0.04    0.69
  27   4  25    0.74    1.22
  27  25   4   -1.08    1.22
  28  15  19    5.14    1.15
  28  19  15    3.99    0.88
  29  23   0   14.11    3.06
  31   3  20    5.60    1.41
  31  20   3    7.12    1.96
  32  11  15   11.14    1.64
  32  15  11    6.15    1.24
  33   5  16    2.72    0.97
  33  16   5    2.58    1.71
  35   1  12    1.89    0.97
  35   8   9   -0.39    1.03
  35   9   8    1.15    0.99
  35  12   1   -0.41    0.85
  36   5   7    1.15    1.25
  36   7   5    2.51    1.31
  37   1   0    2.16    1.59
  23  19  22    2.49    1.03
  23  22  19    1.43    0.83
  26  13  23    1.54    1.17
  26  23  13    2.16    0.90
  29   2  23   13.43    3.04
  29   7  22   17.76    3.52
  29  22   7   23.58    3.36
  29  23   2    7.83    1.75
  34   7  13    5.80    1.41
  34  13   7    7.99    1.52
  35   7  10    3.73    1.64
  35  10   7    8.01    2.30
  37   1   2    3.62    1.82
  37   2   1    0.87    1.56
  24  20  20   45.04    5.96
  28   4  24    2.12    1.20
  28  24   4    0.85    1.24
  36   4   8    1.04    1.10
  36   8   4    0.18    1.08
  24  19  21    2.81    1.48
  24  21  19    0.60    0.99
  33   8  15    3.04    0.85
  33  15   8    1.56    0.83
  33  17   0   43.08    5.80
  35   3  12    6.10    1.54
  35  12   3    2.92    1.18
  36   1   9   -0.65    0.99
  36   9   1    0.18    1.01
  37   3   0    0.44    1.36
  28  14  20   22.40    2.72
  28  20  14   21.72    2.46
  32  10  16   16.35    2.39
  32  16  10   18.12    3.13
  23  23  18    7.14    1.68
  26   9  25    4.44    1.79
  26  25   9   -0.55    0.99
  27  13  22    0.97    0.78
  27  22  13    1.75    0.78
  29  10  21    7.19    1.96
  29  21  10    7.28    1.63
  30  11  19   -0.12    1.01
  30  19  11    0.34    0.85
  31  14  15   51.26    3.91
  31  15  14   58.53    4.03
  33   2  17   28.49    3.69
  33  17   2   37.79    4.84
  34   1  15    0.99    0.76
  34  15   1    0.78    0.62
  35   6  11   -0.55    1.08
  35  11   6    0.64    0.95
  37   2   3    4.08    1.64
  37   3   2    2.42    1.34
  24  18  22   17.71    3.09
  24  22  18   17.04    2.95
  30  22   0   35.92    6.05
  32   6  18    7.16    1.70
  32  18   6    5.02    1.71
  25  19  20   -0.62    0.94
  25  20  19    2.44    0.97
  27   9  24    4.74    1.41
  27  24   9    4.33    1.27
  29   4  23    2.14    1.36
  29  16  17   67.36    5.23
  29  17  16   66.71    5.21
  29  23   4    6.96    2.05
  31   5  20   14.28    3.45
  31   8  19    1.66    0.90
  31  13  16   42.44    3.76
  31  16  13   47.81    5.20
  31  19   8    3.32    1.36
  31  20   5   12.67    2.78
  32   1  19   -0.11    0.97
  32  19   1    0.09    0.99
  36   3   9    5.82    2.81
  36   9   3    2.07    1.18
  37   1   4    1.54    1.73
  37   4   1    0.21    1.34
  26  26   6    9.44    2.42
  30   2  22   33.14    5.80
  30  22   2   30.79    5.36
  34   6  14    1.84    0.74
  34  14   6    1.94    0.97
  25  18  21    3.54    2.05
  25  21  18    1.79    0.87
  27   6  25    0.80    0.99
  27  25   6    3.64    1.40
  29  15  18   23.47    2.17
  29  18  15   19.81    2.09
  30   7  21   16.51    2.76
  30  21   7   15.87    2.88
  34   3  15    2.85    1.11
  34  15   3    2.95    0.78
  24  17  23    2.90    1.11
  24  23  17   -0.90    0.80
  25  25  12   26.67    3.87
  28   9  23    9.62    2.37
  28  13  21   -0.48    1.08
  28  21  13   -0.14    0.76
  28  23   9    9.65    1.84
  31  12  17   33.53    3.68
  31  17  12   28.02    3.82
  32   3  19    4.21    1.29
  32   9  17   -0.30    1.04
  32  17   9   -0.39    0.76
  32  19   3    2.93    1.29
  33   4  17   15.71    3.00
  33   7  16   14.16    2.40
  33  16   7   10.00    1.77
  33  17   4   19.00    3.11
  35   5  12   10.32    2.07
  35  12   5   12.82    3.22
  35  13   0   37.79    5.23
  36   7   7    4.74    2.09
  37   3   4   -0.32    1.20
  37   4   3    0.02    1.13
  37   5   0    2.32    1.77
  26  12  24   40.18    5.37
  26  24  12   37.31    4.35
  28   6  24   -0.46    0.99
  28  24   6    1.64    1.57
  36   6   8    2.19    1.18
  36   8   6    3.25    1.57
  36  10   0    0.90    1.20
  25  17  22    0.53    0.81
  25  22  17    1.27    0.78
  26  19  19    0.62    0.88
  29  14  19   24.22    2.51
  29  19  14   20.24    2.60
  34  11  11    0.32    0.83
  35   2  13   40.90    5.27
  35  13   2   34.77    4.72
  37   2   5    5.13    1.56
  37   5   2    0.92    1.70
  26  18  20    0.02    0.80
  26  20  18    0.37    0.78
  30   4  22    7.80    2.62
  30  10  20    0.58    0.92
  30  20  10    2.26    1.52
  30  22   4   15.96    3.59
  34  10  12    1.20    0.88
  34  12  10    1.38    1.15
  36   2  10    0.71    1.31
  36  10   2    0.16    1.11
  27  12  23   28.09    4.53
  27  23  12   32.42    4.30
  31  21   0   32.38    5.09
  33  12  13    0.51    0.78
  33  13  12    1.13    0.67
  36   5   9    8.13    2.30
  36   9   5    7.35    1.96
  26  17  21    1.36    0.94
  26  21  17    0.58    0.69
  27   1  26    2.30    1.04
  27  26   1    2.26    1.06
  29   6  23    4.30    1.40
  29   9  22    7.69    1.77
  29  22   9    4.31    1.22
  29  23   6    2.35    1.66
  31   2  21   23.21    4.24
  31  11  18    2.86    0.85
  31  18  11    1.77    1.04
  31  21   2   20.42    4.05
  33  11  14    6.52    1.36
  33  14  11    3.18    0.83
  34   5  15    4.37    0.90
  34   9  13    2.30    1.52
  34  13   9    0.39    0.69
  34  15   5    4.03    1.08
  35   9  10    2.35    1.15
  35  10   9    5.02    1.68
  37   1   6    0.42    1.41
  37   6   1   -0.85    1.15
  24  24  16    1.91    0.87
  25  16  23    2.95    1.86
  25  23  16    0.69    1.01
  28   1  25    0.81    1.06
  28  25   1   -0.62    1.06
  29  13  20    0.80    0.76
  29  20  13    1.96    0.87
  31   7  20    3.43    1.41
  31  20   7    5.87    1.68
  32   5  19    6.33    1.98
  32  19   5    4.51    1.41
  35   4  13   16.19    2.56
  35   8  11    1.73    1.11
  35  11   8    1.48    1.13
  35  13   4    7.95    1.89
  37   4   5    0.57    1.33
  37   5   4    0.44    1.56
  28  12  22    7.49    2.30
  28  22  12   13.17    2.23
  30  16  16  100.52    6.73
  32   8  18    4.21    1.11
  32  18   8    3.91    1.15
  34  16   0   70.63    6.75
  36   4  10    0.76    0.95
  36  10   4    0.04    1.06
  27   3  26   -0.51    1.11
  27  18  19    0.72    0.78
  27  19  18    0.35    0.83
  27  26   3   -0.30    1.15
  30  15  17   70.56    5.29
  30  17  15   59.29    4.28
  33   1  18   -0.07    0.92
  33   6  17    6.77    1.29
  33  10  15    6.42    1.17
  33  15  10    4.44    1.24
  33  17   6    7.05    2.69
  33  18   1   -0.71    0.88
  37   3   6    1.25    1.03
  37   6   3    0.55    1.57
  26  16  22    1.45    0.83
  26  22  16    4.65    2.83
  26  26   8   14.11    3.25
  32  14  14   41.77    3.80
  34   2  16   56.21    6.81
  34   8  14    8.54    1.54
  34  14   8    4.83    1.41
  34  16   2   50.82    5.13
  27   8  25   11.68    2.12
  27  17  20    1.84    0.72
  27  20  17    1.86    1.13
  27  25   8   13.20    2.83
  28   3  25   -0.12    1.15
  28  25   3    1.13    1.04
  29   1  24    0.12    1.17
  29  24   1   -1.33    1.17
  31   4  21   10.09    1.86
  31  21   4    9.55    2.83
  32  13  15   61.37    4.72
  32  15  13   64.98    4.68
  35   7  12   11.14    2.99
  35  12   7   12.37    3.06
  36   1  11    0.12    0.92
  36  11   1   -0.21    0.92
  37   7   0    3.59    1.63
  30   6  22    3.31    1.34
  30  14  18   46.47    4.28
  30  18  14   56.81    4.90
  30  22   6    1.15    1.17
  26  11  25    0.87    0.95
  26  25  11   -0.32    0.94
  30   9  21    5.23    1.84
  30  21   9    6.05    1.61
  31  10  19   -0.42    0.85
  31  19  10    0.71    0.88
  33   3  18    0.05    0.92
  33  18   3    1.20    1.13
  35   1  14    0.72    0.72
  35  14   1    0.78    0.69
  37   2   7    0.74    1.27
  37   7   2   -0.32    1.20
  28   8  24    1.96    1.08
  28  24   8    2.65    1.38
  32  12  16   50.78    5.09
  32  16  12   63.28    5.71
  32  20   0   36.77    6.03
  36   8   8    1.18    1.24
  25  15  24    2.19    2.70
  25  24  15    0.02    0.57
  27  11  24    1.22    0.85
  27  16  21    1.31    0.64
  27  21  16    2.09    0.71
  27  24  11    2.63    1.13
  29   3  24    2.33    1.11
  29  12  21   10.87    2.21
  29  21  12    4.84    1.50
  29  24   3    2.35    1.20
  33   9  16   -0.71    0.65
  33  16   9    1.17    0.90
  36   3  11    5.43    1.94
  36   7   9    8.63    2.40
  36   9   7   13.66    3.15
  36  11   3    2.02    1.47
  32   2  20   31.34    6.89
  32  20   2   32.98    4.61
  34   4  16   20.59    2.86
  34  16   4   24.48    2.95
  26  15  23    1.43    1.06
  26  23  15    0.49    0.62
  27   5  26    0.37    0.97
  27  26   5    4.31    2.51
  30   1  23    1.13    1.13
  30  13  19    8.06    2.39
  30  19  13    7.44    1.52
  30  23   1   -0.90    1.08
  34   7  15    4.63    1.01
  34  15   7    6.06    1.18
  35   3  14    2.62    1.31
  35   6  13    2.83    1.20
  35  13   6    2.23    1.18
  35  14   3    1.38    0.80
  37   5   6    5.11    1.96
  37   6   5    5.06    2.44
  28  18  18   24.06    3.41
  36   6  10    9.32    2.99
  36  10   6   10.39    2.53
  28   5  25    3.36    1.31
  28  11  23    3.36    1.10
  28  17  19    3.18    1.04
  28  19  17    3.18    1.08
  28  23  11    1.08    1.15
  28  25   5    2.35    1.24
  29   8  23   -0.21    0.95
  29  23   8    1.82    2.16
  32   7  19    3.48    1.22
  32  11  17    5.09    1.20
  32  17  11    4.54    1.18
  32  19   7    3.61    1.15
  37   1   8    3.04    1.43
  37   4   7   -0.97    1.01
  37   7   4    0.34    1.06
  37   8   1    1.77    1.31
  27  15  22   -0.28    0.58
  27  22  15    0.64    0.58
  30   3  23   -0.11    1.18
  30  23   3    1.75    1.08
  31   6  21    0.02    1.15
  31  21   6   -0.02    1.17
  33   5  18    1.48    0.87
  33  18   5    1.33    0.80
  28  16  20    5.32    2.28
  28  20  16    5.43    1.38
  32   4  20   14.34    3.23
  32  20   4   13.79    3.00
  36  12   0   49.33    8.47
  29   5  24    3.64    1.50
  29  24   5    4.60    1.29
  31   9  20    9.37    2.30
  31  15  16   81.12    5.20
  31  16  15   75.85    4.81
  31  20   9    5.09    1.93
  33   8  17    0.02    0.71
  33  17   8    1.77    0.85
  36   5  11    6.05    2.33
  36  11   5    9.51    3.22
  37   3   8   -0.32    1.20
  37   8   3    0.76    1.15
  30  12  20   19.97    3.32
  30  20  12   16.24    2.76
  34  12  12    0.04    0.81
  36   2  12    6.79    1.89
  36  12   2    8.02    2.09
  38   0   0   15.38    6.66
  25  25  14    4.22    2.00
  29  11  22    4.56    1.29
  29  22  11    4.12    1.41
  31   1  22    0.28    0.94
  31  14  17   60.56    4.63
  31  17  14   49.65    4.63
  31  22   1   -0.19    0.99
  34   1  17    0.39    0.67
  34  11  13    1.17    0.94
  34  13  11    0.32    0.74
  34  17   1    0.69    0.71
  35   5  14    6.12    1.71
  35  10  11   -0.30    0.94
  35  11  10    2.14    1.15
  35  14   5   10.43    1.79
  38   1   1   -0.90    1.36
  26  14  24    7.58    1.73
  26  24  14    9.53    1.79
  30   8  22   -0.57    0.94
  30  22   8    2.79    1.52
  32  10  18    1.06    0.85
  32  18  10   -0.57    0.81
  34   6  16   19.07    2.70
  34  16   6   29.55    3.23
  38   2   0    0.81    1.15
  28  15  21    0.51    0.53
  28  21  15    0.94    0.55
  33  19   0    8.52    2.07
  35   9  12    4.75    2.49
  35  12   9    2.83    1.22
  35  15   0    6.38    1.13
  37   9   0    0.30    1.11
  22  22  22   47.34   11.83
  26  26  10   19.94    4.44
  34  10  14    4.38    1.75
  34  14  10    6.29    1.45
  38   2   2   26.25    7.55
  23  21  22    3.20    1.22
  23  22  21    4.84    1.59
  27   7  26    0.97    1.98
  27  10  25   12.83    3.23
  27  14  23    5.73    1.08
  27  23  14    9.30    1.87
  27  25  10   15.63    3.04
  27  26   7   -1.63    1.04
  29  17  18   21.60    2.58
  29  18  17   20.89    3.08
  30   5  23    4.21    1.41
  30  23   5    5.29    1.75
  31   3  22    2.62    1.03
  31  13  18   13.19    2.49
  31  18  13   11.83    2.02
  31  22   3    1.89    1.10
  33   2  19    2.24    1.41
  33  13  14   14.64    2.14
  33  14  13   17.61    2.14
  33  19   2    2.92    1.20
  34   3  17    0.71    0.85
  34  17   3   -0.28    0.71
  35   2  15    5.37    1.13
  35  15   2    6.26    1.10
  37   2   9    1.50    1.10
  37   6   7    0.35    1.03
  37   7   6   -0.11    1.04
  37   9   2   -0.87    1.04
  38   1   3   -0.64    1.15
  38   3   1   -2.16    1.15
  36   4  12    6.45    1.93
  36  12   4    5.46    2.30
  23  23  20   11.17    2.09
  24  21  21    2.93    1.36
  27  27   0   10.94    3.80
  28   7  25    7.23    1.80
  28  25   7    1.61    1.17
  29  16  19   19.07    2.51
  29  19  16   11.03    1.54
  33  12  15   12.92    1.57
  33  15  12   16.70    2.05
  35   8  13   -0.35    0.87
  35  13   8   -1.10    0.80
  36   9   9   24.39    5.71
  37   5   8   18.63    5.34
  37   8   5    3.50    2.47
  24  20  22   66.80    7.58
  24  22  20   76.43    8.25
  28  10  24    2.19    1.29
  28  24  10    3.69    1.77
  28  26   0   10.91    2.78
  32   6  20   -0.19    0.97
  32  20   6    0.41    0.97
  36   8  10    1.70    1.25
  36  10   8    1.80    1.15
  38   4   0   26.04    6.01
  27  27   2   10.62    2.69
  30  11  21   -0.27    0.92
  30  21  11    1.54    0.90
  33   7  18    2.40    1.20
  33  18   7    4.61    1.24
  34   9  15    0.90    0.90
  34  15   9    1.29    0.57
  38   3   3    0.23    1.18
  28   2  26   14.03    4.03
  28  14  22   11.70    2.10
  28  22  14   14.18    2.00
  28  26   2   24.68    3.71
  38   2   4   -0.21    1.45
  38   4   2   -1.11    1.18
  24  19  23    0.60    0.87
  24  23  19    1.52    1.06
  25  20  21    5.13    3.18
  25  21  20    2.49    1.08
  29   7  24    5.69    1.94
  29  15  20    1.63    0.71
  29  20  15    3.36    0.85
  29  24   7    3.78    1.31
  29  25   0    1.24    1.15
  31   8  21    1.24    0.94
  31  12  19    7.51    1.91
  31  19  12    3.32    1.31
  31  21   8    2.62    0.97
  32   1  21    0.05    1.15
  32   9  19    1.43    0.90
  32  19   9    5.69    4.03
  32  21   1    0.95    0.97
  33   4  19    0.85    0.94
  33  11  16    6.27    1.04
  33  16  11    2.90    0.95
  33  19   4    2.67    1.03
  35   4  15    3.08    0.87
  35  15   4    6.40    1.01
  36   1  13    0.65    0.90
  36   7  11   17.91    3.82
  36  11   7    9.40    2.23
  36  13   1   -0.09    1.25
  37   4   9    1.38    1.13
  37   9   4    0.51    1.04
  25  19  22    2.56    0.83
  25  22  19    1.29    1.45
  26  13  25    2.33    0.94
  26  25  13    0.05    0.85
  29   2  25    5.21    2.23
  29  10  23    0.41    0.88
  29  23  10    0.90    1.03
  29  25   2    0.53    1.34
  31   5  22    4.17    1.50
  31  22   5    0.46    1.27
  34   5  17    1.91    1.59
  34  17   5    1.40    0.76
  35   7  14    4.07    1.29
  35  14   7    6.89    1.34
  37   1  10    2.58    1.01
  37  10   1    2.90    1.29
  38   1   5   -0.34    1.04
  38   5   1   -1.66    1.20
  27  13  24    1.64    0.78
  27  24  13    0.88    0.85
  27  27   4    7.71    2.42
  32   3  21    0.90    1.03
  32  15  15   79.63    4.97
  32  21   3    0.90    0.88
  36   3  13    1.79    1.01
  36  13   3    4.37    1.22
  24  24  18   10.80    1.87
  26  20  20    4.33    1.52
  28   4  26   13.12    3.48
  28  26   4   13.24    2.92
  30  24   0    2.44    2.47
  32  14  16   80.00    5.57
  32  16  14   76.87    5.76
  34   8  16    1.87    1.17
  34  16   8    0.05    0.57
  36   6  12   -1.94    0.87
  36  12   6    0.39    0.85
  38   4   4   73.60   13.20
  25  18  23    3.16    0.94
  25  23  18    3.68    1.06
  26  19  21    0.05    0.76
  26  21  19    1.06    0.90
  29  14  21   11.31    1.63
  29  21  14   10.32    2.02
  30   7  23    9.81    2.65
  30  17  17   58.91    4.49
  30  23   7    5.48    1.94
  33  10  17    1.80    0.69
  33  17  10    2.07    1.56
  37   3  10    0.39    1.33
  37  10   3    1.68    1.08
  38   3   5   -0.41    1.22
  38   5   3    0.80    1.77
  30   2  24    1.24    1.29
  30  16  18   39.54    3.45
  30  18  16   49.83    4.81
  30  24   2   -0.05    1.03
  34  18   0    2.81    1.36
  38   6   0    1.45    1.10
  28  13  23    1.27    0.88
  28  23  13    0.18    0.85
  29   4  25    1.63    1.66
  29  25   4   -0.23    1.03
  31  11  20    1.24    0.88
  31  20  11    1.24    0.90
  32  13  17   38.39    3.84
  32  17  13   33.39    4.08
  35   1  16    0.35    1.40
  35  16   1    1.56    0.81
  37   7   8    0.81    1.25
  37   8   7    1.36    1.38
  26  18  22   11.24    2.33
  26  22  18    8.71    1.86
  30  10  22    0.42    0.87
  30  22  10   -0.42    0.85
  34   2  18    1.24    1.17
  34  18   2    2.65    1.08
  38   2   6    4.53    2.33
  38   6   2   14.99    3.89
  27   9  26    0.07    0.95
  27  26   9    1.24    0.97
  30  15  19   24.66    3.06
  30  19  15   19.34    2.14
  33   6  19    0.49    0.94
  33  19   6   -0.62    0.88
  35   6  15   10.02    2.28
  35  15   6    9.85    1.87
  37   6   9    5.02    2.19
  37   9   6    3.29    1.84
  32   8  20   -1.06    0.85
  32  20   8    1.15    0.88
  25  17  24    0.35    0.67
  25  24  17    1.98    1.27
  27  19  20   -0.32    0.80
  27  20  19   -0.27    0.85
  28   9  25    2.86    1.24
  28  25   9    5.16    2.16
  31  23   0    9.46    2.28
  32   5  21    2.17    0.95
  32  21   5    2.67    1.82
  33   1  20    0.25    0.92
  33  20   1   -1.31    0.85
  35   3  16    0.60    0.57
  35  11  12    1.27    1.17
  35  12  11    0.62    0.87
  35  16   3   -0.92    0.60
  36   5  13    1.64    1.13
  36  13   5    2.56    1.24
  37  11   0    6.77    2.44
  30   4  24    1.91    1.33
  30  24   4   -0.67    1.11
  32  12  18    7.60    1.80
  32  18  12    9.93    2.19
  36  14   0    3.75    1.29
  26  17  23    0.28    0.74
  26  23  17    0.81    0.65
  27  18  21   -0.23    0.71
  27  21  18    0.11    0.78
  27  27   6   12.30    2.86
  29  13  22    0.53    0.85
  29  22  13   -0.71    0.83
  31   2  23    3.31    1.61
  31   7  22    0.48    1.04
  31  22   7    1.17    1.17
  31  23   2    7.00    1.80
  33   9  18    0.14    0.74
  33  18   9    2.19    1.10
  34   7  17    1.50    0.65
  34  13  13    8.78    1.79
  34  17   7    0.72    0.83
  35  10  13    1.10    1.03
  35  13  10    1.34    0.85
  37   2  11   10.53    2.97
  37   5  10   18.95    4.40
  37  10   5   14.11    3.87
  37  11   2   11.61    3.20
  38   1   7    1.41    1.13
  38   5   5    2.49    1.94
  38   7   1   -0.18    1.04
  26  26  12    3.34    1.57
  28   6  26   12.94    3.16
  28  26   6    5.20    1.52
  30  14  20   25.82    3.15
  30  20  14   26.00    3.57
  34   4  18   -0.44    1.24
  34  12  14    9.69    1.91
  34  14  12    7.32    1.50
  34  18   4   -0.42    0.90
  36   2  14   13.29    2.76
  36  10  10    4.21    1.79
  36  14   2   12.69    2.86
  38   4   6    2.23    1.17
  38   6   4    0.37    1.15
  27  12  25    3.23    1.22
  27  25  12    4.61    1.13
  29   9  24    4.15    1.70
  29  24   9    2.53    1.43
  33   3  20    1.01    1.03
  33  20   3    1.33    1.01
  36   9  11    2.67    1.59
  36  11   9    8.01    2.39
  27  17  22    2.42    1.27
  27  22  17    1.75    0.81
  29   6  25    1.66    1.20
  29  25   6    3.04    1.11
  31  10  21   -0.53    0.90
  31  21  10   -0.90    0.85
  34  11  15    2.88    1.04
  34  15  11    2.95    1.56
  35   9  14    1.45    0.80
  35  14   9    1.59    0.83
  38   3   7    2.47    1.77
  38   7   3    0.35    1.10
  28  12  24    0.02    0.90
  28  24  12   -0.74    0.85
  36   8  12    1.93    1.71
  36  12   8   -0.97    0.81
  25  25  16   -0.16    0.51
  28  19  19    3.41    1.54
  31   4  23    1.04    1.22
  31  16  17   53.17    3.66
  31  17  16   58.33    4.12
  31  23   4    5.64    2.39
  32  11  19    0.48    0.80
  32  19  11   -0.27    0.85
  35   5  16    0.97    0.58
  35  16   5    1.63    0.71
  37   4  11    1.91    1.10
  37  11   4    0.53    1.03
  26  16  24    1.86    1.20
  26  24  16   -0.35    0.53
  28  18  20    3.91    2.10
  28  20  18    1.27    0.83
  32  22   0   38.32    6.52
  36   4  14    7.00    1.63
  36  14   4   11.47    2.76
  38   8   0    1.93    1.45
  30   9  23    7.78    1.96
  30  13  21   -0.42    0.76
  30  21  13    0.64    0.87
  30  23   9    6.70    1.50
  31  15  18   36.39    3.84
  31  18  15   38.57    3.50
  33  14  15   49.60    4.08
  33  15  14   56.65    4.47
  30   6  24   -0.83    1.03
  30  24   6    0.57    1.13
  32   2  22   24.82    4.26
  32  22   2   18.17    3.45
  34  10  16    0.19    0.67
  34  16  10    1.03    0.64
  38   2   8    0.46    0.99
  38   8   2    2.63    3.04
  27  16  23    2.19    0.94
  27  23  16    1.04    0.88
  28   1  27    0.46    0.99
  28  17  21   -0.04    0.55
  28  21  17    1.91    0.87
  28  27   1   -0.51    0.97
  29  12  23    0.60    0.85
  29  23  12    0.14    0.97
  32   7  21    1.80    1.08
  32  21   7    0.87    1.03
  33   5  20    1.45    0.90
  33   8  19    0.25    0.94
  33  13  16   20.01    2.12
  33  16  13   24.39    2.46
  33  19   8   -0.16    0.81
  33  20   5    0.62    0.90
  35   8  15    3.50    0.99
  35  15   8    2.32    0.72
  35  17   0    0.12    0.57
  36   7  13    8.41    2.03
  36  13   7    3.99    1.61
  37   1  12   -0.09    0.92
  37   8   9    9.01    3.27
  37   9   8    5.37    2.14
  37  12   1   -1.04    1.10
  34   6  18   -1.29    0.76
  34  18   6    1.29    0.87
  38   6   6   -0.44    1.11
  29   1  26   -0.34    1.18
  29  26   1    1.71    1.47
  31  14  19   18.31    2.37
  31  19  14   17.23    2.55
  34   1  19    1.11    0.92
  34  19   1    1.52    1.56
  35   2  17    0.41    0.71
  35  17   2    1.33    0.88
  37   7  10    3.76    1.71
  37  10   7    2.88    1.59
  38   5   7    0.14    1.31
  38   7   5    0.28    1.77
  27  27   8    5.99    1.59
  28   3  27    0.00    1.04
  28  27   3    0.16    1.17
  33  12  17    2.32    0.92
  33  17  12    3.80    1.10
  36   1  15    0.62    0.67
  36  15   1   -0.85    0.95
  37   3  12    0.46    0.92
  37  12   3   -0.02    0.88
  39   1   0    0.23    1.29
  28   8  26    0.69    1.08
  28  16  22    1.43    0.74
  28  22  16    1.38    0.69
  28  26   8   -0.04    1.03
  32   4  22    9.42    3.09
  32  10  20    0.04    0.90
  32  20  10    4.10    1.33
  32  22   4   15.11    3.27
  38   4   8   11.47    3.84
  38   8   4   29.82    6.40
  26  15  25   -0.12    0.78
  26  25  15   -0.51    0.92
  27  11  26    1.43    1.24
  27  26  11   -0.41    0.90
  29   3  26   -0.81    1.27
  29  18  19    2.78    0.92
  29  19  18    2.70    0.85
  29  26   3    0.69    1.08
  30   1  25    0.81    1.10
  30  25   1    0.28    1.03
  31   6  23    1.56    1.27
  31   9  22    4.44    1.27
  31  22   9    4.56    1.47
  31  23   6    0.16    1.15
  34   3  19    0.35    0.88
  34   9  17    0.28    0.85
  34  17   9   -1.61    0.55
  34  19   3   -0.23    1.27
  37   6  11    0.60    0.94
  37  11   6    1.96    0.90
  38   1   9    4.88    6.27
  38   9   1    1.75    1.04
  39   1   2    0.85    1.20
  39   2   1   -0.51    1.13
  30  12  22    0.28    0.87
  30  22  12    2.33    0.97
  36   6  14   14.42    2.97
  36  14   6   16.58    3.08
  27  15  24    0.81    0.88
  27  24  15    3.92    1.94
  28  11  25    2.28    1.59
  28  25  11    1.54    0.94
  29   8  25    0.16    1.04
  29  17  20    4.19    1.15
  29  20  17    1.87    0.78
  29  25   8    0.57    1.10
  31  13  20    0.44    0.76
  31  20  13    2.19    1.27
  33  21   0   33.43    5.60
  35   4  17    1.56    0.80
  35   7  16    0.74    0.76
  35  16   7    5.07    3.64
  35  17   4   -0.34    0.57
  36   3  15    1.61    0.83
  36  15   3    1.70    1.80
  39   3   0    3.23    1.89
  30   3  25    0.78    1.06
  30  25   3   -1.11    1.17
  33   2  21   14.26    4.14
  33  11  18    2.26    0.83
  33  18  11    3.80    1.54
  33  21   2   27.93    4.83
  38   3   9    0.60    1.33
  38   9   3    1.84    1.04
  39   2   3   -0.87    1.27
  39   3   2    0.65    2.24
  32  16  16   73.16    4.97
  28   5  27    1.70    1.03
  28  15  23    0.00    0.62
  28  23  15    0.58    0.60
  28  27   5   -1.10    1.01
  29  11  24    5.44    1.71
  29  16  21    9.19    1.73
  29  21  16    7.97    1.41
  29  24  11    5.73    1.80
  31   1  24    0.12    1.31
  31  24   1    0.81    1.04
  32  15  17   88.20    6.50
  32  17  15   75.09    5.44
  33   7  20    1.57    0.88
  33  20   7   -1.03    1.20
  35  12  13    3.22    1.08
  35  13  12    1.82    1.03
  36  11  11    1.64    1.80
  37   5  12    8.96    2.55
  37  12   5    7.69    2.47
  37  13   0   -0.11    0.92
  39   1   4    2.99    2.28
  39   4   1    0.27    1.20
  30   8  24    0.51    1.04
  30  24   8   -0.27    1.03
  36  10  12   -0.85    0.81
  36  12  10    0.49    0.88
  23  23  22    8.91    1.98
  29   5  26    0.39    0.95
  29  26   5   -0.58    1.20
  34   5  19    1.84    1.68
  34  19   5   -0.16    0.85
  35  11  14    1.70    0.78
  35  14  11    1.11    0.76
  37   2  13   -0.34    0.97
  37  13   2    0.92    0.85
  38   7   7    3.16    1.93
  24  22  22   85.16   10.48
  32   6  22    6.73    1.91
  32  14  18   28.95    3.91
  32  18  14   27.96    3.13
  32  22   6    9.44    2.44
  34   8  18    1.41    0.74
  34  18   8    2.55    0.67
  38   6   8    0.30    1.17
  38   8   6    0.76    1.22
  38  10   0    2.95    1.27
  24  21  23   -0.48    0.88
  24  23  21    1.22    0.85
  31   3  24    0.41    1.10
  31  12  21    2.55    1.01
  31  21  12    1.27    0.87
  31  24   3    1.08    0.97
  32   9  21    2.51    0.97
  32  21   9    0.28    0.97
  33   4  21    9.40    2.35
  33  21   4   14.64    2.44
  36   5  15   -0.02    0.76
  36   9  13    0.51    1.03
  36  13   9    2.88    1.04
  36  15   5    2.60    0.81
  39   3   4    1.50    1.31
  39   4   3   10.52    4.84
  39   5   0    4.86    2.35
  26  26  14    0.30    0.78
  30  18  18   11.47    1.77
  34  14  14   40.99    5.04
  38   2  10    7.71    3.20
  38  10   2   10.96    3.00
  25  21  22    5.89    1.29
  25  22  21    0.55    1.06
  27  14  25    0.51    0.74
  27  25  14   -0.11    0.78
  29  15  22    1.22    1.06
  29  22  15    1.87    0.85
  30   5  25    0.64    1.08
  30  11  23    5.25    1.31
  30  17  19   19.23    2.24
  30  19  17   17.16    1.98
  30  23  11    5.76    1.59
  30  25   5    3.54    1.87
  33  10  19    1.06    0.74
  33  19  10    0.92    0.88
  34  13  15   26.46    3.45
  34  15  13   21.30    2.76
  35   1  18    1.89    0.95
  35   6  17    2.14    1.20
  35  10  15    0.30    0.65
  35  15  10    0.34    0.62
  35  17   6   -0.30    0.53
  35  18   1    1.25    0.78
  37   9  10    5.90    1.70
  37  10   9    1.41    1.50
  38   5   9    3.87    1.47
  38   9   5    3.08    1.70
  39   2   5    2.55    1.52
  39   5   2    1.11    1.38
  24  24  20   45.22    6.22
  36  16   0    5.66    1.38
  25  20  23    4.98    1.47
  25  23  20    9.88    2.00
  31   8  23    1.33    1.45
  31  23   8    2.55    1.34
  32   1  23    1.22    1.66
  32  13  19    6.59    2.02
  32  19  13    8.45    2.03
  32  23   1    2.14    1.10
  37   4  13    0.37    0.88
  37   8  11    0.57    0.97
  37  11   8    2.55    1.86
  37  13   4    1.10    1.15
  28  14  24    0.21    0.71
  28  24  14   -0.35    0.76
  30  16  20   17.29    2.21
  30  20  16   12.73    1.86
  34  12  16    4.22    1.10
  34  16  12    4.51    0.95
  34  20   0   33.99    5.92
  36   2  16    0.88    0.67
  36   8  14    7.35    1.89
  36  14   8    4.84    1.52
  36  16   2    1.40    0.67
  26  21  21    0.39    0.81
  27  27  10    3.02    1.86
  35   3  18   -0.32    0.62
  35  18   3   -0.34    0.64
  39   1   6    0.72    1.24
  39   6   1   -1.25    1.27
  26  20  22   32.28    4.67
  26  22  20   21.87    3.87
  28  10  26   -0.71    1.04
  28  26  10    0.37    0.95
  34   2  20   22.32    4.17
  34  20   2   32.14    5.13
  38   4  10   -0.92    1.08
  38  10   4    1.38    1.03
  25  19  24   -0.09    0.71
  25  24  19    2.10    0.92
  28   7  27    0.19    1.06
  28  27   7    2.90    0.94
  31   5  24    0.49    1.08
  31  24   5    0.58    1.03
  32   3  23    1.11    0.99
  32  23   3    0.27    0.95
  35   9  16    1.06    0.87
  35  16   9    0.99    0.57
  37   7  12    4.05    1.63
  37  12   7    2.28    1.25
  39   4   5   -1.38    1.29
  39   5   4    5.13    1.91
  26  19  23   -0.11    0.72
  26  23  19    0.35    0.69
  29   7  26    0.64    1.10
  29  10  25   -0.78    1.27
  29  14  23    2.19    1.22
  29  23  14   -1.18    0.71
  29  25  10    1.08    1.08
  29  26   7    1.79    1.11
  30  15  21    0.83    0.71
  30  21  15    1.06    0.71
  31  11  22    1.56    0.87
  31  22  11    0.94    0.94
  33   6  21   10.66    2.53
  33  21   6    4.51    1.57
  34   7  19    2.07    0.76
  34  11  17    4.10    1.01
  34  17  11    3.09    0.92
  34  19   7    1.03    1.29
  37   1  14   -0.51    0.74
  37  14   1    3.80    2.86
  38   1  11    0.62    1.06
  38  11   1   -0.51    1.06
  39   3   6    2.86    1.64
  39   6   3    1.84    1.66
  28  28   0   95.93   18.74
  32  12  20    4.95    2.19
  32  20  12    2.14    1.33
  36   4  16    0.12    0.67
  36  16   4    1.04    0.74
  27  20  21   -0.28    0.81
  27  21  20    2.97    0.99
  29  27   0   70.01   10.84
  33   9  20    3.84    2.35
  33  15  16   40.02    3.39
  33  16  15   38.45    3.29
  33  20   9   -0.65    0.88
  36   7  15    1.17    0.80
  36  15   7    1.11    0.81
  39   7   0    0.80    1.20
  28  28   2   97.59   14.41
  32   8  22   14.60    2.92
  32  22   8   11.67    3.02
  34   4  20    9.92    2.55
  34  20   4   13.13    3.71
  38   8   8   31.78    6.65
  25  25  18    1.79    0.81
  27  13  26    0.81    0.90
  27  19  22   -0.35    0.72
  27  22  19    1.84    0.92
  27  26  13   -1.01    0.88
  29   2  27   52.67    8.71
  29  27   2   48.61    8.47
  30   7  25   -0.57    1.03
  30  25   7    2.26    1.29
  31  17  18   24.23    2.30
  31  18  17   29.57    2.49
  33   1  22    0.67    1.01
  33  14  17   16.26    1.91
  33  17  14   19.13    2.24
  33  22   1    0.62    1.13
  35   5  18   -1.04    0.62
  35  18   5    1.01    0.71
  37   3  14   -0.35    0.94
  37   6  13    3.11    1.50
  37  13   6    3.94    1.61
  37  14   3   -0.34    0.87
  38   3  11   -0.11    1.01
  38   7   9    5.64    2.07
  38   9   7    2.88    1.91
  38  11   3    1.38    1.08
  39   2   7    0.00    1.22
  39   7   2    2.90    1.89
  26  18  24    3.91    0.94
  26  24  18    4.19    1.01
  30  10  24    3.16    1.89
  30  24  10    2.26    1.10
  30  26   0   91.44   12.94
  28  13  25    1.38    1.17
  28  25  13    2.14    0.97
  31  16  19   19.27    2.26
  31  19  16   22.94    2.49
  32   5  23    0.12    0.90
  32  23   5   -0.25    0.94
  35   8  17    0.34    1.29
  35  17   8    0.81    0.62
  30   2  26   91.84   12.71
  30  14  22    3.50    3.23
  30  22  14    0.28    0.83
  30  26   2   75.87   10.80
  34  10  18    3.09    1.01
  34  18  10    0.94    0.80
  38   6  10    1.41    1.18
  38  10   6   -0.28    1.01
  27  18  23   -0.32    0.64
  27  23  18   -0.09    0.58
  33   3  22    3.38    1.38
  33  13  18   12.23    2.16
  33  18  13    7.80    1.79
  33  22   3   -0.65    0.95
  39   5   6   -0.44    1.04
  39   6   5   -0.07    1.29
  28  20  20    3.02    1.34
  28  28   4   56.85    9.01
  36  12  12    0.35    0.92
  28  19  21    0.53    0.71
  28  21  19    0.46    0.72
  29   4  27   26.43    5.37
  29  13  24   -1.11    0.90
  29  24  13    2.92    0.94
  29  27   4   19.00    5.37
  31   7  24    1.43    0.95
  31  15  20    4.56    1.18
  31  20  15    4.83    1.18
  31  24   7    1.38    1.01
  31  25   0   24.04    4.56
  32  11  21    0.37    0.76
  32  21  11   -0.37    0.95
  35  19   0    1.34    1.04
  36   1  17    0.21    0.71
  36  11  13    0.48    0.81
  36  13  11   -0.41    0.90
  36  17   1   -0.02    0.80
  39   1   8   -0.02    1.17
  39   4   7    0.67    1.31
  39   7   4   -1.33    1.31
  39   8   1   -0.28    1.11
  36   6  16    0.64    0.60
  36  16   6   -0.21    0.72
  38  12   0   -0.83    0.97
  26  17  25    0.02    0.51
  26  25  17    0.65    0.55
  31   2  25   14.14    3.68
  31  10  23    1.03    1.27
  31  23  10    2.83    1.89
  31  25   2   12.80    3.23
  35   2  19    3.11    1.13
  35  13  14    8.25    1.98
  35  14  13    8.22    1.61
  35  19   2    0.80    0.95
  37   5  14    2.33    1.15
  37  10  11    2.14    0.94
  37  11  10   -0.16    0.94
  37  14   5    7.49    1.82
  38   5  11    4.98    2.16
  38  11   5    2.99    1.34
  28  18  22    0.28    0.60
  28  22  18    0.42    0.58
  30   4  26   30.76    6.03
  30  26   4   30.56    5.92
  34   6  20   12.30    2.78
  34  20   6   17.62    4.14
  36  10  14    1.73    1.25
  36  14  10    3.31    1.47
  38   2  12   -0.14    1.01
  38  12   2    0.65    1.15
  27  17  24    0.72    0.57
  27  24  17    0.49    0.48
  28   9  27    1.08    0.97
  28  27   9    1.52    1.11
  33   8  21    8.61    2.35
  33  12  19    3.98    1.20
  33  19  12    5.16    1.45
  33  21   8    7.71    1.91
  35  12  15    0.67    0.71
  35  15  12    0.76    0.69
  36   3  17   -0.02    0.57
  36  17   3    0.49    0.72
  37   9  12    2.21    1.11
  37  12   9    0.11    0.99
  37  15   0    8.43    2.30
  39   3   8    1.22    1.70
  39   8   3    4.30    1.71
  29   9  26   -1.17    0.99
  29  26   9   -1.27    0.95
  30  13  23    2.37    1.43
  30  23  13    0.49    0.80
  31  14  21    2.39    1.03
  31  21  14    4.70    2.00
  33   5  22   -0.19    1.03
  33  22   5   -1.47    0.92
  34   1  21    0.99    0.94
  34   9  19    0.18    0.69
  34  19   9    1.54    1.82
  34  21   1    0.87    0.94
  35   7  18    1.54    0.60
  35  18   7    1.03    0.62
  37   2  15    5.97    1.61
  37  15   2    3.64    1.43
  32  24   0   17.04    4.37
  40   0   0   -0.05    2.63
  27  27  12    3.48    2.47
  28  17  23    0.55    0.57
  28  23  17    0.81    0.90
  29  19  20   -0.85    0.71
  29  20  19    0.71    1.06
  31   4  25    4.67    1.86
  31  25   4    2.07    1.40
  32   7  23   -0.64    1.56
  32  17  17   49.07    3.52
  32  23   7    0.92    0.94
  35   4  19    2.03    0.94
  35  11  16    2.60    1.18
  35  16  11    1.50    0.94
  35  19   4    0.49    1.03
  36   9  15    1.18    1.20
  36  15   9    1.38    0.88
  37   8  13    0.46    1.31
  37  13   8    2.37    1.48
  39   9   0   -0.28    1.27
  40   1   1    0.18    1.38
  28  12  26    0.99    0.87
  28  26  12    0.12    1.01
  28  28   6   15.73    3.71
  32   2  24   18.35    3.96
  32  16  18   32.81    3.20
  32  18  16   26.21    2.90
  32  24   2   25.45    5.14
  38   4  12    4.01    1.48
  38  12   4    0.97    1.61
  40   2   0    0.18    1.13
  29   6  27    2.95    1.50
  29  18  21    1.54    0.62
  29  21  18    0.88    0.60
  29  27   6    3.23    1.64
  30   9  25    7.85    2.24
  30  25   9    4.21    1.47
  34   3  21    1.33    0.94
  34  15  15   41.93    4.53
  34  21   3   -0.51    0.99
  38   9   9    2.33    1.36
  39   2   9    0.90    1.20
  39   6   7    1.13    1.24
  39   7   6   -0.81    1.36
  39   9   2    0.87    1.22
  26  26  16   -0.30    0.83
  32  10  22    6.27    1.87
  32  22  10    2.85    1.15
  34  14  16   18.91    2.42
  34  16  14   20.45    2.97
  38   8  10    3.52    1.45
  38  10   8    1.29    1.71
  40   2   2   25.06    5.78
  27  16  25    0.18    0.62
  27  25  16    0.34    0.60
  29  12  25    0.65    0.88
  29  25  12   -0.27    1.18
  32  15  19   16.30    2.21
  32  19  15   15.43    2.58
  33  11  20    0.60    0.83
  33  20  11    0.87    0.80
  36   5  17    1.15    0.60
  36  17   5    0.62    0.53
  37   4  15    1.38    1.13
  37  15   4    1.18    0.85
  39   5   8    1.45    1.11
  39   8   5    1.04    1.18
  40   1   3    0.53    1.11
  40   3   1    0.69    1.15
  30   6  26    3.25    1.20
  30  26   6    2.60    1.41
  29  17  22   -0.02    0.51
  29  22  17   -0.42    0.51
  31  13  22   -0.07    0.81
  31  22  13    0.14    0.83
  34  13  17   12.27    1.96
  34  17  13   20.84    2.44
  35  10  17    1.54    0.72
  35  17  10    1.08    0.62
  37   7  14    1.03    0.97
  37  14   7   -1.06    1.10
  38   1  13    0.04    1.04
  38   7  11    7.64    2.10
  38  11   7    1.66    1.66
  38  13   1    0.57    0.90
  28  16  24    0.78    0.62
  28  24  16    0.49    0.62
  32   4  24    3.45    1.24
  32  24   4    1.63    1.57
  36   8  16    0.14    0.64
  36  16   8    0.99    0.95
  40   4   0   -1.63    1.68
  31   9  24    3.61    1.48
  31  24   9    1.04    1.18
  33  23   0    0.25    1.25
  39   4   9   -0.65    1.29
  39   9   4    0.09    1.10
  40   3   3    1.56    1.45
  30  12  24    0.12    0.85
  30  24  12    2.10    0.94
  32  14  20    7.83    1.66
  32  20  14    7.16    1.73
  34   8  20    0.71    0.87
  34  20   8    1.94    0.90
  36  18   0    1.80    0.71
  40   2   4    0.58    1.08
  40   4   2    0.00    1.33
  30  19  19    5.67    1.10
  31   6  25   -0.94    1.15
  31  25   6    1.75    1.03
  33   2  23    2.60    1.10
  33   7  22   -0.05    0.97
  33  22   7   -0.55    0.88
  33  23   2   -0.57    1.13
  34   5  21    2.40    1.24
  34  21   5    1.64    0.85
  35   6  19   -0.49    0.83
  35  19   6    0.85    0.85
  38   3  13    0.18    0.95
  38  13   3   -0.19    0.99
  39   1  10    2.44    1.06
  39  10   1    3.20    1.47
  30  18  20    2.92    0.85
  30  20  18    3.62    0.90
  34  12  18    8.29    1.40
  34  18  12    7.95    1.52
  36   2  18    2.78    1.56
  36  18   2    1.48    0.65
  38   6  12    1.93    0.94
  38  12   6    1.15    1.01
  29   1  28    2.03    1.93
  29  16  23    0.27    0.60
  29  23  16    0.32    0.58
  29  28   1   -0.09    1.01
  35   1  20    0.09    0.78
  35  20   1    3.25    1.61
  37   1  16    0.18    0.67
  37  16   1   -0.48    0.67
  40   1   5    1.41    1.11
  40   5   1   -0.25    1.22
  27  15  26   -0.57    0.76
  27  26  15   -1.15    0.72
  30   1  27   -0.39    1.15
  30  17  21    1.43    1.03
  30  21  17    0.41    0.51
  30  27   1   -0.41    1.10
  33  10  21    0.65    1.06
  33  21  10    1.41    1.18
  35   9  18    3.13    1.96
  35  18   9    0.87    0.80
  37   6  15   -0.49    0.85
  37  15   6    2.19    1.45
  39   3  10    3.31    1.56
  39  10   3    0.09    1.38
  28  28   8   -1.52    1.08
  40   4   4    2.85    2.70
  24  23  23    1.80    1.03
  28  11  27    0.80    1.34
  28  15  25    0.02    0.71
  28  25  15   -0.14    0.71
  28  27  11    1.56    1.11
  29   3  28   -0.87    1.13
  29   8  27   -0.18    1.10
  29  27   8    0.25    0.92
  29  28   3    1.17    1.10
  31  12  23    0.44    1.06
  31  23  12   -0.53    0.85
  32   9  23    1.45    0.99
  32  13  21    0.81    1.24
  32  21  13    1.22    1.13
  32  23   9    1.11    1.04
  33   4  23   -0.53    1.15
  33  16  17   23.54    2.28
  33  17  16   23.97    2.39
  33  23   4    1.03    1.03
  35   3  20    1.04    0.90
  35  20   3    2.99    1.04
  36   7  17    0.51    0.58
  36  13  13    2.19    0.92
  36  17   7    0.85    0.53
  37   3  16    0.18    0.62
  37  11  12   -0.72    1.01
  37  12  11    0.34    0.85
  37  16   3    0.78    0.65
  39   7   8    1.96    1.73
  39   8   7    1.77    2.53
  40   3   5    0.16    1.17
  40   5   3   -0.46    1.29
  24  24  22   53.98    7.05
  32   6  24    6.49    4.53
  32  24   6   -1.01    1.13
  36   4  18    0.99    0.74
  36  12  14    1.29    1.13
  36  14  12    0.41    0.81
  36  18   4    1.36    0.67
  40   6   0    1.48    1.29
  25  22  23    3.34    1.36
  25  23  22    2.19    1.27
  29  11  26    2.86    1.18
  29  26  11    1.25    1.25
  30   3  27    0.34    1.03
  30  27   3    2.02    1.71
  31   1  26    0.64    1.17
  31  26   1    1.61    1.01
  33  15  18   13.58    1.82
  33  18  15   21.60    2.63
  34  11  19    1.79    0.80
  34  19  11    2.39    0.88
  37  10  13    0.19    0.87
  37  13  10    0.23    0.87
  38   5  13    5.80    1.98
  38  13   5    1.75    1.29
  39   6   9   -0.07    1.10
  39   9   6   -0.41    1.10
  30   8  26   -0.32    1.01
  30  16  22    0.30    0.92
  30  22  16    1.54    0.67
  30  26   8    0.19    1.13
  34  22   0    0.19    1.22
  38  14   0    6.77    2.23
  40   2   6    0.80    2.32
  40   6   2   16.51    4.70
  25  21  24    0.97    0.74
  25  24  21    1.31    1.22
  29  15  24    0.55    0.85
  29  24  15    1.61    0.76
  36  11  15    0.25    0.78
  36  15  11   -0.27    0.78
  39  11   0    1.71    1.13
  26  22  22   37.17    5.80
  34   2  22    1.73    1.13
  34  22   2    1.59    1.11
  38   2  14   12.74    3.11
  38  10  10    1.24    1.04
  38  14   2    9.99    2.92
  26  21  23   -0.62    0.81
  26  23  21    0.12    0.74
  30  11  25    5.82    1.84
  30  25  11    3.16    1.41
  31   3  26   -0.04    1.08
  31  18  19   10.15    1.41
  31  19  18   14.21    1.61
  31  26   3    1.04    1.13
  33  14  19   15.20    2.23
  33  19  14   11.88    1.75
  34   7  21    0.95    1.33
  34  21   7   -0.44    0.81
  35  14  15    0.80    0.78
  35  15  14    2.58    1.03
  37   9  14    0.51    0.97
  37  14   9    0.35    0.76
  38   9  11    2.88    1.45
  38  11   9   -1.52    1.22
  39   2  11    1.91    1.04
  39   5  10    1.20    1.40
  39  10   5   -0.58    1.61
  39  11   2   -1.11    1.01
  25  25  20    6.49    1.40
  29   5  28    0.07    0.99
  29  28   5   -0.67    0.94
  31   8  25    0.88    0.92
  31  17  20    5.00    1.08
  31  20  17    5.67    0.99
  31  25   8    0.62    0.88
  32   1  25   -0.55    0.97
  32  25   1    1.01    0.95
  35   5  20    0.19    0.92
  35   8  19    0.14    0.64
  35  13  16   10.43    1.73
  35  16  13   12.16    2.02
  35  19   8    1.03    0.64
  35  20   5    1.73    0.85
  37   5  16   -0.30    0.67
  37  16   5    0.11    0.71
  40   1   7    0.58    1.31
  40   5   5   -0.07    1.38
  40   7   1    2.97    3.46
  26  20  24   12.73    2.44
  26  24  20   17.61    3.00
  32  12  22    0.04    0.87
  32  22  12   -0.49    0.81
  36  10  16    4.72    1.40
  36  16  10    7.23    1.50
  38   8  12    2.09    1.47
  38  12   8   11.38    3.41
  40   4   6    0.21    1.18
  40   6   4    1.06    1.31
  27  21  22    1.06    0.97
  27  22  21    0.14    0.90
  27  27  14    4.53    3.41
  30   5  27   -1.03    1.01
  30  15  23   -1.18    0.71
  30  23  15   -1.52    0.71
  30  27   5   -0.64    1.06
  33   6  23   -0.21    1.03
  33   9  22    0.81    1.54
  33  22   9    0.60    0.87
  33  23   6   -0.53    1.01
  28  14  26    0.87    0.92
  28  26  14   -0.09    0.95
  34   4  22   -0.19    1.08
  34  10  20   -0.12    0.85
  34  20  10    0.02    0.78
  34  22   4    1.48    1.01
  36   6  18    0.76    0.60
  36  18   6    0.09    0.53
  38   4  14   -2.07    0.95
  38  14   4    0.16    0.92
  27  20  23    0.81    0.83
  27  23  20    1.36    0.80
  31  11  24    2.65    1.20
  31  16  21    2.49    0.85
  31  21  16    2.37    1.03
  31  24  11    4.61    1.50
  32   3  25    0.83    0.94
  32  25   3   -0.30    1.03
  33  13  20    2.35    1.11
  33  20  13    4.65    1.06
  35  12  17    3.46    0.81
  35  17  12    3.94    0.92
  36   1  19   -0.25    0.65
  36  19   1    0.27    0.65
  37   8  15    2.42    1.82
  37  15   8   -0.85    0.85
  37  17   0   -0.14    0.55
  39   4  11    0.39    1.13
  39  11   4    0.55    1.03
  40   3   7    1.27    1.13
  40   7   3   -0.27    1.11
  26  19  25   -0.95    0.65
  26  25  19   -0.09    0.62
  29  14  25    0.64    0.85
  29  25  14    0.53    0.81
  31   5  26   -2.60    0.95
  31  26   5    1.73    1.52
  37   2  17   -0.16    0.62
  37  17   2   -0.14    0.58
  38   7  13    0.44    1.50
  38  13   7    0.28    1.18
  32   8  24    1.06    1.04
  32  24   8   -0.07    0.90
  40   8   0    4.97    2.10
  27  19  24    0.57    0.62
  27  24  19    0.11    0.74
  28  21  21    0.71    0.74
  33   1  24    0.48    0.90
  33  24   1    0.39    1.06
  35  21   0   -0.23    0.94
  36   3  19    0.44    0.71
  36   9  17    1.29    1.17
  36  17   9    0.16    0.53
  36  19   3    2.37    0.83
  39   1  12   -0.42    1.27
  39   8   9    0.34    1.11
  39   9   8   -0.07    1.10
  39  12   1    1.10    0.97
  28  20  22   -0.69    0.80
  28  22  20    1.27    0.74
  28  28  10    2.16    1.11
  34  16  16   14.39    2.16
  40   2   8    0.80    1.27
  40   8   2   -0.11    1.31
  29  10  27    2.44    1.22
  29  27  10    0.99    1.11
  31  15  22    0.64    0.69
  31  22  15    1.17    0.67
  34  15  17   18.12    2.35
  34  17  15   21.74    2.70
  35   2  21    0.37    0.94
  35  11  18    3.39    0.78
  35  18  11    2.40    0.88
  35  21   2   -0.57    0.87
  38   1  15   -0.88    0.80
  38  15   1    1.89    0.90
  39   7  10    6.01    2.14
  39  10   7    2.81    1.89
  30  14  24    0.18    0.81
  30  24  14   -0.55    0.88
  32  18  18   17.16    1.93
  40   6   6   10.29    3.54
  28  19  23   -0.07    0.94
  28  23  19   -0.16    0.53
  29   7  28   -0.99    0.97
  29  28   7    0.05    1.10
  32   5  25    1.34    1.20
  32  11  23    1.38    0.97
  32  17  19   14.88    1.79
  32  19  17   13.19    1.59
  32  23  11    0.46    0.97
  32  25   5    1.15    1.10
  33   3  24    0.74    1.06
  33  12  21   -1.73    0.74
  33  21  12    2.24    0.87
  33  24   3    1.34    1.01
  35   7  20    0.23    0.83
  35  20   7    2.35    1.20
  37   4  17    0.28    0.67
  37   7  16    0.51    1.11
  37  16   7    0.90    0.71
  37  17   4    0.05    0.55
  39   3  12    2.53    1.56
  39  12   3    0.37    1.17
  40   5   7   -0.85    1.13
  40   7   5    0.72    1.20
  26  26  18    2.88    0.81
  30  10  26    5.39    2.12
  30  26  10    7.74    3.22
  34   6  22    3.00    2.26
  34  14  18   14.64    2.00
  34  18  14   12.27    1.71
  34  22   6   -0.11    0.88
  38   6  14    0.28    0.99
  38  14   6    0.57    0.97
  27  18  25    0.83    0.62
  27  25  18    2.90    0.71
  30   7  27    1.20    1.08
  30  27   7    0.76    1.06
  34   9  21    0.16    0.92
  34  21   9    0.87    0.88
  38   3  15    1.01    0.78
  38  15   3   -0.04    0.87
  39   6  11    0.80    1.11
  39  11   6    1.50    1.33
  32  16  20    6.31    1.34
  32  20  16    4.40    1.17
  40   4   8    3.71    2.81
  40   8   4    2.53    1.17
  28  13  27    0.00    1.01
  28  27  13    1.45    0.90
  29  20  21    1.03    0.64
  29  21  20    0.46    0.62
  29  29   0   90.93   18.52
  33   8  23    1.17    0.99
  33  23   8    0.78    1.24
  35   4  21    2.33    1.31
  35  21   4    0.12    0.97
  36   5  19    2.51    0.74
  36  19   5    1.31    0.72
  37  12  13   -0.95    0.87
  37  13  12   -0.28    0.92
  40   1   9    2.21    1.08
  40   9   1    1.29    1.06
  41   1   0    0.78    1.33
  28  18  24    1.01    0.51
  28  24  18    2.46    0.92
  30  28   0  126.38   22.02
  36   8  18    0.60    0.67
  36  18   8   -0.34    0.53
  29  13  26    2.30    1.24
  29  19  22   -0.49    0.55
  29  22  19   -0.28    0.55
  29  26  13    0.49    0.97
  29  29   2   47.46   10.04
  31   7  26    0.28    0.95
  31  10  25    4.38    1.38
  31  14  23    1.59    0.92
  31  23  14    0.37    0.72
  31  25  10    3.32    1.71
  31  26   7   -0.85    1.04
  34   1  23   -0.12    1.04
  34  13  19    5.62    1.31
  34  19  13    8.50    1.68
  34  23   1   -0.37    0.87
  35  10  19    1.20    1.01
  35  19  10    0.11    0.64
  37  11  14   -0.09    0.74
  37  14  11    1.59    1.15
  38  11  11    2.46    1.15
  41   1   2    1.03    1.43
  41   2   1   -0.32    1.29
  30   2  28  101.74   15.78
  30  28   2   90.04   13.84
  36  14  14    1.87    1.48
  38  10  12    1.82    1.48
  38  12  10    0.11    0.94
  31  27   0   31.37    6.79
  32  15  21    0.62    0.74
  32  21  15    0.99    0.83
  33   5  24   -0.69    0.97
  33  24   5    1.01    1.17
  36  13  15    2.69    1.04
  36  15  13    1.96    1.18
  39   5  12    0.71    1.47
  39  12   5   -0.65    1.10
  39  13   0   -0.16    1.24
  40   3   9   -1.57    1.20
  40   9   3    1.41    2.26
  41   3   0    3.25    1.41
  27  17  26    0.80    0.74
  27  26  17    0.11    0.60
  29  18  23   -0.04    0.49
  29  23  18    0.58    0.48
  30  13  25    9.14    2.21
  30  25  13    0.53    1.29
  31   2  27   18.58    4.90
  31  27   2   32.51    6.17
  33  11  22    0.76    0.85
  33  22  11    0.49    0.87
  34   3  23    2.17    1.10
  34  23   3    3.96    1.52
  37   1  18   -0.30    0.55
  37   6  17    0.67    0.60
  37  10  15    1.03    1.03
  37  15  10   -0.09    0.83
  37  17   6    0.07    0.57
  37  18   1   -0.76    0.60
  38   5  15    1.04    0.78
  38   9  13    1.24    1.11
  38  13   9    1.38    1.56
  38  15   5   -0.05    0.87
  39   2  13    1.01    0.95
  39  13   2    0.46    1.10
  41   2   3    2.14    1.11
  41   3   2    0.94    1.31
  36  12  16    6.88    1.93
  36  16  12    5.71    1.43
  36  20   0    0.30    0.87
  28  17  25    0.41    0.57
  28  25  17    0.12    0.57
  29  29   4   16.83    3.99
  32   7  25    0.05    1.03
  32  25   7   -0.83    1.10
  40   7   7    2.78    1.43
  41   1   4   -0.53    1.20
  41   4   1    2.44    1.10
  30   4  28   45.83    8.96
  30  20  20    1.25    0.67
  30  28   4   52.37    9.35
  32  10  24    1.61    1.18
  32  24  10    0.05    1.08
  32  26   0   42.14    8.75
  34  12  20    0.99    0.65
  34  20  12    0.07    0.65
  36   2  20    0.21    1.03
  36  20   2   -0.41    0.76
  38  16   0    0.65    0.72
  40   6   8   -0.53    1.13
  40   8   6    0.72    1.25
  40  10   0   -0.62    1.06
  30  19  21    0.39    0.67
  30  21  19    0.55    0.65
  33  17  18   12.34    1.50
  33  18  17   14.41    1.91
  35   6  21    0.23    0.83
  35  21   6   -0.58    0.85
  37   3  18    0.27    0.55
  37  18   3    0.25    0.60
  39   9  10    2.16    1.29
  39  10   9    0.76    1.27
  32   2  26   14.62    3.92
  32  14  22   -0.72    0.80
  32  22  14    0.12    0.74
  32  26   2   22.70    5.25
  34   8  22   -0.32    0.92
  34  22   8    1.24    0.87
  38   2  16    0.39    0.80
  38   8  14    3.62    3.23
  38  14   8    0.99    2.32
  38  16   2    1.80    0.74
  40   2  10   -0.23    1.15
  40  10   2    1.89    1.08
  29   9  28    2.10    1.04
  29  17  24   -0.41    0.57
  29  24  17    0.55    0.74
  29  28   9    2.53    2.16
  31   4  27    5.27    1.89
  31  13  24    2.55    1.04
  31  24  13    2.35    1.03
  31  27   4    4.75    1.40
  33  16  19    7.69    1.25
  33  19  16   10.94    2.09
  35   9  20    2.86    1.18
  35  15  16    8.73    1.80
  35  16  15    5.39    1.48
  35  20   9    0.80    0.76
  36   7  19    2.14    0.78
  36  11  17    0.35    0.64
  36  17  11    2.78    0.88
  36  19   7    0.83    0.71
  37   9  16    0.78    1.03
  37  16   9    0.37    0.78
  39   4  13   -0.02    0.99
  39   8  11    2.90    2.93
  39  11   8    1.57    1.10
  39  13   4    0.65    1.01
  40   5   9    0.48    1.20
  40   9   5    0.16    1.18
  41   3   4   -1.36    1.31
  41   4   3   -0.09    1.45
  41   5   0   -0.58    1.27
  30  18  22   -0.67    0.51
  30  22  18    0.80    0.49
  30   9  27    2.21    1.11
  30  27   9    1.03    1.01
  34   5  23    2.32    1.36
  34  23   5    4.65    1.80
  35   1  22    0.64    1.13
  35  14  17    5.04    1.27
  35  17  14    4.91    1.25
  35  22   1    2.03    0.97
  41   2   5   -0.49    1.34
  41   5   2   -0.42    1.29
  28  28  12    7.72    2.55
  36   4  20   -0.02    0.80
  36  20   4    0.76    0.76
  27  27  16    2.07    0.72
  29  12  27    4.22    2.00
  29  27  12    3.91    1.91
  33   7  24    1.10    0.99
  33  15  20    2.39    0.81
  33  20  15    2.81    0.87
  33  24   7    0.09    0.99
  33  25   0   -0.95    1.04
  39   7  12    6.10    2.03
  39  12   7    3.55    1.50
  28  16  26   -0.11    0.74
  28  26  16    0.16    0.78
  32   4  26    2.30    1.56
  32  26   4   -0.16    1.08
  38   4  16    1.43    0.74
  38  16   4   -0.58    0.71
  40   4  10   -0.42    1.13
  40  10   4    1.47    1.18
  29  29   6    2.16    1.06
  30  17  23    1.29    0.62
  30  23  17   -0.37    0.55
  31   9  26    2.03    1.27
  31  26   9    2.17    1.33
  33   2  25    1.40    1.04
  33  10  23   -0.18    1.03
  33  23  10    2.16    1.31
  33  25   2    1.25    1.03
  34  11  21   -0.05    0.81
  34  21  11   -1.63    0.74
  35   3  22    3.20    1.43
  35  13  18    6.03    1.18
  35  18  13    2.99    0.85
  35  22   3    0.34    1.06
  37   5  18    1.61    0.69
  37  18   5    1.87    0.69
  38   7  15    0.34    0.92
  38  15   7    1.63    1.24
  39   1  14    0.23    0.99
  39  14   1    1.06    1.06
  41   1   6   -0.92    1.20
  41   6   1   -0.04    1.31
  30   6  28    1.18    1.43
  30  12  26   13.98    3.38
  30  26  12   19.51    4.19
  30  28   6   15.31   13.77
  36  10  18    0.53    0.62
  36  18  10    0.30    0.62
  29  16  25   -0.41    0.74
  29  25  16   -0.09    0.69
  31  19  20    2.30    0.60
  31  20  19    1.87    0.58
  32  13  23    0.88    0.92
  32  23  13    0.44    0.85
  37   8  17    0.18    0.65
  37  17   8   -0.58    0.58
  40   1  11   -1.18    1.22
  40  11   1    2.33    1.89
  41   4   5    0.35    1.24
  41   5   4   -1.03    1.33
  31   6  27    0.07    0.97
  31  18  21    1.64    0.55
  31  21  18    1.33    0.62
  31  27   6    0.72    1.29
  33  14  21    0.39    0.69
  33  21  14    0.83    0.69
  39   3  14   -0.41    1.04
  39   6  13    0.19    0.92
  39  13   6    0.53    1.03
  39  14   3    1.41    0.90
  41   3   6    0.32    1.18
  41   6   3    0.41    1.24
  24  24  24   35.71   11.37
  40   8   8   -0.11    1.10
  25  23  24   -0.09    0.83
  25  24  23    0.19    0.90
  31  12  25    5.57    1.34
  31  25  12    3.46    1.38
  32   9  25    0.14    1.04
  32  25   9    2.03    1.34
  33   4  25   -0.69    0.92
  33  25   4    2.19    1.06
  35   8  21   -0.44    0.83
  35  12  19    0.25    0.51
  35  19  12    0.21    0.55
  35  21   8    0.85    0.78
  37  19   0    0.76    0.60
  40   3  11    0.83    1.17
  40   7   9   -1.31    1.31
  40   9   7    3.41    1.29
  40  11   3   -0.14    0.94
  41   7   0   -0.16    1.27
  30  16  24   -0.05    0.99
  30  24  16    0.62    1.01
  34  24   0    0.21    1.11
  36   6  20    0.99    0.67
  36  20   6    0.83    0.67
  38  12  12   -0.51    0.97
  25  25  22    2.21    1.04
  26  23  23    1.48    0.76
  31  17  22    1.75    0.71
  31  22  17    0.72    0.69
  34   7  23    0.90    0.95
  34  17  17   14.71    2.10
  34  23   7    0.51    0.94
  35   5  22    1.73    1.03
  35  22   5    1.71    0.94
  37   2  19    0.11    0.57
  37  13  14   -0.44    0.95
  37  14  13   -0.11    0.83
  37  19   2    0.53    0.78
  38   1  17    1.43    1.08
  38  11  13   -0.44    0.88
  38  13  11   -0.18    0.88
  38  17   1    0.18    0.58
  41   2   7    0.85    1.27
  41   7   2    3.82    3.16
  26  22  24   20.43    4.53
  26  24  22   24.73    4.26
  32   6  26   -2.67    1.08
  32  26   6    1.18    1.08
  34   2  24   -0.67    0.94
  34  16  18    6.91    1.33
  34  18  16    5.48    1.45
  34  24   2   -0.94    1.01
  38   6  16    0.00    0.81
  38  16   6    0.07    0.72
  40   6  10    4.15    2.30
  40  10   6    0.78    1.79
  28  15  27   -0.23    0.85
  28  27  15   -0.46    0.83
  36   1  21    0.64    0.76
  36   9  19    3.29    0.95
  36  19   9    3.36    0.99
  36  21   1    1.06    0.88
  37  12  15   -0.62    0.80
  37  15  12    2.10    1.06
  34  10  22    1.43    0.83
  34  22  10    1.13    0.80
  38  10  14    1.13    1.04
  38  14  10   -0.48    1.03
  26  21  25    0.04    0.65
  26  25  21   -0.80    0.64
  27  22  23    1.56    0.87
  27  23  22    1.64    0.90
  29  15  26   -1.43    0.94
  29  26  15    0.76    0.81
  30   1  29   -0.16    1.06
  30  29   1   -0.21    1.24
  33  13  22    0.05    0.88
  33  22  13    0.69    0.81
  34  15  19    8.80    1.66
  34  19  15    4.58    1.18
  37   7  18    1.87    0.76
  37  18   7    1.98    0.64
  38   3  17    0.05    0.67
  38  17   3    1.10    0.67
  39   5  14   -0.34    0.99
  39  10  11    0.60    1.03
  39  11  10   -1.38    1.22
  39  14   5    1.20    1.17
  41   5   6   -0.21    1.40
  41   6   5    0.97    1.15
  32  12  24    1.27    1.36
  32  24  12    3.66    1.84
  40  12   0    6.52    2.51
  27  21  24    0.32    0.67
  27  24  21   -0.62    0.69
  29  11  28    0.92    0.97
  29  28  11    1.45    0.95
  29  29   8    0.02    0.92
  31   1  28    0.76    1.22
  31  16  23    0.69    0.74
  31  23  16    0.92    0.74
  31  28   1   -0.64    1.08
  32  19  19    3.08    0.72
  33   9  24    1.33    1.06
  33  24   9   -3.13    0.92
  35  11  20    2.39    1.01
  35  20  11    0.71    0.71
  36   3  21    3.75    1.68
  36  15  15    6.43    1.68
  36  21   3    4.31    1.41
  37   4  19    0.07    0.58
  37  11  16    0.65    0.83
  37  16  11    0.48    0.87
  37  19   4    0.71    0.53
  39   9  12   -0.30    1.11
  39  12   9    1.24    1.13
  39  15   0   -1.27    0.99
  40   5  11   -0.67    1.56
  40  11   5    0.60    1.18
  41   1   8    0.18    1.20
  41   4   7   -0.02    1.34
  41   7   4   -0.19    1.22
  41   8   1    0.95    1.34
  30   8  28    0.76    1.06
  30  28   8    1.54    1.11
  32  18  20    2.88    0.64
  32  20  18    2.65    0.81
  34   4  24   -0.76    0.97
  34  24   4   -0.55    1.13
  36  14  16    2.30    1.24
  36  16  14    2.72    1.36
  40   2  12   -0.57    1.08
  40  12   2   -0.51    1.06
  30   3  29    0.67    1.20
  30  11  27    1.41    1.15
  30  15  25   -0.02    1.03
  30  25  15    0.05    0.81
  30  27  11    0.42    1.48
  30  29   3    3.04    3.18
  33   6  25    5.11    1.47
  33  25   6    1.91    1.45
  38   9  15    0.11    0.87
  38  15   9   -0.51    0.80
  39   2  15    0.74    0.97
  39  15   2    0.02    0.90
  26  26  20    8.36    1.43
  28  22  22    0.97    0.90
  34  14  20   -0.04    0.60
  34  20  14    0.67    0.67
  27  20  25    3.43    0.99
  27  25  20    0.07    0.76
  28  21  23    0.02    0.67
  28  23  21   -0.32    0.64
  31   3  28   -0.55    1.08
  31   8  27    0.07    1.17
  31  27   8    1.89    1.17
  31  28   3    1.36    1.10
  32   1  27    0.12    1.04
  32  17  21    0.00    0.60
  32  21  17    1.10    0.55
  32  27   1   -0.12    0.99
  35  23   0   -0.65    1.11
  36  13  17    3.57    0.99
  36  17  13    3.54    1.18
  39   8  13    0.05    0.99
  39  13   8    2.42    1.68
  41   3   8   -0.46    0.99
  41   8   3    1.31    1.52
  31  11  26    2.19    1.33
  31  26  11    5.09    2.26
  35   2  23    2.62    1.18
  35   7  22    0.74    1.36
  35  22   7    0.25    1.04
  35  23   2    1.04    0.92
  37  10  17    0.65    0.74
  37  17  10    0.12    0.74
  38   5  17    0.49    0.81
  38  17   5   -0.19    1.15
  28  20  24    3.84    1.22
  28  24  20    6.49    1.24
  36   8  20    0.62    0.57
  36  20   8    0.27    0.65
  40   4  12   -0.87    1.10
  40  12   4    0.04    1.10
  31  15  24   -0.35    0.80
  31  24  15   -0.81    0.90
  32   3  27   -0.49    1.13
  32  27   3   -0.78    1.08
  33  12  23    0.71    0.83
  33  23  12   -0.48    0.94
  36   5  21    8.29    2.24
  36  21   5    7.67    2.09
  39   4  15   -0.62    0.97
  39  15   4    0.83    0.94
  40   9   9    0.02    1.48
  41   9   0    2.62    1.29
  28  28  14   17.00    4.01
  32   8  26   13.38    3.36
  32  16  22   -0.60    0.74
  32  22  16    0.62    0.83
  32  26   8    7.39    2.65
  36  12  18    0.41    0.58
  36  18  12    1.38    0.62
  38   8  16    0.81    0.74
  38  16   8    1.17    1.38
  40   8  10    3.04    1.94
  40  10   8    2.85    1.63
  42   0   0   26.02   17.46
  27  19  26   -0.27    0.49
  27  26  19   -1.33    0.48
  29  14  27    6.89    2.56
  29  21  22    0.65    0.65
  29  22  21   -0.51    0.64
  29  27  14    7.21    1.96
  30   5  29   -2.02    1.13
  30  29   5    0.07    1.33
  33   1  26    1.89    1.01
  33  26   1    0.07    1.13
  34   9  23    1.03    0.85
  34  13  21    1.25    0.76
  34  21  13    0.44    0.87
  34  23   9    0.53    0.97
  35  10  21    0.95    0.76
  35  21  10    0.35    0.72
  37   6  19   -0.41    0.57
  37  19   6    0.04    0.53
  39   7  14    1.40    1.10
  39  14   7    2.69    1.11
  41   2   9    1.18    1.24
  41   6   7   -0.05    1.10
  41   7   6    0.58    1.24
  41   9   2    1.01    1.34
  42   1   1    3.41    1.48
  34   6  24    6.52    2.30
  34  24   6    8.15    2.86
  38  18   0    8.22    2.02
  42   2   0   -0.71    1.27
  28  19  25    0.87    0.49
  28  25  19    0.27    0.55
  29  20  23    0.62    0.76
  29  23  20    0.69    0.57
  31   5  28   -0.04    1.04
  31  28   5    2.63    1.11
  32  11  25    3.32    1.45
  32  25  11    1.18    1.54
  35   4  23    2.17    1.64
  35  16  17    6.19    1.34
  35  17  16    5.94    1.50
  35  23   4    3.61    3.43
  37   1  20    0.09    0.67
  37  20   1    0.74    0.67
  40   1  13   -0.46    1.06
  40   7  11    0.57    1.38
  40  11   7    2.51    1.66
  40  13   1    0.78    0.99
  41   5   8    0.72    1.33
  41   8   5    0.95    1.34
  30  14  26   18.42    4.30
  30  26  14   10.22    3.38
  38   2  18    5.82    1.43
  38  18   2    5.13    1.18
  42   2   2    4.08    1.73
  33   3  26    2.72    1.18
  33  18  19    4.05    0.80
  33  19  18    3.54    0.76
  33  26   3    1.59    1.24
  35  15  18    5.02    1.06
  35  18  15    4.45    1.06
  37   9  18    1.75    0.85
  37  18   9    4.03    1.08
  42   1   3   -0.12    1.47
  42   3   1    1.98    1.27
  29  19  24    0.32    0.48
  29  24  19    0.21    0.48
  32   5  27    0.09    1.03
  32  15  23   -0.23    0.78
  32  23  15   -0.19    0.83
  32  27   5   -1.41    1.11
  33   8  25   20.54    4.49
  33  17  20    2.74    0.76
  33  20  17    3.25    1.71
  33  25   8   27.88    5.16
  36  11  19    2.16    0.94
  36  19  11    0.90    0.85
  37   3  20    1.41    0.80
  37  20   3    1.66    0.83
  39   1  16   -0.46    0.85
  39  16   1    0.71    0.80
  40   3  13   -0.21    1.04
  40  13   3   -0.53    0.90
  41   4   9    0.18    1.41
  41   9   4   -0.28    1.22
  36  22   0    1.13    0.99
  40   6  12    0.71    1.13
  40  12   6    0.19    1.22
  42   4   0    8.93    4.30
  27  27  18    1.63    0.76
  29  29  10    4.74    2.19
  30  21  21    1.45    1.25
  31  14  25    0.95    1.13
  31  25  14    0.05    0.92
  34   1  25   -1.20    1.03
  34  25   1    2.56    3.46
  35  14  19    0.69    0.55
  35  19  14    0.41    0.60
  38   7  17    0.76    0.81
  38  13  13   -0.69    0.95
  38  17   7    1.17    0.81
  39   6  15    0.60    0.88
  39  15   6    0.81    1.06
  41   1  10    0.72    1.40
  41  10   1    0.94    1.18
  42   3   3    0.83    1.43
  28  18  26    1.03    0.62
  28  26  18    1.20    0.60
  30  10  28   29.71    7.74
  30  20  22    0.00    0.55
  30  22  20   -0.12    0.51
  30  28  10   27.57    6.19
  34  12  22    0.88    0.76
  34  22  12    0.00    0.87
  36   2  22   -0.18    0.94
  36  22   2    0.41    0.83
  38   4  18    2.69    1.03
  38  12  14   -0.72    0.99
  38  14  12    2.24    2.65
  38  18   4    2.23    1.01
  42   2   4   -0.19    1.38
  42   4   2   -0.90    1.29
  33  11  24    1.38    0.99
  33  16  21    0.64    0.65
  33  21  16   -0.07    0.60
  33  24  11    1.31    1.03
  36   7  21    8.64    1.87
  36  21   7    5.32    1.43
  39   3  16    0.71    0.83
  39  11  12    0.48    0.83
  39  12  11    0.18    1.03
  39  16   3    2.00    0.88
  29  18  25   -0.57    0.53
  29  25  18    1.27    0.71
  30   7  29    1.43    1.20
  30  19  23    0.00    0.49
  30  23  19    0.48    0.62
  30  29   7    3.57    3.48
  31  10  27   13.80    3.84
  31  27  10   12.48    4.05
  33   5  26    0.58    1.15
  33  26   5    0.99    1.18
  34   3  25    1.54    1.31
  34  25   3    1.91    1.29
  35   6  23    9.67    3.38
  35   9  22    1.48    0.90
  35  22   9    0.57    0.81
  35  23   6    8.45    2.44
  37  14  15    5.07    1.34
  37  15  14    0.53    0.88
  38  11  15    1.24    0.94
  38  15  11    0.02    0.76
  39  10  13    0.41    1.11
  39  13  10    0.64    0.95
  41   3  10    0.94    1.33
  41  10   3    0.58    1.15
  42   1   5    1.06    1.29
  42   5   1   -1.15    1.24
  29  13  28   -0.65    0.85
  29  28  13   -0.05    0.94
  31   7  28   -0.95    0.85
  31  28   7    1.06    1.17
  35  13  20    1.10    0.71
  35  20  13    1.41    0.69
  37   5  20    2.53    1.13
  37   8  19   -0.18    0.51
  37  13  16    1.08    0.80
  37  16  13    0.28    0.83
  37  19   8    0.28    0.58
  37  20   5    3.20    1.15
  40   5  13    2.62    1.22
  40  13   5    0.90    1.27
  41   7   8   -0.07    1.36
  41   8   7    0.04    1.10
  32  14  24    1.89    1.22
  32  24  14    4.77    3.04
  34   8  24   24.06    6.01
  34  24   8   19.18    5.90
  36   4  22    2.83    1.43
  36  10  20   -0.11    0.57
  36  20  10    0.81    0.55
  36  22   4   -0.35    1.40
  40  14   0    0.76    1.17
  42   4   4    1.27    1.47
  30  13  27    3.16    1.45
  30  27  13    1.75    1.18
  33  15  22    1.64    0.88
  33  22  15   -0.19    0.71
  39   9  14   -0.04    0.92
  39  14   9    2.02    2.46
  41   6   9   -1.20    1.15
  41   9   6   -2.67    1.11
  42   3   5    1.15    1.61
  42   5   3   -0.81    1.33
  30  18  24    0.12    0.57
  30  24  18    2.35    1.52
  30  30   0  341.80   52.34
  32  10  26   14.62    4.75
  32  26  10   22.48    5.34
  38  10  16   -0.41    0.90
  38  16  10    0.16    0.88
  40   2  14   -0.64    1.22
  40  10  10    0.76    1.73
  40  14   2    0.90    1.04
  42   6   0    0.71    1.34
  28  17  27   -0.12    0.72
  28  27  17    0.18    0.76
  31  20  21   -0.19    0.44
  31  21  20    0.12    0.53
  31  29   0  174.76   28.05
  32   7  27    0.35    1.22
  32  27   7   -0.21    0.97
  35   1  24    0.64    0.92
  35  24   1   -0.87    0.99
  37  12  17    0.37    0.74
  37  17  12    1.10    0.94
  39   5  16    1.64    0.92
  39  16   5   -0.55    0.80
  40   9  11    2.72    1.63
  40  11   9    0.94    1.57
  41  11   0    1.41    1.11
  30  30   2  170.11   23.72
  34  18  18    3.39    0.94
  38   6  18    1.22    1.03
  38  18   6    7.46    2.24
  42   2   6    4.12    5.18
  42   6   2    5.07    3.41
  29  17  26    0.25    0.76
  29  26  17   -0.02    0.72
  31   2  29  100.58   15.91
  31  13  26    9.05    2.46
  31  19  22   -0.80    0.53
  31  22  19    0.69    0.71
  31  26  13   10.29    2.40
  31  29   2   86.63   14.02
  34   5  25    3.59    1.80
  34  11  23    4.37    3.18
  34  17  19    2.19    0.80
  34  19  17    4.74    0.92
  34  23  11    0.39    0.90
  34  25   5    2.10    1.24
  38   1  19    0.62    0.55
  38  19   1   -0.39    0.57
  41   2  11    0.07    1.27
  41   5  10    0.51    1.59
  41  10   5    0.92    1.24
  41  11   2    3.31    3.38
  32  28   0  141.05   23.88
  36  16  16    6.31    1.93
  40   8  12    0.83    0.92
  40  12   8    0.23    1.22
  35   3  24    3.55    1.61
  35  12  21    0.18    0.67
  35  21  12    2.30    1.08
  35  24   3    0.41    1.20
  36  15  17    0.37    0.97
  36  17  15    2.92    1.40
  37  21   0   -0.62    0.67
  39   8  15   -0.87    0.99
  39  15   8    0.76    1.06
  39  17   0    3.15    1.56
  32   2  28   89.62   15.78
  32  28   2   96.81   16.42
  34  16  20    1.63    0.69
  34  20  16    0.80    0.57
  40   4  14    1.11    1.04
  40  14   4   -1.01    1.10
  30  17  25   -0.11    0.78
  30  25  17    0.67    0.76
  31  18  23   -0.53    0.53
  31  23  18    0.09    0.58
  33   7  26    0.88    1.22
  33  10  25   15.34    4.37
  33  14  23    0.80    0.88
  33  23  14   -0.21    1.45
  33  25  10   23.56    4.49
  33  26   7    3.52    1.50
  37   2  21    1.25    0.78
  37  11  18    0.92    0.88
  37  18  11    1.11    0.97
  37  21   2    0.39    0.74
  38   3  19    2.69    0.87
  38   9  17    8.08    7.39
  38  17   9    2.49    0.97
  38  19   3    1.54    0.65
  39   2  17    5.18    1.84
  39  17   2    3.82    1.57
  42   1   7    0.32    1.17
  42   5   5    1.75    1.57
  42   7   1    2.67    1.15
  30  30   4   71.64   14.55
  36   6  22    3.66    1.63
  36  14  18    1.34    0.67
  36  18  14    1.22    0.78
  36  22   6    2.12    1.45
  42   4   6   -0.65    1.41
  42   6   4   -0.09    1.31
  31   4  29   39.51    8.57
  31  29   4   32.22    8.57
  32  13  25    4.24    2.10
  32  25  13    4.60    1.87
  33  27   0   38.09    8.17
  35   8  23    3.71    2.26
  35  23   8    4.65    2.24
  36   9  21    2.62    1.03
  36  21   9    3.71    1.71
  37   7  20    8.86    2.14
  37  20   7    7.87    1.79
  40   7  13   -0.64    1.17
  40  13   7    3.08    2.21
  41   4  11    2.14    1.04
  41  11   4    7.39    6.20
  30   9  29   -0.81    1.22
  30  29   9   -0.21    1.10
  33   2  27   27.54    7.99
  33  27   2   23.00    7.57
  34  15  21   -0.37    0.62
  34  21  15    0.58    0.60
  42   3   7   -0.92    1.34
  42   7   3    0.85    1.50
  28  28  16    6.61    2.17
  32   4  28   40.18   11.17
  32  20  20   -0.25    0.57
  32  28   4   35.03    8.96
  25  25  24    0.57    0.83
  29  16  27    7.42    1.98
  29  27  16    3.38    2.47
  29  29  12   31.15    6.93
  31   9  28    1.52    1.18
  31  17  24   -1.03    0.74
  31  24  17    0.19    0.80
  31  28   9    6.26    4.15
  32  19  21   -0.05    0.44
  32  21  19    0.57    0.48
  35   5  24    1.03    1.25
  35  24   5    1.68    1.33
  36   1  23    2.32    1.24
  36  13  19    2.97    0.99
  36  19  13    0.99    0.94
  36  23   1   -0.39    1.08
  37   4  21    0.72    0.76
  37  21   4    0.67    0.80
  39   4  17    2.32    1.45
  39   7  16    0.74    1.03
  39  16   7   -0.09    0.87
  39  17   4    2.65    1.59
  40   1  15   -0.76    0.99
  40  15   1   -1.48    0.94
  41   1  12    0.05    1.18
  41   8   9    0.04    1.24
  41   9   8   -1.13    1.01
  41  12   1   -0.35    1.20
  26  24  24    6.45    2.17
  30  12  28   48.18   14.60
  30  28  12   51.44   10.16
  42   8   0    5.30    3.16
  26  23  25   -0.12    0.76
  26  25  23    0.19    0.74
  34   7  25    0.05    0.99
  34  25   7    1.91    1.01
  35  11  22    0.30    0.78
  35  22  11    0.00    0.90
  37  10  19    0.81    0.72
  37  19  10    0.02    0.55
  38   5  19    3.27    1.18
  38  19   5    4.90    1.54
  41   7  10   -1.45    1.06
  41  10   7   -1.75    1.45
  30  16  26    3.89    1.75
  30  26  16    3.75    1.57
  32  18  22    0.69    0.60
  32  22  18   -0.53    0.55
  34  10  24   17.25    4.08
  34  24  10   21.00    6.03
  34  26   0   39.56   10.20
  38   8  18    2.32    1.41
  38  18   8    3.76    1.66
  40   6  14    0.53    1.06
  40  14   6   -2.07    1.06
  42   2   8    0.53    1.38
  42   8   2    0.48    1.33
  27  23  24   -0.46    0.74
  27  24  23    0.00    0.74
  31  12  27   13.93    4.45
  31  27  12   18.22    4.72
  32   9  27    1.54    1.24
  32  27   9    2.67    1.50
  33   4  27    9.74    3.61
  33  13  24    0.18    0.99
  33  24  13    0.37    0.99
  33  27   4    1.84    1.71
  36   3  23    4.53    2.19
  36  23   3    1.86    1.43
  39  12  13   -0.71    0.97
  39  13  12    1.25    0.94
  40   3  15   -0.25    1.11
  40  15   3   -1.03    1.10
  41   3  12    0.21    1.18
  41  12   3    0.78    1.36
  26  26  22    7.02    2.33
  30  30   6    6.40    2.00
  34   2  26   39.28    9.88
  34  14  22    0.69    0.90
  34  22  14   -0.35    0.71
  34  26   2   18.31    5.73
  38  14  14   -1.27    1.08
  42   6   6   -0.62    1.33
  27  22  25    1.24    0.87
  27  25  22    0.41    0.83
  31   6  29    0.18    1.29
  31  29   6    2.65    1.27
  35  17  18    3.11    1.03
  35  18  17    1.89    0.74
  38  13  15   -1.13    1.04
  38  15  13    1.50    0.94
  39  11  14    0.90    1.08
  39  14  11   -0.39    0.94
  41   6  11   -1.24    1.13
  41  11   6    0.34    1.15
  42   5   7    2.83    2.56
  42   7   5   -1.73    1.29
  36  12  20    0.67    0.51
  36  20  12    0.04    0.55
  28  23  23    1.43    0.83
  31  16  25    0.09    0.85
  31  25  16    1.36    2.16
  32  17  23   -0.71    0.78
  32  23  17    0.34    0.72
  35  16  19    0.53    0.53
  35  19  16   -0.28    0.49
  40  11  11   -1.98    1.08
  28  22  24    1.79    1.17
  28  24  22    0.78    0.74
  32   6  28    1.38    1.06
  32  12  26   28.12    8.27
  32  26  12   29.87    6.42
  32  28   6    1.91    1.61
  36   8  22    3.32    1.45
  36  22   8    0.05    0.94
  38  12  16    3.25    2.62
  38  16  12   -1.08    0.80
  38  20   0    1.41    1.17
  40  10  12    1.29    1.15
  40  12  10    0.28    1.24
  42   4   8    1.01    1.61
  42   8   4   -0.51    1.64
  27  21  26    0.60    0.57
  27  26  21   -1.15    0.60
  33   9  26    1.33    1.06
  33  26   9    0.46    1.10
  37   6  21   -0.16    0.71
  37  21   6    0.72    0.65
  39   1  18    0.27    0.65
  39   6  17    1.89    1.79
  39  10  15    1.22    1.57
  39  15  10    1.66    1.98
  39  17   6    0.18    1.10
  39  18   1   -1.04    0.71
  42   1   9   -0.62    1.17
  42   9   1   -0.90    1.66
  34   4  26    5.46    3.69
  34  26   4    4.97    2.10
  38   2  20   -0.18    0.55
  38  20   2    0.28    0.60
  28  21  25    0.85    1.40
  28  25  21    1.36    0.78
  29  15  28    1.40    0.92
  29  28  15    0.92    1.01
  33  19  20    0.95    0.60
  33  20  19   -0.07    0.48
  35   7  24    0.05    1.25
  35  15  20    0.09    0.58
  35  20  15   -0.16    0.53
  35  24   7    0.87    1.03
  35  25   0   10.45    4.61
  36   5  23    2.65    2.02
  36  23   5    7.55    2.95
  37   9  20    3.68    1.11
  37  15  16    0.02    0.97
  37  16  15    1.29    0.88
  37  20   9    6.45    2.07
  40   5  15   -1.08    0.92
  40   9  13   -0.76    1.01
  40  13   9    0.32    1.18
  40  15   5    0.35    0.95
  41   5  12   -0.58    1.24
  41  12   5   -1.15    1.22
  41  13   0    1.03    1.50
  43   1   0    1.70    2.10
  29  22  23    1.73    1.50
  29  23  22    1.24    0.80
  30  15  27    0.48    0.87
  30  27  15    1.20    1.68
  33   6  27   -1.84    1.06
  33  18  21   -0.76    0.46
  33  21  18   -1.15    0.53
  33  27   6    0.46    1.40
  34  13  23   -1.33    0.85
  34  23  13   -0.81    0.92
  35   2  25    0.12    1.59
  35  10  23    5.71    2.86
  35  23  10    0.55    1.54
  35  25   2    1.34    0.83
  37   1  22    0.11    0.74
  37  14  17   -0.02    0.80
  37  17  14    0.12    0.83
  37  22   1   -1.43    0.94
  38   7  19    3.45    1.57
  38  11  17   -0.11    0.76
  38  17  11    0.21    0.97
  38  19   7    3.39    1.47
  39   3  18    0.04    0.71
  39  18   3   -0.25    0.80
  41   2  13    0.25    1.13
  41  13   2    1.11    1.31
  42   3   9    2.03    1.31
  42   9   3    0.64    1.63
  43   1   2   -0.62    1.79
  43   2   1    1.27    1.56
  32  16  24   -1.11    0.81
  32  24  16   -1.13    0.92
  40  16   0    4.84    2.69
  27  27  20    0.60    0.74
  29  21  24   -0.97    0.67
  29  24  21    0.90    0.58
  33  12  25   21.42    5.29
  33  25  12    5.06    2.32
  36  11  21   -1.68    0.67
  36  21  11    0.80    1.01
  39   9  16    0.16    1.15
  39  16   9    0.51    0.83
  43   3   0    0.02    1.68
  28  20  26   -0.18    0.80
  28  26  20   -0.14    0.58
  38   4  20   -0.71    0.55
  38  20   4   -1.24    0.60
  40   2  16    9.28    3.75
  40   8  14   -3.73    1.34
  40  14   8    1.80    1.20
  40  16   2    2.10    2.05
  30  11  29   -2.39    1.40
  30  29  11   -0.53    1.17
  31   1  30   -0.74    1.06
  31  15  26    3.34    1.75
  31  26  15   -0.48    1.73
  31  30   1   -0.65    1.68
  33  17  22   -0.16    0.65
  33  22  17   -0.67    0.74
  34   9  25    0.51    1.18
  34  25   9   -0.81    1.11
  35  14  21   -0.05    0.65
  35  21  14   -0.46    0.72
  37   3  22   -0.67    0.87
  37  13  18   -1.10    0.74
  37  18  13   -0.19    0.80
  37  22   3   -1.10    0.88
  41   9  10   -1.15    1.41
  41  10   9   -1.94    1.20
  42   7   7   -0.07    1.47
  43   2   3    3.57    2.09
  43   3   2    4.51    1.77
  30  30   8    0.78    1.25
  42   6   8   -0.78    1.57
  42   8   6    0.12    1.64
  42  10   0    0.81    1.68
  29  20  25   -0.83    0.60
  29  25  20    0.37    0.60
  31   8  29   -1.03    1.50
  31  11  28    6.75    4.51
  31  28  11    5.60    2.24
  31  29   8   -0.88    1.45
  32   1  29   -0.58    1.31
  32  29   1    1.38    1.17
  35   4  25   -0.39    1.15
  35  25   4   -0.74    1.04
  41   4  13   -1.17    1.54
  41   8  11    0.07    1.33
  41  11   8    0.87    1.47
  41  13   4   -2.30    1.47
  43   1   4   -3.34    1.48
  43   4   1    5.78    4.95
  30  22  22   -0.71    0.69
  34   6  26    0.32    1.38
  34  26   6    0.25    1.43
  38  10  18   -1.27    0.71
  38  18  10    1.27    1.73
  42   2  10    0.78    1.36
  42  10   2    3.25    2.00
  30  21  23   -0.25    0.64
  30  23  21    0.12    0.64
  31   3  30   -0.11    1.17
  31  30   3    1.04    1.54
  39   5  18   -1.04    1.64
  39  18   5   -0.12    1.22
  42   5   9    1.77    1.41
  42   9   5   -1.98    1.75
  32   8  28    3.59    3.98
  32  28   8   -1.36    1.38
  36  24   0    6.05    4.63
  40   4  16    1.24    3.48
  40  16   4   -2.17    1.93
  28  19  27   -1.15    0.76
  28  27  19   -0.28    0.65
  32   3  29    2.23    1.59
  32  11  27    1.93    2.55
  32  15  25    0.39    1.79
  32  25  15   -0.21    1.68
  32  27  11    1.34    1.89
  32  29   3   -2.76    1.59
  33   1  28    0.87    1.03
  33  16  23   -0.46    1.15
  33  23  16   -1.64    1.15
  33  28   1    0.81    1.45
  36   7  23    5.43    3.43
  36  17  17   -1.45    1.04
  36  23   7   10.23    4.70
  37   8  21   -0.90    0.88
  37  12  19   -0.42    0.74
  37  19  12    0.25    0.81
  37  21   8   -1.20    0.78
  39   8  17    2.03    2.00
  39  17   8   -2.03    1.36
  40   7  15   -1.31    1.10
  40  15   7   -1.52    1.27
  41   7  12   -0.41    1.36
  41  12   7   -2.62    2.07
  43   3   4   -3.20    2.05
  43   4   3    2.14    2.63
  43   5   0    2.33    2.72
  30  20  24   -1.10    0.99
  30  24  20   -0.58    0.64
  34  12  24    0.72    2.28
  34  24  12    7.23    5.32
  36   2  24    3.55    1.47
  36  16  18   -1.03    0.95
  36  18  16   -0.02    1.22
  36  24   2    0.37    1.63
  29  19  26   -0.72    0.72
  29  26  19    0.41    0.90
  29  29  14    5.23    5.92
  34  19  19    0.87    0.94
  35  13  22    0.53    0.97
  35  22  13   -0.62    1.10
  37   5  22    6.10    3.31
  37  22   5   13.12    4.72
  41   1  14    0.16    1.84
  41  14   1   -3.45    1.86
  43   2   5   -3.18    1.57
  43   5   2   -2.24    2.46
  30  14  28   18.14    9.63
  30  28  14   23.39   13.95
  34  18  20   -0.18    0.71
  34  20  18   -0.88    0.64
  36  10  22   -0.81    1.59
  36  22  10   -0.41    1.01
  38   6  20   -0.32    0.76
  38  20   6   -0.57    0.80
  42   4  10    1.80    1.38
  42  10   4   -1.94    2.40
  33   3  28    0.28    1.57
  33   8  27    1.50    1.89
  33  27   8   14.35    7.78
  33  28   3   -2.23    2.07
  35   9  24    0.04    1.15
  35  24   9   -0.99    1.68
  36  15  19   -0.87    0.74
  36  19  15   -1.22    0.97
  39  19   0   -1.27    0.81
  30  19  25   -2.05    0.94
  30  25  19   -0.64    0.78
  31   5  30   -4.70    3.46
  31  14  27    0.64    1.34
  31  21  22   -0.35    0.74
  31  22  21    0.49    0.62
  31  27  14    9.46    8.29
  31  30   5   -0.02    1.45
  33  11  26   -3.61    1.45
  33  26  11   -2.17    1.70
  34   1  27   -2.40    1.70
  34  17  21   -0.92    0.97
  34  21  17   -1.11    0.71
  34  27   1   -1.08    1.48
  35   6  25    0.07    2.12
  35  25   6    1.57    1.34
  38   1  21    0.34    0.67
  38   9  19    5.21    2.83
  38  19   9    5.73    3.48
  38  21   1   -0.49    0.74
  39   2  19   -2.49    0.94
  39  13  14   -1.17    1.79
  39  14  13   -1.61    2.10
  39  19   2   -0.55    1.06
  41   3  14    2.03    1.93
  41   6  13    2.32    2.79
  41  13   6   -2.35    1.38
  41  14   3    2.21    1.43
  42   1  11    0.42    3.13
  42  11   1    0.14    2.12
  43   1   6   -3.84    1.25
  43   6   1   -1.41    2.07
  36   4  24    2.23    2.00
  36  24   4   -3.25    2.37
  40  12  12    0.07    1.17
  31  20  23   -0.65    0.97
  31  23  20    0.32    0.81
  32   5  29   -5.48    1.56
  32  29   5    0.35    1.50
  33  15  24   -3.89    1.98
  33  24  15    1.77    1.71
  37  11  20   -1.38    1.20
  37  20  11    0.34    1.18
  39  12  15   -1.77    2.17
  39  15  12    1.87    2.17
  40   1  17   -2.46    1.38
  40  11  13    0.74    3.45
  40  13  11   -2.23    3.57
  40  17   1   -1.94    2.33
  43   4   5    5.30    2.05
  43   5   4   -4.83    1.63
  28  28  18   -0.72    1.06
  36  14  20   -0.35    1.25
  36  20  14   -2.32    1.18
  40   6  16   -1.52    2.44
  40  16   6    1.22    1.47
  42   8   8   -3.18    2.19
  29  18  27   -1.82    1.94
  29  27  18   -0.05    2.92
  34   3  27   -0.87    2.16
  34  27   3   -2.93    2.86
  38   3  21   -1.40    0.90
  38  15  15   -2.12    1.94
  38  21   3   -2.23    1.10
  39   7  18   -1.34    4.37
  39  18   7   11.42    9.74
  42   3  11   -3.68    3.39
  42   7   9   -2.72    1.93
  42   9   7    4.97    2.90
  42  11   3   -0.28    1.33
  43   3   6  -10.13    0.57
  43   6   3   -5.44    7.46
  32  14  26   -0.34    0.81
  32  26  14   -1.22    2.12
  34   8  26   -1.11    2.00
  34  16  22    3.68    2.97
  34  22  16   -2.63    1.89
  34  26   8   -3.66    4.22
  38  14  16   -3.87    2.12
  38  16  14   -0.62    1.68
  40  10  14   -0.48    1.82
  40  14  10    0.65    0.57
  31  19  24   -1.27    3.46
  31  24  19   13.17   12.64
  33   5  28   -2.03    1.24
  33  28   5   -0.71    3.00
  35  12  23   -0.53    3.38
  35  23  12    1.01    1.45
  37  23   0   -1.89    2.23
  39   4  19   -0.71    1.13
  39  11  16   -1.86    3.16
  39  16  11    1.34    0.71
  39  19   4    2.62    2.28
  40   3  17    0.30    2.40
  40  17   3    4.60    3.41
  43   7   0    2.28    0.04
  30  18  26   -4.17    1.64
  30  26  18   -0.81    1.06
  30  30  10  -14.42    2.46
  42   6  10   -4.26    3.00
  42  10   6    8.84    5.20
  31  10  29   -2.76    1.79
  34  11  25    0.30    0.78
  34  25  11    2.49    2.83
  35   1  26    2.51    6.17
  37   2  23   -0.92    1.89
  37  22   7   -3.22    1.24
  37  23   2   -0.83    1.54
  38  13  17   -3.48    3.80
  38  17  13    8.84    0.07
  41   5  14   -2.40    0.18
  41  10  11   -1.87    3.16
  41  11  10   -0.65    1.86
  41  14   5   -0.32    5.90
  43   2   7   -2.19    6.06
  43   7   2   -5.25    4.90
  32  21  21    4.28    1.64
  36  13  21   -1.93    2.24
  36  21  13    1.15    2.05
  40   9  15   -2.09    1.70
  40  15   9    2.86    2.99
  41   9  12    1.94    2.10
  32  20  22   -1.13    2.10
  32  22  20   -2.78    0.72
  36   6  24    1.91    0.80
  38   8  20   -9.79    4.47
  42  12   0   -3.94    4.45
  34  15  23    0.92    1.41
  34  23  15    0.09    0.11
  35   3  26   -3.36    1.24
  35  18  19    2.42    4.21
  35  19  18    2.24    1.36
  35  26   3   -9.97    4.15
  37  10  21   -2.63    3.20
  37  21  10   -0.94    0.97
  39  17  10   13.42    1.38
  41  15   2   -0.57    0.23
  42  11   5   20.35    8.52
  43   6   5    1.75   12.69
  42   2  12    8.33    0.88
  43   8   1  -11.05    5.29
  39  19   6   10.64    3.76
   0   0   0    0.00    0.00

_computing_structure_solution     'SHELXT 2018/2 (Sheldrick, 2018)'
;
_shelx_hkl_checksum   91913

_shelx_fab_file
;
    0    1    1   1176.92      0.00
    0    0    2   1720.37      0.00
    1    1    2   -493.33      0.00
    0    2    2   -356.16      0.00
    0    1    3   -105.64      0.00
    2    2    2   1960.06      0.00
    1    2    3     14.46      0.00
    0    0    4   -697.29      0.00
    0    3    3    293.12      0.00
    1    1    4    491.43      0.00
    0    2    4   -544.75      0.00
    2    3    3    -61.55      0.00
    2    2    4   -292.42      0.00
    1    3    4     12.94      0.00
    0    1    5   -267.13      0.00
    1    2    5    249.28      0.00
    0    4    4    220.01      0.00
    3    3    4     -3.04      0.00
    0    3    5     37.64      0.00
    2    4    4    264.28      0.00
    0    0    6     53.48      0.00
    2    3    5     92.95      0.00
    1    1    6   -133.36      0.00
    0    2    6    177.11      0.00
    1    4    5    -11.50      0.00
    2    2    6   -334.09      0.00
    1    3    6    -90.44      0.00
    4    4    4   -114.74      0.00
    3    4    5    138.28      0.00
    0    5    5    284.34      0.00
    0    1    7    212.46      0.00
    0    4    6   -367.65      0.00
    2    5    5     -1.57      0.00
    3    3    6    127.75      0.00
    1    2    7   -101.51      0.00
    2    4    6      1.99      0.00
    0    3    7     54.42      0.00
    1    5    6    -20.09      0.00
    2    3    7     -3.36      0.00
    0    0    8   -310.06      0.00
    4    5    5    -39.54      0.00
    1    4    7     83.10      0.00
    1    1    8    -70.79      0.00
    4    4    6     44.52      0.00
    0    2    8     83.15      0.00
    3    5    6     67.17      0.00
    0    6    6   -265.18      0.00
    2    2    8     -0.42      0.00
    3    4    7    -63.73      0.00
    0    5    7    -54.03      0.00
    1    3    8     53.44      0.00
    2    6    6   -151.01      0.00
    2    5    7     72.40      0.00
    0    4    8      5.22      0.00
    3    3    8   -209.27      0.00
    0    1    9     77.79      0.00
    2    4    8    -12.72      0.00
    5    5    6    118.18      0.00
    1    6    7    -39.62      0.00
    1    2    9    -64.85      0.00
    4    6    6     23.13      0.00
    4    5    7     69.25      0.00
    1    5    8    107.11      0.00
    0    3    9    150.23      0.00
    3    6    7    -64.97      0.00
    2    3    9   -216.66      0.00
    4    4    8     -9.91      0.00
    0    7    7     -4.85      0.00
    3    5    8    -64.57      0.00
    1    4    9   -106.62      0.00
    0    6    8   -156.45      0.00
    0    0   10    -23.08      0.00
    2    7    7    -23.85      0.00
    1    1   10    -48.14      0.00
    2    6    8     23.69      0.00
    0    2   10      7.44      0.00
    3    4    9    -36.25      0.00
    0    5    9     79.44      0.00
    6    6    6   -145.99      0.00
    2    2   10      1.14      0.00
    5    6    7     46.54      0.00
    2    5    9    -79.69      0.00
    1    3   10    -79.61      0.00
    4    7    7      0.08      0.00
    1    7    8     26.29      0.00
    5    5    8    -37.38      0.00
    4    6    8    119.64      0.00
    0    4   10     95.29      0.00
    1    6    9     28.88      0.00
    3    3   10     63.97      0.00
    2    4   10    -53.00      0.00
    3    7    8      2.48      0.00
    4    5    9     34.01      0.00
    0    1   11    -14.79      0.00
    3    6    9     78.03      0.00
    1    5   10    -30.21      0.00
    1    2   11     47.28      0.00
    0    8    8    150.79      0.00
    0    7    9     48.26      0.00
    0    3   11    -11.94      0.00
    2    8    8    -64.66      0.00
    4    4   10    141.41      0.00
    6    7    7     -7.78      0.00
    2    7    9    -29.85      0.00
    3    5   10     -7.90      0.00
    2    3   11    -17.63      0.00
    6    6    8     25.75      0.00
    0    6   10    -54.78      0.00
    5    7    8    -70.98      0.00
    1    4   11      9.68      0.00
    2    6   10     44.47      0.00
    5    6    9    -16.70      0.00
    4    8    8     42.41      0.00
    0    0   12    -12.18      0.00
    1    8    9    -16.32      0.00
    4    7    9     34.58      0.00
    3    4   11      4.19      0.00
    0    5   11    -29.74      0.00
    1    1   12    -24.87      0.00
    0    2   12      9.74      0.00
    1    7   10     -9.19      0.00
    5    5   10      0.37      0.00
    2    5   11     24.14      0.00
    4    6   10    -49.45      0.00
    2    2   12     12.94      0.00
    3    8    9    -32.23      0.00
    1    3   12      3.46      0.00
    3    7   10     -3.34      0.00
    1    6   11     23.53      0.00
    0    4   12     34.59      0.00
    7    7    8     39.16      0.00
    0    9    9     53.13      0.00
    4    5   11    -53.02      0.00
    3    3   12    -20.20      0.00
    6    8    8    -32.33      0.00
    0    8   10    -12.29      0.00
    2    4   12     40.39      0.00
    6    7    9     21.42      0.00
    2    9    9     18.15      0.00
    3    6   11     34.04      0.00
    2    8   10    -24.32      0.00
    5    8    9     35.30      0.00
    0    7   11    -18.10      0.00
    1    5   12     68.44      0.00
    0    1   13    -35.83      0.00
    6    6   10    -84.22      0.00
    5    7   10     34.32      0.00
    2    7   11     32.02      0.00
    1    2   13     32.75      0.00
    4    4   12    -21.83      0.00
    4    9    9     -5.47      0.00
    3    5   12    -11.89      0.00
    0    3   13     47.88      0.00
    4    8   10     47.73      0.00
    0    6   12    -33.30      0.00
    1    9   10     18.96      0.00
    5    6   11      3.29      0.00
    2    3   13    -11.02      0.00
    2    6   12    -31.63      0.00
    1    8   11     18.91      0.00
    4    7   11      5.56      0.00
    1    4   13      7.14      0.00
    3    9   10    -31.98      0.00
    8    8    8    -12.57      0.00
    7    8    9      6.20      0.00
    3    8   11     -8.84      0.00
    1    7   12     28.37      0.00
    5    5   12    -25.45      0.00
    3    4   13    -13.03      0.00
    0    5   13      6.73      0.00
    4    6   12     14.95      0.00
    0    0   14   -124.81      0.00
    6    9    9     38.30      0.00
    7    7   10    -18.65      0.00
    2    5   13     17.62      0.00
    1    1   14     26.43      0.00
    6    8   10     11.89      0.00
    0   10   10      1.88      0.00
    0    2   14    -13.80      0.00
    0    9   11     -0.95      0.00
    3    7   12      5.09      0.00
    2   10   10     20.19      0.00
    2    2   14    -68.00      0.00
    5    9   10    -12.47      0.00
    2    9   11    -24.07      0.00
    6    7   11     20.36      0.00
    1    6   13      6.03      0.00
    1    3   14     11.53      0.00
    0    8   12     32.38      0.00
    5    8   11     17.24      0.00
    4    5   13     22.68      0.00
    2    8   12    -18.24      0.00
    0    4   14    -69.15      0.00
    3    6   13     -5.07      0.00
    3    3   14     26.70      0.00
    4   10   10    -16.31      0.00
    6    6   12     22.13      0.00
    2    4   14     29.39      0.00
    4    9   11     30.15      0.00
    5    7   12     14.67      0.00
    0    7   13    -10.61      0.00
    1   10   11     -8.73      0.00
    2    7   13      1.34      0.00
    1    5   14    -11.20      0.00
    4    8   12     13.58      0.00
    8    9    9      5.67      0.00
    1    9   12     14.48      0.00
    0    1   15     44.84      0.00
    8    8   10    -48.35      0.00
    4    4   14    -17.07      0.00
    7    9   10    -31.12      0.00
    3   10   11     -7.92      0.00
    5    6   13    -10.00      0.00
    3    5   14      9.34      0.00
    1    2   15    -23.16      0.00
    0    6   14     23.40      0.00
    7    8   11      1.67      0.00
    3    9   12     12.65      0.00
    1    8   13      0.07      0.00
    4    7   13      5.82      0.00
    0    3   15     23.96      0.00
    6   10   10     32.38      0.00
    2    6   14    -36.73      0.00
    6    9   11    -25.49      0.00
    2    3   15    -12.14      0.00
    0   11   11     46.53      0.00
    7    7   12     26.18      0.00
    3    8   13    -16.32      0.00
    1    4   15     11.27      0.00
    6    8   12    -10.25      0.00
    0   10   12    -20.51      0.00
    5   10   11    -28.87      0.00
    2   11   11     -6.15      0.00
    1    7   14     -9.63      0.00
    5    5   14    -29.86      0.00
    2   10   12     -6.89      0.00
    4    6   14     57.41      0.00
    5    9   12     -2.04      0.00
    0    9   13     24.13      0.00
    3    4   15      3.26      0.00
    0    5   15    -25.65      0.00
    2    9   13     -3.35      0.00
    6    7   13      9.76      0.00
    3    7   14      2.35      0.00
    2    5   15     14.96      0.00
    0    0   16     78.64      0.00
    4   11   11    -28.12      0.00
    5    8   13     -1.68      0.00
    1    1   16    -30.70      0.00
    4   10   12     53.16      0.00
    0    8   14    -14.99      0.00
    0    2   16     26.90      0.00
    9    9   10      9.75      0.00
    1    6   15    -11.71      0.00
    8   10   10     34.08      0.00
    2    8   14    -13.24      0.00
    2    2   16      1.45      0.00
    8    9   11    -10.58      0.00
    1   11   12      8.91      0.00
    4    9   13    -11.27      0.00
    4    5   15    -33.15      0.00
    1    3   16    -27.74      0.00
    6    6   14    -22.61      0.00
    7   10   11     21.77      0.00
    1   10   13     -0.20      0.00
    5    7   14      3.80      0.00
    3    6   15     16.66      0.00
    8    8   12      6.42      0.00
    0    4   16     13.01      0.00
    3   11   12      2.69      0.00
    7    9   12     10.28      0.00
    0    7   15      9.18      0.00
    3    3   16     36.32      0.00
    4    8   14     -2.32      0.00
    2    4   16     35.95      0.00
    6   11   11     10.89      0.00
    3   10   13     -7.24      0.00
    1    9   14     -5.57      0.00
    2    7   15     -4.93      0.00
    6   10   12      5.26      0.00
    7    8   13     16.98      0.00
    1    5   16    -13.14      0.00
    6    9   13     -7.45      0.00
    3    9   14    -11.86      0.00
    5    6   15     17.45      0.00
    0   12   12    -37.10      0.00
    4    4   16    -34.16      0.00
    5   11   12      8.14      0.00
    0   11   13    -56.51      0.00
    1    8   15     -3.40      0.00
    4    7   15    -12.18      0.00
    3    5   16      0.33      0.00
    0    1   17     -8.59      0.00
    2   12   12    -30.11      0.00
    0    6   16     33.96      0.00
    2   11   13     18.87      0.00
    5   10   13    -19.55      0.00
    7    7   14    -39.44      0.00
    1    2   17     10.10      0.00
    6    8   14     62.85      0.00
    0   10   14     31.11      0.00
    2    6   16     -9.41      0.00
    3    8   15      9.43      0.00
    0    3   17      9.64      0.00
   10   10   10     -0.55      0.00
    2   10   14     21.20      0.00
    9   10   11     -8.15      0.00
    5    9   14      3.75      0.00
    2    3   17    -23.99      0.00
    4   12   12     14.40      0.00
    8   11   11     16.11      0.00
    9    9   12    -34.90      0.00
    4   11   13      1.35      0.00
    0    9   15     18.77      0.00
    1    7   16      4.25      0.00
    5    5   16     45.34      0.00
    1    4   17    -26.88      0.00
    8   10   12    -16.71      0.00
    4    6   16     -6.67      0.00
    2    9   15     -6.13      0.00
    6    7   15    -14.61      0.00
    4   10   14    -11.54      0.00
    7   11   12    -15.58      0.00
    1   12   13    -13.16      0.00
    8    9   13     14.86      0.00
    5    8   15     11.43      0.00
    3    7   16     16.75      0.00
    3    4   17     16.19      0.00
    0    5   17     33.92      0.00
    7   10   13    -28.36      0.00
    1   11   14     19.90      0.00
    2    5   17    -13.28      0.00
    0    8   16    -39.53      0.00
    3   12   13      5.60      0.00
    4    9   15     10.49      0.00
    6   12   12      4.51      0.00
    8    8   14    -46.75      0.00
    2    8   16     -0.79      0.00
    0    0   18     80.93      0.00
    6   11   13     20.56      0.00
    3   11   14     -1.98      0.00
    7    9   14      6.75      0.00
    1   10   15    -39.76      0.00
    1    6   17     -2.74      0.00
    1    1   18      1.78      0.00
    6    6   16     -4.45      0.00
    0    2   18    -55.96      0.00
    5    7   16     52.56      0.00
    4    5   17     16.26      0.00
    6   10   14     53.28      0.00
    2    2   18    -18.25      0.00
    3   10   15    -45.92      0.00
    3    6   17     15.46      0.00
    1    3   18    -39.18      0.00
    4    8   16    -18.75      0.00
    5   12   13    -38.31      0.00
    0   13   13     20.62      0.00
    7    8   15     99.78      0.00
    1    9   16    -28.30      0.00
    0    7   17    -21.36      0.00
    0   12   14    -18.45      0.00
    0    4   18     53.13      0.00
   10   11   11    -34.59      0.00
    2   13   13     41.53      0.00
    5   11   14    -37.15      0.00
    6    9   15     51.40      0.00
    2    7   17     21.70      0.00
    3    3   18     52.35      0.00
   10   10   12    -50.53      0.00
    2   12   14    -29.72      0.00
    2    4   18      9.79      0.00
    9   11   12    105.71      0.00
    0   11   15    -58.88      0.00
    3    9   16     15.27      0.00
    9   10   13     -9.37      0.00
    2   11   15     -5.17      0.00
    5   10   15    -15.59      0.00
    5    6   17    -31.64      0.00
    1    5   18     24.66      0.00
    8   12   12     13.02      0.00
    8   11   13     14.05      0.00
    4   13   13     -6.65      0.00
    7    7   16     80.60      0.00
    1    8   17    -26.57      0.00
    4    7   17     75.71      0.00
    4   12   14    -28.81      0.00
    6    8   16     29.24      0.00
    0   10   16     23.03      0.00
    4    4   18    105.18      0.00
    9    9   14    -65.88      0.00
    3    5   18     70.05      0.00
    8   10   14   -127.91      0.00
    2   10   16     27.10      0.00
    0    6   18     65.38      0.00
    7   12   13    -84.55      0.00
    4   11   15     36.75      0.00
    5    9   16   -137.45      0.00
    3    8   17    145.44      0.00
    0    1   19    126.91      0.00
    2    6   18    -75.15      0.00
    1   13   14    106.38      0.00
    7   11   14   -104.20      0.00
    1    2   19   -121.72      0.00
    1   12   15    -86.49      0.00
    8    9   15     69.75      0.00
    0    9   17     33.14      0.00
    0    3   19    -21.81      0.00
    4   10   16    -26.84      0.00
    6   13   13    -41.85      0.00
    3   13   14     57.77      0.00
    7   10   15     50.35      0.00
    2    9   17     -1.84      0.00
    6    7   17    -38.87      0.00
    1    7   18    -73.25      0.00
    5    5   18    -71.29      0.00
    2    3   19     11.41      0.00
    6   12   14      3.18      0.00
    4    6   18     -9.09      0.00
    3   12   15     18.40      0.00
    1   11   16      1.07      0.00
    5    8   17     29.06      0.00
    1    4   19    -41.35      0.00
    6   11   15     94.90      0.00
    3    7   18    -19.13      0.00
    8    8   16    101.95      0.00
   11   11   12    -28.51      0.00
    3   11   16     42.37      0.00
    7    9   16    -17.23      0.00
    4    9   17    -34.28      0.00
    3    4   19      8.33      0.00
    0    5   19    -45.87      0.00
   10   12   12    -18.62      0.00
    0    8   18     43.84      0.00
   10   11   13     46.13      0.00
    5   13   14      6.24      0.00
    1   10   17    -11.49      0.00
    2    5   19     12.74      0.00
    0   14   14      9.22      0.00
    6   10   16    -12.14      0.00
    2    8   18    -58.43      0.00
    9   12   13    -38.53      0.00
    5   12   15     50.96      0.00
    0   13   15    -35.64      0.00
   10   10   14     -2.42      0.00
    2   14   14     12.91      0.00
    6    6   18     32.67      0.00
    9   11   14    -27.66      0.00
    2   13   15      3.88      0.00
    3   10   17    -16.45      0.00
    5    7   18    -28.77      0.00
    1    6   19     19.90      0.00
    0   12   16     -0.40      0.00
    0    0   20    110.36      0.00
    8   13   13     17.54      0.00
    5   11   16    -22.77      0.00
    7    8   17    -16.57      0.00
    4    5   19     -7.72      0.00
    1    1   20    -12.40      0.00
    8   12   14    -33.46      0.00
    2   12   16     -4.54      0.00
    4    8   18      9.11      0.00
    0    2   20    -28.54      0.00
    9   10   15      8.19      0.00
    6    9   17    -33.25      0.00
    1    9   18     -9.42      0.00
    3    6   19    -16.46      0.00
    4   14   14     32.55      0.00
    2    2   20    -25.01      0.00
    4   13   15     15.62      0.00
    8   11   15     25.57      0.00
    0   11   17      6.64      0.00
    0    7   19      6.81      0.00
    1    3   20     10.01      0.00
    7   13   14     23.11      0.00
    2   11   17      9.38      0.00
    5   10   17    -17.30      0.00
    3    9   18     14.11      0.00
    2    7   19     -0.85      0.00
    4   12   16     -3.35      0.00
    0    4   20     40.67      0.00
    7   12   15     -8.08      0.00
    9    9   16     13.24      0.00
    3    3   20     -1.79      0.00
    8   10   16      9.89      0.00
    2    4   20     -6.43      0.00
    1   14   15      6.73      0.00
    7    7   18      8.19      0.00
    5    6   19     -2.32      0.00
    6    8   18     14.78      0.00
    0   10   18      0.88      0.00
    1   13   16     11.33      0.00
    7   11   16     -4.40      0.00
    4   11   17      6.29      0.00
    1    8   19    -28.28      0.00
    4    7   19      7.29      0.00
    1    5   20     -8.80      0.00
    6   14   14    -17.78      0.00
    2   10   18    -17.24      0.00
    3   14   15     -2.21      0.00
    6   13   15    -10.80      0.00
    5    9   18      4.25      0.00
   12   12   12    -19.80      0.00
    4    4   20    -38.55      0.00
   11   12   13    -44.35      0.00
    3   13   16      2.57      0.00
    1   12   17    -23.30      0.00
    8    9   17     -6.57      0.00
    3    8   19      7.16      0.00
    3    5   20     25.08      0.00
    6   12   16     10.62      0.00
    0    6   20     -6.76      0.00
   10   13   13    -11.14      0.00
   11   11   14    -15.13      0.00
    7   10   17     14.08      0.00
   10   12   14     11.83      0.00
    4   10   18      6.13      0.00
    2    6   20     -6.79      0.00
    3   12   17    -13.93      0.00
    0    9   19     36.01      0.00
    0    1   21     -1.96      0.00
    9   13   14    -22.65      0.00
    5   14   15     18.63      0.00
   10   11   15      1.22      0.00
    6   11   17     -5.82      0.00
    1   11   18      8.54      0.00
    2    9   19    -21.61      0.00
    6    7   19     -5.81      0.00
    1    2   21      4.59      0.00
    9   12   15     -6.16      0.00
    0   15   15     -1.43      0.00
    5   13   16     -5.08      0.00
    5    8   19     -8.50      0.00
    1    7   20      2.85      0.00
    5    5   20     16.44      0.00
    0    3   21    -15.76      0.00
    0   14   16    -19.39      0.00
    8    8   18     -4.95      0.00
    4    6   20    -23.28      0.00
    2   15   15      3.71      0.00
    3   11   18    -17.49      0.00
    7    9   18      2.51      0.00
    2    3   21     -3.78      0.00
    8   14   14     34.15      0.00
    2   14   16    -19.51      0.00
   10   10   16    -10.52      0.00
    8   13   15     -0.75      0.00
    9   11   16      5.64      0.00
    5   12   17    -25.24      0.00
    0   13   17     23.29      0.00
    4    9   19      3.75      0.00
    3    7   20     16.13      0.00
    1    4   21      6.29      0.00
    6   10   18    -15.99      0.00
    2   13   17     -2.86      0.00
    1   10   19      5.35      0.00
    8   12   16     -0.81      0.00
    0    8   20     -6.56      0.00
    4   15   15    -14.98      0.00
    3    4   21      5.13      0.00
    0    5   21     29.05      0.00
    4   14   16    -18.40      0.00
    0   12   18     29.60      0.00
    2    8   20     -1.39      0.00
    7   14   15    -18.27      0.00
    9   10   17     -4.69      0.00
    5   11   18      3.16      0.00
    3   10   19      7.65      0.00
    2    5   21    -17.07      0.00
    2   12   18     14.75      0.00
    6    6   20     23.15      0.00
    7   13   16      7.89      0.00
    4   13   17     12.68      0.00
    8   11   17     -7.84      0.00
    7    8   19      1.40      0.00
    5    7   20     18.95      0.00
    6    9   19    -15.16      0.00
    1    6   21      3.22      0.00
    4    8   20     -8.82      0.00
   12   13   13      0.89      0.00
    1   15   16     -0.56      0.00
    7   12   17      5.58      0.00
    0   11   19    -13.36      0.00
    1    9   20     -1.65      0.00
    4    5   21    -13.15      0.00
   12   12   14     11.14      0.00
    4   12   18      1.17      0.00
    0    0   22    -43.04      0.00
   11   13   14     10.37      0.00
    6   15   15     -8.94      0.00
    1   14   17      8.42      0.00
    9    9   18      6.10      0.00
    2   11   19     -2.45      0.00
    5   10   19     24.94      0.00
    3    6   21    -10.57      0.00
    1    1   22     10.02      0.00
    6   14   16     -4.24      0.00
    8   10   18     -4.89      0.00
    0    2   22    -12.52      0.00
   11   12   15     -8.66      0.00
    3   15   16     15.60      0.00
    3    9   20     -7.51      0.00
    0    7   21     -0.99      0.00
   10   14   14     -7.22      0.00
    2    2   22     -7.86      0.00
   10   13   15      0.71      0.00
    3   14   17      0.63      0.00
    6   13   17     -1.74      0.00
    1   13   18    -20.26      0.00
    7   11   18      6.59      0.00
    2    7   21    -12.82      0.00
    1    3   22      6.58      0.00
   11   11   16     -3.25      0.00
    4   11   19     -9.45      0.00
    7    7   20     -7.77      0.00
   10   12   16     -2.45      0.00
    6    8   20    -10.93      0.00
    0   10   20     -7.25      0.00
    0    4   22     -0.60      0.00
    9   14   15     14.55      0.00
    3   13   18    -22.63      0.00
    5    6   21    -18.67      0.00
    3    3   22      2.97      0.00
    6   12   18     12.79      0.00
    2   10   20      1.79      0.00
    2    4   22     -0.58      0.00
    5   15   16     -4.54      0.00
    9   13   16      3.80      0.00
    1   12   19     -3.55      0.00
    8    9   19     12.57      0.00
    5    9   20     -7.82      0.00
    1    8   21      8.77      0.00
    4    7   21     16.52      0.00
    5   14   17     12.62      0.00
   10   11   17     -5.14      0.00
    7   10   19     -4.02      0.00
    1    5   22    -11.10      0.00
    0   16   16    -24.64      0.00
    8   15   15      6.83      0.00
    9   12   17      0.89      0.00
    0   15   17     20.79      0.00
    3   12   19     15.72      0.00
    3    8   21      9.53      0.00
    8   14   16      1.98      0.00
    2   16   16      3.38      0.00
    4   10   20     -6.36      0.00
    4    4   22    -12.86      0.00
    2   15   17    -26.68      0.00
    5   13   18     25.62      0.00
    6   11   19     -5.18      0.00
    3    5   22     -6.20      0.00
    0   14   18     14.00      0.00
    0    6   22      5.66      0.00
    8   13   17      0.92      0.00
    1   11   20      4.93      0.00
    0    9   21      1.69      0.00
    2   14   18      8.37      0.00
   10   10   18     -2.72      0.00
    2    6   22     10.73      0.00
    9   11   18      2.38      0.00
    2    9   21     -0.89      0.00
    6    7   21     -7.30      0.00
    4   16   16     -0.84      0.00
    8    8   20    -11.70      0.00
    7   15   16     14.07      0.00
    4   15   17      5.92      0.00
    5   12   19    -10.65      0.00
    0   13   19     -5.42      0.00
    3   11   20     12.31      0.00
    7    9   20      5.33      0.00
    5    8   21      8.25      0.00
    0    1   23      1.87      0.00
    8   12   18     18.62      0.00
   13   13   14     27.96      0.00
    7   14   17    -13.23      0.00
    2   13   19      9.25      0.00
    1    7   22      6.00      0.00
    5    5   22     -0.67      0.00
    1    2   23     -0.05      0.00
   12   14   14    -14.90      0.00
    4   14   18     -0.12      0.00
    6   10   20      4.90      0.00
    4    6   22     23.38      0.00
   12   13   15     -0.58      0.00
    4    9   21      2.60      0.00
    0    3   23     22.56      0.00
   11   14   15     13.64      0.00
    7   13   18     -6.46      0.00
    9   10   19    -13.48      0.00
    1   10   21     -9.73      0.00
    3    7   22     -1.85      0.00
    2    3   23     -7.69      0.00
   12   12   16      8.30      0.00
    0   12   20     30.26      0.00
   11   13   16     -1.99      0.00
    1   16   17      0.09      0.00
    4   13   19    -12.65      0.00
    8   11   19     18.41      0.00
    5   11   20     -6.00      0.00
    1    4   23      8.14      0.00
    6   16   16     -5.43      0.00
    2   12   20    -18.12      0.00
    0    8   22      2.84      0.00
   10   15   15      4.38      0.00
    6   15   17     -0.69      0.00
    1   15   18     -9.73      0.00
    3   10   21     -8.55      0.00
   10   14   16     -3.86      0.00
    2    8   22    -18.39      0.00
    3   16   17    -13.43      0.00
   11   12   17      1.14      0.00
    7   12   19     -8.09      0.00
    7    8   21     12.58      0.00
    3    4   23     -9.16      0.00
    0    5   23     -5.53      0.00
    6   14   18     -6.21      0.00
    6    6   22     -5.50      0.00
   10   13   17      0.68      0.00
    3   15   18     22.45      0.00
    1   14   19     -1.97      0.00
    6    9   21      7.40      0.00
    5    7   22      3.32      0.00
    2    5   23     -0.02      0.00
    4   12   20      8.33      0.00
    9   15   16      3.77      0.00
    9    9   20     -2.69      0.00
    0   11   21     -5.96      0.00
    8   10   20      0.50      0.00
    4    8   22     -7.63      0.00
    9   14   17     -6.92      0.00
   11   11   18     11.63      0.00
    3   14   19      9.37      0.00
    6   13   19      9.68      0.00
    2   11   21    -10.70      0.00
    5   10   21    -11.80      0.00
    1    9   22      6.53      0.00
    1    6   23    -12.55      0.00
   10   12   18     -7.02      0.00
    5   16   17      5.96      0.00
    1   13   20      1.58      0.00
    7   11   20      4.11      0.00
    4    5   23      5.29      0.00
    5   15   18      9.10      0.00
    9   13   18      5.27      0.00
    3    9   22     11.28      0.00
    3    6   23     -2.79      0.00
    8   16   16     -8.23      0.00
    0    0   24      2.20      0.00
    8   15   17     -0.61      0.00
    0   17   17      0.73      0.00
    3   13   20     -0.66      0.00
    4   11   21     10.35      0.00
    0    7   23      2.60      0.00
    1    1   24     -6.70      0.00
    0   16   18     -0.54      0.00
    6   12   20     -2.90      0.00
    0    2   24     16.21      0.00
    2   17   17    -12.79      0.00
    5   14   19     -1.42      0.00
   10   11   19      1.66      0.00
    7    7   22     10.36      0.00
    2    7   23      3.82      0.00
    2   16   18     -2.27      0.00
    8   14   18      5.29      0.00
    6    8   22    -12.79      0.00
    0   10   22    -10.38      0.00
    2    2   24    -14.72      0.00
    9   12   19    -16.65      0.00
    0   15   19      5.73      0.00
    1   12   21      9.20      0.00
    8    9   21    -13.00      0.00
    1    3   24     -3.37      0.00
   14   14   14    -10.76      0.00
    2   10   22     -7.32      0.00
   13   14   15     -7.39      0.00
    2   15   19    -17.79      0.00
    7   10   21      2.50      0.00
    5    9   22     -6.01      0.00
    5    6   23     -1.77      0.00
    0    4   24    -11.99      0.00
   12   15   15     -3.46      0.00
   13   13   16     -2.14      0.00
    7   16   17     -2.77      0.00
    4   17   17      0.26      0.00
    8   13   19     -8.99      0.00
    5   13   20     -2.81      0.00
    3   12   21      0.87      0.00
    1    8   23     -4.11      0.00
    4    7   23      6.47      0.00
    3    3   24      3.15      0.00
   12   14   16    -22.71      0.00
    4   16   18     14.46      0.00
    0   14   20      2.56      0.00
    2    4   24     -7.97      0.00
    7   15   18      2.74      0.00
    6   11   21      3.76      0.00
    2   14   20     -3.88      0.00
   10   10   20     11.49      0.00
    4   10   22    -17.36      0.00
   11   15   16     -1.01      0.00
   12   13   17     -8.72      0.00
    4   15   19     -3.20      0.00
    9   11   20    -29.91      0.00
    3    8   23     -0.93      0.00
    1    5   24      9.01      0.00
   11   14   17     15.58      0.00
    7   14   19     19.41      0.00
    1   11   22      7.20      0.00
    8   12   20      7.85      0.00
    4    4   24     23.12      0.00
    5   12   21      2.67      0.00
    0   13   21      5.19      0.00
    0    9   23      9.38      0.00
    3    5   24     -1.33      0.00
   10   16   16     -2.76      0.00
   12   12   18     -6.30      0.00
    4   14   20     13.47      0.00
    8    8   22      9.30      0.00
    0    6   24     28.64      0.00
   10   15   17     -2.82      0.00
    6   17   17    -15.93      0.00
    1   17   18      0.56      0.00
   11   13   18    -17.80      0.00
    2   13   21      6.51      0.00
    3   11   22     -1.83      0.00
    7    9   22      0.29      0.00
    2    9   23    -11.22      0.00
    6    7   23    -12.41      0.00
    6   16   18     -5.53      0.00
    2    6   24    -16.38      0.00
    1   16   19     -4.12      0.00
    7   13   20     -7.07      0.00
    5    8   23      9.24      0.00
   10   14   18      8.76      0.00
    6   10   22     -0.75      0.00
    3   17   18      5.28      0.00
    6   15   19    -12.90      0.00
    9   10   21     12.39      0.00
    9   16   17     -6.50      0.00
    3   16   19     -1.70      0.00
   11   12   19    -11.61      0.00
    1   15   20     20.50      0.00
    4   13   21     16.37      0.00
    8   11   21     -7.02      0.00
    4    9   23     -1.54      0.00
    1    7   24    -15.66      0.00
    5    5   24    -14.36      0.00
    0    1   25      9.63      0.00
    0   12   22      4.77      0.00
    4    6   24      7.96      0.00
    9   15   18     -6.31      0.00
   10   13   19     -1.87      0.00
    5   11   22     -0.18      0.00
    1   10   23     -3.81      0.00
    1    2   25     -1.44      0.00
    6   14   20     -8.50      0.00
    2   12   22     -9.44      0.00
    3   15   20    -23.48      0.00
    7   12   21    -16.50      0.00
    3    7   24     -0.71      0.00
    0    3   25     -3.62      0.00
    5   17   18     -5.57      0.00
    9   14   19     -6.61      0.00
    1   14   21    -13.46      0.00
    3   10   23     15.97      0.00
    2    3   25      5.47      0.00
    0    8   24     15.08      0.00
    8   17   17      5.33      0.00
    5   16   19     28.04      0.00
   11   11   20     -3.69      0.00
    7    8   23      4.39      0.00
    1    4   25     -0.37      0.00
    8   16   18     14.82      0.00
   10   12   20     10.15      0.00
    4   12   22     -2.09      0.00
    2    8   24      9.06      0.00
   14   15   15     -0.50      0.00
    3   14   21      5.99      0.00
    6   13   21     -1.98      0.00
    9    9   22      6.70      0.00
    6    9   23      2.40      0.00
   14   14   16      2.96      0.00
    0   18   18    -30.75      0.00
    8   10   22    -13.97      0.00
    6    6   24      7.27      0.00
   13   15   16    -12.69      0.00
    8   15   19     -1.56      0.00
    0   17   19     -7.34      0.00
    5   15   20    -16.69      0.00
    9   13   20      4.04      0.00
    0   11   23     -0.54      0.00
    5    7   24     -3.58      0.00
    3    4   25     -0.57      0.00
    0    5   25     -2.61      0.00
    2   18   18      3.00      0.00
   13   14   17      1.99      0.00
    2   17   19     -5.85      0.00
    1   13   22     -2.67      0.00
    7   11   22     -5.22      0.00
    2   11   23      7.59      0.00
    5   10   23      1.74      0.00
    2    5   25      1.87      0.00
   12   16   16    -13.16      0.00
    0   16   20     14.77      0.00
    4    8   24      5.30      0.00
   12   15   17     -7.39      0.00
    1    9   24     -1.88      0.00
    2   16   20    -14.77      0.00
    8   14   20      5.68      0.00
    7   17   18      4.12      0.00
   13   13   18      4.79      0.00
    5   14   21     11.45      0.00
   10   11   21      0.93      0.00
    3   13   22      1.05      0.00
    1    6   25     10.69      0.00
   12   14   18     16.09      0.00
    4   18   18      7.49      0.00
    6   12   22     15.90      0.00
   11   16   17     -0.53      0.00
    4   17   19     -6.05      0.00
    7   16   19     -6.51      0.00
    9   12   21     -1.27      0.00
    0   15   21     -3.69      0.00
    4   11   23      9.02      0.00
    3    9   24      5.01      0.00
    4    5   25     10.45      0.00
   11   15   18      9.19      0.00
    2   15   21    -12.30      0.00
    3    6   25     -4.60      0.00
    4   16   20     -1.35      0.00
   12   13   19      9.35      0.00
    7   15   20     -6.03      0.00
    8   13   21      5.59      0.00
    1   12   23      3.73      0.00
    8    9   23      3.67      0.00
    7    7   24     -7.44      0.00
    0    7   25     -1.40      0.00
    6    8   24      8.52      0.00
    0   10   24    -22.21      0.00
    0    0   26     -2.84      0.00
   10   17   17      6.21      0.00
   11   14   19     -4.87      0.00
    5   13   22     -3.38      0.00
    7   10   23     10.76      0.00
    2    7   25      9.64      0.00
    1    1   26    -22.88      0.00
   10   16   18     -1.52      0.00
    0   14   22      9.55      0.00
    2   10   24      1.41      0.00
    0    2   26      9.03      0.00
    4   15   21     12.88      0.00
    3   12   23     -2.17      0.00
    5    9   24     -4.72      0.00
    6   18   18    -21.90      0.00
    2   14   22     10.10      0.00
   10   10   22    -16.33      0.00
    2    2   26    -13.16      0.00
    1   18   19    -15.81      0.00
    6   17   19     -0.27      0.00
   10   15   19      5.32      0.00
    7   14   21     -1.71      0.00
    9   11   22      1.59      0.00
    6   11   23     -7.50      0.00
    5    6   25     -8.93      0.00
    1    3   26    -13.72      0.00
   12   12   20     -0.45      0.00
    1   17   20      0.37      0.00
   11   13   20      2.26      0.00
    1    8   25     -4.83      0.00
    4    7   25      1.59      0.00
    6   16   20      0.74      0.00
    8   12   22      9.65      0.00
    4   10   24      3.48      0.00
    0    4   26     21.78      0.00
    9   17   18     -7.32      0.00
    3   18   19     19.93      0.00
    3    3   26     -6.83      0.00
   10   14   20    -10.92      0.00
    4   14   22     -0.62      0.00
    2    4   26    -11.83      0.00
    9   16   19      3.71      0.00
    3   17   20    -16.58      0.00
    1   16   21     -1.62      0.00
    5   12   23     -8.65      0.00
    0   13   23    -11.09      0.00
    1   11   24      1.77      0.00
    3    8   25     -5.35      0.00
    6   15   21     -0.22      0.00
    7   13   22     21.41      0.00
    2   13   23      3.88      0.00
    1    5   26     -8.81      0.00
    8    8   24     -6.55      0.00
   15   15   16    -19.99      0.00
    9   15   20      1.40      0.00
    3   16   21     13.92      0.00
   11   12   21      5.19      0.00
    3   11   24     -5.41      0.00
    7    9   24      0.41      0.00
    0    9   25      8.92      0.00
   14   16   16      4.42      0.00
    4    4   26     -9.64      0.00
   14   15   17     -3.17      0.00
    5   18   19     11.82      0.00
   10   13   21     -2.20      0.00
    1   15   22     -0.57      0.00
    9   10   23     12.58      0.00
    2    9   25     -6.91      0.00
    6    7   25      4.04      0.00
    3    5   26      5.85      0.00
    8   18   18     13.62      0.00
    6   10   24     -7.54      0.00
    0    6   26      6.82      0.00
   13   16   17     -7.93      0.00
    8   17   19     -3.36      0.00
    5   17   20     -3.41      0.00
    4   13   23     14.03      0.00
    8   11   23      1.73      0.00
    5    8   25     -3.16      0.00
   14   14   18      6.84      0.00
    6   14   22     -0.42      0.00
    2    6   26    -16.46      0.00
   13   15   18     -3.58      0.00
    9   14   21      3.99      0.00
    3   15   22      7.98      0.00
    8   16   20     -6.42      0.00
    0   12   24    -23.22      0.00
   12   17   17     21.91      0.00
    0   19   19     17.57      0.00
    5   16   21     -1.30      0.00
    7   12   23     13.67      0.00
    5   11   24     10.82      0.00
    4    9   25      2.49      0.00
   12   16   18      5.01      0.00
    0   18   20      1.50      0.00
    2   12   24     11.96      0.00
   13   14   19     -6.11      0.00
    2   19   19     -2.19      0.00
   11   11   22     -4.49      0.00
    1   14   23      8.70      0.00
    1   10   25     10.61      0.00
    1    7   26      2.21      0.00
    5    5   26     -0.25      0.00
    2   18   20      4.51      0.00
   10   12   22     -4.87      0.00
    4    6   26      0.87      0.00
   12   15   19     -6.19      0.00
    8   15   21     10.36      0.00
    0   17   21      8.14      0.00
    0    1   27     -2.63      0.00
   11   17   18     -9.30      0.00
    7   18   19    -20.62      0.00
    2   17   21     -3.17      0.00
    5   15   22     10.54      0.00
    9   13   22     -3.62      0.00
    3   14   23    -11.52      0.00
    6   13   23     -3.07      0.00
    3   10   25      8.51      0.00
    3    7   26      3.39      0.00
    1    2   27      7.15      0.00
    4   12   24      3.10      0.00
   11   16   19      4.95      0.00
    4   19   19     16.87      0.00
    7   17   20     -8.32      0.00
   13   13   20    -11.12      0.00
    9    9   24    -12.74      0.00
    7    8   25     -5.78      0.00
    0    3   27     12.26      0.00
    4   18   20      9.35      0.00
   12   14   20      4.23      0.00
    0   16   22      3.28      0.00
    8   10   24     11.91      0.00
    0    8   26      0.44      0.00
    6    9   25      0.61      0.00
    2    3   27    -14.79      0.00
    2   16   22    -21.27      0.00
    8   14   22     -7.32      0.00
    2    8   26      4.05      0.00
   11   15   20      5.53      0.00
    4   17   21     -4.33      0.00
    7   16   21     11.20      0.00
    1   13   24     -1.08      0.00
    7   11   24      2.98      0.00
    0   11   25     -5.06      0.00
    1    4   27      4.67      0.00
   10   18   18     -5.93      0.00
    6    6   26    -16.56      0.00
   10   17   19     -2.06      0.00
    5   14   23     -2.40      0.00
   10   11   23     -1.39      0.00
    2   11   25      5.85      0.00
    5   10   25     -1.06      0.00
    5    7   26      2.21      0.00
   12   13   21     -4.25      0.00
    9   12   23     -6.49      0.00
    0   15   23      9.31      0.00
    3   13   24     -4.92      0.00
    3    4   27     11.59      0.00
    0    5   27     10.97      0.00
   10   16   20     -7.69      0.00
    4   16   22     -0.66      0.00
    6   12   24     -7.21      0.00
    4    8   26      2.26      0.00
    6   19   19     -4.15      0.00
   11   14   21      4.63      0.00
    7   15   22     11.21      0.00
    2   15   23     -9.46      0.00
    1    9   26     -4.94      0.00
    2    5   27    -21.50      0.00
    6   18   20     -6.50      0.00
    1   19   20      0.35      0.00
    8   13   23      3.25      0.00
    4   11   25     -4.13      0.00
    9   18   19    -11.10      0.00
    1   18   21    -13.85      0.00
    6   17   21      9.86      0.00
   10   15   21     -1.90      0.00
    3    9   26     -2.64      0.00
    1    6   27    -13.20      0.00
   16   16   16     -7.56      0.00
   15   16   17      7.07      0.00
    3   19   20    -15.29      0.00
    9   17   20     -0.90      0.00
    4   15   23      5.27      0.00
    5   13   24      4.76      0.00
    1   12   25    -29.16      0.00
    8    9   25     -5.34      0.00
    4    5   27     15.09      0.00
   12   12   22     -3.01      0.00
    0   14   24     -3.64      0.00
   14   17   17     -1.33      0.00
   15   15   18     -0.61      0.00
    3   18   21      7.95      0.00
    1   17   22      7.74      0.00
   11   13   22      0.88      0.00
    7   14   23     -4.86      0.00
    7   10   25     -3.32      0.00
    7    7   26      6.68      0.00
    3    6   27      2.39      0.00
   14   16   18     -3.25      0.00
    6   16   22     -9.24      0.00
    2   14   24     -8.68      0.00
   10   10   24     -6.59      0.00
    6    8   26      4.40      0.00
    0   10   26     -5.92      0.00
    9   16   21      5.96      0.00
    9   11   24      1.24      0.00
    3   12   25     -1.95      0.00
    0    7   27     -7.62      0.00
   10   14   22     -3.88      0.00
    2   10   26     -1.65      0.00
   13   17   18      2.18      0.00
   14   15   19     -5.21      0.00
    3   17   22     -3.48      0.00
    6   11   25      5.80      0.00
    5    9   26      0.62      0.00
    2    7   27     -4.99      0.00
    8   12   24      6.57      0.00
    0    0   28    -20.98      0.00
   13   16   19    -12.95      0.00
    8   19   19      5.13      0.00
    5   19   20     -7.18      0.00
    1   16   23     -3.35      0.00
    1    1   28     18.44      0.00
    8   18   20      0.06      0.00
    4   14   24     -2.75      0.00
    0    2   28    -10.36      0.00
    5   18   21     -4.67      0.00
    9   15   22      2.54      0.00
    6   15   23     -0.60      0.00
    5    6   27     -2.57      0.00
   12   18   18    -14.11      0.00
   14   14   20      0.92      0.00
    4   10   26      0.81      0.00
    2    2   28    -15.92      0.00
   12   17   19     -3.14      0.00
   13   15   20     -4.14      0.00
    8   17   21     -8.95      0.00
    3   16   23     -0.55      0.00
   11   12   23      5.61      0.00
    7   13   24      6.58      0.00
    5   12   25      1.74      0.00
    0   13   25     -1.58      0.00
    1    8   27      2.98      0.00
    4    7   27      3.02      0.00
    1    3   28      3.21      0.00
    5   17   22      8.82      0.00
   10   13   23     -1.31      0.00
    2   13   25     -7.79      0.00
    1   11   26     -4.28      0.00
   12   16   20      5.69      0.00
    0   20   20     37.79      0.00
    0    4   28     15.75      0.00
    0   19   21     -8.81      0.00
    1   15   24     -9.68      0.00
    3    8   27      4.48      0.00
    3    3   28      8.81      0.00
    2   20   20    -21.03      0.00
    8   16   22     -5.22      0.00
    8    8   26     13.87      0.00
    2    4   28      1.19      0.00
   11   18   19      3.27      0.00
    2   19   21     -6.22      0.00
   13   14   21      6.26      0.00
    9   14   23     -9.68      0.00
    9   10   25     -1.85      0.00
    3   11   26      2.49      0.00
    7    9   26     -3.62      0.00
    0   18   22      2.43      0.00
    6   14   24      2.49      0.00
    7   19   20      2.92      0.00
   11   17   20     -8.17      0.00
   12   15   21     12.42      0.00
    5   16   23     -3.54      0.00
    3   15   24      0.33      0.00
    4   13   25      6.71      0.00
    8   11   25     -9.81      0.00
    0    9   27     -1.72      0.00
    1    5   28      1.17      0.00
    2   18   22     -5.06      0.00
    6   10   26    -11.48      0.00
    7   18   21     -6.22      0.00
    2    9   27      0.33      0.00
    6    7   27     -3.32      0.00
    4   20   20     12.40      0.00
    4    4   28      3.21      0.00
    4   19   21     11.65      0.00
   11   16   21     -5.61      0.00
    8   15   23      0.85      0.00
    0   17   23     10.89      0.00
   11   11   24     -5.11      0.00
    7   12   25      0.92      0.00
    5    8   27      2.33      0.00
    3    5   28     -6.24      0.00
   10   12   24     -3.06      0.00
    0   12   26     -2.14      0.00
    0    6   28     -8.11      0.00
   10   19   19     -0.37      0.00
    7   17   22      2.78      0.00
   13   13   22      7.40      0.00
    2   17   23    -24.67      0.00
    1   14   25     -5.06      0.00
    5   11   26     -3.70      0.00
   10   18   20      9.31      0.00
    4   18   22     -2.43      0.00
   12   14   22      9.08      0.00
    2   12   26     10.45      0.00
    2    6   28      9.83      0.00
    5   15   24      7.90      0.00
    9   13   24     -6.14      0.00
    4    9   27      3.90      0.00
   10   17   21      3.70      0.00
   11   15   22      0.01      0.00
    3   14   25     -8.62      0.00
    6   13   25     -9.25      0.00
    1   10   27     -7.77      0.00
    0   16   24     -3.33      0.00
   16   17   17      2.72      0.00
    4   17   23     20.27      0.00
    7   16   23     -2.79      0.00
    1    7   28     -1.12      0.00
    5    5   28     -3.00      0.00
   16   16   18      3.77      0.00
    6   20   20      3.74      0.00
    2   16   24     -6.35      0.00
    8   14   24     -2.83      0.00
    4   12   26     -4.23      0.00
    4    6   28      3.57      0.00
   15   17   18     -3.32      0.00
    6   19   21     -0.72      0.00
    9    9   26     -5.62      0.00
    3   10   27     -2.63      0.00
   10   16   22      0.73      0.00
    8   10   26     -1.04      0.00
   15   16   19      8.64      0.00
    9   19   20      2.56      0.00
    1   20   21      7.15      0.00
   12   13   23     -4.88      0.00
    7    8   27      5.42      0.00
    3    7   28      2.00      0.00
    0    1   29      5.38      0.00
   14   18   18     -3.99      0.00
    6   18   22     -3.22      0.00
   14   17   19      3.86      0.00
    9   18   21      3.60      0.00
    1   19   22      3.76      0.00
   11   14   23     -3.28      0.00
    5   14   25     -0.21      0.00
   10   11   25      4.16      0.00
    1   13   26     -4.28      0.00
    7   11   26     -6.55      0.00
    6    9   27     -9.76      0.00
    1    2   29    -15.37      0.00
    4   16   24     10.45      0.00
    0    8   28      2.93      0.00
   15   15   20     16.48      0.00
    3   20   21     -0.05      0.00
    7   15   24     -9.72      0.00
    9   12   25      1.01      0.00
    0   15   25     -7.20      0.00
    0   11   27     -8.89      0.00
    0    3   29      1.87      0.00
   14   16   20    -11.18      0.00
    2    8   28      2.77      0.00
   13   18   19     -2.69      0.00
    3   19   22     -5.35      0.00
    9   17   22     -5.03      0.00
    1   18   23     -2.00      0.00
    6   17   23    -12.45      0.00
   10   15   23      0.84      0.00
    2   15   25      3.36      0.00
    3   13   26      4.95      0.00
    2   11   27      3.02      0.00
    5   10   27     -1.77      0.00
    2    3   29    -11.89      0.00
    6   12   26      1.89      0.00
    6    6   28     13.91      0.00
   13   17   20      2.96      0.00
    8   13   25     -5.93      0.00
    5    7   28     -1.21      0.00
    1    4   29      7.86      0.00
   14   15   21     -7.71      0.00
    3   18   23    -10.16      0.00
    8   20   20     15.95      0.00
   12   12   24     13.40      0.00
    4    8   28      9.41      0.00
   12   19   19      9.86      0.00
    5   20   21     -2.60      0.00
    8   19   21      1.17      0.00
   13   16   21      9.13      0.00
    9   16   23      1.07      0.00
    1   17   24     -1.30      0.00
   11   13   24     -0.91      0.00
    4   15   25     -7.91      0.00
    4   11   27     -0.18      0.00
    1    9   28     -0.11      0.00
    3    4   29      6.94      0.00
    0    5   29      8.57      0.00
   12   18   20      1.90      0.00
    6   16   24     -2.46      0.00
    5   19   22      3.12      0.00
    7   14   25      8.19      0.00
    5   13   26      4.54      0.00
    2    5   29      5.44      0.00
    8   18   22      7.99      0.00
   10   14   24      2.23      0.00
    0   14   26      1.83      0.00
   12   17   21     -0.95      0.00
    3   17   24      4.32      0.00
    1   12   27      1.44      0.00
    8    9   27      0.81      0.00
    3    9   28     -0.89      0.00
   14   14   22      4.11      0.00
    2   14   26     -5.99      0.00
   10   10   26     -7.19      0.00
   13   15   22      2.44      0.00
    5   18   23      8.30      0.00
    9   11   26     -3.38      0.00
    7   10   27      2.78      0.00
    1    6   29    -11.21      0.00
   11   19   20     -3.50      0.00
    0   21   21    -10.19      0.00
    8   17   23      7.95      0.00
    9   15   24     11.74      0.00
    1   16   25      7.03      0.00
    3   12   27      3.58      0.00
    7    7   28      6.43      0.00
    4    5   29      7.49      0.00
   12   16   22     -3.08      0.00
    0   20   22      5.62      0.00
    8   12   26      8.74      0.00
    6    8   28     -3.62      0.00
    0   10   28      1.20      0.00
   11   18   21      9.88      0.00
    2   21   21      1.59      0.00
    6   15   25      6.64      0.00
    6   11   27      4.34      0.00
    3    6   29    -10.67      0.00
    2   20   22     -1.46      0.00
    4   14   26      7.78      0.00
    2   10   28    -10.74      0.00
    7   20   21     19.66      0.00
    0   19   23      4.17      0.00
    5   17   24      2.04      0.00
    3   16   25      0.08      0.00
   11   12   25     -5.26      0.00
    5    9   28      2.45      0.00
    0    7   29     11.51      0.00
    7   19   22     -9.01      0.00
   11   17   22      1.93      0.00
    2   19   23      2.96      0.00
   13   14   23     -1.71      0.00
   10   13   25     25.32      0.00
    7   13   26      1.99      0.00
    2    7   29    -10.59      0.00
    8   16   24     -3.35      0.00
    4   21   21      4.47      0.00
   12   15   23     -4.61      0.00
    5   12   27      2.69      0.00
    0   13   27     17.97      0.00
   10   20   20     -2.38      0.00
    4   20   22     12.32      0.00
    0   18   24     -0.72      0.00
    4   10   28    -13.60      0.00
    0    0   30     48.28      0.00
   17   17   18    -12.52      0.00
   10   19   21     -0.10      0.00
    7   18   23      7.55      0.00
    9   14   25     -3.07      0.00
    1   15   26      7.46      0.00
    2   13   27     -8.24      0.00
    5    6   29      5.40      0.00
    1    1   30    -29.82      0.00
   16   18   18     -3.78      0.00
    2   18   24     -7.22      0.00
    0    2   30     29.51      0.00
   16   17   19      4.35      0.00
    4   19   23      1.03      0.00
   11   16   23     -1.23      0.00
    5   16   25     -5.54      0.00
    1   11   28     -2.17      0.00
    1    8   29     -1.16      0.00
    4    7   29      6.53      0.00
   10   18   22     -0.46      0.00
    6   14   26      1.68      0.00
    2    2   30     -2.81      0.00
   15   18   19     -5.18      0.00
    3   15   26      1.32      0.00
    9   10   27      3.99      0.00
    1    3   30    -10.84      0.00
   16   16   20    -18.17      0.00
    8    8   28     -1.98      0.00
   15   17   20    -11.12      0.00
    7   17   24     -1.15      0.00
   13   13   24      2.18      0.00
    8   15   25     -5.16      0.00
    0   17   25      0.16      0.00
    4   13   27      0.32      0.00
    8   11   27     -2.62      0.00
    3   11   28      8.07      0.00
    7    9   28     -2.80      0.00
    3    8   29     -3.52      0.00
    4   18   24     -7.21      0.00
   12   14   24      2.01      0.00
    0    4   30      2.98      0.00
   14   19   19     -6.50      0.00
    6   21   21    -17.51      0.00
   10   17   23     -8.63      0.00
    2   17   25    -10.78      0.00
   11   11   26      3.22      0.00
    3    3   30      6.45      0.00
   14   18   20      0.08      0.00
    6   20   22      5.82      0.00
   10   12   26      8.87      0.00
    6   10   28    -11.37      0.00
    2    4   30     -1.14      0.00
    9   20   21      2.63      0.00
   15   16   21      5.59      0.00
   11   15   24     -2.39      0.00
    7   12   27     -9.19      0.00
    0    9   29     13.25      0.00
   14   17   21      0.43      0.00
    1   21   22     -5.05      0.00
    9   19   22     -0.90      0.00
    6   19   23     -2.54      0.00
    5   15   26     -5.14      0.00
    9   13   26      5.30      0.00
    1   14   27     -8.70      0.00
    2    9   29     -6.72      0.00
    6    7   29      3.67      0.00
    1    5   30     18.11      0.00
    0   12   28      1.88      0.00
   13   19   20     -2.79      0.00
    1   20   23    -17.12      0.00
    4   17   25     -2.28      0.00
    7   16   25      0.88      0.00
    5   11   28      0.29      0.00
    5    8   29     -0.49      0.00
   10   16   24     -3.07      0.00
    0   16   26    -10.63      0.00
    2   12   28     -3.05      0.00
    4    4   30      4.88      0.00
   13   18   21      1.68      0.00
    3   21   22      2.67      0.00
   15   15   22     -0.67      0.00
    9   18   23      3.30      0.00
    3   14   27     -2.28      0.00
    6   13   27      2.58      0.00
    3    5   30      1.91      0.00
   14   16   22     10.91      0.00
    6   18   24     -1.61      0.00
    2   16   26     -5.06      0.00
    8   14   26     18.62      0.00
    0    6   30     -9.28      0.00
    3   20   23      7.03      0.00
    1   19   24      6.41      0.00
   12   13   25      3.93      0.00
    4    9   29     -4.22      0.00
    2    6   30     -7.21      0.00
   13   17   22    -10.40      0.00
   11   14   25      1.73      0.00
    1   10   29     -6.92      0.00
   12   20   20     10.78      0.00
    4   12   28     -2.59      0.00
   12   19   21      3.23      0.00
    8   21   21      1.56      0.00
    3   19   24      4.09      0.00
    9   17   24     -0.99      0.00
    9    9   28     18.07      0.00
    8   20   22      2.98      0.00
    4   16   26     12.21      0.00
    8   10   28      1.54      0.00
    5   21   22      0.08      0.00
   14   15   23     -1.63      0.00
    1   18   25     -4.82      0.00
    6   17   25     -0.12      0.00
   10   15   25      8.22      0.00
    7   15   26      5.99      0.00
    5   14   27     -6.89      0.00
   10   11   27      1.41      0.00
    3   10   29     -8.85      0.00
    1    7   30     -5.51      0.00
    5    5   30     12.33      0.00
   12   18   22     -0.61      0.00
    4    6   30    -15.16      0.00
    5   20   23     -7.18      0.00
    8   19   23     -1.78      0.00
   13   16   23      6.54      0.00
    9   12   27      5.77      0.00
    0   15   27      6.01      0.00
    1   13   28     -3.17      0.00
    7   11   28      7.45      0.00
    7    8   29      0.38      0.00
    3   18   25      5.99      0.00
    2   15   27      0.72      0.00
    6    9   29     -0.56      0.00
    3    7   30     13.66      0.00
   11   20   21     -3.67      0.00
   12   17   23      8.75      0.00
    5   19   24     -2.26      0.00
    9   16   25      5.20      0.00
    8   13   27     -7.16      0.00
    3   13   28     -0.44      0.00
    0   11   29     -6.14      0.00
    0    1   31      3.27      0.00
    8   18   24     -1.18      0.00
   12   12   26    -13.35      0.00
    6   12   28     -8.61      0.00
    0    8   30     -2.07      0.00
   11   19   22     -1.09      0.00
    1   17   26     -0.03      0.00
   11   13   26     -0.54      0.00
    2   11   29      0.98      0.00
    5   10   29     -0.34      0.00
    1    2   31     -0.71      0.00
    0   22   22     -6.74      0.00
   14   14   24     -3.64      0.00
    6   16   26      1.49      0.00
    2    8   30     -0.90      0.00
    0   21   23     13.57      0.00
   13   15   24      5.86      0.00
    4   15   27     -3.15      0.00
    0    3   31      8.91      0.00
   18   18   18     -6.18      0.00
    2   22   22     14.33      0.00
   10   14   26      1.24      0.00
    6    6   30     -7.01      0.00
   17   18   19      2.80      0.00
    7   21   22     -3.78      0.00
    2   21   23     -8.50      0.00
   11   18   23    -10.27      0.00
    5   18   25      1.50      0.00
    3   17   26     -6.20      0.00
    7   14   27     -9.04      0.00
    5    7   30     -0.50      0.00
    2    3   31     -3.17      0.00
   12   16   24    -12.92      0.00
    0   20   24      0.09      0.00
   16   19   19      2.99      0.00
   17   17   20     -1.05      0.00
    7   20   23     -0.43      0.00
    8   17   25     12.97      0.00
    5   13   28      2.15      0.00
    4   11   29     14.44      0.00
    1    4   31      4.76      0.00
   16   18   20     11.85      0.00
    2   20   24     -5.70      0.00
    0   14   28      4.68      0.00
    4    8   30     -0.70      0.00
   10   21   21     -6.94      0.00
    9   15   26     -1.35      0.00
    1    9   30     -3.23      0.00
   10   20   22     -6.08      0.00
    4   22   22     -3.43      0.00
    2   14   28      5.51      0.00
   10   10   28      1.86      0.00
   15   19   20     -2.74      0.00
   16   17   21      2.94      0.00
    4   21   23      2.41      0.00
    7   19   24     -0.32      0.00
   11   17   24     10.76      0.00
    0   19   25     -9.00      0.00
    1   16   27     -4.43      0.00
    9   11   28     -3.29      0.00
    1   12   29      7.65      0.00
    8    9   29     -0.90      0.00
    3    4   31     -0.38      0.00
    0    5   31     -2.88      0.00
   15   18   21      6.42      0.00
   10   19   23      2.25      0.00
    2   19   25      6.31      0.00
   13   14   25     -5.45      0.00
    5   17   26     -8.44      0.00
    6   15   27      2.51      0.00
    7   10   29     -2.46      0.00
    3    9   30      0.17      0.00
    2    5   31      2.63      0.00
    4   20   24      6.68      0.00
    8   12   28     -3.10      0.00
   12   15   25     -1.61      0.00
    3   16   27     -1.39      0.00
   11   12   27      0.36      0.00
    3   12   29      3.40      0.00
   14   20   20      3.71      0.00
   16   16   22     -2.94      0.00
    8   16   26      1.33      0.00
    4   14   28      9.16      0.00
   14   19   21      3.07      0.00
   15   17   22      7.37      0.00
    7   18   25     -5.44      0.00
   10   13   27     -0.42      0.00
    6   11   29      0.85      0.00
    7    7   30      4.54      0.00
    1    6   31      5.75      0.00
   10   18   24     -7.10      0.00
    0   18   26      5.67      0.00
    6    8   30     -2.66      0.00
    0   10   30      9.27      0.00
    4   19   25    -11.34      0.00
   11   16   25     -3.68      0.00
    7   13   28     -0.72      0.00
    4    5   31     -0.70      0.00
   14   18   22      1.82      0.00
    6   22   22      5.56      0.00
    2   18   26      3.94      0.00
    2   10   30      5.18      0.00
    9   21   22      2.14      0.00
    6   21   23     -1.67      0.00
    9   14   27     -4.06      0.00
    5    9   30     -1.28      0.00
    3    6   31      6.57      0.00
   13   20   21      0.22      0.00
    9   20   23     -2.35      0.00
   15   16   23     -0.63      0.00
    5   16   27      2.58      0.00
    1   15   28     -0.63      0.00
    5   12   29      0.99      0.00
    0   13   29     -0.50      0.00
    0    7   31      0.26      0.00
    6   20   24     -3.77      0.00
   13   19   22      2.72      0.00
    1   22   23      4.28      0.00
   14   17   23     -4.19      0.00
   10   17   25    -10.36      0.00
    7   17   26     -8.67      0.00
   13   13   26      0.19      0.00
    2   13   29     -7.46      0.00
    2    7   31      2.97      0.00
    4   18   26      6.97      0.00
   12   14   26     12.09      0.00
    6   14   28      2.93      0.00
    4   10   30    -14.44      0.00
    1   21   24     -1.18      0.00
    9   19   24      3.90      0.00
    8   15   27     -3.56      0.00
    0   17   27     11.41      0.00
    3   15   28      3.13      0.00
    3   22   23      5.60      0.00
   13   18   23     -5.96      0.00
    6   19   25      6.77      0.00
   11   15   26      9.13      0.00
    2   17   27     -1.76      0.00
    9   10   29      4.30      0.00
    1   11   30      2.94      0.00
    5    6   31     -1.97      0.00
    0    0   32     -2.04      0.00
   12   21   21     23.83      0.00
    3   21   24      6.17      0.00
   15   15   24      6.79      0.00
    1   20   25      6.11      0.00
   11   11   28     12.26      0.00
    4   13   29      0.18      0.00
    8   11   29      2.62      0.00
    1    8   31     -4.28      0.00
    4    7   31     -3.51      0.00
    1    1   32     13.85      0.00
   12   20   22      7.39      0.00
   14   16   24      3.59      0.00
   10   12   28     -3.89      0.00
    8    8   30     12.98      0.00
    0    2   32     20.07      0.00
    9   18   25     -1.89      0.00
    3   11   30     -1.71      0.00
    7    9   30     -6.55      0.00
    8   22   22     -7.16      0.00
   10   16   26     -3.81      0.00
    2    2   32    -19.08      0.00
    8   21   23      3.53      0.00
   12   19   23      7.27      0.00
   13   17   24     -2.42      0.00
    3   20   25     -6.70      0.00
    4   17   27     -4.99      0.00
    7   16   27      7.18      0.00
    5   15   28      1.68      0.00
    9   13   28      0.59      0.00
    7   12   29      4.90      0.00
    3    8   31      1.74      0.00
    1    3   32     -1.42      0.00
    6   18   26     -4.37      0.00
    6   10   30      2.24      0.00
    5   22   23     -2.70      0.00
    1   19   26    -11.74      0.00
    1   14   29     -1.08      0.00
    8   20   24     -5.56      0.00
    0   16   28      0.39      0.00
    0    4   32      9.40      0.00
    5   21   24      5.26      0.00
   12   13   27      0.84      0.00
    0    9   31     -3.13      0.00
    3    3   32      4.36      0.00
   12   18   24      2.33      0.00
    2   16   28     -5.94      0.00
    8   14   28      4.63      0.00
    0   12   30     -3.20      0.00
    2    4   32     -4.60      0.00
   18   19   19      2.37      0.00
   11   21   22     -7.18      0.00
   14   15   25      8.62      0.00
    3   19   26     -1.14      0.00
    9   17   26      3.80      0.00
   11   14   27      3.89      0.00
    3   14   29      0.24      0.00
    6   13   29     -1.41      0.00
    5   11   30     -0.20      0.00
    2    9   31     -3.04      0.00
    6    7   31      3.80      0.00
   18   18   20      8.48      0.00
    2   12   30     -4.63      0.00
   17   19   20      3.32      0.00
   11   20   23     -3.38      0.00
    5   20   25      0.22      0.00
    8   19   25      3.35      0.00
   13   16   25     -2.13      0.00
    5    8   31    -23.04      0.00
    1    5   32     -7.53      0.00
   17   18   21      1.96      0.00
    1   18   27     -2.60      0.00
    6   17   27     10.24      0.00
   10   15   27     -3.36      0.00
   16   20   20     11.26      0.00
    4   16   28     -0.38      0.00
    4    4   32     -0.58      0.00
   16   19   21      2.57      0.00
    0   23   23      5.45      0.00
   11   19   24      5.11      0.00
   12   17   25      2.45      0.00
    7   15   28     -3.38      0.00
    4    9   31     -8.53      0.00
    3    5   32     -2.24      0.00
    0   22   24     -0.07      0.00
    4   12   30      1.01      0.00
    0    6   32      6.83      0.00
   17   17   22     -1.09      0.00
    7   22   23     -1.05      0.00
    2   23   23     -9.36      0.00
    5   19   26      1.17      0.00
    3   18   27     -0.49      0.00
    5   14   29     -3.56      0.00
   10   11   29      4.84      0.00
    9    9   30     -9.42      0.00
    1   10   31      5.19      0.00
   16   18   22      2.55      0.00
    2   22   24    -19.95      0.00
    8   18   26     -3.68      0.00
    8   10   30     -7.83      0.00
    2    6   32     -3.71      0.00
   15   20   21      2.05      0.00
    7   21   24      3.67      0.00
    0   21   25     12.45      0.00
    9   16   27     -1.15      0.00
    9   12   29     -1.86      0.00
    0   15   29      7.08      0.00
   10   22   22     -2.62      0.00
   14   14   26      8.34      0.00
   15   19   22      4.14      0.00
   10   21   23     -3.76      0.00
    2   21   25    -10.91      0.00
   11   18   25     -4.62      0.00
   13   15   26      3.57      0.00
    2   15   29     -5.47      0.00
    1   13   30      2.07      0.00
    7   11   30     -2.66      0.00
    3   10   31      0.24      0.00
   12   12   28     -5.68      0.00
   16   17   23     -5.86      0.00
    4   23   23      5.73      0.00
    7   20   25     -2.69      0.00
    1   17   28     -1.32      0.00
   11   13   28     -6.60      0.00
    8   13   29     -5.74      0.00
    7    8   31     -4.56      0.00
    1    7   32      9.11      0.00
    5    5   32    -15.65      0.00
    4   22   24      9.38      0.00
   10   20   24     -1.49      0.00
   12   16   26     -3.37      0.00
    0   20   26      2.80      0.00
    6   16   28     -5.00      0.00
    4    6   32     10.57      0.00
   14   21   21     -8.18      0.00
   15   18   23     10.66      0.00
    5   18   27    -10.42      0.00
    3   13   30      3.64      0.00
    6    9   31      8.36      0.00
   14   20   22      0.25      0.00
    2   20   26      3.00      0.00
   10   14   28      6.40      0.00
    6   12   30      2.97      0.00
    4   21   25      4.88      0.00
    8   17   27    -15.98      0.00
    3   17   28     -1.96      0.00
    4   15   29      5.26      0.00
    0   11   31      9.93      0.00
    3    7   32     -1.24      0.00
   14   19   23      3.82      0.00
   10   19   25     -0.09      0.00
    7   19   26     -6.56      0.00
   11   17   26      8.52      0.00
    7   14   29     -4.27      0.00
    2   11   31     -1.46      0.00
    5   10   31      0.31      0.00
   16   16   24     -7.16      0.00
    0    8   32      1.05      0.00
   15   17   24      4.43      0.00
    0   19   27    -12.30      0.00
    9   15   28     -8.19      0.00
    0    1   33      0.49      0.00
    4   20   26     -3.35      0.00
    2    8   32      5.61      0.00
   13   21   22     -2.70      0.00
    9   22   23    -13.76      0.00
    6   23   23    -26.81      0.00
    2   19   27      1.23      0.00
   13   14   27     -1.86      0.00
    5   13   30     -1.30      0.00
    1    2   33     -0.98      0.00
    6   22   24      0.69      0.00
   14   18   24     -1.72      0.00
    0   14   30      4.16      0.00
    6    6   32      4.81      0.00
   13   20   23     -6.46      0.00
    9   21   24     -0.25      0.00
   12   15   27      5.73      0.00
    5   17   28      7.16      0.00
    1   16   29      2.93      0.00
    4   11   31      4.71      0.00
    5    7   32     -4.02      0.00
    0    3   33      4.03      0.00
   10   18   26      8.41      0.00
    2   14   30     -5.05      0.00
   10   10   30     13.80      0.00
    6   21   25      1.63      0.00
    7   18   27      4.85      0.00
    6   15   29     -5.60      0.00
    9   11   30     -4.35      0.00
    2    3   33     -6.28      0.00
    8   16   28     -8.44      0.00
    4    8   32      0.38      0.00
    1   23   24     -5.25      0.00
   13   19   24     -2.72      0.00
    9   20   25      2.60      0.00
   15   16   25      1.26      0.00
    4   19   27      2.55      0.00
   11   16   27     -4.19      0.00
    3   16   29      3.53      0.00
   11   12   29      3.08      0.00
    1   12   31      4.43      0.00
    8    9   31     -5.90      0.00
    1    9   32     -4.96      0.00
    1    4   33     -2.20      0.00
    0   18   28    -12.67      0.00
    8   12   30      3.33      0.00
    1   22   25      0.65      0.00
   14   17   25      1.59      0.00
   10   13   29     -0.38      0.00
    7   10   31      0.04      0.00
   12   22   22     11.16      0.00
    6   20   26      4.24      0.00
    2   18   28     -2.03      0.00
    4   14   30     -1.61      0.00
   12   21   23      1.20      0.00
    3   23   24     -5.93      0.00
    3   12   31     -1.69      0.00
    3    9   32     -3.07      0.00
    3    4   33     -5.58      0.00
    0    5   33     15.60      0.00
    3   22   25      1.21      0.00
   13   18   25     -3.18      0.00
    1   21   26      1.56      0.00
    9   19   26     -7.43      0.00
   10   17   27      0.77      0.00
    9   14   29      3.82      0.00
    7   13   30     -0.92      0.00
    6   11   31      6.25      0.00
    2    5   33     -9.30      0.00
   12   20   24      1.80      0.00
   19   19   20     -1.95      0.00
    8   23   23     -8.33      0.00
    7   17   28      3.65      0.00
   13   13   28      2.63      0.00
    5   16   29     -2.00      0.00
    7    7   32      8.78      0.00
   18   20   20     -3.55      0.00
    8   22   24      6.25      0.00
    4   18   28     -4.78      0.00
   12   14   28      6.76      0.00
    6    8   32     -1.25      0.00
    0   10   32     -6.86      0.00
   18   19   21     -1.13      0.00
    3   21   26      5.19      0.00
   15   15   26     -6.67      0.00
    6   19   27     -4.44      0.00
    1   15   30      2.37      0.00
    1    6   33     -9.32      0.00
   14   16   26     -4.24      0.00
    2   10   32     -4.45      0.00
   17   20   21     -8.98      0.00
    5   23   24      2.27      0.00
    8   21   25     -5.83      0.00
   12   19   25     -6.24      0.00
    1   20   27     -3.47      0.00
   11   15   28      4.39      0.00
    8   15   29     11.66      0.00
    0   17   29     -0.84      0.00
    5   12   31     -1.16      0.00
    0   13   31     -4.90      0.00
    5    9   32     -9.05      0.00
    4    5   33    -10.13      0.00
   18   18   22     -3.86      0.00
    6   14   30      9.08      0.00
   17   19   22     -4.58      0.00
   11   22   23     -2.73      0.00
    5   22   25     -3.05      0.00
   13   17   26     13.95      0.00
    9   18   27     -0.64      0.00
    2   17   29      1.96      0.00
    3   15   30      3.45      0.00
    2   13   31     -0.30      0.00
    3    6   33      7.10      0.00
   16   21   21      4.90      0.00
   11   21   24     -2.72      0.00
    3   20   27     -2.57      0.00
    0    7   33     -4.93      0.00
   16   20   22      3.64      0.00
    8   20   26     11.99      0.00
   10   16   28     -0.74      0.00
    4   10   32      2.05      0.00
   17   18   23      2.93      0.00
    5   21   26     -4.95      0.00
   11   11   30     -0.25      0.00
    9   10   31      1.77      0.00
    2    7   33     -9.32      0.00
   12   18   26      9.20      0.00
    6   18   28      1.16      0.00
   10   12   30      5.16      0.00
   16   19   23     -1.01      0.00
   11   20   25     -5.23      0.00
    1   19   28     -0.34      0.00
    4   17   29     -6.29      0.00
    7   16   29     -1.24      0.00
    4   13   31      9.00      0.00
    8   11   31     -3.46      0.00
    1   11   32     -1.79      0.00
   15   21   22     -6.60      0.00
   14   15   27     -2.30      0.00
    5   15   30      1.56      0.00
    9   13   30      3.05      0.00
    5    6   33     -1.15      0.00
    0   24   24      3.68      0.00
    8    8   32      7.42      0.00
   15   20   23    -11.61      0.00
    7   23   24      3.98      0.00
   17   17   24     -5.85      0.00
    0   23   25     -2.67      0.00
    5   20   27     10.05      0.00
    8   19   27    -10.47      0.00
   13   16   27      2.17      0.00
    3   19   28      3.69      0.00
    9   17   28     -0.94      0.00
   12   13   29     -3.82      0.00
    7   12   31     -5.00      0.00
    3   11   32      2.92      0.00
    7    9   32     -2.65      0.00
    1    8   33      0.13      0.00
    4    7   33     -3.14      0.00
   16   18   24      4.64      0.00
    2   24   24      1.80      0.00
    0   16   30      7.79      0.00
    0    0   34      8.40      0.00
   10   23   23     -0.61      0.00
    2   23   25    -16.87      0.00
    7   22   25      1.51      0.00
   11   19   26     -3.56      0.00
   11   14   29     -4.10      0.00
    1   14   31      3.03      0.00
    1    1   34      6.17      0.00
   10   22   24    -15.99      0.00
    0   22   26     11.20      0.00
    2   16   30    -10.24      0.00
    8   14   30     -3.59      0.00
    6   10   32     -2.78      0.00
    0    2   34     -9.09      0.00
   15   19   24     -6.03      0.00
   12   17   27      2.51      0.00
    3    8   33      4.37      0.00
   14   22   22      3.46      0.00
    2   22   26    -11.55      0.00
    2    2   34    -10.72      0.00
   14   21   23     -7.12      0.00
   10   21   25     -3.10      0.00
    7   21   26      2.08      0.00
    1   18   29     -2.21      0.00
    6   17   29     -4.60      0.00
   10   15   29     -3.96      0.00
    3   14   31     -2.79      0.00
    6   13   31     -1.73      0.00
    1    3   34     -7.78      0.00
    4   24   24      1.13      0.00
    0   12   32      6.92      0.00
    4   23   25      2.97      0.00
   16   17   25      9.51      0.00
    0   21   27    -15.40      0.00
    5   19   28     -6.15      0.00
    5   11   32     -2.57      0.00
    0    9   33    -11.14      0.00
   14   20   24     -1.24      0.00
    8   18   28      7.72      0.00
    4   16   30      2.46      0.00
    2   12   32      1.10      0.00
    0    4   34     13.59      0.00
   15   18   25      5.34      0.00
    2   21   27      3.29      0.00
   11   18   27      3.48      0.00
    3   18   29      2.85      0.00
    7   15   30     -0.69      0.00
    2    9   33      6.41      0.00
    6    7   33      3.58      0.00
    3    3   34      3.55      0.00
    4   22   26      6.92      0.00
   10   20   26     -4.76      0.00
   14   14   28     -5.10      0.00
    2    4   34     14.47      0.00
    7   20   27     -2.66      0.00
   13   15   28     -7.04      0.00
    9   16   29     -4.77      0.00
    5    8   33     -2.01      0.00
   13   22   23     -4.44      0.00
   14   19   25     -4.89      0.00
    5   14   31      1.13      0.00
   10   11   31     -3.04      0.00
    1    5   34      3.69      0.00
   12   16   28     -3.09      0.00
    0   20   28     -8.57      0.00
    4   12   32     10.47      0.00
    9   23   24      2.79      0.00
   13   21   24      0.02      0.00
    4   21   27     -7.19      0.00
    9   12   31     -4.77      0.00
    0   15   31      4.38      0.00
    9    9   32     -6.30      0.00
    4    9   33     -0.59      0.00
    6   24   24    -21.31      0.00
   16   16   26     11.91      0.00
    2   20   28      5.15      0.00
   12   12   30      6.30      0.00
    8   10   32     -2.35      0.00
    4    4   34     -1.79      0.00
    6   23   25      0.77      0.00
    9   22   25     -4.14      0.00
   15   17   26     -6.23      0.00
   10   19   27     -9.85      0.00
    5   18   29      4.59      0.00
    1   17   30      0.23      0.00
   11   13   30      1.84      0.00
    2   15   31      4.55      0.00
    1   10   33     -9.75      0.00
    3    5   34     14.32      0.00
    6   16   30      1.96      0.00
    0    6   34     -5.54      0.00
   13   20   25      5.87      0.00
    7   19   28     -5.16      0.00
   11   17   28     -2.96      0.00
    8   17   29      1.36      0.00
    8   13   31     -0.80      0.00
    1   13   32      0.73      0.00
    7   11   32     -0.40      0.00
    6   22   26     -6.24      0.00
   14   18   26      6.52      0.00
   10   14   30      5.72      0.00
    2    6   34     -1.56      0.00
    9   21   26     -1.34      0.00
    3   17   30      5.06      0.00
    3   10   33      6.96      0.00
   20   20   20     11.89      0.00
    4   20   28      0.09      0.00
   19   20   21     -4.32      0.00
   12   23   23     -2.14      0.00
    1   24   25     -5.81      0.00
    0   19   29     18.25      0.00
    4   15   31      1.57      0.00
    3   13   32      0.11      0.00
    7    8   33     -2.73      0.00
   12   22   24    -11.14      0.00
    6   12   32     -5.37      0.00
   18   21   21      5.54      0.00
   19   19   22      1.85      0.00
    1   23   26      0.91      0.00
   13   19   26     -9.07      0.00
    6   21   27     -5.18      0.00
    2   19   29     -9.79      0.00
   13   14   29      3.63      0.00
    9   15   30     -1.31      0.00
    7   14   31     -0.49      0.00
    6    9   33      1.22      0.00
    1    7   34      1.98      0.00
    5    5   34      0.49      0.00
   18   20   22      3.39      0.00
   10   18   28      6.83      0.00
    4    6   34     -6.27      0.00
    3   24   25      6.94      0.00
   12   21   25      1.02      0.00
    9   20   27     -6.18      0.00
   15   16   27     -1.73      0.00
   12   15   29     -2.76      0.00
    0   11   33      7.97      0.00
   17   21   22      5.39      0.00
   18   19   23     -0.91      0.00
    3   23   26      4.93      0.00
    1   22   27     -2.70      0.00
   14   17   27     -4.32      0.00
    7   18   29      9.73      0.00
    5   17   30    -11.99      0.00
    2   11   33     -2.21      0.00
    5   10   33     -0.74      0.00
    3    7   34     -3.19      0.00
    8   24   24     -5.42      0.00
   17   20   23     -2.03      0.00
    8   23   25      2.67      0.00
    4   19   29     -0.45      0.00
   11   16   29     -3.58      0.00
    1   16   31     -1.33      0.00
    5   13   32      2.61      0.00
   12   20   26    -14.83      0.00
    6   20   28     -3.93      0.00
    8   16   30      2.35      0.00
    0   14   32      8.92      0.00
    0    8   34      2.01      0.00
    3   22   27     -6.68      0.00
   13   18   27      6.66      0.00
    6   15   31     -0.97      0.00
   16   22   22     -4.77      0.00
   18   18   24      4.84      0.00
    8   22   26     -2.38      0.00
    0   18   30    -13.00      0.00
    2   14   32    -10.57      0.00
   10   10   32      3.98      0.00
    2    8   34     -1.71      0.00
   16   21   23      4.26      0.00
   11   23   24      2.07      0.00
   17   19   24      7.16      0.00
    5   24   25     -5.21      0.00
    1   21   28     -9.04      0.00
    9   19   28     -2.31      0.00
    3   16   31     -2.07      0.00
   11   12   31     -2.27      0.00
    9   11   32      8.36      0.00
    4   11   33     -6.11      0.00
    0    1   35     30.24      0.00
    2   18   30     -6.73      0.00
    6    6   34    -14.30      0.00
   11   22   25     -2.27      0.00
    5   23   26     -3.60      0.00
   10   17   29      0.00      0.00
   10   13   31     -3.28      0.00
    5    7   34      2.27      0.00
    1    2   35     -9.66      0.00
   16   20   24      6.86      0.00
    8   12   32     -2.39      0.00
    8   21   27     -5.08      0.00
   12   19   27      5.49      0.00
    3   21   28     -2.85      0.00
   15   15   28      7.61      0.00
    1   12   33      2.76      0.00
    8    9   33      3.67      0.00
    0    3   35     14.41      0.00
   14   16   28      4.00      0.00
    4   14   32      5.29      0.00
    4    8   34     -2.94      0.00
   15   22   23     -6.76      0.00
   17   18   25     -7.36      0.00
   11   21   26      8.12      0.00
    5   22   27      1.69      0.00
    6   19   29     -5.87      0.00
    7   17   30     -2.96      0.00
   13   13   30      3.09      0.00
    9   14   31      0.55      0.00
    7   10   33     -0.34      0.00
    1    9   34      0.32      0.00
    2    3   35      2.01      0.00
    4   18   30      0.31      0.00
   12   14   30      0.90      0.00
   15   21   24      3.06      0.00
   16   19   25     -0.01      0.00
   13   17   28     11.77      0.00
    1   20   29     -2.69      0.00
    5   16   31     -1.27      0.00
    7   13   32      2.20      0.00
    3   12   33     -0.17      0.00
    1    4   35      5.12      0.00
    9   18   29      3.82      0.00
   11   15   30     -2.86      0.00
    6   11   33      4.46      0.00
    3    9   34      1.63      0.00
    8   20   28      4.42      0.00
    7   24   25      1.79      0.00
   15   20   25     -5.78      0.00
    0   25   25     11.84      0.00
   11   20   27     -7.23      0.00
    5   21   28     -1.58      0.00
    3   20   29      5.01      0.00
    8   15   31     -1.19      0.00
    0   17   31     -3.20      0.00
    1   15   32     -3.35      0.00
    3    4   35      4.74      0.00
    0    5   35      1.56      0.00
   10   24   24     -7.18      0.00
    0   24   26    -15.35      0.00
   12   18   28     -0.20      0.00
   14   23   23      5.48      0.00
   10   23   25      9.15      0.00
    2   25   25      0.47      0.00
    7   23   26     -2.42      0.00
   17   17   26      0.48      0.00
    2   17   31     -2.33      0.00
    7    7   34     -3.54      0.00
    2    5   35     -4.69      0.00
   14   22   24      0.20      0.00
    2   24   26     -0.17      0.00
   16   18   26     -6.52      0.00
   10   16   30     -4.38      0.00
    6   14   32      3.78      0.00
    6    8   34     -6.91      0.00
    0   10   34      7.54      0.00
    0   23   27     12.52      0.00
    3   15   32     -3.60      0.00
    5   12   33      2.98      0.00
    0   13   33      3.59      0.00
   10   22   26      0.09      0.00
    6   18   30      3.39      0.00
    2   10   34      4.25      0.00
   14   21   25      8.65      0.00
   15   19   26      8.26      0.00
    2   23   27     -3.33      0.00
    7   22   27     -1.72      0.00
   14   15   29      0.20      0.00
    1   19   30     -5.96      0.00
    2   13   33     -6.45      0.00
    5    9   34     -3.08      0.00
    1    6   35     -9.72      0.00
    4   25   25     -3.33      0.00
   11   19   28     -2.18      0.00
    5   20   29     -4.08      0.00
    8   19   29      0.46      0.00
   13   16   29     -2.10      0.00
    4   17   31     -7.23      0.00
    7   16   31      5.71      0.00
   11   11   32     -3.74      0.00
    4    5   35      4.18      0.00
    4   24   26    -12.05      0.00
    0   22   28      4.64      0.00
   10   12   32     -1.43      0.00
   10   21   27     -2.75      0.00
    3   19   30     -5.03      0.00
    9   17   30      1.35      0.00
    9   10   33      1.42      0.00
    3    6   35     -2.42      0.00
   14   20   26      3.14      0.00
    2   22   28     -0.56      0.00
    4   10   34     15.69      0.00
   13   23   24     -0.27      0.00
    4   23   27     -1.89      0.00
   16   17   27      9.54      0.00
    7   21   28     -5.06      0.00
   12   17   29      6.20      0.00
   12   13   31      7.80      0.00
    5   15   32      2.01      0.00
    9   13   32     -1.58      0.00
    4   13   33      8.33      0.00
    8   11   33     -3.72      0.00
    0    7   35     13.58      0.00
   13   22   25     -7.00      0.00
   15   18   27      5.61      0.00
   11   14   31     -1.40      0.00
    1   11   34     -4.49      0.00
    2    7   35    -11.52      0.00
    0   16   32     16.04      0.00
   20   21   21      9.53      0.00
    9   24   25    -11.03      0.00
    0   21   29      3.36      0.00
    7   12   33      2.97      0.00
   20   20   22     14.54      0.00
    4   22   28     -3.92      0.00
   10   20   28      6.61      0.00
    2   16   32     -9.84      0.00
    8   14   32      1.50      0.00
    8    8   34      7.82      0.00
   19   21   22     -3.27      0.00
    6   25   25      7.82      0.00
    9   23   26      1.70      0.00
   13   21   26     -5.11      0.00
   14   19   27     -0.70      0.00
    2   21   29     -5.26      0.00
   11   18   29      8.35      0.00
    5   19   30      5.54      0.00
    1   18   31     12.14      0.00
    6   17   31     -7.21      0.00
   10   15   31     -2.02      0.00
    1   14   33     -1.75      0.00
    3   11   34     -2.12      0.00
    7    9   34     -0.53      0.00
    5    6   35     -6.84      0.00
    6   24   26      1.76      0.00
    8   18   30    -14.21      0.00
   19   20   23      1.00      0.00
    7   20   29     -1.25      0.00
    1    8   35      3.02      0.00
    4    7   35      9.40      0.00
   18   22   22      8.65      0.00
   14   14   30     -8.59      0.00
    6   10   34     -0.76      0.00
   18   21   23     -4.35      0.00
    6   23   27      4.28      0.00
    9   22   27     -2.18      0.00
   13   15   30      0.22      0.00
    3   18   31      0.09      0.00
    3   14   33      2.16      0.00
    6   13   33     -6.76      0.00
   12   24   24     13.86      0.00
   16   16   28      0.68      0.00
    4   16   32      0.01      0.00
    0    0   36     40.91      0.00
   19   19   24      1.72      0.00
   12   23   25     -5.14      0.00
   13   20   27    -10.07      0.00
   15   17   28     -2.73      0.00
    4   21   29     -2.22      0.00
    9   16   31     -5.13      0.00
    7   15   32     -5.03      0.00
    3    8   35      7.49      0.00
    1    1   36      4.66      0.00
   18   20   24     -3.67      0.00
   12   16   30     -2.00      0.00
    0   20   30     11.94      0.00
    0   12   34     -2.81      0.00
    0    2   36     10.27      0.00
   17   22   23     -0.90      0.00
    1   25   26     -4.93      0.00
   10   19   29     -1.74      0.00
    5   11   34     -2.70      0.00
   12   22   26      5.99      0.00
    6   22   28      2.09      0.00
   14   18   28     11.87      0.00
    2   20   30    -16.43      0.00
    2   12   34     -3.54      0.00
    2    2   36     -8.18      0.00
   17   21   24     -5.46      0.00
    1   24   27     10.26      0.00
    9   21   28      2.72      0.00
    0    9   35      3.51      0.00
    1    3   36      7.55      0.00
   18   19   25     26.22      0.00
    3   25   26     -5.56      0.00
    7   19   30      3.14      0.00
   11   17   30      7.58      0.00
    5   18   31      5.97      0.00
    5   14   33     -1.73      0.00
   10   11   33     -1.01      0.00
    2    9   35     -7.08      0.00
    6    7   35      3.15      0.00
   12   12   32      6.05      0.00
    0    4   36     21.41      0.00
   16   23   23      7.36      0.00
   17   20   25     -1.59      0.00
    8   25   25     -9.46      0.00
    3   24   27     10.08      0.00
   12   21   27      4.97      0.00
    1   23   28     -2.99      0.00
   13   19   28     -3.81      0.00
    8   17   31     26.22      0.00
    1   17   32      3.35      0.00
   11   13   32      1.84      0.00
    9   12   33      2.87      0.00
    0   15   33      6.27      0.00
    5    8   35     -4.75      0.00
    3    3   36     -9.28      0.00
   16   22   24     -0.46      0.00
    8   24   26     -0.24      0.00
    4   20   30      6.31      0.00
    6   16   32     -0.62      0.00
    4   12   34      7.78      0.00
    2    4   36     -2.53      0.00
    6   21   29      5.70      0.00
    2   15   33     -4.51      0.00
    9    9   34     -0.25      0.00
   10   14   32      4.55      0.00
    8   10   34     14.23      0.00
   11   24   25     -2.50      0.00
   16   21   25     -3.40      0.00
    8   23   27     -9.84      0.00
    3   23   28     -2.17      0.00
    9   20   29     -3.15      0.00
   15   16   29      1.26      0.00
    0   19   31    -12.37      0.00
    3   17   32      5.28      0.00
    8   13   33      9.66      0.00
    4    9   35     10.32      0.00
    1    5   36      3.11      0.00
   18   18   26     -6.18      0.00
   10   18   30      6.90      0.00
    5   25   26      7.57      0.00
   11   23   26     -1.41      0.00
   17   19   26     12.61      0.00
    1   22   29      2.11      0.00
   14   17   29     -8.34      0.00
    2   19   31     -4.01      0.00
   13   14   31     -0.62      0.00
    1   13   34      5.76      0.00
    7   11   34      1.66      0.00
    1   10   35    -13.45      0.00
   12   20   28     -4.97      0.00
    4    4   36      0.84      0.00
   15   23   24      6.01      0.00
    5   24   27     -1.22      0.00
   12   15   31      1.50      0.00
    9   15   32     -0.12      0.00
    4   15   33      2.80      0.00
    3    5   36    -13.12      0.00
   16   20   26      8.00      0.00
    8   22   28      6.86      0.00
    0    6   36    -19.05      0.00
   15   22   25     -3.11      0.00
   11   22   27     -2.10      0.00
    3   22   29      0.45      0.00
   13   18   29      7.46      0.00
    7   18   31     -7.98      0.00
    7   14   33     -4.93      0.00
    3   13   34     -4.12      0.00
    3   10   35     -4.33      0.00
    6   20   30      3.82      0.00
    6   12   34     -8.19      0.00
    2    6   36     -3.70      0.00
    5   23   28     -5.62      0.00
    4   19   31      0.45      0.00
   11   16   31     -3.13      0.00
    5   17   32      4.10      0.00
    7    8   35     -5.45      0.00
   15   21   26      2.30      0.00
   17   18   27     -9.31      0.00
    1   21   30      1.79      0.00
    9   19   30      0.34      0.00
    6    9   35     -0.06      0.00
    8   16   32      0.10      0.00
   16   19   27    -10.86      0.00
   11   21   28     -6.24      0.00
    8   21   29      5.01      0.00
   12   19   29      3.72      0.00
    1   16   33     -4.18      0.00
    0   11   35      7.62      0.00
    1    7   36      3.71      0.00
    5    5   36     -4.72      0.00
   14   24   24      0.90      0.00
    0   18   32     12.33      0.00
    4    6   36    -11.35      0.00
   14   23   25     -5.66      0.00
   10   25   25     -1.39      0.00
    7   25   26      1.10      0.00
    5   22   29      0.39      0.00
    3   21   30     -2.91      0.00
   15   15   30      8.10      0.00
   10   17   31    -11.58      0.00
    6   15   33     -2.17      0.00
    5   13   34      2.30      0.00
    2   11   35      1.42      0.00
    5   10   35     -6.25      0.00
   10   24   26      1.14      0.00
    0   26   26      1.56      0.00
   14   16   30      0.71      0.00
    2   18   32     -8.70      0.00
    0   14   34     10.10      0.00
    7   24   27      8.60      0.00
   15   20   27     -1.79      0.00
    0   25   27     16.54      0.00
    3   16   33     -0.48      0.00
   11   12   33      2.90      0.00
    3    7   36      1.87      0.00
   14   22   26      6.97      0.00
    2   26   26     -3.66      0.00
    2   14   34     -3.05      0.00
   10   10   34      7.71      0.00
    2   25   27     -1.11      0.00
   10   23   27     -7.33      0.00
   13   17   30     -0.40      0.00
    6   19   31     -2.30      0.00
   10   13   33     -4.09      0.00
    9   11   34    -10.78      0.00
    0   24   28     -5.60      0.00
    0    8   36     -9.06      0.00
    7   23   28      1.75      0.00
   17   17   28      0.31      0.00
   11   20   29      7.53      0.00
    1   20   31      1.80      0.00
    7   17   32      3.48      0.00
   13   13   32      0.07      0.00
    4   11   35      5.86      0.00
    2   24   28      5.63      0.00
   16   18   28      0.66      0.00
    8   20   30     -1.87      0.00
    4   18   32      6.80      0.00
   12   14   32      5.92      0.00
    8   12   34    -22.53      0.00
    2    8   36     -1.33      0.00
   21   21   22     -8.11      0.00
   14   21   27     -8.02      0.00
    5   21   30     -0.71      0.00
    9   18   31      6.56      0.00
    9   14   33     -2.80      0.00
   20   22   22     -1.52      0.00
    4   26   26      1.12      0.00
   10   22   28      7.54      0.00
   12   18   30     -4.98      0.00
    4   14   34      6.43      0.00
    6    6   36    -11.83      0.00
   20   21   23      7.92      0.00
   13   24   25     -7.57      0.00
    4   25   27      2.12      0.00
   15   19   28      7.24      0.00
    0   23   29      1.20      0.00
    3   20   31     -6.39      0.00
   11   15   32      0.60      0.00
    5   16   33     -2.02      0.00
    1   12   35     -1.50      0.00
    8    9   35     -4.95      0.00
    5    7   36     -5.06      0.00
    0    1   37      9.35      0.00
   19   22   23     -8.36      0.00
   13   23   26      8.27      0.00
    2   23   29      0.95      0.00
    7   22   29     -5.07      0.00
    7   13   34     -3.31      0.00
    7   10   35     -3.83      0.00
    1    2   37     -7.15      0.00
   20   20   24      4.96      0.00
    4   24   28     -3.31      0.00
    4    8   36      0.23      0.00
   19   21   24      9.16      0.00
    8   15   33      2.14      0.00
    0   17   33     11.64      0.00
    3   12   35      4.36      0.00
    1    9   36     -5.39      0.00
    0    3   37     15.81      0.00
   14   20   28      0.07      0.00
   10   16   32     -1.34      0.00
   18   23   23      1.94      0.00
    9   25   26      1.21      0.00
   13   22   27     -4.91      0.00
   10   21   29     -2.46      0.00
   11   19   30      1.36      0.00
   14   15   31     -1.97      0.00
    2   17   33     -4.12      0.00
    1   15   34      1.29      0.00
    6   11   35    -10.55      0.00
    2    3   37     -3.05      0.00
   18   22   24      8.55      0.00
    0   22   30     -3.92      0.00
    6   18   32      1.81      0.00
   19   20   25     -6.50      0.00
    9   24   27     -0.47      0.00
    4   23   29     -0.79      0.00
   16   17   29      6.81      0.00
    5   20   31      2.87      0.00
    8   19   31     -4.07      0.00
   13   16   31     -8.54      0.00
    1   19   32      4.98      0.00
    3    9   36      6.49      0.00
    1    4   37      7.28      0.00
    6   26   26     -0.72      0.00
    2   22   30     -5.85      0.00
    6   14   34     -4.49      0.00
   18   21   25      2.70      0.00
    6   25   27     -5.30      0.00
   15   18   29     -3.88      0.00
    7   21   30     -2.17      0.00
    3   15   34      0.14      0.00
   17   23   24      3.66      0.00
   12   25   25      4.31      0.00
    9   23   28     -5.40      0.00
   13   21   28      0.06      0.00
   12   17   31     -4.50      0.00
    3   19   32      5.05      0.00
    9   17   32     -6.85      0.00
    4   17   33      1.45      0.00
    7   16   33      3.11      0.00
    5   12   35      2.50      0.00
    0   13   35     -2.42      0.00
    7    7   36     -0.90      0.00
    3    4   37     12.77      0.00
    0    5   37      9.60      0.00
   12   24   26     -5.63      0.00
    6   24   28     -1.32      0.00
    6    8   36     -2.30      0.00
    0   10   36      0.99      0.00
   17   22   25     -1.20      0.00
   19   19   26     -1.37      0.00
   14   19   29      2.62      0.00
   11   11   34      2.16      0.00
    2   13   35      8.23      0.00
    2    5   37      1.43      0.00
   18   20   26      5.57      0.00
    4   22   30      1.38      0.00
   10   20   30      0.86      0.00
   10   12   34     -0.61      0.00
    2   10   36      8.57      0.00
   12   23   27      4.70      0.00
    0   21   31      7.98      0.00
   12   13   33     -6.63      0.00
    5    9   36      8.01      0.00
   17   21   26     -7.27      0.00
    1   26   27    -11.74      0.00
    6   23   29     -8.85      0.00
    9   22   29     -0.36      0.00
    2   21   31     -2.36      0.00
   11   18   31      5.22      0.00
   11   14   33     -0.16      0.00
    5   15   34     -3.01      0.00
    9   13   34      7.13      0.00
    9   10   35     -1.07      0.00
    1    6   37    -12.74      0.00
   16   24   24     -2.59      0.00
   16   23   25     -2.14      0.00
    1   25   28     -0.45      0.00
   13   20   29     -5.09      0.00
    7   20   31     -0.40      0.00
    5   19   32      2.15      0.00
    4   13   35     -1.96      0.00
    8   11   35      4.46      0.00
    4    5   37      7.46      0.00
   12   22   28      5.66      0.00
   16   16   30     -3.34      0.00
    8   18   32     -5.55      0.00
    0   16   34      2.57      0.00
    4   10   36     -2.76      0.00
    3   26   27     -4.35      0.00
   18   19   27     13.55      0.00
   15   17   30     -1.62      0.00
    1   18   33     -3.52      0.00
    6   17   33     -2.42      0.00
   10   15   33      3.18      0.00
    3    6   37      4.03      0.00
   16   22   26      4.93      0.00
    8   26   26      1.92      0.00
   14   14   32     -3.63      0.00
    2   16   34     -5.71      0.00
    8   14   34      7.22      0.00
    8   25   27     -2.74      0.00
   17   20   27    -13.72      0.00
    3   25   28      2.13      0.00
    1   24   29      5.78      0.00
    4   21   31      1.16      0.00
   13   15   32     10.80      0.00
    7   12   35     -0.21      0.00
    1   11   36      8.64      0.00
    0    7   37     -9.26      0.00
    6   22   30    -12.44      0.00
   14   18   30     -1.09      0.00
   11   25   26     -1.21      0.00
    9   21   30      9.30      0.00
   10   19   31      0.54      0.00
    3   18   33      1.77      0.00
    1   14   35      2.92      0.00
    2    7   37     -5.50      0.00
    8   24   28      7.01      0.00
   12   16   32     13.38      0.00
    0   20   32     12.03      0.00
    8    8   36      1.26      0.00
   15   24   25     -0.38      0.00
   11   24   27     -5.36      0.00
   16   21   27      1.53      0.00
    3   24   29     -5.10      0.00
   12   21   29     -3.88      0.00
    9   16   33      3.53      0.00
    3   11   36     -2.54      0.00
    7    9   36     -0.89      0.00
    2   20   32      3.98      0.00
    4   16   34      3.74      0.00
   15   23   26     -0.44      0.00
    5   26   27     -5.57      0.00
    1   23   30     -1.18      0.00
   13   19   30      1.96      0.00
    7   15   34     -0.99      0.00
    3   14   35     -1.10      0.00
    6   13   35     -3.38      0.00
    5    6   37      0.23      0.00
   18   18   28     -1.14      0.00
    6   10   36     -5.93      0.00
    5   25   28      1.83      0.00
   11   23   28     -1.38      0.00
   17   19   28    -10.91      0.00
    8   23   29      3.28      0.00
    7   19   32     -2.88      0.00
   11   17   32     -5.61      0.00
    1    8   37      0.77      0.00
    4    7   37      4.05      0.00
   15   22   27      3.75      0.00
    3   23   30     12.66      0.00
    6   21   31     11.66      0.00
    5   18   33      6.50      0.00
   16   20   28      0.25      0.00
    4   20   32      1.00      0.00
    0   12   36     10.18      0.00
    5   24   29     -2.40      0.00
    9   20   31      1.25      0.00
   15   16   31      9.50      0.00
    8   17   33      5.81      0.00
    5   11   36     -3.72      0.00
    3    8   37      0.89      0.00
   12   20   30     -6.90      0.00
   12   12   34      0.83      0.00
    2   12   36      2.67      0.00
    0    0   38     -8.52      0.00
   14   25   25      1.44      0.00
   11   22   29     -2.02      0.00
    1   22   31      4.96      0.00
   14   17   31      7.41      0.00
    1   17   34     -9.01      0.00
   11   13   34      0.70      0.00
    5   14   35     -4.71      0.00
   10   11   35     -5.37      0.00
    1    1   38      8.83      0.00
   14   24   26     -3.71      0.00
    8   22   30     -7.37      0.00
   10   18   32     -2.36      0.00
    6   16   34     -5.68      0.00
    0    2   38      2.94      0.00
   15   21   28      1.62      0.00
    0   19   33     -1.56      0.00
    9   12   35      1.64      0.00
    0   15   35      2.55      0.00
    0    9   37      2.44      0.00
   22   22   22    -10.43      0.00
   10   26   26    -11.96      0.00
   10   14   34      4.71      0.00
    2    2   38    -24.56      0.00
   21   22   23      0.21      0.00
    7   26   27     -0.26      0.00
   10   25   27      2.74      0.00
   14   23   27      4.47      0.00
   17   18   29     10.02      0.00
    5   23   30     -1.92      0.00
    3   22   31      7.54      0.00
   13   18   31     -2.65      0.00
    2   19   33      5.13      0.00
   13   14   33      2.71      0.00
    3   17   34     -3.56      0.00
    2   15   35     -8.03      0.00
    2    9   37     -0.14      0.00
    6    7   37      1.77      0.00
    1    3   38      1.60      0.00
    4   12   36      1.84      0.00
   20   23   23     -0.01      0.00
   21   21   24     -1.02      0.00
    0   27   27     -6.26      0.00
    7   25   28     -3.20      0.00
   16   19   29      1.46      0.00
   12   15   33      0.71      0.00
    8   13   35      3.60      0.00
    9    9   36     13.52      0.00
    5    8   37     -4.19      0.00
   20   22   24      2.17      0.00
   10   24   28      0.63      0.00
    0   26   28     19.21      0.00
    6   20   32     -9.59      0.00
    8   10   36     -1.69      0.00
    0    4   38     11.83      0.00
    2   27   27      3.48      0.00
   11   21   30     -5.78      0.00
    7   18   33      2.98      0.00
    9   15   34      0.87      0.00
    3    3   38      9.50      0.00
    2   26   28     -4.04      0.00
   14   22   28      2.53      0.00
    2    4   38     11.05      0.00
   19   23   24      1.67      0.00
   20   21   25     -1.24      0.00
    7   24   29     -8.49      0.00
   15   20   29      2.33      0.00
    0   25   29     -0.06      0.00
    8   21   31      6.49      0.00
   12   19   31     -7.27      0.00
    1   21   32     -0.43      0.00
    9   19   32     -1.44      0.00
    4   19   33      3.36      0.00
   11   16   33     -0.29      0.00
    4   15   35      4.60      0.00
    1   13   36     -2.29      0.00
    7   11   36      6.03      0.00
    4    9   37     -4.14      0.00
   19   22   25      1.02      0.00
   13   25   26     -2.66      0.00
    2   25   29     -6.09      0.00
   10   23   29     -3.52      0.00
    5   22   31      1.97      0.00
    5   17   34     -4.05      0.00
    7   14   35      3.63      0.00
    1   10   37      1.55      0.00
    1    5   38      1.80      0.00
   13   24   27      2.97      0.00
    4   27   27     -7.77      0.00
    3   21   32     -0.73      0.00
   15   15   32     -4.01      0.00
    3   13   36     -1.21      0.00
   18   24   24     -2.01      0.00
   20   20   26    -10.66      0.00
    4   26   28      6.97      0.00
    0   24   30     12.08      0.00
   14   16   32     -8.75      0.00
    8   16   34     -3.71      0.00
    6   12   36     -4.95      0.00
    4    4   38     31.50      0.00
   18   23   25     -2.99      0.00
   19   21   26      1.91      0.00
   14   21   29      3.81      0.00
    7   23   30      4.27      0.00
   17   17   30      8.64      0.00
   10   17   33    -12.62      0.00
    3   10   37     -2.60      0.00
    3    5   38      3.57      0.00
    2   24   30     -1.84      0.00
   16   18   30     -0.23      0.00
    0   18   34     16.28      0.00
    0    6   38      1.19      0.00
   13   23   28      0.60      0.00
    4   25   29     -4.11      0.00
   11   20   31      6.31      0.00
   13   17   32     -2.98      0.00
    1   16   35     -0.78      0.00
    7    8   37     -0.64      0.00
   18   22   26     -0.65      0.00
   10   22   30      0.61      0.00
    2   18   34     -6.14      0.00
    2    6   38     -8.99      0.00
    9   26   27     -3.11      0.00
   15   19   30      2.67      0.00
    6   19   33      0.53      0.00
    6   15   35      5.05      0.00
    6    9   37      5.06      0.00
    8   20   32      6.68      0.00
   17   24   25     -0.59      0.00
   19   20   27     -3.98      0.00
    9   25   28     -0.01      0.00
    0   23   31      7.23      0.00
    5   21   32      2.73      0.00
    1   20   33      0.42      0.00
    3   16   35     -0.15      0.00
   11   12   35     -4.54      0.00
    5   13   36     -4.85      0.00
    0   11   37      8.62      0.00
    4   24   30     -2.50      0.00
   12   18   32      1.02      0.00
    0   14   36      2.09      0.00
   17   23   26      5.36      0.00
   18   21   27      7.84      0.00
    6   27   27     -4.81      0.00
   13   22   29      0.66      0.00
    2   23   31     -6.75      0.00
    7   22   31     -2.58      0.00
    9   18   33     -5.95      0.00
    7   17   34     -2.66      0.00
   13   13   34     -8.77      0.00
   10   13   35     -2.52      0.00
    2   11   37      3.67      0.00
    5   10   37      9.82      0.00
    1    7   38     -7.70      0.00
    5    5   38     -8.53      0.00
   12   26   26    -12.64      0.00
    6   26   28    -10.34      0.00
   14   20   30      8.78      0.00
    4   18   34     15.45      0.00
   12   14   34     -7.71      0.00
    2   14   36     -3.30      0.00
   10   10   36     -1.91      0.00
    4    6   38      5.34      0.00
   12   25   27      3.06      0.00
    9   24   29      3.60      0.00
    3   20   33      8.63      0.00
    9   11   36      0.46      0.00
   17   22   27     -7.09      0.00
    6   25   29     -1.16      0.00
   10   21   31     -0.34      0.00
   11   15   34     -4.29      0.00
    9   14   35      0.94      0.00
    3    7   38     -7.71      0.00
   12   24   28     -4.58      0.00
    8   12   36      3.24      0.00
   16   25   25      2.76      0.00
   19   19   28      1.21      0.00
    4   23   31      2.31      0.00
   16   17   31     -5.34      0.00
   11   19   32      4.86      0.00
    5   16   35     -0.78      0.00
    4   11   37      5.23      0.00
   16   24   26      7.72      0.00
   18   20   28     -1.07      0.00
    0   22   32     -1.30      0.00
    4   14   36      1.50      0.00
    0    8   38      4.97      0.00
    9   23   30     -0.55      0.00
   13   21   30     -0.08      0.00
   15   18   31     -6.08      0.00
   14   15   33     10.28      0.00
    6   24   30     -1.60      0.00
    2   22   32      2.44      0.00
   10   16   34      6.02      0.00
    2    8   38     -5.64      0.00
   16   23   27      1.56      0.00
    1   27   28     -4.66      0.00
   17   21   28     -1.55      0.00
   12   23   29      2.01      0.00
    7   21   32      3.19      0.00
    5   20   33      5.38      0.00
    8   19   33      1.22      0.00
   13   16   33      1.70      0.00
    8   15   35      3.82      0.00
    0   17   35     10.82      0.00
    7   13   36     -3.32      0.00
    1   12   37      8.54      0.00
    8    9   37     -6.93      0.00
    6   18   34     -2.11      0.00
    6    6   38     -3.00      0.00
    1   26   29      5.65      0.00
   14   19   31     -0.11      0.00
    1   19   34     -3.36      0.00
    2   17   35     -1.78      0.00
    7   10   37     -6.70      0.00
    5    7   38     -8.99      0.00
    8   27   27      4.93      0.00
    3   27   28      1.32      0.00
   12   17   33     -1.56      0.00
    1   15   36     -0.71      0.00
    3   12   37     -4.50      0.00
    0    1   39      6.35      0.00
    8   26   28     12.56      0.00
   16   22   28      5.97      0.00
    4   22   32     -2.31      0.00
   10   20   32     -2.33      0.00
    4    8   38     16.82      0.00
   15   25   26      1.11      0.00
   11   26   27      4.62      0.00
    3   26   29      0.68      0.00
   18   19   29    -11.49      0.00
    1   25   30     -3.61      0.00
    6   23   31    -10.60      0.00
    9   22   31      2.51      0.00
    3   19   34     -4.52      0.00
    9   17   34      1.56      0.00
    6   11   37     -9.62      0.00
    1    9   38     -9.19      0.00
    1    2   39     -5.58      0.00
   12   22   30      3.00      0.00
    6   14   36     -7.10      0.00
   15   24   27    -11.36      0.00
   11   25   28     -0.29      0.00
    8   25   29     -4.70      0.00
   17   20   29     -2.80      0.00
   13   20   31      8.56      0.00
    0   21   33      3.90      0.00
    4   17   35      0.92      0.00
    7   16   35     -5.93      0.00
    3   15   36      5.45      0.00
    0    3   39     -0.58      0.00
    3   25   30     -0.17      0.00
    2   21   33     -1.72      0.00
   11   18   33     -0.39      0.00
    3    9   38     -0.03      0.00
    2    3   39    -10.87      0.00
   16   16   32     11.55      0.00
    5   27   28     -3.83      0.00
   15   23   28     -4.24      0.00
   11   24   29      2.46      0.00
   16   21   29      0.30      0.00
    1   24   31      0.27      0.00
   15   17   32     17.11      0.00
    7   20   33      0.86      0.00
   12   13   35      6.34      0.00
   11   11   36      0.16      0.00
    5   12   37     -1.44      0.00
    0   13   37      6.69      0.00
    1    4   39     -1.45      0.00
    8   24   30     -1.44      0.00
   10   12   36      0.43      0.00
   22   23   23      2.68      0.00
    5   26   29      0.15      0.00
    5   19   34     -2.97      0.00
   11   14   35     -4.57      0.00
    2   13   37     -3.00      0.00
    7    7   38      3.74      0.00
   22   22   24     -7.16      0.00
    6   22   32      0.32      0.00
   14   18   32     -0.51      0.00
    8   18   34      5.95      0.00
    6    8   38      5.40      0.00
    0   10   38     -7.17      0.00
   21   23   24     -3.92      0.00
    3   24   31      7.58      0.00
   12   21   31     -1.99      0.00
    9   21   32     -2.56      0.00
    4   21   33      0.51      0.00
    5   15   36     -0.89      0.00
    9   13   36      2.29      0.00
    3    4   39     -5.09      0.00
    0    5   39     -3.15      0.00
   14   26   26     -1.64      0.00
   18   18   30      4.65      0.00
   14   14   34     -5.61      0.00
    2   10   38     -4.24      0.00
   21   22   25      4.09      0.00
   14   25   27      0.88      0.00
   15   22   29      9.11      0.00
    5   25   30     -7.14      0.00
   11   23   30     -1.23      0.00
   17   19   30     -4.58      0.00
   10   19   33     -1.30      0.00
   13   15   34     -0.36      0.00
    1   18   35      4.73      0.00
    6   17   35     -0.81      0.00
   10   15   35    -13.40      0.00
    9   10   37      1.90      0.00
    5    9   38      0.00      0.00
    2    5   39     -6.55      0.00
   20   24   24     -8.79      0.00
    0   16   36     -0.85      0.00
   20   23   25      5.05      0.00
    8   23   31      3.15      0.00
    1   23   32     15.60      0.00
   13   19   32      0.43      0.00
    4   13   37      4.24      0.00
    8   11   37      6.73      0.00
   14   24   28      8.65      0.00
   16   20   30      6.19      0.00
   12   16   34      4.46      0.00
    0   20   34     -5.56      0.00
    2   16   36     -0.58      0.00
    8   14   36      5.71      0.00
   21   21   26      0.59      0.00
   10   27   27     -7.09      0.00
    3   18   35      8.76      0.00
    1    6   39      1.83      0.00
   20   22   26     -3.01      0.00
   10   26   28      3.32      0.00
    2   20   34     -1.09      0.00
    4   10   38     -0.01      0.00
   19   24   25     -0.14      0.00
    7   27   28      5.97      0.00
    5   24   31      3.74      0.00
    3   23   32     -8.57      0.00
    9   16   35     -8.81      0.00
    7   12   37      2.06      0.00
    4    5   39     -0.37      0.00
   19   23   26      1.07      0.00
    7   26   29      0.31      0.00
   10   25   29     -2.70      0.00
   14   23   29      1.16      0.00
   15   21   30      1.21      0.00
   11   22   31      1.90      0.00
    6   21   33     -0.84      0.00
    7   19   34      9.31      0.00
   11   17   34      1.68      0.00
    1   14   37     -2.63      0.00
    1   11   38     -2.00      0.00
    3    6   39     -1.69      0.00
    0   28   28     -9.04      0.00
   12   20   32     -0.29      0.00
    4   16   36     -0.22      0.00
   20   21   27      0.72      0.00
    0   27   29     -0.75      0.00
    9   20   33      2.70      0.00
   15   16   33     -3.86      0.00
    7   15   36     -1.18      0.00
    0    7   39      6.69      0.00
    2   28   28      5.00      0.00
    8   22   32      5.31      0.00
    4   20   34      1.56      0.00
    8    8   38     22.63      0.00
   18   25   25     -6.18      0.00
   13   26   27      1.53      0.00
   19   22   27      0.02      0.00
    2   27   29      1.20      0.00
    7   25   30     -2.18      0.00
   17   18   31      1.76      0.00
    1   22   33     -3.86      0.00
   14   17   33      1.18      0.00
    5   18   35     -5.63      0.00
    3   14   37      4.17      0.00
    6   13   37      0.40      0.00
    3   11   38      7.16      0.00
    7    9   38      1.57      0.00
    2    7   39     -0.08      0.00
   18   24   26      3.44      0.00
   10   24   30      1.56      0.00
    0   26   30     -2.77      0.00
   13   25   28     -2.91      0.00
   16   19   31      0.16      0.00
    5   23   32      4.06      0.00
    8   17   35      1.27      0.00
    2   26   30    -10.07      0.00
   14   22   30      3.17      0.00
   10   18   34      1.83      0.00
    6   10   38      0.94      0.00
   18   23   27     -4.90      0.00
    3   22   33      5.69      0.00
   13   18   33     -1.19      0.00
    5    6   39     -2.91      0.00
   20   20   28      1.22      0.00
    4   28   28      2.79      0.00
   12   12   36    -10.86      0.00
   19   21   28     -3.65      0.00
    4   27   29     -3.10      0.00
   13   24   29      0.77      0.00
    7   24   31     -2.97      0.00
   15   20   31     -3.30      0.00
    0   25   31      1.71      0.00
   11   21   32      0.68      0.00
    0   19   35     18.95      0.00
    1   17   36      5.67      0.00
   11   13   36     -5.37      0.00
    1    8   39     -4.09      0.00
    4    7   39      3.18      0.00
    6   16   36      2.84      0.00
    0   12   38      3.55      0.00
   17   25   26     -3.27      0.00
    2   25   31     -4.89      0.00
   10   23   31     -6.30      0.00
    2   19   35    -14.86      0.00
   13   14   35     -1.24      0.00
    5   14   37      3.83      0.00
   10   11   37     -3.15      0.00
    5   11   38      2.16      0.00
   18   22   28      4.57      0.00
    4   26   30     -2.14      0.00
    6   20   34     -5.28      0.00
   10   14   36    -10.30      0.00
    2   12   38     -5.63      0.00
   17   24   27      1.41      0.00
    9   27   28     -6.50      0.00
    8   21   33     -1.34      0.00
   12   19   33      2.49      0.00
   12   15   35      0.17      0.00
    3   17   36     -1.43      0.00
    9   12   37      2.40      0.00
    0   15   37      7.62      0.00
    3    8   39      1.82      0.00
    9   26   29     -8.52      0.00
   13   23   30     -0.80      0.00
   14   21   31     -3.33      0.00
    5   22   33      5.13      0.00
    1   21   34      2.22      0.00
    9   19   34      1.26      0.00
    7   18   35     -2.05      0.00
    2   15   37     -3.73      0.00
    0   24   32      0.86      0.00
    0    0   40     -6.65      0.00
   12   27   27    -16.75      0.00
   17   23   28     -4.69      0.00
   19   20   29      3.97      0.00
    4   25   31      3.11      0.00
    7   23   32     -3.85      0.00
   17   17   32     -4.96      0.00
    4   19   35      3.02      0.00
   11   16   35     -1.02      0.00
    9   15   36     -8.57      0.00
    8   13   37      4.82      0.00
    0    9   39      7.88      0.00
    1    1   40    -11.23      0.00
   12   26   28     -1.48      0.00
    6   28   28      4.74      0.00
    2   24   32     -8.72      0.00
   16   18   32     -4.60      0.00
    4   12   38     -5.86      0.00
    0    2   40      7.33      0.00
    6   27   29     -1.76      0.00
   18   21   29      3.34      0.00
    9   25   30     -4.41      0.00
    3   21   34      2.01      0.00
   15   15   34      9.79      0.00
    9    9   38     10.28      0.00
    2    9   39     -0.88      0.00
    6    7   39     -7.76      0.00
   16   26   26      1.26      0.00
   10   22   32     -2.31      0.00
   14   16   34      0.31      0.00
    8   10   38     -1.17      0.00
    2    2   40    -16.61      0.00
   16   25   27    -14.77      0.00
   12   25   29     -1.22      0.00
   15   19   32     -0.07      0.00
   11   20   33      0.67      0.00
    5   17   36     -6.15      0.00
    4   15   37      8.24      0.00
    5    8   39      8.10      0.00
    1    3   40    -12.84      0.00
    6   26   30      6.52      0.00
   17   22   29      1.63      0.00
   13   22   31      0.01      0.00
   13   17   34      0.91      0.00
   10   17   35     -4.03      0.00
    7   14   37      3.83      0.00
    1   13   38      1.38      0.00
    7   11   38     -2.76      0.00
   16   24   28      2.40      0.00
    4   24   32     -3.94      0.00
    8   16   36     -6.50      0.00
    0    4   40    -15.99      0.00
    9   24   31     -5.13      0.00
    0   23   33      8.94      0.00
    4    9   39      1.59      0.00
    3    3   40    -13.53      0.00
   12   24   30     -1.78      0.00
   14   20   32     -1.08      0.00
    8   20   34     -3.08      0.00
    0   18   36     -3.79      0.00
    2    4   40      9.31      0.00
   19   19   30      1.89      0.00
    6   25   31      1.72      0.00
    2   23   33     -5.27      0.00
    7   22   33      0.63      0.00
    5   21   34      2.50      0.00
    6   19   35     -7.43      0.00
    3   13   38     -4.83      0.00
    1   10   39    -10.60      0.00
   18   20   30     -7.40      0.00
   12   18   34     -2.28      0.00
    2   18   36      6.57      0.00
    6   12   38     -2.18      0.00
    1   28   29      1.35      0.00
   16   23   29     -4.59      0.00
    1   20   35     -2.86      0.00
    1   16   37     -3.53      0.00
    1    5   40     -6.12      0.00
   15   26   27     -2.53      0.00
    1   27   30      3.09      0.00
   17   21   30     -3.69      0.00
   10   21   33     -7.17      0.00
    9   18   35     -0.13      0.00
    6   15   37     -4.54      0.00
    3   10   39     -6.54      0.00
    8   28   28     -3.97      0.00
    4    4   40     -0.34      0.00
   23   23   24      1.02      0.00
   11   27   28      3.19      0.00
   15   25   28      4.55      0.00
    3   28   29     -4.82      0.00
    8   27   29     -0.97      0.00
   12   23   31      8.17      0.00
    9   23   32      4.18      0.00
   13   21   32     -1.82      0.00
    4   23   33      2.57      0.00
   16   17   33     -1.68      0.00
    3   20   35      5.63      0.00
    7   17   36      5.28      0.00
   13   13   36      2.39      0.00
    3   16   37     -7.33      0.00
   11   12   37     -7.73      0.00
    7    8   39      3.38      0.00
    3    5   40     -0.43      0.00
   22   24   24      4.03      0.00
    6   24   32     -2.23      0.00
    4   18   36     -4.80      0.00
   12   14   36      1.62      0.00
    0    6   40      3.88      0.00
   22   23   25     -0.48      0.00
   11   26   29      0.86      0.00
    3   27   30      5.15      0.00
    1   26   31      9.85      0.00
   15   18   33      6.07      0.00
   11   19   34     -3.14      0.00
   10   13   37     -4.23      0.00
    5   13   38     -2.59      0.00
    6    9   39      3.20      0.00
    8   26   30     -3.04      0.00
   16   22   30      0.71      0.00
    0   22   34     -1.82      0.00
    0   14   38     -7.77      0.00
    2    6   40     -6.34      0.00
   21   24   25      1.86      0.00
   15   24   29      3.78      0.00
   11   15   36     13.63      0.00
    0   11   39     -6.98      0.00
   22   22   26      9.46      0.00
    2   22   34     -2.68      0.00
    2   14   38     -7.88      0.00
   10   10   38     -0.48      0.00
   21   23   26     -1.47      0.00
   11   25   30     -0.72      0.00
    3   26   31      3.83      0.00
   18   19   31      3.86      0.00
   14   19   33      6.90      0.00
    7   21   34      2.18      0.00
   14   15   35      9.27      0.00
    9   14   37     -2.93      0.00
    9   11   38     -3.82      0.00
    2   11   39      3.36      0.00
    5   10   39     -3.07      0.00
   20   25   25     -3.37      0.00
    5   28   29     -2.78      0.00
    8   25   31     -0.40      0.00
   17   20   31     -4.72      0.00
    1   25   32     -1.92      0.00
    5   20   35     -1.34      0.00
    8   19   35      1.10      0.00
   13   16   35     -4.79      0.00
    5   16   37     -0.79      0.00
    1    7   40      6.86      0.00
    5    5   40     -7.20      0.00
   20   24   26      0.09      0.00
   12   22   32    -11.19      0.00
   10   16   36      0.17      0.00
    8   12   38      2.63      0.00
    4    6   40     -1.91      0.00
   21   22   27      3.90      0.00
   14   27   27      8.13      0.00
    5   27   30     -3.10      0.00
   15   23   30      5.57      0.00
    6   23   33      6.40      0.00
    9   22   33     -9.25      0.00
   14   26   28      6.45      0.00
    4   22   34      3.79      0.00
   10   20   34      7.12      0.00
    6   18   36     -2.03      0.00
    4   14   38     -4.68      0.00
   20   23   27      4.29      0.00
   11   24   31     -0.34      0.00
   16   21   31     -0.17      0.00
    3   25   32      0.15      0.00
   13   20   33     -4.09      0.00
   12   17   35      1.13      0.00
    1   19   36     -3.74      0.00
    8   15   37      4.80      0.00
    0   17   37     -0.48      0.00
    4   11   39      3.09      0.00
    3    7   40      5.16      0.00
   19   25   26      1.17      0.00
   14   25   29      2.23      0.00
    5   26   31      3.39      0.00
    2   17   37      2.25      0.00
    7   13   38     -5.26      0.00
    8   24   32      8.49      0.00
    0    8   40      4.14      0.00
   19   24   27     -0.30      0.00
   21   21   28     -5.01      0.00
    1   24   33      1.88      0.00
    0   21   35      5.18      0.00
    3   19   36      2.51      0.00
    9   17   36      3.02      0.00
    1   12   39      2.84      0.00
    8    9   39     -6.15      0.00
   20   22   28     -8.63      0.00
   10   28   28      1.00      0.00
   16   16   34      3.61      0.00
    2    8   40      1.03      0.00
   10   27   29     -3.08      0.00
   15   22   31     -3.86      0.00
   15   17   34     -2.35      0.00
    2   21   35      0.66      0.00
   11   18   35      4.63      0.00
    1   15   38      5.89      0.00
    7   10   39      7.16      0.00
   14   24   30      1.44      0.00
   18   18   32     -2.22      0.00
    6    6   40     -7.44      0.00
   19   23   28     -3.66      0.00
    7   28   29     -1.77      0.00
    5   25   32     -1.85      0.00
   11   23   32     -3.42      0.00
   17   19   32      4.77      0.00
    3   24   33      0.39      0.00
   12   21   33     -4.46      0.00
    7   20   35     -3.25      0.00
    4   17   37     -2.31      0.00
    7   16   37     -6.20      0.00
    3   12   39      2.77      0.00
    5    7   40      7.79      0.00
   18   26   26     -2.95      0.00
   10   26   30     -2.18      0.00
    6   22   34      0.24      0.00
   14   18   34     -3.14      0.00
    6   14   38     -1.64      0.00
   18   25   27      1.33      0.00
    7   27   30     -4.90      0.00
    9   21   34      2.67      0.00
    3   15   38     -3.02      0.00
    6   11   39     -1.44      0.00
   16   20   32     -2.19      0.00
    4    8   40      4.03      0.00
   13   27   28     -2.43      0.00
   20   21   29      2.72      0.00
    0   29   29     16.92      0.00
    8   23   33     -2.08      0.00
    4   21   35     -7.52      0.00
    5   19   36      0.71      0.00
   12   13   37      1.21      0.00
    1    9   40     12.50      0.00
    0    1   41      3.08      0.00
   18   24   28      0.60      0.00
    0   28   30    -17.53      0.00
    8   18   36     -1.61      0.00
   13   26   29     -1.72      0.00
   19   22   29      8.49      0.00
    2   29   29     -1.21      0.00
    7   26   31      1.74      0.00
   10   25   31      0.06      0.00
   14   23   31      8.89      0.00
    1   23   34      6.09      0.00
   13   19   34      1.33      0.00
   10   19   35     -5.78      0.00
   11   14   37      5.21      0.00
   11   11   38     -4.80      0.00
    1    2   41     -6.04      0.00
    2   28   30     13.13      0.00
   14   14   36      3.06      0.00
   10   12   38      1.12      0.00
    0   27   31      1.75      0.00
   15   21   32      0.02      0.00
    5   24   33     -8.30      0.00
   13   15   36     -8.11      0.00
    5   12   39     -0.15      0.00
    0   13   39     11.29      0.00
    3    9   40      1.42      0.00
    0    3   41     -2.45      0.00
   17   26   27     -1.92      0.00
   18   23   29     10.38      0.00
   13   25   30     -2.78      0.00
    2   27   31     -3.84      0.00
   11   22   33     -3.37      0.00
    3   23   34      0.64      0.00
    1   18   37      1.39      0.00
    6   17   37      9.05      0.00
   10   15   37     -5.03      0.00
    5   15   38      3.93      0.00
    9   13   38     -0.53      0.00
    2   13   39     -5.91      0.00
    2    3   41      0.24      0.00
   12   16   36     -0.47      0.00
    0   20   36     -1.41      0.00
   17   25   28     -3.01      0.00
    4   29   29     -1.58      0.00
    7   25   32     -0.63      0.00
    7    7   40      1.65      0.00
    1    4   41     -0.93      0.00
    4   28   30     -7.90      0.00
   20   20   30      5.48      0.00
   10   24   32     -8.96      0.00
    0   26   32    -11.91      0.00
   12   20   34     -0.09      0.00
    2   20   36      2.33      0.00
    0   16   38     17.51      0.00
    6    8   40     -6.51      0.00
    0   10   40      2.79      0.00
   19   21   30      2.17      0.00
   17   18   33     -1.08      0.00
    6   21   35      4.09      0.00
    3   18   37     -3.33      0.00
    9   10   39     -3.85      0.00
    2   26   32     -5.04      0.00
   14   22   32     -7.81      0.00
    8   22   34     -1.45      0.00
    2   16   38      6.39      0.00
    8   14   38     11.82      0.00
    2   10   40     -2.24      0.00
    9   28   29    -12.23      0.00
   17   24   29      0.07      0.00
    4   27   31     -2.30      0.00
   13   24   31     -2.39      0.00
   16   19   33     -1.42      0.00
    9   20   35     -1.58      0.00
   15   16   35     -2.02      0.00
    7   19   36      3.38      0.00
   11   17   36     -2.81      0.00
    9   16   37      0.74      0.00
    4   13   39     -1.08      0.00
    8   11   39     -2.53      0.00
    5    9   40     -5.58      0.00
    3    4   41      8.08      0.00
    0    5   41      4.06      0.00
   18   22   30     -5.26      0.00
    9   27   30      4.04      0.00
    5   23   34     -1.08      0.00
    1   22   35      3.32      0.00
   14   17   35     -0.92      0.00
    2    5   41     -7.28      0.00
   12   28   28      5.76      0.00
    4   20   36      2.92      0.00
   16   27   27      0.66      0.00
   12   27   29     -2.08      0.00
    7   24   33     -4.39      0.00
   15   20   33      1.27      0.00
    0   25   33    -16.26      0.00
    7   12   39     -6.57      0.00
   16   26   28     -4.03      0.00
    4   26   32     12.74      0.00
    4   16   38      8.07      0.00
    4   10   40      6.28      0.00
    6   29   29     -7.93      0.00
   17   23   30      3.68      0.00
    9   26   31      1.62      0.00
    2   25   33      0.16      0.00
   10   23   33      6.01      0.00
   11   21   34      5.11      0.00
    3   22   35      2.51      0.00
   13   18   35     -1.68      0.00
    5   18   37     -1.90      0.00
    7   15   38     -5.86      0.00
    1   14   39     -2.02      0.00
    1    6   41     -4.96      0.00
    6   28   30     -4.24      0.00
   12   26   30     -8.12      0.00
   10   18   36     -5.14      0.00
   16   25   29      3.58      0.00
   19   20   31     -5.07      0.00
   13   23   32      3.50      0.00
    8   17   37     -2.96      0.00
    1   11   40     -4.56      0.00
    4    5   41      4.37      0.00
    6   27   31     -4.62      0.00
   18   21   31      3.12      0.00
   14   21   33      1.90      0.00
    3   14   39      1.95      0.00
    6   13   39      6.74      0.00
    3    6   41      0.69      0.00
   24   24   24     -6.12      0.00
    8    8   40     13.26      0.00
   23   24   25     -6.63      0.00
   12   25   31      0.25      0.00
    9   25   32     -2.98      0.00
    4   25   33     -7.68      0.00
    8   21   35      2.76      0.00
   12   19   35     -2.81      0.00
    0   19   37      4.89      0.00
    3   11   40     -6.44      0.00
    7    9   40     -4.45      0.00
    0    7   41     12.44      0.00
   16   24   30      3.38      0.00
    0   24   34      7.80      0.00
    6   20   36     -4.70      0.00
   12   12   38     -5.33      0.00
   22   25   25     -4.31      0.00
   23   23   26      8.11      0.00
   17   22   31     11.20      0.00
    7   23   34     -2.35      0.00
   17   17   34      2.01      0.00
    5   22   35     -3.26      0.00
    2   19   37     -5.49      0.00
   13   14   37      5.36      0.00
    1   17   38      6.47      0.00
   11   13   38     -0.78      0.00
    2    7   41     -2.08      0.00
   22   24   26     -3.90      0.00
    6   26   32     -5.61      0.00
    2   24   34     -0.13      0.00
   16   18   34     -0.69      0.00
    6   16   38     -3.61      0.00
    6   10   40      7.22      0.00
   15   27   28     -4.55      0.00
    1   21   36     -1.72      0.00
    9   19   36     -1.10      0.00
   12   15   37      5.77      0.00
   10   22   34      5.04      0.00
   10   14   38     -2.23      0.00
   21   25   26     -0.38      0.00
   22   23   27      0.87      0.00
   15   26   29      5.62      0.00
    1   29   30      0.91      0.00
   13   22   33      5.81      0.00
   15   19   34     -2.16      0.00
    7   18   37     -2.80      0.00
    3   17   38      0.64      0.00
    5   14   39      4.72      0.00
   10   11   39     -6.08      0.00
    5    6   41     -1.64      0.00
   12   24   32      2.10      0.00
    0   12   40      9.23      0.00
   21   24   27     -7.65      0.00
   11   28   29      2.21      0.00
    8   29   29     19.69      0.00
    1   28   31     -0.91      0.00
   16   23   31      3.81      0.00
   19   19   32      3.73      0.00
    9   24   33     -0.55      0.00
   11   20   35     -2.97      0.00
    3   21   36     -2.60      0.00
   15   15   36      1.07      0.00
    4   19   37      3.64      0.00
   11   16   37     -1.08      0.00
    9   12   39     -0.62      0.00
    0   15   39     -7.70      0.00
    5   11   40      3.90      0.00
    1    8   41      1.87      0.00
    4    7   41      7.89      0.00
    8   28   30     -6.27      0.00
   18   20   32      1.95      0.00
    4   24   34     -4.98      0.00
   14   16   36      5.02      0.00
    2   12   40      8.26      0.00
    3   29   30     -7.77      0.00
   11   27   30      7.95      0.00
   15   25   30     -9.70      0.00
    6   25   33      1.36      0.00
    9   15   38      2.26      0.00
    2   15   39      0.72      0.00
   20   26   26     -4.31      0.00
   22   22   28      6.90      0.00
   14   20   34     -4.73      0.00
   20   25   27     -1.81      0.00
   21   23   28      4.81      0.00
    3   28   31     -4.31      0.00
    8   27   31     12.23      0.00
    1   27   32     -3.46      0.00
   17   21   32      5.31      0.00
    0   23   35      7.82      0.00
   13   17   36      0.83      0.00
    8   13   39      3.74      0.00
    3    8   41     -2.84      0.00
   11   26   31     -3.11      0.00
    2   23   35      0.20      0.00
    7   22   35     11.33      0.00
   10   17   37     -2.22      0.00
    5   17   38     -6.18      0.00
   20   24   28     -2.68      0.00
    8   20   36      2.48      0.00
    4   12   40     -0.16      0.00
   15   24   31      9.41      0.00
    3   27   32     10.10      0.00
   12   23   33     -5.27      0.00
    5   21   36     -1.21      0.00
    4   15   39     -1.21      0.00
    9    9   40    -16.30      0.00
    0    9   41     -5.57      0.00
   14   28   28     10.28      0.00
    8   26   32      2.68      0.00
   16   22   32      1.72      0.00
   12   18   36      4.34      0.00
    8   16   38     -5.24      0.00
    8   10   40      4.90      0.00
    0    0   42      6.92      0.00
   19   26   27     -1.29      0.00
   14   27   29     -0.17      0.00
   21   22   29      2.04      0.00
    5   29   30      4.60      0.00
    1   26   33     -3.36      0.00
    9   23   34     -5.62      0.00
   13   21   34      1.03      0.00
   10   21   35      5.87      0.00
    6   19   37    -10.85      0.00
    7   14   39      7.36      0.00
    2    9   41     -1.26      0.00
    6    7   41     -0.30      0.00
    1    1   42    -11.85      0.00
    6   24   34     -3.57      0.00
    0   18   38      5.39      0.00
    0    2   42      1.48      0.00
   19   25   28     -0.81      0.00
   20   23   29     -2.18      0.00
    5   28   31     -5.19      0.00
   11   25   32      4.94      0.00
    4   23   35      0.38      0.00
   16   17   35     -0.19      0.00
    1   20   37      1.09      0.00
    1   13   40      2.13      0.00
    7   11   40     -2.52      0.00
    5    8   41     -0.68      0.00
   14   26   30      7.38      0.00
    2   18   38     -7.40      0.00
    2    2   42     -4.60      0.00
    3   26   33      1.25      0.00
   18   19   33     -2.14      0.00
   15   18   35     -0.73      0.00
    9   18   37      4.20      0.00
    1    3   42     11.96      0.00
   19   24   29     -4.18      0.00
    5   27   32     -4.41      0.00
   15   23   32     -5.57      0.00
    8   25   33    -12.83      0.00
   17   20   33      0.29      0.00
   11   19   36      2.58      0.00
    3   20   37     -0.07      0.00
    1   16   39     -4.70      0.00
    3   13   40      5.39      0.00
    4    9   41      6.45      0.00
    0   22   36      3.64      0.00
    6   12   40     -4.20      0.00
    0    4   42      4.43      0.00
   18   27   27      3.22      0.00
   10   29   29    -10.35      0.00
   21   21   30      7.25      0.00
   14   25   31     10.75      0.00
    1   25   34     -5.61      0.00
   14   19   35      0.41      0.00
    7   17   38      4.04      0.00
   13   13   38      0.43      0.00
    6   15   39     -3.75      0.00
    1   10   41      0.49      0.00
    3    3   42      8.60      0.00
   18   26   28     -3.45      0.00
   10   28   30     -8.37      0.00
   20   22   30      0.24      0.00
   12   22   34     -4.14      0.00
    2   22   36      5.14      0.00
    4   18   38      0.98      0.00
   12   14   38     -3.44      0.00
    2    4   42     -0.62      0.00
   11   24   33     -4.59      0.00
   16   21   33     -5.94      0.00
    7   21   36     -1.31      0.00
    3   16   39     10.06      0.00
   11   12   39      4.01      0.00
   18   25   29      0.19      0.00
    7   29   30     11.44      0.00
   19   23   30     -0.29      0.00
   10   27   31     -1.13      0.00
    5   26   33      3.81      0.00
    3   25   34      1.28      0.00
    6   23   35      5.62      0.00
    9   22   35     -1.44      0.00
   14   15   37      4.01      0.00
   11   15   38      1.97      0.00
   10   13   39     -6.41      0.00
    3   10   41     -5.49      0.00
    1    5   42     -4.41      0.00
   13   28   29      6.49      0.00
    7   28   31     -6.22      0.00
   13   20   35      2.35      0.00
    5   20   37     -5.86      0.00
    8   19   37      6.35      0.00
   13   16   37     -1.38      0.00
    5   13   40      4.37      0.00
    7    8   41      1.66      0.00
   14   24   32      4.11      0.00
    8   24   34     13.80      0.00
    4   22   36     -2.03      0.00
   10   20   36      6.82      0.00
    0   14   40      3.07      0.00
    4    4   42      0.31      0.00
   13   27   30     -1.21      0.00
   15   22   33     -7.10      0.00
    9   14   39      0.06      0.00
    6    9   41     -6.93      0.00
    3    5   42     -4.96      0.00
   18   24   30     -4.02      0.00
    0   30   30     52.43      0.00
   10   26   32     -1.09      0.00
   10   16   38     -2.87      0.00
    2   14   40     -4.72      0.00
   10   10   40     11.53      0.00
    0    6   42      6.68      0.00
   17   27   28     -1.93      0.00
   20   21   31      3.89      0.00
    0   29   31    -24.17      0.00
    7   27   32      2.70      0.00
    1   24   35      3.94      0.00
   12   17   37      0.94      0.00
    5   16   39      1.60      0.00
    9   11   40     -3.67      0.00
    0   11   41     -8.79      0.00
    2   30   30    -17.51      0.00
   18   18   34      0.26      0.00
    6   18   38     -5.56      0.00
    2    6   42     -4.01      0.00
   17   26   29     -1.72      0.00
    2   29   31      2.12      0.00
   13   26   31     -6.11      0.00
   19   22   31     -2.94      0.00
    5   25   34     -2.31      0.00
   11   23   34     -7.64      0.00
   17   19   34      1.50      0.00
    1   19   38      1.72      0.00
    2   11   41      8.50      0.00
    5   10   41     -1.80      0.00
    0   28   32     13.32      0.00
   16   16   36      7.47      0.00
    8   12   40      2.70      0.00
    3   24   35     -2.86      0.00
   12   21   35      9.60      0.00
   15   17   36     -7.60      0.00
    0   21   37      2.89      0.00
    8   15   39      1.17      0.00
    0   17   39      0.91      0.00
    2   28   32     -2.55      0.00
   16   20   34      1.40      0.00
    4   14   40      4.16      0.00
   17   25   30      6.59      0.00
   18   23   31      1.58      0.00
    7   26   33     11.67      0.00
   10   25   33      3.59      0.00
   14   23   33     -0.97      0.00
    2   21   37      4.75      0.00
   11   18   37     -3.92      0.00
    3   19   38     -0.18      0.00
    9   17   38      4.56      0.00
    2   17   39     -0.24      0.00
    1    7   42     11.44      0.00
    5    5   42     10.36      0.00
    4   30   30      0.85      0.00
    6   22   36     -4.18      0.00
   14   18   36      1.34      0.00
    4    6   42     -0.50      0.00
    4   29   31      1.55      0.00
   13   25   32      0.69      0.00
    0   27   33      7.44      0.00
    8   23   35      5.62      0.00
    9   21   36      4.01      0.00
    7   20   37     -3.24      0.00
    7   13   40     -0.71      0.00
    4   11   41     10.04      0.00
    9   29   30      2.92      0.00
    2   27   33     -8.06      0.00
   15   21   34     -1.33      0.00
    3    7   42     -4.39      0.00
   16   28   28     -1.41      0.00
    4   28   32      0.62      0.00
   20   20   32     -9.79      0.00
   24   25   25      0.86      0.00
   16   27   29      3.16      0.00
   12   29   29    -11.54      0.00
    9   28   31      6.16      0.00
   17   24   31     -7.70      0.00
   19   21   32     -2.67      0.00
    5   24   35      4.34      0.00
    1   23   36      2.59      0.00
   13   19   36      1.25      0.00
    4   21   37     -2.53      0.00
    4   17   39      0.68      0.00
    7   16   39     -2.60      0.00
    1   15   40     -0.41      0.00
    1   12   41      4.01      0.00
    8    9   41      7.27      0.00
   24   24   26     -6.56      0.00
   12   28   30     19.23      0.00
    0    8   42      4.29      0.00
   23   25   26      1.74      0.00
    7   25   34     -0.07      0.00
   11   22   35      6.27      0.00
   10   19   37     -3.44      0.00
    5   19   38      4.20      0.00
    7   10   41      1.03      0.00
   16   26   30     -3.16      0.00
   18   22   32     -5.11      0.00
   10   24   34     -6.58      0.00
    0   26   34      6.20      0.00
    8   18   38      0.32      0.00
    6   14   40     -1.19      0.00
    2    8   42     -1.74      0.00
   23   24   27      6.16      0.00
   12   27   31     -2.36      0.00
    9   27   32     -3.48      0.00
    4   27   33      9.56      0.00
   13   24   33      9.78      0.00
    3   23   36      4.78      0.00
   12   13   39      1.51      0.00
    3   15   40     -0.68      0.00
    3   12   41      4.86      0.00
   22   26   26     -2.05      0.00
    6   30   30      8.54      0.00
    2   26   34     -2.90      0.00
   14   22   34      3.96      0.00
   14   14   38      4.14      0.00
    6    6   42     11.44      0.00
   22   25   27      4.78      0.00
    6   29   31    -11.35      0.00
   17   18   35     -1.31      0.00
   13   15   38     -0.92      0.00
   11   14   39      2.99      0.00
    6   11   41      2.53      0.00
    5    7   42      1.20      0.00
   12   20   36     -1.44      0.00
   23   23   28      9.39      0.00
   16   25   31     -5.38      0.00
   17   23   32      1.85      0.00
   16   19   35     -8.66      0.00
   11   11   40    -10.91      0.00
   22   24   28     -4.86      0.00
    6   28   32      8.38      0.00
   12   26   32      9.56      0.00
    8   22   36     -2.06      0.00
   12   16   38      0.63      0.00
    0   20   38     -8.01      0.00
   10   12   40     -2.16      0.00
    4    8   42     -4.67      0.00
   21   26   27      1.11      0.00
    9   26   33     -0.48      0.00
    6   21   37      2.58      0.00
    1   18   39      2.35      0.00
    6   17   39     -7.72      0.00
   10   15   39     -8.29      0.00
    1    9   42      1.87      0.00
    4   26   34      0.80      0.00
    2   20   38     -2.19      0.00
   21   25   28      3.95      0.00
   15   28   29      4.11      0.00
   19   20   33      6.65      0.00
    7   24   35     -7.24      0.00
   15   20   35     -3.72      0.00
    0   25   35      2.93      0.00
    5   23   36     -2.18      0.00
    9   20   37     -3.61      0.00
   15   16   37      2.71      0.00
    5   15   40     -0.25      0.00
    9   13   40     -2.93      0.00
    5   12   41      5.69      0.00
    0   13   41     -8.30      0.00
    0    1   43      1.87      0.00
   22   23   29     -5.84      0.00
   15   27   30      4.58      0.00
    6   27   33     -6.19      0.00
   18   21   33      7.20      0.00
   13   23   34     -7.52      0.00
    2   25   35    -14.73      0.00
   10   23   35     -7.99      0.00
    1   22   37      3.21      0.00
   14   17   37      5.55      0.00
    7   19   38     -5.10      0.00
   11   17   38      9.48      0.00
    3   18   39      8.48      0.00
    2   13   41      6.00      0.00
    3    9   42      7.16      0.00
    1    2   43     -6.56      0.00
   16   24   32      7.99      0.00
    0   16   40      1.23      0.00
   20   27   27     -0.76      0.00
   21   24   29      1.16      0.00
   12   25   33     -0.48      0.00
   11   21   36     -9.38      0.00
    9   16   39      0.18      0.00
    0    3   43      7.99      0.00
   20   26   28     -9.11      0.00
    4   20   38      7.68      0.00
    2   16   40     -0.63      0.00
    8   14   40      6.88      0.00
   11   29   30     -5.17      0.00
    1   30   31     -1.96      0.00
   15   26   31     -5.51      0.00
   17   22   33      0.23      0.00
    9   25   34     -0.73      0.00
   14   21   35     -1.22      0.00
    3   22   37    -13.04      0.00
   13   18   37      9.04      0.00
    9   10   41     -9.67      0.00
    7    7   42      5.21      0.00
    2    3   43     12.44      0.00
    8   30   30     -4.31      0.00
    6    8   42      2.90      0.00
    0   10   42      6.83      0.00
   20   25   29      2.71      0.00
    8   29   31     -6.10      0.00
   11   28   31     -6.73      0.00
    1   29   32     -3.22      0.00
    4   25   35      9.01      0.00
    4   13   41     -0.04      0.00
    8   11   41      1.30      0.00
    1    4   43      3.04      0.00
   22   22   30     -1.96      0.00
    6   26   34      2.94      0.00
   10   18   38      6.78      0.00
    2   10   42     -2.74      0.00
   21   23   30     -5.85      0.00
    3   30   31      0.93      0.00
    5   18   39    -15.91      0.00
    5    9   42     -0.90      0.00
    8   28   32      8.21      0.00
    0   24   36     -1.29      0.00
    4   16   40    -13.55      0.00
   19   27   28     -3.31      0.00
    3   29   32      2.83      0.00
   11   27   32     -7.41      0.00
   15   25   32     13.03      0.00
    1   28   33      3.43      0.00
   16   23   33     -1.85      0.00
    7   23   36     -4.17      0.00
   17   17   36     11.36      0.00
    8   21   37      0.75      0.00
   12   19   37      2.35      0.00
    8   17   39      6.04      0.00
    7   15   40      3.09      0.00
    7   12   41     -0.60      0.00
    3    4   43     -2.42      0.00
    0    5   43     -3.65      0.00
   20   24   30      0.29      0.00
   12   24   34     -8.50      0.00
    2   24   36      1.20      0.00
   16   18   36      7.65      0.00
   19   26   29      4.17      0.00
   14   29   29    -11.70      0.00
   19   19   34     -7.31      0.00
   13   22   35      3.31      0.00
    5   22   37     -6.37      0.00
    1   14   41     -1.84      0.00
    2    5   43     -5.46      0.00
   14   28   30     -4.02      0.00
   18   20   34     -5.93      0.00
   10   22   36      9.40      0.00
    6   20   38    -11.04      0.00
    4   10   42      8.38      0.00
    3   28   33      7.94      0.00
    8   27   33      1.25      0.00
    9   24   35      1.85      0.00
   15   19   36     10.60      0.00
    0   19   39     -6.15      0.00
   19   25   30     -7.18      0.00
    5   30   31     -3.01      0.00
   14   27   31    -16.42      0.00
   21   22   31      3.05      0.00
   11   26   33     20.99      0.00
    1   27   34      6.91      0.00
   17   21   34     -5.59      0.00
    6   25   35      0.57      0.00
    1   21   38     -1.61      0.00
    9   19   38     -0.92      0.00
    2   19   39     10.19      0.00
   13   14   39      2.31      0.00
    3   14   41      9.43      0.00
    6   13   41      2.94      0.00
    1   11   42      2.21      0.00
    1    6   43    -10.50      0.00
    4   24   36      4.57      0.00
   12   12   40      5.56      0.00
   20   23   31      2.37      0.00
    5   29   32     -0.75      0.00
   15   24   33     -8.26      0.00
   11   20   37     10.25      0.00
   12   15   39      5.02      0.00
    1   17   40      1.59      0.00
   11   13   40      0.72      0.00
    4    5   43     -7.94      0.00
   18   28   28     -9.62      0.00
   14   20   36      0.25      0.00
    6   16   40      3.96      0.00
    8    8   42    -14.92      0.00
   18   27   29     10.90      0.00
    3   27   34    -14.66      0.00
    3   21   38     17.76      0.00
   15   15   38     -4.12      0.00
    7   18   39      7.50      0.00
    3   11   42      5.24      0.00
    7    9   42      5.98      0.00
    3    6   43     -4.05      0.00
   14   26   32     26.09      0.00
    8   26   34     18.43      0.00
   16   22   34      9.02      0.00
   14   16   38     -3.00      0.00
   10   14   40     -2.49      0.00
   19   24   31     -2.59      0.00
    5   28   33     -8.41      0.00
   12   23   35     10.83      0.00
    0   23   37     16.74      0.00
    4   19   39     -6.57      0.00
   11   16   39      4.32      0.00
    3   17   40      4.67      0.00
    0    7   43     -5.69      0.00
   18   26   30    -10.75      0.00
   10   30   30    -28.49      0.00
    6   10   42     10.74      0.00
   10   29   31     23.55      0.00
   11   25   34     -4.28      0.00
    1   26   35      8.19      0.00
    2   23   37     -9.87      0.00
    7   22   37    -20.36      0.00
   13   17   38     21.57      0.00
    5   14   41      1.66      0.00
   10   11   41      6.45      0.00
    2    7   43     -4.39      0.00
   21   21   32    -12.63      0.00
   13   21   36     -0.58      0.00
    9   15   40      3.45      0.00
    9   12   41     -7.95      0.00
   20   22   32      4.20      0.00
    6   24   36      7.04      0.00
    8   20   38      8.93      0.00
    0   12   42      0.96      0.00
   15   23   34      5.70      0.00
    3   26   35     13.24      0.00
   18   19   35     -4.33      0.00
   10   21   37     -1.53      0.00
   10   17   39     26.23      0.00
    2   15   41     -7.63      0.00
    5   11   42     36.97      0.00
    5    6   43      7.17      0.00
    2   12   42     20.94      0.00
    1    8   43      5.48      0.00
    6   19   39    -17.07      0.00
   25   25   26     16.12      0.00
   24   26   26     14.25      0.00
   26   26   26     -9.10      0.00
   24   25   27     24.47      0.00
   23   26   27     12.68      0.00
   25   26   27      1.24      0.00
   22   27   27     25.21      0.00
   24   27   27      6.60      0.00
   26   27   27     -6.25      0.00
   24   24   28     -4.16      0.00
   23   25   28    -10.00      0.00
   25   25   28      2.92      0.00
   22   26   28      6.34      0.00
   24   26   28      1.66      0.00
   26   26   28      0.36      0.00
   21   27   28      7.07      0.00
   23   27   28      0.31      0.00
   25   27   28    -10.41      0.00
   27   27   28     14.58      0.00
   20   28   28      5.43      0.00
   22   28   28      3.89      0.00
   24   28   28     13.52      0.00
   26   28   28      8.00      0.00
   28   28   28    -18.41      0.00
   23   24   29     11.72      0.00
   22   25   29     -3.53      0.00
   24   25   29     10.78      0.00
   21   26   29      4.06      0.00
   23   26   29      3.52      0.00
   25   26   29     -8.31      0.00
   20   27   29     23.92      0.00
   22   27   29     -7.67      0.00
   24   27   29    -10.37      0.00
   26   27   29      0.54      0.00
   17   28   29     14.21      0.00
   19   28   29     -0.37      0.00
   21   28   29      3.90      0.00
   23   28   29     -3.73      0.00
   25   28   29     -5.88      0.00
   27   28   29     -0.01      0.00
   16   29   29     -1.81      0.00
   18   29   29      5.82      0.00
   20   29   29    -11.17      0.00
   22   29   29      7.13      0.00
   24   29   29     -2.07      0.00
   26   29   29      0.27      0.00
   28   29   29      5.45      0.00
   23   23   30      8.10      0.00
   22   24   30    -15.82      0.00
   24   24   30     12.36      0.00
   21   25   30      5.34      0.00
   23   25   30     -0.71      0.00
   25   25   30    -13.77      0.00
   20   26   30    -14.87      0.00
   22   26   30      7.27      0.00
   24   26   30     -3.87      0.00
   26   26   30      0.21      0.00
   17   27   30      8.30      0.00
   19   27   30    -11.47      0.00
   21   27   30    -11.85      0.00
   23   27   30      8.01      0.00
   25   27   30      0.24      0.00
   27   27   30      7.77      0.00
   16   28   30      2.93      0.00
   18   28   30      6.23      0.00
   20   28   30      9.43      0.00
   22   28   30     -4.95      0.00
   24   28   30      0.11      0.00
   26   28   30      3.35      0.00
   28   28   30     -0.12      0.00
   13   29   30    -17.80      0.00
   15   29   30     -1.10      0.00
   17   29   30    -14.76      0.00
   19   29   30     -6.11      0.00
   21   29   30     -7.58      0.00
   23   29   30      1.27      0.00
   25   29   30     10.52      0.00
   27   29   30      0.28      0.00
   29   29   30     -0.70      0.00
   12   30   30     19.53      0.00
   14   30   30    -18.98      0.00
   16   30   30     15.21      0.00
   18   30   30     14.69      0.00
   20   30   30     13.84      0.00
   22   30   30      1.29      0.00
   24   30   30     -9.36      0.00
   26   30   30      0.41      0.00
   22   23   31     -6.68      0.00
   21   24   31      9.09      0.00
   23   24   31     -4.62      0.00
   18   25   31    -10.58      0.00
   20   25   31    -13.86      0.00
   22   25   31     -2.52      0.00
   24   25   31     -0.76      0.00
   17   26   31    -18.09      0.00
   19   26   31     13.25      0.00
   21   26   31      6.30      0.00
   23   26   31     -7.32      0.00
   25   26   31      6.55      0.00
   16   27   31     -4.06      0.00
   18   27   31     -3.14      0.00
   20   27   31      6.96      0.00
   22   27   31     -2.47      0.00
   24   27   31     -0.86      0.00
   26   27   31      2.20      0.00
   13   28   31     16.88      0.00
   15   28   31    -12.48      0.00
   17   28   31      0.73      0.00
   19   28   31      9.20      0.00
   21   28   31     -5.81      0.00
   23   28   31     -0.73      0.00
   25   28   31      7.90      0.00
   27   28   31     -7.74      0.00
   12   29   31     26.39      0.00
   14   29   31     -7.89      0.00
   16   29   31      0.65      0.00
   18   29   31      1.31      0.00
   20   29   31     -4.26      0.00
   22   29   31     12.16      0.00
   24   29   31      0.63      0.00
   26   29   31    -11.34      0.00
    7   30   31     -5.58      0.00
    9   30   31      0.52      0.00
   11   30   31     -5.99      0.00
   13   30   31     16.77      0.00
   15   30   31     -3.55      0.00
   17   30   31     -2.59      0.00
   19   30   31      3.99      0.00
   21   30   31     -1.58      0.00
   23   30   31     -0.54      0.00
   25   30   31     -5.13      0.00
    0   31   31    -14.00      0.00
    2   31   31     18.63      0.00
    4   31   31     28.15      0.00
    6   31   31     -3.22      0.00
    8   31   31     -3.78      0.00
   10   31   31      4.89      0.00
   12   31   31     -4.43      0.00
   14   31   31      4.00      0.00
   16   31   31     10.22      0.00
   18   31   31    -12.21      0.00
   20   31   31     -7.90      0.00
   22   31   31     -1.71      0.00
   24   31   31     18.91      0.00
   22   22   32      3.78      0.00
   19   23   32     15.21      0.00
   21   23   32     -8.02      0.00
   23   23   32      5.59      0.00
   18   24   32      6.72      0.00
   20   24   32      3.59      0.00
   22   24   32    -10.74      0.00
   24   24   32     -6.41      0.00
   17   25   32     14.72      0.00
   19   25   32      8.96      0.00
   21   25   32      0.60      0.00
   23   25   32      6.57      0.00
   25   25   32      2.01      0.00
   16   26   32      2.93      0.00
   18   26   32    -10.75      0.00
   20   26   32    -12.25      0.00
   22   26   32      5.40      0.00
   24   26   32     -1.29      0.00
   26   26   32      6.09      0.00
   13   27   32     -4.54      0.00
   15   27   32      3.84      0.00
   17   27   32     12.99      0.00
   19   27   32      2.87      0.00
   21   27   32      7.09      0.00
   23   27   32      6.11      0.00
   25   27   32     -3.96      0.00
   27   27   32    -10.05      0.00
   10   28   32     -7.27      0.00
   12   28   32      7.09      0.00
   14   28   32     -7.48      0.00
   16   28   32    -10.53      0.00
   18   28   32     -7.20      0.00
   20   28   32     -3.44      0.00
   22   28   32     -4.38      0.00
   24   28   32      2.17      0.00
   26   28   32      2.39      0.00
    7   29   32     21.77      0.00
    9   29   32     12.09      0.00
   11   29   32      1.11      0.00
   13   29   32     -1.96      0.00
   15   29   32      5.34      0.00
   17   29   32      4.66      0.00
   19   29   32      2.52      0.00
   21   29   32      0.93      0.00
   23   29   32     -2.13      0.00
   25   29   32      3.92      0.00
    0   30   32     49.51      0.00
    2   30   32    -23.23      0.00
    4   30   32      5.61      0.00
    6   30   32     11.29      0.00
    8   30   32    -26.87      0.00
   10   30   32     14.43      0.00
   12   30   32     -2.97      0.00
   14   30   32     -7.13      0.00
   16   30   32     -6.70      0.00
   18   30   32      5.64      0.00
   20   30   32      4.43      0.00
   22   30   32     -7.76      0.00
   24   30   32    -10.08      0.00
    1   31   32      1.54      0.00
    3   31   32      2.76      0.00
    5   31   32     -4.48      0.00
    7   31   32      6.17      0.00
    9   31   32      3.90      0.00
   11   31   32      4.22      0.00
   13   31   32     -9.95      0.00
   15   31   32     -8.38      0.00
   17   31   32      8.03      0.00
   19   31   32      0.07      0.00
   21   31   32      5.49      0.00
   23   31   32     -6.84      0.00
    0   32   32    -29.27      0.00
    2   32   32     -9.64      0.00
    4   32   32      6.77      0.00
    6   32   32      5.92      0.00
    8   32   32    -23.57      0.00
   10   32   32     -0.59      0.00
   12   32   32      1.25      0.00
   14   32   32     21.58      0.00
   16   32   32     -8.87      0.00
   18   32   32      3.46      0.00
   20   32   32     -8.77      0.00
   22   32   32      7.30      0.00
   20   21   33      5.73      0.00
   19   22   33     16.32      0.00
   21   22   33     -4.44      0.00
   18   23   33     -0.61      0.00
   20   23   33      5.48      0.00
   22   23   33      6.01      0.00
   17   24   33    -10.69      0.00
   19   24   33      1.89      0.00
   21   24   33    -10.52      0.00
   23   24   33      3.42      0.00
   14   25   33     13.10      0.00
   16   25   33    -11.82      0.00
   18   25   33      3.06      0.00
   20   25   33     -6.51      0.00
   22   25   33      1.45      0.00
   24   25   33      3.25      0.00
   13   26   33     12.78      0.00
   15   26   33     -5.26      0.00
   17   26   33      6.88      0.00
   19   26   33      0.37      0.00
   21   26   33      3.39      0.00
   23   26   33     -8.04      0.00
   25   26   33     -9.76      0.00
   10   27   33    -12.28      0.00
   12   27   33     24.39      0.00
   14   27   33     -1.35      0.00
   16   27   33     -0.04      0.00
   18   27   33     -1.44      0.00
   20   27   33     -3.33      0.00
   22   27   33     -4.27      0.00
   24   27   33     -5.74      0.00
   26   27   33      0.90      0.00
    7   28   33     24.60      0.00
    9   28   33    -14.05      0.00
   11   28   33      0.37      0.00
   13   28   33     -7.47      0.00
   15   28   33      1.64      0.00
   17   28   33     -2.96      0.00
   19   28   33     -3.99      0.00
   21   28   33     10.92      0.00
   23   28   33     -4.06      0.00
   25   28   33     -3.43      0.00
    0   29   33      0.28      0.00
    2   29   33    -16.50      0.00
    4   29   33     12.52      0.00
    6   29   33     -3.32      0.00
    8   29   33      1.63      0.00
   10   29   33      9.49      0.00
   12   29   33     -5.86      0.00
   14   29   33     -3.43      0.00
   16   29   33      8.63      0.00
   18   29   33     -0.62      0.00
   20   29   33      0.33      0.00
   22   29   33      9.48      0.00
   24   29   33     -2.62      0.00
    1   30   33    -12.16      0.00
    3   30   33     -3.91      0.00
    5   30   33     -6.89      0.00
    7   30   33    -16.45      0.00
    9   30   33      2.04      0.00
   11   30   33    -10.38      0.00
   13   30   33     -4.95      0.00
   15   30   33      6.34      0.00
   17   30   33    -14.83      0.00
   19   30   33    -11.77      0.00
   21   30   33      1.48      0.00
   23   30   33      0.51      0.00
    0   31   33     17.97      0.00
    2   31   33    -15.64      0.00
    4   31   33      5.33      0.00
    6   31   33    -12.89      0.00
    8   31   33     12.68      0.00
   10   31   33      1.12      0.00
   12   31   33    -10.10      0.00
   14   31   33      3.55      0.00
   16   31   33      1.73      0.00
   18   31   33      0.07      0.00
   20   31   33     -3.03      0.00
   22   31   33     -1.58      0.00
    1   32   33      5.97      0.00
    3   32   33     -9.53      0.00
    5   32   33      9.17      0.00
    7   32   33    -14.26      0.00
    9   32   33      3.35      0.00
   11   32   33     -1.18      0.00
   13   32   33     -0.82      0.00
   15   32   33      1.02      0.00
   17   32   33     -2.19      0.00
   19   32   33      9.98      0.00
   21   32   33     -2.09      0.00
    0   33   33     14.67      0.00
    2   33   33      3.89      0.00
    4   33   33    -10.95      0.00
    6   33   33     11.04      0.00
    8   33   33     -2.24      0.00
   10   33   33      1.96      0.00
   12   33   33     -2.78      0.00
   14   33   33      2.88      0.00
   16   33   33      2.70      0.00
   18   33   33     -1.28      0.00
   20   33   33     -6.36      0.00
   20   20   34    -14.34      0.00
   19   21   34     -5.66      0.00
   21   21   34    -15.40      0.00
   18   22   34      4.04      0.00
   20   22   34     17.65      0.00
   22   22   34    -12.06      0.00
   17   23   34      1.91      0.00
   19   23   34     -6.91      0.00
   21   23   34      3.68      0.00
   23   23   34     -5.32      0.00
   14   24   34      0.21      0.00
   16   24   34      5.21      0.00
   18   24   34     -1.71      0.00
   20   24   34    -13.62      0.00
   22   24   34      8.30      0.00
   24   24   34    -14.86      0.00
   13   25   34    -29.82      0.00
   15   25   34      6.49      0.00
   17   25   34      5.17      0.00
   19   25   34     -4.52      0.00
   21   25   34     12.27      0.00
   23   25   34     -2.20      0.00
   25   25   34      2.14      0.00
   10   26   34     16.00      0.00
   12   26   34      0.37      0.00
   14   26   34      0.45      0.00
   16   26   34     -2.72      0.00
   18   26   34      3.03      0.00
   20   26   34     -4.70      0.00
   22   26   34     -2.11      0.00
   24   26   34     -0.50      0.00
   26   26   34      1.02      0.00
    5   27   34     -0.81      0.00
    7   27   34    -12.35      0.00
    9   27   34     16.68      0.00
   11   27   34    -17.14      0.00
   13   27   34     -0.24      0.00
   15   27   34      3.91      0.00
   17   27   34      2.28      0.00
[truncated: 57,297 more chars]
