# Supplementary material for: Dynamic three-dimensional structures of a metal–organic framework captured with femtosecond serial crystallography
Source: Nat Chem. 2024 Mar 25;16(5):693–9. doi: 10.1038/s41557-024-01460-w (PMC11087265; doi:10.1038/s41557-024-01460-w)
Supplement: Supplementary file 14 — Crystallographic structure factors for PCN–224(Fe)–CO at 1.6 ps; CCDC reference number 2308210. [file 41557_2024_1460_MOESM14_ESM.cif]

 
data_time1d60
# start Validation Reply Form
_vrf_THETM01_time1d60
;
PROBLEM: The value of sine(theta_max)/wavelength is less than 0.575
RESPONSE: To prevent the intensities of the Bragg spots in the 
low-resolution region from exceeding the detector's saturation limit, 
the X-ray flux had to be limited. Consequently, the intensity of the 
Bragg spots in the high-resolution region was insufficient for detection, 
resulting in the limited resolution.
;
_vrf_PLAT084_time1d60
;
PROBLEM: High wR2 Value (i.e. > 0.25) ...................       0.37 Report
RESPONSE: In serial femtosecond crystallography, diffraction images 
are acquired from a large number of different crystals with different 
sizes and crystallinity. Consequently, errors are introduced while 
merging data obtained from different crystals. Such errors result in 
a high wR2 value for this crystal structure. Moreover, the crystallographic 
analysis of PCN-224 reveals the presence of MOF-525 structural motifs, 
which manifest as defects within the crystal matrix. These defects are 
presumed to be a contributing factor to the elevated wR2 values noted 
in the analysis.
;
# end Validation Reply Form

 
_audit_creation_method            'SHELXL-2018/3'
_shelx_SHELXL_version_number      '2018/3'
_chemical_name_systematic         ?
_chemical_name_common             ?
_chemical_melting_point           ?
_chemical_formula_moiety          'C147 H72 Fe3 N12 O67 Zr12' 
_chemical_formula_sum
 'C147 H72 Fe3 N12 O67 Zr12' 
_chemical_formula_weight          4340.35

loop_
 _atom_type_symbol
 _atom_type_description
 _atom_type_scat_dispersion_real
 _atom_type_scat_dispersion_imag
 _atom_type_scat_source
 'C'  'C'   0.0051   0.0024
 'International Tables Vol C Tables 4.2.6.8 and 6.1.1.4'
 'H'  'H'   0.0000   0.0000
 'International Tables Vol C Tables 4.2.6.8 and 6.1.1.4'
 'N'  'N'   0.0096   0.0048
 'International Tables Vol C Tables 4.2.6.8 and 6.1.1.4'
 'O'  'O'   0.0160   0.0088
 'International Tables Vol C Tables 4.2.6.8 and 6.1.1.4'
 'Fe'  'Fe'   0.3561   1.1184
 'International Tables Vol C Tables 4.2.6.8 and 6.1.1.4'
 'Zr'  'Zr'  -1.4549   0.7529
 'International Tables Vol C Tables 4.2.6.8 and 6.1.1.4'
 
_space_group_crystal_system       cubic
_space_group_IT_number            229
_space_group_name_H-M_alt         'I m -3 m'
_space_group_name_Hall            '-I 4 2 3'
 
_shelx_space_group_comment
;
The symmetry employed for this shelxl refinement is uniquely defined
by the following loop, which should always be used as a source of
symmetry information in preference to the above space-group names.
They are only intended as comments.
;
 
loop_
 _space_group_symop_operation_xyz
 'x, y, z'
 '-x, -y, z'
 '-x, y, -z'
 'x, -y, -z'
 'z, x, y'
 'z, -x, -y'
 '-z, -x, y'
 '-z, x, -y'
 'y, z, x'
 '-y, z, -x'
 'y, -z, -x'
 '-y, -z, x'
 'y, x, -z'
 '-y, -x, -z'
 'y, -x, z'
 '-y, x, z'
 'x, z, -y'
 '-x, z, y'
 '-x, -z, -y'
 'x, -z, y'
 'z, y, -x'
 'z, -y, x'
 '-z, y, x'
 '-z, -y, -x'
 'x+1/2, y+1/2, z+1/2'
 '-x+1/2, -y+1/2, z+1/2'
 '-x+1/2, y+1/2, -z+1/2'
 'x+1/2, -y+1/2, -z+1/2'
 'z+1/2, x+1/2, y+1/2'
 'z+1/2, -x+1/2, -y+1/2'
 '-z+1/2, -x+1/2, y+1/2'
 '-z+1/2, x+1/2, -y+1/2'
 'y+1/2, z+1/2, x+1/2'
 '-y+1/2, z+1/2, -x+1/2'
 'y+1/2, -z+1/2, -x+1/2'
 '-y+1/2, -z+1/2, x+1/2'
 'y+1/2, x+1/2, -z+1/2'
 '-y+1/2, -x+1/2, -z+1/2'
 'y+1/2, -x+1/2, z+1/2'
 '-y+1/2, x+1/2, z+1/2'
 'x+1/2, z+1/2, -y+1/2'
 '-x+1/2, z+1/2, y+1/2'
 '-x+1/2, -z+1/2, -y+1/2'
 'x+1/2, -z+1/2, y+1/2'
 'z+1/2, y+1/2, -x+1/2'
 'z+1/2, -y+1/2, x+1/2'
 '-z+1/2, y+1/2, x+1/2'
 '-z+1/2, -y+1/2, -x+1/2'
 '-x, -y, -z'
 'x, y, -z'
 'x, -y, z'
 '-x, y, z'
 '-z, -x, -y'
 '-z, x, y'
 'z, x, -y'
 'z, -x, y'
 '-y, -z, -x'
 'y, -z, x'
 '-y, z, x'
 'y, z, -x'
 '-y, -x, z'
 'y, x, z'
 '-y, x, -z'
 'y, -x, -z'
 '-x, -z, y'
 'x, -z, -y'
 'x, z, y'
 '-x, z, -y'
 '-z, -y, x'
 '-z, y, -x'
 'z, -y, -x'
 'z, y, x'
 '-x+1/2, -y+1/2, -z+1/2'
 'x+1/2, y+1/2, -z+1/2'
 'x+1/2, -y+1/2, z+1/2'
 '-x+1/2, y+1/2, z+1/2'
 '-z+1/2, -x+1/2, -y+1/2'
 '-z+1/2, x+1/2, y+1/2'
 'z+1/2, x+1/2, -y+1/2'
 'z+1/2, -x+1/2, y+1/2'
 '-y+1/2, -z+1/2, -x+1/2'
 'y+1/2, -z+1/2, x+1/2'
 '-y+1/2, z+1/2, x+1/2'
 'y+1/2, z+1/2, -x+1/2'
 '-y+1/2, -x+1/2, z+1/2'
 'y+1/2, x+1/2, z+1/2'
 '-y+1/2, x+1/2, -z+1/2'
 'y+1/2, -x+1/2, -z+1/2'
 '-x+1/2, -z+1/2, y+1/2'
 'x+1/2, -z+1/2, -y+1/2'
 'x+1/2, z+1/2, y+1/2'
 '-x+1/2, z+1/2, -y+1/2'
 '-z+1/2, -y+1/2, x+1/2'
 '-z+1/2, y+1/2, -x+1/2'
 'z+1/2, -y+1/2, -x+1/2'
 'z+1/2, y+1/2, x+1/2'
 
_cell_length_a                    38.877(5)
_cell_length_b                    38.877(5)
_cell_length_c                    38.877(5)
_cell_angle_alpha                 90
_cell_angle_beta                  90
_cell_angle_gamma                 90
_cell_volume                      58758(20)
_cell_formula_units_Z             4
_cell_measurement_temperature     293(2)
_cell_measurement_reflns_used     3824408
_cell_measurement_theta_min       0.87
_cell_measurement_theta_max       27.98
 
_exptl_crystal_description        cubic
_exptl_crystal_colour             black
_exptl_crystal_density_meas       ?
_exptl_crystal_density_method     ?
_exptl_crystal_density_diffrn     0.491          
_exptl_crystal_F_000              8528
_exptl_transmission_factor_min    ?
_exptl_transmission_factor_max    ?
_exptl_crystal_size_max           ?
_exptl_crystal_size_mid           ?
_exptl_crystal_size_min           ?
_exptl_absorpt_coefficient_mu     0.448
_shelx_estimated_absorpt_T_min    ?
_shelx_estimated_absorpt_T_max    ?
_exptl_absorpt_correction_type    ?
_exptl_absorpt_correction_T_min   ?
_exptl_absorpt_correction_T_max   ?
_exptl_absorpt_process_details    ?
_exptl_absorpt_special_details    ?
_diffrn_ambient_temperature       293(2)
_diffrn_radiation_wavelength      0.82656
_diffrn_radiation_type            'synchrotron'
_diffrn_source                    'PAL-XFEL'
_diffrn_measurement_device_type   'SFX measurement MX-225HS'
_diffrn_measurement_method        'Fixed-target system'
_diffrn_detector_area_resol_mean  ?
_diffrn_reflns_number             7294
_diffrn_reflns_av_unetI/netI      0.0757
_diffrn_reflns_av_R_equivalents   0.0693
_diffrn_reflns_limit_h_min        1
_diffrn_reflns_limit_h_max        43
_diffrn_reflns_limit_k_min        0
_diffrn_reflns_limit_k_max        30
_diffrn_reflns_limit_l_min        0
_diffrn_reflns_limit_l_max        30
_diffrn_reflns_theta_min          0.861
_diffrn_reflns_theta_max          27.794
_diffrn_reflns_theta_full         27.794
_diffrn_measured_fraction_theta_max   0.988
_diffrn_measured_fraction_theta_full  0.988
_diffrn_reflns_Laue_measured_fraction_max    0.988
_diffrn_reflns_Laue_measured_fraction_full   0.988
_diffrn_reflns_point_group_measured_fraction_max   0.988
_diffrn_reflns_point_group_measured_fraction_full  0.988
_reflns_number_total              4103
_reflns_number_gt                 2465
_reflns_threshold_expression      'I > 2\s(I)'
_reflns_Friedel_coverage          0.000
_reflns_Friedel_fraction_max      .
_reflns_Friedel_fraction_full     .
 
_reflns_special_details
;
 Reflections were merged by SHELXL according to the crystal
 class for the calculation of statistics and refinement.
 
 Structure factors included contributions from the .fab file.
 
 _reflns_Friedel_fraction is defined as the number of unique
 Friedel pairs measured divided by the number that would be
 possible theoretically, ignoring centric projections and
 systematic absences.
;
 
_computing_data_collection        ?
_computing_cell_refinement        ?
_computing_data_reduction         'CrystFEL (J. Appl. Cryst. 2012) and XPREP (Bruker, 2004)'
_computing_structure_solution     'SHELXT 2018/2 (Sheldrick, 2018)'
_computing_structure_refinement 'SHELXL-2018/3 (Sheldrick, 2018)'
_computing_molecular_graphics     ?
_computing_publication_material   ?
_refine_special_details           ?
_refine_ls_structure_factor_coef  Fsqd
_refine_ls_matrix_type            full
_refine_ls_weighting_scheme       calc
_refine_ls_weighting_details
'w=1/[\s^2^(Fo^2^)+(0.2000P)^2^] where P=(Fo^2^+2Fc^2^)/3'
_atom_sites_solution_primary      ?
_atom_sites_solution_secondary    ?
_atom_sites_solution_hydrogens    geom
_refine_ls_hydrogen_treatment     constr
_refine_ls_extinction_method      'SHELXL-2018/3 (Sheldrick 2018)'
_refine_ls_extinction_coef        0.00037(8)
_refine_ls_extinction_expression
 'Fc^*^=kFc[1+0.001xFc^2^\l^3^/sin(2\q)]^-1/4^'
_refine_ls_number_reflns          4103
_refine_ls_number_parameters      131
_refine_ls_number_restraints      150
_refine_ls_R_factor_all           0.1539
_refine_ls_R_factor_gt            0.1261
_refine_ls_wR_factor_ref          0.3680
_refine_ls_wR_factor_gt           0.3228
_refine_ls_goodness_of_fit_ref    1.271
_refine_ls_restrained_S_all       1.287
_refine_ls_shift/su_max           0.007
_refine_ls_shift/su_mean          0.001
 
loop_
 _atom_site_label
 _atom_site_type_symbol
 _atom_site_fract_x
 _atom_site_fract_y
 _atom_site_fract_z
 _atom_site_U_iso_or_equiv
 _atom_site_adp_type
 _atom_site_occupancy
 _atom_site_site_symmetry_order  
 _atom_site_calc_flag
 _atom_site_refinement_flags_posn
 _atom_site_refinement_flags_adp
 _atom_site_refinement_flags_occupancy
 _atom_site_disorder_assembly
 _atom_site_disorder_group
O3 O 0.28257(19) 0.71743(19) 0.71743(19) 0.111(3) Uani 1 6 d S TU P . .
C6 C 0.33088(18) 0.750000 0.83088(18) 0.182(6) Uani 1 2 d DS TU P . .
O5 O 0.32762(17) 0.72111(19) 0.81454(18) 0.179(3) Uani 1 1 d . U . . .
C7 C 0.35925(15) 0.750000 0.85925(15) 0.149(5) Uani 1 2 d DS TU P . .
C8 C 0.3660(2) 0.7782(4) 0.8762(2) 0.194(4) Uani 1 1 d . U . . .
H8 H 0.353755 0.798067 0.870738 0.233 Uiso 1 1 calc R U . . .
C10 C 0.4108(2) 0.750000 0.9108(2) 0.192(7) Uani 1 2 d S TU P . .
C11 C 0.43645(14) 0.750000 0.93645(14) 0.195(6) Uani 1 2 d S TU P . .
C12 C 0.42629(16) 0.7500(4) 0.97171(15) 0.204(5) Uani 1 1 d . U . . .
C13 C 0.39155(16) 0.7490(4) 0.98197(19) 0.229(6) Uani 1 1 d . U . . .
H13 H 0.372397 0.748530 0.967652 0.274 Uiso 1 1 calc R U . . .
N14 N 0.4491(2) 0.7489(4) 1.000000 0.207(6) Uani 1 2 d S TU P . .
Fe15 Fe 0.500000 0.76663(17) 1.000000 0.161(4) Uani 0.5 4 d DS TU P . .
C16 C 0.500000 0.8102(5) 1.000000 0.165(11) Uani 0.5 4 d DS TU P . .
O17 O 0.500000 0.8370(7) 1.000000 0.202(11) Uani 0.5 4 d DS TU P . .
C9 C 0.3915(3) 0.7800(4) 0.9032(3) 0.211(5) Uani 1 1 d . U . . .
H9 H 0.395203 0.800325 0.915201 0.253 Uiso 1 1 calc R U . . .
Zr1 Zr 0.2855(2) 0.7145(2) 0.7792(2) 0.114(2) Uani 0.422(16) 2 d S TU P . 1
O7 O 0.2908(6) 0.6599(4) 0.7556(5) 0.163(8) Uani 0.422(16) 1 d . U P . 1
O1 O 0.2339(7) 0.7116(6) 0.7661(7) 0.131(8) Uani 0.422(16) 2 d S TU P . 1
Zr2 Zr 0.2987(2) 0.7013(2) 0.7662(2) 0.135(2) Uani 0.578(16) 2 d S TU P . 2
O8 O 0.3077(8) 0.6471(6) 0.7456(7) 0.261(11) Uani 0.578(16) 1 d . U P . 2
O2 O 0.2463(3) 0.6835(6) 0.7537(3) 0.146(7) Uani 0.578(16) 2 d S TU P . 2
 
loop_
 _atom_site_aniso_label
 _atom_site_aniso_U_11
 _atom_site_aniso_U_22
 _atom_site_aniso_U_33
 _atom_site_aniso_U_23
 _atom_site_aniso_U_13
 _atom_site_aniso_U_12
O3 0.111(3) 0.111(3) 0.111(3) 0.038(4) -0.038(4) -0.038(4)
C6 0.153(6) 0.239(14) 0.153(6) 0.107(8) -0.066(8) -0.107(8)
O5 0.173(4) 0.187(5) 0.176(4) 0.077(4) -0.085(4) -0.083(4)
C7 0.104(4) 0.240(12) 0.104(4) 0.068(6) -0.056(5) -0.068(6)
C8 0.124(6) 0.322(13) 0.136(6) 0.036(8) -0.070(5) -0.054(7)
C10 0.080(4) 0.41(2) 0.080(4) -0.007(6) -0.004(5) 0.007(6)
C11 0.065(3) 0.45(2) 0.065(3) 0.008(5) -0.005(4) -0.008(5)
C12 0.072(4) 0.476(16) 0.065(3) -0.003(5) -0.011(3) -0.009(6)
C13 0.063(3) 0.54(2) 0.088(3) 0.001(7) -0.002(3) 0.010(6)
N14 0.078(4) 0.462(19) 0.082(4) 0.000 0.000 -0.009(7)
Fe15 0.0678(18) 0.346(11) 0.0686(19) 0.000 0.000 0.000
C16 0.098(17) 0.34(3) 0.054(11) 0.000 0.000 0.000
O17 0.082(11) 0.37(3) 0.151(18) 0.000 0.000 0.000
C9 0.147(7) 0.355(16) 0.131(6) 0.000(8) -0.040(6) -0.056(9)
Zr1 0.113(3) 0.113(3) 0.117(3) 0.053(2) -0.053(2) -0.042(3)
O7 0.207(15) 0.091(8) 0.192(14) 0.061(9) -0.088(12) -0.058(9)
O1 0.140(10) 0.112(15) 0.140(10) 0.060(12) -0.063(13) -0.060(12)
Zr2 0.134(2) 0.134(2) 0.137(3) 0.064(2) -0.064(2) -0.056(3)
O8 0.32(2) 0.146(13) 0.32(2) 0.075(12) 0.055(18) 0.007(13)
O2 0.139(7) 0.160(14) 0.139(7) 0.075(8) -0.048(7) -0.075(8)
 
_geom_special_details
;
 All esds (except the esd in the dihedral angle between two l.s. planes)
 are estimated using the full covariance matrix.  The cell esds are taken
 into account individually in the estimation of esds in distances, angles
 and torsion angles; correlations between esds in cell parameters are only
 used when they are defined by crystal symmetry.  An approximate (isotropic)
 treatment of cell esds is used for estimating esds involving l.s. planes.
;
 
loop_
 _geom_bond_atom_site_label_1
 _geom_bond_atom_site_label_2
 _geom_bond_distance
 _geom_bond_site_symmetry_2
 _geom_bond_publ_flag
O3 Zr2 2.091(4) 7_665 ?
O3 Zr2 2.091(4) 10_656 ?
O3 Zr2 2.091(4) . ?
O3 Zr1 2.408(11) . ?
O3 Zr1 2.408(11) 7_665 ?
O3 Zr1 2.408(11) 10_656 ?
C6 O5 1.296(8) . ?
C6 O5 1.296(8) 46_465 ?
C6 C7 1.560(12) . ?
O5 Zr1 2.153(6) . ?
O5 Zr2 2.322(8) . ?
C7 C8 1.307(13) . ?
C7 C8 1.308(13) 46_465 ?
C8 C9 1.444(12) . ?
C10 C11 1.411(15) . ?
C10 C9 1.418(15) . ?
C10 C9 1.418(15) 46_465 ?
C11 C12 1.427(8) 46_465 ?
C11 C12 1.427(8) . ?
C12 C13 1.408(9) . ?
C12 N14 1.412(8) . ?
C13 C13 1.402(15) 50_557 ?
N14 Fe15 2.070(9) 93_665 ?
N14 Fe15 2.097(9) . ?
Fe15 Fe15 1.293(13) 93_665 ?
Fe15 C16 1.695(19) . ?
C16 O17 1.040(19) . ?
Zr1 O1 1.12(4) 79_456 ?
Zr1 O1 2.07(2) . ?
Zr1 O1 2.07(2) 10_656 ?
Zr1 O7 2.33(2) . ?
Zr1 O7 2.33(2) 61_665 ?
Zr1 Zr1 2.78(2) 79_456 ?
Zr1 Zr1 2.78(2) 82_465 ?
Zr1 Zr1 3.557(6) 7_665 ?
Zr1 Zr1 3.557(6) 10_656 ?
O1 O1 1.75(2) 79_456 ?
O1 O1 1.754(19) 82_465 ?
Zr2 O2 2.205(7) 10_656 ?
Zr2 O2 2.205(8) . ?
Zr2 O8 2.28(2) . ?
Zr2 O8 2.28(2) 61_665 ?
Zr2 Zr2 3.565(5) 7_665 ?
Zr2 Zr2 3.565(5) 10_656 ?
 
loop_
 _geom_angle_atom_site_label_1
 _geom_angle_atom_site_label_2
 _geom_angle_atom_site_label_3
 _geom_angle
 _geom_angle_site_symmetry_1
 _geom_angle_site_symmetry_3
 _geom_angle_publ_flag
Zr2 O3 Zr2 116.9(3) 7_665 10_656 ?
Zr2 O3 Zr2 116.9(3) 7_665 . ?
Zr2 O3 Zr2 116.9(3) 10_656 . ?
Zr2 O3 Zr1 21.25(17) 7_665 7_665 ?
Zr2 O3 Zr1 109.1(5) 10_656 7_665 ?
Zr2 O3 Zr1 109.1(5) . 7_665 ?
Zr1 O3 Zr1 95.2(5) . 7_665 ?
Zr2 O3 Zr1 109.1(5) 7_665 10_656 ?
Zr2 O3 Zr1 21.25(17) 10_656 10_656 ?
Zr2 O3 Zr1 109.1(5) . 10_656 ?
Zr1 O3 Zr1 95.2(5) . 10_656 ?
Zr1 O3 Zr1 95.2(5) 7_665 10_656 ?
O5 C6 O5 130.9(10) . 46_465 ?
O5 C6 C7 114.6(5) . . ?
O5 C6 C7 114.6(5) 46_465 . ?
C6 O5 Zr1 119.3(7) . . ?
C6 O5 Zr2 137.0(7) . . ?
C8 C7 C8 120.2(11) . 46_465 ?
C8 C7 C6 119.9(5) . . ?
C8 C7 C6 119.9(5) 46_465 . ?
C7 C8 C9 122.9(13) . . ?
C11 C10 C9 121.5(6) . . ?
C11 C10 C9 121.5(6) . 46_465 ?
C9 C10 C9 117.1(13) . 46_465 ?
C10 C11 C12 118.9(4) . 46_465 ?
C10 C11 C12 118.9(4) . . ?
C12 C11 C12 122.2(8) 46_465 . ?
C13 C12 N14 112.3(6) . . ?
C13 C12 C11 122.5(6) . . ?
N14 C12 C11 125.1(6) . . ?
C13 C13 C12 106.4(4) 50_557 . ?
C12 N14 C12 102.3(7) . 50_557 ?
C12 N14 Fe15 127.5(5) . 93_665 ?
C12 N14 Fe15 127.5(5) 50_557 93_665 ?
C12 N14 Fe15 125.6(6) . . ?
C12 N14 Fe15 125.6(6) 50_557 . ?
Fe15 N14 Fe15 36.1(4) 93_665 . ?
Fe15 Fe15 C16 180.0 93_665 . ?
Fe15 Fe15 N14 73.0(5) 93_665 93_665 ?
C16 Fe15 N14 107.0(5) . 93_665 ?
Fe15 Fe15 N14 73.0(5) 93_665 95_466 ?
C16 Fe15 N14 107.0(5) . 95_466 ?
N14 Fe15 N14 146.1(10) 93_665 95_466 ?
Fe15 Fe15 N14 70.8(5) 93_665 . ?
C16 Fe15 N14 109.2(5) . . ?
N14 Fe15 N14 84.50(11) 93_665 . ?
N14 Fe15 N14 84.50(11) 95_466 . ?
Fe15 Fe15 N14 70.8(5) 93_665 3_657 ?
C16 Fe15 N14 109.2(5) . 3_657 ?
N14 Fe15 N14 84.50(11) 93_665 3_657 ?
N14 Fe15 N14 84.50(11) 95_466 3_657 ?
N14 Fe15 N14 141.6(10) . 3_657 ?
O17 C16 Fe15 180.0 . . ?
C10 C9 C8 118.5(14) . . ?
O1 Zr1 O1 57.8(14) 79_456 . ?
O1 Zr1 O1 57.8(14) 79_456 10_656 ?
O1 Zr1 O1 92.7(11) . 10_656 ?
O1 Zr1 O5 103.1(10) 79_456 . ?
O1 Zr1 O5 154.2(12) . . ?
O1 Zr1 O5 90.0(5) 10_656 . ?
O1 Zr1 O5 103.1(10) 79_456 61_665 ?
O1 Zr1 O5 90.0(5) . 61_665 ?
O1 Zr1 O5 154.2(12) 10_656 61_665 ?
O5 Zr1 O5 77.0(3) . 61_665 ?
O1 Zr1 O7 143.0(6) 79_456 . ?
O1 Zr1 O7 86.4(11) . . ?
O1 Zr1 O7 141.4(12) 10_656 . ?
O5 Zr1 O7 107.1(5) . . ?
O5 Zr1 O7 64.3(6) 61_665 . ?
O1 Zr1 O7 143.0(6) 79_456 61_665 ?
O1 Zr1 O7 141.4(12) . 61_665 ?
O1 Zr1 O7 86.4(11) 10_656 61_665 ?
O5 Zr1 O7 64.3(6) . 61_665 ?
O5 Zr1 O7 107.1(5) 61_665 61_665 ?
O7 Zr1 O7 71.4(11) . 61_665 ?
O1 Zr1 O3 104.8(10) 79_456 . ?
O1 Zr1 O3 73.2(9) . . ?
O1 Zr1 O3 73.2(9) 10_656 . ?
O5 Zr1 O3 131.8(5) . . ?
O5 Zr1 O3 131.8(5) 61_665 . ?
O7 Zr1 O3 69.6(5) . . ?
O7 Zr1 O3 69.6(5) 61_665 . ?
O1 Zr1 Zr1 41.3(4) 79_456 79_456 ?
O1 Zr1 Zr1 89.6(9) . 79_456 ?
O1 Zr1 Zr1 21.0(10) 10_656 79_456 ?
O5 Zr1 Zr1 83.8(3) . 79_456 ?
O5 Zr1 Zr1 133.6(8) 61_665 79_456 ?
O7 Zr1 Zr1 161.7(6) . 79_456 ?
O7 Zr1 Zr1 101.7(6) 61_665 79_456 ?
O3 Zr1 Zr1 92.1(2) . 79_456 ?
O1 Zr1 Zr1 41.3(4) 79_456 82_465 ?
O1 Zr1 Zr1 21.0(10) . 82_465 ?
O1 Zr1 Zr1 89.6(9) 10_656 82_465 ?
O5 Zr1 Zr1 133.6(8) . 82_465 ?
O5 Zr1 Zr1 83.8(3) 61_665 82_465 ?
O7 Zr1 Zr1 101.7(6) . 82_465 ?
O7 Zr1 Zr1 161.7(6) 61_665 82_465 ?
O3 Zr1 Zr1 92.1(2) . 82_465 ?
Zr1 Zr1 Zr1 79.6(7) 79_456 82_465 ?
O1 Zr1 Zr1 75.6(8) 79_456 7_665 ?
O1 Zr1 Zr1 30.9(9) . 7_665 ?
O1 Zr1 Zr1 82.3(5) 10_656 7_665 ?
O5 Zr1 Zr1 171.51(15) . 7_665 ?
O5 Zr1 Zr1 111.51(15) 61_665 7_665 ?
O7 Zr1 Zr1 77.5(4) . 7_665 ?
O7 Zr1 Zr1 111.5(4) 61_665 7_665 ?
O3 Zr1 Zr1 42.4(3) . 7_665 ?
Zr1 Zr1 Zr1 90.001(2) 79_456 7_665 ?
Zr1 Zr1 Zr1 50.2(3) 82_465 7_665 ?
O1 Zr1 Zr1 75.6(9) 79_456 10_656 ?
O1 Zr1 Zr1 82.3(5) . 10_656 ?
O1 Zr1 Zr1 30.9(9) 10_656 10_656 ?
O5 Zr1 Zr1 111.51(15) . 10_656 ?
O5 Zr1 Zr1 171.51(15) 61_665 10_656 ?
O7 Zr1 Zr1 111.5(4) . 10_656 ?
O7 Zr1 Zr1 77.5(4) 61_665 10_656 ?
O3 Zr1 Zr1 42.4(3) . 10_656 ?
Zr1 Zr1 Zr1 50.2(3) 79_456 10_656 ?
Zr1 Zr1 Zr1 90.001(2) 82_465 10_656 ?
Zr1 Zr1 Zr1 60.001(1) 7_665 10_656 ?
Zr1 O1 O1 89(3) 82_465 79_456 ?
Zr1 O1 O1 89(3) 82_465 82_465 ?
O1 O1 O1 117.5(15) 79_456 82_465 ?
Zr1 O1 Zr1 117.7(12) 82_465 . ?
O1 O1 Zr1 32.8(17) 79_456 . ?
O1 O1 Zr1 128.9(13) 82_465 . ?
Zr1 O1 Zr1 117.7(12) 82_465 7_665 ?
O1 O1 Zr1 128.9(13) 79_456 7_665 ?
O1 O1 Zr1 32.8(17) 82_465 7_665 ?
Zr1 O1 Zr1 118.3(18) . 7_665 ?
O3 Zr2 O2 67.6(3) . 10_656 ?
O3 Zr2 O2 67.6(3) . . ?
O2 Zr2 O2 122.2(9) 10_656 . ?
O3 Zr2 O8 90.3(9) . . ?
O2 Zr2 O8 136.7(9) 10_656 . ?
O2 Zr2 O8 76.9(10) . . ?
O3 Zr2 O8 90.3(9) . 61_665 ?
O2 Zr2 O8 76.9(10) 10_656 61_665 ?
O2 Zr2 O8 136.7(9) . 61_665 ?
O8 Zr2 O8 66.0(14) . 61_665 ?
O3 Zr2 O5 141.2(3) . 61_665 ?
O3 Zr2 O5 141.2(3) . . ?
O2 Zr2 O5 73.7(3) 10_656 . ?
O2 Zr2 O5 136.9(7) . . ?
O8 Zr2 O5 121.0(8) . . ?
O8 Zr2 O5 83.5(7) 61_665 . ?
O5 Zr2 O5 70.5(3) 61_665 . ?
O3 Zr2 Zr2 31.54(15) . 7_665 ?
O2 Zr2 Zr2 93.8(3) 10_656 7_665 ?
O2 Zr2 Zr2 36.0(3) . 7_665 ?
O8 Zr2 Zr2 82.0(8) . 7_665 ?
O8 Zr2 Zr2 113.9(7) 61_665 7_665 ?
O5 Zr2 Zr2 109.77(15) 61_665 7_665 ?
O5 Zr2 Zr2 156.2(4) . 7_665 ?
O3 Zr2 Zr2 31.54(15) . 10_656 ?
O2 Zr2 Zr2 36.0(3) 10_656 10_656 ?
O2 Zr2 Zr2 93.8(3) . 10_656 ?
O8 Zr2 Zr2 113.9(7) . 10_656 ?
O8 Zr2 Zr2 82.0(8) 61_665 10_656 ?
O5 Zr2 Zr2 156.2(4) 61_665 10_656 ?
O5 Zr2 Zr2 109.77(15) . 10_656 ?
Zr2 Zr2 Zr2 60.000(1) 7_665 10_656 ?
Zr2 O2 Zr2 107.9(5) 7_665 . ?
 
_refine_diff_density_max    0.858
_refine_diff_density_min   -0.820
_refine_diff_density_rms    0.101

_shelx_res_file
;
TITL shelx_time1d50_a.res in Im-3m
    shelx_time1d50_a_sq.res
    created by SHELXL-2018/3 at 22:52:43 on 19-Dec-2022
REM Old TITL shelx_time1d50 in Im-3m
REM SHELXT solution in Im-3m: R1 0.543, Rweak 0.268, Alpha 0.122
REM <I/s>   0.000 for    0 systematic absences,  Orientation as input
REM Formula found by SHELXT:  C168 N36 O34 Fe3 Zr12
CELL  0.82656  38.8767  38.8767  38.8767   90.000   90.000   90.000
ZERR    4.000   0.0045   0.0045   0.0045    0.000    0.000    0.000
LATT  2
SYMM -X, -Y, Z
SYMM -X, Y, -Z
SYMM X, -Y, -Z
SYMM Z, X, Y
SYMM Z, -X, -Y
SYMM -Z, -X, Y
SYMM -Z, X, -Y
SYMM Y, Z, X
SYMM -Y, Z, -X
SYMM Y, -Z, -X
SYMM -Y, -Z, X
SYMM Y, X, -Z
SYMM -Y, -X, -Z
SYMM Y, -X, Z
SYMM -Y, X, Z
SYMM X, Z, -Y
SYMM -X, Z, Y
SYMM -X, -Z, -Y
SYMM X, -Z, Y
SYMM Z, Y, -X
SYMM Z, -Y, X
SYMM -Z, Y, X
SYMM -Z, -Y, -X
SFAC C H N O FE ZR
DISP $C  0.00511  0.00239 15.74444!source kissel
DISP $H -0.00002  0.00000  0.66615!source kissel
DISP $N  0.00955  0.00480 28.17579!source kissel
DISP $O  0.01604  0.00875 47.81841!source kissel
DISP $Fe  0.35610  1.11842 5271.23871!source kissel
DISP $Zr -1.45491  0.75288 3671.72661!source kissel
UNIT 588 288 48 268 12 48
ACTA
L.S. 5 0  215
BOND
DFIX 1.71 0.02 Fe15 C16
DFIX 1.1 0.02 C16 O17
DFIX 1.513 0.02 C6 C7
ISOR 0.01 0.02 O5
SIMU 0.05
DELU 0.05
FMAP 2
PLAN 20
ABIN
LIST 4
WGHT    0.200000
EXTI    0.000367
FVAR       0.07690   0.42187
O3    4    0.282566    0.717434    0.717434    10.16667    0.11076    0.11076 =
         0.11076    0.03850   -0.03850   -0.03850
C6    1    0.330881    0.750000    0.830881    10.50000    0.15347    0.23912 =
         0.15347    0.10739   -0.06586   -0.10739
O5    4    0.327618    0.721115    0.814539    11.00000    0.17296    0.18725 =
         0.17605    0.07736   -0.08550   -0.08284
C7    1    0.359247    0.750000    0.859247    10.50000    0.10395    0.24043 =
         0.10395    0.06829   -0.05637   -0.06829
C8    1    0.365960    0.778241    0.876233    11.00000    0.12417    0.32211 =
         0.13578    0.03643   -0.07019   -0.05430
AFIX  43
H8    2    0.353755    0.798067    0.870738    11.00000   -1.20000
AFIX   0
C10   1    0.410789    0.750000    0.910789    10.50000    0.08017    0.41493 =
         0.08017   -0.00745   -0.00445    0.00745
C11   1    0.436448    0.750000    0.936448    10.50000    0.06475    0.45453 =
         0.06475    0.00839   -0.00478   -0.00839
C12   1    0.426286    0.749980    0.971713    11.00000    0.07245    0.47582 =
         0.06507   -0.00273   -0.01137   -0.00855
C13   1    0.391552    0.749047    0.981972    11.00000    0.06253    0.53517 =
         0.08815    0.00096   -0.00226    0.01034
AFIX  43
H13   2    0.372397    0.748530    0.967652    11.00000   -1.20000
AFIX   0
N14   3    0.449059    0.748901    1.000000    10.50000    0.07790    0.46170 =
         0.08211    0.00000    0.00000   -0.00859
FE15  5    0.500000    0.766627    1.000000    10.12500    0.06776    0.34555 =
         0.06855    0.00000    0.00000    0.00000
C16   1    0.500000    0.810227    1.000000    10.12500    0.09773    0.34327 =
         0.05386    0.00000    0.00000    0.00000
O17   4    0.500000    0.836990    1.000000    10.12500    0.08211    0.37369 =
         0.15142    0.00000    0.00000    0.00000
C9    1    0.391497    0.779994    0.903153    11.00000    0.14658    0.35504 =
         0.13119   -0.00015   -0.03954   -0.05579
AFIX  43
H9    2    0.395203    0.800325    0.915201    11.00000   -1.20000
AFIX   0
PART 1
ZR1   6    0.285464    0.714536    0.779239    20.50000    0.11278    0.11278 =
         0.11700    0.05269   -0.05269   -0.04179
O7    4    0.290766    0.659867    0.755560    21.00000    0.20700    0.09074 =
         0.19202    0.06122   -0.08754   -0.05823
O1    4    0.233896    0.711556    0.766104    20.50000    0.14040    0.11243 =
         0.14040    0.06015   -0.06345   -0.06015
PART 0
PART 2
ZR2   6    0.298671    0.701329    0.766173   -20.50000    0.13433    0.13433 =
         0.13670    0.06363   -0.06363   -0.05639
O8    4    0.307673    0.647133    0.745619   -21.00000    0.31843    0.14599 =
         0.31795    0.07514    0.05468    0.00727
O2    4    0.246319    0.683459    0.753681   -20.50000    0.13920    0.15993 =
         0.13920    0.07529   -0.04835   -0.07529
PART 0
HKLF 4


REM  shelx_time1d50_a.res in Im-3m
REM wR2 = 0.3680, GooF = S = 1.271, Restrained GooF = 1.287 for all data
REM R1 = 0.1261 for 2465 Fo > 4sig(Fo) and 0.1539 for all 4103 data
REM 131 parameters refined using 150 restraints

END

WGHT      0.2000      0.0000

REM Highest difference peak  0.858,  deepest hole -0.820,  1-sigma level  0.101
Q1    1   0.5000  0.8234  1.0000  10.25000  0.05    0.86
Q2    1   0.2668  0.6468  0.7417  11.00000  0.05    0.62
Q3    1   0.3042  0.6494  0.7616  11.00000  0.05    0.53
Q4    1   0.2989  0.7011  0.7295  10.50000  0.05    0.53
Q5    1   0.2971  0.6482  0.7569  11.00000  0.05    0.52
Q6    1   0.2763  0.6479  0.7519  11.00000  0.05    0.52
Q7    1   0.2414  0.6657  0.7586  10.50000  0.05    0.52
Q8    1   0.2987  0.6486  0.7435  11.00000  0.05    0.51
Q9    1   0.3086  0.6447  0.7370  11.00000  0.05    0.48
Q10   1   0.3177  0.6823  0.7228  10.50000  0.05    0.46
Q11   1   0.3006  0.6335  0.7616  11.00000  0.05    0.44
Q12   1   0.2674  0.7054  0.7966  11.00000  0.05    0.44
Q13   1   0.2331  0.7074  0.7537  11.00000  0.05    0.40
Q14   1   0.2433  0.6993  0.7979  11.00000  0.05    0.38
Q15   1   0.4498  0.7842  1.0196  11.00000  0.05    0.38
Q16   1   0.3102  0.6617  0.7752  11.00000  0.05    0.37
Q17   1   0.5000  0.7500  1.0000  10.12500  0.05    0.37
Q18   1   0.2419  0.7064  0.7581  10.50000  0.05    0.37
Q19   1   0.2915  0.6650  0.7085  10.50000  0.05    0.36
Q20   1   0.3003  0.6723  0.7145  11.00000  0.05    0.36
;
_shelx_res_checksum   65838

_shelx_hkl_file
;
   1   1   0 -210.14   85.65
   2   0   0 6685.34  200.81
   2   1   1 2432.81   70.71
   2   2   0 6036.87  145.19
   2   2   2 9999.00  579.26
   3   1   0  633.46   24.47
   3   1   2  254.85   26.07
   3   2   1  296.09   33.39
   3   3   0   79.09   30.95
   3   3   2  246.96   12.65
   4   0   0 7938.42  229.79
   4   1   1  679.14   32.76
   4   1   3   94.93    5.73
   4   2   0 1663.44   62.24
   4   2   2 2058.26  119.47
   4   3   1  109.69   20.74
   4   3   3  -59.35   18.80
   4   4   0  773.82   67.93
   4   4   2  224.67   35.37
   4   4   4 1605.82  192.19
   5   1   0   22.31   10.09
   5   1   2  -61.98    4.15
   5   1   4  558.54   10.93
   5   2   1  -72.52    2.94
   5   2   3  295.68   10.61
   5   3   0 -208.18   14.56
   5   3   2  278.41   10.90
   5   3   4  -43.19   21.83
   5   4   1  574.40   13.68
   5   4   3  -79.52   11.30
   5   5   0  435.81   42.23
   5   5   2  662.53   33.97
   5   5   4   35.81    5.96
   6   0   0 4635.80  237.59
   6   1   1 1465.83   52.93
   6   1   3 -147.59    6.98
   6   1   5  374.17   21.01
   6   2   0  590.39    9.13
   6   2   2  585.46   32.80
   6   2   4  315.97   19.55
   6   3   1 -123.39    7.04
   6   3   3   11.58    3.46
   6   3   5  270.41   15.01
   6   4   0   18.34    6.82
   6   4   2  287.90   16.83
   6   4   4  324.90   25.26
   6   5   1  360.74   12.28
   6   5   3  267.73   16.17
   6   5   5  504.34   44.03
   6   6   0  834.35   66.59
   6   6   2  177.69   23.67
   6   6   4 1283.05   79.82
   6   6   6  526.91   79.20
   7   1   0  -74.10    3.91
   7   1   2   28.93    2.65
   7   1   4   -3.69    2.59
   7   1   6  -71.88    3.97
   7   2   1   27.59    2.20
   7   2   3   64.61    3.50
   7   2   5  380.18   29.08
   7   3   0  118.83    9.71
   7   3   2   68.66    3.37
   7   3   4  163.83   10.18
   7   3   6 1099.22   32.93
   7   4   1    0.85    2.73
   7   4   3  167.87   20.17
   7   4   5  384.46   11.19
   7   5   0  498.78   28.40
   7   5   2  349.92   32.66
   7   5   4  377.47   11.24
   7   5   6  269.66   27.19
   7   6   1  -79.72    3.90
   7   6   3 1100.53   38.92
   7   6   5  164.95   15.66
   7   7   0 2175.72  105.36
   7   7   2 2082.33   97.27
   7   7   4  854.00   50.03
   7   7   6   97.60    8.53
   8   0   0 3224.73  199.53
   8   1   1 1021.93   35.24
   8   1   3  179.55    7.72
   8   1   5  549.18   11.21
   8   1   7   55.91    4.48
   8   2   0 1569.63   79.75
   8   2   2  593.28   40.78
   8   2   4  965.11   76.71
   8   2   6  396.68   46.88
   8   3   1  200.30   12.11
   8   3   3 -185.50    7.99
   8   3   5  262.83   11.99
   8   3   7  779.29   38.91
   8   4   0  741.11   59.46
   8   4   2 1009.45   82.84
   8   4   4 1473.81   79.61
   8   4   6   49.88   28.28
   8   5   1  577.85   14.18
   8   5   3  268.24   13.60
   8   5   5  558.44   41.82
   8   5   7  455.95   25.41
   8   6   0  104.94   15.95
   8   6   2  398.30   49.97
   8   6   4   10.91    6.14
   8   6   6  595.91   53.04
   8   7   1   62.67    5.59
   8   7   3  717.35   38.89
   8   7   5  460.96   28.92
   8   7   7  520.94   31.47
   8   8   0  533.16   52.55
   8   8   2  364.23   27.06
   8   8   4  239.20   20.11
   8   8   6  751.81   53.50
   8   8   8  653.07   73.68
   9   1   0  360.34   22.79
   9   1   2  254.06   20.26
   9   1   4  338.69   10.75
   9   1   6   37.89    2.37
   9   1   8   17.34    3.57
   9   2   1  265.24   18.19
   9   2   3  483.50    8.99
   9   2   5 -107.42    4.19
   9   2   7  291.36   13.41
   9   3   0  330.73    6.52
   9   3   2  518.62    8.71
   9   3   4 -164.59    7.23
   9   3   6   85.72    7.37
   9   3   8  296.61   19.73
   9   4   1  367.09   11.88
   9   4   3 -181.34    6.49
   9   4   5   25.55    2.42
   9   4   7  188.16   18.58
   9   5   0   95.40   22.51
   9   5   2  -77.76   14.10
   9   5   4   41.30    4.83
   9   5   6  172.97   11.77
   9   5   8  428.89   18.82
   9   6   1   44.56    2.97
   9   6   3   73.49    3.39
   9   6   5  211.66   14.79
   9   6   7   46.45    4.48
   9   7   0  277.56   10.98
   9   7   2  369.02   25.57
   9   7   4  169.47   14.67
   9   7   6   52.00    3.67
   9   7   8  382.43   27.44
   9   8   1   15.49    2.43
   9   8   3  329.77   26.72
   9   8   5  573.47   43.75
   9   8   7  398.03   27.90
   9   9   0 1545.40   86.81
   9   9   2 1649.75   55.78
   9   9   4  868.15   39.95
   9   9   6  192.16   10.81
   9   9   8   66.31    3.75
  10   0   0 1385.39  110.27
  10   1   1  100.09   12.86
  10   1   3  213.36   15.70
  10   1   5   92.03    3.92
  10   1   7   82.87    5.24
  10   1   9   36.25    3.70
  10   2   0 1937.50   97.25
  10   2   2   85.87   19.47
  10   2   4  611.52   44.37
  10   2   6  431.92   33.39
  10   2   8  243.74   10.39
  10   3   1  244.97   18.70
  10   3   3  303.34   27.44
  10   3   5  323.14   26.55
  10   3   7  400.79   25.28
  10   3   9  270.50   14.83
  10   4   0 1524.53   80.61
  10   4   2  703.95   45.12
  10   4   4  812.96   62.44
  10   4   6    6.72    3.59
  10   4   8   12.83    3.59
  10   5   1   88.28    3.26
  10   5   3  266.52   14.36
  10   5   5  540.85   25.50
  10   5   7  303.83   12.76
  10   5   9  294.78   25.04
  10   6   0 1097.91   75.63
  10   6   2  501.43   41.48
  10   6   4    3.79    2.77
  10   6   6   85.00    6.78
  10   6   8   23.84    7.85
  10   7   1   77.81    6.87
  10   7   3  349.02   19.71
  10   7   5  304.16   10.92
  10   7   7  127.92    7.44
  10   7   9  290.02   18.73
  10   8   0  520.41   40.17
  10   8   2  268.65   16.42
  10   8   4   21.54    6.08
  10   8   6   22.56    3.29
  10   8   8  148.97   14.09
  10   9   1   35.46    3.81
  10   9   3  271.67   16.29
  10   9   5  239.05   15.40
  10   9   7  249.00   16.49
  10   9   9  127.03    9.27
  10  10   0  314.02   30.84
  10  10   2  463.45   30.34
  10  10   4  112.77   13.97
  10  10   6  145.84   12.06
  10  10   8   84.62   10.89
  10  10  10  223.12   28.61
  11   1   0   67.09    4.30
  11   1   2   90.04    2.80
  11   1   4    6.65    2.09
  11   1   6   -5.38    4.60
  11   1   8  -43.38    2.62
  11   1  10   40.15    2.89
  11   2   1   90.78    2.79
  11   2   3  324.59   16.41
  11   2   5   43.75    4.04
  11   2   7  293.34    8.62
  11   2   9   57.53    4.30
  11   3   0  534.37   29.20
  11   3   2  269.66   11.08
  11   3   4   33.85    3.86
  11   3   6   47.31   10.83
  11   3   8    5.72    4.36
  11   3  10   59.33    2.92
  11   4   1    8.98    1.69
  11   4   3   31.85    3.06
  11   4   5   -4.75    4.45
  11   4   7   -0.40    4.44
  11   4   9   87.55   13.22
  11   5   0  209.01   18.79
  11   5   2   33.86    4.24
  11   5   4   -0.41    8.59
  11   5   6   -9.44    3.16
  11   5   8   43.12    5.17
  11   5  10  181.79   10.51
  11   6   1    4.44   10.61
  11   6   3   41.64    2.54
  11   6   5  -11.41    3.11
  11   6   7    0.07    2.16
  11   6   9   40.69    3.34
  11   7   0  392.32   16.65
  11   7   2  297.61    9.71
  11   7   4    1.54    4.13
  11   7   6   -1.76    1.50
  11   7   8   70.51    4.62
  11   7  10  156.89   11.86
  11   8   1  -45.34    2.22
  11   8   3    6.80    3.77
  11   8   5   32.25    2.66
  11   8   7   89.85    7.04
  11   8   9   21.21    2.71
  11   9   0   29.43    2.28
  11   9   2   61.31    5.12
  11   9   4   68.26    4.21
  11   9   6   49.43    6.25
  11   9   8   20.38    2.45
  11   9  10  112.86    9.30
  11  10   1   47.65    4.30
  11  10   3   68.56    8.88
  11  10   5  154.76    9.59
  11  10   7  155.20   11.51
  11  10   9  104.29    6.30
  11  11   0  249.76   29.59
  11  11   2  245.13   13.62
  11  11   4  205.31   13.68
  11  11   6  180.78   10.50
  11  11   8   81.48    6.57
  11  11  10  -84.60    5.80
  12   0   0   64.36    8.60
  12   1   1  124.03    8.18
  12   1   3  214.40   13.99
  12   1   5   81.58    5.72
  12   1   7    2.00    1.74
  12   1   9   22.67    2.83
  12   1  11   17.68    1.95
  12   2   0 2337.69   92.75
  12   2   2 1278.29   51.99
  12   2   4  724.66   46.28
  12   2   6  570.42   30.24
  12   2   8   47.61    3.47
  12   2  10   14.28    3.12
  12   3   1  211.67   14.01
  12   3   3  194.47    9.36
  12   3   5  297.51   14.25
  12   3   7  161.68    9.07
  12   3   9  114.20    8.11
  12   3  11   29.72    1.52
  12   4   0   45.32    5.49
  12   4   2  753.49   42.30
  12   4   4  332.68   27.29
  12   4   6   23.06    3.08
  12   4   8   16.11    2.56
  12   4  10   -1.07    1.25
  12   5   1   80.77    3.06
  12   5   3  285.44   11.02
  12   5   5  575.92   25.97
  12   5   7  255.24   13.14
  12   5   9   51.18    4.81
  12   5  11  162.96   10.89
  12   6   0  790.38   57.38
  12   6   2  594.16   36.49
  12   6   4   34.19    5.73
  12   6   6    8.18    2.62
  12   6   8   -2.92    1.49
  12   6  10   66.01    6.72
  12   7   1    1.29    1.76
  12   7   3  174.05   10.47
  12   7   5  224.37   12.15
  12   7   7   73.06    9.76
  12   7   9   81.30    5.69
  12   7  11  171.46   18.74
  12   8   0   13.24    3.99
  12   8   2   58.90    6.19
  12   8   4   11.57    1.87
  12   8   6   -1.57    1.55
  12   8   8   12.59    1.95
  12   8  10   29.47    2.45
  12   9   1   22.65    2.85
  12   9   3  101.44    5.85
  12   9   5   45.74    3.06
  12   9   7   82.30    7.45
  12   9   9   20.34    1.81
  12   9  11    3.35   20.60
  12  10   0   88.96    8.84
  12  10   2   11.85    2.42
  12  10   4    1.21    2.31
  12  10   6   80.89    9.43
  12  10   8   55.92   11.13
  12  10  10  -45.07   13.33
  12  11   1   18.53    1.43
  12  11   3   31.74    2.15
  12  11   5  178.74   16.27
  12  11   7  143.89   12.02
  12  11   9   29.35   12.42
  12  11  11  -59.60    5.15
  12  12   0 1781.33  115.78
  12  12   2  641.23   42.34
  12  12   4  574.63   38.58
  12  12   6  308.76   28.98
  12  12   8  147.37   15.97
  12  12  10  -51.48    4.32
  12  12  12   49.73    7.45
  13   1   0  291.26    9.75
  13   1   2  240.19    9.28
  13   1   4   37.48    4.99
  13   1   6   63.79    4.02
  13   1   8   39.88    2.85
  13   1  10   22.12    1.52
  13   1  12   15.83    1.54
  13   2   1  247.49    5.79
  13   2   3  117.87    6.78
  13   2   5  685.96   26.26
  13   2   7  154.68    6.19
  13   2   9   20.86    2.40
  13   2  11  160.13    6.98
  13   3   0  124.29    4.90
  13   3   2  106.44    5.85
  13   3   4   91.99    5.85
  13   3   6   18.58    1.75
  13   3   8   -1.00    1.23
  13   3  10    6.09    0.83
  13   3  12   22.76    1.91
  13   4   1   39.33    5.04
  13   4   3   88.46    5.51
  13   4   5  248.12   14.61
  13   4   7  134.23    9.37
  13   4   9   26.48    1.83
  13   4  11   14.19    2.61
  13   5   0  825.24   35.10
  13   5   2  688.19   26.65
  13   5   4  256.95   12.99
  13   5   6   24.56    1.63
  13   5   8    4.39    5.51
  13   5  10   18.70    2.29
  13   5  12   34.44    6.47
  13   6   1   45.51    3.42
  13   6   3   15.40    1.50
  13   6   5   29.79    2.18
  13   6   7   16.64    1.64
  13   6   9    1.49    1.70
  13   6  11   12.78    2.40
  13   7   0  107.88    5.75
  13   7   2  140.58    4.58
  13   7   4  119.51    5.84
  13   7   6   14.71    1.70
  13   7   8    1.98    1.27
  13   7  10    6.78    2.52
  13   7  12  355.32   17.45
  13   8   1   37.73    2.60
  13   8   3    6.55    3.63
  13   8   5    0.47    1.30
  13   8   7    1.44    1.27
  13   8   9    3.25    1.44
  13   8  11  154.01    9.93
  13   9   0   19.02    9.85
  13   9   2   24.07    3.43
  13   9   4   30.01    1.98
  13   9   6    4.62    3.85
  13   9   8    2.04    1.42
  13   9  10  -34.09    7.14
  13   9  12   25.70   20.56
  13  10   1   26.15    1.70
  13  10   3    9.15    2.01
  13  10   5   15.29    1.84
  13  10   7   11.85    1.86
  13  10   9  -35.29    7.60
  13  10  11    4.93    6.35
  13  11   0  374.87   20.63
  13  11   2  170.97    8.12
  13  11   4   14.36    2.45
  13  11   6   20.98    4.76
  13  11   8  133.66   10.47
  13  11  10    8.84    6.52
  13  11  12    1.77    1.44
  13  12   1   20.73    2.65
  13  12   3   23.70    2.18
  13  12   5   38.89    8.37
  13  12   7  321.69   13.18
  13  12   9    9.71    7.42
  13  12  11    0.87    1.38
  13  13   0  924.72   61.01
  13  13   2  654.32   44.69
  13  13   4  300.40   13.30
  13  13   6   55.37    7.66
  13  13   8   56.30    6.68
  13  13  10  182.51   16.21
  13  13  12   47.42    4.08
  14   0   0 1155.81   90.63
  14   1   1   20.52    2.99
  14   1   3  121.72    7.80
  14   1   5   22.20    3.75
  14   1   7    7.32    1.32
  14   1   9    8.69    1.41
  14   1  11   17.26    7.23
  14   1  13  216.00   10.57
  14   2   0 1396.06   62.94
  14   2   2   85.34    5.87
  14   2   4 1188.12   61.80
  14   2   6   57.51    4.56
  14   2   8    4.61    1.15
  14   2  10  459.78   46.34
  14   2  12 1368.85   92.69
  14   3   1  126.84    9.28
  14   3   3  148.04    6.06
  14   3   5  165.19    9.36
  14   3   7  101.50    4.53
  14   3   9   25.91    1.55
  14   3  11  -10.96    0.97
  14   3  13   57.07    6.34
  14   4   0 1391.65   81.69
  14   4   2 1226.41   61.82
  14   4   4 1307.21   74.97
  14   4   6   88.41    6.98
  14   4   8    5.49    1.27
  14   4  10   34.25    3.01
  14   4  12 1263.25   69.83
  14   5   1   20.10    1.93
  14   5   3  140.01    4.93
  14   5   5  368.21   18.58
  14   5   7  167.08    8.70
  14   5   9    3.54    1.50
  14   5  11  -58.91    5.39
  14   5  13   50.29    6.49
  14   6   0  349.12   35.78
  14   6   2   52.99    3.67
  14   6   4   71.52    6.54
  14   6   6   14.04    2.80
  14   6   8    9.26    7.68
  14   6  10   -6.10    5.36
  14   6  12  684.85   64.19
  14   7   1    9.16    1.26
  14   7   3   98.81    4.13
  14   7   5  149.59    6.89
  14   7   7   91.39    8.68
  14   7   9   34.10    3.25
  14   7  11  277.39   11.80
  14   7  13  119.60    8.97
  14   8   0  155.09   15.78
  14   8   2    9.08    3.41
  14   8   4    6.52    1.31
  14   8   6    4.01    3.08
  14   8   8   -3.84    1.34
  14   8  10  199.32   10.84
  14   8  12  117.72   14.58
  14   9   1   11.48    2.14
  14   9   3   31.53    2.01
  14   9   5    9.87    5.45
  14   9   7   37.65    6.20
  14   9   9  147.63   10.11
  14   9  11   21.65    7.51
  14   9  13   52.36    3.75
  14  10   0  219.67   17.63
  14  10   2  372.41   28.78
  14  10   4   39.94    4.56
  14  10   6   -9.79    3.35
  14  10   8  199.43    9.76
  14  10  10   11.18    7.04
  14  10  12   24.72   12.62
  14  11   1    4.30    1.31
  14  11   3   -9.90    1.10
  14  11   5  -58.06    5.75
  14  11   7  267.78   11.15
  14  11   9   19.78    5.89
  14  11  11    8.09    2.34
  14  11  13    8.33    1.27
  14  12   0 1610.06  104.05
  14  12   2 1323.47   94.96
  14  12   4 1090.80   53.23
  14  12   6  647.14   49.30
  14  12   8  123.63   13.02
  14  12  10   18.97    2.16
  14  12  12  184.13   24.28
  14  13   1  211.10    9.64
  14  13   3   59.15    6.30
  14  13   5   37.70    5.53
  14  13   7  118.67    8.82
  14  13   9   49.46    3.08
  14  13  11    8.16    1.69
  14  13  13    4.24    1.30
  14  14   0 1240.39  104.24
  14  14   2 1656.04  105.83
  14  14   4 1138.86   65.20
  14  14   6  464.79   32.06
  14  14   8   28.88    3.71
  14  14  10  120.53   15.89
  14  14  12  267.69   21.97
  14  14  14  453.77   62.20
  15   1   0   22.48    1.31
  15   1   2   20.22    0.95
  15   1   4   16.95    1.70
  15   1   6   16.35    2.26
  15   1   8   -2.40    1.14
  15   1  10    3.05    8.99
  15   1  12  136.21    8.68
  15   1  14    5.28    1.24
  15   2   1   20.73    0.95
  15   2   3 1089.41   37.47
  15   2   5  222.85   16.55
  15   2   7  580.16   39.27
  15   2   9    7.90    1.36
  15   2  11  925.81   66.18
  15   2  13  986.60   56.36
  15   3   0 1067.65   40.22
  15   3   2 1077.76   36.18
  15   3   4  840.93   34.81
  15   3   6  441.87   21.13
  15   3   8  102.47    4.96
  15   3  10   -8.08    2.33
  15   3  12  -26.02    4.93
  15   3  14    1.94    1.03
  15   4   1   11.30    1.57
  15   4   3  811.20   31.71
  15   4   5  214.13   10.92
  15   4   7  446.33   26.46
  15   4   9   10.93    1.59
  15   4  11  602.14   16.91
  15   4  13  353.85   15.68
  15   5   0  178.77   11.74
  15   5   2  204.34   11.15
  15   5   4  225.77   11.41
  15   5   6  135.07    8.46
  15   5   8   28.01    5.38
  15   5  10  -28.62    6.03
  15   5  12  -19.78    4.22
  15   5  14   40.16    2.22
  15   6   1   17.43    1.69
  15   6   3  461.55   21.35
  15   6   5   96.69    6.10
  15   6   7  182.14   11.83
  15   6   9  -27.54    6.70
  15   6  11  -15.45    7.00
  15   6  13   13.10    1.10
  15   7   0  534.00   31.21
  15   7   2  503.81   19.33
  15   7   4  443.32   25.63
  15   7   6  157.49    8.50
  15   7   8  -44.25    4.81
  15   7  10   75.16    8.43
  15   7  12    5.32    3.79
  15   7  14   35.84    3.39
  15   8   1    0.95    1.55
  15   8   3  104.54    5.12
  15   8   5   18.81    3.29
  15   8   7  -46.65    5.35
  15   8   9  164.25    9.64
  15   8  11    2.97    8.03
  15   8  13   84.25    6.48
  15   9   0   44.47    3.75
  15   9   2   12.29    2.39
  15   9   4   11.69    1.40
  15   9   6  -45.95    5.66
  15   9   8  204.26   12.86
  15   9  10   17.73    3.12
  15   9  12   17.78    9.50
  15   9  14   15.69    2.29
  15  10   1   -9.47    1.24
  15  10   3  -10.01    2.29
  15  10   5  -28.19    6.12
  15  10   7   67.75    8.17
  15  10   9   15.12    2.49
  15  10  11   73.34    5.63
  15  10  13  270.07   17.22
  15  11   0 1018.90   63.45
  15  11   2  736.52   38.68
  15  11   4  556.38   14.32
  15  11   6  -28.14    7.29
  15  11   8   -2.80    3.93
  15  11  10   61.35    4.66
  15  11  12   41.54    3.85
  15  11  14    0.62    1.34
  15  12   1  136.09    8.18
  15  12   3  -26.72    4.93
  15  12   5  -14.81    3.36
  15  12   7    1.69    1.54
  15  12   9   13.00    7.60
  15  12  11   39.82    3.19
  15  12  13  178.71   13.59
  15  13   0 1320.03   66.85
  15  13   2  987.25   57.53
  15  13   4  342.05   16.26
  15  13   6   11.94    1.13
  15  13   8   73.16    4.93
  15  13  10  275.90   20.16
  15  13  12  192.45   15.61
  15  13  14   37.90    4.05
  15  14   1    5.35    1.31
  15  14   3    6.84    2.73
  15  14   5   51.31    5.39
  15  14   7   35.33    4.42
  15  14   9   13.33    3.56
  15  14  11    6.42    3.51
  15  14  13   30.47    3.25
  15  15   0  590.02   44.23
  15  15   2  396.01   27.72
  15  15   4  188.28    9.90
  15  15   6    2.38    0.83
  15  15   8  119.80    9.48
  15  15  10  356.97   23.39
  15  15  12  254.57   15.56
  15  15  14   59.67    4.22
  16   0   0   33.10   26.95
  16   1   1    5.36    1.63
  16   1   3   94.71    4.44
  16   1   5   25.87    2.28
  16   1   7    5.39    1.64
  16   1   9  -75.76    3.74
  16   1  11  -27.19    6.36
  16   1  13    9.79    1.20
  16   1  15    2.42    1.92
  16   2   0 1067.29   64.13
  16   2   2 1755.75   75.79
  16   2   4  478.88   29.18
  16   2   6 1197.11   69.35
  16   2   8   28.34    7.04
  16   2  10  624.83   43.35
  16   2  12  441.16   32.50
  16   2  14  416.57   29.58
  16   3   1  104.22    5.56
  16   3   3  225.66    6.72
  16   3   5  102.09    4.02
  16   3   7   59.97    2.45
  16   3   9  -89.71    4.25
  16   3  11  -54.95    8.34
  16   3  13    6.55    1.06
  16   3  15    4.31    1.35
  16   4   0   31.00    5.92
  16   4   2  529.68   37.65
  16   4   4  120.56    8.92
  16   4   6  337.82   22.43
  16   4   8    2.39    5.00
  16   4  10  488.89   23.68
  16   4  12  463.91   32.84
  16   4  14  485.14   37.67
  16   5   1   20.39    1.71
  16   5   3  106.80    5.22
  16   5   5  137.49    7.10
  16   5   7  -13.62    4.78
  16   5   9  236.26   11.47
  16   5  11  -12.21    1.88
  16   5  13    6.65    1.23
  16   5  15   28.01    2.55
  16   6   0  773.36   52.02
  16   6   2 1383.54   73.51
  16   6   4  344.14   27.45
  16   6   6  701.21   45.97
  16   6   8  203.52   10.63
  16   6  10  -27.76    3.99
  16   6  12   22.90    2.10
  16   6  14   83.78    7.11
  16   7   1    4.20    1.14
  16   7   3   59.92    2.99
  16   7   5  -14.94    2.38
  16   7   7   50.23    7.26
  16   7   9  -63.92    3.84
  16   7  11    5.24    1.08
  16   7  13   30.95    3.35
  16   7  15   54.50    3.97
  16   8   0   82.78   10.00
  16   8   2   13.53    2.61
  16   8   4   28.58   11.80
  16   8   6  217.00   11.65
  16   8   8  -12.72    7.22
  16   8  10    5.35    1.43
  16   8  12   20.28    2.54
  16   8  14    9.01    3.24
  16   9   1  -66.73    4.03
  16   9   3  -98.56    4.98
  16   9   5  244.12    8.65
  16   9   7  -67.77    3.98
  16   9   9   10.76    2.34
  16   9  11   10.95    1.47
  16   9  13   37.85    4.13
  16   9  15   28.22    1.95
  16  10   0  902.62   53.44
  16  10   2  669.87   36.12
  16  10   4  507.06   26.68
  16  10   6  -34.42    3.31
  16  10   8    7.12    1.40
  16  10  10   99.69    8.53
  16  10  12  201.90   18.64
  16  10  14  193.50   16.94
  16  11   1  -25.74    6.46
  16  11   3  -74.04    3.71
  16  11   5  -12.27    1.32
  16  11   7    6.61    1.23
  16  11   9   12.83    2.08
  16  11  11   15.15    1.66
  16  11  13   11.69    1.38
  16  11  15   19.24    2.23
  16  12   0  948.84   66.88
  16  12   2  550.39   39.69
  16  12   4  532.69   39.83
  16  12   6   30.18    4.13
  16  12   8   18.33    3.26
  16  12  10  223.27   18.25
  16  12  12  427.94   32.10
  16  12  14  384.01   29.58
  16  13   1    8.01    1.24
  16  13   3    6.25    1.08
  16  13   5    6.00    1.07
  16  13   7   26.58    1.87
  16  13   9   61.36   20.75
  16  13  11   13.20    3.26
  16  13  13    8.86    1.31
  16  13  15    7.34    1.55
  16  14   0  436.91   29.62
  16  14   2  433.88   37.60
  16  14   4  525.74   42.66
  16  14   6   94.37    5.97
  16  14   8    0.28    1.57
  16  14  10  188.17   13.81
  16  14  12  441.50   45.68
  16  14  14  346.11   28.78
  16  15   1    3.42    1.64
  16  15   3   16.43   11.40
  16  15   5   23.68    1.77
  16  15   7   44.08    2.73
  16  15   9   27.43    2.88
  16  15  11   19.14    1.75
  16  15  13    4.94    1.07
  16  15  15    4.15    1.65
  16  16   0  992.59   88.74
  16  16   2 1104.41   88.52
  16  16   4  995.34   65.12
  16  16   6  315.49   19.77
  16  16   8    9.81    1.78
  16  16  10   49.90    4.27
  16  16  12  277.28   23.99
  16  16  14  193.78   18.96
  16  16  16  108.67   18.10
  17   1   0  384.52   17.66
  17   1   2  385.37   19.96
  17   1   4  197.75    9.07
  17   1   6   89.17    6.65
  17   1   8   73.98    9.48
  17   1  10  -46.51    4.65
  17   1  12    3.24    1.18
  17   1  14    0.47    2.08
  17   1  16    1.20    1.10
  17   2   1  315.05   13.58
  17   2   3  280.00   13.19
  17   2   5 1585.37   75.86
  17   2   7  -55.63    5.22
  17   2   9   63.23    7.22
  17   2  11  478.03   27.76
  17   2  13  627.38   35.50
  17   2  15  979.30   55.31
  17   3   0  238.14   12.16
  17   3   2  253.18   13.56
  17   3   4  214.69    7.99
  17   3   6   64.01    6.09
  17   3   8  223.72    7.77
  17   3  10    7.85    2.18
  17   3  12   17.76    1.55
  17   3  14   17.29    1.99
  17   3  16   15.83    2.83
  17   4   1  198.78    9.30
  17   4   3  209.73    7.51
  17   4   5 1051.44   38.06
  17   4   7  110.49    6.58
  17   4   9  -69.31    2.79
  17   4  11  142.74    6.13
  17   4  13  187.06   11.64
  17   4  15  506.96   29.75
  17   5   0 1790.11   80.32
  17   5   2 1430.18   56.76
  17   5   4 1115.12   48.16
  17   5   6  536.56   33.51
  17   5   8   89.48    8.26
  17   5  10   25.15    3.42
  17   5  12   38.82    2.49
  17   5  14   19.07    1.18
  17   5  16    0.81    0.75
  17   6   1   68.67    4.55
  17   6   3   53.66    5.66
  17   6   5  510.35   24.66
  17   6   7  101.17    9.70
  17   6   9   -4.33    1.36
  17   6  11    4.45    3.22
  17   6  13   13.65    1.09
  17   6  15   68.87    4.11
  17   7   0  -30.60    4.59
  17   7   2  -65.00    5.72
  17   7   4  134.59   13.00
  17   7   6   70.85    6.44
  17   7   8  -12.96    1.92
  17   7  10    0.63    1.10
  17   7  12    5.72    1.07
  17   7  14    7.48    1.02
  17   7  16    7.86    1.66
  17   8   1   58.62    6.83
  17   8   3  219.74    7.52
  17   8   5   98.61   12.18
  17   8   7  -10.56    1.48
  17   8   9   20.39    3.13
  17   8  11   35.78    3.17
  17   8  13   40.49    2.82
  17   8  15   21.82    1.71
  17   9   0  161.45    8.36
  17   9   2   64.00    6.55
  17   9   4  -63.05    4.25
  17   9   6   -2.54    2.35
  17   9   8   20.89    1.78
  17   9  10   38.41    3.31
  17   9  12   59.60    4.22
  17   9  14   15.36    1.54
  17   9  16    3.47    1.08
  17  10   1  -48.57    4.27
  17  10   3   13.84    2.69
  17  10   5   22.97    2.32
  17  10   7    1.84    1.08
  17  10   9   28.98    2.40
  17  10  11  104.77    7.71
  17  10  13  172.88   10.32
  17  10  15  196.29   15.38
  17  11   0  643.98   37.56
  17  11   2  468.71   23.82
  17  11   4  167.54    8.20
  17  11   6    0.05    0.93
  17  11   8   39.08    3.51
  17  11  10   89.92    6.23
  17  11  12  112.86    7.39
  17  11  14   28.52    3.12
  17  11  16   -0.75    1.17
  17  12   1    4.17    1.74
  17  12   3   23.14    2.48
  17  12   5   39.95    2.40
  17  12   7   11.59    1.38
  17  12   9   63.68    5.28
  17  12  11  113.29    8.98
  17  12  13  201.90   23.33
  17  12  15  216.71   16.92
  17  13   0  623.58   34.09
  17  13   2  525.99   38.28
  17  13   4  215.25   13.92
  17  13   6   13.68    0.91
  17  13   8   45.28    3.80
  17  13  10  171.51   14.18
  17  13  12  205.42   15.38
  17  13  14   60.69    4.19
  17  13  16   -0.27    1.03
  17  14   1   -0.01    1.36
  17  14   3   16.13    1.77
  17  14   5   25.78    2.00
  17  14   7    8.33    1.01
  17  14   9   19.86    3.39
  17  14  11   27.33    2.29
  17  14  13   57.66    4.67
  17  14  15   99.43    8.64
  17  15   0 1143.21   58.35
  17  15   2  886.41   45.97
  17  15   4  506.40   33.52
  17  15   6   68.34    2.74
  17  15   8   24.44    2.05
  17  15  10  209.39   15.73
  17  15  12  164.79   14.56
  17  15  14   83.35    6.92
  17  15  16    6.89    2.00
  17  16   1    0.17    1.36
  17  16   3   14.79    2.54
  17  16   5    1.20    0.80
  17  16   7    6.01    0.92
  17  16   9    1.83    0.93
  17  16  11    0.00    1.54
  17  16  13   -0.11    1.26
  17  16  15    5.35    1.53
  17  17   0  406.24   42.95
  17  17   2  236.47   18.14
  17  17   4   76.17    5.23
  17  17   6   -0.68    0.73
  17  17   8  106.06    6.93
  17  17  10  334.50   20.06
  17  17  12  318.50   21.01
  17  17  14  129.80   11.43
  17  17  16   19.26    2.16
  18   0   0  413.69   43.76
  18   1   1  -10.36    0.96
  18   1   3   -5.72    5.59
  18   1   5  -42.94    4.56
  18   1   7   53.00    7.32
  18   1   9  -11.86    1.37
  18   1  11    0.72    1.14
  18   1  13    5.05    1.24
  18   1  15    4.76    1.83
  18   1  17    0.63    0.93
  18   2   0   68.50    7.54
  18   2   2   15.21    4.31
  18   2   4  496.09   38.21
  18   2   6  252.91    9.03
  18   2   8   -0.86    6.44
  18   2  10  537.75   49.50
  18   2  12  187.03   15.64
  18   2  14  679.00   49.66
  18   2  16  256.19   19.49
  18   3   1   -5.72    2.86
  18   3   3   28.02   11.31
  18   3   5  169.70    5.58
  18   3   7  -70.26    4.22
  18   3   9   12.96    1.59
  18   3  11    7.90    1.29
  18   3  13   20.70    1.84
  18   3  15    1.48    1.09
  18   3  17    8.00    2.48
  18   4   0 1074.23   60.91
  18   4   2  434.86   32.40
  18   4   4 2230.02   76.79
  18   4   6  104.29    8.16
  18   4   8  153.27    9.19
  18   4  10    4.83    0.86
  18   4  12    5.75    1.24
  18   4  14  281.30   20.24
  18   4  16   83.50    6.23
  18   5   1  -26.47    5.84
  18   5   3  166.81    5.73
  18   5   5   65.84    5.00
  18   5   7   64.67    4.88
  18   5   9   83.55    5.67
  18   5  11   22.02    2.85
  18   5  13    3.06    1.30
  18   5  15    3.88    1.15
  18   5  17    7.57    1.41
  18   6   0  200.25    8.54
  18   6   2  258.71    8.36
  18   6   4  114.88    7.85
  18   6   6  -15.51    3.43
  18   6   8   40.89    3.14
  18   6  10   -1.54    1.15
  18   6  12    6.54    1.08
  18   6  14   89.30    5.47
  18   6  16   26.26    1.89
  18   7   1   58.93    6.75
  18   7   3  -72.21    3.82
  18   7   5   60.23    7.66
  18   7   7  215.09   15.87
  18   7   9  167.75   14.04
  18   7  11   10.81    4.58
  18   7  13    6.12    1.81
  18   7  15   16.85    1.59
  18   7  17   19.37    2.94
  18   8   0  -58.44    4.22
  18   8   2    2.01    7.62
  18   8   4  162.29   11.26
  18   8   6   39.33    4.09
  18   8   8  343.36   31.54
  18   8  10  187.62   25.86
  18   8  12  177.07   15.86
  18   8  14   22.10    2.79
  18   8  16   39.22    2.88
  18   9   1   -9.49    2.33
  18   9   3   16.61    1.97
  18   9   5   84.82    5.21
  18   9   7  139.92   11.97
  18   9   9   17.63    1.48
  18   9  11    8.09    1.41
  18   9  13   28.45    2.04
  18   9  15   21.42    2.26
  18   9  17   33.31    2.51
  18  10   0  719.92   54.50
  18  10   2  440.64   30.80
  18  10   4    7.17    1.98
  18  10   6   -1.34    1.66
  18  10   8  190.99   17.06
  18  10  10  397.58   38.21
  18  10  12  343.27   29.26
  18  10  14  204.01   17.37
  18  10  16  147.06   12.61
  18  11   1    2.46    1.74
  18  11   3    7.48    1.17
  18  11   5   20.96    1.36
  18  11   7    4.32    1.07
  18  11   9    7.72    1.50
  18  11  11   36.57    2.51
  18  11  13   24.62    2.05
  18  11  15   33.84    3.37
  18  11  17   20.15    2.09
  18  12   0  213.47   20.07
  18  12   2  250.11   19.64
  18  12   4    3.08    1.61
  18  12   6    8.13    1.78
  18  12   8  197.27   15.40
  18  12  10  355.38   35.58
  18  12  12  513.98   37.78
  18  12  14  266.69   24.90
  18  12  16  307.73   29.32
  18  13   1    4.49    1.04
  18  13   3   20.52    1.77
  18  13   5    2.73    0.97
  18  13   7    3.56    1.01
  18  13   9   31.12    2.25
  18  13  11   22.79    2.80
  18  13  13   42.33    3.22
  18  13  15   13.79    2.46
  18  13  17   21.72    2.18
  18  14   0  710.30   47.28
  18  14   2  706.59   55.49
  18  14   4  267.61   18.67
  18  14   6   87.88    5.36
  18  14   8   18.50    2.59
  18  14  10  197.18   14.36
  18  14  12  267.49   21.68
  18  14  14  300.35   30.83
  18  14  16  146.16   14.88
  18  15   1    1.80    1.14
  18  15   3    4.11    1.17
  18  15   5    5.05    1.14
  18  15   7   17.99    1.48
  18  15   9   23.03    6.66
  18  15  11   38.04    4.03
  18  15  13   12.91    2.86
  18  15  15   10.39    1.49
  18  15  17    2.92    0.93
  18  16   0  325.22   34.31
  18  16   2  230.39   20.64
  18  16   4   97.12   10.02
  18  16   6   30.47    2.25
  18  16   8   32.72    3.37
  18  16  10  144.37   13.58
  18  16  12  271.62   27.83
  18  16  14   99.30    9.89
  18  16  16   79.71    9.44
  18  17   1    0.21    1.04
  18  17   3    7.90    2.27
  18  17   5   11.99    3.20
  18  17   7   15.97    1.84
  18  17   9   36.83    4.27
  18  17  11   20.85    2.12
  18  17  13   20.15    1.83
  18  17  15    3.43    1.03
  18  17  17    2.38    0.90
  18  18   0  943.07   84.43
  18  18   2  755.07   56.22
  18  18   4  394.99   34.35
  18  18   6  243.87   19.20
  18  18   8   63.98    4.19
  18  18  10    3.97    1.20
  18  18  12    1.74    1.04
  18  18  14    5.47    1.40
  18  18  16    2.91    0.86
  18  18  18   16.15    4.07
  19   1   0  235.00    8.88
  19   1   2  222.74    8.20
  19   1   4  -31.48    3.94
  19   1   6  -21.55    1.43
  19   1   8    5.87    1.84
  19   1  10    3.98    1.13
  19   1  12    7.94    1.40
  19   1  14    2.43    1.93
  19   1  16   -0.79    1.23
  19   1  18    2.18    1.14
  19   2   1  238.32    9.62
  19   2   3  742.77   36.20
  19   2   5   -2.43    4.32
  19   2   7  130.56    8.59
  19   2   9   76.53    5.09
  19   2  11   34.37    3.74
  19   2  13  379.66   18.02
  19   2  15  180.38   13.52
  19   2  17  473.54   43.70
  19   3   0  879.09   36.36
  19   3   2  757.34   36.65
  19   3   4  365.15   18.19
  19   3   6   78.40    5.81
  19   3   8   14.04    1.20
  19   3  10    2.46    1.37
  19   3  12    5.46    1.76
  19   3  14    0.68    0.95
  19   3  16    7.14    2.97
  19   3  18    3.30    1.13
  19   4   1  -38.17    3.36
  19   4   3  337.84   17.21
  19   4   5    1.00    1.86
  19   4   7   69.94    3.91
  19   4   9   40.71    3.16
  19   4  11    3.68    0.84
  19   4  13  230.43   13.39
  19   4  15   59.15    4.82
  19   4  17  236.54   14.72
  19   5   0  -21.59    5.36
  19   5   2   -0.67    4.79
  19   5   4    1.86    2.09
  19   5   6   12.80    1.07
  19   5   8   44.75    2.43
  19   5  10   54.76    2.68
  19   5  12   28.36    1.95
  19   5  14    1.94    0.86
  19   5  16    9.35    2.22
  19   5  18    3.62    1.00
  19   6   1  -19.32    2.25
  19   6   3   85.65    5.70
  19   6   5   13.01    1.32
  19   6   7   17.66    4.78
  19   6   9    6.55    0.78
  19   6  11    2.68    0.75
  19   6  13   22.43    1.42
  19   6  15    3.05    2.56
  19   6  17   55.21    3.94
  19   7   0  178.30   20.41
  19   7   2  150.41    8.29
  19   7   4   64.47    3.92
  19   7   6   17.57    1.52
  19   7   8   17.65    1.44
  19   7  10   24.78    2.27
  19   7  12   40.94    3.24
  19   7  14   47.74    2.35
  19   7  16   25.64    1.59
  19   7  18    4.85    0.75
  19   8   1    5.63    1.06
  19   8   3   15.84    1.50
  19   8   5   47.21    2.45
  19   8   7   15.83    1.48
  19   8   9    7.99    1.07
  19   8  11   54.55    4.31
  19   8  13   19.04    1.75
  19   8  15   57.93    2.96
  19   8  17    3.18    4.42
  19   9   0  118.43    8.52
  19   9   2   90.60    5.84
  19   9   4   39.61    2.56
  19   9   6    6.99    0.95
  19   9   8    6.92    1.09
  19   9  10   39.27    3.37
  19   9  12   39.90    3.23
  19   9  14   53.36    3.50
  19   9  16   17.59    1.35
  19   9  18    1.38    0.75
  19  10   1    4.55    1.14
  19  10   3    3.26    1.00
  19  10   5   54.06    3.35
  19  10   7   26.64    2.06
  19  10   9   45.86    3.76
  19  10  11  130.66    7.61
  19  10  13  108.12    7.27
  19  10  15  170.38   13.77
  19  10  17   12.52    1.23
  19  11   0   56.62    5.27
  19  11   2   31.46    1.92
  19  11   4    3.18    0.83
  19  11   6    1.72    0.64
  19  11   8   51.22    3.25
  19  11  10  124.81    8.22
  19  11  12  131.66    8.93
  19  11  14   56.07    4.34
  19  11  16    7.97    1.23
  19  11  18    5.52    0.98
  19  12   1   11.25    3.67
  19  12   3    2.66    1.08
  19  12   5   27.16    1.76
  19  12   7   36.86    2.56
  19  12   9   38.58    3.14
  19  12  11  117.93    7.79
  19  12  13  117.26   12.35
  19  12  15  208.12   17.97
  19  12  17   35.46    3.08
  19  13   0  604.42   30.43
  19  13   2  517.57   31.30
  19  13   4  223.04   13.18
  19  13   6   21.63    1.81
  19  13   8   20.11    2.27
  19  13  10   96.68    7.73
  19  13  12  119.37    8.98
  19  13  14   60.09    4.81
  19  13  16    9.16    2.06
  19  13  18    0.73    0.76
  19  14   1   -1.35    1.01
  19  14   3   -1.42    1.00
  19  14   5    0.04    1.02
  19  14   7   54.19    2.79
  19  14   9   47.33    3.12
  19  14  11   54.99    5.40
  19  14  13   62.85    4.58
  19  14  15  116.25   10.61
  19  14  17   15.17    1.75
  19  15   0  235.51   19.04
  19  15   2  209.00   16.53
  19  15   4   66.87    4.79
  19  15   6   -0.08    0.66
  19  15   8   62.45    3.71
  19  15  10  169.07   11.43
  19  15  12  226.08   14.48
  19  15  14   78.64    6.49
  19  15  16   14.37    1.87
  19  15  18    1.00    0.89
  19  16   1   -0.38    0.93
  19  16   3    1.89    1.27
  19  16   5   15.92    5.51
  19  16   7   23.82    1.75
  19  16   9   20.24    1.47
  19  16  11   11.93    2.73
  19  16  13    7.99    1.26
  19  16  15    9.36    1.36
  19  16  17    4.60    0.93
  19  17   0  695.53   45.37
  19  17   2  445.96   31.30
  19  17   4  203.73   12.28
  19  17   6   60.22    4.33
  19  17   8   -0.33    0.86
  19  17  10   13.11    1.47
  19  17  12   33.30    3.63
  19  17  14   15.90    1.83
  19  17  16    4.49    1.08
  19  17  18    0.85    0.79
  19  18   1    3.77    2.14
  19  18   3    4.43    1.78
  19  18   5    2.66    1.03
  19  18   7    4.79    0.79
  19  18   9    0.98    0.66
  19  18  11    7.59    1.15
  19  18  13    3.23    0.81
  19  18  15    0.57    0.80
  19  18  17    0.67    0.79
  19  19   0   57.43    6.12
  19  19   2   50.04    5.15
  19  19   4    5.61    1.06
  19  19   6   -0.12    0.90
  19  19   8    8.08    1.14
  19  19  10   20.26    1.95
  19  19  12   39.88    4.24
  19  19  14   26.64    4.28
  19  19  16    3.99    1.18
  19  19  18    1.00    0.80
  20   0   0  255.28   38.19
  20   1   1  -20.27    1.40
  20   1   3   -0.78    5.33
  20   1   5    2.66    0.73
  20   1   7   18.76    1.71
  20   1   9    5.53    1.44
  20   1  11   14.03    1.53
  20   1  13    4.31    1.03
  20   1  15    1.71    0.92
  20   1  17    2.85    1.02
  20   1  19   -0.42    1.87
  20   2   0  -13.65    1.44
  20   2   2  112.98    6.89
  20   2   4   27.21    3.39
  20   2   6   64.75    4.87
  20   2   8  137.09   15.15
  20   2  10    6.61    2.37
  20   2  12  247.91   25.01
  20   2  14   39.98    3.98
  20   2  16  335.63   27.66
  20   2  18   38.40    4.38
  20   3   1   -7.73    1.00
  20   3   3    4.87    1.75
  20   3   5   48.86    3.51
  20   3   7   48.39    2.66
  20   3   9   98.71    5.18
  20   3  11   57.78    6.07
  20   3  13   23.57    1.72
  20   3  15    2.60    1.00
  20   3  17    4.17    1.19
  20   3  19    0.92    1.52
  20   4   0  176.74   12.08
  20   4   2   22.50    3.06
  20   4   4   61.42    3.47
  20   4   6    1.18    1.06
  20   4   8   41.96    3.08
  20   4  10    7.23    1.26
  20   4  12   71.48    6.15
  20   4  14   18.53    2.65
  20   4  16  177.58   19.53
  20   4  18    6.72    1.99
  20   5   1    3.80    0.93
  20   5   3   49.09    3.22
  20   5   5   85.80    3.39
  20   5   7  279.49   11.43
  20   5   9  215.17   12.40
  20   5  11   97.56    5.78
  20   5  13    3.03    0.91
  20   5  15    4.51    0.91
  20   5  17    2.62    1.08
  20   5  19   16.38    7.06
  20   6   0    7.85    1.09
  20   6   2   51.70    4.02
  20   6   4    3.14    1.58
  20   6   6  199.81   14.01
  20   6   8   63.21    4.85
  20   6  10  301.92   21.61
  20   6  12   15.41    1.59
  20   6  14   54.81    6.19
  20   6  16   38.05    3.90
  20   6  18   -0.35    1.15
  20   7   1   16.83    1.58
  20   7   3   64.83    4.26
  20   7   5  339.84   17.72
  20   7   7  342.37   22.20
  20   7   9  239.50   17.90
  20   7  11   22.03    2.97
  20   7  13    1.08    0.64
  20   7  15   26.57    2.01
  20   7  17   15.72    1.99
  20   7  19    6.80    1.03
  20   8   0  190.21   29.22
  20   8   2  111.45   10.55
  20   8   4   33.27    2.97
  20   8   6   66.86    4.85
  20   8   8  124.18    9.67
  20   8  10  186.15   13.20
  20   8  12  123.60   11.74
  20   8  14   81.44    6.02
  20   8  16    0.42    0.69
  20   8  18    0.17    0.52
  20   9   1    4.21    0.95
  20   9   3  102.92    6.13
  20   9   5  222.01    9.68
  20   9   7  223.63   12.22
  20   9   9   65.05    9.62
  20   9  11    7.59    1.77
  20   9  13   35.49    2.49
  20   9  15   31.65    2.01
  20   9  17   37.73    3.58
  20   9  19   12.26    1.23
  20  10   0   16.27    3.52
  20  10   2    5.36    1.03
  20  10   4    6.83    1.40
  20  10   6  350.63   23.28
  20  10   8  216.55   16.17
  20  10  10  468.74   34.02
  20  10  12  364.70   25.98
  20  10  14  362.03   36.14
  20  10  16    1.69    0.92
  20  10  18    0.08    0.73
  20  11   1   13.94    1.57
  20  11   3   46.00    3.51
  20  11   5   91.48    5.67
  20  11   7   20.87    1.70
  20  11   9    4.98    1.01
  20  11  11   38.92    3.07
  20  11  13   48.79    3.92
  20  11  15   69.65    5.81
  20  11  17   22.63    2.29
  20  11  19   22.16    2.46
  20  12   0  402.90   33.79
  20  12   2  299.32   27.78
  20  12   4   64.20    4.75
  20  12   6   14.26    1.65
  20  12   8  104.85    9.71
  20  12  10  263.21   19.64
  20  12  12  296.93   25.75
  20  12  14  196.84   15.61
  20  12  16   17.55    2.25
  20  12  18    1.65    2.56
  20  13   1    3.31    1.09
  20  13   3   22.66    2.25
  20  13   5    1.35    0.84
  20  13   7    6.61    2.44
  20  13   9   32.44    2.09
  20  13  11   55.99    3.60
  20  13  13   83.18    7.21
  20  13  15   40.33    3.53
  20  13  17   37.83    3.76
  20  13  19   10.55    1.37
  20  14   0   59.50    5.69
  20  14   2   31.82    3.48
  20  14   4   16.00    1.86
  20  14   6   66.31    7.83
  20  14   8   74.03    5.96
  20  14  10  291.30   27.84
  20  14  12  220.54   21.14
  20  14  14  262.12   22.65
  20  14  16    9.14    1.84
  20  14  18    1.20    0.83
  20  15   1    1.30    1.00
  20  15   3    0.92    1.14
  20  15   5    6.94    2.49
  20  15   7   20.06    1.63
  20  15   9   31.30    2.05
  20  15  11   62.68    4.93
  20  15  13   35.22    3.26
  20  15  15   38.08    3.57
  20  15  17   17.74    3.45
  20  15  19    6.95    1.20
  20  16   0  331.15   32.51
  20  16   2  306.02   27.05
  20  16   4  151.94   16.18
  20  16   6   33.81    5.78
  20  16   8   -0.23    0.73
  20  16  10    0.63    0.83
  20  16  12   33.87    4.42
  20  16  14    5.47    1.43
  20  16  16    3.80    0.78
  20  16  18    2.28    2.04
  20  17   1    3.01    1.01
  20  17   3    6.18    1.06
  20  17   5    4.32    1.03
  20  17   7   14.84    1.47
  20  17   9   36.92    3.62
  20  17  11   25.70    2.40
  20  17  13   30.26    3.34
  20  17  15   18.45    1.82
  20  17  17    6.30    1.17
  20  17  19    3.13    1.00
  20  18   0   66.02    8.30
  20  18   2   25.32    4.08
  20  18   4    5.74    1.10
  20  18   6   -1.99    0.81
  20  18   8   -0.22    0.53
  20  18  10    1.61    0.78
  20  18  12    1.47    0.83
  20  18  14    3.24    0.84
  20  18  16   -1.04    0.86
  20  18  18    0.85    0.89
  20  19   1   -2.11    0.89
  20  19   3   -0.85    1.03
  20  19   5    4.82    1.03
  20  19   7   11.43    3.92
  20  19   9   12.82    1.43
  20  19  11   23.87    2.29
  20  19  13    9.55    1.40
  20  19  15   10.57    1.43
  20  19  17    4.75    1.07
  20  19  19    0.41    0.83
  20  20   0  384.26   47.36
  20  20   2  450.61   42.19
  20  20   4  166.23   18.91
  20  20   6   84.77    9.16
  20  20   8   64.29    5.81
  20  20  10  129.40   12.29
  20  20  12   23.91    3.52
  20  20  14    7.80    1.76
  20  20  16    1.61    0.85
  20  20  18    1.74    0.93
  20  20  20   36.81    7.79
  21   1   0   32.78    2.71
  21   1   2   24.05    2.57
  21   1   4    0.75    0.76
  21   1   6    0.84    0.69
  21   1   8    8.79    1.69
  21   1  10    9.04    1.00
  21   1  12    5.85    1.14
  21   1  14    3.11    1.07
  21   1  16    3.68    1.08
  21   1  18   -0.01    1.78
  21   1  20   -1.12    0.81
  21   2   1   19.33    1.49
  21   2   3    1.99    1.09
  21   2   5   43.95    2.92
  21   2   7   15.29    1.12
  21   2   9   34.03    2.69
  21   2  11   67.39    4.07
  21   2  13    5.92    1.71
  21   2  15   98.15    9.25
  21   2  17   10.96    1.43
  21   2  19  258.93   23.52
  21   3   0    4.08    4.85
  21   3   2    1.30    0.86
  21   3   4    6.53    1.89
  21   3   6   50.04    2.62
  21   3   8   48.39    2.89
  21   3  10   38.73    2.42
  21   3  12   32.97    2.65
  21   3  14    7.46    1.52
  21   3  16    7.51    1.67
  21   3  18   10.87    1.58
  21   3  20    1.52    0.96
  21   4   1    1.18    0.75
  21   4   3    3.20    0.85
  21   4   5    6.58    1.25
  21   4   7   37.17    2.39
  21   4   9   10.32    1.48
  21   4  11   24.78    1.61
  21   4  13    2.11    1.06
  21   4  15   38.99    3.86
  21   4  17    3.67    0.97
  21   4  19   57.89    5.15
  21   5   0   71.73    3.73
  21   5   2   48.81    3.25
  21   5   4   11.53    5.95
  21   5   6   41.00    1.48
  21   5   8   51.12    2.75
  21   5  10   26.24    1.52
  21   5  12    6.93    0.89
  21   5  14    1.29    0.79
  21   5  16   15.58    1.49
  21   5  18   10.60    1.23
  21   5  20    1.95    0.86
  21   6   1    2.78    1.25
  21   6   3   44.67    2.29
  21   6   5   42.60    1.43
  21   6   7   80.45    3.17
  21   6   9    3.67    0.57
  21   6  11    4.13    0.63
  21   6  13   15.51    1.30
  21   6  15    8.52    1.00
  21   6  17   -1.67    0.81
  21   6  19   25.24    2.52
  21   7   0   15.38    1.44
  21   7   2   17.76    1.58
  21   7   4   38.51    2.35
  21   7   6   82.69    7.77
  21   7   8   30.97    1.78
  21   7  10    7.67    0.76
  21   7  12    1.02    0.58
  21   7  14    7.79    0.67
  21   7  16   28.05    1.80
  21   7  18   16.54    1.74
  21   7  20    2.79    0.79
  21   8   1    8.30    1.04
  21   8   3   56.52    2.97
  21   8   5   50.71    3.74
  21   8   7   28.51    1.75
  21   8   9   17.26    1.49
  21   8  11   17.14    1.50
  21   8  13   75.57    4.67
  21   8  15    9.67    0.66
  21   8  17    3.87    0.63
  21   8  19   18.02    1.49
  21   9   0   39.05    4.42
  21   9   2   30.83    3.03
  21   9   4   10.38    1.58
  21   9   6    4.90    0.95
  21   9   8   19.47    1.38
  21   9  10   48.32    3.35
  21   9  12   45.18    3.20
  21   9  14   33.24    2.33
  21   9  16   30.52    2.08
  21   9  18    6.36    0.66
  21   9  20    7.11    2.26
  21  10   1   14.95    4.65
  21  10   3   50.50    3.35
  21  10   5   26.42    1.81
  21  10   7    6.86    0.75
  21  10   9   51.14    3.71
  21  10  11   71.74    6.36
  21  10  13  124.88    7.43
  21  10  15   20.22    1.91
  21  10  17   11.41    1.40
  21  10  19    9.99    1.00
  21  11   0  114.52    8.48
  21  11   2   70.25    5.80
  21  11   4   22.84    1.57
  21  11   6    4.10    0.74
  21  11   8   15.89    1.21
  21  11  10   71.07    6.10
  21  11  12   70.17    4.93
  21  11  14   41.19    3.80
  21  11  16   20.22    1.80
  21  11  18    3.05    0.70
  21  11  20    0.55    0.61
  21  12   1    6.54    2.42
  21  12   3   34.15    3.88
  21  12   5   10.89    2.69
  21  12   7    8.14    5.13
  21  12   9   44.82    4.67
  21  12  11   71.33    5.30
  21  12  13  116.00    8.37
  21  12  15   27.89    2.26
  21  12  17   13.62    1.46
  21  12  19    2.09    0.66
  21  13   0    7.77    1.43
  21  13   2    6.04    1.07
  21  13   4    1.09    1.36
  21  13   6   11.25    0.91
  21  13   8   78.77    5.23
  21  13  10  141.00    9.27
  21  13  12  145.76   13.48
  21  13  14   62.96    5.17
  21  13  16   21.48    2.25
  21  13  18   -0.35    0.79
  21  13  20    2.09    0.70
  21  14   1    3.24    1.07
  21  14   3    7.79    1.78
  21  14   5    1.89    1.44
  21  14   7    9.20    1.06
  21  14   9   41.48    2.97
  21  14  11   35.21    3.24
  21  14  13   61.46    6.24
  21  14  15   14.35    1.77
  21  14  17    9.66    1.25
  21  14  19    0.67    0.84
  21  15   0  138.29   25.46
  21  15   2   87.66    8.05
  21  15   4   55.28    5.29
  21  15   6    6.37    1.06
  21  15   8    8.64    0.64
  21  15  10   20.51    2.04
  21  15  12   28.86    2.34
  21  15  14    9.79    1.29
  21  15  16    5.16    0.97
  21  15  18    1.21    1.41
  21  15  20    2.08    0.83
  21  16   1    2.45    1.12
  21  16   3    9.83    2.55
  21  16   5   13.69    1.17
  21  16   7   27.50    1.66
  21  16   9   26.23    1.74
  21  16  11   25.85    2.55
  21  16  13   13.69    1.47
  21  16  15    3.56    0.83
  21  16  17    5.22    1.03
  21  16  19    5.81    1.44
  21  17   0   19.82    3.51
  21  17   2    9.61    1.87
  21  17   4    1.86    0.87
  21  17   6   -0.87    1.48
  21  17   8    6.31    0.75
  21  17  10   11.43    1.35
  21  17  12   11.18    1.42
  21  17  14   11.78    1.31
  21  17  16    5.10    1.00
  21  17  18   -0.04    0.84
  21  17  20    0.42    0.79
  21  18   1   -0.36    1.02
  21  18   3    7.43    1.34
  21  18   5    9.64    1.23
  21  18   7   16.04    1.58
  21  18   9    7.82    0.89
  21  18  11    5.26    0.86
  21  18  13    0.58    0.69
  21  18  15    0.93    0.86
  21  18  17    0.11    1.08
  21  18  19    9.31    2.49
  21  19   0  294.15   20.17
  21  19   2  198.02   16.76
  21  19   4   75.11    7.40
  21  19   6   29.44    2.79
  21  19   8   13.02    1.32
  21  19  10   16.01    7.01
  21  19  12    0.19    0.74
  21  19  14    2.26    0.83
  21  19  16    6.53    1.48
  21  19  18    7.08    1.29
  21  19  20    2.96    0.86
  21  20   1   -1.27    0.90
  21  20   3    2.94    0.98
  21  20   5    1.37    1.00
  21  20   7    2.85    0.73
  21  20   9    3.79    0.70
  21  20  11    2.51    0.66
  21  20  13    4.37    2.12
  21  20  15    1.66    0.80
  21  20  17    1.14    0.89
  21  20  19    0.98    0.93
  21  21   0    2.32    1.17
  21  21   2    3.13    1.07
  21  21   4    9.07    1.06
  21  21   6    7.21    1.24
  21  21   8    0.49    0.73
  21  21  10    0.90    0.49
  21  21  12    1.78    1.01
  21  21  14    4.17    1.13
  21  21  16    5.62    1.20
  21  21  18   12.10    1.92
  21  21  20    9.76    2.26
  22   0   0   12.63    2.79
  22   1   1    0.08    1.30
  22   1   3    4.39    1.15
  22   1   5   11.35    1.17
  22   1   7   28.21    1.93
  22   1   9   16.19    1.65
  22   1  11   17.15    1.54
  22   1  13    5.76    1.49
  22   1  15    0.57    1.00
  22   1  17   -1.46    0.98
  22   1  19   -0.18    0.95
  22   1  21    0.91    0.93
  22   2   0   23.00    2.31
  22   2   2   86.22    8.70
  22   2   4   33.55    3.24
  22   2   6   57.82    3.94
  22   2   8   19.01    1.97
  22   2  10   28.71    3.13
  22   2  12    1.47    1.12
  22   2  14   14.84    1.93
  22   2  16   14.33    2.88
  22   2  18   47.23    6.09
  22   2  20    9.32    1.74
  22   3   1    4.83    2.62
  22   3   3   63.73    3.94
  22   3   5  206.83    9.51
  22   3   7  155.14    7.97
  22   3   9  158.10   10.45
  22   3  11   98.13    7.00
  22   3  13   24.35    2.14
  22   3  15    2.91    1.08
  22   3  17    6.75    1.25
  22   3  19    3.63    0.95
  22   3  21   -0.49    0.97
  22   4   0   10.53    1.64
  22   4   2   30.07    3.97
  22   4   4   21.14    3.90
  22   4   6   68.52    4.15
  22   4   8   33.31    3.59
  22   4  10    1.54    1.81
  22   4  12   29.77    3.59
  22   4  14    9.59    1.15
  22   4  16    6.63    1.36
  22   4  18   20.23    2.21
  22   4  20    8.36    1.31
  22   5   1   12.46    1.25
  22   5   3  209.20    9.55
  22   5   5  375.23   16.32
  22   5   7  427.24   20.92
  22   5   9  293.66   19.32
  22   5  11  155.49    9.67
  22   5  13    3.31    0.92
  22   5  15    6.07    0.92
  22   5  17   11.13    1.55
  22   5  19    5.75    1.27
  22   5  21    1.93    1.01
  22   6   0  132.78    8.42
  22   6   2   67.21    4.45
  22   6   4   61.19    3.92
  22   6   6    3.18    0.68
  22   6   8   71.75    4.71
  22   6  10   41.99    4.85
  22   6  12   32.72    3.23
  22   6  14    1.64    0.79
  22   6  16    4.85    1.00
  22   6  18    5.92    1.24
  22   6  20    5.05    1.02
  22   7   1   24.33    1.78
  22   7   3  152.59    8.77
  22   7   5  444.50   22.67
  22   7   7  317.94   18.94
  22   7   9  199.86   10.97
  22   7  11   53.98    2.88
  22   7  13    2.94    0.63
  22   7  15   28.30    2.03
  22   7  17   20.47    2.39
  22   7  19    9.79    1.55
  22   7  21    2.73    0.89
  22   8   0   24.22    2.05
  22   8   2   21.30    1.82
  22   8   4   24.14    2.05
  22   8   6   76.44    4.90
  22   8   8  327.44   28.62
  22   8  10  206.11   17.09
  22   8  12  174.21   11.80
  22   8  14   17.04    1.34
  22   8  16    6.21    0.75
  22   8  18   15.29    3.01
  22   8  20   -0.16    0.74
  22   9   1   17.52    2.51
  22   9   3  170.24   11.66
  22   9   5  265.25   15.85
  22   9   7  207.57   17.50
  22   9   9   40.95    2.79
  22   9  11    9.71    1.30
  22   9  13   21.77    2.69
  22   9  15   36.57    2.11
  22   9  17   37.72    2.94
  22   9  19    8.68    1.06
  22   9  21    6.72    1.04
  22  10   0  107.23   11.19
  22  10   2   26.03    2.94
  22  10   4    1.00    1.26
  22  10   6   32.20    2.75
  22  10   8  181.90   13.98
  22  10  10  195.06   14.21
  22  10  12  153.02   14.08
  22  10  14   25.17    2.31
  22  10  16    4.16    0.89
  22  10  18    8.25    0.95
  22  10  20    7.31    1.14
  22  11   1   35.03   20.52
  22  11   3  106.07    8.18
  22  11   5  181.94   12.90
  22  11   7   49.54    2.78
  22  11   9   10.62    1.71
  22  11  11    8.03    0.91
  22  11  13   29.60    2.44
  22  11  15   52.26    3.97
  22  11  17   30.61    2.72
  22  11  19   13.30    1.48
  22  11  21    4.60    0.95
  22  12   0    0.57    0.93
  22  12   2    0.70    0.89
  22  12   4   20.04    2.20
  22  12   6   41.14    5.29
  22  12   8  193.92   15.16
  22  12  10  173.51   14.99
  22  12  12  223.42   22.57
  22  12  14   16.51    1.98
  22  12  16    4.20    0.83
  22  12  18   14.43    5.83
  22  12  20    8.30    1.35
  22  13   1    6.93    1.64
  22  13   3   25.46    3.02
  22  13   5    6.64    1.01
  22  13   7    3.31    0.61
  22  13   9   17.79    1.42
  22  13  11   20.05    1.93
  22  13  13   52.31    4.84
  22  13  15   34.14    2.96
  22  13  17   29.02    2.86
  22  13  19    7.32    1.36
  22  13  21    5.47    1.31
  22  14   0   33.75    3.75
  22  14   2   15.75    2.17
  22  14   4   10.74    1.18
  22  14   6    2.85    1.09
  22  14   8   17.23    1.46
  22  14  10   29.04    3.90
  22  14  12   15.57    1.98
  22  14  14    1.44    0.81
  22  14  16    0.95    0.89
  22  14  18    2.18    1.01
  22  14  20    3.80    1.15
  22  15   1   -0.50    1.13
  22  15   3    0.74    1.06
  22  15   5    8.05    1.30
  22  15   7   25.67    1.97
  22  15   9   51.24    3.58
  22  15  11   55.66    4.21
  22  15  13   31.41    3.31
  22  15  15   31.35    3.70
  22  15  17   12.82    1.78
  22  15  19    7.26    1.82
  22  15  21    2.03    0.69
  22  16   0   26.31    5.55
  22  16   2   11.36    2.45
  22  16   4    8.00    1.91
  22  16   6    4.34    0.90
  22  16   8    7.65    0.76
  22  16  10    2.49    1.18
  22  16  12    2.71    0.80
  22  16  14    0.40    0.80
  22  16  16    0.70    0.96
  22  16  18    1.74    0.87
  22  16  20    1.34    1.12
  22  17   1    0.32    0.95
  22  17   3    4.88    1.14
  22  17   5   10.98    1.42
  22  17   7   18.99    2.29
  22  17   9   42.57    3.77
  22  17  11   26.37    2.43
  22  17  13   22.33    2.29
  22  17  15   10.45    1.72
  22  17  17    6.10    1.29
  22  17  19    3.85    1.01
  22  17  21    1.13    0.67
  22  18   0  105.72   10.63
  22  18   2   45.37    5.10
  22  18   4   19.99    3.13
  22  18   6    4.43    1.04
  22  18   8   14.07    2.15
  22  18  10    6.68    0.87
  22  18  12    6.21    1.44
  22  18  14    3.13    0.95
  22  18  16    1.31    0.80
  22  18  18   12.50    2.75
  22  18  20   26.36    4.39
  22  19   1   -0.24    1.07
  22  19   3    4.33    1.08
  22  19   5    5.35    1.32
  22  19   7    8.47    1.18
  22  19   9    9.92    1.14
  22  19  11   13.24    1.42
  22  19  13    4.41    0.92
  22  19  15    6.80    1.01
  22  19  17    4.88    1.03
  22  19  19   -0.62    0.76
  22  19  21    0.25    0.73
  22  20   0    0.64    0.95
  22  20   2    6.13    1.34
  22  20   4   11.48    2.10
  22  20   6    2.78    1.18
  22  20   8    0.74    0.74
  22  20  10    7.27    1.48
  22  20  12    8.97    2.25
  22  20  14    2.28    0.95
  22  20  16    0.02    1.12
  22  20  18   37.96    5.29
  22  20  20   75.86    9.42
  22  21   1    0.90    0.86
  22  21   3   -0.45    0.93
  22  21   5    2.32    1.07
  22  21   7    2.90    1.29
  22  21   9    7.04    1.47
  22  21  11    3.24    0.62
  22  21  13    5.04    1.00
  22  21  15    3.91    1.57
  22  21  17    1.41    1.27
  22  21  19    0.68    0.70
  22  21  21    2.06    1.15
  22  22   0   65.11   12.80
  22  22   2   17.14    2.82
  22  22   4   29.41    5.87
  22  22   6   30.23    4.27
  22  22   8  149.27   21.63
  22  22  10  153.78   11.71
  22  22  12  200.51   12.74
  22  22  14   82.90    8.47
  22  22  16    3.18    1.04
  22  22  18   18.80    2.92
  22  22  20   55.15    7.51
  22  22  22   30.78    9.31
  23   1   0    7.61    2.55
  23   1   2    3.11    1.23
  23   1   4    9.27    2.50
  23   1   6    3.79    0.61
  23   1   8   12.51    1.06
  23   1  10    9.84    1.19
  23   1  12    5.58    1.00
  23   1  14   -0.05    1.00
  23   1  16    0.85    0.87
  23   1  18    2.56    1.00
  23   1  20    1.25    0.98
  23   1  22    3.22    2.45
  23   2   1    3.92    0.97
  23   2   3    6.95    1.21
  23   2   5   42.15    3.24
  23   2   7   10.30    1.03
  23   2   9   12.72    1.18
  23   2  11    3.53    1.43
  23   2  13    3.31    0.90
  23   2  15   26.89    3.18
  23   2  17    2.56    0.97
  23   2  19    7.29    1.09
  23   2  21   10.86    4.08
  23   3   0    4.26    1.65
  23   3   2    6.97    1.59
  23   3   4   32.61    2.15
  23   3   6   93.61    4.09
  23   3   8  114.64    6.47
  23   3  10   96.35    5.51
  23   3  12   26.34    2.67
  23   3  14    4.09    0.96
  23   3  16    4.55    0.92
  23   3  18   13.10    1.94
  23   3  20    6.82    1.13
  23   3  22    0.83    0.90
  23   4   1   25.17   20.36
  23   4   3   35.03    2.49
  23   4   5   87.43    4.48
  23   4   7    5.50    0.93
  23   4   9   24.86    2.63
  23   4  11   -0.70    0.79
  23   4  13    0.92    1.94
  23   4  15   10.89    1.38
  23   4  17    0.16    0.86
  23   4  19    7.08    1.09
  23   4  21    8.42    1.38
  23   5   0   14.43    1.20
  23   5   2   41.19    2.23
  23   5   4   94.02    4.36
  23   5   6  109.92    4.60
  23   5   8  133.22    6.46
  23   5  10  109.73    7.26
  23   5  12   24.14    1.75
  23   5  14    1.95    0.93
  23   5  16   12.78    1.44
  23   5  18   25.95    2.72
  23   5  20   13.76    2.17
  23   5  22    3.25    0.89
  23   6   1    3.85    0.62
  23   6   3   88.41    4.31
  23   6   5  112.08    4.37
  23   6   7   16.58    0.86
  23   6   9   10.56    0.70
  23   6  11    7.88    0.95
  23   6  13    5.72    0.79
  23   6  15   13.34    1.34
  23   6  17    0.68    0.80
  23   6  19    1.86    0.87
  23   6  21   14.44    2.28
  23   7   0   44.48    2.46
  23   7   2   12.62    1.76
  23   7   4    7.17    1.02
  23   7   6   16.70    0.81
  23   7   8   34.61    1.49
  23   7  10   21.45    3.53
  23   7  12    1.24    0.70
  23   7  14    8.03    1.15
  23   7  16   12.76    1.17
  23   7  18   14.83    1.53
  23   7  20   11.35    1.64
  23   7  22    1.78    0.90
  23   8   1    9.66    0.97
  23   8   3  110.48    6.13
  23   8   5  132.89    6.00
  23   8   7   35.17    1.49
  23   8   9    1.27    0.72
  23   8  11   14.44    0.97
  23   8  13    5.53    0.66
  23   8  15   10.63    1.01
  23   8  17    1.44    0.59
  23   8  19    2.62    1.42
  23   8  21   58.74    6.21
  23   9   0    5.92    1.02
  23   9   2    9.98    1.13
  23   9   4   30.29    2.29
  23   9   6    9.89    0.72
  23   9   8    3.92    2.27
  23   9  10    3.03    1.42
  23   9  12    3.81    0.73
  23   9  14   18.37    1.13
  23   9  16   15.10    1.08
  23   9  18   16.85    1.78
  23   9  20    5.52    1.31
  23   9  22    0.32    0.76
  23  10   1   12.57    1.18
  23  10   3   87.10    5.38
  23  10   5  104.56    6.14
  23  10   7   18.92    1.10
  23  10   9    1.42    0.98
  23  10  11   29.18    2.54
  23  10  13    9.05    0.80
  23  10  15    7.21    0.70
  23  10  17    1.47    0.50
  23  10  19    2.22    0.57
  23  10  21   99.22    7.89
  23  11   0    7.62    1.03
  23  11   2    5.66    1.53
  23  11   4    2.10    1.46
  23  11   6   13.25    4.62
  23  11   8   13.90    1.01
  23  11  10   20.66    1.67
  23  11  12   37.38    3.12
  23  11  14   32.20    2.62
  23  11  16    9.59    0.95
  23  11  18    3.52    0.58
  23  11  20    0.47    0.50
  23  11  22    1.61    0.58
  23  12   1    5.92    1.81
  23  12   3   26.20    4.19
  23  12   5   24.19    1.65
  23  12   7    2.71    1.09
  23  12   9    5.17    0.83
  23  12  11   32.96    3.43
  23  12  13    5.61    0.81
  23  12  15    3.24    0.75
  23  12  17    0.70    0.66
  23  12  19    0.95    0.62
  23  12  21   95.61    6.27
  23  13   0    3.54    1.00
  23  13   2    8.70    5.13
  23  13   4   -0.90    0.89
  23  13   6    5.97    0.85
  23  13   8    5.26    0.67
  23  13  10    9.08    0.87
  23  13  12    4.16    0.79
  23  13  14    3.35    0.79
  23  13  16    2.63    0.76
  23  13  18    1.53    0.67
  23  13  20    1.18    0.57
  23  13  22    3.36    0.78
  23  14   1    0.76    1.59
  23  14   3   11.10    5.73
  23  14   5    0.91    0.85
  23  14   7    6.15    0.86
  23  14   9   18.52    1.09
  23  14  11   18.18    1.65
  23  14  13    6.94    1.99
  23  14  15    1.77    0.93
  23  14  17    2.12    0.80
  23  14  19    0.49    0.73
  23  14  21   11.98    1.53
  23  15   0   34.71    2.88
  23  15   2   29.83    3.53
  23  15   4   10.76    1.36
  23  15   6   14.32    1.48
  23  15   8   12.95    1.08
  23  15  10    8.14    1.10
  23  15  12    4.37    0.73
  23  15  14    2.25    0.87
  23  15  16    2.26    1.43
  23  15  18   -0.47    0.80
  23  15  20    1.29    0.70
  23  15  22    0.89    0.63
  23  16   1    0.83    1.00
  23  16   3    3.56    0.89
  23  16   5   15.46    1.61
  23  16   7   16.06    1.37
  23  16   9   14.09    1.04
  23  16  11    9.02    0.85
  23  16  13    1.14    0.73
  23  16  15    2.17    0.72
  23  16  17    6.43    1.30
  23  16  19    4.02    0.86
  23  16  21    0.62    0.75
  23  17   0    4.55    1.09
  23  17   2    0.66    1.12
  23  17   4    1.93    1.04
  23  17   6   -0.79    1.18
  23  17   8   -0.02    0.79
  23  17  10    2.18    0.83
  23  17  12   -1.18    0.64
  23  17  14    2.17    0.78
  23  17  16    9.14    1.43
  23  17  18    4.30    0.93
  23  17  20    3.17    2.10
  23  17  22    2.44    1.88
  23  18   1    5.28    1.02
  23  18   3   11.26    1.41
  23  18   5   27.03    3.48
  23  18   7   15.80    1.50
  23  18   9   13.41    1.19
  23  18  11    1.63    0.58
  23  18  13    0.72    0.73
  23  18  15    1.17    0.87
  23  18  17    5.90    1.25
  23  18  19    7.66    1.21
  23  18  21    2.21    0.81
  23  19   0    7.33    1.83
  23  19   2    9.89    1.18
  23  19   4   10.50    2.15
  23  19   6    2.14    0.97
  23  19   8    0.25    0.67
  23  19  10    2.84    0.66
  23  19  12    1.81    0.63
  23  19  14    0.47    0.70
  23  19  16    5.85    2.42
  23  19  18    8.65    1.94
  23  19  20    3.41    1.07
  23  19  22   -1.17    0.68
  23  20   1    3.16    1.07
  23  20   3    5.61    1.26
  23  20   5   22.14    3.06
  23  20   7   10.74    2.09
  23  20   9    6.08    0.87
  23  20  11    1.46    0.47
  23  20  13    2.10    1.38
  23  20  15    1.18    1.25
  23  20  17    3.88    0.96
  23  20  19    4.38    1.74
  23  20  21    1.91    1.07
  23  21   0   12.57    2.03
  23  21   2    9.14    2.00
  23  21   4    4.21    1.12
  23  21   6   17.51    2.85
  23  21   8   42.22    5.15
  23  21  10   74.37    5.83
  23  21  12   86.19    5.27
  23  21  14   18.07    2.29
  23  21  16    2.66    2.23
  23  21  18    3.12    0.92
  23  21  20    2.91    1.01
  23  21  22    1.32    0.79
  23  22   1    1.67    0.91
  23  22   3    1.59    1.15
  23  22   5    4.05    1.26
  23  22   7    5.97    2.71
  23  22   9    2.63    0.79
  23  22  11    2.74    0.70
  23  22  13    2.94    1.01
  23  22  15    1.26    0.87
  23  22  17    0.41    0.74
  23  22  19    1.76    1.07
  23  22  21    1.19    0.80
  23  23   0   74.07   10.83
  23  23   2   69.57    7.18
  23  23   4   18.14    2.90
  23  23   6    1.18    0.90
  23  23   8    4.07    1.21
  23  23  10   26.18    3.43
  23  23  12   33.80    3.06
  23  23  14    6.65    0.98
  23  23  16    0.69    1.06
  23  23  18    3.29    0.87
  23  23  20    6.12    1.57
  23  23  22    6.12    1.66
  24   0   0   74.60   18.10
  24   1   1    2.08    0.87
  24   1   3   15.80    2.04
  24   1   5   22.09    1.55
  24   1   7   39.64    2.33
  24   1   9   21.32    1.97
  24   1  11   16.43    1.31
  24   1  13    2.78    1.04
  24   1  15    2.45    0.93
  24   1  17    1.64    0.91
  24   1  19    0.22    0.84
  24   1  21    3.29    0.93
  24   1  23   -0.01    0.89
  24   2   0   20.78    2.74
  24   2   2   13.73    1.93
  24   2   4   95.73    8.11
  24   2   6    3.09    0.64
  24   2   8   45.21    7.09
  24   2  10    1.65    0.92
  24   2  12    1.47    1.40
  24   2  14   57.75    6.35
  24   2  16    7.89    1.19
  24   2  18   32.17    3.71
  24   2  20    3.03    1.03
  24   2  22   80.05    9.45
  24   3   1   15.92    1.41
  24   3   3  105.62    7.96
  24   3   5  177.48    9.21
  24   3   7  193.18    9.61
  24   3   9  181.72   12.39
  24   3  11   63.91    4.67
  24   3  13    6.58    1.09
  24   3  15    3.11    0.90
  24   3  17   14.11    1.66
  24   3  19   13.28    1.93
  24   3  21    5.83    2.00
  24   3  23    0.34    0.96
  24   4   0  117.06    9.71
  24   4   2  107.35    9.55
  24   4   4  119.37    8.98
  24   4   6    0.59    0.69
  24   4   8   11.17    1.25
  24   4  10    5.35    0.86
  24   4  12    2.62    0.97
  24   4  14   19.10    2.32
  24   4  16    6.59    1.14
  24   4  18   37.54    4.37
  24   4  20    3.09    0.96
  24   4  22   45.16    7.21
  24   5   1   23.29    2.55
  24   5   3  204.68   13.16
  24   5   5  303.51   18.00
  24   5   7  348.01   18.25
  24   5   9  203.59   13.00
  24   5  11   66.73    4.94
  24   5  13    1.50    1.80
  24   5  15    6.77    1.14
  24   5  17   29.79    3.28
  24   5  19   28.99    3.48
  24   5  21   13.02    2.46
  24   5  23    0.67    0.81
  24   6   0   11.08    1.18
  24   6   2    3.79    0.90
  24   6   4    0.02    0.58
  24   6   6   39.18    3.16
  24   6   8   14.66    1.61
  24   6  10   39.30    4.15
  24   6  12   14.75    1.88
  24   6  14   19.26    1.95
  24   6  16    2.40    0.84
  24   6  18    4.34    0.90
  24   6  20    2.38    1.03
  24   6  22    3.19    1.93
  24   7   1   40.39    3.06
  24   7   3  240.26   17.74
  24   7   5  366.51   22.31
  24   7   7  334.50   14.94
  24   7   9  175.43    9.98
  24   7  11   29.21    2.26
  24   7  13    1.81    0.62
  24   7  15   12.21    1.43
  24   7  17   28.54    2.48
  24   7  19   15.44    2.09
  24   7  21    4.11    1.31
  24   7  23    2.92    1.18
  24   8   0   24.27    2.20
  24   8   2   31.94    2.56
  24   8   4   18.63    2.95
  24   8   6   16.04    2.18
  24   8   8   46.00    3.69
  24   8  10   56.91    3.76
  24   8  12   19.76    2.10
  24   8  14    4.03    0.67
  24   8  16    2.40    0.70
  24   8  18    0.98    0.72
  24   8  20   31.51    6.69
  24   8  22    2.26    1.13
  24   9   1   22.73    1.71
  24   9   3  197.22   14.93
  24   9   5  170.50    9.68
  24   9   7  166.64    8.08
  24   9   9   73.80    4.81
  24   9  11   12.60    1.42
  24   9  13    1.72    0.50
  24   9  15   10.23    0.98
  24   9  17   20.98    2.17
  24   9  19    8.31    0.98
  24   9  21    4.73    1.09
  24   9  23    1.97    0.83
  24  10   0   -2.40    0.98
  24  10   2    2.52    1.70
  24  10   4    3.54    0.80
  24  10   6   48.19    5.30
  24  10   8   61.50    5.13
  24  10  10   91.65    8.14
  24  10  12    9.51    1.18
  24  10  14    1.67    0.62
  24  10  16    0.95    0.51
  24  10  18    8.06    1.34
  24  10  20   97.42    7.65
  24  10  22   46.02    7.45
  24  11   1   17.06    2.11
  24  11   3   74.15    6.48
  24  11   5   72.20    5.02
  24  11   7   31.23    2.32
  24  11   9    9.55    1.09
  24  11  11    0.02    0.61
  24  11  13    0.79    0.62
  24  11  15   10.74    1.17
  24  11  17    8.22    1.12
  24  11  19    5.85    1.13
  24  11  21    1.70    0.61
  24  11  23    1.10    1.27
  24  12   0    2.82    2.29
  24  12   2    3.30    1.65
  24  12   4    3.86    0.85
  24  12   6   11.60    1.72
  24  12   8   16.30    2.17
  24  12  10   11.95    1.57
  24  12  12    0.80    0.66
  24  12  14   13.00    1.70
  24  12  16    3.25    0.90
  24  12  18   16.68    2.34
  24  12  20  124.56   12.14
  24  12  22   78.95    6.91
  24  13   1    1.63    0.90
  24  13   3   17.90    5.42
  24  13   5    0.46    0.87
  24  13   7    1.47    0.70
  24  13   9    1.74    0.47
  24  13  11    1.87    0.76
  24  13  13    7.04    0.91
  24  13  15    1.76    0.81
  24  13  17    3.33    0.90
  24  13  19    2.79    0.84
  24  13  21    1.67    0.62
  24  13  23    1.17    0.52
  24  14   0  103.74   10.57
  24  14   2   55.65    5.49
  24  14   4   22.57    3.07
  24  14   6   30.44    4.22
  24  14   8    4.56    0.72
  24  14  10    2.16    0.64
  24  14  12   12.00    1.72
  24  14  14   13.17    1.80
  24  14  16    6.06    1.44
  24  14  18    6.69    1.14
  24  14  20   45.61    5.33
  24  14  22   57.14    6.10
  24  15   1    3.75    1.04
  24  15   3    1.65    0.86
  24  15   5    4.92    0.93
  24  15   7   13.34    1.48
  24  15   9   12.68    1.09
  24  15  11   10.33    1.24
  24  15  13    3.71    0.79
  24  15  15    4.37    0.84
  24  15  17    2.65    0.75
  24  15  19    1.24    0.73
  24  15  21    0.74    0.59
  24  15  23    1.04    0.90
  24  16   0   18.18    2.26
  24  16   2    6.99    1.32
  24  16   4    8.80    1.64
  24  16   6    1.49    0.86
  24  16   8    3.99    0.72
  24  16  10    1.07    0.56
  24  16  12    6.76    1.25
  24  16  14   14.41    3.40
  24  16  16    3.91    2.25
  24  16  18    2.04    1.06
  24  16  20    1.36    1.38
  24  16  22   -1.27    0.58
  24  17   1    1.00    1.04
  24  17   3   13.97    1.92
  24  17   5   22.82    2.28
  24  17   7   32.84    3.64
  24  17   9   19.88    2.18
  24  17  11    7.95    0.98
  24  17  13    5.19    1.25
  24  17  15    2.46    0.86
  24  17  17    1.53    0.76
  24  17  19    2.39    0.98
  24  17  21    1.32    0.73
  24  17  23    1.61    1.65
  24  18   0   88.44   14.59
  24  18   2   42.48    4.79
  24  18   4   34.12    4.84
  24  18   6    2.25    0.87
  24  18   8    1.15    0.75
  24  18  10    7.85    1.24
  24  18  12   14.78    1.97
  24  18  14    6.06    1.02
  24  18  16    1.41    0.83
  24  18  18    7.46    1.53
  24  18  20    4.94    1.31
  24  18  22   12.32    2.49
  24  19   1    1.27    0.90
  24  19   3   13.57    2.25
  24  19   5   24.69    3.28
  24  19   7   25.27    2.99
  24  19   9   12.00    1.64
  24  19  11    6.04    1.01
  24  19  13    2.23    0.68
  24  19  15    4.67    2.80
  24  19  17    2.34    1.18
  24  19  19    2.51    2.32
  24  19  21    0.55    0.64
  24  19  23    1.17    0.62
  24  20   0    9.03    1.71
  24  20   2    2.75    1.06
  24  20   4    2.80    0.96
  24  20   6    1.64    0.85
  24  20   8   17.59    3.52
  24  20  10   93.74    9.26
  24  20  12  114.29    9.98
  24  20  14   42.44    5.35
  24  20  16    1.10    1.65
  24  20  18    5.02    1.32
  24  20  20   37.48    5.64
  24  20  22   51.86    6.76
  24  21   1    1.91    0.95
  24  21   3    4.92    1.13
  24  21   5   12.11    2.63
  24  21   7    8.46    1.77
  24  21   9    3.71    1.04
  24  21  11    0.81    0.61
  24  21  13    1.27    0.84
  24  21  15    1.42    0.59
  24  21  17    1.03    0.74
  24  21  19    0.67    0.64
  24  21  21    1.37    0.83
  24  21  23    0.61    0.69
  24  22   0   94.12   10.90
  24  22   2   89.43   12.82
  24  22   4   31.19    4.44
  24  22   6    5.00    1.32
  24  22   8    4.65    1.58
  24  22  10   47.05    6.34
  24  22  12  104.75    8.31
  24  22  14   29.64    4.05
  24  22  16    0.96    0.66
  24  22  18   11.86    2.16
  24  22  20   55.90    7.68
  24  22  22   32.72    6.53
  24  23   1    1.81    1.57
  24  23   3    2.28    1.09
  24  23   5    0.36    0.91
  24  23   7    1.82    1.31
  24  23   9    1.02    0.79
  24  23  11    0.01    0.69
  24  23  13    1.04    0.74
  24  23  15    2.09    0.61
  24  23  17    0.36    0.59
  24  23  19    1.99    1.61
  24  23  21    1.30    0.74
  24  23  23    1.54    0.85
  24  24   0    0.66    1.20
  24  24   2    1.34    1.03
  24  24   4    5.29    1.40
  24  24   6   26.17    4.93
  24  24   8   53.40    7.31
  24  24  10  142.31   15.29
  24  24  12  114.99    9.93
  24  24  14   52.39    5.27
  24  24  16    0.85    0.44
  24  24  18    5.72    1.41
  24  24  20   32.53    5.34
  24  24  22   40.15    6.86
  24  24  24   19.21    8.34
  25   1   0   -1.55    0.92
  25   1   2    1.59    0.81
  25   1   4    9.95    3.46
  25   1   6    8.91    1.18
  25   1   8   19.32    1.32
  25   1  10    9.37    1.46
  25   1  12   -1.14    0.92
  25   1  14   -0.51    0.85
  25   1  16   -0.32    0.92
  25   1  18    1.81    0.92
  25   1  20    2.00    1.00
  25   1  22    0.63    1.15
  25   1  24    1.08    0.93
  25   2   1    0.78    0.91
  25   2   3   77.31    5.61
  25   2   5   10.43    2.60
  25   2   7   58.74    3.09
  25   2   9    1.44    0.84
  25   2  11    1.26    1.47
  25   2  13   33.22    2.97
  25   2  15   16.97    1.66
  25   2  17   66.47    7.57
  25   2  19   37.55    4.93
  25   2  21   63.70    8.05
  25   2  23    3.40    3.01
  25   3   0   81.36    5.78
  25   3   2   86.29    8.86
  25   3   4   76.79    6.04
  25   3   6   90.38    5.66
  25   3   8  114.75    5.10
  25   3  10   86.37    6.61
  25   3  12   19.79    1.67
  25   3  14    0.93    0.80
  25   3  16    6.74    1.25
  25   3  18   22.09    2.62
  25   3  20   29.47    4.36
  25   3  22    7.63    1.49
  25   3  24    0.87    0.92
  25   4   1    4.42    0.95
  25   4   3   90.36    5.80
  25   4   5    2.80    3.67
  25   4   7   47.28    2.45
  25   4   9    2.23    0.72
  25   4  11   -0.57    0.79
  25   4  13   21.47    2.00
  25   4  15   10.96    1.61
  25   4  17   29.93    3.74
  25   4  19   15.84    2.31
  25   4  21   24.14    2.88
  25   4  23    1.10    1.00
  25   5   0   12.29    1.36
  25   5   2    8.25    1.27
  25   5   4    0.36    0.73
  25   5   6   22.06    1.54
  25   5   8   52.76    2.62
  25   5  10   31.77    2.48
  25   5  12    2.17    0.70
  25   5  14    1.87    0.86
  25   5  16   15.04    2.12
  25   5  18   42.94    4.47
  25   5  20   39.16    5.64
  25   5  22   14.73    2.62
  25   5  24    0.75    0.89
  25   6   1    8.07    0.87
  25   6   3   95.22    5.34
  25   6   5   18.88    1.17
  25   6   7   59.09    3.03
  25   6   9    9.01    1.69
  25   6  11   -0.11    0.59
  25   6  13    7.71    0.97
  25   6  15    6.21    0.91
  25   6  17    8.82    2.26
  25   6  19    1.94    0.84
  25   6  21    0.73    0.80
  25   6  23   12.20    2.20
  25   7   0   57.43    3.86
  25   7   2   52.36    6.61
  25   7   4   47.55    2.43
  25   7   6   57.33    2.75
  25   7   8   74.93    2.99
  25   7  10   33.06    2.31
  25   7  12    3.22    0.76
  25   7  14    2.40    0.74
  25   7  16   11.74    1.66
  25   7  18   31.94    3.79
  25   7  20   47.72    6.59
  25   7  22   10.07    1.89
  25   7  24    3.85    2.27
  25   8   1   17.62    1.41
  25   8   3  115.73    5.01
  25   8   5   50.35    2.63
  25   8   7   67.68    3.00
  25   8   9    6.63    0.78
  25   8  11    0.86    0.51
  25   8  13    2.45    1.14
  25   8  15    3.87    0.70
  25   8  17    0.93    0.72
  25   8  19    5.74    1.35
  25   8  21   10.96    1.84
  25   8  23   33.62    5.41
  25   9   0    2.74    0.81
  25   9   2    2.42    0.98
  25   9   4    5.34    1.95
  25   9   6    9.02    0.75
  25   9   8    7.54    0.61
  25   9  10    3.34    0.51
  25   9  12   -0.12    0.46
  25   9  14    2.42    0.53
  25   9  16    2.29    0.67
  25   9  18    4.58    0.97
  25   9  20    4.82    1.65
  25   9  22    2.99    1.42
  25   9  24    0.22    0.86
  25  10   1    7.33    0.98
  25  10   3   79.15    5.97
  25  10   5   33.97    2.43
  25  10   7   32.87    2.54
  25  10   9    4.01    0.50
  25  10  11    0.78    0.55
  25  10  13    2.17    0.55
  25  10  15   -0.85    0.47
  25  10  17    1.70    0.56
  25  10  19   28.39    3.25
  25  10  21   45.17    5.41
  25  10  23   79.78    8.70
  25  11   0    1.03    0.79
  25  11   2    1.66    0.78
  25  11   4   -1.24    0.90
  25  11   6   -0.40    0.63
  25  11   8    1.14    0.51
  25  11  10    1.20    0.55
  25  11  12    1.54    0.61
  25  11  14    1.55    0.59
  25  11  16    0.74    0.50
  25  11  18    0.53    0.50
  25  11  20    0.04    0.79
  25  11  22   -0.47    0.69
  25  11  24   -0.78    0.68
  25  12   1   -0.01    0.83
  25  12   3   17.46    2.84
  25  12   5    3.74    0.83
  25  12   7    2.48    0.67
  25  12   9    0.53    0.51
  25  12  11    2.05    0.58
  25  12  13    1.13    0.81
  25  12  15    1.52    0.56
  25  12  17    4.39    1.21
  25  12  19   33.51    2.69
  25  12  21   55.61    4.64
  25  12  23   79.74    7.09
  25  13   0   40.21    5.40
  25  13   2   37.54    3.23
  25  13   4   22.61    2.08
  25  13   6    6.19    0.98
  25  13   8    2.18    1.34
  25  13  10    1.86    0.50
  25  13  12    1.60    0.64
  25  13  14    3.28    1.03
  25  13  16    3.37    0.70
  25  13  18    1.82    0.96
  25  13  20    0.02    0.45
  25  13  22    1.00    1.26
  25  13  24   -0.28    0.66
  25  14   1    0.22    0.79
  25  14   3   -0.22    1.15
  25  14   5    1.95    0.84
  25  14   7    2.60    0.66
  25  14   9    3.12    0.50
  25  14  11    1.24    0.55
  25  14  13    3.93    0.84
  25  14  15    1.35    0.69
  25  14  17    1.46    0.83
  25  14  19    8.90    1.12
  25  14  21   20.16    4.39
  25  14  23   19.84    2.33
  25  15   0   23.52    3.09
  25  15   2   15.02    1.78
  25  15   4   10.27    1.24
  25  15   6   10.33    1.27
  25  15   8    4.95    0.74
  25  15  10    0.22    0.47
  25  15  12    0.36    0.61
  25  15  14   -0.78    0.67
  25  15  16   -0.68    0.66
  25  15  18    1.41    0.67
  25  15  20    1.12    0.85
  25  15  22    0.05    0.57
  25  15  24   -0.42    0.42
  25  16   1   -0.64    0.90
  25  16   3   10.27    2.16
  25  16   5   16.17    1.57
  25  16   7   15.06    1.97
  25  16   9    2.05    1.03
  25  16  11    1.07    0.56
  25  16  13    5.45    1.92
  25  16  15    0.62    0.64
  25  16  17    0.85    0.64
  25  16  19    0.96    0.66
  25  16  21    0.23    0.75
  25  16  23    1.35    0.74
  25  17   0   64.06    5.57
  25  17   2   81.76    8.81
  25  17   4   27.72    3.23
  25  17   6    3.67    1.10
  25  17   8   -0.36    0.85
  25  17  10    1.94    0.59
  25  17  12    3.19    0.57
  25  17  14    1.74    0.76
  25  17  16   -0.30    0.75
  25  17  18   -0.69    0.73
  25  17  20    0.76    0.67
  25  17  22    1.17    0.63
  25  17  24    1.20    0.70
  25  18   1   -0.53    0.90
  25  18   3   26.49    3.26
  25  18   5   42.28    5.70
  25  18   7   25.53    3.06
  25  18   9    3.93    0.95
  25  18  11    0.68    0.53
  25  18  13    3.35    2.03
  25  18  15   -0.55    0.66
  25  18  17    0.72    0.70
  25  18  19    0.49    0.69
  25  18  21    0.91    0.66
  25  18  23    1.65    0.63
  25  19   0   39.76    4.83
  25  19   2   35.85    5.85
  25  19   4   17.43    2.67
  25  19   6    0.87    0.76
  25  19   8    3.29    0.96
  25  19  10   38.16    3.97
  25  19  12   33.36    2.80
  25  19  14   11.26    1.37
  25  19  16    0.51    0.67
  25  19  18   -0.49    0.74
  25  19  20    2.38    0.69
  25  19  22    0.24    0.66
  25  19  24    0.56    0.63
  25  20   1    3.71    1.24
  25  20   3   34.53    4.60
  25  20   5   44.43    5.10
  25  20   7   34.42    4.61
  25  20   9    4.90    1.02
  25  20  11    1.49    0.59
  25  20  13   -0.06    0.49
  25  20  15    0.42    0.63
  25  20  17    0.57    0.64
  25  20  19    1.40    0.84
  25  20  21    1.12    1.31
  25  20  23    4.28    1.17
  25  21   0   77.49    8.91
  25  21   2   58.19    6.52
  25  21   4   24.28    3.63
  25  21   6    0.79    0.84
  25  21   8    8.23    1.65
  25  21  10   36.97    3.84
  25  21  12   50.52    4.65
  25  21  14   13.79    1.63
  25  21  16   -0.52    0.64
  25  21  18    0.74    0.68
  25  21  20    1.31    0.87
  25  21  22    2.86    0.98
  25  21  24    0.21    0.58
  25  22   1    1.06    0.93
  25  22   3    7.68    1.57
  25  22   5   17.45    3.11
  25  22   7    8.71    1.98
  25  22   9    0.18    0.85
  25  22  11   -0.49    0.63
  25  22  13    0.98    0.57
  25  22  15    1.43    0.85
  25  22  17    0.45    0.61
  25  22  19    0.00    0.66
  25  22  21    4.76    1.10
  25  22  23    2.84    1.24
  25  23   0    1.49    1.00
  25  23   2    0.16    1.03
  25  23   4    1.83    0.97
  25  23   6   15.19    2.96
  25  23   8   41.06    5.74
  25  23  10   87.07    8.93
  25  23  12   56.52    5.29
  25  23  14   15.10    1.67
  25  23  16    0.05    0.52
  25  23  18    2.21    1.29
  25  23  20    2.04    0.98
  25  23  22    4.09    1.29
  25  23  24    1.06    0.72
  25  24   1    1.32    1.04
  25  24   3    5.30    2.97
  25  24   5    1.42    0.90
  25  24   7    1.72    1.61
  25  24   9    0.47    0.78
  25  24  11    2.31    1.49
  25  24  13   -0.30    0.55
  25  24  15   -0.16    0.44
  25  24  17   -0.13    0.50
  25  24  19    1.72    0.62
  25  24  21    0.01    0.58
  25  24  23    1.07    0.81
  25  25   0   11.69    3.01
  25  25   2   11.19    4.50
  25  25   4    1.78    1.06
  25  25   6    1.32    0.93
  25  25   8   10.70    2.63
  25  25  10   15.53    2.99
  25  25  12   16.12    2.63
  25  25  14    3.45    1.34
  25  25  16    0.10    0.39
  25  25  18    2.12    0.69
  25  25  20    2.25    0.95
  25  25  22    0.25    0.81
  25  25  24    2.27    0.96
  26   0   0   35.78   22.06
  26   1   1   -3.08    0.86
  26   1   3    4.68    1.03
  26   1   5   11.80    2.11
  26   1   7   13.40    1.10
  26   1   9    5.61    1.12
  26   1  11    2.35    1.06
  26   1  13   -0.58    0.81
  26   1  15    1.70    0.92
  26   1  17    2.08    0.97
  26   1  19    1.34    1.06
  26   1  21    3.37    1.47
  26   1  23    0.06    0.85
  26   1  25    2.10    2.05
  26   2   0   81.90    8.14
  26   2   2  192.91   17.94
  26   2   4    2.29    0.81
  26   2   6  193.01   13.98
  26   2   8   12.37    0.92
  26   2  10    7.05    1.13
  26   2  12   14.11    8.80
  26   2  14    7.83    1.49
  26   2  16  119.99   13.16
  26   2  18  150.62   21.57
  26   2  20  123.10   15.01
  26   2  22    6.54    1.60
  26   2  24   12.61    2.91
  26   3   1    2.61    0.92
  26   3   3   37.40    3.62
  26   3   5   77.67    6.21
  26   3   7   74.23    6.00
  26   3   9   48.51    4.11
  26   3  11    6.78    1.19
  26   3  13   -0.56    0.72
  26   3  15    7.22    1.06
  26   3  17   32.00    3.52
  26   3  19   28.85    3.81
  26   3  21   10.92    1.92
  26   3  23    4.01    1.35
  26   3  25    0.50    0.81
  26   4   0   22.36    2.46
  26   4   2    6.09    2.46
  26   4   4  117.40    9.10
  26   4   6    6.24    0.90
  26   4   8   12.44    1.24
  26   4  10   11.94    1.30
  26   4  12   26.76    3.35
  26   4  14   16.52    2.42
  26   4  16   52.21    6.26
  26   4  18   76.87    8.28
  26   4  20   69.23   15.36
  26   4  22    4.03    1.48
  26   4  24    1.87    0.95
  26   5   1   11.54    1.40
  26   5   3   68.55    5.17
  26   5   5  112.60    9.32
  26   5   7  159.62   11.68
  26   5   9   72.94    4.65
  26   5  11    9.96    1.35
  26   5  13   -0.76    0.76
  26   5  15    7.89    1.18
  26   5  17   45.37    4.75
  26   5  19   54.02    6.94
  26   5  21   30.01    4.89
  26   5  23    7.09    1.29
  26   5  25    2.28    0.90
  26   6   0  136.90   10.13
  26   6   2  146.70   11.37
  26   6   4    8.71    1.47
  26   6   6   83.07    7.62
  26   6   8    2.77    0.68
  26   6  10    1.26    0.59
  26   6  12    1.47    2.49
  26   6  14    1.75    0.74
  26   6  16    7.82    1.19
  26   6  18   11.19    1.95
  26   6  20    6.70    1.48
  26   6  22    0.56    0.92
  26   6  24    0.49    0.85
  26   7   1   14.22    1.50
  26   7   3   79.74    5.98
  26   7   5  174.82   13.60
  26   7   7  182.16   17.19
  26   7   9   96.79    5.59
  26   7  11    7.79    0.89
  26   7  13    0.53    0.64
  26   7  15    5.52    0.91
  26   7  17   21.77    2.51
  26   7  19   38.23    4.76
  26   7  21   30.90    4.58
  26   7  23    5.18    1.60
  26   7  25    7.14    6.53
  26   8   0    4.76    0.64
  26   8   2   13.35    1.10
  26   8   4   10.93    1.34
  26   8   6    3.28    0.64
  26   8   8   12.60    2.26
  26   8  10    9.11    1.36
  26   8  12    1.69    0.61
  26   8  14    0.36    0.62
  26   8  16   -0.35    0.80
  26   8  18    2.63    1.60
  26   8  20    6.37    1.40
  26   8  22   12.61    2.71
  26   8  24    7.49    2.23
  26   9   1    2.72    0.67
  26   9   3   37.57    2.37
  26   9   5   67.89    4.78
  26   9   7   81.97    5.02
  26   9   9   34.43    2.01
  26   9  11    5.96    0.62
  26   9  13    0.87    0.53
  26   9  15    1.86    0.87
  26   9  17   10.40    1.76
  26   9  19   13.87    2.25
  26   9  21   10.02    2.26
  26   9  23    3.11    0.92
  26   9  25    0.25    0.78
  26  10   0   14.31   10.86
  26  10   2    5.12    0.96
  26  10   4   10.50    1.54
  26  10   6    2.11    0.96
  26  10   8    5.32    0.85
  26  10  10    3.09    0.62
  26  10  12   15.61    1.08
  26  10  14    8.34    0.95
  26  10  16   14.47    1.65
  26  10  18   20.09    3.00
  26  10  20   31.14    3.77
  26  10  22   46.73    6.69
  26  10  24   17.55    2.94
  26  11   1    2.52    0.74
  26  11   3   11.99    1.49
  26  11   5    6.89    1.09
  26  11   7    9.25    0.96
  26  11   9    5.74    0.61
  26  11  11    3.26    0.51
  26  11  13    2.18    0.56
  26  11  15    2.46    0.67
  26  11  17    1.75    0.64
  26  11  19    0.78    0.61
  26  11  21    2.49    0.67
  26  11  23    3.11    1.61
  26  11  25    0.91    0.70
  26  12   0   19.59    2.23
  26  12   2    5.12    0.96
  26  12   4   29.35    3.47
  26  12   6    0.67    0.69
  26  12   8    1.38    0.64
  26  12  10   13.52    1.14
  26  12  12   41.12    4.37
  26  12  14   41.28    4.73
  26  12  16   41.36    4.09
  26  12  18   70.42    5.93
  26  12  20   87.29    7.85
  26  12  22   48.89    5.80
  26  12  24   22.72    4.28
  26  13   1    0.40    0.74
  26  13   3   -0.62    0.78
  26  13   5   -0.04    0.74
  26  13   7    2.08    0.66
  26  13   9    1.02    0.56
  26  13  11    3.18    0.52
  26  13  13    2.63    0.72
  26  13  15    2.31    0.68
  26  13  17    0.33    0.51
  26  13  19    0.58    0.44
  26  13  21    0.81    0.47
  26  13  23    0.50    0.80
  26  13  25   -0.10    0.62
  26  14   0    8.75    1.57
  26  14   2    7.10    1.30
  26  14   4    9.75    1.29
  26  14   6    3.24    0.83
  26  14   8   -0.10    0.67
  26  14  10    8.11    0.90
  26  14  12   41.46    3.80
  26  14  14   13.19    1.52
  26  14  16   15.36    2.27
  26  14  18   14.08    1.83
  26  14  20   23.61    2.74
  26  14  22    9.01    1.49
  26  14  24    5.04    1.01
  26  15   1    1.63    0.87
  26  15   3    6.17    0.96
  26  15   5   16.68    2.52
  26  15   7    4.41    1.32
  26  15   9   -0.07    0.61
  26  15  11    1.87    0.42
  26  15  13    4.15    0.80
  26  15  15    0.87    0.72
  26  15  17    0.24    0.68
  26  15  19    0.93    0.64
  26  15  21    3.24    2.27
  26  15  23    0.49    0.56
  26  15  25    0.92    0.50
  26  16   0  111.36   10.91
  26  16   2  124.26   11.48
  26  16   4   68.50    8.51
  26  16   6    8.60    1.38
  26  16   8   -0.34    0.74
  26  16  10   16.47    1.75
  26  16  12   55.11    4.61
  26  16  14   15.29    2.00
  26  16  16    7.95    1.78
  26  16  18    4.19    1.17
  26  16  20    5.09    1.15
  26  16  22    1.91    0.92
  26  16  24    0.40    0.59
  26  17   1    3.98    1.23
  26  17   3   28.59    3.18
  26  17   5   47.26    5.24
  26  17   7   34.32    4.14
  26  17   9   10.43    1.44
  26  17  11    0.61    0.56
  26  17  13    1.38    0.68
  26  17  15    0.96    0.66
  26  17  17    0.50    0.72
  26  17  19   -0.73    0.63
  26  17  21    0.84    1.00
  26  17  23    0.44    0.49
  26  17  25    1.24    0.46
  26  18   0  119.14   11.44
  26  18   2  165.72   26.30
  26  18   4   48.38    6.19
  26  18   6    8.46    1.70
  26  18   8    2.32    0.81
  26  18  10   22.95    3.02
  26  18  12   95.46    6.88
  26  18  14   15.27    1.83
  26  18  16    3.37    1.48
  26  18  18    1.75    1.26
  26  18  20    0.04    0.67
  26  18  22    4.44    1.41
  26  18  24    1.67    0.75
  26  19   1    3.67    0.96
  26  19   3   39.19    4.49
  26  19   5   64.23    7.28
  26  19   7   60.90    7.66
  26  19   9   15.97    2.66
  26  19  11    1.67    0.66
  26  19  13    0.12    0.47
  26  19  15    0.74    0.58
  26  19  17    0.35    0.66
  26  19  19    0.24    0.85
  26  19  21    0.32    0.62
  26  19  23   -0.68    0.57
  26  19  25    0.76    0.50
  26  20   0  107.03   13.54
  26  20   2  146.81   17.56
  26  20   4   73.50    9.94
  26  20   6    4.60    1.30
  26  20   8    7.08    1.80
  26  20  10   49.44    5.78
  26  20  12   90.51    7.55
  26  20  14   28.85    3.13
  26  20  16    5.09    1.26
  26  20  18   -0.06    0.68
  26  20  20    4.96    1.30
  26  20  22   23.11    3.12
  26  20  24    8.41    2.17
  26  21   1    1.03    1.08
  26  21   3   15.12    2.91
  26  21   5   35.16    4.64
  26  21   7   31.42    4.87
  26  21   9    8.19    1.55
  26  21  11    0.34    1.00
  26  21  13   -0.08    0.46
  26  21  15    0.30    0.49
  26  21  17   -0.17    0.56
  26  21  19    1.21    1.27
  26  21  21   -0.18    0.66
  26  21  23   -0.24    0.56
  26  21  25   -0.16    0.55
  26  22   0    9.11    2.56
  26  22   2   12.99    2.21
  26  22   4    4.16    3.36
  26  22   6   -0.11    1.13
  26  22   8   19.87    4.26
  26  22  10   51.82    7.04
  26  22  12   54.36    5.89
  26  22  14   14.09    1.87
  26  22  16    1.27    0.58
  26  22  18    5.91    1.52
  26  22  20   12.22    2.97
  26  22  22   24.82    5.01
  26  22  24   21.88    4.83
  26  23   1    0.33    1.49
  26  23   3    2.80    0.97
  26  23   5    6.89    1.65
  26  23   7    4.87    1.25
  26  23   9    2.89    1.15
  26  23  11    3.02    1.23
  26  23  13    0.76    0.59
  26  23  15    0.04    0.50
  26  23  17    0.08    0.46
  26  23  19   -0.80    0.58
  26  23  21   -0.04    0.64
  26  23  23    0.07    0.61
  26  23  25    0.21    0.70
  26  24   0   16.89    3.31
  26  24   2   11.81    2.79
  26  24   4    3.14    1.40
  26  24   6    0.56    0.84
  26  24   8    9.51    1.91
  26  24  10   19.96    3.30
  26  24  12   14.61    2.99
  26  24  14    4.84    1.00
  26  24  16   -0.08    0.40
  26  24  18    3.06    0.95
  26  24  20    6.26    1.80
  26  24  22   10.28    3.01
  26  24  24   14.16    3.36
  26  25   1    0.29    0.83
  26  25   3    3.01    2.54
  26  25   5    1.43    0.83
  26  25   7    0.76    1.01
  26  25   9    0.76    0.73
  26  25  11   -0.55    0.68
  26  25  13   -0.61    0.64
  26  25  15    0.35    0.50
  26  25  17    0.10    0.38
  26  25  19    0.83    0.46
  26  25  21    0.15    0.55
  26  25  23    0.11    0.97
  26  26   0    0.95    1.19
  26  26   2    1.64    1.91
  26  26   4    1.63    1.03
  26  26   6    5.01    1.54
  26  26   8   10.36    3.31
  26  26  10    6.21    1.80
  26  26  12    2.75    1.06
  26  26  14   -0.83    0.58
  26  26  16    0.24    0.44
  26  26  18    1.75    0.64
  26  26  20    3.19    1.12
  26  26  22    5.64    2.10
  27   1   0   20.07    1.91
  27   1   2   14.64    1.43
  27   1   4    9.35    1.47
  27   1   6    2.25    0.89
  27   1   8    7.18    0.69
  27   1  10    2.86    0.62
  27   1  12    1.64    1.32
  27   1  14   -0.46    0.81
  27   1  16    2.46    0.85
  27   1  18    2.52    1.03
  27   1  20    3.31    1.55
  27   1  22    3.57    1.03
  27   1  24    0.25    0.85
  27   1  26    0.05    0.98
  27   2   1   17.32    1.83
  27   2   3   12.10    1.36
  27   2   5   82.44    6.77
  27   2   7    0.35    0.67
  27   2   9    6.87    0.70
  27   2  11    1.12    0.64
  27   2  13    4.13    1.93
  27   2  15   66.14    7.06
  27   2  17  106.65   14.35
  27   2  19   84.07    9.62
  27   2  21   28.73    4.62
  27   2  23   16.88    2.94
  27   2  25    0.13    1.00
  27   3   0   10.33    1.10
  27   3   2   12.61    1.35
  27   3   4    8.31    1.46
  27   3   6   -2.08    0.67
  27   3   8    1.03    0.51
  27   3  10   -0.50    0.58
  27   3  12    0.11    0.70
  27   3  14    3.74    0.89
  27   3  16   26.62    3.50
  27   3  18   36.55    5.01
  27   3  20   21.72    3.07
  27   3  22    9.03    2.16
  27   3  24    1.31    0.91
  27   3  26    1.27    0.87
  27   4   1    8.74    1.01
  27   4   3    5.64    0.97
  27   4   5   73.81    6.26
  27   4   7    2.55    1.27
  27   4   9    1.42    0.49
  27   4  11    0.00    0.66
  27   4  13    4.13    1.24
  27   4  15   42.62    4.34
  27   4  17   60.14    7.99
  27   4  19   39.59    5.00
  27   4  21    9.87    1.65
  27   4  23    4.64    1.13
  27   4  25    0.35    0.79
  27   5   0  131.58   12.20
  27   5   2   70.26    4.99
  27   5   4   70.16    6.20
  27   5   6   99.00    6.51
  27   5   8   64.67    3.59
  27   5  10   30.94    2.61
  27   5  12    7.69    1.00
  27   5  14    0.76    0.74
  27   5  16   25.23    3.51
  27   5  18   55.67    9.83
  27   5  20   57.87    9.19
  27   5  22   21.65    3.22
  27   5  24    1.63    1.10
  27   5  26    0.25    0.97
  27   6   1    2.88    0.89
  27   6   3   -2.14    0.69
  27   6   5   81.59    5.93
  27   6   7    7.85    0.85
  27   6   9    4.51    0.61
  27   6  11    1.09    0.58
  27   6  13    1.13    0.86
  27   6  15   10.45    1.69
  27   6  17   10.39    1.65
  27   6  19    2.08    1.04
  27   6  21    0.23    0.86
  27   6  23   -0.53    0.76
  27   6  25   17.59   13.64
  27   7   0    0.40    0.72
  27   7   2    1.76    2.01
  27   7   4    0.10    0.63
  27   7   6    8.70    0.89
  27   7   8    6.76    0.78
  27   7  10    0.52    0.51
  27   7  12    1.00    0.70
  27   7  14    2.56    1.06
  27   7  16   21.37    3.11
  27   7  18   46.98    6.03
  27   7  20   21.49    3.33
  27   7  22   19.77    3.18
  27   7  24    2.18    0.92
  27   7  26   -0.85    0.75
  27   8   1    5.67    0.64
  27   8   3    2.55    0.76
  27   8   5   70.63    4.55
  27   8   7    6.17    0.74
  27   8   9    4.04    0.52
  27   8  11    4.89    0.74
  27   8  13    0.80    0.61
  27   8  15    1.57    0.69
  27   8  17   -0.40    0.80
  27   8  19    2.14    1.06
  27   8  21    2.73    1.03
  27   8  23    4.56    1.64
  27   8  25    5.96    1.61
  27   9   0   17.84    1.40
  27   9   2    7.14    0.69
  27   9   4    2.28    0.55
  27   9   6    4.39    0.61
  27   9   8    4.34    0.52
  27   9  10    4.37    0.45
  27   9  12    3.97    0.66
  27   9  14    1.32    0.67
  27   9  16    2.67    2.32
  27   9  18    5.91    1.13
  27   9  20    7.29    1.27
  27   9  22    1.77    1.06
  27   9  24    1.48    0.79
  27   9  26   -0.07    0.79
  27  10   1    1.38    0.64
  27  10   3    0.55    0.56
  27  10   5   30.68    1.89
  27  10   7    1.50    0.49
  27  10   9    4.89    0.47
  27  10  11    8.46    0.83
  27  10  13    1.71    0.52
  27  10  15    0.81    0.75
  27  10  17    7.80    1.18
  27  10  19   33.79    4.34
  27  10  21   31.04    4.03
  27  10  23   24.84    3.50
  27  10  25    5.58    1.42
  27  11   0   -0.98    0.67
  27  11   2    0.10    0.73
  27  11   4    0.46    0.68
  27  11   6    1.99    0.75
  27  11   8    4.28    0.61
  27  11  10    6.97    0.76
  27  11  12   19.42    1.76
  27  11  14   14.36    1.19
  27  11  16    3.59    0.63
  27  11  18    0.96    0.59
  27  11  20   -0.57    0.63
  27  11  22    0.53    0.69
  27  11  24    0.46    0.69
  27  11  26   -0.69    0.72
  27  12   1    0.23    0.72
  27  12   3    0.12    0.69
  27  12   5    9.83    1.17
  27  12   7    4.44    3.17
  27  12   9    3.16    0.59
  27  12  11   17.49    1.36
  27  12  13    5.80    0.80
  27  12  15    6.81    0.84
  27  12  17   22.46    2.25
  27  12  19   37.31    3.81
  27  12  21   20.67    2.51
  27  12  23   20.84    3.77
  27  12  25    2.54    0.85
  27  13   0    3.98    0.78
  27  13   2    3.92    0.89
  27  13   4    5.57    0.85
  27  13   6    0.67    0.67
  27  13   8   -0.07    0.70
  27  13  10    2.89    0.55
  27  13  12    5.40    1.04
  27  13  14    5.76    1.07
  27  13  16    2.68    0.64
  27  13  18    0.91    0.49
  27  13  20   -0.30    0.50
  27  13  22    0.32    0.61
  27  13  24    1.47    0.64
  27  13  26    5.76    5.28
  27  14   1    0.51    0.79
  27  14   3    3.84    0.96
  27  14   5   -0.24    0.74
  27  14   7    2.28    0.75
  27  14   9    0.83    0.58
  27  14  11   11.93    1.25
  27  14  13    5.26    0.87
  27  14  15    5.66    1.09
  27  14  17   17.23    2.06
  27  14  19   23.16    2.03
  27  14  21    5.18    1.10
  27  14  23    5.00    1.75
  27  14  25    1.53    0.66
  27  15   0   76.79    7.00
  27  15   2   62.39    5.67
  27  15   4   41.69    4.38
  27  15   6    7.80    1.36
  27  15   8    1.63    0.72
  27  15  10    1.86    0.59
  27  15  12    6.48    0.68
  27  15  14    7.80    1.20
  27  15  16    5.47    0.95
  27  15  18    1.99    1.01
  27  15  20    0.16    0.49
  27  15  22    0.64    0.57
  27  15  24   -0.36    0.50
  27  15  26    0.40    1.32
  27  16   1    1.77    0.85
  27  16   3   24.14    5.45
  27  16   5   19.24    2.49
  27  16   7   21.25    2.97
  27  16   9    1.63    0.69
  27  16  11    4.96    1.09
  27  16  13    2.83    0.75
  27  16  15    4.58    0.92
  27  16  17    2.95    0.92
  27  16  19    6.17    1.26
  27  16  21    0.86    0.50
  27  16  23   -0.44    0.41
  27  16  25    0.11    0.45
  27  17   0  107.99   12.71
  27  17   2   85.71   10.16
  27  17   4   50.85    5.50
  27  17   6    9.75    1.94
  27  17   8    2.73    1.84
  27  17  10   10.27    1.69
  27  17  12   19.48    1.99
  27  17  14   14.88    1.64
  27  17  16    4.34    0.93
  27  17  18    0.90    0.62
  27  17  20    0.22    0.51
  27  17  22    0.38    0.68
  27  17  24   -0.21    0.38
  27  17  26    0.05    0.42
  27  18   1    3.43    1.53
  27  18   3   41.43    5.01
  27  18   5   64.75    7.31
  27  18   7   30.52    4.53
  27  18   9    6.35    1.12
  27  18  11    0.56    0.84
  27  18  13    3.43    1.63
  27  18  15    1.63    0.67
  27  18  17    0.74    0.83
  27  18  19    0.63    0.66
  27  18  21    0.61    0.52
  27  18  23    0.05    0.49
  27  18  25    0.63    0.49
  27  19   0  130.67   14.52
  27  19   2  108.06   13.07
  27  19   4   40.61    6.44
  27  19   6    5.22    1.00
  27  19   8    2.89    0.91
  27  19  10   32.93    3.88
  27  19  12   31.14    3.07
  27  19  14   19.67    2.08
  27  19  16    7.16    1.26
  27  19  18    1.19    0.78
  27  19  20   -0.85    0.58
  27  19  22    0.36    0.53
  27  19  24    0.19    0.52
  27  19  26    0.21    0.39
  27  20   1    4.17    1.00
  27  20   3   22.10    3.90
  27  20   5   36.32    5.27
  27  20   7   28.33    4.50
  27  20   9    5.93    1.53
  27  20  11   -0.32    0.74
  27  20  13    0.39    0.51
  27  20  15    2.05    0.72
  27  20  17   -0.05    0.59
  27  20  19    1.60    0.67
  27  20  21   -0.10    0.63
  27  20  23   -0.12    0.57
  27  20  25    0.33    0.57
  27  21   0   41.80    5.38
  27  21   2   34.90    5.19
  27  21   4    9.18    2.10
  27  21   6   -1.08    0.81
  27  21   8    5.33    1.31
  27  21  10   29.08    4.42
  27  21  12   18.46    2.54
  27  21  14    5.34    0.97
  27  21  16    0.97    0.64
  27  21  18   -0.64    0.57
  27  21  20   -0.23    0.66
  27  21  22    1.63    1.09
  27  21  24    0.40    0.57
  27  21  26   -0.50    0.49
  27  22   1    1.81    1.00
  27  22   3   11.09    1.95
  27  22   5   19.73    3.53
  27  22   7   16.46    3.33
  27  22   9    5.72    1.35
  27  22  11    0.90    0.67
  27  22  13    0.01    0.61
  27  22  15    0.28    0.40
  27  22  17    0.36    0.44
  27  22  19    0.57    0.55
  27  22  21    1.23    0.78
  27  22  23    0.30    0.62
  27  22  25    0.86    0.75
  27  23   0   25.92    4.37
  27  23   2   19.38    3.48
  27  23   4    5.06    1.13
  27  23   6    0.90    0.93
  27  23   8    4.32    1.75
  27  23  10    9.67    2.08
  27  23  12   18.16    2.83
  27  23  14    3.37    0.73
  27  23  16   -0.21    0.41
  27  23  18    0.53    0.45
  27  23  20    0.81    0.63
  27  23  22    0.67    0.63
  27  23  24    1.61    1.53
  27  24   1    1.66    0.95
  27  24   3    2.12    0.92
  27  24   5    2.95    1.21
  27  24   7    6.51    1.61
  27  24   9    3.60    2.14
  27  24  11    0.38    0.80
  27  24  13    0.01    0.67
  27  24  15   -0.40    0.49
  27  24  17    0.64    0.45
  27  24  19    0.76    0.47
  27  24  21   -0.18    0.62
  27  24  23   -0.19    0.61
  27  25   0   -0.30    0.84
  27  25   2    0.62    0.91
  27  25   4   -0.52    0.80
  27  25   6    2.60    1.02
  27  25   8    5.61    1.72
  27  25  10    1.26    1.14
  27  25  12    2.52    0.76
  27  25  14   -0.13    0.61
  27  25  16   -0.12    0.49
  27  25  18    0.79    0.40
  27  25  20    1.59    0.69
  27  25  22    0.83    0.76
  27  26   1    0.86    0.96
  27  26   3   -2.20    0.97
  27  26   5    0.30    0.79
  27  26   7    0.59    0.78
  27  26   9   -0.79    0.78
  27  26  11   -0.46    0.69
  27  26  13    0.74    1.04
  27  26  15    0.46    0.61
  27  26  17    0.13    0.42
  27  26  19    0.96    0.46
  27  26  21   -0.13    0.49
  27  27   0    4.48    2.32
  27  27   2    6.83    1.64
  27  27   4    7.23    1.78
  27  27   6    4.08    1.29
  27  27   8    1.26    0.90
  27  27  10    3.65    1.94
  27  27  12    0.29    0.63
  27  27  14    0.87    0.81
  27  27  16    0.22    0.69
  27  27  18    0.93    0.55
  27  27  20    0.40    0.44
  28   0   0  158.70   28.07
  28   1   1   -0.74    0.85
  28   1   3    2.15    1.67
  28   1   5    4.84    4.55
  28   1   7    0.50    0.67
  28   1   9   -0.13    0.47
  28   1  11    1.18    0.62
  28   1  13    0.45    0.83
  28   1  15    2.17    0.87
  28   1  17    3.62    0.95
  28   1  19    1.77    0.95
  28   1  21    0.58    1.00
  28   1  23    0.07    0.84
  28   1  25    0.36    0.97
  28   1  27    0.49    0.89
  28   2   0    1.84    1.69
  28   2   2   74.46    8.23
  28   2   4   14.35    2.54
  28   2   6    9.64    1.43
  28   2   8    3.08    0.70
  28   2  10    0.30    0.51
  28   2  12   -0.06    0.70
  28   2  14   78.64    8.80
  28   2  16   73.92    9.09
  28   2  18  167.22   18.91
  28   2  20  109.93   18.07
  28   2  22   56.59    8.53
  28   2  24    0.23    0.90
  28   2  26   13.08    3.11
  28   3   1    0.24    0.90
  28   3   3    4.59    1.27
  28   3   5   11.08    1.13
  28   3   7    4.87    0.90
  28   3   9    0.70    0.49
  28   3  11    2.88    0.61
  28   3  13    3.16    0.93
  28   3  15   16.32    2.37
  28   3  17   29.39    3.90
  28   3  19   27.99    3.75
  28   3  21   16.72    3.08
  28   3  23    6.41    1.48
  28   3  25   -0.38    0.80
  28   3  27   -1.29    0.86
  28   4   0  184.16   17.29
  28   4   2   12.56    2.23
  28   4   4  160.02   18.34
  28   4   6    8.46    1.35
  28   4   8   39.36    3.74
  28   4  10   27.34    2.57
  28   4  12    1.60    0.79
  28   4  14   14.38    2.04
  28   4  16   20.70    3.39
  28   4  18   86.36   10.15
  28   4  20   56.18    6.52
  28   4  22   16.83    3.69
  28   4  24    0.02    0.80
  28   4  26   10.34    4.13
  28   5   1    2.66    1.13
  28   5   3   11.83    2.01
  28   5   5   56.74    4.78
  28   5   7   30.83    3.30
  28   5   9    6.83    0.84
  28   5  11    0.90    0.56
  28   5  13    2.37    0.73
  28   5  15   19.82    2.57
  28   5  17   59.24    7.69
  28   5  19   64.88    6.02
  28   5  21   46.18    6.94
  28   5  23   13.53    2.72
  28   5  25    0.27    0.86
  28   5  27   -0.81    0.90
  28   6   0    1.25    0.89
  28   6   2   14.35    1.94
  28   6   4    8.18    1.52
  28   6   6    5.33    1.04
  28   6   8   -0.23    0.62
  28   6  10    1.14    0.47
  28   6  12    2.97    1.23
  28   6  14   11.59    2.29
  28   6  16    6.25    1.27
  28   6  18    7.15    1.53
  28   6  20    8.08    1.46
  28   6  22    1.06    0.81
  28   6  24    1.24    0.84
  28   6  26    2.57    0.90
  28   7   1   -1.06    0.69
  28   7   3    3.96    0.74
  28   7   5   26.65    2.42
  28   7   7   16.94    3.06
  28   7   9    8.80    1.59
  28   7  11    0.40    0.52
  28   7  13    1.82    0.93
  28   7  15    8.47    1.18
  28   7  17   23.96    3.16
  28   7  19   28.68    4.04
  28   7  21   36.23    4.73
  28   7  23   12.37    2.44
  28   7  25    0.91    0.79
  28   7  27    0.96    1.30
  28   8   0   54.50    5.58
  28   8   2    6.89    1.18
  28   8   4   42.94    4.04
  28   8   6    0.02    0.56
  28   8   8    5.52    0.68
  28   8  10   13.27    1.34
  28   8  12    2.34    0.58
  28   8  14    0.79    0.86
  28   8  16    5.61    1.83
  28   8  18    0.46    0.78
  28   8  20    2.39    1.61
  28   8  22    1.60    1.02
  28   8  24    0.64    0.91
  28   8  26    2.57    1.34
  28   9   1   -0.06    0.47
  28   9   3   -0.02    0.49
  28   9   5    6.12    0.74
  28   9   7    7.49    0.92
  28   9   9    2.32    0.55
  28   9  11    2.73    0.52
  28   9  13    0.34    0.58
  28   9  15    0.85    0.74
  28   9  17    4.76    2.05
  28   9  19    8.77    1.60
  28   9  21    7.34    1.46
  28   9  23    6.59    1.54
  28   9  25    3.69    1.37
  28   9  27   -0.25    0.84
  28  10   0   15.36    1.61
  28  10   2    0.96    0.56
  28  10   4   27.28    3.06
  28  10   6    0.51    0.46
  28  10   8   13.51    1.37
  28  10  10   41.03    2.91
  28  10  12   20.67    1.89
  28  10  14   22.85    4.65
  28  10  16   54.76    6.49
  28  10  18   58.83    7.29
  28  10  20   16.24    3.22
  28  10  22   11.55    2.37
  28  10  24    0.51    1.17
  28  10  26    0.11    0.84
  28  11   1    1.72    0.61
  28  11   3    1.71    0.59
  28  11   5    0.69    0.57
  28  11   7   -0.10    0.50
  28  11   9    1.70    0.70
  28  11  11    5.40    0.55
  28  11  13    8.41    0.85
  28  11  15    3.80    0.89
  28  11  17    0.91    0.81
  28  11  19   -0.51    0.68
  28  11  21    1.98    0.75
  28  11  23    1.29    0.83
  28  11  25    0.39    0.97
  28  11  27    0.86    0.75
  28  12   0    3.97    0.91
  28  12   2    0.30    0.72
  28  12   4   -0.41    0.68
  28  12   6    0.69    0.66
  28  12   8    0.67    0.61
  28  12  10   23.33    2.21
  28  12  12   13.45    1.10
  28  12  14   19.94    1.91
  28  12  16   32.66    3.41
  28  12  18   46.03    5.09
  28  12  20    7.95    1.67
  28  12  22    8.41    1.81
  28  12  24    1.88    1.18
  28  12  26    0.50    0.70
  28  13   1    2.23    1.60
  28  13   3    4.45    0.97
  28  13   5    2.25    0.79
  28  13   7    1.24    0.76
  28  13   9    0.07    0.59
  28  13  11    9.04    0.87
  28  13  13   13.81    1.43
  28  13  15   18.99    1.75
  28  13  17    4.51    0.74
  28  13  19    1.42    0.55
  28  13  21    0.25    0.57
  28  13  23   -0.10    0.66
  28  13  25    1.59    0.80
  28  13  27    0.17    0.76
  28  14   0   34.54    4.14
  28  14   2   88.23    8.98
  28  14   4   20.29    2.18
  28  14   6    8.93    1.43
  28  14   8    1.08    0.66
  28  14  10   24.10    2.96
  28  14  12   20.43    1.81
  28  14  14   29.46    2.83
  28  14  16   57.68    4.90
  28  14  18   45.04    3.70
  28  14  20    9.90    1.40
  28  14  22    6.43    1.52
  28  14  24    0.53    0.62
  28  14  26    1.29    0.73
  28  15   1    3.34    0.84
  28  15   3   19.26    2.49
  28  15   5   22.82    2.99
  28  15   7    8.34    1.27
  28  15   9    0.74    0.73
  28  15  11    3.28    0.62
  28  15  13   15.07    1.55
  28  15  15   19.22    2.23
  28  15  17   12.44    1.64
  28  15  19    3.47    0.62
  28  15  21    0.73    0.57
  28  15  23   -0.67    0.47
  28  15  25   -0.19    0.66
  28  15  27   -0.63    0.66
  28  16   0  101.85   11.21
  28  16   2   97.70   10.79
  28  16   4   24.90    3.47
  28  16   6    6.29    1.20
  28  16   8    1.76    0.83
  28  16  10   47.81    5.44
  28  16  12   38.72    3.85
  28  16  14   53.67    4.98
  28  16  16   56.77    6.06
  28  16  18   32.53    3.77
  28  16  20    1.75    0.56
  28  16  22    0.73    0.50
  28  16  24    0.74    0.50
  28  16  26   -0.95    0.62
  28  17   1    6.41    1.00
  28  17   3   37.49    4.89
  28  17   5   50.31    5.92
  28  17   7   21.17    2.71
  28  17   9    5.62    0.93
  28  17  11    0.89    0.59
  28  17  13    6.63    0.97
  28  17  15   14.32    1.82
  28  17  17    9.27    1.58
  28  17  19    5.89    1.99
  28  17  21    0.80    0.47
  28  17  23   -0.34    0.36
  28  17  25    1.23    0.44
  28  17  27    1.04    0.56
  28  18   0  239.95   22.97
  28  18   2  171.17   16.57
  28  18   4  104.19   13.94
  28  18   6    5.90    1.23
  28  18   8    2.04    1.00
  28  18  10   48.12    5.57
  28  18  12   41.80    4.26
  28  18  14   64.49    5.11
  28  18  16   28.82    4.11
  28  18  18   17.77    3.26
  28  18  20    2.63    2.48
  28  18  22    0.19    0.55
  28  18  24    0.61    0.44
  28  18  26   -0.40    0.45
  28  19   1    3.39    1.14
  28  19   3   25.47    3.36
  28  19   5   48.16    6.44
  28  19   7   40.78    5.34
  28  19   9    8.86    1.63
  28  19  11    0.17    0.61
  28  19  13    1.70    0.55
  28  19  15    2.56    0.62
  28  19  17    0.76    0.63
  28  19  19    0.04    0.69
  28  19  21    0.58    0.75
  28  19  23    0.68    0.41
  28  19  25   -0.23    0.39
  28  19  27    0.49    0.66
  28  20   0  120.79   13.25
  28  20   2  109.37   12.71
  28  20   4   67.21    8.94
  28  20   6    9.31    2.25
  28  20   8    1.70    0.85
  28  20  10   20.98    3.92
  28  20  12    8.42    1.83
  28  20  14   12.59    1.71
  28  20  16    1.53    0.67
  28  20  18   -0.18    0.53
  28  20  20    2.14    0.87
  28  20  22   -0.10    0.56
  28  20  24    2.05    1.10
  28  20  26    0.01    0.50
  28  21   1    2.31    1.29
  28  21   3   18.41    3.30
  28  21   5   41.32    5.53
  28  21   7   30.06    4.47
  28  21   9    6.29    1.53
  28  21  11    1.02    0.79
  28  21  13   -0.25    0.56
  28  21  15   -0.25    0.57
  28  21  17    1.08    0.79
  28  21  19    0.55    0.52
  28  21  21   -0.12    0.61
  28  21  23   -0.24    0.56
  28  21  25    0.17    0.53
  28  22   0   89.85   11.09
  28  22   2   57.68    7.23
  28  22   4   31.82    5.44
  28  22   6    0.66    1.03
  28  22   8    0.51    1.00
  28  22  10   18.44    3.28
  28  22  12   10.39    2.18
  28  22  14    3.73    1.95
  28  22  16    0.44    0.44
  28  22  18    0.75    0.41
  28  22  20    1.18    0.76
  28  22  22    0.84    0.79
  28  22  24    2.08    0.92
  28  23   1    1.42    0.85
  28  23   3    5.09    1.80
  28  23   5    8.69    1.83
  28  23   7    7.86    2.11
  28  23   9    2.59    1.25
  28  23  11    2.67    1.01
  28  23  13    1.81    0.96
  28  23  15    0.25    0.50
  28  23  17   -0.42    0.38
  28  23  19    0.23    0.44
  28  23  21    0.57    0.55
  28  23  23    0.16    0.64
  28  24   0    3.20    1.14
  28  24   2    1.78    1.27
  28  24   4   -0.72    0.83
  28  24   6    1.54    0.90
  28  24   8    8.29    5.87
  28  24  10    5.45    3.59
  28  24  12   -0.34    0.67
  28  24  14    0.90    0.89
  28  24  16    0.78    0.49
  28  24  18    0.52    0.42
  28  24  20    3.46    1.14
  28  24  22    3.45    1.55
  28  25   1   -0.66    0.83
  28  25   3    0.70    0.97
  28  25   5    1.91    1.87
  28  25   7    1.81    1.18
  28  25   9    1.54    0.83
  28  25  11    0.41    0.80
  28  25  13    0.70    0.69
  28  25  15    0.91    0.56
  28  25  17    1.36    0.64
  28  25  19    0.47    0.36
  28  25  21   -0.16    0.49
  28  26   0   18.79    3.35
  28  26   2    8.53    2.20
  28  26   4    7.73    2.43
  28  26   6    5.63    1.95
  28  26   8    1.35    1.19
  28  26  10    0.01    0.68
  28  26  12    0.51    0.73
  28  26  14    0.78    0.70
  28  26  16   -0.22    0.57
  28  26  18    0.30    0.51
  28  26  20   -0.01    0.42
  28  27   1    0.24    0.80
  28  27   3   -0.55    0.87
  28  27   5    0.41    0.97
  28  27   7    0.42    1.15
  28  27   9    1.00    0.81
  28  27  11   -0.30    0.75
  28  27  13    0.80    0.63
  28  27  15   -0.13    0.67
  28  27  17    0.10    0.63
  28  27  19   -0.42    0.64
  28  28   0  115.57   25.68
  28  28   2   38.13    7.28
  28  28   4   12.86    4.09
  28  28   6    5.97    2.09
  28  28   8    1.54    1.08
  28  28  10    1.46    0.97
  28  28  12   10.13    3.65
  28  28  14    5.72    2.15
  28  28  16    4.15    1.53
  28  28  18   -0.15    0.50
  29   1   0   12.05    1.76
  29   1   2   10.28    1.31
  29   1   4    8.75    3.13
  29   1   6    4.42    0.84
  29   1   8    3.74    0.78
  29   1  10    2.65    0.57
  29   1  12    1.77    0.68
  29   1  14    2.45    0.86
  29   1  16    3.17    0.90
  29   1  18    1.65    0.92
  29   1  20    1.88    0.92
  29   1  22    0.42    0.89
  29   1  24    0.91    0.84
  29   1  26   -0.21    0.90
  29   1  28   -1.40    0.87
  29   2   1   13.96    1.83
  29   2   3   16.19    2.11
  29   2   5    2.26    0.78
  29   2   7   15.05    2.35
  29   2   9    6.40    0.72
  29   2  11    1.75    0.57
  29   2  13    8.80    1.38
  29   2  15   14.16    1.95
  29   2  17  108.58   12.86
  29   2  19   53.66    6.32
  29   2  21   47.00    6.42
  29   2  23    8.24    1.81
  29   2  25    1.70    0.81
  29   2  27   27.54    5.64
  29   3   0   10.69    1.54
  29   3   2   20.94    3.07
  29   3   4   16.36    2.55
  29   3   6    4.90    0.83
  29   3   8    3.24    0.72
  29   3  10    0.62    0.64
  29   3  12    0.73    0.62
  29   3  14    5.89    1.29
  29   3  16   21.25    2.88
  29   3  18   18.42    3.46
  29   3  20   21.35    3.74
  29   3  22   11.55    2.16
  29   3  24    1.14    0.85
  29   3  26    0.64    0.87
  29   3  28    0.19    0.95
  29   4   1    6.02    1.04
  29   4   3   10.16    1.52
  29   4   5    1.64    1.07
  29   4   7   15.19    1.59
  29   4   9   12.39    4.83
  29   4  11    0.24    0.52
  29   4  13    4.43    0.98
  29   4  15    7.42    1.80
  29   4  17   47.27    5.51
  29   4  19   30.60    4.55
  29   4  21   18.19    3.19
  29   4  23    3.48    1.42
  29   4  25    2.15    1.07
  29   4  27   11.75    3.11
  29   5   0    3.63    0.84
  29   5   2    1.19    0.81
  29   5   4    0.58    0.80
  29   5   6    2.45    0.78
  29   5   8    0.36    0.62
  29   5  10    1.41    0.50
  29   5  12    4.78    0.76
  29   5  14   16.71    2.18
  29   5  16   36.31    4.84
  29   5  18   44.97    5.84
  29   5  20   34.81    4.93
  29   5  22    9.19    2.17
  29   5  24    1.69    0.83
  29   5  26    1.03    1.29
  29   5  28    0.10    0.72
  29   6   1    4.72    1.02
  29   6   3    7.97    1.07
  29   6   5    1.07    0.78
  29   6   7    7.74    1.03
  29   6   9    6.44    0.84
  29   6  11    1.59    0.45
  29   6  13    3.25    0.85
  29   6  15    0.49    0.85
  29   6  17    9.13    2.18
  29   6  19    3.54    1.12
  29   6  21    1.81    0.95
  29   6  23    0.32    0.84
  29   6  25    0.07    0.84
  29   6  27    2.12    1.37
  29   7   0   13.75    1.81
  29   7   2   12.95    1.63
  29   7   4   15.26    1.66
  29   7   6    6.41    1.12
  29   7   8    1.74    0.63
  29   7  10    1.43    0.51
  29   7  12    0.29    0.58
  29   7  14    4.95    2.29
  29   7  16   13.36    2.40
  29   7  18   12.29    2.49
  29   7  20   13.54    2.54
  29   7  22    8.73    1.81
  29   7  24    0.91    0.87
  29   7  26    0.78    0.73
  29   7  28   -1.29    0.85
  29   8   1    3.43    0.74
  29   8   3    3.48    0.70
  29   8   5    1.12    0.63
  29   8   7    1.83    0.69
  29   8   9    2.89    0.67
  29   8  11    1.72    0.49
  29   8  13    2.63    1.40
  29   8  15    1.46    0.69
  29   8  17    0.81    0.76
  29   8  19    1.83    1.14
  29   8  21   -0.05    0.83
  29   8  23    0.36    0.76
  29   8  25    1.59    1.19
  29   8  27   -0.32    0.74
  29   9   0    3.93    0.62
  29   9   2    7.99    0.89
  29   9   4   10.67    1.36
  29   9   6    5.53    0.80
  29   9   8    6.40    1.84
  29   9  10    4.67    0.64
  29   9  12    5.01    0.66
  29   9  14    0.28    0.64
  29   9  16    2.01    1.40
  29   9  18    1.08    0.76
  29   9  20    2.74    1.18
  29   9  22    4.34    1.52
  29   9  24    1.31    0.89
  29   9  26   -1.09    0.96
  29   9  28   -0.46    0.76
  29  10   1    1.17    0.56
  29  10   3   -0.10    0.47
  29  10   5    1.69    0.47
  29  10   7    1.08    0.49
  29  10   9    5.18    0.63
  29  10  11    0.17    0.41
  29  10  13    1.15    0.52
  29  10  15   11.13    1.36
  29  10  17    2.83    1.20
  29  10  19    2.57    1.13
  29  10  21    2.38    1.13
  29  10  23   -0.51    0.80
  29  10  25   -0.25    0.87
  29  10  27    0.06    0.86
  29  11   0    1.18    0.73
  29  11   2    0.64    0.52
  29  11   4   -0.01    0.55
  29  11   6    1.44    0.47
  29  11   8    1.19    0.46
  29  11  10    1.63    1.24
  29  11  12    1.92    0.53
  29  11  14    0.12    0.51
  29  11  16    1.23    0.81
  29  11  18    1.75    0.84
  29  11  20    1.98    0.81
  29  11  22    3.64    1.67
  29  11  24    0.95    0.85
  29  11  26    0.28    0.75
  29  11  28    0.70    0.79
  29  12   1    2.43    0.73
  29  12   3   -0.28    0.58
  29  12   5    3.88    0.72
  29  12   7    0.75    0.55
  29  12   9    5.90    0.75
  29  12  11    1.99    0.53
  29  12  13    6.38    0.69
  29  12  15   30.45    2.74
  29  12  17   19.79    2.52
  29  12  19   10.18    1.75
  29  12  21    2.11    0.96
  29  12  23    0.56    0.76
  29  12  25   -0.67    0.68
  29  12  27    5.57    1.80
  29  13   0   12.52    1.71
  29  13   2    9.43    1.59
  29  13   4    5.00    0.86
  29  13   6    3.82    1.30
  29  13   8    1.14    0.57
  29  13  10    0.34    0.56
  29  13  12    7.89    1.44
  29  13  14    9.54    1.09
  29  13  16    9.70    1.15
  29  13  18    5.42    0.97
  29  13  20    1.37    0.72
  29  13  22   -0.17    0.64
  29  13  24   -0.27    0.69
  29  13  26    1.18    0.74
  29  13  28    2.60    0.73
  29  14   1    2.42    0.81
  29  14   3    5.42    1.07
  29  14   5   11.80    1.69
  29  14   7    2.18    0.74
  29  14   9    2.25    0.67
  29  14  11    3.23    1.52
  29  14  13   12.34    1.20
  29  14  15   45.85    3.99
  29  14  17   31.65    2.88
  29  14  19   14.92    1.93
  29  14  21    4.20    1.06
  29  14  23    0.53    0.58
  29  14  25   -0.19    0.64
  29  14  27    9.13    2.34
  29  15   0   19.60    2.94
  29  15   2   17.34    3.51
  29  15   4    5.70    1.00
  29  15   6    1.42    0.68
  29  15   8    2.01    0.66
  29  15  10   10.06    2.17
  29  15  12   21.65    2.22
  29  15  14   37.49    2.96
  29  15  16   36.91    3.33
  29  15  18   12.33    1.41
  29  15  20    2.16    0.73
  29  15  22    0.63    0.57
  29  15  24    0.25    0.59
  29  15  26    0.97    0.72
  29  15  28   -0.66    0.79
  29  16   1    2.71    0.87
  29  16   3   20.26    2.94
  29  16   5   39.21    4.71
  29  16   7    8.26    1.53
  29  16   9    1.08    0.70
  29  16  11    1.54    0.61
  29  16  13    8.99    1.24
  29  16  15   33.88    3.46
  29  16  17   30.77    3.02
  29  16  19    6.07    1.08
  29  16  21    4.71    1.00
  29  16  23   -0.22    0.49
  29  16  25   -0.27    0.58
  29  16  27    3.06    1.31
  29  17   0  122.02   12.35
  29  17   2  107.60    9.49
  29  17   4   44.19    5.85
  29  17   6    7.43    1.70
  29  17   8    0.79    0.64
  29  17  10    8.87    1.49
  29  17  12   21.53    3.25
  29  17  14   30.86    2.77
  29  17  16   31.81    2.94
  29  17  18   11.36    1.75
  29  17  20    2.80    0.69
  29  17  22    0.06    0.59
  29  17  24    0.04    0.42
  29  17  26   -0.44    0.61
  29  18   1    3.42    1.29
  29  18   3   21.83    3.56
  29  18   5   35.17    4.53
  29  18   7   18.25    3.07
  29  18   9    1.99    0.95
  29  18  11    1.06    0.64
  29  18  13    4.24    0.85
  29  18  15   10.24    1.26
  29  18  17   10.68    1.76
  29  18  19    1.24    0.58
  29  18  21    0.61    0.49
  29  18  23    0.11    0.36
  29  18  25   -0.04    0.45
  29  18  27    0.66    1.84
  29  19   0   79.20    9.35
  29  19   2   60.03    8.42
  29  19   4   23.00    3.67
  29  19   6    5.12    1.27
  29  19   8   -0.49    0.76
  29  19  10    3.85    1.10
  29  19  12    7.18    1.60
  29  19  14   15.86    2.14
  29  19  16    9.82    1.34
  29  19  18    3.11    1.40
  29  19  20    0.40    0.64
  29  19  22    0.04    0.46
  29  19  24    0.56    0.41
  29  19  26   -0.25    0.68
  29  20   1    1.60    0.98
  29  20   3   18.01    2.60
  29  20   5   21.93    3.51
  29  20   7   11.19    2.17
  29  20   9    2.23    1.64
  29  20  11    2.33    0.89
  29  20  13    1.13    1.08
  29  20  15    2.16    1.06
  29  20  17    0.38    0.49
  29  20  19    0.29    0.67
  29  20  21    0.11    0.53
  29  20  23   -0.27    0.45
  29  20  25   -0.57    0.42
  29  21   0   57.22    7.43
  29  21   2   44.67    5.79
  29  21   4   14.92    3.13
  29  21   6    4.51    1.23
  29  21   8    1.48    0.83
  29  21  10    2.94    1.03
  29  21  12    5.47    1.46
  29  21  14    6.98    1.31
  29  21  16    4.25    0.79
  29  21  18    0.56    0.50
  29  21  20    0.27    0.51
  29  21  22    1.43    0.83
  29  21  24    0.55    0.56
  29  22   1    1.60    0.89
  29  22   3    3.80    1.34
  29  22   5   10.89    2.27
  29  22   7    7.45    1.77
  29  22   9    3.22    1.10
  29  22  11    5.64    2.00
  29  22  13    0.08    0.61
  29  22  15   -0.04    0.52
  29  22  17    0.39    0.40
  29  22  19   -0.04    0.42
  29  22  21    0.50    0.53
  29  22  23   -0.01    0.57
  29  23   0    5.39    1.52
  29  23   2    8.17    1.86
  29  23   4    0.39    1.00
  29  23   6    0.17    0.91
  29  23   8   -1.09    0.72
  29  23  10    0.38    0.69
  29  23  12    0.89    0.73
  29  23  14   -0.07    0.63
  29  23  16   -0.47    0.46
  29  23  18    0.15    0.38
  29  23  20    0.38    0.42
  29  23  22   -0.51    0.52
  29  24   1   -0.28    0.85
  29  24   3    1.50    0.93
  29  24   5    2.51    0.98
  29  24   7    5.11    1.70
  29  24   9    1.80    1.03
  29  24  11    3.34    1.13
  29  24  13    1.20    0.67
  29  24  15   -0.12    0.66
  29  24  17   -0.62    0.47
  29  24  19    0.38    0.38
  29  24  21   -0.55    0.47
  29  25   0    1.83    0.90
  29  25   2    1.32    0.92
  29  25   4    0.08    0.97
  29  25   6   -0.45    0.85
  29  25   8    1.00    0.84
  29  25  10   -0.34    0.74
  29  25  12   -0.05    0.73
  29  25  14    0.06    0.72
  29  25  16   -0.39    0.56
  29  25  18    0.07    0.49
  29  25  20   -1.01    0.44
  29  26   1    0.66    0.85
  29  26   3    0.69    0.80
  29  26   5    0.50    0.78
  29  26   7    1.17    0.75
  29  26   9   -0.22    0.86
  29  26  11    0.83    0.78
  29  26  13    1.94    0.70
  29  26  15   -0.72    0.62
  29  26  17    1.03    0.63
  29  26  19   -0.34    0.67
  29  27   0   32.14    7.32
  29  27   2   25.87    4.96
  29  27   4   12.39    3.29
  29  27   6    0.91    1.23
  29  27   8    0.58    0.90
  29  27  10   -1.54    0.80
  29  27  12    4.31    1.84
  29  27  14    9.98    2.52
  29  27  16    6.21    1.77
  29  27  18   -0.49    1.50
  29  28   1   -0.93    0.89
  29  28   3    0.44    1.02
  29  28   5    0.63    1.14
  29  28   7    0.86    0.81
  29  28   9    0.50    0.93
  29  28  11    0.47    0.85
  29  28  13   -0.75    0.78
  29  28  15   -0.64    0.79
  29  29   0   47.39   13.87
  29  29   2   22.86    7.03
  29  29   4   17.15    4.30
  29  29   6    0.93    0.95
  29  29   8    1.46    0.83
  29  29  10    6.63    3.17
  29  29  12   18.11    5.16
  29  29  14   -0.91    1.13
  30   0   0  144.48   31.72
  30   1   1    2.14    0.85
  30   1   3    1.38    0.91
  30   1   5    2.00    0.76
  30   1   7   -1.23    0.78
  30   1   9   -0.32    0.75
  30   1  11    1.57    0.47
  30   1  13    0.84    0.66
  30   1  15    2.52    0.84
  30   1  17    2.96    0.90
  30   1  19    3.13    1.21
  30   1  21    2.15    2.16
  30   1  23    1.06    0.84
  30   1  25    0.56    0.84
  30   1  27    0.29    0.98
  30   1  29   -0.16    0.97
  30   2   0    6.27    3.18
  30   2   2   37.67    5.76
  30   2   4    4.04    0.97
  30   2   6   19.36    3.19
  30   2   8   16.11    2.96
  30   2  10    5.33    1.01
  30   2  12    1.30    0.55
  30   2  14    4.38    1.01
  30   2  16  138.74   15.51
  30   2  18   61.90    9.10
  30   2  20   93.66   12.05
  30   2  22   25.74    6.15
  30   2  24    0.22    0.79
  30   2  26   35.21    7.48
  30   2  28   60.88   11.94
  30   3   1    3.22    1.26
  30   3   3    1.83    0.80
  30   3   5   -1.64    0.84
  30   3   7   -0.38    0.75
  30   3   9    1.24    0.64
  30   3  11    2.61    0.55
  30   3  13    7.35    1.31
  30   3  15   18.92    2.40
  30   3  17   36.42    3.76
  30   3  19   11.78    3.35
  30   3  21    6.42    1.95
  30   3  23    1.42    0.87
  30   3  25   -0.22    0.86
  30   3  27   -0.18    0.85
  30   3  29   -0.39    0.97
  30   4   0   31.18    5.30
  30   4   2    2.46    1.01
  30   4   4    1.98    1.00
  30   4   6    1.86    0.85
  30   4   8    1.87    0.84
  30   4  10    0.87    0.51
  30   4  12    3.20    0.57
  30   4  14    2.18    0.83
  30   4  16   92.56   11.80
  30   4  18   20.34    3.54
  30   4  20   31.20    5.35
  30   4  22    8.58    1.88
  30   4  24    1.53    0.81
  30   4  26   20.16    5.62
  30   4  28   25.21    6.98
  30   5   1   -0.56    0.83
  30   5   3    1.47    0.90
  30   5   5   -0.29    0.75
  30   5   7   -0.29    0.78
  30   5   9    0.45    0.63
  30   5  11    1.65    0.49
  30   5  13   11.53    1.52
  30   5  15   28.17    3.56
  30   5  17   25.10    3.60
  30   5  19   13.02    2.73
  30   5  21   13.29    2.31
  30   5  23    1.97    0.89
  30   5  25   -0.53    0.95
  30   5  27    0.04    0.96
  30   5  29    1.14    0.97
  30   6   0    0.90    0.76
  30   6   2   22.39    3.88
  30   6   4    2.45    0.84
  30   6   6    7.73    1.37
  30   6   8    7.17    1.48
  30   6  10    1.25    0.75
  30   6  12    0.62    0.49
  30   6  14    4.36    5.10
  30   6  16    9.18    2.04
  30   6  18    4.90    1.34
  30   6  20    8.56    2.04
  30   6  22    3.35    1.18
  30   6  24   -0.08    0.83
  30   6  26    1.92    1.10
  30   6  28   -0.12    1.12
  30   7   1   -1.30    0.83
  30   7   3    0.15    0.73
  30   7   5   -0.18    0.73
  30   7   7   -0.38    0.78
  30   7   9   -0.57    0.66
  30   7  11    0.40    0.46
  30   7  13    2.17    0.61
  30   7  15   13.36    1.86
  30   7  17   17.17    3.20
  30   7  19   12.32    2.49
  30   7  21   11.94    2.42
  30   7  23    4.42    1.35
  30   7  25   -0.02    0.86
  30   7  27    0.95    0.78
  30   7  29   -0.85    1.17
  30   8   0    0.15    0.81
  30   8   2   12.49    2.57
  30   8   4    1.94    0.93
  30   8   6    6.70    1.42
  30   8   8   12.21    1.86
  30   8  10    0.19    0.68
  30   8  12    2.55    0.52
  30   8  14    5.80    1.43
  30   8  16    0.13    0.78
  30   8  18    2.61    0.95
  30   8  20   -1.61    0.76
  30   8  22    1.59    1.15
  30   8  24   -1.13    0.75
  30   8  26    1.54    1.13
  30   8  28    0.57    1.42
  30   9   1   -0.40    0.58
  30   9   3   -0.28    0.58
  30   9   5    1.07    0.62
  30   9   7    0.12    0.63
  30   9   9   -0.22    0.67
  30   9  11    1.18    0.52
  30   9  13    1.30    0.56
  30   9  15    0.44    0.61
  30   9  17    1.97    0.75
  30   9  19    2.04    0.83
  30   9  21    3.36    1.21
  30   9  23    6.06    1.54
  30   9  25    0.15    0.95
  30   9  27   -0.34    0.75
  30   9  29    0.52    1.12
  30  10   0    0.97    0.59
  30  10   2   10.80    1.86
  30  10   4    1.08    0.72
  30  10   6    0.50    0.72
  30  10   8    1.02    0.59
  30  10  10    2.86    1.08
  30  10  12    0.90    0.62
  30  10  14    6.54    1.75
  30  10  16    1.93    0.73
  30  10  18    2.86    0.85
  30  10  20    1.29    0.92
  30  10  22    1.57    1.27
  30  10  24    1.65    0.83
  30  10  26    1.86    1.23
  30  10  28   15.18    5.41
  30  11   1    0.90    0.49
  30  11   3    2.78    0.52
  30  11   5    0.70    0.52
  30  11   7    0.50    0.52
  30  11   9    1.81    0.52
  30  11  11    8.18    0.97
  30  11  13    8.58    0.96
  30  11  15    2.42    0.91
  30  11  17    1.65    0.74
  30  11  19    1.94    0.90
  30  11  21   -0.15    0.75
  30  11  23    1.77    1.17
  30  11  25    0.13    0.95
  30  11  27    0.67    0.92
  30  11  29    0.16    0.93
  30  12   0    3.36    0.67
  30  12   2    1.59    1.10
  30  12   4    2.84    0.57
  30  12   6    0.24    0.49
  30  12   8    2.99    0.57
  30  12  10    0.85    0.40
  30  12  12    7.49    0.86
  30  12  14   29.98    2.94
  30  12  16   30.43    3.24
  30  12  18   17.96    3.35
  30  12  20   12.08    2.17
  30  12  22   -1.23    0.68
  30  12  24    0.10    0.59
  30  12  26    4.99    2.50
  30  12  28   15.21    4.84
  30  13   1    1.64    0.64
  30  13   3    8.64    1.47
  30  13   5   13.29    1.66
  30  13   7    3.29    0.81
  30  13   9    1.72    0.73
  30  13  11    8.99    1.07
  30  13  13   24.03    1.93
  30  13  15   28.16    2.68
  30  13  17   20.41    2.37
  30  13  19    8.17    1.23
  30  13  21    1.04    0.61
  30  13  23    0.84    0.66
  30  13  25    2.20    1.38
  30  13  27   -0.89    0.90
  30  14   0    6.23    1.35
  30  14   2    3.75    1.06
  30  14   4    6.02    2.26
  30  14   6    1.17    1.41
  30  14   8    6.41    1.23
  30  14  10    5.97    1.04
  30  14  12   41.02    3.57
  30  14  14   92.24    5.56
  30  14  16   65.38    5.01
  30  14  18   34.02    3.35
  30  14  20   11.77    2.33
  30  14  22    0.78    0.66
  30  14  24   -0.18    0.57
  30  14  26   14.02    3.73
  30  14  28   19.64    8.90
  30  15   1    2.72    0.92
  30  15   3   20.49    2.89
  30  15   5   24.32    2.79
  30  15   7    9.13    1.71
  30  15   9    1.84    1.18
  30  15  11    2.59    0.69
  30  15  13   32.80    3.28
  30  15  15   55.61    3.46
  30  15  17   46.07    3.43
  30  15  19   13.71    1.78
  30  15  21    0.69    0.57
  30  15  23    0.39    0.61
  30  15  25   -0.07    0.69
  30  15  27   -0.05    0.92
  30  16   0  145.33   14.41
  30  16   2  156.66   18.34
  30  16   4   57.30    7.25
  30  16   6   15.89    2.49
  30  16   8    0.11    0.67
  30  16  10    1.19    0.85
  30  16  12   35.27    4.10
  30  16  14   64.80    5.09
  30  16  16   70.28    5.47
  30  16  18   33.95    3.02
  30  16  20   11.78    1.59
  30  16  22    0.07    0.49
  30  16  24   -0.32    0.59
  30  16  26    0.70    1.09
  30  17   1    1.24    0.84
  30  17   3   19.26    2.67
  30  17   5   24.37    3.34
  30  17   7    7.74    1.64
  30  17   9    0.76    0.67
  30  17  11    4.04    1.59
  30  17  13   17.46    2.08
  30  17  15   37.88    3.28
  30  17  17   36.63    3.39
  30  17  19    6.31    1.17
  30  17  21    0.85    0.42
  30  17  23    0.68    0.51
  30  17  25   -0.07    0.68
  30  18   0   62.15    7.77
  30  18   2   56.82    7.62
  30  18   4   29.21    4.83
  30  18   6    3.18    0.98
  30  18   8    5.04    2.42
  30  18  10    4.55    1.83
  30  18  12   23.16    3.48
  30  18  14   36.94    3.74
  30  18  16   33.38    3.24
  30  18  18    4.77    1.13
  30  18  20    2.28    0.67
  30  18  22    0.59    0.64
  30  18  24    0.15    0.46
  30  18  26   -6.04    1.01
  30  19   1    2.69    1.07
  30  19   3   12.71    2.28
  30  19   5   20.09    3.63
  30  19   7    7.40    1.80
  30  19   9    3.74    1.34
  30  19  11    0.17    0.68
  30  19  13    5.75    1.25
  30  19  15   10.06    1.32
  30  19  17    8.84    1.44
  30  19  19    4.26    0.97
  30  19  21   -0.11    0.38
  30  19  23   -0.29    0.35
  30  19  25   -1.10    0.76
  30  20   0  155.82   16.80
  30  20   2  116.05   17.15
  30  20   4   40.11    7.17
  30  20   6    5.95    1.88
  30  20   8   -0.45    0.79
  30  20  10    1.65    1.26
  30  20  12    5.06    1.57
  30  20  14   14.52    2.66
  30  20  16   10.21    1.46
  30  20  18    1.75    0.56
  30  20  20    0.69    0.53
  30  20  22    0.10    0.41
  30  20  24   -0.83    0.57
  30  21   1    0.18    0.87
  30  21   3    4.89    1.36
  30  21   5   18.00    3.25
  30  21   7    9.88    2.03
  30  21   9    4.01    1.25
  30  21  11    0.83    0.66
  30  21  13    0.17    0.66
  30  21  15    0.59    0.58
  30  21  17    0.47    0.36
  30  21  19   -0.13    0.49
  30  21  21    0.50    0.50
  30  21  23    0.29    0.57
  30  22   0   24.89    4.45
  30  22   2   26.62    4.34
  30  22   4    9.32    2.39
  30  22   6    0.40    0.93
  30  22   8    0.59    0.75
  30  22  10    0.68    0.93
  30  22  12    1.06    0.85
  30  22  14    1.41    0.97
  30  22  16    0.42    0.45
  30  22  18   -0.23    0.40
  30  22  20    0.00    0.42
  30  22  22   -0.93    0.53
  30  23   1    1.12    0.93
  30  23   3    1.43    0.76
  30  23   5    3.53    0.93
  30  23   7    3.37    1.53
  30  23   9    5.62    1.59
  30  23  11    2.96    0.91
  30  23  13   -0.10    0.62
  30  23  15    0.81    0.63
  30  23  17    0.36    0.45
  30  23  19   -0.33    0.36
  30  23  21    0.56    1.00
  30  24   0    0.73    0.73
  30  24   2    0.06    0.72
  30  24   4   -0.41    0.92
  30  24   6    0.18    0.95
  30  24   8    0.72    0.76
  30  24  10    2.49    1.98
  30  24  12    0.23    0.76
  30  24  14    0.05    0.62
  30  24  16   -0.11    0.59
  30  24  18   -0.44    0.46
  30  24  20   -0.97    0.51
  30  25   1   -0.83    0.93
  30  25   3   -0.74    0.90
  30  25   5   -1.29    0.87
  30  25   7    0.32    0.85
  30  25   9    0.75    1.02
  30  25  11    8.77    1.64
  30  25  13   -0.11    0.98
  30  25  15    1.12    0.67
  30  25  17    0.33    0.61
  30  25  19   -0.67    0.80
  30  26   0   57.55   10.40
  30  26   2   28.40    6.51
  30  26   4   16.58    4.17
  30  26   6    1.26    0.83
  30  26   8   -0.67    0.76
  30  26  10   -0.46    0.98
  30  26  12   11.72    2.99
  30  26  14   13.92    3.67
  30  26  16    1.54    1.00
  30  26  18   -3.06    6.58
  30  27   1   -0.61    0.83
  30  27   3   -1.03    0.87
  30  27   5   -0.38    0.89
  30  27   7    0.56    0.87
  30  27   9   -0.04    0.80
  30  27  11    2.51    1.24
  30  27  13    2.06    1.09
  30  27  15    0.90    1.09
  30  28   0   51.70   11.41
  30  28   2   77.42   17.17
  30  28   4   15.50    4.13
  30  28   6    1.00    0.93
  30  28   8    0.47    1.01
  30  28  10    8.58    3.13
  30  28  12   22.90    6.92
  30  28  14    8.28    6.15
  30  29   1   -0.27    1.01
  30  29   3    0.19    0.80
  30  29   5    1.17    1.02
  30  29   7   -1.49    1.13
  30  29   9    0.66    0.86
  30  29  11   -0.10    0.78
  30  30   0   43.57   15.09
  30  30   2  144.01   17.54
  30  30   4   23.53    6.58
  30  30   6    0.25    1.08
  30  30   8   -1.52    0.87
  30  30  10   -0.35    3.24
  31   1   0    6.24    1.20
  31   1   2    4.07    1.35
  31   1   4    3.52    1.23
  31   1   6    0.80    0.78
  31   1   8   -0.57    0.83
  31   1  10    2.29    0.86
  31   1  12    1.41    0.92
  31   1  14    0.07    0.63
  31   1  16    0.00    0.75
  31   1  18    1.37    0.97
  31   1  20   -0.51    0.85
  31   1  22   -0.30    0.81
  31   1  24    0.40    0.81
  31   1  26   -0.06    1.02
  31   1  28    1.13    0.81
  31   1  30   -0.55    1.29
  31   2   1    6.06    1.98
  31   2   3    2.34    0.85
  31   2   5    2.77    0.96
  31   2   7    5.19    1.07
  31   2   9    1.44    0.68
  31   2  11    3.71    1.40
  31   2  13    1.86    0.56
  31   2  15   46.56    5.89
  31   2  17    6.07    1.77
  31   2  19   51.12    7.88
  31   2  21   11.72    2.48
  31   2  23    3.93    1.64
  31   2  25    9.64    2.29
  31   2  27    8.35    3.30
  31   2  29   74.47   15.64
  31   3   0    4.14    1.21
  31   3   2    3.00    1.07
  31   3   4    0.30    0.89
  31   3   6    2.05    0.84
  31   3   8    2.55    0.81
  31   3  10    3.70    1.30
  31   3  12    9.61    1.04
  31   3  14    9.64    1.95
  31   3  16    8.07    1.69
  31   3  18    3.41    1.48
  31   3  20    3.11    1.17
  31   3  22    0.10    0.73
  31   3  24    0.50    0.84
  31   3  26   -0.58    0.91
  31   3  28   -0.51    0.92
  31   3  30   -0.22    1.46
  31   4   1    2.56    1.02
  31   4   3    1.35    0.89
  31   4   5    1.34    0.92
  31   4   7    6.86    1.55
  31   4   9    1.40    1.00
  31   4  11    1.12    0.56
  31   4  13    0.98    0.57
  31   4  15   20.44    3.22
  31   4  17    1.48    0.85
  31   4  19   14.13    3.09
  31   4  21    4.76    1.26
  31   4  23    1.60    1.04
  31   4  25    5.27    1.77
  31   4  27    4.14    1.36
  31   4  29   16.09    7.74
  31   5   0    4.77    2.46
  31   5   2    3.17    1.17
  31   5   4    2.03    0.87
  31   5   6    0.62    0.80
  31   5   8    0.42    0.76
  31   5  10    2.20    0.83
  31   5  12    7.77    0.93
  31   5  14   15.18    2.01
  31   5  16    9.65    1.91
  31   5  18   10.29    2.37
  31   5  20    4.83    1.43
  31   5  22    2.48    0.93
  31   5  24    0.11    0.86
  31   5  26   -0.53    0.87
  31   5  28    0.02    0.75
  31   5  30    0.40    2.74
  31   6   1    1.07    0.92
  31   6   3    4.02    1.57
  31   6   5    1.43    0.84
  31   6   7    3.23    1.23
  31   6   9    1.00    1.01
  31   6  11    0.21    0.53
  31   6  13    0.19    0.49
  31   6  15    4.45    1.35
  31   6  17    1.29    0.70
  31   6  19    5.36    1.13
  31   6  21    1.13    0.78
  31   6  23   -0.07    0.90
  31   6  25   -0.16    0.80
  31   6  27    0.66    0.76
  31   6  29    1.18    1.00
  31   7   0    3.73    0.93
  31   7   2    5.64    1.17
  31   7   4   11.02    1.81
  31   7   6    1.69    0.83
  31   7   8    0.84    0.76
  31   7  10    2.43    1.04
  31   7  12    0.13    0.44
  31   7  14    1.57    0.69
  31   7  16    0.66    0.73
  31   7  18    0.33    0.78
  31   7  20    1.72    0.85
  31   7  22    0.93    0.78
  31   7  24    0.53    0.76
  31   7  26    0.46    0.80
  31   7  28   -1.17    0.89
  31   8   1    0.86    0.78
  31   8   3    0.42    0.85
  31   8   5    0.30    0.75
  31   8   7    1.97    0.72
  31   8   9    1.04    0.69
  31   8  11   -0.06    0.56
  31   8  13    0.44    0.49
  31   8  15    2.78    0.73
  31   8  17    0.02    0.73
  31   8  19    0.05    0.73
  31   8  21    0.35    0.76
  31   8  23    2.10    0.92
  31   8  25    0.67    0.70
  31   8  27    0.66    0.86
  31   8  29    0.27    1.24
  31   9   0    0.53    0.75
  31   9   2    0.86    0.90
  31   9   4    0.32    0.72
  31   9   6    0.69    0.75
  31   9   8    2.21    0.70
  31   9  10    0.73    0.66
  31   9  12    1.20    0.47
  31   9  14    3.58    0.74
  31   9  16    6.36    3.68
  31   9  18    2.90    1.00
  31   9  20    5.27    2.44
  31   9  22    1.59    1.30
  31   9  24    1.43    0.89
  31   9  26    2.04    1.63
  31   9  28   -0.68    1.08
  31  10   1    0.02    0.62
  31  10   3    3.45    1.12
  31  10   5    1.82    0.62
  31  10   7    0.79    0.67
  31  10   9    1.24    0.68
  31  10  11    1.27    0.55
  31  10  13    3.60    0.68
  31  10  15    1.00    0.72
  31  10  17    2.73    1.25
  31  10  19   -0.34    0.74
  31  10  21    0.56    0.62
  31  10  23    1.89    0.86
  31  10  25    3.35    1.01
  31  10  27    3.05    2.34
  31  11   0    0.64    0.62
  31  11   2    0.59    0.53
  31  11   4    1.72    1.07
  31  11   6    0.70    0.53
  31  11   8    0.68    0.62
  31  11  10    1.34    1.13
  31  11  12    1.13    0.50
  31  11  14    2.61    0.81
  31  11  16    1.75    1.03
  31  11  18   -0.24    0.73
  31  11  20    0.08    0.67
  31  11  22    0.19    0.98
  31  11  24    0.62    0.83
  31  11  26    3.41    1.26
  31  11  28   -0.23    0.86
  31  12   1    1.20    0.72
  31  12   3    6.43    0.93
  31  12   5    6.76    0.87
  31  12   7    0.08    0.45
  31  12   9    1.83    0.64
  31  12  11    2.01    0.68
  31  12  13   12.71    1.77
  31  12  15    7.34    1.03
  31  12  17   17.28    2.71
  31  12  19    4.41    1.09
  31  12  21    0.92    0.79
  31  12  23   -0.62    0.72
  31  12  25    1.43    1.13
  31  12  27    9.03    3.65
  31  13   0    3.57    0.73
  31  13   2    3.03    0.57
  31  13   4    0.35    0.53
  31  13   6    0.21    0.56
  31  13   8    0.78    0.42
  31  13  10    4.26    0.75
  31  13  12   13.43    1.69
  31  13  14   18.69    1.61
  31  13  16   20.16    2.17
  31  13  18   13.85    2.18
  31  13  20    0.51    0.64
  31  13  22    0.75    0.64
  31  13  24    0.29    0.68
  31  13  26    3.86    1.75
  31  14   1    1.80    0.90
  31  14   3   15.58    3.11
  31  14   5   11.09    1.64
  31  14   7    1.74    0.67
  31  14   9    3.09    0.79
  31  14  11    2.97    1.10
  31  14  13   19.43    1.76
  31  14  15   30.75    2.34
  31  14  17   28.30    3.09
  31  14  19   16.37    2.75
  31  14  21    1.25    0.74
  31  14  23    0.38    0.59
  31  14  25    1.44    0.79
  31  14  27    2.97    2.09
  31  15   0   43.53    4.94
  31  15   2   41.51    5.59
  31  15   4   19.42    2.73
  31  15   6    4.72    1.44
  31  15   8    0.84    0.61
  31  15  10    4.79    3.64
  31  15  12   10.29    1.29
  31  15  14   31.23    2.33
  31  15  16   46.81    3.19
  31  15  18   21.64    2.79
  31  15  20    5.44    1.18
  31  15  22    0.58    0.61
  31  15  24   -0.49    0.61
  31  15  26    1.59    1.74
  31  16   1    1.37    1.09
  31  16   3    8.25    1.55
  31  16   5   10.60    2.09
  31  16   7    1.53    0.73
  31  16   9    0.13    0.62
  31  16  11    1.04    0.68
  31  16  13   21.92    2.56
  31  16  15   45.66    3.23
  31  16  17   38.38    2.92
  31  16  19   14.19    1.72
  31  16  21    2.21    0.89
  31  16  23    0.24    0.53
  31  16  25   -0.19    0.67
  31  17   0    2.72    1.15
  31  17   2    6.19    1.43
  31  17   4    0.22    0.97
  31  17   6   -0.49    0.66
  31  17   8    1.42    0.98
  31  17  10    1.82    0.81
  31  17  12   14.96    2.31
  31  17  14   35.80    3.47
  31  17  16   37.57    2.90
  31  17  18   17.76    1.65
  31  17  20    1.48    0.47
  31  17  22   -0.34    0.46
  31  17  24   -0.42    0.58
  31  18   1    0.89    0.80
  31  18   3    6.75    1.15
  31  18   5    6.48    1.91
  31  18   7    1.83    0.78
  31  18   9    3.00    0.69
  31  18  11    1.03    0.69
  31  18  13    8.53    1.75
  31  18  15   22.91    2.49
  31  18  17   25.07    2.12
  31  18  19    7.86    1.04
  31  18  21    0.83    0.51
  31  18  23   -0.86    0.45
  31  19   0   85.74   10.91
  31  19   2   64.10    8.76
  31  19   4   22.77    4.59
  31  19   6    4.53    1.32
  31  19   8    1.77    0.69
  31  19  10    0.86    0.70
  31  19  12    1.17    0.85
  31  19  14   13.74    2.09
  31  19  16   12.49    1.55
  31  19  18    4.73    0.85
  31  19  20    1.47    0.47
  31  19  22   -0.25    0.34
  31  19  24    4.58    4.90
  31  20   1    1.18    0.86
  31  20   3    2.29    1.08
  31  20   5    9.76    2.10
  31  20   7    2.60    0.84
  31  20   9    3.22    0.84
  31  20  11   -0.45    0.66
  31  20  13    1.80    0.63
  31  20  15    2.37    0.78
  31  20  17    1.97    0.52
  31  20  19    0.49    0.52
  31  20  21    0.58    0.44
  31  20  23    3.39    3.03
  31  21   0   27.73    4.50
  31  21   2   10.19    2.61
  31  21   4    9.14    1.59
  31  21   6   -0.05    0.83
  31  21   8    0.18    0.73
  31  21  10   -0.18    0.67
  31  21  12    0.83    0.70
  31  21  14    3.62    1.65
  31  21  16    0.61    0.81
  31  21  18    0.89    0.44
  31  21  20    0.74    0.38
  31  21  22   -0.73    0.56
  31  22   1    0.61    1.35
  31  22   3    1.69    0.84
  31  22   5    4.92    3.26
  31  22   7    2.51    1.10
  31  22   9    2.34    1.03
  31  22  11    0.66    0.67
  31  22  13    0.02    0.68
  31  22  15    1.20    0.57
  31  22  17    0.24    0.45
  31  22  19   -0.04    0.38
  31  22  21   -0.22    0.84
  31  23   0    3.39    1.23
  31  23   2    4.56    1.55
  31  23   4    1.88    0.92
  31  23   6    0.59    0.79
  31  23   8   -1.04    0.89
  31  23  10    0.04    0.76
  31  23  12   -0.55    0.69
  31  23  14   -0.76    0.64
  31  23  16    0.25    0.62
  31  23  18   -0.47    0.52
  31  23  20    1.03    0.98
  31  24   1   -0.89    0.80
  31  24   3   -0.11    0.83
  31  24   5   -1.04    0.69
  31  24   7   -0.16    0.78
  31  24   9    1.64    0.85
  31  24  11   -0.34    0.75
  31  24  13    1.10    0.67
  31  24  15    1.06    0.64
  31  24  17   -0.34    0.67
  31  24  19   -0.10    0.47
  31  25   0    6.72    2.15
  31  25   2   14.20    3.02
  31  25   4    1.87    1.25
  31  25   6   -0.85    0.81
  31  25   8    0.29    0.80
  31  25  10    2.31    1.44
  31  25  12    2.16    1.23
  31  25  14    1.87    1.18
  31  25  16   -0.12    0.81
  31  26   1   -0.72    0.93
  31  26   3    0.68    0.74
  31  26   5    0.70    0.80
  31  26   7    0.15    0.80
  31  26   9    1.60    0.89
  31  26  11    3.76    1.60
  31  26  13    2.05    0.97
  31  26  15    2.49    1.50
  31  27   0   21.53    6.98
  31  27   2   19.30    5.66
  31  27   4    1.09    1.40
  31  27   6    1.72    0.83
  31  27   8    0.69    0.76
  31  27  10    4.47    2.42
  31  27  12    6.81    3.28
  31  27  14   -0.13    1.01
  31  28   1   -0.91    0.92
  31  28   3   -1.34    0.93
  31  28   5    0.75    0.90
  31  28   7   -1.53    1.04
  31  28   9    0.39    0.78
  31  28  11    1.54    1.44
  31  29   0   73.70   16.71
  31  29   2   60.48   13.14
  31  29   4   12.31    4.61
  31  29   6    1.47    0.91
  31  29   8   -1.25    1.26
  31  29  10   -2.95    1.34
  31  30   1   -0.81    1.18
  31  30   3   -0.21    0.69
  31  30   5    1.25    1.54
  32   0   0    4.94    2.49
  32   1   1    0.85    0.95
  32   1   3    0.13    1.00
  32   1   5   -0.95    0.91
  32   1   7   -0.15    0.79
  32   1   9   -0.34    0.75
  32   1  11   -0.27    0.55
  32   1  13    0.41    0.46
  32   1  15    0.06    0.67
  32   1  17    0.70    0.83
  32   1  19   -0.30    0.76
  32   1  21   -0.11    0.72
  32   1  23    0.83    0.74
  32   1  25    1.34    0.83
  32   1  27    3.11    2.85
  32   1  29   -2.12    1.18
  32   2   0   13.34    3.86
  32   2   2   46.53    8.69
  32   2   4    1.94    0.81
  32   2   6    0.13    1.04
  32   2   8    2.04    0.79
  32   2  10    1.82    1.83
  32   2  12    3.37    0.79
  32   2  14   46.37    4.16
  32   2  16    3.02    1.02
  32   2  18   68.56   10.21
  32   2  20   19.88    3.96
  32   2  22   17.11    3.46
  32   2  24   10.75    3.16
  32   2  26    6.69    3.45
  32   2  28   75.94   15.77
  32   3   1    0.62    0.98
  32   3   3    1.27    0.89
  32   3   5    1.07    0.81
  32   3   7    1.83    0.89
  32   3   9    0.74    0.83
  32   3  11    4.17    0.79
  32   3  13    5.56    0.90
  32   3  15    8.94    1.64
  32   3  17    2.49    1.42
  32   3  19    0.59    0.83
  32   3  21    1.59    1.12
  32   3  23    0.85    0.85
  32   3  25    0.40    1.00
  32   3  27    0.27    0.72
  32   3  29    0.63    0.98
  32   4   0    3.82    1.84
  32   4   2    1.42    0.90
  32   4   4    1.01    0.91
  32   4   6    3.74    1.21
  32   4   8    1.14    0.75
  32   4  10    2.04    0.95
  32   4  12    2.06    0.80
  32   4  14   25.67    3.33
  32   4  16    0.93    0.67
  32   4  18   48.02    6.43
  32   4  20    9.78    2.22
  32   4  22   13.06    3.06
  32   4  24   -1.89    0.97
  32   4  26    1.91    1.21
  32   4  28    2.57    3.47
  32   5   1    0.22    0.87
  32   5   3    2.99    2.03
  32   5   5    3.40    1.08
  32   5   7    2.44    1.01
  32   5   9    2.61    1.02
  32   5  11   11.10    1.95
  32   5  13   18.40    1.82
  32   5  15   11.24    1.77
  32   5  17    7.43    1.72
  32   5  19    3.01    1.02
  32   5  21   -0.02    0.75
  32   5  23   -1.24    0.79
  32   5  25    0.25    0.92
  32   5  27    1.00    0.95
  32   5  29   -2.26    1.84
  32   6   0    3.17    1.20
  32   6   2    0.75    0.90
  32   6   4    7.63    1.77
  32   6   6   21.63    3.68
  32   6   8   -0.79    0.81
  32   6  10    4.64    1.26
  32   6  12    6.71    1.26
  32   6  14    3.24    1.88
  32   6  16    1.01    0.69
  32   6  18    2.55    1.18
  32   6  20    0.05    0.73
  32   6  22    4.90    1.48
  32   6  24    0.30    0.74
  32   6  26    1.54    0.97
  32   6  28    0.68    0.93
  32   7   1    0.28    0.85
  32   7   3    0.72    0.84
  32   7   5    2.73    0.89
  32   7   7    1.44    0.80
  32   7   9   -0.07    0.73
  32   7  11    2.83    0.91
  32   7  13    6.64    1.00
  32   7  15    2.03    0.79
  32   7  17    2.12    0.95
  32   7  19    3.36    1.01
  32   7  21    1.25    0.63
  32   7  23   -0.74    0.72
  32   7  25    0.47    0.74
  32   7  27   -1.03    1.09
  32   8   0    3.01    1.21
  32   8   2    1.70    0.84
  32   8   4    1.44    0.72
  32   8   6    2.32    1.03
  32   8   8    8.88    2.26
  32   8  10    0.04    0.68
  32   8  12    0.41    0.52
  32   8  14    3.65    0.96
  32   8  16    0.21    0.73
  32   8  18    3.11    1.13
  32   8  20   -0.49    0.72
  32   8  22    5.26    1.71
  32   8  24    0.72    0.78
  32   8  26    5.67    1.99
  32   8  28    1.06    1.92
  32   9   1   -0.18    0.79
  32   9   3    0.75    0.70
  32   9   5    3.53    0.97
  32   9   7    1.70    1.13
  32   9   9    0.62    0.87
  32   9  11    1.21    0.64
  32   9  13    0.52    0.45
  32   9  15   -0.02    0.49
  32   9  17    0.01    0.68
  32   9  19    0.36    0.67
  32   9  21    0.02    0.83
  32   9  23   -0.12    0.66
  32   9  25    1.19    0.91
  32   9  27    2.62    1.38
  32  10   0    5.79    1.58
  32  10   2    2.16    0.81
  32  10   4    4.58    4.37
  32  10   6    3.90    1.36
  32  10   8    1.86    0.63
  32  10  10    0.19    0.81
  32  10  12    1.84    0.83
  32  10  14    0.55    0.42
  32  10  16   16.48    2.43
  32  10  18    0.50    0.69
  32  10  20    0.30    0.69
  32  10  22    2.42    1.52
  32  10  24    0.67    1.00
  32  10  26   11.24    3.47
  32  11   1   -0.98    0.52
  32  11   3    3.35    1.06
  32  11   5    9.28    1.58
  32  11   7    1.06    0.68
  32  11   9   -0.49    0.63
  32  11  11    0.32    0.62
  32  11  13    2.61    0.67
  32  11  15    4.53    1.48
  32  11  17    1.43    0.74
  32  11  19    1.59    1.18
  32  11  21    0.18    0.68
  32  11  23    0.98    0.92
  32  11  25    1.81    1.10
  32  11  27    1.23    1.19
  32  12   0    3.07    0.76
  32  12   2    3.11    1.18
  32  12   4    2.73    0.73
  32  12   6    5.97    1.10
  32  12   8    0.04    0.64
  32  12  10    0.91    0.63
  32  12  12   15.27    2.11
  32  12  14   13.58    1.57
  32  12  16   28.76    3.12
  32  12  18    6.06    1.49
  32  12  20    3.93    1.41
  32  12  22    0.10    0.74
  32  12  24    5.68    1.67
  32  12  26   13.70    5.64
  32  13   1    1.20    0.47
  32  13   3    7.86    1.21
  32  13   5   20.00    2.15
  32  13   7    5.39    0.79
  32  13   9    0.46    0.49
  32  13  11    4.02    1.06
  32  13  13   20.94    2.35
  32  13  15   30.78    2.97
  32  13  17   21.24    2.68
  32  13  19    1.06    0.70
  32  13  21    0.70    0.63
  32  13  23    0.33    0.66
  32  13  25   -0.28    0.83
  32  14   0   75.77    8.86
  32  14   2   64.93    5.83
  32  14   4   17.91    2.12
  32  14   6    3.57    1.59
  32  14   8    5.96    1.02
  32  14  10    1.50    0.69
  32  14  12   12.68    1.77
  32  14  14   29.88    2.94
  32  14  16   37.33    3.17
  32  14  18   23.25    3.08
  32  14  20    8.51    1.72
  32  14  22    0.76    0.68
  32  14  24    1.94    1.10
  32  14  26   -2.52    1.31
  32  15   1    1.10    0.59
  32  15   3    5.97    1.20
  32  15   5   12.62    2.16
  32  15   7    4.07    1.14
  32  15   9    0.73    0.63
  32  15  11    5.10    0.92
  32  15  13   40.24    3.53
  32  15  15   61.56    4.43
  32  15  17   37.71    3.22
  32  15  19    8.68    1.64
  32  15  21    0.13    0.63
  32  15  23    0.53    0.63
  32  15  25    4.20    3.01
  32  16   0    3.06    0.95
  32  16   2    2.72    0.85
  32  16   4    0.49    0.91
  32  16   6    1.40    0.85
  32  16   8    0.40    0.55
  32  16  10    9.81    1.61
  32  16  12   27.87    3.23
  32  16  14   45.68    3.74
  32  16  16   42.39    3.18
  32  16  18   18.88    2.22
  32  16  20    3.01    0.84
  32  16  22    0.32    0.59
  32  16  24   -0.25    0.74
  32  17   1    0.36    0.75
  32  17   3    3.92    1.14
  32  17   5    6.74    2.37
  32  17   7    3.31    0.89
  32  17   9   -0.40    0.70
  32  17  11    1.60    0.76
  32  17  13   28.37    3.22
  32  17  15   50.66    3.98
  32  17  17   33.78    2.99
  32  17  19    9.13    1.30
  32  17  21   -0.27    0.45
  32  17  23   -0.85    0.55
  32  18   0  145.95   21.35
  32  18   2   74.49   10.63
  32  18   4   27.37    5.64
  32  18   6    3.51    1.01
  32  18   8    2.05    1.00
  32  18  10    1.06    0.62
  32  18  12    4.31    1.31
  32  18  14   16.09    2.32
  32  18  16   17.33    2.06
  32  18  18    9.22    1.10
  32  18  20    2.40    0.56
  32  18  22    0.41    0.50
  32  19   1   -0.29    0.68
  32  19   3    3.34    0.92
  32  19   5    4.66    1.02
  32  19   7    6.08    1.19
  32  19   9    1.20    0.64
  32  19  11    1.32    0.61
  32  19  13    6.44    1.49
  32  19  15    8.57    1.43
  32  19  17    8.91    1.21
  32  19  19    1.36    0.47
  32  19  21   -0.34    0.35
  32  20   0   29.12    5.24
  32  20   2   22.97    5.23
  32  20   4    6.23    1.82
  32  20   6    0.59    0.72
  32  20   8    0.33    1.10
  32  20  10    0.86    0.73
  32  20  12   -0.10    0.70
  32  20  14    7.62    1.64
  32  20  16    2.00    0.80
  32  20  18    2.09    0.59
  32  20  20    0.35    0.32
  32  20  22   -3.50    2.56
  32  21   1    0.33    0.78
  32  21   3    0.90    0.85
  32  21   5    0.61    0.78
  32  21   7    0.17    0.74
  32  21   9    1.27    0.91
  32  21  11    0.28    0.64
  32  21  13   -0.07    0.63
  32  21  15    1.66    0.69
  32  21  17   -0.05    0.42
  32  21  19    0.36    0.35
  32  21  21   -1.15    1.36
  32  22   0   18.37    4.51
  32  22   2   18.97    3.74
  32  22   4   10.86    3.16
  32  22   6    5.33    1.66
  32  22   8    3.34    1.20
  32  22  10    0.39    0.72
  32  22  12    0.57    0.63
  32  22  14    0.66    0.62
  32  22  16   -0.11    0.47
  32  22  18    0.24    0.44
  32  22  20   -4.68    2.65
  32  23   1   -0.15    0.76
  32  23   3   -1.78    0.85
  32  23   5    1.64    0.70
  32  23   7    0.84    0.75
  32  23   9    1.10    0.67
  32  23  11    1.12    0.76
  32  23  13    0.86    0.76
  32  23  15   -1.09    0.63
  32  23  17    0.42    0.55
  32  24   0   11.42    3.54
  32  24   2   10.79    2.63
  32  24   4    1.19    1.09
  32  24   6    1.18    0.75
  32  24   8    0.52    0.87
  32  24  10    0.91    0.85
  32  24  12    2.33    0.89
  32  24  14    1.88    0.74
  32  24  16   -0.05    0.59
  32  25   1    0.02    0.97
  32  25   3   -0.42    0.78
  32  25   5    0.70    0.86
  32  25   7    1.23    0.70
  32  25   9   -0.01    0.96
  32  25  11    0.98    0.78
  32  25  13    1.75    1.26
  32  25  15    6.35    3.02
  32  26   0   17.16    4.19
  32  26   2    4.82    2.67
  32  26   4    0.16    0.90
  32  26   6    0.34    0.87
  32  26   8    1.89    1.92
  32  26  10   24.92    6.57
  32  26  12   17.22    5.42
  32  26  14   -0.81    1.83
  32  27   1    0.13    0.86
  32  27   3    2.38    1.07
  32  27   5   -0.02    0.95
  32  27   7    0.11    0.75
  32  27   9    0.96    1.17
  32  27  11    0.68    1.50
  32  28   0  110.38   23.92
  32  28   2   98.81   20.19
  32  28   4    7.06    4.02
  32  28   6   -1.77    0.90
  32  28   8    4.28    2.88
  32  29   1    1.17    1.14
  32  29   3   -1.44    0.96
  32  29   5   -0.46    2.23
  33   1   0    2.92    1.03
  33   1   2    0.90    0.95
  33   1   4    1.89    0.87
  33   1   6    2.26    0.87
  33   1   8   -0.70    0.75
  33   1  10    1.34    0.79
  33   1  12    1.93    0.92
  33   1  14    0.75    0.47
  33   1  16    0.30    0.64
  33   1  18   -0.33    0.70
  33   1  20    1.58    2.23
  33   1  22    1.15    0.79
  33   1  24    0.10    1.01
  33   1  26   -1.12    0.89
  33   1  28    0.15    1.04
  33   2   1    3.65    1.12
  33   2   3    1.94    1.18
  33   2   5    1.35    1.75
  33   2   7    1.15    0.98
  33   2   9    1.42    1.19
  33   2  11    3.77    0.96
  33   2  13    5.34    0.80
  33   2  15    3.09    0.83
  33   2  17   15.53    2.68
  33   2  19    1.15    0.76
  33   2  21   17.27    3.01
  33   2  23    1.75    1.21
  33   2  25    0.84    0.81
  33   2  27   17.34    5.97
  33   3   0    7.21    3.62
  33   3   2    3.65    1.36
  33   3   4    0.62    0.93
  33   3   6    0.66    1.03
  33   3   8    0.08    0.70
  33   3  10    3.36    0.85
  33   3  12    2.49    0.91
  33   3  14    2.22    0.57
  33   3  16    1.34    0.81
  33   3  18    0.36    0.66
  33   3  20   -1.59    0.74
  33   3  22    0.22    1.76
  33   3  24    0.24    0.78
  33   3  26    0.45    0.74
  33   3  28   -2.99    1.66
  33   4   1    4.10    1.36
  33   4   3    0.40    1.07
  33   4   5    2.12    1.02
  33   4   7    2.77    0.95
  33   4   9    0.57    1.08
  33   4  11    1.54    1.55
  33   4  13    3.90    0.80
  33   4  15    2.82    0.58
  33   4  17   16.63    2.65
  33   4  19   -0.19    0.67
  33   4  21    3.25    1.31
  33   4  23    0.40    0.84
  33   4  25   -0.46    0.69
  33   4  27    2.29    1.59
  33   5   0    2.55    1.30
  33   5   2    0.17    0.89
  33   5   4    0.30    1.89
  33   5   6    0.53    0.84
  33   5   8   -0.58    0.83
  33   5  10    1.57    0.86
  33   5  12    3.84    1.26
  33   5  14    2.49    0.56
  33   5  16    1.55    0.67
  33   5  18   -0.23    0.63
  33   5  20    0.36    0.72
  33   5  22   -0.52    0.84
  33   5  24   -0.62    0.92
  33   5  26   -0.24    0.86
  33   6   1    1.99    1.00
  33   6   3    0.63    0.81
  33   6   5    4.83    3.97
  33   6   7    1.04    0.87
  33   6   9   -0.40    0.73
  33   6  11    0.76    0.67
  33   6  13    2.79    0.61
  33   6  15    1.21    0.53
  33   6  17    6.25    1.24
  33   6  19   -0.25    0.63
  33   6  21    4.48    1.32
  33   6  23    0.64    0.96
  33   6  25    2.73    1.19
  33   6  27   -0.56    1.17
  33   7   0    3.19    2.90
  33   7   2    3.39    0.93
  33   7   4   -0.45    1.01
  33   7   6    1.07    0.76
  33   7   8    0.95    0.85
  33   7  10    9.61    2.00
  33   7  12   16.49    2.59
  33   7  14   11.29    1.54
  33   7  16    4.44    0.98
  33   7  18    1.86    0.87
  33   7  20    1.37    0.68
  33   7  22   -0.64    0.67
  33   7  24    0.22    0.84
  33   7  26    0.89    0.87
  33   8   1    1.26    0.85
  33   8   3    0.51    0.75
  33   8   5    0.92    0.68
  33   8   7    2.40    1.02
  33   8   9    1.10    0.72
  33   8  11   -0.27    0.64
  33   8  13    1.77    0.73
  33   8  15    1.20    0.55
  33   8  17    0.70    0.66
  33   8  19    0.32    0.67
  33   8  21    5.39    1.53
  33   8  23    1.75    0.67
  33   8  25    6.10    2.63
  33   8  27   -2.90    1.53
  33   9   0    6.14    2.35
  33   9   2    0.76    0.86
  33   9   4    0.55    0.79
  33   9   6    1.15    0.76
  33   9   8   -0.34    0.70
  33   9  10    5.05    3.13
  33   9  12    1.77    0.69
  33   9  14    0.75    0.51
  33   9  16    0.80    0.49
  33   9  18    1.00    0.58
  33   9  20   -0.64    0.86
  33   9  22    0.70    0.72
  33   9  24    0.66    0.73
  33   9  26    2.48    1.10
  33  10   1    0.58    0.79
  33  10   3    1.09    0.75
  33  10   5    2.67    1.23
  33  10   7   10.19    2.12
  33  10   9    0.42    0.67
  33  10  11    0.22    0.70
  33  10  13    0.68    0.57
  33  10  15    2.57    0.78
  33  10  17    0.06    0.62
  33  10  19    1.84    0.63
  33  10  21    1.03    0.66
  33  10  23    0.98    0.86
  33  10  25   15.27    4.20
  33  11   0    4.02    1.14
  33  11   2    3.34    0.96
  33  11   4    1.36    1.02
  33  11   6    1.29    0.72
  33  11   8    0.30    0.85
  33  11  10    1.76    1.04
  33  11  12    0.45    0.59
  33  11  14    1.60    0.63
  33  11  16    1.57    0.86
  33  11  18    0.78    0.62
  33  11  20    0.98    0.59
  33  11  22   -0.01    0.67
  33  11  24    0.52    1.07
  33  11  26    0.21    2.50
  33  12   1    0.32    0.55
  33  12   3    3.77    0.89
  33  12   5    7.66    1.43
  33  12   7   12.51    2.11
  33  12   9    0.57    0.75
  33  12  11    2.31    1.38
  33  12  13    1.55    1.03
  33  12  15   12.62    1.60
  33  12  17    0.57    0.51
  33  12  19    2.79    0.98
  33  12  21   -0.45    0.68
  33  12  23   -0.30    0.78
  33  12  25    7.88    3.28
  33  13   0    5.17    1.00
  33  13   2    4.39    0.91
  33  13   4    3.25    0.83
  33  13   6    2.31    0.68
  33  13   8    1.83    1.15
  33  13  10    0.64    0.69
  33  13  12    1.01    0.69
  33  13  14   10.50    1.64
  33  13  16   10.86    1.30
  33  13  18    7.14    1.25
  33  13  20    0.11    0.66
  33  13  22    0.06    0.64
  33  13  24    0.85    0.90
  33  14   1    1.43    0.85
  33  14   3    2.90    0.63
  33  14   5    2.67    0.62
  33  14   7   10.22    1.43
  33  14   9    0.93    0.55
  33  14  11    2.42    0.76
  33  14  13    7.69    1.18
  33  14  15   26.29    3.17
  33  14  17   17.32    2.04
  33  14  19    5.01    1.12
  33  14  21   -0.49    0.63
  33  14  23    0.90    0.72
  33  15   0    4.62    0.98
  33  15   2    4.89    0.89
  33  15   4    2.60    0.81
  33  15   6    1.94    0.67
  33  15   8    1.66    0.63
  33  15  10    1.54    0.64
  33  15  12   13.06    1.97
  33  15  14   26.49    2.79
  33  15  16   31.87    2.82
  33  15  18   13.40    1.92
  33  15  20    0.29    0.63
  33  15  22    0.53    0.57
  33  15  24   -1.15    1.98
  33  16   1    0.41    0.59
  33  16   3    1.00    0.74
  33  16   5    1.42    0.62
  33  16   7    7.28    1.42
  33  16   9    0.78    0.59
  33  16  11    1.57    0.61
  33  16  13   16.64    1.80
  33  16  15   25.26    2.33
  33  16  17   10.92    1.54
  33  16  19    4.39    0.85
  33  16  21   -0.72    0.57
  33  16  23    0.66    0.95
  33  17   0   25.06    4.21
  33  17   2   16.13    2.96
  33  17   4    7.71    2.26
  33  17   6    2.78    1.19
  33  17   8    0.23    0.58
  33  17  10    0.69    0.50
  33  17  12    0.52    0.49
  33  17  14   10.26    1.35
  33  17  16   14.09    1.58
  33  17  18    6.60    1.09
  33  17  20    1.37    0.50
  33  17  22    0.91    0.68
  33  18   1    0.52    0.66
  33  18   3    0.55    0.70
  33  18   5    0.24    0.70
  33  18   7    3.34    0.98
  33  18   9    0.55    0.57
  33  18  11    1.25    0.59
  33  18  13    4.83    1.08
  33  18  15   11.20    1.54
  33  18  17    8.57    1.29
  33  18  19    3.20    0.61
  33  18  21   -0.52    0.49
  33  19   0    2.57    0.96
  33  19   2    3.86    1.15
  33  19   4    1.37    0.83
  33  19   6    0.81    0.73
  33  19   8   -0.81    0.69
  33  19  10   -0.22    0.61
  33  19  12    0.98    0.80
  33  19  14    4.42    1.08
  33  19  16    5.00    1.08
  33  19  18    2.23    0.52
  33  19  20   -0.44    0.33
  33  20   1   -0.21    0.79
  33  20   3   -0.25    0.84
  33  20   5   -0.42    0.76
  33  20   7    3.20    2.12
  33  20   9    1.15    0.67
  33  20  11    0.05    0.68
  33  20  13    1.04    0.80
  33  20  15    1.57    0.67
  33  20  17    1.53    0.63
  33  20  19   -0.49    0.35
  33  21   0   18.99    4.20
  33  21   2   18.12    3.75
  33  21   4    5.21    1.55
  33  21   6    6.66    1.66
  33  21   8    4.01    1.36
  33  21  10    0.51    0.76
  33  21  12    0.49    0.57
  33  21  14    1.00    0.55
  33  21  16    0.19    0.51
  33  21  18   -1.13    0.52
  33  22   1   -1.14    0.89
  33  22   3   -0.78    0.75
  33  22   5    0.49    0.84
  33  22   7   -0.36    0.75
  33  22   9    0.67    0.78
  33  22  11    0.15    0.64
  33  22  13    0.47    0.57
  33  22  15    0.04    0.56
  33  22  17   -0.07    0.63
  33  23   0    0.93    0.90
  33  23   2    1.26    1.10
  33  23   4    0.18    0.84
  33  23   6    0.00    0.69
  33  23   8    1.30    0.80
  33  23  10    1.04    0.80
  33  23  12   -1.84    0.73
  33  23  14    0.72    0.74
  33  23  16   -0.70    0.66
  33  24   1    1.17    0.86
  33  24   3    1.44    0.75
  33  24   5    1.43    1.02
  33  24   7   -0.27    0.87
  33  24   9   -0.57    0.79
  33  24  11    1.69    1.09
  33  24  13   -0.80    0.78
  33  24  15   -0.12    1.75
  33  25   0   -0.08    0.75
  33  25   2    0.73    0.86
  33  25   4    0.07    0.89
  33  25   6    0.44    0.93
  33  25   8    5.52    2.17
  33  25  10   12.14    3.20
  33  25  12   18.36    5.67
  33  26   1   -0.53    0.96
  33  26   3   -0.42    1.02
  33  26   5    2.62    1.10
  33  26   7    1.32    1.52
  33  26   9   -1.24    1.08
  33  26  11    0.67    1.40
  33  27   0   23.79    7.52
  33  27   2    8.48    3.84
  33  27   4    5.91    2.69
  33  27   6    0.86    0.79
  33  27   8   -4.62    1.37
  33  28   1   -1.21    1.26
  33  28   3   -1.12    0.93
  33  28   5    0.44    1.03
  34   0   0   29.70   13.71
  34   1   1    2.37    1.34
  34   1   3    1.92    1.65
  34   1   5    0.24    0.95
  34   1   7   -2.12    0.84
  34   1   9    1.12    0.80
  34   1  11   -0.07    0.78
  34   1  13    0.61    0.66
  34   1  15    1.00    0.87
  34   1  17    0.46    0.52
  34   1  19   -0.89    0.67
  34   1  21   -0.46    0.78
  34   1  23    0.97    0.73
  34   1  25    0.34    0.84
  34   1  27   -0.11    1.41
  34   2   0   12.48    3.03
  34   2   2   11.94    2.49
  34   2   4    1.53    0.97
  34   2   6    1.97    1.38
  34   2   8    1.69    1.07
  34   2  10    5.87    2.43
  34   2  12    3.40    1.26
  34   2  14   10.89    1.52
  34   2  16   26.82    3.76
  34   2  18    1.57    0.80
  34   2  20   14.04    3.67
  34   2  22    0.41    0.83
  34   2  24   -0.12    0.72
  34   2  26   10.16    4.16
  34   3   1   -0.04    0.92
  34   3   3    1.15    1.03
  34   3   5   10.46    3.59
  34   3   7    1.00    0.89
  34   3   9    2.18    1.04
  34   3  11    4.95    1.37
  34   3  13    3.30    1.01
  34   3  15    0.93    0.51
  34   3  17    1.69    0.80
  34   3  19   -0.30    0.67
  34   3  21    0.07    0.75
  34   3  23   -0.12    0.84
  34   3  25    0.35    1.01
  34   3  27    0.83    4.13
  34   4   0   20.11    5.21
  34   4   2    0.89    1.23
  34   4   4    3.33    1.27
  34   4   6    0.00    0.87
  34   4   8    0.34    0.78
  34   4  10    0.79    0.78
  34   4  12    1.37    0.79
  34   4  14    6.77    1.49
  34   4  16    9.72    1.65
  34   4  18    0.30    0.61
  34   4  20    5.50    1.86
  34   4  22   -0.59    0.69
  34   4  24    0.01    0.85
  34   4  26   -0.29    1.17
  34   5   1    0.56    0.93
  34   5   3    0.72    0.87
  34   5   5    0.90    0.86
  34   5   7    2.40    1.14
  34   5   9    1.69    1.32
  34   5  11   12.57    5.63
  34   5  13    5.44    1.23
  34   5  15    3.46    0.90
  34   5  17    0.18    0.56
  34   5  19   -0.21    0.63
  34   5  21    1.41    0.81
  34   5  23    1.86    0.97
  34   5  25    1.64    0.90
  34   6   0    1.93    1.40
  34   6   2    4.84    3.64
  34   6   4   -0.22    0.87
  34   6   6    2.16    1.42
  34   6   8    0.57    0.75
  34   6  10   -0.21    1.17
  34   6  12    6.61    1.65
  34   6  14    1.61    0.68
  34   6  16    8.86    1.55
  34   6  18   -0.49    0.57
  34   6  20    6.70    1.74
  34   6  22   -0.49    0.74
  34   6  24    7.04    2.51
  34   6  26   -2.51    1.20
  34   7   1    0.73    1.13
  34   7   3    0.74    0.89
  34   7   5    3.53    1.55
  34   7   7    2.60    1.10
  34   7   9    6.42    1.60
  34   7  11    9.88    2.01
  34   7  13    4.28    1.08
  34   7  15    2.09    0.61
  34   7  17    0.04    0.52
  34   7  19   -0.76    0.61
  34   7  21    1.07    0.75
  34   7  23    0.79    0.83
  34   7  25   -0.41    0.85
  34   8   0   -0.90    0.74
  34   8   2    1.83    1.14
  34   8   4    0.49    0.83
  34   8   6    0.85    0.79
  34   8   8    1.20    0.86
  34   8  10    0.39    0.70
  34   8  12    1.67    0.87
  34   8  14    2.97    0.70
  34   8  16    0.34    0.41
  34   8  18    1.18    0.84
  34   8  20    0.34    0.73
  34   8  22   -0.12    0.85
  34   8  24   11.01    3.77
  34   8  26   -1.21    0.58
  34   9   1   -0.32    0.70
  34   9   3    3.03    1.10
  34   9   5    4.84    1.84
  34   9   7    9.41    3.06
  34   9   9    3.41    1.23
  34   9  11    6.83    3.29
  34   9  13    0.59    0.67
  34   9  15   -0.21    0.41
  34   9  17   -0.16    0.46
  34   9  19    1.77    2.43
  34   9  21    0.79    0.66
  34   9  23    0.28    0.67
  34   9  25   -1.55    0.92
  34  10   0    1.38    0.89
  34  10   2    7.26    2.31
  34  10   4    2.68    1.15
  34  10   6   -0.07    0.78
  34  10   8   -0.55    0.70
  34  10  10    0.62    0.64
  34  10  12    0.84    0.78
  34  10  14    2.50    0.87
  34  10  16    0.02    0.49
  34  10  18    1.76    0.80
  34  10  20    5.90    5.76
  34  10  22    0.72    0.83
  34  10  24   13.45    4.30
  34  11   1    0.62    0.70
  34  11   3    5.23    1.31
  34  11   5    3.84    1.38
  34  11   7    4.03    1.36
  34  11   9    1.06    0.74
  34  11  11   -0.01    0.69
  34  11  13    0.68    0.56
  34  11  15    0.01    0.52
  34  11  17    0.96    0.78
  34  11  19    0.67    0.53
  34  11  21    1.10    0.97
  34  11  23   -0.01    0.91
  34  11  25    1.20    3.79
  34  12   0   10.92    2.08
  34  12   2    2.12    0.86
  34  12   4    4.54    1.61
  34  12   6    4.50    1.57
  34  12   8    1.20    0.92
  34  12  10   -0.27    0.67
  34  12  12    0.35    0.62
  34  12  14    5.55    1.46
  34  12  16    1.67    0.55
  34  12  18    3.35    0.86
  34  12  20   -0.36    0.57
  34  12  22    0.44    0.62
  34  12  24   -0.18    1.12
  34  13   1   -0.25    0.51
  34  13   3    4.67    1.17
  34  13   5   10.22    1.66
  34  13   7    2.06    0.85
  34  13   9    0.34    1.08
  34  13  11   -0.92    0.66
  34  13  13    3.94    1.09
  34  13  15   15.02    2.44
  34  13  17   10.51    1.70
  34  13  19    5.16    1.55
  34  13  21   -0.04    0.61
  34  13  23   -0.11    0.74
  34  14   0    5.76    1.41
  34  14   2    7.10    1.32
  34  14   4    6.83    1.42
  34  14   6    0.70    0.55
  34  14   8    3.75    1.03
  34  14  10    3.50    0.89
  34  14  12    5.83    1.24
  34  14  14   25.27    4.30
  34  14  16    7.57    1.41
  34  14  18    7.27    1.47
  34  14  20    0.00    0.59
  34  14  22    0.01    0.57
  34  15   1   -0.39    0.51
  34  15   3    1.42    0.59
  34  15   5    2.37    0.58
  34  15   7    2.27    0.79
  34  15   9    0.76    0.50
  34  15  11    2.39    0.66
  34  15  13   12.95    2.06
  34  15  15   19.75    3.00
  34  15  17   15.67    2.37
  34  15  19    4.25    1.00
  34  15  21   -0.69    0.53
  34  16   0   45.60    5.27
  34  16   2   30.05    3.35
  34  16   4    9.36    1.59
  34  16   6   10.70    1.63
  34  16   8    1.08    0.45
  34  16  10    0.07    0.42
  34  16  12    1.57    0.58
  34  16  14    6.91    1.19
  34  16  16    6.54    1.32
  34  16  18    2.94    0.83
  34  16  20    0.04    0.41
  34  16  22    1.01    1.69
  34  17   1   -0.06    0.66
  34  17   3    0.00    0.55
  34  17   5    0.41    0.53
  34  17   7    0.45    0.49
  34  17   9    0.07    0.45
  34  17  11    2.94    0.61
  34  17  13    7.25    1.32
  34  17  15    8.87    1.41
  34  17  17    7.27    1.48
  34  17  19    1.20    0.62
  34  17  21   -0.40    0.79
  34  18   0    2.63    1.08
  34  18   2    0.67    0.76
  34  18   4   -0.38    0.61
  34  18   6    1.21    0.91
  34  18   8    2.28    1.26
  34  18  10    0.90    0.58
  34  18  12    5.89    1.25
  34  18  14    9.47    1.50
  34  18  16    5.22    0.95
  34  18  18    1.81    0.58
  34  18  20    0.04    0.63
  34  19   1    0.11    0.61
  34  19   3    0.75    0.63
  34  19   5   -0.66    0.66
  34  19   7   -0.02    0.63
  34  19   9   -0.62    0.57
  34  19  11    0.58    0.68
  34  19  13    4.01    1.12
  34  19  15    5.96    1.17
  34  19  17    1.54    0.63
  34  19  19    0.29    0.62
  34  20   0   11.55    2.84
  34  20   2   13.75    2.96
  34  20   4    7.51    1.74
  34  20   6    5.12    1.95
  34  20   8    0.97    0.67
  34  20  10   -0.06    0.61
  34  20  12    0.11    0.51
  34  20  14   -0.24    0.55
  34  20  16    0.95    0.51
  34  20  18   -1.32    0.66
  34  21   1   -0.28    0.75
  34  21   3    2.18    0.79
  34  21   5    0.61    0.78
  34  21   7    1.13    0.64
  34  21   9   -0.67    0.61
  34  21  11    1.14    0.61
  34  21  13    0.98    0.53
  34  21  15    0.12    0.57
  34  21  17   -1.29    0.83
  34  22   0    4.01    1.13
  34  22   2    0.51    0.78
  34  22   4    2.72    2.26
  34  22   6    0.70    0.66
  34  22   8   -0.35    0.64
  34  22  10   -0.79    0.62
  34  22  12   -1.48    0.61
  34  22  14   -1.37    0.70
  34  22  16    0.40    1.54
  34  23   1    0.35    0.80
  34  23   3    2.26    1.15
  34  23   5    0.32    0.76
  34  23   7   -0.23    0.83
  34  23   9    0.11    0.70
  34  23  11    0.45    0.69
  34  23  13   -0.13    0.81
  34  24   0    1.43    2.14
  34  24   2    2.20    2.11
  34  24   4    0.69    0.85
  34  24   6    2.72    1.89
  34  24   8    6.19    2.28
  34  24  10   11.19    3.51
  34  24  12   19.18   10.57
  34  25   1    0.00    1.00
  34  25   3    0.13    0.91
  34  25   5    3.64    1.60
  34  25   7   -0.02    0.78
  34  25   9   -0.96    0.86
  34  25  11   -1.94    1.07
  34  26   0   13.96    4.73
  34  26   2   21.69    7.12
  34  26   4    0.04    1.20
  34  26   6   -0.44    0.93
  34  26   8   -2.52    3.59
  34  27   1    0.90    1.29
  34  27   3   -3.40    5.05
  35   1   0    6.26    1.47
  35   1   2    2.01    1.35
  35   1   4    1.84    0.90
  35   1   6    1.13    1.04
  35   1   8    0.06    0.91
  35   1  10    0.07    0.75
  35   1  12   -0.21    0.68
  35   1  14    1.09    0.70
  35   1  16    1.21    0.69
  35   1  18    0.32    0.52
  35   1  20   -1.31    0.68
  35   1  22    0.32    0.79
  35   1  24   -0.34    0.72
  35   1  26   -3.97    2.48
  35   2   1    0.70    1.10
  35   2   3    3.37    1.10
  35   2   5    2.59    2.80
  35   2   7   -0.40    0.95
  35   2   9    0.75    0.76
  35   2  11    0.69    0.75
  35   2  13   13.07    2.51
  35   2  15    3.06    0.66
  35   2  17    0.34    0.49
  35   2  19    0.17    0.92
  35   2  21   -0.16    0.80
  35   2  23    1.46    0.83
  35   2  25   -1.03    1.35
  35   3   0    0.21    0.87
  35   3   2    1.88    1.13
  35   3   4    1.01    1.03
  35   3   6    1.37    0.85
  35   3   8    1.04    0.87
  35   3  10    4.50    1.21
  35   3  12    2.22    1.02
  35   3  14    1.91    0.93
  35   3  16    0.55    0.50
  35   3  18    0.29    0.58
  35   3  20   -0.78    0.68
  35   3  22   -0.11    0.84
  35   3  24   -0.05    1.00
  35   4   1    0.61    0.95
  35   4   3    5.12    3.29
  35   4   5    0.87    1.19
  35   4   7   -1.36    0.90
  35   4   9    0.24    0.83
  35   4  11   -1.24    0.73
  35   4  13    6.24    1.75
  35   4  15    2.74    0.84
  35   4  17    0.06    0.44
  35   4  19    0.78    0.73
  35   4  21    0.00    0.70
  35   4  23    1.53    0.83
  35   4  25    0.02    0.64
  35   5   0    1.38    0.87
  35   5   2   -0.11    0.95
  35   5   4    0.44    0.87
  35   5   6    0.87    0.89
  35   5   8    0.96    0.90
  35   5  10    4.13    1.55
  35   5  12    6.69    2.34
  35   5  14    3.08    0.87
  35   5  16    1.30    0.51
  35   5  18    0.30    0.53
  35   5  20   -0.19    0.70
  35   5  22    0.63    0.87
  35   5  24   -0.52    0.73
  35   6   1    1.60    0.84
  35   6   3    0.67    0.93
  35   6   5   -0.34    0.96
  35   6   7   -0.27    0.83
  35   6   9    2.05    1.89
  35   6  11    1.13    0.76
  35   6  13    2.46    0.97
  35   6  15    2.38    0.66
  35   6  17   -0.23    0.40
  35   6  19    2.46    0.80
  35   6  21    0.11    0.66
  35   6  23    5.98    2.69
  35   6  25   -0.63    1.25
  35   7   0    4.98    3.43
  35   7   2    0.46    0.95
  35   7   4    0.68    0.87
  35   7   6    2.67    0.92
  35   7   8    3.06    1.32
  35   7  10    4.51    1.53
  35   7  12    6.86    1.99
  35   7  14    2.54    0.92
  35   7  16    0.66    0.46
  35   7  18    0.55    0.47
  35   7  20    1.04    0.69
  35   7  22    1.50    1.10
  35   7  24   -0.07    0.83
  35   8   1    1.34    0.79
  35   8   3    2.22    1.08
  35   8   5    1.15    0.96
  35   8   7    2.60    1.00
  35   8   9    0.55    0.83
  35   8  11    1.97    0.83
  35   8  13    0.62    0.79
  35   8  15    0.22    0.59
  35   8  17    0.27    0.40
  35   8  19   -0.27    0.51
  35   8  21   -0.17    0.57
  35   8  23   11.23    3.03
  35   9   0    2.31    0.97
  35   9   2    0.93    0.78
  35   9   4   -1.08    0.81
  35   9   6   -1.40    0.76
  35   9   8    0.92    0.70
  35   9  10    2.85    1.32
  35   9  12    1.43    0.83
  35   9  14    1.09    0.93
  35   9  16    0.29    0.45
  35   9  18    0.33    0.44
  35   9  20    0.17    0.57
  35   9  22   -0.07    0.76
  35   9  24   -0.18    1.08
  35  10   1   -1.57    0.76
  35  10   3    3.47    1.71
  35  10   5    5.49    1.50
  35  10   7    7.17    1.72
  35  10   9    5.51    1.48
  35  10  11    0.90    1.04
  35  10  13    0.73    0.62
  35  10  15   -0.64    0.50
  35  10  17    1.71    0.85
  35  10  19   -0.10    0.49
  35  10  21    0.46    0.69
  35  10  23    1.34    1.97
  35  11   0   -0.41    0.74
  35  11   2    0.84    0.74
  35  11   4   -0.11    0.81
  35  11   6    0.05    0.75
  35  11   8    1.91    1.02
  35  11  10    0.29    0.66
  35  11  12   -0.16    0.68
  35  11  14    1.23    0.58
  35  11  16   -0.68    0.49
  35  11  18    1.30    0.52
  35  11  20    0.24    0.56
  35  11  22    1.57    0.80
  35  12   1    0.18    0.69
  35  12   3    2.55    0.98
  35  12   5    4.85    1.58
  35  12   7    4.04    1.20
  35  12   9    2.43    1.03
  35  12  11    0.13    0.68
  35  12  13   -0.13    0.66
  35  12  15    0.15    0.59
  35  12  17    1.77    0.63
  35  12  19    0.44    0.40
  35  12  21   -0.24    0.50
  35  12  23   -0.96    2.01
  35  13   0   33.08    6.58
  35  13   2   11.61    2.27
  35  13   4    6.04    1.58
  35  13   6    1.95    0.74
  35  13   8    0.80    0.67
  35  13  10    0.81    0.69
  35  13  12    3.74    1.07
  35  13  14    3.75    1.21
  35  13  16    3.09    1.00
  35  13  18    4.15    0.83
  35  13  20    0.08    0.53
  35  13  22   -0.16    0.58
  35  14   1    0.17    0.49
  35  14   3    0.17    0.66
  35  14   5    3.65    1.04
  35  14   7    1.86    0.68
  35  14   9    0.27    0.58
  35  14  11   -0.89    0.58
  35  14  13    1.97    0.93
  35  14  15    2.29    0.68
  35  14  17    6.30    1.40
  35  14  19    0.44    0.36
  35  14  21   -0.97    0.64
  35  15   0    3.02    0.75
  35  15   2    3.79    0.76
  35  15   4    3.11    0.79
  35  15   6    1.76    0.70
  35  15   8    1.14    0.58
  35  15  10    1.83    0.93
  35  15  12   -0.02    0.53
  35  15  14    1.48    0.62
  35  15  16    3.75    1.20
  35  15  18    0.87    0.67
  35  15  20   -0.02    0.41
  35  16   1    0.90    0.44
  35  16   3   -0.06    0.42
  35  16   5    1.09    0.45
  35  16   7    0.25    0.44
  35  16   9   -0.34    0.49
  35  16  11    0.70    0.49
  35  16  13    4.68    1.19
  35  16  15    3.24    1.02
  35  16  17    1.80    0.86
  35  16  19    0.44    0.67
  35  17   0    0.32    0.62
  35  17   2    0.08    0.49
  35  17   4    0.68    0.67
  35  17   6   -0.11    0.42
  35  17   8    0.35    0.45
  35  17  10    0.83    0.51
  35  17  12    2.20    0.64
  35  17  14    3.96    0.90
  35  17  16    3.99    1.29
  35  17  18    0.75    0.53
  35  18   1    0.47    0.53
  35  18   3    1.31    0.63
  35  18   5    0.02    0.51
  35  18   7   -0.04    0.46
  35  18   9    0.32    0.45
  35  18  11    1.04    0.51
  35  18  13    2.12    0.70
  35  18  15    2.29    0.69
  35  18  17    1.17    0.56
  35  19   0    2.33    0.86
  35  19   2    1.14    0.90
  35  19   4    0.78    0.74
  35  19   6    2.38    1.15
  35  19   8   -0.28    0.49
  35  19  10   -0.17    0.46
  35  19  12   -0.16    0.41
  35  19  14    0.04    0.45
  35  19  16    0.46    0.39
  35  19  18    2.10    1.26
  35  20   1   -0.57    0.63
  35  20   3    1.19    0.68
  35  20   5    0.12    0.63
  35  20   7    1.42    0.75
  35  20   9    1.06    0.61
  35  20  11    1.55    0.59
  35  20  13   -0.08    0.50
  35  20  15    0.57    0.38
  35  21   0    0.38    0.74
  35  21   2   -0.49    0.75
  35  21   4   -0.83    0.67
  35  21   6    0.97    0.64
  35  21   8   -0.64    0.62
  35  21  10    0.25    0.55
  35  21  12    0.41    0.52
  35  21  14   -0.12    0.51
  35  22   1   -1.07    0.74
  35  22   3    4.02    1.48
  35  22   5    0.28    0.89
  35  22   7    0.12    0.87
  35  22   9   -0.19    0.97
  35  22  11   -0.70    0.73
  35  22  13   -1.78    0.85
  35  23   0    2.44    0.80
  35  23   2    1.43    0.84
  35  23   4    0.92    1.00
  35  23   6    6.68    3.18
  35  23   8    6.68    2.23
  35  23  10   -0.07    0.87
  35  23  12    0.12    0.61
  35  24   1    0.73    0.91
  35  24   3    2.25    0.98
  35  24   5    1.67    1.03
  35  24   7   -0.32    0.80
  35  24   9   -2.44    1.07
  35  25   0    1.81    2.48
  35  25   2    0.06    0.92
  35  25   4   -2.32    1.23
  35  25   6    1.66    1.60
  36   0   0   49.12   16.76
  36   1   1   -0.64    0.96
  36   1   3   -2.32    0.86
  36   1   5    1.83    0.91
  36   1   7    0.12    0.93
  36   1   9    0.10    0.80
  36   1  11   -0.45    0.78
  36   1  13    0.69    0.69
  36   1  15    1.15    0.76
  36   1  17    0.18    0.39
  36   1  19    0.49    0.52
  36   1  21    0.13    0.55
  36   1  23    1.21    1.03
  36   2   0    3.12    2.16
  36   2   2   43.67    7.54
  36   2   4    1.95    2.73
  36   2   6   12.72    5.83
  36   2   8    1.10    0.80
  36   2  10    2.26    1.18
  36   2  12    4.14    1.58
  36   2  14    4.71    1.46
  36   2  16    0.64    0.49
  36   2  18    1.12    0.63
  36   2  20    0.90    0.63
  36   2  22   -0.42    0.90
  36   2  24    0.79    1.10
  36   3   1   -0.49    0.92
  36   3   3   -1.61    1.02
  36   3   5   -0.01    1.19
  36   3   7    0.96    0.95
  36   3   9    2.52    1.59
  36   3  11    1.49    1.25
  36   3  13    2.67    1.17
  36   3  15    0.23    0.52
  36   3  17   -0.24    0.39
  36   3  19    0.87    0.57
  36   3  21    0.64    1.03
  36   3  23    2.68    1.29
  36   4   0   20.19    5.17
  36   4   2    1.06    1.30
  36   4   4    0.90    1.17
  36   4   6    1.08    0.84
  36   4   8   -1.81    0.81
  36   4  10    3.81    2.61
  36   4  12    4.41    1.46
  36   4  14    1.58    0.98
  36   4  16    1.12    0.52
  36   4  18   -0.25    0.49
  36   4  20    0.17    0.59
  36   4  22    0.72    0.76
  36   4  24    0.58    3.57
  36   5   1    0.23    0.89
  36   5   3    1.15    0.96
  36   5   5   -0.27    0.84
  36   5   7   -0.05    0.97
  36   5   9    1.95    1.21
  36   5  11    4.34    2.22
  36   5  13    2.15    1.13
  36   5  15    1.36    1.12
  36   5  17   -0.17    0.39
  36   5  19    0.22    0.59
  36   5  21    2.65    1.08
  36   5  23    4.36    2.17
  36   6   0    0.02    1.03
  36   6   2   20.03    5.66
  36   6   4    0.79    0.81
  36   6   6    5.55    2.27
  36   6   8   -1.08    0.89
  36   6  10    8.25    2.38
  36   6  12    0.25    0.83
  36   6  14    5.74    1.83
  36   6  16   -0.32    0.44
  36   6  18    0.17    0.41
  36   6  20   -0.07    0.50
  36   6  22    0.47    0.87
  36   7   1   -0.64    0.90
  36   7   3    2.00    1.25
  36   7   5    0.23    0.89
  36   7   7    7.85    2.21
  36   7   9    3.85    1.89
  36   7  11    6.65    2.00
  36   7  13   -0.17    0.76
  36   7  15    1.27    1.00
  36   7  17    0.16    0.42
  36   7  19    0.69    0.70
  36   7  21    1.03    0.92
  36   7  23    1.10    3.43
  36   8   0   10.11    3.02
  36   8   2    0.81    0.80
  36   8   4    0.00    0.95
  36   8   6    2.92    1.97
  36   8   8    1.44    1.24
  36   8  10    0.17    1.14
  36   8  12    0.59    0.81
  36   8  14    2.01    1.01
  36   8  16    0.13    0.56
  36   8  18    0.19    0.36
  36   8  20    0.45    0.55
  36   8  22    1.40    0.95
  36   9   1    0.11    0.79
  36   9   3    1.29    1.07
  36   9   5    2.80    1.10
  36   9   7   10.01    2.44
  36   9   9   12.62    2.78
  36   9  11    2.84    1.55
  36   9  13   -0.18    0.78
  36   9  15    0.28    0.66
  36   9  17    0.50    0.42
  36   9  19    2.29    0.69
  36   9  21    2.09    0.98
  36  10   0    1.20    0.84
  36  10   2    0.55    1.06
  36  10   4    0.36    0.75
  36  10   6    0.35    1.15
  36  10   8    5.75    1.67
  36  10  10    2.84    1.35
  36  10  12   -0.16    0.73
  36  10  14    1.00    0.67
  36  10  16    1.55    0.72
  36  10  18    0.16    0.40
  36  10  20    0.63    0.50
  36  10  22    1.93    1.87
  36  11   1    0.44    0.81
  36  11   3    2.92    1.43
  36  11   5    3.50    1.47
  36  11   7    2.32    2.20
  36  11   9    4.47    1.37
  36  11  11    0.86    0.70
  36  11  13    0.78    0.64
  36  11  15    0.16    0.62
  36  11  17    1.24    0.68
  36  11  19    1.17    0.50
  36  11  21    0.15    0.80
  36  12   0   19.61    5.51
  36  12   2    3.43    1.38
  36  12   4    4.15    1.65
  36  12   6    0.85    0.74
  36  12   8    0.81    0.74
  36  12  10    1.08    0.67
  36  12  12    0.21    0.74
  36  12  14    2.22    1.30
  36  12  16    1.38    0.74
  36  12  18   -0.21    0.53
  36  12  20   -0.36    0.41
  36  12  22   -1.84    0.18
  36  13   1    0.59    0.68
  36  13   3    0.69    0.75
  36  13   5    2.51    1.14
  36  13   7    2.78    1.23
  36  13   9    0.66    0.72
  36  13  11   -0.18    0.67
  36  13  13   -0.16    0.72
  36  13  15    0.24    0.81
  36  13  17    2.57    1.08
  36  13  19    1.29    0.59
  36  14   0    1.03    0.74
  36  14   2    4.72    1.29
  36  14   4    4.98    1.60
  36  14   6    6.02    1.93
  36  14   8   -0.01    0.86
  36  14  10    1.49    1.25
  36  14  12    0.39    0.64
  36  14  14   -0.04    0.63
  36  14  16    0.59    0.85
  36  14  18   -0.08    0.55
  36  14  20    1.01    0.69
  36  15   1    0.33    0.51
  36  15   3   -0.52    0.52
  36  15   5    0.58    0.55
  36  15   7    0.66    0.63
  36  15   9    0.10    1.00
  36  15  11   -0.05    0.61
  36  15  13    1.61    0.84
  36  15  15    2.23    1.26
  36  15  17    1.44    0.97
  36  15  19   -0.22    0.85
  36  16   0    2.32    0.66
  36  16   2    0.47    0.73
  36  16   4   -0.52    0.47
  36  16   6    0.16    0.47
  36  16   8   -0.61    0.55
  36  16  10    2.44    1.00
  36  16  12    2.92    1.17
  36  16  14    2.04    1.04
  36  16  16    3.16    0.75
  36  16  18   -0.10    0.70
  36  17   1   -0.52    0.36
  36  17   3    0.12    0.38
  36  17   5    0.67    0.50
  36  17   7   -0.41    0.40
  36  17   9    0.33    0.47
  36  17  11   -0.51    0.52
  36  17  13    0.56    0.56
  36  17  15    0.49    0.84
  36  17  17   -1.64    0.97
  36  18   0    1.21    0.62
  36  18   2   -0.04    0.52
  36  18   4   -0.28    0.45
  36  18   6   -0.19    0.41
  36  18   8    0.24    0.41
  36  18  10   -0.28    0.39
  36  18  12   -0.32    0.44
  36  18  14    0.24    0.56
  36  18  16   -0.74    0.89
  36  19   1    0.55    0.55
  36  19   3    0.16    0.57
  36  19   5    0.39    0.64
  36  19   7    0.70    0.63
  36  19   9    1.60    0.92
  36  19  11    0.41    0.53
  36  19  13    2.15    0.86
  36  19  15   -0.53    0.75
  36  20   0    0.87    0.66
  36  20   2   -0.24    0.56
  36  20   4    0.76    0.56
  36  20   6   -0.01    0.50
  36  20   8    0.06    0.52
  36  20  10    0.75    0.45
  36  20  12   -0.10    0.38
  36  20  14   -0.80    0.85
  36  21   1    0.01    0.67
  36  21   3    0.59    0.98
  36  21   5    2.65    1.08
  36  21   7    1.86    1.06
  36  21   9    0.62    0.76
  36  21  11    0.74    0.69
  36  22   0    1.29    0.84
  36  22   2    0.21    0.93
  36  22   4    4.61    1.31
  36  22   6    0.07    0.79
  36  22   8    0.35    0.70
  36  22  10    0.42    2.08
  36  23   1    1.46    0.87
  36  23   3    0.24    0.90
  36  23   5    5.49    1.99
  36  23   7    0.25    1.24
  36  24   0    9.61    5.51
  36  24   2    2.61    1.77
  36  24   4   -0.18    1.07
  37   1   0    4.32    1.91
  37   1   2    2.45    0.98
  37   1   4    1.55    1.07
  37   1   6   -2.18    0.87
  37   1   8    2.29    1.12
  37   1  10    2.27    1.02
  37   1  12   -0.40    0.79
  37   1  14    0.28    0.64
  37   1  16   -0.64    0.50
  37   1  18   -0.47    0.38
  37   1  20    0.73    0.51
  37   1  22   -0.25    0.81
  37   2   1    2.06    1.06
  37   2   3    1.21    1.07
  37   2   5    0.75    1.06
  37   2   7    0.63    1.03
  37   2   9    2.77    0.89
  37   2  11    4.42    1.70
  37   2  13    1.20    0.76
  37   2  15    2.91    0.98
  37   2  17   -0.17    0.45
  37   2  19    0.50    0.44
  37   2  21    0.98    0.57
  37   2  23    1.29    0.62
  37   3   0    1.60    0.91
  37   3   2    1.48    1.20
  37   3   4   -0.98    1.04
  37   3   6    0.00    0.96
  37   3   8   -0.36    0.84
  37   3  10    0.81    0.76
  37   3  12    0.24    0.68
  37   3  14    0.27    0.78
  37   3  16    0.19    0.49
  37   3  18    0.33    0.41
  37   3  20    0.80    0.59
  37   3  22    1.01    1.55
  37   4   1    0.46    1.01
  37   4   3   -0.73    0.96
  37   4   5    2.49    1.43
  37   4   7    0.38    0.81
  37   4   9    0.75    0.78
  37   4  11   -1.07    0.90
  37   4  13    0.86    0.76
  37   4  15    0.38    0.64
  37   4  17   -0.04    0.46
  37   4  19   -0.28    0.41
  37   4  21   -0.84    0.58
  37   5   0    2.17    1.18
  37   5   2    2.16    1.20
  37   5   4    1.54    0.93
  37   5   6    5.05    1.91
  37   5   8    7.39    2.73
  37   5  10   13.80    3.54
  37   5  12    3.57    1.67
  37   5  14    5.79    2.57
  37   5  16    0.59    0.62
  37   5  18    0.53    0.49
  37   5  20    2.62    0.97
  37   5  22   -2.03    1.00
  37   6   1    1.38    1.08
  37   6   3    0.98    1.01
  37   6   5    3.23    1.69
  37   6   7    0.19    0.85
  37   6   9    1.02    0.92
  37   6  11   -0.91    0.78
  37   6  13    4.85    3.00
  37   6  15   -0.16    0.76
  37   6  17   -0.27    0.55
  37   6  19    0.15    0.41
  37   6  21   -0.39    0.56
  37   7   0   -1.70    0.91
  37   7   2    1.91    1.02
  37   7   4    0.45    0.92
  37   7   6    0.91    0.90
  37   7   8    2.44    0.97
  37   7  10    0.19    0.96
  37   7  12    1.30    0.97
  37   7  14   -0.50    0.70
  37   7  16    0.36    0.59
  37   7  18   -0.38    0.44
  37   7  20    0.07    0.70
  37   7  22    3.35    1.37
  37   8   1   -0.40    0.85
  37   8   3   -0.74    0.95
  37   8   5    9.20    2.67
  37   8   7    0.11    0.83
  37   8   9    2.29    1.31
  37   8  11    2.26    0.89
  37   8  13    1.26    0.79
  37   8  15    0.61    0.69
  37   8  17   -0.87    0.53
  37   8  19   -0.22    0.39
  37   8  21   -0.57    0.79
  37   9   0    1.80    0.96
  37   9   2    0.58    0.89
  37   9   4   -0.63    0.79
  37   9   6    1.00    0.93
  37   9   8    4.43    1.66
  37   9  10    1.69    1.32
  37   9  12    1.14    0.84
  37   9  14    0.12    0.80
  37   9  16   -0.10    0.61
  37   9  18    0.90    0.63
  37   9  20    1.94    0.96
  37  10   1    0.97    0.79
  37  10   3   -0.33    0.80
  37  10   5   12.39    2.92
  37  10   7    1.01    1.10
  37  10   9    0.58    0.87
  37  10  11    0.04    0.74
  37  10  13   -0.30    0.74
  37  10  15    1.66    0.83
  37  10  17    0.17    0.56
  37  10  19    0.32    0.44
  37  11   0    2.23    1.37
  37  11   2    4.41    1.72
  37  11   4    1.35    0.86
  37  11   6   -0.07    0.72
  37  11   8   -0.76    0.78
  37  11  10   -0.24    0.69
  37  11  12    0.62    0.67
  37  11  14   -0.12    0.78
  37  11  16   -0.53    0.67
  37  11  18   -0.22    0.49
  37  11  20   -0.15    0.56
  37  12   1    0.12    0.76
  37  12   3   -0.69    0.72
  37  12   5    6.55    2.00
  37  12   7    1.36    1.02
  37  12   9    1.02    1.06
  37  12  11   -0.30    0.68
  37  12  13    1.34    0.73
  37  12  15    1.42    0.74
  37  12  17    0.90    0.69
  37  12  19   -0.87    0.64
  37  13   0   -0.69    0.76
  37  13   2    1.13    1.08
  37  13   4    0.13    0.84
  37  13   6    1.03    0.78
  37  13   8    0.95    0.83
  37  13  10   -0.83    0.72
  37  13  12    1.30    1.09
  37  13  14    0.13    0.66
  37  13  16    0.12    0.69
  37  13  18    0.45    0.58
  37  14   1    0.16    0.75
  37  14   3    0.45    0.67
  37  14   5    3.70    1.46
  37  14   7    0.42    0.70
  37  14   9    1.27    1.25
  37  14  11    0.68    0.68
  37  14  13   -0.25    0.64
  37  14  15   -0.61    0.95
  37  14  17    0.97    0.67
  37  15   0    4.65    1.32
  37  15   2    0.46    0.72
  37  15   4    0.52    0.69
  37  15   6    0.39    0.58
  37  15   8    0.57    0.73
  37  15  10    1.36    0.64
  37  15  12    0.55    0.63
  37  15  14    1.14    0.64
  37  15  16   -0.98    0.69
  37  16   1    0.53    0.59
  37  16   3    0.45    0.51
  37  16   5    0.10    0.49
  37  16   7   -0.96    0.50
  37  16   9   -0.33    0.61
  37  16  11    0.02    0.58
  37  16  13    0.19    0.63
  37  16  15    0.29    0.89
  37  17   0    0.21    0.42
  37  17   2   -0.17    0.45
  37  17   4   -0.21    0.46
  37  17   6    0.01    0.45
  37  17   8    0.13    0.52
  37  17  10    1.47    0.53
  37  17  12    1.48    0.69
  37  17  14   -0.67    0.66
  37  18   1    0.13    0.36
  37  18   3    0.29    0.49
  37  18   5   -0.49    0.42
  37  18   7    1.14    0.45
  37  18   9    1.74    0.67
  37  18  11    0.11    0.59
  37  18  13   -1.57    0.69
  37  19   0    0.01    0.49
  37  19   2    0.13    0.44
  37  19   4    0.07    0.41
  37  19   6    0.36    0.38
  37  19   8    0.17    0.41
  37  19  10    0.45    0.45
  37  19  12    0.23    0.57
  37  20   1    0.10    0.52
  37  20   3   -0.13    0.52
  37  20   5    2.66    0.76
  37  20   7    1.60    0.92
  37  20   9    2.50    0.80
  37  20  11   -1.52    0.79
  37  21   0    0.29    0.58
  37  21   2    0.21    0.62
  37  21   4    0.96    0.58
  37  21   6   -0.52    0.51
  37  21   8    0.25    0.61
  37  21  10   -1.93    1.15
  37  22   1   -0.92    0.83
  37  22   3   -0.33    0.93
  37  22   5    0.39    1.07
  37  22   7   -1.25    1.35
  37  23   0    2.29    1.74
  37  23   2    3.75    2.31
  38   0   0   31.55   11.91
  38   1   1    0.28    1.02
  38   1   3    1.08    0.92
  38   1   5    0.46    0.96
  38   1   7   -0.98    0.95
  38   1   9   -0.28    0.93
  38   1  11    2.20    0.81
  38   1  13    0.52    0.85
  38   1  15    0.79    0.72
  38   1  17   -0.32    0.51
  38   1  19    0.19    0.42
  38   1  21   -0.56    0.92
  38   2   0    0.53    0.75
  38   2   2   11.54    3.91
  38   2   4    2.29    1.40
  38   2   6    7.01    2.99
  38   2   8   -0.10    0.97
  38   2  10    0.08    1.18
  38   2  12   -0.72    0.70
  38   2  14    5.76    2.09
  38   2  16   -0.85    0.66
  38   2  18    3.87    1.19
  38   2  20    0.40    0.41
  38   3   1   -1.88    0.96
  38   3   3    1.67    0.96
  38   3   5    1.30    0.98
  38   3   7    0.04    0.97
  38   3   9   -0.40    0.91
  38   3  11    0.45    0.91
  38   3  13   -0.38    0.67
  38   3  15   -0.25    0.67
  38   3  17   -0.69    0.57
  38   3  19    0.19    0.46
  38   3  21   -0.41    1.86
  38   4   0   22.00    5.46
  38   4   2    0.63    1.08
  38   4   4   32.06    6.23
  38   4   6    1.14    1.01
  38   4   8   13.01    4.34
  38   4  10    0.27    0.75
  38   4  12    1.75    1.00
  38   4  14    0.50    0.68
  38   4  16    1.65    0.64
  38   4  18    2.15    0.95
  38   4  20   -0.57    0.41
  38   5   1    0.30    0.87
  38   5   3    0.17    0.84
  38   5   5    1.34    1.47
  38   5   7    2.69    1.34
  38   5   9    4.10    1.35
  38   5  11    0.86    1.19
  38   5  13    0.87    0.85
  38   5  15   -0.33    0.75
  38   5  17    1.12    0.97
  38   5  19    2.15    1.15
  38   6   0    0.95    0.95
  38   6   2   12.94    3.22
  38   6   4   -0.50    0.85
  38   6   6   -1.04    0.98
  38   6   8    0.33    1.01
  38   6  10    1.00    0.81
  38   6  12   -0.44    0.81
  38   6  14    0.07    0.72
  38   6  16    0.55    0.79
  38   6  18    2.86    1.14
  38   6  20   -1.38    0.57
  38   7   1    1.30    0.89
  38   7   3   -0.85    0.85
  38   7   5    2.20    0.97
  38   7   7    2.31    0.97
  38   7   9    5.07    1.71
  38   7  11    5.16    2.08
  38   7  13    1.59    1.08
  38   7  15   -0.79    0.76
  38   7  17    0.30    0.64
  38   7  19    3.76    1.83
  38   8   0    4.43    2.49
  38   8   2   -1.78    0.80
  38   8   4    8.46    3.60
  38   8   6   -0.10    0.83
  38   8   8    6.82    2.33
  38   8  10    2.52    1.50
  38   8  12    4.93    2.10
  38   8  14    0.49    0.81
  38   8  16    0.49    0.63
  38   8  18    1.09    0.97
  38   8  20   -4.82    3.58
  38   9   1    0.32    0.86
  38   9   3   -1.49    1.01
  38   9   5    1.66    1.19
  38   9   7    9.19    5.95
  38   9   9    3.67    1.95
  38   9  11    3.01    1.50
  38   9  13    0.78    0.70
  38   9  15    0.12    0.78
  38   9  17    0.01    0.92
  38   9  19    7.94    5.79
  38  10   0    2.95    1.50
  38  10   2    7.55    2.44
  38  10   4   -0.19    1.35
  38  10   6    1.12    0.86
  38  10   8    5.01    2.20
  38  10  10    1.08    0.86
  38  10  12    1.53    0.92
  38  10  14    0.63    0.74
  38  10  16   -0.01    0.73
  38  10  18    0.12    0.72
  38  11   1    0.13    0.90
  38  11   3    1.12    0.78
  38  11   5    1.17    1.04
  38  11   7    2.72    1.12
  38  11   9    1.40    1.09
  38  11  11   -0.11    0.86
  38  11  13   -0.69    0.74
  38  11  15    0.85    0.74
  38  11  17   -0.27    0.67
  38  12   0    0.28    1.27
  38  12   2    0.21    0.84
  38  12   4    3.52    1.55
  38  12   6    1.80    0.85
  38  12   8    6.51    2.23
  38  12  10    1.67    1.36
  38  12  12   -1.65    0.75
  38  12  14   -0.02    0.81
  38  12  16   -0.07    0.72
  38  13   1   -0.12    0.69
  38  13   3   -0.32    0.81
  38  13   5    1.04    0.90
  38  13   7    1.26    1.12
  38  13   9   -0.80    0.74
  38  13  11   -0.86    0.74
  38  13  13    4.70    4.85
  38  13  15    2.11    1.18
  38  13  17   -1.19    2.54
  38  14   0    1.48    1.30
  38  14   2    5.78    2.14
  38  14   4   -0.42    0.75
  38  14   6    0.02    0.67
  38  14   8    0.05    0.67
  38  14  10   -0.41    0.67
  38  14  12    0.42    0.83
  38  14  14   -0.17    0.70
  38  14  16   -6.52    4.42
  38  15   1    1.97    1.23
  38  15   3    0.63    0.72
  38  15   5   -1.27    0.68
  38  15   7    1.04    0.80
  38  15   9    0.57    0.70
  38  15  11   -0.51    0.69
  38  15  13   -0.11    0.81
  38  15  15    2.38    2.94
  38  16   0    0.33    0.69
  38  16   2   -0.32    0.66
  38  16   4    0.28    0.74
  38  16   6    0.72    0.68
  38  16   8    0.49    0.70
  38  16  10    0.27    0.59
  38  16  12    1.01    0.85
  38  16  14   -1.94    2.73
  38  17   1   -0.27    0.61
  38  17   3   -0.95    0.44
  38  17   5    1.01    0.58
  38  17   7    0.80    0.66
  38  17   9   -0.21    0.62
  38  17  11    1.03    1.13
  38  17  13    6.17    3.34
  38  18   0    3.94    1.27
  38  18   2    1.97    0.76
  38  18   4    2.50    0.83
  38  18   6    4.22    1.49
  38  18   8   -0.27    0.63
  38  18  10   -0.76    0.81
  38  19   1    0.55    0.36
  38  19   3    0.06    0.51
  38  19   5    4.42    1.48
  38  19   7    5.51    1.80
  38  19   9    4.49    2.94
  38  20   0    0.52    0.64
  38  20   2   -0.06    0.44
  38  20   4   -0.10    0.41
  38  20   6   -0.42    0.58
  38  20   8   -1.30    1.08
  38  21   1   -0.46    0.51
  38  21   3   -0.56    1.14
  39   1   0   -0.56    1.14
  39   1   2    0.35    0.81
  39   1   4    0.11    0.91
  39   1   6   -0.55    1.12
  39   1   8    0.04    0.80
  39   1  10   -0.59    0.87
  39   1  12   -0.33    0.80
  39   1  14    0.49    0.78
  39   1  16    1.49    0.67
  39   1  18    0.00    0.61
  39   2   1    1.53    1.10
  39   2   3    0.05    1.43
  39   2   5    3.96    1.72
  39   2   7   -1.01    1.12
  39   2   9    0.38    0.95
  39   2  11   -0.52    0.80
  39   2  13    0.44    0.78
  39   2  15    0.81    0.84
  39   2  17    0.57    1.01
  39   2  19   -0.76    0.98
  39   3   0    2.29    1.38
  39   3   2    1.80    1.00
  39   3   4    0.41    1.06
  39   3   6    2.62    1.40
  39   3   8    1.02    1.23
  39   3  10    0.36    1.26
  39   3  12    1.07    0.98
  39   3  14   -0.25    0.68
  39   3  16   -0.73    0.75
  39   3  18    0.95    0.86
  39   4   1    0.80    0.87
  39   4   3    2.57    1.50
  39   4   5   -0.58    0.97
  39   4   7    0.86    0.96
  39   4   9   -0.17    0.96
  39   4  11   -0.02    0.96
  39   4  13    0.47    0.74
  39   4  15    0.62    0.80
  39   4  17    0.02    0.86
  39   4  19    2.20    1.46
  39   5   0    2.26    1.44
  39   5   2    1.95    1.46
  39   5   4    1.43    1.08
  39   5   6   -0.06    1.00
  39   5   8   -0.36    0.90
  39   5  10    0.36    0.86
  39   5  12   -1.12    0.96
  39   5  14   -1.15    0.89
  39   5  16   -0.75    0.70
  39   5  18    0.45    0.86
  39   6   1    1.41    1.07
  39   6   3    4.59    2.14
  39   6   5    0.29    0.89
  39   6   7    0.39    1.53
  39   6   9   -0.04    0.85
  39   6  11    0.52    0.98
  39   6  13   -0.05    0.76
  39   6  15    1.37    0.87
  39   6  17   -0.72    1.01
  39   7   0   -0.19    0.89
  39   7   2    2.06    0.92
  39   7   4   -1.02    1.08
  39   7   6    3.52    1.55
  39   7   8    4.13    2.45
  39   7  10    1.77    1.35
  39   7  12    0.64    0.92
  39   7  14   -1.37    0.83
  39   7  16   -1.48    0.95
  39   7  18    0.05    0.70
  39   8   1    0.04    0.81
  39   8   3   -1.47    0.97
  39   8   5    0.83    0.91
  39   8   7    3.23    1.95
  39   8   9   -1.25    0.97
  39   8  11    1.02    1.03
  39   8  13   -0.33    0.89
  39   8  15    1.31    2.21
  39   8  17    2.84    1.57
  39   9   0   -0.41    1.08
  39   9   2   -1.02    1.10
  39   9   4   -0.15    0.92
  39   9   6   -0.69    0.95
  39   9   8    1.07    0.83
  39   9  10    1.43    1.14
  39   9  12   -1.44    0.96
  39   9  14   -1.18    0.85
  39   9  16   -0.70    1.04
  39  10   1    1.09    0.96
  39  10   3   -0.22    1.29
  39  10   5   -0.27    0.85
  39  10   7    2.06    1.32
  39  10   9   -1.57    0.85
  39  10  11   -0.15    1.12
  39  10  13   -0.24    0.93
  39  10  15    1.18    1.08
  39  11   0    0.46    0.92
  39  11   2    0.39    1.03
  39  11   4   -0.19    0.90
  39  11   6    1.17    1.14
  39  11   8    0.96    0.87
  39  11  10    0.16    1.01
  39  11  12    0.62    1.00
  39  11  14   -0.33    0.70
  39  11  16   -5.30    1.59
  39  12   1    0.28    0.85
  39  12   3    0.79    1.08
  39  12   5    2.10    0.98
  39  12   7    0.56    1.32
  39  12   9    0.58    0.96
  39  12  11    0.80    0.96
  39  12  13   -0.61    0.89
  39  12  15   -3.57    2.17
  39  13   0   -0.16    0.92
  39  13   2   -0.29    0.84
  39  13   4   -0.90    0.79
  39  13   6    0.96    0.83
  39  13   8   -1.04    0.80
  39  13  10    0.35    0.75
  39  13  12   -0.85    0.79
  39  13  14   -0.89    1.94
  39  14   1    0.84    0.70
  39  14   3    0.35    0.86
  39  14   5   -0.61    0.81
  39  14   7    1.19    0.89
  39  14   9   -0.61    0.84
  39  14  11    0.30    0.85
  39  14  13   -0.96    0.89
  39  15   0    0.35    0.72
  39  15   2    0.69    0.91
  39  15   4    0.87    0.92
  39  15   6    0.13    0.86
  39  15   8   -0.62    0.69
  39  15  10   -0.52    0.68
  39  15  12   -1.70    2.63
  39  16   1    1.19    0.63
  39  16   3    0.36    0.74
  39  16   5   -0.42    0.74
  39  16   7    0.12    0.84
  39  16   9   -0.33    0.90
  39  16  11   -5.04    1.99
  39  17   0    0.38    1.03
  39  17   2    1.36    1.19
  39  17   4    1.57    1.20
  39  17   6   -0.39    0.86
  39  17   8   -1.67    0.86
  39  18   1   -0.32    0.61
  39  18   3    0.66    0.70
  39  18   5   -0.66    0.75
  39  18   7    0.83    2.63
  39  19   0    1.09    0.79
  39  19   2   -2.18    0.85
  39  19   4    2.38    3.65
  40   0   0    0.49    2.00
  40   1   1   -0.68    1.01
  40   1   3   -2.10    0.87
  40   1   5    2.21    1.08
  40   1   7    0.81    0.93
  40   1   9   -0.68    0.87
  40   1  11    1.60    0.84
  40   1  13   -0.28    0.75
  40   1  15    0.24    0.80
  40   1  17    2.11    3.14
  40   2   0    0.01    0.96
  40   2   2   10.73    3.75
  40   2   4    1.13    0.92
  40   2   6   -0.35    1.53
  40   2   8   -0.68    0.91
  40   2  10   -1.31    0.98
  40   2  12   -1.98    0.95
  40   2  14    0.35    0.78
  40   2  16    3.07    2.11
  40   3   1   -0.11    1.04
  40   3   3   -0.86    1.00
  40   3   5    0.55    0.91
  40   3   7   -0.72    0.98
  40   3   9    0.67    0.90
  40   3  11   -0.01    0.97
  40   3  13   -1.31    0.83
  40   3  15    0.69    0.74
  40   4   0    3.59    2.72
  40   4   2   -1.25    0.83
  40   4   4    9.71    3.20
  40   4   6   -0.63    1.06
  40   4   8    0.30    0.93
  40   4  10   -0.22    0.83
  40   4  12   -1.47    1.21
  40   4  14   -0.89    0.76
  40   4  16    5.34    4.07
  40   5   1   -0.44    0.85
  40   5   3   -0.12    1.08
  40   5   5   -1.01    1.27
  40   5   7   -0.67    0.93
  40   5   9    0.78    1.02
  40   5  11    0.27    1.29
  40   5  13    1.04    0.96
  40   5  15   -0.85    1.06
  40   6   0    0.67    0.97
  40   6   2    0.80    1.12
  40   6   4    0.59    1.01
  40   6   6   15.94    5.17
  40   6   8   -0.64    1.21
  40   6  10    5.72    1.99
  40   6  12    0.27    0.96
  40   6  14   -0.67    0.64
  40   6  16    2.61    2.92
  40   7   1   -0.93    0.78
  40   7   3    1.30    0.80
  40   7   5   -0.62    1.12
  40   7   7    1.88    1.80
  40   7   9   -0.50    0.91
  40   7  11   -1.72    0.69
  40   7  13   -0.55    0.96
  40   7  15   -1.94    1.06
  40   8   0    6.42    2.01
  40   8   2    0.97    1.07
  40   8   4   -0.67    1.12
  40   8   6    1.50    1.26
  40   8   8   -1.37    1.00
  40   8  10   -1.40    0.89
  40   8  12   -0.18    0.95
  40   8  14    1.15    1.17
  40   9   1    0.80    0.91
  40   9   3    0.89    1.00
  40   9   5   -0.11    0.87
  40   9   7    0.74    1.25
  40   9   9    0.51    0.93
  40   9  11    1.94    1.92
  40   9  13    0.22    1.03
  40   9  15   -2.42    0.49
  40  10   0   -1.31    0.97
  40  10   2    1.83    0.98
  40  10   4    0.93    1.04
  40  10   6    1.36    1.65
  40  10   8    0.86    1.17
  40  10  10    0.93    1.20
  40  10  12   -0.50    0.79
  40  10  14   -2.51    2.48
  40  11   1    4.32    4.64
  40  11   3    0.01    1.03
  40  11   5   -0.61    1.02
  40  11   7    1.44    1.17
  40  11   9    0.85    0.96
  40  11  11    0.19    0.96
  40  11  13    1.01    1.32
  40  12   0    1.36    1.10
  40  12   2    0.80    0.92
  40  12   4   -0.34    0.95
  40  12   6   -1.58    1.27
  40  12   8   -0.53    0.80
  40  12  10   -1.59    0.91
  40  12  12    0.57    1.25
  40  13   1   -0.75    0.93
  40  13   3   -0.32    0.80
  40  13   5    1.19    1.02
  40  13   7    0.62    0.86
  40  13   9    0.80    1.20
  40  13  11   -1.17    1.01
  40  14   0    0.83    0.85
  40  14   2    0.91    1.08
  40  14   4   -1.08    0.90
  40  14   6   -0.39    1.65
  40  14   8    0.04    1.09
  40  14  10    1.40    1.07
  40  15   1   -0.86    0.80
  40  15   3   -0.24    0.74
  40  15   5    0.33    1.03
  40  15   7   -0.38    1.58
  40  16   0    1.58    0.76
  40  16   2    0.80    1.29
  40  16   4    0.70    1.46
  40  16   6   -0.95    1.66
  40  17   1   -1.37    6.02
  40  17   3   -3.76    5.69
  41   1   0    0.38    1.08
  41   1   2   -0.84    1.02
  41   1   4    1.40    1.06
  41   1   6    0.24    1.26
  41   1   8   -0.63    0.86
  41   1  10    0.29    1.46
  41   1  12   -1.58    1.09
  41   1  14   -0.22    1.18
  41   2   1    0.15    1.29
  41   2   3    2.15    1.15
  41   2   5    0.28    1.48
  41   2   7   -1.23    1.13
  41   2   9   -0.86    1.04
  41   2  11   -0.10    1.20
  41   2  13    0.07    1.30
  41   2  15    0.55    0.49
  41   3   0    1.60    1.07
  41   3   2    1.75    0.83
  41   3   4   -0.16    1.04
  41   3   6    0.41    1.21
  41   3   8    1.46    1.10
  41   3  10   -0.10    1.18
  41   3  12    0.63    1.26
  41   3  14    0.17    1.25
  41   4   1    0.50    1.04
  41   4   3    0.75    0.89
  41   4   5    1.37    1.54
  41   4   7   -0.57    1.10
  41   4   9    0.49    1.20
  41   4  11    0.18    1.14
  41   4  13   -0.83    1.03
  41   5   0    0.63    1.08
  41   5   2    0.53    1.12
  41   5   4    1.44    1.09
  41   5   6   -0.33    0.96
  41   5   8    1.36    1.44
  41   5  10    1.92    2.17
  41   5  12    1.55    1.12
  41   6   1   -1.81    0.89
  41   6   3    1.57    0.96
  41   6   5    0.91    1.00
  41   6   7   -0.29    1.06
  41   6   9   -0.64    0.84
  41   6  11    0.45    1.13
  41   6  13   -2.28    1.58
  41   7   0   -0.05    1.10
  41   7   2    2.71    1.17
  41   7   4    1.55    1.18
  41   7   6    0.75    1.03
  41   7   8    0.40    0.75
  41   7  10    1.25    1.55
  41   7  12   -0.44    1.03
  41   8   1    7.35    3.90
  41   8   3    0.06    0.91
  41   8   5    1.29    1.38
  41   8   7    1.29    1.10
  41   8   9    0.17    0.92
  41   8  11    1.46    1.35
  41   9   0   -0.33    1.00
  41   9   2   -0.25    1.04
  41   9   4    1.24    1.14
  41   9   6    0.27    1.07
  41   9   8    0.17    1.02
  41   9  10    0.45    1.32
  41  10   1   -1.12    1.13
  41  10   3    0.58    1.01
  41  10   5    0.30    1.12
  41  10   7   -0.55    1.07
  41  10   9   -1.04    1.34
  41  10  11    6.86    2.75
  41  11   0    1.58    1.10
  41  11   2   -0.93    1.15
  41  11   4   -0.15    1.02
  41  11   6    3.00    4.27
  41  11   8   -1.04    1.17
  41  12   1   -1.25    0.96
  41  12   3   -0.35    0.76
  41  12   5    1.30    1.03
  41  12   7   -1.69    1.61
  41  12   9    0.49    0.87
  41  13   0   -0.15    0.86
  41  13   2   -0.78    1.23
  41  13   4   -1.36    1.23
  41  13   6   -2.25    2.65
  41  14   1   -0.53    2.31
  41  14   3   -2.42    2.21
  41  14   5   -2.83    0.76
  41  15   2   -4.22    1.58
  42   0   0   11.69    4.78
  42   1   1    0.29    0.87
  42   1   3    0.21    1.49
  42   1   5    0.07    1.67
  42   1   7    1.19    1.21
  42   1   9    1.47    1.49
  42   1  11    1.64    0.87
  42   2   0    0.81    1.01
  42   2   2    2.65    2.55
  42   2   4   -1.36    1.31
  42   2   6    0.13    1.50
  42   2   8    4.98    5.61
  42   2  10   -1.87    0.97
  42   3   1    0.47    0.87
  42   3   3   -0.07    1.12
  42   3   5    0.81    1.27
  42   3   7    0.21    1.14
  42   3   9   -2.05    1.61
  42   3  11   -2.56    1.63
  42   4   0    0.67    1.54
  42   4   2    1.78    0.90
  42   4   4    2.67    1.20
  42   4   6   -0.35    1.00
  42   4   8   -2.38    1.30
  42   4  10   -1.12    1.46
  42   5   1    0.52    0.86
  42   5   3    0.13    1.09
  42   5   5    1.86    1.31
  42   5   7    0.61    1.00
  42   5   9    1.29    1.84
  42   6   0    1.64    1.13
  42   6   2   -0.12    1.12
  42   6   4    1.78    1.25
  42   6   6   -0.36    1.07
  42   6   8    2.12    1.36
  42   6  10   -7.86    0.95
  42   7   1    0.95    1.06
  42   7   3   -0.83    1.06
  42   7   5   -0.87    0.86
  42   7   7   -3.08    1.03
  42   7   9   -3.40    0.91
  42   8   0   -0.11    1.03
  42   8   2   -1.25    1.23
  42   8   4   -1.38    1.24
  42   8   6   -1.42    1.07
  42   8   8    4.39    1.30
  42   9   1    0.79    1.00
  42   9   3   -1.99    1.18
  42   9   5   -1.18    1.26
  42   9   7   -4.99    2.34
  42  10   0    0.33    1.48
  42  10   2   -1.97    1.76
  42  10   4    0.12    1.27
  42  10   6   -0.73    0.83
  42  11   1   -0.85    1.23
  42  11   3   -2.20    2.17
  43   1   0   -0.80    0.95
  43   1   2    3.05    2.61
  43   1   4   -2.43    1.25
  43   1   6   -3.53    1.30
  43   2   1    0.39    1.23
  43   2   3    2.43    1.18
  43   2   5   -2.12    2.14
  43   3   0    0.40    1.60
  43   3   2   -1.84    1.26
  43   3   4   -1.04    1.42
  43   3   6    2.59    2.18
  43   4   1   -0.50    0.96
  43   4   3   -0.46    1.35
  43   4   5   -2.00    1.14
  43   5   0    1.60    1.02
  43   5   2    0.25    1.21
  43   5   4    0.44    2.09
  43   6   1   -1.64    2.40
  43   6   3   -3.00    2.06
  43   7   0   -1.20    1.24
   0   0   0    0.00    0.00

_computing_structure_solution     'SHELXT 2018/2 (Sheldrick, 2018)'
;
_shelx_hkl_checksum   80326

_shelx_fab_file
;
    0    1    1   1157.42      0.00
    0    0    2   1682.56      0.00
    1    1    2   -479.50      0.00
    0    2    2   -314.56      0.00
    2    2    2   1776.49      0.00
    0    1    3   -113.18      0.00
    1    2    3      9.51      0.00
    0    3    3    334.86      0.00
    2    3    3    -65.73      0.00
    0    0    4   -662.62      0.00
    1    1    4    480.51      0.00
    1    3    4     26.83      0.00
    0    2    4   -525.32      0.00
    2    2    4   -278.43      0.00
    3    3    4     -7.02      0.00
    0    4    4    197.59      0.00
    2    4    4    322.51      0.00
    4    4    4    -66.37      0.00
    0    1    5   -239.63      0.00
    1    2    5    236.93      0.00
    1    4    5      3.44      0.00
    2    3    5     92.59      0.00
    0    3    5     34.72      0.00
    3    4    5    152.81      0.00
    0    5    5    279.43      0.00
    2    5    5    -34.29      0.00
    4    5    5    -21.93      0.00
    0    0    6     -7.62      0.00
    1    1    6    -92.59      0.00
    1    3    6   -101.06      0.00
    1    5    6    -14.15      0.00
    0    2    6    155.88      0.00
    2    2    6   -289.66      0.00
    2    4    6     13.67      0.00
    3    3    6    127.43      0.00
    3    5    6     49.66      0.00
    0    4    6   -351.65      0.00
    4    4    6      8.74      0.00
    5    5    6     96.04      0.00
    0    6    6   -269.70      0.00
    2    6    6   -142.53      0.00
    4    6    6     16.25      0.00
    6    6    6    -70.59      0.00
    0    1    7    201.12      0.00
    1    2    7    -95.15      0.00
    1    4    7     72.85      0.00
    1    6    7    -46.46      0.00
    2    3    7    -32.42      0.00
    2    5    7     75.70      0.00
    0    3    7   -132.83      0.00
    3    4    7    -53.35      0.00
    3    6    7    -67.26      0.00
    4    5    7     74.58      0.00
    0    5    7    -49.94      0.00
    5    6    7     40.19      0.00
    0    7    7      2.95      0.00
    2    7    7    -14.98      0.00
    4    7    7    -31.69      0.00
    6    7    7    -10.55      0.00
    0    0    8   -245.63      0.00
    1    1    8    -73.84      0.00
    1    3    8     52.61      0.00
    1    5    8    111.75      0.00
    1    7    8     20.88      0.00
    0    2    8     80.69      0.00
    2    2    8      5.31      0.00
    2    4    8    -24.30      0.00
    2    6    8     23.67      0.00
    3    3    8   -212.98      0.00
    3    5    8    -58.50      0.00
    3    7    8     -2.03      0.00
    0    4    8    -33.33      0.00
    4    4    8    -25.94      0.00
    4    6    8    127.89      0.00
    5    5    8    -24.76      0.00
    5    7    8    -63.79      0.00
    0    6    8   -151.23      0.00
    6    6    8     41.39      0.00
    7    7    8     33.13      0.00
    0    8    8    156.82      0.00
    2    8    8    -66.22      0.00
    4    8    8     28.50      0.00
    6    8    8    -40.88      0.00
    8    8    8    -16.06      0.00
    0    1    9     83.26      0.00
    1    2    9    -51.27      0.00
    1    4    9    -92.29      0.00
    1    6    9     26.38      0.00
    1    8    9    -15.23      0.00
    2    3    9   -202.80      0.00
    2    5    9    -98.31      0.00
    2    7    9    -29.88      0.00
    0    3    9    135.41      0.00
    3    4    9    -36.85      0.00
    3    6    9     79.67      0.00
    3    8    9    -31.34      0.00
    4    5    9     35.61      0.00
    4    7    9     30.57      0.00
    0    5    9     77.35      0.00
    5    6    9    -12.05      0.00
    5    8    9     30.99      0.00
    6    7    9     22.51      0.00
    0    7    9     42.32      0.00
    7    8    9     -0.26      0.00
    0    9    9     29.38      0.00
    2    9    9     17.76      0.00
    4    9    9    -12.27      0.00
    6    9    9     36.10      0.00
    8    9    9      6.77      0.00
    0    0   10    -33.77      0.00
    1    1   10    -59.82      0.00
    1    3   10    -65.59      0.00
    1    5   10    -22.64      0.00
    1    7   10     -5.94      0.00
    1    9   10     19.85      0.00
    0    2   10     10.17      0.00
    2    2   10      3.30      0.00
    2    4   10    -66.48      0.00
    2    6   10     51.72      0.00
    2    8   10    -22.71      0.00
    3    3   10     51.65      0.00
    3    5   10      4.41      0.00
    3    7   10      2.80      0.00
    3    9   10    -34.09      0.00
    0    4   10     89.49      0.00
    4    4   10    159.82      0.00
    4    6   10    -46.52      0.00
    4    8   10     33.57      0.00
    5    5   10      3.35      0.00
    5    7   10     41.57      0.00
    5    9   10    -16.54      0.00
    0    6   10    -46.50      0.00
    6    6   10    -82.30      0.00
    6    8   10     20.44      0.00
    7    7   10    -14.63      0.00
    7    9   10    -26.88      0.00
    0    8   10      7.48      0.00
    8    8   10    -56.24      0.00
    9    9   10     20.56      0.00
    0   10   10      0.79      0.00
    2   10   10     13.57      0.00
    4   10   10      6.75      0.00
    6   10   10     40.97      0.00
    8   10   10     18.42      0.00
   10   10   10     19.75      0.00
    0    1   11    -21.48      0.00
    1    2   11     41.61      0.00
    1    4   11      6.26      0.00
    1    6   11     27.31      0.00
    1    8   11     16.65      0.00
    1   10   11     -3.27      0.00
    2    3   11    -13.44      0.00
    2    5   11     31.63      0.00
    2    7   11     35.48      0.00
    2    9   11    -27.39      0.00
    0    3   11     12.77      0.00
    3    4   11     11.97      0.00
    3    6   11     37.33      0.00
    3    8   11      8.05      0.00
    3   10   11      4.70      0.00
    4    5   11    -53.82      0.00
    4    7   11     29.48      0.00
    4    9   11     33.25      0.00
    0    5   11    -24.49      0.00
    5    6   11     -2.65      0.00
    5    8   11     22.12      0.00
    5   10   11    -22.64      0.00
    6    7   11     28.47      0.00
    6    9   11    -29.33      0.00
    0    7   11     -6.14      0.00
    7    8   11     -5.65      0.00
    7   10   11     22.96      0.00
    8    9   11    -14.39      0.00
    0    9   11     -2.27      0.00
    9   10   11    -15.72      0.00
    0   11   11     42.30      0.00
    2   11   11    -16.97      0.00
    4   11   11    -25.48      0.00
    6   11   11     -5.91      0.00
    8   11   11     13.95      0.00
   10   11   11    -26.68      0.00
    0    0   12    -27.74      0.00
    1    1   12    -21.69      0.00
    1    3   12     -2.91      0.00
    1    5   12     67.32      0.00
    1    7   12     34.64      0.00
    1    9   12     15.42      0.00
    1   11   12     13.71      0.00
    0    2   12     15.72      0.00
    2    2   12     25.38      0.00
    2    4   12     23.38      0.00
    2    6   12    -17.33      0.00
    2    8   12     -7.20      0.00
    2   10   12      0.20      0.00
    3    3   12    -16.31      0.00
    3    5   12     -9.04      0.00
    3    7   12      9.48      0.00
    3    9   12      8.20      0.00
    3   11   12      2.08      0.00
    0    4   12     58.69      0.00
    4    4   12    -28.62      0.00
    4    6   12      8.17      0.00
    4    8   12     17.79      0.00
    4   10   12     86.85      0.00
    5    5   12    -31.59      0.00
    5    7   12      4.13      0.00
    5    9   12    -10.23      0.00
    5   11   12      9.56      0.00
    0    6   12     -9.37      0.00
    6    6   12     17.21      0.00
    6    8   12     -7.41      0.00
    6   10   12     14.69      0.00
    7    7   12     21.61      0.00
    7    9   12     14.10      0.00
    7   11   12    -10.42      0.00
    0    8   12     31.22      0.00
    8    8   12     17.12      0.00
    8   10   12    -15.18      0.00
    9    9   12    -39.71      0.00
    9   11   12     80.37      0.00
    0   10   12    -24.11      0.00
   10   10   12    -40.50      0.00
   11   11   12    -29.40      0.00
    0   12   12     -5.35      0.00
    2   12   12     -3.19      0.00
    4   12   12    -10.91      0.00
    6   12   12    -10.47      0.00
    8   12   12     19.54      0.00
   10   12   12    -16.45      0.00
   12   12   12    -18.21      0.00
    0    1   13    -32.09      0.00
    1    2   13     32.22      0.00
    1    4   13     16.56      0.00
    1    6   13     15.90      0.00
    1    8   13     -5.33      0.00
    1   10   13      1.03      0.00
    1   12   13    -13.67      0.00
    2    3   13    -11.01      0.00
    2    5   13     21.38      0.00
    2    7   13      3.29      0.00
    2    9   13      0.80      0.00
    2   11   13     15.10      0.00
    0    3   13     50.59      0.00
    3    4   13     -3.34      0.00
    3    6   13      1.17      0.00
    3    8   13    -12.76      0.00
    3   10   13     -8.43      0.00
    3   12   13      4.65      0.00
    4    5   13     14.62      0.00
    4    7   13      6.87      0.00
    4    9   13     -4.33      0.00
    4   11   13      1.92      0.00
    0    5   13      0.40      0.00
    5    6   13    -10.26      0.00
    5    8   13     -4.10      0.00
    5   10   13    -14.69      0.00
    5   12   13    -38.91      0.00
    6    7   13     11.74      0.00
    6    9   13    -11.10      0.00
    6   11   13     17.67      0.00
    0    7   13     -9.21      0.00
    7    8   13     13.79      0.00
    7   10   13    -24.70      0.00
    7   12   13    -86.50      0.00
    8    9   13     11.97      0.00
    8   11   13     15.24      0.00
    0    9   13      3.15      0.00
    9   10   13     -2.41      0.00
    9   12   13    -12.45      0.00
   10   11   13     68.33      0.00
    0   11   13    -65.78      0.00
   11   12   13    -39.57      0.00
    0   13   13     36.08      0.00
    2   13   13     41.50      0.00
    4   13   13     -3.21      0.00
    6   13   13    -30.05      0.00
    8   13   13     14.16      0.00
   10   13   13      1.81      0.00
   12   13   13      7.09      0.00
    0    0   14    -97.35      0.00
    1    1   14     16.96      0.00
    1    3   14      8.94      0.00
    1    5   14    -10.61      0.00
    1    7   14     -8.61      0.00
    1    9   14     -8.31      0.00
    1   11   14     18.79      0.00
    1   13   14    104.05      0.00
    0    2   14      0.95      0.00
    2    2   14    -72.80      0.00
    2    4   14     13.10      0.00
    2    6   14    -47.36      0.00
    2    8   14     -6.05      0.00
    2   10   14      4.25      0.00
    2   12   14    -23.50      0.00
    3    3   14     21.44      0.00
    3    5   14      2.41      0.00
    3    7   14      4.84      0.00
    3    9   14     -8.15      0.00
    3   11   14     -7.74      0.00
    3   13   14     49.93      0.00
    0    4   14    -66.46      0.00
    4    4   14    -26.72      0.00
    4    6   14     49.99      0.00
    4    8   14      1.48      0.00
    4   10   14     -5.88      0.00
    4   12   14    -31.03      0.00
    5    5   14    -37.23      0.00
    5    7   14      2.82      0.00
    5    9   14      9.58      0.00
    5   11   14    -37.29      0.00
    5   13   14      5.26      0.00
    0    6   14     13.25      0.00
    6    6   14    -23.59      0.00
    6    8   14     62.30      0.00
    6   10   14     45.57      0.00
    6   12   14     19.77      0.00
    7    7   14    -40.76      0.00
    7    9   14      4.88      0.00
    7   11   14   -103.72      0.00
    7   13   14     12.54      0.00
    0    8   14    -13.49      0.00
    8    8   14    -36.80      0.00
    8   10   14   -133.54      0.00
    8   12   14    -25.46      0.00
    9    9   14    -67.82      0.00
    9   11   14    -36.54      0.00
    9   13   14     -8.75      0.00
    0   10   14     25.06      0.00
   10   10   14    -11.66      0.00
   10   12   14     12.73      0.00
   11   11   14      0.17      0.00
   11   13   14      9.79      0.00
    0   12   14    -21.53      0.00
   12   12   14     25.70      0.00
   13   13   14     15.41      0.00
    0   14   14     58.12      0.00
    2   14   14     14.68      0.00
    4   14   14     24.93      0.00
    6   14   14     -6.77      0.00
    8   14   14     23.06      0.00
   10   14   14      8.14      0.00
   12   14   14      8.18      0.00
   14   14   14     -9.74      0.00
    0    1   15     36.31      0.00
    1    2   15    -17.77      0.00
    1    4   15     14.02      0.00
    1    6   15    -13.18      0.00
    1    8   15     -1.97      0.00
    1   10   15    -38.65      0.00
    1   12   15    -79.08      0.00
    1   14   15      5.77      0.00
    2    3   15    -18.38      0.00
    2    5   15     13.92      0.00
    2    7   15     -9.56      0.00
    2    9   15     -6.75      0.00
    2   11   15      6.78      0.00
    2   13   15      2.09      0.00
    0    3   15     16.14      0.00
    3    4   15     -0.62      0.00
    3    6   15     20.55      0.00
    3    8   15     13.45      0.00
    3   10   15    -48.84      0.00
    3   12   15     19.05      0.00
    3   14   15     -4.74      0.00
    4    5   15    -28.04      0.00
    4    7   15    -14.99      0.00
    4    9   15      3.05      0.00
    4   11   15     33.42      0.00
    4   13   15      9.10      0.00
    0    5   15    -22.31      0.00
    5    6   15     20.65      0.00
    5    8   15     12.46      0.00
    5   10   15    -12.63      0.00
    5   12   15     48.84      0.00
    5   14   15     19.43      0.00
    6    7   15    -14.77      0.00
    6    9   15     57.49      0.00
    6   11   15     95.61      0.00
    6   13   15     -7.84      0.00
    0    7   15      3.28      0.00
    7    8   15     97.39      0.00
    7   10   15     59.06      0.00
    7   12   15     21.25      0.00
    7   14   15    -19.46      0.00
    8    9   15     77.18      0.00
    8   11   15     22.13      0.00
    8   13   15    -10.80      0.00
    0    9   15     18.58      0.00
    9   10   15      9.04      0.00
    9   12   15     14.43      0.00
    9   14   15     14.22      0.00
   10   11   15      9.31      0.00
   10   13   15     -0.06      0.00
    0   11   15    -37.50      0.00
   11   12   15     -8.65      0.00
   11   14   15     14.74      0.00
   12   13   15      4.93      0.00
    0   13   15    -22.30      0.00
   13   14   15     -9.07      0.00
    0   15   15     -4.65      0.00
    2   15   15      6.31      0.00
    4   15   15    -21.89      0.00
    6   15   15     -6.58      0.00
    8   15   15      1.13      0.00
   10   15   15     -1.45      0.00
   12   15   15      5.69      0.00
   14   15   15      1.85      0.00
    0    0   16    -11.52      0.00
    1    1   16    -38.43      0.00
    1    3   16    -24.42      0.00
    1    5   16     -9.03      0.00
    1    7   16      6.80      0.00
    1    9   16    -29.27      0.00
    1   11   16      2.84      0.00
    1   13   16     13.75      0.00
    1   15   16     -3.49      0.00
    0    2   16     38.33      0.00
    2    2   16      5.17      0.00
    2    4   16     21.43      0.00
    2    6   16    -18.77      0.00
    2    8   16     10.55      0.00
    2   10   16     33.90      0.00
    2   12   16      8.72      0.00
    2   14   16    -14.37      0.00
    3    3   16     27.18      0.00
    3    5   16     -0.08      0.00
    3    7   16     14.67      0.00
    3    9   16     10.76      0.00
    3   11   16     46.58      0.00
    3   13   16     -0.31      0.00
    3   15   16     22.68      0.00
    0    4   16      9.04      0.00
    4    4   16    -27.56      0.00
    4    6   16     -8.13      0.00
    4    8   16    -36.15      0.00
    4   10   16    -18.77      0.00
    4   12   16     13.91      0.00
    4   14   16      0.01      0.00
    5    5   16     36.14      0.00
    5    7   16     53.47      0.00
    5    9   16   -139.28      0.00
    5   11   16    -26.62      0.00
    5   13   16     -5.20      0.00
    5   15   16     -4.19      0.00
    0    6   16     17.99      0.00
    6    6   16     -2.37      0.00
    6    8   16     30.75      0.00
    6   10   16    -14.30      0.00
    6   12   16     11.58      0.00
    6   14   16      0.84      0.00
    7    7   16     85.14      0.00
    7    9   16    -19.72      0.00
    7   11   16     -4.30      0.00
    7   13   16      1.31      0.00
    7   15   16      9.82      0.00
    0    8   16    -29.65      0.00
    8    8   16    102.08      0.00
    8   10   16      3.40      0.00
    8   12   16     -2.07      0.00
    8   14   16      3.21      0.00
    9    9   16     16.71      0.00
    9   11   16      8.31      0.00
    9   13   16      1.77      0.00
    9   15   16      8.11      0.00
    0   10   16     25.78      0.00
   10   10   16    -11.96      0.00
   10   12   16     -6.08      0.00
   10   14   16      2.82      0.00
   11   11   16      8.40      0.00
   11   13   16      1.22      0.00
   11   15   16     -0.99      0.00
    0   12   16    -33.56      0.00
   12   12   16     16.24      0.00
   12   14   16     -0.28      0.00
   13   13   16     -2.63      0.00
   13   15   16    -17.92      0.00
    0   14   16    -20.95      0.00
   14   14   16     18.36      0.00
   15   15   16    -28.59      0.00
    0   16   16    -47.71      0.00
    2   16   16     11.32      0.00
    4   16   16     -0.34      0.00
    6   16   16     -5.01      0.00
    8   16   16     -0.35      0.00
   10   16   16    -10.08      0.00
   12   16   16     -6.12      0.00
   14   16   16      8.32      0.00
   16   16   16    -13.95      0.00
    0    1   17    -17.34      0.00
    1    2   17     21.67      0.00
    1    4   17    -25.65      0.00
    1    6   17     -7.01      0.00
    1    8   17    -34.71      0.00
    1   10   17    -13.66      0.00
    1   12   17    -34.67      0.00
    1   14   17      7.79      0.00
    1   16   17     -2.61      0.00
    2    3   17    -27.61      0.00
    2    5   17    -13.87      0.00
    2    7   17     18.87      0.00
    2    9   17      3.52      0.00
    2   11   17      2.06      0.00
    2   13   17    -15.03      0.00
    2   15   17    -21.23      0.00
    0    3   17     10.23      0.00
    3    4   17     13.31      0.00
    3    6   17     14.62      0.00
    3    8   17    146.42      0.00
    3   10   17    -16.36      0.00
    3   12   17     -9.73      0.00
    3   14   17      4.64      0.00
    3   16   17    -19.05      0.00
    4    5   17     14.10      0.00
    4    7   17     80.24      0.00
    4    9   17    -32.92      0.00
    4   11   17     -0.05      0.00
    4   13   17      7.38      0.00
    4   15   17      1.13      0.00
    0    5   17     29.61      0.00
    5    6   17    -36.84      0.00
    5    8   17     37.49      0.00
    5   10   17    -16.92      0.00
    5   12   17    -14.98      0.00
    5   14   17     10.68      0.00
    5   16   17     -0.77      0.00
    6    7   17    -33.03      0.00
    6    9   17    -33.82      0.00
    6   11   17     -6.09      0.00
    6   13   17     -4.98      0.00
    6   15   17     -2.12      0.00
    0    7   17    -19.25      0.00
    7    8   17    -18.13      0.00
    7   10   17     16.61      0.00
    7   12   17      6.60      0.00
    7   14   17    -13.26      0.00
    7   16   17     -3.10      0.00
    8    9   17    -10.83      0.00
    8   11   17      2.73      0.00
    8   13   17      5.79      0.00
    8   15   17     -0.73      0.00
    0    9   17     28.89      0.00
    9   10   17     -1.12      0.00
    9   12   17      0.65      0.00
    9   14   17     -6.17      0.00
    9   16   17     -7.91      0.00
   10   11   17     -1.88      0.00
   10   13   17     -1.57      0.00
   10   15   17    -14.30      0.00
    0   11   17      5.51      0.00
   11   12   17      2.41      0.00
   11   14   17     15.02      0.00
   11   16   17      6.97      0.00
   12   13   17    -13.27      0.00
   12   15   17     -6.48      0.00
    0   13   17     19.50      0.00
   13   14   17      2.34      0.00
   13   16   17     -1.52      0.00
   14   15   17     -6.89      0.00
    0   15   17     19.89      0.00
   15   16   17      9.01      0.00
    0   17   17     24.00      0.00
    2   17   17     -5.94      0.00
    4   17   17      8.97      0.00
    6   17   17     -9.57      0.00
    8   17   17      9.74      0.00
   10   17   17     15.57      0.00
   12   17   17     -0.65      0.00
   14   17   17    -16.55      0.00
   16   17   17      5.46      0.00
    0    0   18     73.80      0.00
    1    1   18      7.24      0.00
    1    3   18    -36.58      0.00
    1    5   18     24.16      0.00
    1    7   18    -72.46      0.00
    1    9   18     -8.61      0.00
    1   11   18      6.80      0.00
    1   13   18    -19.63      0.00
    1   15   18    -16.59      0.00
    1   17   18     21.47      0.00
    0    2   18    -38.68      0.00
    2    2   18    -10.94      0.00
    2    4   18      9.76      0.00
    2    6   18    -74.89      0.00
    2    8   18    -54.56      0.00
    2   10   18    -13.98      0.00
    2   12   18     10.32      0.00
    2   14   18      0.35      0.00
    2   16   18     -4.53      0.00
    3    3   18     40.25      0.00
    3    5   18     72.66      0.00
    3    7   18    -21.38      0.00
    3    9   18     17.28      0.00
    3   11   18    -17.76      0.00
    3   13   18    -19.55      0.00
    3   15   18     17.67      0.00
    3   17   18     12.57      0.00
    0    4   18     56.05      0.00
    4    4   18    107.15      0.00
    4    6   18     -9.08      0.00
    4    8   18     12.99      0.00
    4   10   18      6.11      0.00
    4   12   18     -3.95      0.00
    4   14   18      2.12      0.00
    4   16   18     12.84      0.00
    5    5   18    -55.67      0.00
    5    7   18    -24.69      0.00
    5    9   18     -0.68      0.00
    5   11   18      7.40      0.00
    5   13   18     23.20      0.00
    5   15   18    -29.63      0.00
    5   17   18     -2.93      0.00
    0    6   18     52.85      0.00
    6    6   18     29.29      0.00
    6    8   18     13.14      0.00
    6   10   18    -20.38      0.00
    6   12   18      8.43      0.00
    6   14   18     -7.11      0.00
    6   16   18     -9.68      0.00
    7    7   18      8.55      0.00
    7    9   18     -7.61      0.00
    7   11   18      7.58      0.00
    7   13   18     -0.67      0.00
    7   15   18      2.99      0.00
    7   17   18      2.04      0.00
    0    8   18     49.18      0.00
    8    8   18     -5.65      0.00
    8   10   18     -1.69      0.00
    8   12   18      5.72      0.00
    8   14   18      6.05      0.00
    8   16   18      5.11      0.00
    9    9   18      9.47      0.00
    9   11   18      4.61      0.00
    9   13   18      4.02      0.00
    9   15   18     -5.60      0.00
    9   17   18     -1.90      0.00
    0   10   18     28.08      0.00
   10   10   18     26.56      0.00
   10   12   18     -1.52      0.00
   10   14   18     -2.12      0.00
   10   16   18      1.96      0.00
   11   11   18     14.22      0.00
   11   13   18    -16.92      0.00
   11   15   18      7.29      0.00
   11   17   18     -0.68      0.00
    0   12   18     34.25      0.00
   12   12   18     -1.71      0.00
   12   14   18      6.68      0.00
   12   16   18     17.50      0.00
   13   13   18      2.36      0.00
   13   15   18      0.15      0.00
   13   17   18      3.87      0.00
    0   14   18      9.14      0.00
   14   14   18     14.71      0.00
   14   16   18     12.95      0.00
   15   15   18      1.39      0.00
   15   17   18     -1.81      0.00
    0   16   18     -8.21      0.00
   16   16   18      2.18      0.00
   17   17   18    -11.16      0.00
    0   18   18     -5.35      0.00
    2   18   18    -12.18      0.00
    4   18   18     -0.48      0.00
    6   18   18    -12.90      0.00
    8   18   18      6.50      0.00
   10   18   18    -18.37      0.00
   12   18   18    -16.02      0.00
   14   18   18      2.85      0.00
   16   18   18    -10.15      0.00
   18   18   18    -14.96      0.00
    0    1   19    127.05      0.00
    1    2   19   -116.68      0.00
    1    4   19    -41.18      0.00
    1    6   19     25.87      0.00
    1    8   19    -28.16      0.00
    1   10   19      7.56      0.00
    1   12   19     -0.93      0.00
    1   14   19     -4.39      0.00
    1   16   19     -8.50      0.00
    1   18   19    -13.65      0.00
    2    3   19      4.18      0.00
    2    5   19     39.67      0.00
    2    7   19     -8.82      0.00
    2    9   19    -16.05      0.00
    2   11   19     -5.84      0.00
    2   13   19     -6.50      0.00
    2   15   19     -9.07      0.00
    2   17   19     -4.44      0.00
    0    3   19    -22.98      0.00
    3    4   19     10.89      0.00
    3    6   19    -10.83      0.00
    3    8   19      7.30      0.00
    3   10   19      8.80      0.00
    3   12   19     12.50      0.00
    3   14   19      9.15      0.00
    3   16   19     -2.28      0.00
    3   18   19     13.40      0.00
    4    5   19      1.09      0.00
    4    7   19      7.06      0.00
    4    9   19      6.78      0.00
    4   11   19     -7.10      0.00
    4   13   19    -15.10      0.00
    4   15   19     -8.24      0.00
    4   17   19      7.09      0.00
    0    5   19    -43.72      0.00
    5    6   19     -3.29      0.00
    5    8   19     -7.84      0.00
    5   10   19     24.01      0.00
    5   12   19    -13.10      0.00
    5   14   19    -22.01      0.00
    5   16   19     29.22      0.00
    5   18   19     10.66      0.00
    6    7   19     -5.89      0.00
    6    9   19    -13.84      0.00
    6   11   19     -9.63      0.00
    6   13   19      7.96      0.00
    6   15   19     -5.68      0.00
    6   17   19     -8.36      0.00
    0    7   19      1.05      0.00
    7    8   19      3.92      0.00
    7   10   19     -3.41      0.00
    7   12   19     -6.62      0.00
    7   14   19      8.03      0.00
    7   16   19     -3.48      0.00
    7   18   19    -15.48      0.00
    8    9   19     11.84      0.00
    8   11   19     15.91      0.00
    8   13   19     -6.77      0.00
    8   15   19      7.93      0.00
    8   17   19      0.65      0.00
    0    9   19     22.90      0.00
    9   10   19    -17.71      0.00
    9   12   19    -11.29      0.00
    9   14   19     -6.05      0.00
    9   16   19      0.68      0.00
    9   18   19     -1.62      0.00
   10   11   19      3.73      0.00
   10   13   19      4.67      0.00
   10   15   19     -9.62      0.00
   10   17   19      6.12      0.00
    0   11   19     -3.79      0.00
   11   12   19     -5.42      0.00
   11   14   19     -6.13      0.00
   11   16   19      4.45      0.00
   11   18   19     -0.70      0.00
   12   13   19      1.83      0.00
   12   15   19    -10.23      0.00
   12   17   19     -0.17      0.00
    0   13   19     -9.88      0.00
   13   14   19      1.22      0.00
   13   16   19     -7.71      0.00
   13   18   19     -1.84      0.00
   14   15   19     -8.94      0.00
   14   17   19      8.22      0.00
    0   15   19     -3.65      0.00
   15   16   19     11.25      0.00
   15   18   19      0.57      0.00
   16   17   19      4.77      0.00
    0   17   19     -8.13      0.00
   17   18   19      0.29      0.00
    0   19   19      4.07      0.00
    2   19   19    -18.26      0.00
    4   19   19     16.87      0.00
    6   19   19    -13.45      0.00
    8   19   19      6.02      0.00
   10   19   19     -7.77      0.00
   12   19   19      8.76      0.00
   14   19   19     -2.53      0.00
   16   19   19      8.94      0.00
   18   19   19     -0.12      0.00
    0    0   20    123.59      0.00
    1    1   20    -17.77      0.00
    1    3   20      3.77      0.00
    1    5   20    -13.15      0.00
    1    7   20      7.26      0.00
    1    9   20     -2.98      0.00
    1   11   20      2.65      0.00
    1   13   20      0.09      0.00
    1   15   20     20.01      0.00
    1   17   20      0.72      0.00
    1   19   20     -1.90      0.00
    0    2   20    -26.90      0.00
    2    2   20    -13.33      0.00
    2    4   20     -3.81      0.00
    2    6   20     -3.33      0.00
    2    8   20      5.40      0.00
    2   10   20     -1.05      0.00
    2   12   20    -34.71      0.00
    2   14   20     -2.92      0.00
    2   16   20    -14.60      0.00
    2   18   20      4.65      0.00
    3    3   20    -18.92      0.00
    3    5   20     24.71      0.00
    3    7   20     16.01      0.00
    3    9   20    -11.34      0.00
    3   11   20     12.07      0.00
    3   13   20     -0.30      0.00
    3   15   20    -20.93      0.00
    3   17   20    -19.12      0.00
    3   19   20     -8.60      0.00
    0    4   20     37.96      0.00
    4    4   20    -30.37      0.00
    4    6   20    -18.16      0.00
    4    8   20     -5.36      0.00
    4   10   20     -7.99      0.00
    4   12   20      9.45      0.00
    4   14   20     16.20      0.00
    4   16   20     11.28      0.00
    4   18   20     10.68      0.00
    5    5   20     12.89      0.00
    5    7   20     17.12      0.00
    5    9   20      0.98      0.00
    5   11   20      0.71      0.00
    5   13   20     -7.03      0.00
    5   15   20    -21.24      0.00
    5   17   20     -1.81      0.00
    5   19   20     -8.89      0.00
    0    6   20    -11.45      0.00
    6    6   20     22.91      0.00
    6    8   20    -13.65      0.00
    6   10   20    -15.84      0.00
    6   12   20     -5.32      0.00
    6   14   20    -16.00      0.00
    6   16   20      0.06      0.00
    6   18   20     -7.56      0.00
    7    7   20    -14.45      0.00
    7    9   20     -1.37      0.00
    7   11   20      4.08      0.00
    7   13   20    -10.93      0.00
    7   15   20     -3.13      0.00
    7   17   20    -12.38      0.00
    7   19   20     -7.66      0.00
    0    8   20      4.69      0.00
    8    8   20      4.49      0.00
    8   10   20    -11.19      0.00
    8   12   20     -2.22      0.00
    8   14   20      1.32      0.00
    8   16   20     -4.60      0.00
    8   18   20     14.67      0.00
    9    9   20    -12.85      0.00
    9   11   20    -36.95      0.00
    9   13   20      0.31      0.00
    9   15   20     -0.72      0.00
    9   17   20      7.23      0.00
    9   19   20     -2.04      0.00
    0   10   20     -0.86      0.00
   10   10   20     11.19      0.00
   10   12   20     16.36      0.00
   10   14   20    -19.53      0.00
   10   16   20    -11.68      0.00
   10   18   20     -3.87      0.00
   11   11   20     -6.91      0.00
   11   13   20     -0.61      0.00
   11   15   20      4.75      0.00
   11   17   20      0.57      0.00
   11   19   20     -2.55      0.00
    0   12   20     19.25      0.00
   12   12   20      2.97      0.00
   12   14   20     -6.20      0.00
   12   16   20      3.58      0.00
   12   18   20      4.10      0.00
   13   13   20     -6.62      0.00
   13   15   20     -4.18      0.00
   13   17   20      5.67      0.00
   13   19   20     -1.01      0.00
    0   14   20      4.09      0.00
   14   14   20     -6.00      0.00
   14   16   20    -11.30      0.00
   14   18   20      1.70      0.00
   15   15   20      9.43      0.00
   15   17   20    -14.40      0.00
   15   19   20     -2.06      0.00
    0   16   20      4.18      0.00
   16   16   20    -15.57      0.00
   16   18   20      7.46      0.00
   17   17   20     -0.85      0.00
   17   19   20      3.72      0.00
    0   18   20     -5.36      0.00
   18   18   20      8.28      0.00
   19   19   20      1.47      0.00
    0   20   20      3.57      0.00
    2   20   20    -33.07      0.00
    4   20   20      8.58      0.00
    6   20   20     -1.77      0.00
    8   20   20     10.09      0.00
   10   20   20    -28.34      0.00
   12   20   20      0.97      0.00
   14   20   20      9.03      0.00
   16   20   20      7.35      0.00
   18   20   20     -8.37      0.00
   20   20   20      2.90      0.00
    0    1   21      2.14      0.00
    1    2   21     -1.71      0.00
    1    4   21      0.57      0.00
    1    6   21      3.22      0.00
    1    8   21      5.36      0.00
    1   10   21     -5.11      0.00
    1   12   21      1.71      0.00
    1   14   21    -15.66      0.00
    1   16   21     -4.00      0.00
    1   18   21    -12.67      0.00
    1   20   21      5.64      0.00
    2    3   21     -4.50      0.00
    2    5   21     -9.50      0.00
    2    7   21    -14.81      0.00
    2    9   21     -1.17      0.00
    2   11   21     -9.27      0.00
    2   13   21      1.91      0.00
    2   15   21    -12.92      0.00
    2   17   21     -4.60      0.00
    2   19   21      2.60      0.00
    0    3   21     -2.46      0.00
    3    4   21      4.03      0.00
    3    6   21     -7.60      0.00
    3    8   21      7.01      0.00
    3   10   21    -10.71      0.00
    3   12   21     -3.03      0.00
    3   14   21     -0.22      0.00
    3   16   21      8.45      0.00
    3   18   21     13.23      0.00
    3   20   21     -3.88      0.00
    4    5   21    -10.72      0.00
    4    7   21     20.73      0.00
    4    9   21      0.64      0.00
    4   11   21      8.29      0.00
    4   13   21     20.88      0.00
    4   15   21      5.69      0.00
    4   17   21      2.30      0.00
    4   19   21     14.55      0.00
    0    5   21     26.76      0.00
    5    6   21    -16.81      0.00
    5    8   21      8.99      0.00
    5   10   21    -10.00      0.00
    5   12   21      5.41      0.00
    5   14   21      5.33      0.00
    5   16   21     -0.61      0.00
    5   18   21     -7.88      0.00
    5   20   21     -6.26      0.00
    6    7   21     -7.89      0.00
    6    9   21      8.61      0.00
    6   11   21      1.59      0.00
    6   13   21     -6.70      0.00
    6   15   21     -2.35      0.00
    6   17   21      2.38      0.00
    6   19   21     -5.20      0.00
    0    7   21      3.12      0.00
    7    8   21     16.22      0.00
    7   10   21     -0.03      0.00
    7   12   21     -6.28      0.00
    7   14   21     -0.03      0.00
    7   16   21      4.07      0.00
    7   18   21     -6.47      0.00
    7   20   21     19.72      0.00
    8    9   21     -9.57      0.00
    8   11   21     -5.95      0.00
    8   13   21     -2.02      0.00
    8   15   21     14.24      0.00
    8   17   21     -5.25      0.00
    8   19   21      6.08      0.00
    0    9   21     -1.13      0.00
    9   10   21      5.42      0.00
    9   12   21     -2.62      0.00
    9   14   21     -0.89      0.00
    9   16   21      2.42      0.00
    9   18   21      2.32      0.00
    9   20   21      2.72      0.00
   10   11   21     -1.62      0.00
   10   13   21     -3.70      0.00
   10   15   21     -3.93      0.00
   10   17   21     -0.69      0.00
   10   19   21      4.27      0.00
    0   11   21     -5.22      0.00
   11   12   21      4.47      0.00
   11   14   21     -0.23      0.00
   11   16   21     -2.84      0.00
   11   18   21      9.89      0.00
   11   20   21     -1.42      0.00
   12   13   21     -2.86      0.00
   12   15   21     13.68      0.00
   12   17   21      1.15      0.00
   12   19   21      9.14      0.00
    0   13   21     11.48      0.00
   13   14   21      1.24      0.00
   13   16   21      2.28      0.00
   13   18   21     -3.56      0.00
   13   20   21      0.00      0.00
   14   15   21     -6.14      0.00
   14   17   21      3.27      0.00
   14   19   21      3.95      0.00
    0   15   21    -13.80      0.00
   15   16   21      6.50      0.00
   15   18   21      5.28      0.00
   15   20   21      5.03      0.00
   16   17   21     -4.23      0.00
   16   19   21      2.16      0.00
    0   17   21      7.23      0.00
   17   18   21     -1.18      0.00
   17   20   21     -2.87      0.00
   18   19   21     -3.16      0.00
    0   19   21     -9.45      0.00
   19   20   21     -4.12      0.00
    0   21   21    -14.28      0.00
    2   21   21      3.29      0.00
    4   21   21      3.45      0.00
    6   21   21    -12.14      0.00
    8   21   21     12.64      0.00
   10   21   21      9.35      0.00
   12   21   21      1.68      0.00
   14   21   21    -15.41      0.00
   16   21   21     14.72      0.00
   18   21   21      2.02      0.00
   20   21   21      1.67      0.00
    0    0   22    -53.62      0.00
    1    1   22      7.04      0.00
    1    3   22      5.09      0.00
    1    5   22    -11.24      0.00
    1    7   22      3.45      0.00
    1    9   22     12.27      0.00
    1   11   22      8.00      0.00
    1   13   22      2.95      0.00
    1   15   22     -4.10      0.00
    1   17   22     11.62      0.00
    1   19   22     -4.03      0.00
    1   21   22     -4.87      0.00
    0    2   22    -17.75      0.00
    2    2   22      3.14      0.00
    2    4   22      4.79      0.00
    2    6   22     11.94      0.00
    2    8   22    -15.89      0.00
    2   10   22      2.46      0.00
    2   12   22     -3.08      0.00
    2   14   22     13.73      0.00
    2   16   22    -18.87      0.00
    2   18   22     -1.84      0.00
    2   20   22     -3.38      0.00
    3    3   22      2.04      0.00
    3    5   22     -2.51      0.00
    3    7   22    -14.29      0.00
    3    9   22     13.11      0.00
    3   11   22      2.32      0.00
    3   13   22     -1.03      0.00
    3   15   22      7.04      0.00
    3   17   22      0.69      0.00
    3   19   22     -5.84      0.00
    3   21   22     -4.69      0.00
    0    4   22      5.07      0.00
    4    4   22    -18.31      0.00
    4    6   22     23.25      0.00
    4    8   22    -13.90      0.00
    4   10   22    -19.57      0.00
    4   12   22      0.65      0.00
    4   14   22     -5.64      0.00
    4   16   22      3.17      0.00
    4   18   22     -4.58      0.00
    4   20   22      8.71      0.00
    5    5   22     -3.28      0.00
    5    7   22      0.33      0.00
    5    9   22     -4.23      0.00
    5   11   22      0.46      0.00
    5   13   22     -6.84      0.00
    5   15   22     14.06      0.00
    5   17   22      3.24      0.00
    5   19   22      3.08      0.00
    5   21   22      4.80      0.00
    0    6   22     13.39      0.00
    6    6   22     -5.18      0.00
    6    8   22     -6.33      0.00
    6   10   22     -0.11      0.00
    6   12   22     13.01      0.00
    6   14   22     -3.94      0.00
    6   16   22     -5.25      0.00
    6   18   22     -5.18      0.00
    6   20   22      3.96      0.00
    7    7   22     12.09      0.00
    7    9   22     -1.38      0.00
    7   11   22      1.65      0.00
    7   13   22     17.25      0.00
    7   15   22     13.08      0.00
    7   17   22      9.58      0.00
    7   19   22     -6.23      0.00
    7   21   22     -2.12      0.00
    0    8   22     10.81      0.00
    8    8   22     12.31      0.00
    8   10   22    -14.66      0.00
    8   12   22      4.57      0.00
    8   14   22     -2.90      0.00
    8   16   22     -5.17      0.00
    8   18   22      5.75      0.00
    8   20   22      7.40      0.00
    9    9   22     -1.42      0.00
    9   11   22      2.70      0.00
    9   13   22     -0.96      0.00
    9   15   22     -0.01      0.00
    9   17   22     -8.45      0.00
    9   19   22      2.72      0.00
    9   21   22      1.11      0.00
    0   10   22     -0.71      0.00
   10   10   22     -5.71      0.00
   10   12   22     -4.74      0.00
   10   14   22     -4.25      0.00
   10   16   22      2.17      0.00
   10   18   22     -6.49      0.00
   10   20   22     -3.64      0.00
   11   11   22     -0.48      0.00
   11   13   22      2.43      0.00
   11   15   22      2.14      0.00
   11   17   22      4.41      0.00
   11   19   22      1.43      0.00
   11   21   22     -3.34      0.00
    0   12   22     -3.25      0.00
   12   12   22      3.86      0.00
   12   14   22      9.13      0.00
   12   16   22     -6.71      0.00
   12   18   22     -3.48      0.00
   12   20   22      6.83      0.00
   13   13   22     -0.60      0.00
   13   15   22      1.77      0.00
   13   17   22     -6.75      0.00
   13   19   22     -1.96      0.00
   13   21   22     -3.68      0.00
    0   14   22      2.59      0.00
   14   14   22      3.07      0.00
   14   16   22     -0.10      0.00
   14   18   22     -4.09      0.00
   14   20   22     -3.18      0.00
   15   15   22     -5.34      0.00
   15   17   22      3.25      0.00
   15   19   22     -0.82      0.00
   15   21   22     -1.13      0.00
    0   16   22     29.29      0.00
   16   16   22     -8.16      0.00
   16   18   22     -6.19      0.00
   16   20   22     -3.26      0.00
   17   17   22      8.80      0.00
   17   19   22     -6.71      0.00
   17   21   22      2.07      0.00
    0   18   22      8.47      0.00
   18   18   22    -10.98      0.00
   18   20   22     -1.44      0.00
   19   19   22     19.24      0.00
   19   21   22     -0.90      0.00
    0   20   22      1.29      0.00
   20   20   22      7.92      0.00
   21   21   22     -8.15      0.00
    0   22   22      1.16      0.00
    2   22   22     10.10      0.00
    4   22   22     -8.29      0.00
    6   22   22      7.19      0.00
    8   22   22     15.22      0.00
   10   22   22      6.51      0.00
   12   22   22      3.75      0.00
   14   22   22      8.71      0.00
   16   22   22    -17.72      0.00
   18   22   22      2.85      0.00
   20   22   22     -1.93      0.00
   22   22   22     -6.67      0.00
    0    1   23     -5.98      0.00
    1    2   23     -9.07      0.00
    1    4   23      3.83      0.00
    1    6   23    -10.91      0.00
    1    8   23     -2.21      0.00
    1   10   23     -0.78      0.00
    1   12   23     -1.19      0.00
    1   14   23      3.41      0.00
    1   16   23     -5.61      0.00
    1   18   23      2.49      0.00
    1   20   23    -13.84      0.00
    1   22   23     -0.02      0.00
    2    3   23    -10.38      0.00
    2    5   23      0.52      0.00
    2    7   23      3.26      0.00
    2    9   23    -17.38      0.00
    2   11   23     -0.69      0.00
    2   13   23      3.30      0.00
    2   15   23     -8.38      0.00
    2   17   23    -24.64      0.00
    2   19   23      3.41      0.00
    2   21   23     -6.08      0.00
    0    3   23    -15.20      0.00
    3    4   23     -9.55      0.00
    3    6   23     -5.55      0.00
    3    8   23     -4.86      0.00
    3   10   23      7.02      0.00
    3   12   23     -4.78      0.00
    3   14   23     -8.87      0.00
    3   16   23     -4.10      0.00
    3   18   23     -6.26      0.00
    3   20   23     10.33      0.00
    3   22   23      3.63      0.00
    4    5   23      2.05      0.00
    4    7   23      6.46      0.00
    4    9   23     -2.80      0.00
    4   11   23      5.78      0.00
    4   13   23     10.27      0.00
    4   15   23      5.22      0.00
    4   17   23     20.23      0.00
    4   19   23      1.38      0.00
    4   21   23      3.31      0.00
    0    5   23    -10.06      0.00
    5    6   23      1.78      0.00
    5    8   23      8.40      0.00
    5   10   23     -0.95      0.00
    5   12   23     -7.88      0.00
    5   14   23     -4.39      0.00
    5   16   23      3.71      0.00
    5   18   23     11.02      0.00
    5   20   23    -14.62      0.00
    5   22   23     -3.69      0.00
    6    7   23    -10.70      0.00
    6    9   23      1.08      0.00
    6   11   23     -1.54      0.00
    6   13   23     -0.61      0.00
    6   15   23     -2.15      0.00
    6   17   23     -7.67      0.00
    6   19   23     -5.98      0.00
    6   21   23     -5.46      0.00
    0    7   23     -0.87      0.00
    7    8   23      7.12      0.00
    7   10   23      4.63      0.00
    7   12   23     10.41      0.00
    7   14   23     -6.86      0.00
    7   16   23     -3.47      0.00
    7   18   23      3.73      0.00
    7   20   23     -0.20      0.00
    7   22   23     13.79      0.00
    8    9   23      5.42      0.00
    8   11   23     -1.64      0.00
    8   13   23      1.31      0.00
    8   15   23     -4.45      0.00
    8   17   23      8.25      0.00
    8   19   23      1.43      0.00
    8   21   23      5.09      0.00
    0    9   23     13.94      0.00
    9   10   23     14.01      0.00
    9   12   23     -8.14      0.00
    9   14   23     -4.37      0.00
    9   16   23     -1.00      0.00
    9   18   23      0.84      0.00
    9   20   23     -3.35      0.00
    9   22   23    -12.53      0.00
   10   11   23     -1.35      0.00
   10   13   23     -2.22      0.00
   10   15   23      0.30      0.00
   10   17   23     -9.58      0.00
   10   19   23     -2.42      0.00
   10   21   23     -6.95      0.00
    0   11   23      4.65      0.00
   11   12   23      2.11      0.00
   11   14   23      6.76      0.00
   11   16   23     -1.49      0.00
   11   18   23     -8.04      0.00
   11   20   23     -7.45      0.00
   11   22   23     -3.22      0.00
   12   13   23     -7.71      0.00
   12   15   23     -8.03      0.00
   12   17   23      6.41      0.00
   12   19   23      5.60      0.00
   12   21   23     -5.46      0.00
    0   13   23     26.28      0.00
   13   14   23     -3.18      0.00
   13   16   23     11.36      0.00
   13   18   23     -9.41      0.00
   13   20   23     11.14      0.00
   13   22   23      8.59      0.00
   14   15   23      1.97      0.00
   14   17   23     -2.46      0.00
   14   19   23      1.58      0.00
   14   21   23    -10.72      0.00
    0   15   23     11.89      0.00
   15   16   23     -7.12      0.00
   15   18   23      7.46      0.00
   15   20   23      7.43      0.00
   15   22   23     -6.99      0.00
   16   17   23     -1.11      0.00
   16   19   23      0.23      0.00
   16   21   23     -2.15      0.00
    0   17   23     40.25      0.00
   17   18   23      6.75      0.00
   17   20   23      6.03      0.00
   17   22   23     -0.45      0.00
   18   19   23      2.31      0.00
   18   21   23     -7.22      0.00
    0   19   23      2.05      0.00
   19   20   23      0.74      0.00
   19   22   23     -7.47      0.00
   20   21   23     -0.56      0.00
    0   21   23      8.50      0.00
   21   22   23      2.92      0.00
    0   23   23     -1.50      0.00
    2   23   23      0.48      0.00
    4   23   23     17.34      0.00
    6   23   23    -10.32      0.00
    8   23   23     -3.55      0.00
   10   23   23     -1.27      0.00
   12   23   23      0.96      0.00
   14   23   23      1.49      0.00
   16   23   23     -1.90      0.00
   18   23   23     -2.96      0.00
   20   23   23     -1.82      0.00
   22   23   23      4.32      0.00
    0    0   24     -5.38      0.00
    1    1   24     -0.42      0.00
    1    3   24     -2.71      0.00
    1    5   24     14.25      0.00
    1    7   24     -7.90      0.00
    1    9   24     -0.54      0.00
    1   11   24     -1.41      0.00
    1   13   24      2.61      0.00
    1   15   24    -19.81      0.00
    1   17   24     -0.65      0.00
    1   19   24      8.16      0.00
    1   21   24      6.95      0.00
    1   23   24     -5.15      0.00
    0    2   24     19.05      0.00
    2    2   24     -8.20      0.00
    2    4   24     -3.65      0.00
    2    6   24    -14.72      0.00
    2    8   24     10.84      0.00
    2   10   24     -8.14      0.00
    2   12   24     -0.11      0.00
    2   14   24     -4.41      0.00
    2   16   24     -4.07      0.00
    2   18   24      0.82      0.00
    2   20   24      0.10      0.00
    2   22   24    -13.22      0.00
    3    3   24      8.18      0.00
    3    5   24     -5.26      0.00
    3    7   24     -0.65      0.00
    3    9   24      9.46      0.00
    3   11   24     -8.92      0.00
    3   13   24     -7.83      0.00
    3   15   24     -0.02      0.00
    3   17   24      4.36      0.00
    3   19   24     -0.53      0.00
    3   21   24      2.40      0.00
    3   23   24     -1.11      0.00
    0    4   24     -3.03      0.00
    4    4   24      6.49      0.00
    4    6   24     11.77      0.00
    4    8   24      7.19      0.00
    4   10   24      2.71      0.00
    4   12   24     -3.96      0.00
    4   14   24     -3.84      0.00
    4   16   24     10.19      0.00
    4   18   24     -2.57      0.00
    4   20   24      7.67      0.00
    4   22   24      1.89      0.00
    5    5   24    -20.89      0.00
    5    7   24      8.10      0.00
    5    9   24      7.57      0.00
    5   11   24      7.97      0.00
    5   13   24     -2.13      0.00
    5   15   24      6.29      0.00
    5   17   24     -3.59      0.00
    5   19   24     -1.42      0.00
    5   21   24      3.05      0.00
    5   23   24      8.93      0.00
    0    6   24     18.76      0.00
    6    6   24      2.84      0.00
    6    8   24      4.95      0.00
    6   10   24     -2.27      0.00
    6   12   24     -5.53      0.00
    6   14   24     -1.26      0.00
    6   16   24     -4.52      0.00
    6   18   24      1.52      0.00
    6   20   24     -2.39      0.00
    6   22   24     -6.03      0.00
    7    7   24    -22.55      0.00
    7    9   24     -5.51      0.00
    7   11   24      5.51      0.00
    7   13   24     10.98      0.00
    7   15   24     -8.07      0.00
    7   17   24     -4.71      0.00
    7   19   24      0.31      0.00
    7   21   24      9.30      0.00
    7   23   24     -0.49      0.00
    0    8   24      9.67      0.00
    8    8   24     -7.18      0.00
    8   10   24     11.00      0.00
    8   12   24      4.01      0.00
    8   14   24     -3.82      0.00
    8   16   24     -2.27      0.00
    8   18   24     -9.26      0.00
    8   20   24     -1.37      0.00
    8   22   24     12.94      0.00
    9    9   24     -7.03      0.00
    9   11   24      2.63      0.00
    9   13   24     -7.38      0.00
    9   15   24     11.58      0.00
    9   17   24     -6.89      0.00
    9   19   24      3.31      0.00
    9   21   24     -2.85      0.00
    9   23   24     -0.88      0.00
    0   10   24     -5.71      0.00
   10   10   24    -12.67      0.00
   10   12   24     -7.44      0.00
   10   14   24      2.70      0.00
   10   16   24     -2.12      0.00
   10   18   24     -4.66      0.00
   10   20   24     -1.88      0.00
   10   22   24     -8.96      0.00
   11   11   24     -3.59      0.00
   11   13   24      1.51      0.00
   11   15   24     -3.90      0.00
   11   17   24      6.27      0.00
   11   19   24      3.67      0.00
   11   21   24      0.33      0.00
   11   23   24     -4.32      0.00
    0   12   24     13.16      0.00
   12   12   24     13.47      0.00
   12   14   24     -3.56      0.00
   12   16   24     -8.77      0.00
   12   18   24      2.63      0.00
   12   20   24     14.31      0.00
   12   22   24    -12.64      0.00
   13   13   24      1.34      0.00
   13   15   24      7.48      0.00
   13   17   24     -4.33      0.00
   13   19   24      2.11      0.00
   13   21   24      0.02      0.00
   13   23   24      0.19      0.00
    0   14   24     14.97      0.00
   14   14   24     -2.68      0.00
   14   16   24     -0.39      0.00
   14   18   24     -6.37      0.00
   14   20   24      1.88      0.00
   14   22   24      2.75      0.00
   15   15   24     -2.83      0.00
   15   17   24      3.45      0.00
   15   19   24     -4.71      0.00
   15   21   24      4.72      0.00
   15   23   24      9.31      0.00
    0   16   24      3.29      0.00
   16   16   24    -11.67      0.00
   16   18   24     -1.23      0.00
   16   20   24      8.10      0.00
   16   22   24     -0.19      0.00
   17   17   24     -2.31      0.00
   17   19   24     -1.08      0.00
   17   21   24      2.21      0.00
   17   23   24      3.01      0.00
    0   18   24     11.82      0.00
   18   18   24     -0.40      0.00
   18   20   24    -10.01      0.00
   18   22   24      5.42      0.00
   19   19   24      5.39      0.00
   19   21   24      7.29      0.00
   19   23   24     -4.73      0.00
    0   20   24      0.04      0.00
   20   20   24     -5.77      0.00
   20   22   24     12.86      0.00
   21   21   24     -4.33      0.00
   21   23   24      4.30      0.00
    0   22   24      3.26      0.00
   22   22   24     10.04      0.00
   23   23   24     -0.64      0.00
    0   24   24     10.39      0.00
    2   24   24      6.67      0.00
    4   24   24      0.86      0.00
    6   24   24    -10.32      0.00
    8   24   24     -1.44      0.00
   10   24   24    -14.49      0.00
   12   24   24      4.99      0.00
   14   24   24     -3.81      0.00
   16   24   24     -0.01      0.00
   18   24   24     -2.65      0.00
   20   24   24    -10.59      0.00
   22   24   24      6.38      0.00
   24   24   24      3.49      0.00
    0    1   25     -1.00      0.00
    1    2   25     -3.96      0.00
    1    4   25     -1.17      0.00
    1    6   25     11.55      0.00
    1    8   25     -3.22      0.00
    1   10   25     14.31      0.00
    1   12   25    -28.99      0.00
    1   14   25      0.66      0.00
    1   16   25      7.53      0.00
    1   18   25     -2.11      0.00
    1   20   25     -2.21      0.00
    1   22   25      0.95      0.00
    1   24   25    -12.68      0.00
    2    3   25      5.57      0.00
    2    5   25      3.08      0.00
    2    7   25     10.65      0.00
    2    9   25     -5.33      0.00
    2   11   25      7.50      0.00
    2   13   25     -9.08      0.00
    2   15   25     12.66      0.00
    2   17   25      3.09      0.00
    2   19   25      6.21      0.00
    2   21   25     -9.53      0.00
    2   23   25     -7.14      0.00
    0    3   25     -5.24      0.00
    3    4   25     -5.29      0.00
    3    6   25     -9.46      0.00
    3    8   25     -2.79      0.00
    3   10   25      8.63      0.00
    3   12   25     -2.24      0.00
    3   14   25      1.53      0.00
    3   16   25     -2.51      0.00
    3   18   25      4.75      0.00
    3   20   25     -1.06      0.00
    3   22   25      6.77      0.00
    3   24   25      7.93      0.00
    4    5   25     11.08      0.00
    4    7   25      0.78      0.00
    4    9   25      1.88      0.00
    4   11   25     -1.63      0.00
    4   13   25      7.20      0.00
    4   15   25    -11.00      0.00
    4   17   25      3.42      0.00
    4   19   25     -8.73      0.00
    4   21   25      4.96      0.00
    4   23   25      3.02      0.00
    0    5   25      4.67      0.00
    5    6   25     -5.46      0.00
    5    8   25      0.88      0.00
    5   10   25     -0.76      0.00
    5   12   25     -0.62      0.00
    5   14   25     -3.55      0.00
    5   16   25     -2.76      0.00
    5   18   25      8.87      0.00
    5   20   25     -1.31      0.00
    5   22   25     -3.87      0.00
    5   24   25      0.77      0.00
    6    7   25      3.63      0.00
    6    9   25     -3.82      0.00
    6   11   25     -0.11      0.00
    6   13   25     -5.13      0.00
    6   15   25      2.14      0.00
    6   17   25     -3.64      0.00
    6   19   25      8.28      0.00
    6   21   25     -3.68      0.00
    6   23   25     -1.49      0.00
    0    7   25     -4.25      0.00
    7    8   25     -6.52      0.00
    7   10   25     -4.38      0.00
    7   12   25      5.78      0.00
    7   14   25      4.50      0.00
    7   16   25      0.69      0.00
    7   18   25     -3.68      0.00
    7   20   25     -1.17      0.00
    7   22   25      8.80      0.00
    7   24   25     11.05      0.00
    8    9   25     -2.37      0.00
    8   11   25     -6.80      0.00
    8   13   25     -8.16      0.00
    8   15   25     -3.30      0.00
    8   17   25      3.37      0.00
    8   19   25      1.94      0.00
    8   21   25      0.18      0.00
    8   23   25      6.75      0.00
    0    9   25      0.79      0.00
    9   10   25     -2.45      0.00
    9   12   25     -1.37      0.00
    9   14   25     -4.64      0.00
    9   16   25      5.35      0.00
    9   18   25     -3.95      0.00
    9   20   25      7.63      0.00
    9   22   25     -8.24      0.00
    9   24   25     -4.37      0.00
   10   11   25      0.77      0.00
   10   13   25     -2.38      0.00
   10   15   25      2.07      0.00
   10   17   25     -5.76      0.00
   10   19   25      2.65      0.00
   10   21   25      1.06      0.00
   10   23   25      8.19      0.00
    0   11   25      4.38      0.00
   11   12   25     -8.52      0.00
   11   14   25      2.88      0.00
   11   16   25     -3.96      0.00
   11   18   25      1.13      0.00
   11   20   25     -0.99      0.00
   11   22   25      2.56      0.00
   11   24   25     -5.01      0.00
   12   13   25     -0.32      0.00
   12   15   25     -5.25      0.00
   12   17   25      0.47      0.00
   12   19   25     -5.07      0.00
   12   21   25      8.38      0.00
   12   23   25     -6.77      0.00
    0   13   25     13.47      0.00
   13   14   25     -6.17      0.00
   13   16   25     -1.43      0.00
   13   18   25     -4.22      0.00
   13   20   25     -1.39      0.00
   13   22   25     -3.03      0.00
   13   24   25     -7.16      0.00
   14   15   25     10.57      0.00
   14   17   25     -2.44      0.00
   14   19   25     -6.92      0.00
   14   21   25      3.68      0.00
   14   23   25     -4.58      0.00
    0   15   25      0.99      0.00
   15   16   25    -13.22      0.00
   15   18   25      5.45      0.00
   15   20   25     -2.90      0.00
   15   22   25     -2.73      0.00
   15   24   25     -3.39      0.00
   16   17   25      9.27      0.00
   16   19   25     -1.56      0.00
   16   21   25    -19.61      0.00
   16   23   25     -0.45      0.00
    0   17   25      5.70      0.00
   17   18   25     -7.88      0.00
   17   20   25     -0.34      0.00
   17   22   25      4.00      0.00
   17   24   25     -2.13      0.00
   18   19   25     19.17      0.00
   18   21   25      1.21      0.00
   18   23   25      1.28      0.00
    0   19   25     -9.29      0.00
   19   20   25      0.41      0.00
   19   22   25      7.31      0.00
   19   24   25      5.25      0.00
   20   21   25      3.70      0.00
   20   23   25     -0.98      0.00
    0   21   25     11.89      0.00
   21   22   25      7.51      0.00
   21   24   25      7.11      0.00
   22   23   25     -4.29      0.00
    0   23   25      3.63      0.00
   23   24   25      1.29      0.00
    0   25   25     15.75      0.00
    2   25   25      1.74      0.00
    4   25   25     -2.26      0.00
    6   25   25      2.81      0.00
    8   25   25     -4.00      0.00
   10   25   25     -0.67      0.00
   12   25   25      7.94      0.00
   14   25   25     -0.94      0.00
   16   25   25      0.31      0.00
   18   25   25     -1.15      0.00
   20   25   25      3.12      0.00
   22   25   25    -10.78      0.00
   24   25   25     -8.73      0.00
    0    0   26     -8.04      0.00
    1    1   26    -23.18      0.00
    1    3   26      0.52      0.00
    1    5   26     -4.40      0.00
    1    7   26      0.89      0.00
    1    9   26     -3.71      0.00
    1   11   26     -4.28      0.00
    1   13   26     -6.18      0.00
    1   15   26      6.44      0.00
    1   17   26      1.11      0.00
    1   19   26    -10.23      0.00
    1   21   26     -0.62      0.00
    1   23   26      1.07      0.00
    1   25   26     -7.11      0.00
    0    2   26      6.37      0.00
    2    2   26      0.80      0.00
    2    4   26     -6.24      0.00
    2    6   26    -17.83      0.00
    2    8   26      6.20      0.00
    2   10   26      3.49      0.00
    2   12   26     10.75      0.00
    2   14   26     -7.36      0.00
    2   16   26     -9.03      0.00
    2   18   26     12.31      0.00
    2   20   26      1.86      0.00
    2   22   26    -11.55      0.00
    2   24   26      1.21      0.00
    3    3   26     -7.89      0.00
    3    5   26      6.46      0.00
    3    7   26     -1.21      0.00
    3    9   26      1.54      0.00
    3   11   26      3.64      0.00
    3   13   26      1.63      0.00
    3   15   26     -3.08      0.00
    3   17   26     -0.21      0.00
    3   19   26     -5.42      0.00
    3   21   26     -2.40      0.00
    3   23   26      3.44      0.00
    3   25   26      0.80      0.00
    0    4   26     15.28      0.00
    4    4   26      5.61      0.00
    4    6   26      3.13      0.00
    4    8   26      1.09      0.00
    4   10   26     -2.80      0.00
    4   12   26      0.52      0.00
    4   14   26      9.63      0.00
    4   16   26      7.26      0.00
    4   18   26     18.16      0.00
    4   20   26     10.31      0.00
    4   22   26      4.61      0.00
    4   24   26     -5.13      0.00
    5    5   26     -3.69      0.00
    5    7   26     -6.37      0.00
    5    9   26      2.02      0.00
    5   11   26      1.03      0.00
    5   13   26     10.82      0.00
    5   15   26     -1.40      0.00
    5   17   26     -6.14      0.00
    5   19   26     -3.96      0.00
    5   21   26     -2.42      0.00
    5   23   26     -3.42      0.00
    5   25   26     -8.30      0.00
    0    6   26      9.50      0.00
    6    6   26    -18.56      0.00
    6    8   26     -0.96      0.00
    6   10   26    -11.78      0.00
    6   12   26     -1.83      0.00
    6   14   26      4.16      0.00
    6   16   26     -1.80      0.00
    6   18   26     -6.14      0.00
    6   20   26      4.43      0.00
    6   22   26     -3.14      0.00
    6   24   26      2.18      0.00
    7    7   26      9.71      0.00
    7    9   26     -3.25      0.00
    7   11   26     -5.64      0.00
    7   13   26      5.02      0.00
    7   15   26      7.82      0.00
    7   17   26    -10.80      0.00
    7   19   26     -1.72      0.00
    7   21   26     11.12      0.00
    7   23   26      3.79      0.00
    7   25   26      3.43      0.00
    0    8   26      4.75      0.00
    8    8   26     13.94      0.00
    8   10   26     -2.19      0.00
    8   12   26      8.49      0.00
    8   14   26     18.13      0.00
    8   16   26      5.98      0.00
    8   18   26     -3.15      0.00
    8   20   26     10.15      0.00
    8   22   26     -3.11      0.00
    8   24   26     -0.83      0.00
    9    9   26     -5.60      0.00
    9   11   26     -1.56      0.00
    9   13   26      5.96      0.00
    9   15   26     -1.35      0.00
    9   17   26      4.06      0.00
    9   19   26     -1.40      0.00
    9   21   26     -6.60      0.00
    9   23   26     -0.19      0.00
    9   25   26      4.27      0.00
    0   10   26      2.49      0.00
   10   10   26    -13.04      0.00
   10   12   26      7.41      0.00
   10   14   26      0.28      0.00
   10   16   26     -3.11      0.00
   10   18   26     15.69      0.00
   10   20   26     -7.62      0.00
   10   22   26     -2.30      0.00
   10   24   26     -0.31      0.00
   11   11   26      6.12      0.00
   11   13   26     -0.07      0.00
   11   15   26     10.10      0.00
   11   17   26      3.40      0.00
   11   19   26      0.90      0.00
   11   21   26     10.42      0.00
   11   23   26    -10.30      0.00
   11   25   26     -0.76      0.00
    0   12   26      8.60      0.00
   12   12   26     -6.97      0.00
   12   14   26      3.48      0.00
   12   16   26     -5.93      0.00
   12   18   26     10.14      0.00
   12   20   26    -11.65      0.00
   12   22   26     -1.74      0.00
   12   24   26      2.42      0.00
   13   13   26     -3.46      0.00
   13   15   26      1.58      0.00
   13   17   26      5.63      0.00
   13   19   26     -7.25      0.00
   13   21   26     -6.40      0.00
   13   23   26      2.70      0.00
   13   25   26      5.27      0.00
    0   14   26     10.63      0.00
   14   14   26     12.04      0.00
   14   16   26     -3.19      0.00
   14   18   26      8.88      0.00
   14   20   26      2.90      0.00
   14   22   26      7.15      0.00
   14   24   26     -1.82      0.00
   15   15   26     -9.23      0.00
   15   17   26     -0.89      0.00
   15   19   26      8.91      0.00
   15   21   26      3.51      0.00
   15   23   26      5.15      0.00
   15   25   26      8.14      0.00
    0   16   26    -10.89      0.00
   16   16   26      9.85      0.00
   16   18   26     -6.33      0.00
   16   20   26      2.43      0.00
   16   22   26      3.65      0.00
   16   24   26     -3.43      0.00
   17   17   26      2.05      0.00
   17   19   26      2.43      0.00
   17   21   26     -0.18      0.00
   17   23   26      4.15      0.00
   17   25   26     -6.37      0.00
    0   18   26     19.72      0.00
   18   18   26    -18.76      0.00
   18   20   26      6.39      0.00
   18   22   26     -4.88      0.00
   18   24   26      2.52      0.00
   19   19   26     -1.47      0.00
   19   21   26      0.39      0.00
   19   23   26      0.88      0.00
   19   25   26     -9.11      0.00
    0   20   26    -19.71      0.00
   20   20   26     -6.47      0.00
   20   22   26     -5.16      0.00
   20   24   26     -5.79      0.00
   21   21   26     -5.25      0.00
   21   23   26      0.74      0.00
   21   25   26      0.83      0.00
    0   22   26      8.57      0.00
   22   22   26      7.71      0.00
   22   24   26     -2.99      0.00
   23   23   26     -6.71      0.00
   23   25   26     -0.16      0.00
    0   24   26     -9.69      0.00
   24   24   26     12.25      0.00
    0   26   26     -7.33      0.00
    2   26   26      2.18      0.00
    4   26   26      6.82      0.00
    6   26   26     -0.81      0.00
    8   26   26      2.48      0.00
   10   26   26      3.72      0.00
   12   26   26     -9.16      0.00
   14   26   26      3.43      0.00
   16   26   26     -3.08      0.00
   18   26   26     -2.68      0.00
   20   26   26      1.50      0.00
   22   26   26     -0.65      0.00
    0    1   27     -4.99      0.00
    1    2   27      2.81      0.00
    1    4   27      3.70      0.00
    1    6   27    -19.07      0.00
    1    8   27      2.26      0.00
    1   10   27     -6.61      0.00
    1   12   27      3.29      0.00
    1   14   27     -5.30      0.00
    1   16   27      1.17      0.00
    1   18   27      4.47      0.00
    1   20   27      1.16      0.00
    1   22   27     -5.39      0.00
    1   24   27      4.70      0.00
    1   26   27     -3.72      0.00
    2    3   27    -18.67      0.00
    2    5   27    -18.93      0.00
    2    7   27     -9.23      0.00
    2    9   27     -1.35      0.00
    2   11   27     -0.95      0.00
    2   13   27     -6.81      0.00
    2   15   27     -6.17      0.00
    2   17   27     -2.49      0.00
    2   19   27     -3.09      0.00
    2   21   27      2.06      0.00
    2   23   27     -7.49      0.00
    2   25   27     -6.58      0.00
    0    3   27     19.88      0.00
    3    4   27      4.67      0.00
    3    6   27      2.82      0.00
    3    8   27      2.60      0.00
    3   10   27     -1.77      0.00
    3   12   27      4.88      0.00
    3   14   27     -4.37      0.00
    3   16   27     -2.64      0.00
    3   18   27      4.76      0.00
    3   20   27      0.38      0.00
    3   22   27     -5.45      0.00
    3   24   27      9.98      0.00
    3   26   27      2.71      0.00
    4    5   27      9.07      0.00
    4    7   27      2.38      0.00
    4    9   27      3.26      0.00
    4   11   27      1.10      0.00
    4   13   27      2.14      0.00
    4   15   27     -1.98      0.00
    4   17   27     -0.34      0.00
    4   19   27      3.84      0.00
    4   21   27     -6.22      0.00
    4   23   27     -5.14      0.00
    4   25   27      1.69      0.00
    0    5   27     -2.19      0.00
    5    6   27     -6.26      0.00
    5    8   27      1.49      0.00
    5   10   27      1.66      0.00
    5   12   27      1.74      0.00
    5   14   27     -4.50      0.00
    5   16   27      1.38      0.00
    5   18   27    -12.58      0.00
    5   20   27      3.25      0.00
    5   22   27      4.96      0.00
    5   24   27     -5.84      0.00
    5   26   27     -3.53      0.00
    6    7   27     -0.17      0.00
    6    9   27     -9.35      0.00
    6   11   27      4.29      0.00
    6   13   27      2.52      0.00
    6   15   27     -3.30      0.00
    6   17   27      5.10      0.00
    6   19   27     -1.19      0.00
    6   21   27      4.55      0.00
    6   23   27      4.90      0.00
    6   25   27      0.21      0.00
    0    7   27     -2.81      0.00
    7    8   27      3.48      0.00
    7   10   27     -3.36      0.00
    7   12   27    -13.82      0.00
    7   14   27     -7.94      0.00
    7   16   27      1.70      0.00
    7   18   27      7.43      0.00
    7   20   27      1.77      0.00
    7   22   27      0.90      0.00
    7   24   27      0.73      0.00
    7   26   27     -0.40      0.00
    8    9   27     -0.66      0.00
    8   11   27     -1.61      0.00
    8   13   27     -7.60      0.00
    8   15   27     -3.21      0.00
    8   17   27     -6.11      0.00
    8   19   27     -5.12      0.00
    8   21   27      2.47      0.00
    8   23   27     -7.80      0.00
    8   25   27      0.40      0.00
    0    9   27     -0.89      0.00
    9   10   27      1.01      0.00
    9   12   27      6.85      0.00
    9   14   27     -0.95      0.00
    9   16   27     -2.02      0.00
    9   18   27     -1.72      0.00
    9   20   27      1.12      0.00
    9   22   27      7.73      0.00
    9   24   27     -2.20      0.00
    9   26   27      0.91      0.00
   10   11   27      3.79      0.00
   10   13   27     -0.96      0.00
   10   15   27     -3.09      0.00
   10   17   27     -1.56      0.00
   10   19   27     -9.82      0.00
   10   21   27      8.63      0.00
   10   23   27      1.21      0.00
   10   25   27     -4.52      0.00
    0   11   27      7.79      0.00
   11   12   27      1.90      0.00
   11   14   27      2.34      0.00
   11   16   27     -0.42      0.00
   11   18   27      2.43      0.00
   11   20   27     -6.64      0.00
   11   22   27      4.61      0.00
   11   24   27     -3.81      0.00
   11   26   27     -0.99      0.00
   12   13   27      3.21      0.00
   12   15   27      1.17      0.00
   12   17   27     -2.48      0.00
   12   19   27      5.78      0.00
   12   21   27      5.07      0.00
   12   23   27      7.42      0.00
   12   25   27      3.86      0.00
    0   13   27     15.70      0.00
   13   14   27     -2.61      0.00
   13   16   27     -1.37      0.00
   13   18   27      4.41      0.00
   13   20   27     -4.10      0.00
   13   22   27     -1.87      0.00
   13   24   27      6.85      0.00
   13   26   27     -8.15      0.00
   14   15   27      1.30      0.00
   14   17   27      1.09      0.00
   14   19   27      0.72      0.00
   14   21   27     -6.00      0.00
   14   23   27      2.46      0.00
   14   25   27      5.64      0.00
    0   15   27      1.77      0.00
   15   16   27     -3.39      0.00
   15   18   27      4.10      0.00
   15   20   27      4.36      0.00
   15   22   27      8.78      0.00
   15   24   27      0.94      0.00
   15   26   27      7.57      0.00
   16   17   27     11.49      0.00
   16   19   27    -10.05      0.00
   16   21   27      2.41      0.00
   16   23   27     -7.48      0.00
   16   25   27    -10.88      0.00
    0   17   27      2.55      0.00
   17   18   27     -5.51      0.00
   17   20   27     -2.95      0.00
   17   22   27     -2.16      0.00
   17   24   27      1.18      0.00
   17   26   27     -0.71      0.00
   18   19   27     10.18      0.00
   18   21   27     -0.10      0.00
   18   23   27     -1.08      0.00
   18   25   27      2.71      0.00
    0   19   27      1.93      0.00
   19   20   27      6.58      0.00
   19   22   27      0.99      0.00
   19   24   27     -1.11      0.00
   19   26   27      6.79      0.00
   20   21   27    -11.61      0.00
   20   23   27      8.49      0.00
   20   25   27     -2.22      0.00
    0   21   27     -1.97      0.00
   21   22   27     -0.67      0.00
   21   24   27     -6.39      0.00
   21   26   27      5.51      0.00
   22   23   27     -4.23      0.00
   22   25   27      1.76      0.00
    0   23   27     11.63      0.00
   23   24   27      2.25      0.00
    0   25   27      1.44      0.00
    0   27   27    -18.40      0.00
    2   27   27      4.67      0.00
    4   27   27      1.06      0.00
    6   27   27      5.89      0.00
    8   27   27     -0.74      0.00
   10   27   27    -11.39      0.00
   12   27   27     -7.80      0.00
   14   27   27      2.26      0.00
   16   27   27      2.79      0.00
   18   27   27      6.34      0.00
   20   27   27     -1.52      0.00
    0    0   28     -2.30      0.00
    1    1   28     16.94      0.00
    1    3   28     12.39      0.00
    1    5   28    -11.85      0.00
    1    7   28      0.81      0.00
    1    9   28     -3.62      0.00
    1   11   28     -0.79      0.00
    1   13   28     -5.07      0.00
    1   15   28     -0.27      0.00
    1   17   28      3.22      0.00
    1   19   28      3.91      0.00
    1   21   28     -1.78      0.00
    1   23   28     -6.19      0.00
    1   25   28     -2.98      0.00
    1   27   28     -4.81      0.00
    0    2   28    -15.28      0.00
    2    2   28    -20.32      0.00
    2    4   28      4.59      0.00
    2    6   28     19.44      0.00
    2    8   28      2.87      0.00
    2   10   28    -11.01      0.00
    2   12   28     -9.67      0.00
    2   14   28     -5.88      0.00
    2   16   28     -1.79      0.00
    2   18   28      2.82      0.00
    2   20   28      4.88      0.00
    2   22   28     -0.34      0.00
    2   24   28      2.22      0.00
    2   26   28     -8.68      0.00
    3    3   28      7.62      0.00
    3    5   28     -8.96      0.00
    3    7   28      0.90      0.00
    3    9   28      1.61      0.00
    3   11   28      8.96      0.00
    3   13   28     -2.04      0.00
    3   15   28      1.24      0.00
    3   17   28      1.87      0.00
    3   19   28     -0.43      0.00
    3   21   28     -4.38      0.00
    3   23   28      2.47      0.00
    3   25   28      6.83      0.00
    3   27   28     -1.65      0.00
    0    4   28     18.15      0.00
    4    4   28     11.24      0.00
    4    6   28      0.30      0.00
    4    8   28     11.10      0.00
    4   10   28    -15.50      0.00
    4   12   28      1.96      0.00
    4   14   28      4.97      0.00
    4   16   28      1.72      0.00
    4   18   28      5.95      0.00
    4   20   28     -0.95      0.00
    4   22   28      3.92      0.00
    4   24   28      5.48      0.00
    4   26   28      2.60      0.00
    5    5   28    -11.74      0.00
    5    7   28     -7.21      0.00
    5    9   28      4.35      0.00
    5   11   28     -1.74      0.00
    5   13   28     -1.27      0.00
    5   15   28      2.25      0.00
    5   17   28     14.36      0.00
    5   19   28     -4.26      0.00
    5   21   28      7.65      0.00
    5   23   28     -3.52      0.00
    5   25   28     -1.35      0.00
    5   27   28     -1.17      0.00
    0    6   28     -0.62      0.00
    6    6   28     16.22      0.00
    6    8   28     -1.31      0.00
    6   10   28     -8.48      0.00
    6   12   28    -12.17      0.00
    6   14   28      5.66      0.00
    6   16   28     -5.96      0.00
    6   18   28      4.45      0.00
    6   20   28     -3.37      0.00
    6   22   28      6.19      0.00
    6   24   28    -11.29      0.00
    6   26   28    -10.33      0.00
    7    7   28      7.10      0.00
    7    9   28     -1.27      0.00
    7   11   28      9.54      0.00
    7   13   28     -1.31      0.00
    7   15   28     -4.11      0.00
    7   17   28      6.38      0.00
    7   19   28     -0.85      0.00
    7   21   28     -7.18      0.00
    7   23   28      0.42      0.00
    7   25   28      2.72      0.00
    7   27   28      3.33      0.00
    0    8   28      0.65      0.00
    8    8   28      2.68      0.00
    8   10   28     -2.72      0.00
    8   12   28     -2.21      0.00
    8   14   28     -0.28      0.00
    8   16   28     -9.60      0.00
    8   18   28     14.73      0.00
    8   20   28      4.40      0.00
    8   22   28      1.78      0.00
    8   24   28      6.47      0.00
    8   26   28      2.00      0.00
    9    9   28     15.71      0.00
    9   11   28     -2.66      0.00
    9   13   28      7.15      0.00
    9   15   28     -7.27      0.00
    9   17   28      2.97      0.00
    9   19   28     -4.22      0.00
    9   21   28     -1.46      0.00
    9   23   28     -4.69      0.00
    9   25   28      1.79      0.00
    9   27   28     -4.10      0.00
    0   10   28     -2.98      0.00
   10   10   28      0.37      0.00
   10   12   28     -3.57      0.00
   10   14   28      8.82      0.00
   10   16   28      0.80      0.00
   10   18   28      9.91      0.00
   10   20   28      4.50      0.00
   10   22   28      7.93      0.00
   10   24   28      1.62      0.00
   10   26   28     -0.99      0.00
   11   11   28     11.87      0.00
   11   13   28     -7.11      0.00
   11   15   28      3.57      0.00
   11   17   28     -2.99      0.00
   11   19   28     -0.62      0.00
   11   21   28     -5.93      0.00
   11   23   28      4.06      0.00
   11   25   28      5.14      0.00
   11   27   28      0.44      0.00
    0   12   28      2.68      0.00
   12   12   28     -2.55      0.00
   12   14   28      4.74      0.00
   12   16   28     -8.81      0.00
   12   18   28     -4.61      0.00
   12   20   28    -12.30      0.00
   12   22   28     -2.84      0.00
   12   24   28     -1.17      0.00
   12   26   28      1.74      0.00
   13   13   28      6.34      0.00
   13   15   28     -6.67      0.00
   13   17   28      8.59      0.00
   13   19   28     -3.09      0.00
   13   21   28      3.63      0.00
   13   23   28      2.26      0.00
   13   25   28     -2.67      0.00
   13   27   28     -3.08      0.00
    0   14   28    -17.22      0.00
   14   14   28     -5.86      0.00
   14   16   28      2.77      0.00
   14   18   28      6.48      0.00
   14   20   28      3.93      0.00
   14   22   28     -1.47      0.00
   14   24   28     -4.68      0.00
   14   26   28     -2.67      0.00
   15   15   28      9.71      0.00
   15   17   28     -5.30      0.00
   15   19   28      5.55      0.00
   15   21   28     -1.72      0.00
   15   23   28     -4.91      0.00
   15   25   28     -1.10      0.00
   15   27   28     -4.05      0.00
    0   16   28     -3.79      0.00
   16   16   28      4.35      0.00
   16   18   28      1.15      0.00
   16   20   28     -7.02      0.00
   16   22   28      6.06      0.00
   16   24   28     -1.81      0.00
   16   26   28     -3.91      0.00
   17   17   28      3.43      0.00
   17   19   28     -6.64      0.00
   17   21   28     -4.79      0.00
   17   23   28      1.57      0.00
   17   25   28      3.85      0.00
   17   27   28     -7.56      0.00
    0   18   28      2.89      0.00
   18   18   28     -0.14      0.00
   18   20   28      6.14      0.00
   18   22   28     -4.34      0.00
   18   24   28      0.48      0.00
   18   26   28      1.91      0.00
   19   19   28     13.25      0.00
   19   21   28     -1.46      0.00
   19   23   28      2.50      0.00
   19   25   28      1.70      0.00
   19   27   28      0.29      0.00
    0   20   28     -1.49      0.00
   20   20   28      3.70      0.00
   20   22   28    -10.04      0.00
   20   24   28     -1.53      0.00
   20   26   28     -7.33      0.00
   21   21   28      1.71      0.00
   21   23   28     -2.17      0.00
   21   25   28     -7.92      0.00
    0   22   28     19.19      0.00
   22   22   28      8.10      0.00
   22   24   28      3.18      0.00
   23   23   28      4.65      0.00
    0   24   28     -9.43      0.00
    0   26   28      1.40      0.00
    0   28   28     27.57      0.00
    2   28   28     14.88      0.00
    4   28   28    -16.11      0.00
    6   28   28      4.54      0.00
    8   28   28      9.13      0.00
   10   28   28      2.16      0.00
   12   28   28     -6.03      0.00
   14   28   28     -1.50      0.00
   16   28   28     -1.07      0.00
   18   28   28    -13.93      0.00
    0    1   29     15.57      0.00
    1    2   29    -10.73      0.00
    1    4   29      8.55      0.00
    1    6   29     -6.37      0.00
    1    8   29      2.58      0.00
    1   10   29     -3.10      0.00
    1   12   29      6.50      0.00
    1   14   29     -2.31      0.00
    1   16   29      3.32      0.00
    1   18   29     -1.80      0.00
    1   20   29     -2.11      0.00
    1   22   29      2.86      0.00
    1   24   29      3.53      0.00
    1   26   29      1.47      0.00
    1   28   29     -3.20      0.00
    2    3   29     -6.16      0.00
    2    5   29      4.01      0.00
    2    7   29    -13.85      0.00
    2    9   29     -2.73      0.00
    2   11   29     -2.56      0.00
    2   13   29     -2.24      0.00
    2   15   29    -11.18      0.00
    2   17   29      4.39      0.00
    2   19   29     -7.05      0.00
    2   21   29     -0.12      0.00
    2   23   29     -4.48      0.00
    2   25   29     -3.23      0.00
    2   27   29      0.49      0.00
    0    3   29     11.96      0.00
    3    4   29     13.96      0.00
    3    6   29     -9.23      0.00
    3    8   29      0.50      0.00
    3   10   29     -6.81      0.00
    3   12   29      5.28      0.00
    3   14   29     -2.36      0.00
    3   16   29      2.48      0.00
    3   18   29      5.64      0.00
    3   20   29      5.69      0.00
    3   22   29     -1.05      0.00
    3   24   29     -6.98      0.00
    3   26   29     -5.18      0.00
    3   28   29     -4.76      0.00
    4    5   29      6.50      0.00
    4    7   29      9.02      0.00
    4    9   29     -1.34      0.00
    4   11   29      9.28      0.00
    4   13   29      0.31      0.00
    4   15   29      4.66      0.00
    4   17   29      0.15      0.00
    4   19   29     -0.75      0.00
    4   21   29     -1.16      0.00
    4   23   29     -0.61      0.00
    4   25   29     -0.14      0.00
    4   27   29     -2.30      0.00
    0    5   29      3.14      0.00
    5    6   29     -8.92      0.00
    5    8   29      2.32      0.00
    5   10   29     -2.37      0.00
    5   12   29      1.33      0.00
    5   14   29     -2.95      0.00
    5   16   29     -2.79      0.00
    5   18   29      7.30      0.00
    5   20   29     -8.02      0.00
    5   22   29      1.61      0.00
    5   24   29     -0.57      0.00
    5   26   29      7.36      0.00
    5   28   29      3.60      0.00
    6    7   29      1.65      0.00
    6    9   29     -1.52      0.00
    6   11   29     -2.36      0.00
    6   13   29      0.20      0.00
    6   15   29     -7.46      0.00
    6   17   29     -1.82      0.00
    6   19   29     -1.97      0.00
    6   21   29      8.11      0.00
    6   23   29      0.75      0.00
    6   25   29     10.40      0.00
    6   27   29     -0.73      0.00
    0    7   29     11.41      0.00
    7    8   29     -0.72      0.00
    7   10   29     -0.28      0.00
    7   12   29      2.10      0.00
    7   14   29     -6.56      0.00
    7   16   29     -2.98      0.00
    7   18   29      6.66      0.00
    7   20   29     -5.65      0.00
    7   22   29      2.36      0.00
    7   24   29     -2.60      0.00
    7   26   29     -4.40      0.00
    7   28   29     -4.59      0.00
    8    9   29     -3.43      0.00
    8   11   29      3.38      0.00
    8   13   29     -5.60      0.00
    8   15   29      5.16      0.00
    8   17   29      1.31      0.00
    8   19   29      0.99      0.00
    8   21   29     -0.61      0.00
    8   23   29      9.19      0.00
    8   25   29      0.72      0.00
    8   27   29     -5.14      0.00
    0    9   29      5.41      0.00
    9   10   29      5.72      0.00
    9   12   29     -5.31      0.00
    9   14   29      2.17      0.00
    9   16   29     -7.58      0.00
    9   18   29      4.65      0.00
    9   20   29     -4.20      0.00
    9   22   29      2.21      0.00
    9   24   29      6.94      0.00
    9   26   29     -4.71      0.00
    9   28   29     -1.59      0.00
   10   11   29      0.80      0.00
   10   13   29     -1.20      0.00
   10   15   29     -2.97      0.00
   10   17   29     -0.49      0.00
   10   19   29     -7.16      0.00
   10   21   29      1.38      0.00
   10   23   29     -6.88      0.00
   10   25   29      0.04      0.00
   10   27   29      8.36      0.00
    0   11   29     -6.48      0.00
   11   12   29      5.01      0.00
   11   14   29     -6.22      0.00
   11   16   29    -11.07      0.00
   11   18   29     15.03      0.00
   11   20   29     11.61      0.00
   11   22   29    -10.39      0.00
   11   24   29      2.61      0.00
   11   26   29      4.20      0.00
   11   28   29      1.22      0.00
   12   13   29     -2.41      0.00
   12   15   29      1.80      0.00
   12   17   29      4.42      0.00
   12   19   29      2.28      0.00
   12   21   29     -4.92      0.00
   12   23   29     -3.80      0.00
   12   25   29      2.03      0.00
   12   27   29      4.06      0.00
    0   13   29      1.64      0.00
   13   14   29      6.83      0.00
   13   16   29     -2.99      0.00
   13   18   29      5.54      0.00
   13   20   29     -3.05      0.00
   13   22   29      2.01      0.00
   13   24   29      1.86      0.00
   13   26   29      3.77      0.00
   13   28   29     -9.31      0.00
   14   15   29      0.02      0.00
   14   17   29     -1.88      0.00
   14   19   29      3.81      0.00
   14   21   29      3.08      0.00
   14   23   29     -2.18      0.00
   14   25   29     -0.73      0.00
   14   27   29    -11.18      0.00
    0   15   29     11.60      0.00
   15   16   29     -2.72      0.00
   15   18   29     -3.91      0.00
   15   20   29      3.43      0.00
   15   22   29      2.20      0.00
   15   24   29     -3.01      0.00
   15   26   29      1.74      0.00
   15   28   29     -6.92      0.00
   16   17   29     -2.62      0.00
   16   19   29      0.84      0.00
   16   21   29     -0.25      0.00
   16   23   29      0.54      0.00
   16   25   29      3.25      0.00
   16   27   29      5.63      0.00
    0   17   29     -0.89      0.00
   17   18   29     12.62      0.00
   17   20   29     -3.58      0.00
   17   22   29     -4.59      0.00
   17   24   29      3.74      0.00
   17   26   29      0.53      0.00
   18   19   29     -9.67      0.00
   18   21   29      4.75      0.00
   18   23   29      0.47      0.00
   18   25   29     -2.82      0.00
   18   27   29      7.48      0.00
    0   19   29     20.65      0.00
   19   20   29     -0.13      0.00
   19   22   29      9.17      0.00
   19   24   29     -2.61      0.00
   19   26   29      7.63      0.00
   20   21   29      0.20      0.00
   20   23   29     -2.36      0.00
   20   25   29      4.19      0.00
    0   21   29     -1.22      0.00
   21   22   29      8.07      0.00
   21   24   29      3.14      0.00
   22   23   29      3.47      0.00
    0   23   29     -6.45      0.00
    0   25   29      3.49      0.00
    0   27   29      6.08      0.00
    0   29   29     13.96      0.00
    2   29   29      3.29      0.00
    4   29   29      7.75      0.00
    6   29   29     -6.51      0.00
    8   29   29      0.07      0.00
   10   29   29      3.32      0.00
   12   29   29    -13.28      0.00
   14   29   29    -28.58      0.00
    0    0   30     56.93      0.00
    1    1   30    -29.79      0.00
    1    3   30    -15.82      0.00
    1    5   30     15.66      0.00
    1    7   30     -2.06      0.00
    1    9   30      4.40      0.00
    1   11   30      4.47      0.00
    1   13   30      4.88      0.00
    1   15   30      1.04      0.00
    1   17   30      2.63      0.00
    1   19   30      2.60      0.00
    1   21   30      8.48      0.00
    1   23   30      6.50      0.00
    1   25   30      0.40      0.00
    1   27   30     -2.22      0.00
    1   29   30      0.34      0.00
    0    2   30     44.75      0.00
    2    2   30     10.45      0.00
    2    4   30     -0.96      0.00
    2    6   30     -2.51      0.00
    2    8   30     -3.61      0.00
    2   10   30      0.01      0.00
    2   12   30     -7.50      0.00
    2   14   30     -0.79      0.00
    2   16   30     -8.36      0.00
    2   18   30     -2.54      0.00
    2   20   30      0.07      0.00
    2   22   30      0.13      0.00
    2   24   30     -2.20      0.00
    2   26   30      3.45      0.00
    2   28   30     22.34      0.00
    3    3   30      2.63      0.00
    3    5   30      4.78      0.00
    3    7   30      9.97      0.00
    3    9   30     -0.01      0.00
    3   11   30     -0.27      0.00
    3   13   30      1.19      0.00
    3   15   30      0.14      0.00
    3   17   30      6.97      0.00
    3   19   30     -2.29      0.00
    3   21   30      1.19      0.00
    3   23   30      3.93      0.00
    3   25   30     -4.25      0.00
    3   27   30     -1.51      0.00
    3   29   30     -0.87      0.00
    0    4   30      7.45      0.00
    4    4   30      3.84      0.00
    4    6   30    -10.65      0.00
    4    8   30      5.14      0.00
    4   10   30    -11.07      0.00
    4   12   30      0.76      0.00
    4   14   30     -5.33      0.00
    4   16   30     14.15      0.00
    4   18   30      2.69      0.00
    4   20   30     -3.13      0.00
    4   22   30     -2.07      0.00
    4   24   30     -2.76      0.00
    4   26   30      1.65      0.00
    4   28   30      0.19      0.00
    5    5   30     -0.88      0.00
    5    7   30      1.10      0.00
    5    9   30      1.87      0.00
    5   11   30      1.59      0.00
    5   13   30     -3.56      0.00
    5   15   30      1.43      0.00
    5   17   30     -7.30      0.00
    5   19   30     -3.92      0.00
    5   21   30     -2.41      0.00
    5   23   30     -2.52      0.00
    5   25   30      4.36      0.00
    5   27   30     -4.00      0.00
    5   29   30     -8.97      0.00
    0    6   30     -3.82      0.00
    6    6   30    -11.66      0.00
    6    8   30     -7.38      0.00
    6   10   30      5.67      0.00
    6   12   30    -10.74      0.00
    6   14   30     -3.46      0.00
    6   16   30     -3.53      0.00
    6   18   30      5.69      0.00
    6   20   30      4.30      0.00
    6   22   30    -10.12      0.00
    6   24   30      3.24      0.00
    6   26   30      4.38      0.00
    6   28   30     -9.06      0.00
    7    7   30      5.48      0.00
    7    9   30     -3.39      0.00
    7   11   30     -3.27      0.00
    7   13   30     -3.56      0.00
    7   15   30      0.30      0.00
    7   17   30     -2.30      0.00
    7   19   30      4.54      0.00
    7   21   30      0.15      0.00
    7   23   30      4.77      0.00
    7   25   30     -1.93      0.00
    7   27   30     -7.33      0.00
    7   29   30      0.27      0.00
    0    8   30     20.59      0.00
    8    8   30     15.63      0.00
    8   10   30     -3.09      0.00
    8   12   30      1.37      0.00
    8   14   30     -7.99      0.00
    8   16   30      6.24      0.00
    8   18   30     -2.69      0.00
    8   20   30      1.92      0.00
    8   22   30     -7.33      0.00
    8   24   30     -0.75      0.00
    8   26   30     -6.51      0.00
    8   28   30     -5.57      0.00
    9    9   30    -15.26      0.00
    9   11   30     -2.59      0.00
    9   13   30     11.68      0.00
    9   15   30      1.66      0.00
    9   17   30     -0.06      0.00
    9   19   30      0.09      0.00
    9   21   30      6.16      0.00
    9   23   30      4.38      0.00
    9   25   30      6.52      0.00
    9   27   30     -5.62      0.00
    9   29   30     -7.29      0.00
    0   10   30    -19.53      0.00
   10   10   30     15.28      0.00
   10   12   30      3.64      0.00
   10   14   30      5.97      0.00
   10   16   30     -7.12      0.00
   10   18   30      4.36      0.00
   10   20   30      4.63      0.00
   10   22   30      8.40      0.00
   10   24   30     -1.40      0.00
   10   26   30    -13.95      0.00
   10   28   30     -3.63      0.00
   11   11   30     -0.71      0.00
   11   13   30      2.50      0.00
   11   15   30     -4.96      0.00
   11   17   30      6.73      0.00
   11   19   30      7.28      0.00
   11   21   30     -3.70      0.00
   11   23   30     -0.44      0.00
   11   25   30      9.18      0.00
   11   27   30      0.75      0.00
   11   29   30     -2.11      0.00
    0   12   30    -10.08      0.00
   12   12   30      1.80      0.00
   12   14   30     -7.41      0.00
   12   16   30     -5.76      0.00
   12   18   30     -3.76      0.00
   12   20   30     -4.30      0.00
   12   22   30     -1.09      0.00
   12   24   30     -4.30      0.00
   12   26   30     -5.59      0.00
   12   28   30      7.87      0.00
   13   13   30      1.83      0.00
   13   15   30      1.26      0.00
   13   17   30     -3.60      0.00
   13   19   30     -0.86      0.00
   13   21   30      5.34      0.00
   13   23   30     -5.62      0.00
   13   25   30      6.69      0.00
   13   27   30     -3.68      0.00
    0   14   30      0.92      0.00
   14   14   30     -8.52      0.00
   14   16   30      3.61      0.00
   14   18   30     -5.02      0.00
   14   20   30      5.14      0.00
   14   22   30     -1.58      0.00
   14   24   30      2.07      0.00
   14   26   30     16.28      0.00
   14   28   30     -8.13      0.00
   15   15   30      6.63      0.00
   15   17   30     -6.80      0.00
   15   19   30      0.33      0.00
   15   21   30     -0.79      0.00
   15   23   30     -1.67      0.00
   15   25   30     -3.59      0.00
   15   27   30      6.54      0.00
    0   16   30     -9.74      0.00
   16   16   30     -5.78      0.00
   16   18   30      5.98      0.00
   16   20   30      2.35      0.00
   16   22   30     -3.18      0.00
   16   24   30      0.28      0.00
   16   26   30      2.39      0.00
   17   17   30     11.12      0.00
   17   19   30      0.98      0.00
   17   21   30     -0.76      0.00
   17   23   30      4.66      0.00
   17   25   30      8.21      0.00
    0   18   30      6.36      0.00
   18   18   30     10.98      0.00
   18   20   30     -4.82      0.00
   18   22   30     -4.50      0.00
   18   24   30     -1.84      0.00
   18   26   30     -9.84      0.00
   19   19   30      3.87      0.00
   19   21   30      7.53      0.00
   19   23   30      5.55      0.00
   19   25   30     -7.18      0.00
    0   20   30     16.32      0.00
   20   20   30      2.73      0.00
   20   22   30      1.81      0.00
   20   24   30     -0.13      0.00
   21   21   30      5.85      0.00
   21   23   30      3.54      0.00
    0   22   30     -6.46      0.00
   22   22   30     -2.72      0.00
    0   24   30    -13.42      0.00
    0   26   30      6.27      0.00
    0   28   30     -2.72      0.00
    0   30   30    -28.46      0.00
    2   30   30    -43.54      0.00
    4   30   30    -11.99      0.00
    6   30   30     20.45      0.00
    8   30   30      8.61      0.00
   10   30   30    -26.89      0.00
    0    1   31      1.46      0.00
    1    2   31     -6.42      0.00
    1    4   31      1.80      0.00
    1    6   31      0.98      0.00
    1    8   31      0.54      0.00
    1   10   31      8.50      0.00
    1   12   31      2.79      0.00
    1   14   31      1.57      0.00
    1   16   31     -9.67      0.00
    1   18   31      6.19      0.00
    1   20   31     -5.26      0.00
    1   22   31      4.27      0.00
    1   24   31      0.15      0.00
    1   26   31     -0.59      0.00
    1   28   31     -2.05      0.00
    1   30   31     -2.21      0.00
    2    3   31      5.45      0.00
    2    5   31     -0.63      0.00
    2    7   31      7.28      0.00
    2    9   31     -2.02      0.00
    2   11   31     -2.39      0.00
    2   13   31      0.89      0.00
    2   15   31      5.79      0.00
    2   17   31     -5.31      0.00
    2   19   31      2.29      0.00
    2   21   31      0.62      0.00
    2   23   31      1.11      0.00
    2   25   31      1.41      0.00
    2   27   31     -0.98      0.00
    2   29   31     14.11      0.00
    0    3   31      1.56      0.00
    3    4   31     -3.22      0.00
    3    6   31      4.55      0.00
    3    8   31      0.38      0.00
    3   10   31      0.69      0.00
    3   12   31     -1.84      0.00
    3   14   31     -0.66      0.00
    3   16   31     -1.28      0.00
    3   18   31      4.37      0.00
    3   20   31     -4.26      0.00
    3   22   31      4.00      0.00
    3   24   31     -2.97      0.00
    3   26   31      1.77      0.00
    3   28   31     -9.49      0.00
    3   30   31      4.56      0.00
    4    5   31     -2.77      0.00
    4    7   31     -2.02      0.00
    4    9   31     -4.96      0.00
    4   11   31      1.31      0.00
    4   13   31      5.56      0.00
    4   15   31     -1.39      0.00
    4   17   31     -0.67      0.00
    4   19   31      8.35      0.00
    4   21   31      2.65      0.00
    4   23   31     -0.62      0.00
    4   25   31     -4.04      0.00
    4   27   31      0.14      0.00
    4   29   31      9.49      0.00
    0    5   31    -10.09      0.00
    5    6   31     -2.82      0.00
    5    8   31    -11.25      0.00
    5   10   31      0.98      0.00
    5   12   31      1.66      0.00
    5   14   31      0.91      0.00
    5   16   31     -4.40      0.00
    5   18   31      3.43      0.00
    5   20   31     -1.00      0.00
    5   22   31      0.49      0.00
    5   24   31     -0.45      0.00
    5   26   31      4.25      0.00
    5   28   31     -1.34      0.00
    5   30   31      8.07      0.00
    6    7   31      4.55      0.00
    6    9   31     11.36      0.00
    6   11   31      1.73      0.00
    6   13   31     -0.74      0.00
    6   15   31     -4.97      0.00
    6   17   31    -10.86      0.00
    6   19   31      0.95      0.00
    6   21   31      6.85      0.00
    6   23   31     -9.61      0.00
    6   25   31     -4.85      0.00
    6   27   31    -10.46      0.00
    6   29   31     -6.67      0.00
    0    7   31     -4.27      0.00
    7    8   31     -3.56      0.00
    7   10   31     -2.25      0.00
    7   12   31      2.97      0.00
    7   14   31     -4.27      0.00
    7   16   31      3.22      0.00
    7   18   31     -8.33      0.00
    7   20   31      1.67      0.00
    7   22   31      1.24      0.00
    7   24   31      0.82      0.00
    7   26   31      4.10      0.00
    7   28   31     -2.32      0.00
    8    9   31     -3.65      0.00
    8   11   31     -0.87      0.00
    8   13   31     -2.57      0.00
    8   15   31     -4.19      0.00
    8   17   31     10.42      0.00
    8   19   31     -3.16      0.00
    8   21   31     -0.53      0.00
    8   23   31      4.60      0.00
    8   25   31      1.16      0.00
    8   27   31      9.22      0.00
    8   29   31     -4.08      0.00
    0    9   31      0.70      0.00
    9   10   31     -3.23      0.00
    9   12   31     -3.11      0.00
    9   14   31      2.23      0.00
    9   16   31     -7.54      0.00
    9   18   31     -1.67      0.00
    9   20   31      0.02      0.00
    9   22   31      4.10      0.00
    9   24   31     -3.21      0.00
    9   26   31     -4.11      0.00
    9   28   31     -1.82      0.00
   10   11   31     -4.22      0.00
   10   13   31     -1.59      0.00
   10   15   31     -8.10      0.00
   10   17   31    -11.09      0.00
   10   19   31     -1.33      0.00
   10   21   31      3.59      0.00
   10   23   31     -4.06      0.00
   10   25   31     -0.16      0.00
   10   27   31     -7.25      0.00
    0   11   31     11.34      0.00
   11   12   31     -0.21      0.00
   11   14   31     -3.49      0.00
   11   16   31     -7.92      0.00
   11   18   31      9.08      0.00
   11   20   31     -2.36      0.00
   11   22   31     -0.77      0.00
   11   24   31      8.26      0.00
   11   26   31      2.62      0.00
   11   28   31      8.04      0.00
   12   13   31      2.69      0.00
   12   15   31     -0.05      0.00
   12   17   31     -2.58      0.00
   12   19   31     -2.81      0.00
   12   21   31     -1.35      0.00
   12   23   31     10.24      0.00
   12   25   31     -4.37      0.00
   12   27   31      0.14      0.00
    0   13   31     -1.35      0.00
   13   14   31     -5.75      0.00
   13   16   31     -4.03      0.00
   13   18   31      4.62      0.00
   13   20   31      1.26      0.00
   13   22   31     -4.19      0.00
   13   24   31     -3.24      0.00
   13   26   31      1.73      0.00
   14   15   31      0.75      0.00
   14   17   31      7.90      0.00
   14   19   31     -7.52      0.00
   14   21   31      0.82      0.00
   14   23   31      4.43      0.00
   14   25   31      1.49      0.00
   14   27   31    -17.59      0.00
    0   15   31      6.28      0.00
   15   16   31      7.88      0.00
   15   18   31     -5.94      0.00
   15   20   31     -1.00      0.00
   15   22   31     -8.65      0.00
   15   24   31      2.13      0.00
   15   26   31      1.34      0.00
   16   17   31     -9.48      0.00
   16   19   31      2.23      0.00
   16   21   31      0.20      0.00
   16   23   31     -0.13      0.00
   16   25   31    -13.29      0.00
    0   17   31    -12.30      0.00
   17   18   31      7.62      0.00
   17   20   31      0.39      0.00
   17   22   31      5.11      0.00
   17   24   31     -9.98      0.00
   18   19   31      5.17      0.00
   18   21   31      1.40      0.00
   18   23   31      4.65      0.00
    0   19   31     -8.51      0.00
   19   20   31     -4.10      0.00
   19   22   31     -1.11      0.00
   19   24   31      4.57      0.00
   20   21   31     -3.21      0.00
   20   23   31     10.44      0.00
    0   21   31     12.73      0.00
   21   22   31      0.58      0.00
    0   23   31     11.81      0.00
    0   25   31     10.38      0.00
    0   27   31      8.20      0.00
    0   29   31    -12.03      0.00
   10   29   31     22.94      0.00
    0    0   32    -11.49      0.00
    1    1   32      2.63      0.00
    1    3   32      1.39      0.00
    1    5   32     -5.49      0.00
    1    7   32     -1.00      0.00
    1    9   32      6.17      0.00
    1   11   32      2.77      0.00
    1   13   32     -2.40      0.00
    1   15   32      2.99      0.00
    1   17   32      0.25      0.00
    1   19   32      5.01      0.00
    1   21   32     -2.27      0.00
    1   23   32      2.90      0.00
    1   25   32     -6.13      0.00
    1   27   32      2.68      0.00
    1   29   32     -2.47      0.00
    0    2   32     17.83      0.00
    2    2   32    -29.22      0.00
    2    4   32    -12.89      0.00
    2    6   32     -2.25      0.00
    2    8   32     10.57      0.00
    2   10   32      6.25      0.00
    2   12   32     -5.99      0.00
    2   14   32     -8.68      0.00
    2   16   32     -4.87      0.00
    2   18   32     -4.86      0.00
    2   20   32      9.77      0.00
    2   22   32     -6.47      0.00
    2   24   32     -7.93      0.00
    2   26   32    -10.57      0.00
    2   28   32    -28.73      0.00
    3    3   32    -10.41      0.00
    3    5   32     -9.72      0.00
    3    7   32     -0.07      0.00
    3    9   32     -1.55      0.00
    3   11   32     -0.33      0.00
    3   13   32      0.88      0.00
    3   15   32      1.08      0.00
    3   17   32      6.15      0.00
    3   19   32      3.32      0.00
    3   21   32     -5.18      0.00
    3   23   32     -7.38      0.00
    3   25   32      1.62      0.00
    3   27   32     -6.13      0.00
    3   29   32     -0.90      0.00
    0    4   32      4.17      0.00
    4    4   32     -2.23      0.00
    4    6   32      9.96      0.00
    4    8   32      1.42      0.00
    4   10   32     -1.08      0.00
    4   12   32      7.49      0.00
    4   14   32      3.13      0.00
    4   16   32     -3.02      0.00
    4   18   32      0.98      0.00
    4   20   32      2.21      0.00
    4   22   32      6.65      0.00
    4   24   32     -8.83      0.00
    4   26   32      5.76      0.00
    4   28   32    -21.78      0.00
    5    5   32    -11.96      0.00
    5    7   32      2.09      0.00
    5    9   32     -5.25      0.00
    5   11   32     -0.41      0.00
    5   13   32      5.56      0.00
    5   15   32     -0.27      0.00
    5   17   32      6.98      0.00
    5   19   32     -1.97      0.00
    5   21   32     -6.08      0.00
    5   23   32     10.07      0.00
    5   25   32     -1.11      0.00
    5   27   32     -1.10      0.00
    5   29   32      1.96      0.00
    0    6   32     12.10      0.00
    6    6   32      3.86      0.00
    6    8   32     -1.39      0.00
    6   10   32     -3.22      0.00
    6   12   32     -6.82      0.00
    6   14   32     -4.35      0.00
    6   16   32      1.74      0.00
    6   18   32      1.59      0.00
    6   20   32     -5.83      0.00
    6   22   32     -3.52      0.00
    6   24   32     -5.52      0.00
    6   26   32    -10.32      0.00
    6   28   32     11.98      0.00
    7    7   32     -1.78      0.00
    7    9   32      3.13      0.00
    7   11   32     -5.83      0.00
    7   13   32      3.09      0.00
    7   15   32     -4.71      0.00
    7   17   32      6.02      0.00
    7   19   32      5.75      0.00
    7   21   32      5.32      0.00
    7   23   32     -0.96      0.00
    7   25   32    -11.47      0.00
    7   27   32      2.97      0.00
    0    8   32      6.57      0.00
    8    8   32     -1.89      0.00
    8   10   32     -1.40      0.00
    8   12   32      1.81      0.00
    8   14   32     -1.88      0.00
    8   16   32     -1.73      0.00
    8   18   32     -3.07      0.00
    8   20   32     14.18      0.00
    8   22   32     -3.14      0.00
    8   24   32      4.16      0.00
    8   26   32      1.10      0.00
    8   28   32     -5.23      0.00
    9    9   32     -4.67      0.00
    9   11   32      1.65      0.00
    9   13   32     -2.40      0.00
    9   15   32      1.40      0.00
    9   17   32     -8.35      0.00
    9   19   32     -0.26      0.00
    9   21   32     -6.75      0.00
    9   23   32      3.21      0.00
    9   25   32     -3.35      0.00
    9   27   32     -8.43      0.00
    0   10   32     -8.90      0.00
   10   10   32      1.38      0.00
   10   12   32     -0.48      0.00
   10   14   32      8.04      0.00
   10   16   32     -5.76      0.00
   10   18   32      3.47      0.00
   10   20   32      1.79      0.00
   10   22   32      2.34      0.00
   10   24   32     -5.94      0.00
   10   26   32    -10.38      0.00
   11   11   32     -2.18      0.00
   11   13   32      3.81      0.00
   11   15   32     -0.25      0.00
   11   17   32     -8.90      0.00
   11   19   32     -4.93      0.00
   11   21   32     -0.84      0.00
   11   23   32      1.59      0.00
   11   25   32      5.33      0.00
   11   27   32     -6.14      0.00
    0   12   32      2.03      0.00
   12   12   32      4.64      0.00
   12   14   32      1.02      0.00
   12   16   32      7.43      0.00
   12   18   32     -0.75      0.00
   12   20   32     -1.77      0.00
   12   22   32     -2.10      0.00
   12   24   32     -4.53      0.00
   12   26   32      8.04      0.00
   13   13   32     -8.90      0.00
   13   15   32      8.66      0.00
   13   17   32     -5.12      0.00
   13   19   32     -4.39      0.00
   13   21   32      1.19      0.00
   13   23   32     -0.47      0.00
   13   25   32     -9.24      0.00
    0   14   32     20.98      0.00
   14   14   32     -0.05      0.00
   14   16   32     -4.70      0.00
   14   18   32      3.00      0.00
   14   20   32     -8.52      0.00
   14   22   32      1.90      0.00
   14   24   32      3.69      0.00
   14   26   32     24.34      0.00
   15   15   32    -14.24      0.00
   15   17   32     13.10      0.00
   15   19   32      1.26      0.00
   15   21   32      4.62      0.00
   15   23   32     -0.08      0.00
   15   25   32    -11.15      0.00
    0   16   32     12.34      0.00
   16   16   32      9.81      0.00
   16   18   32     -5.56      0.00
   16   20   32     -5.15      0.00
   16   22   32      3.39      0.00
   16   24   32     10.21      0.00
   17   17   32    -10.90      0.00
   17   19   32      8.35      0.00
   17   21   32      9.40      0.00
   17   23   32      0.81      0.00
    0   18   32     18.68      0.00
   18   18   32     -2.97      0.00
   18   20   32     -1.81      0.00
   18   22   32     -2.99      0.00
   19   19   32      4.14      0.00
   19   21   32     -0.93      0.00
    0   20   32      1.79      0.00
   20   20   32     -2.34      0.00
   20   22   32      4.66      0.00
   21   21   32      3.95      0.00
    0   22   32     -1.42      0.00
    0   24   32      8.38      0.00
    0   26   32     -5.63      0.00
    0   28   32     31.52      0.00
    0    1   33      1.20      0.00
    1    2   33     -1.61      0.00
    1    4   33     -2.70      0.00
    1    6   33      3.44      0.00
    1    8   33      1.65      0.00
    1   10   33     -4.19      0.00
    1   12   33      9.39      0.00
    1   14   33     -1.68      0.00
    1   16   33     -3.02      0.00
    1   18   33      3.85      0.00
    1   20   33      0.62      0.00
    1   22   33     -4.23      0.00
    1   24   33      5.03      0.00
    1   26   33      4.60      0.00
    1   28   33     -3.03      0.00
    2    3   33      0.49      0.00
    2    5   33     -5.75      0.00
    2    7   33    -12.98      0.00
    2    9   33      8.27      0.00
    2   11   33     -5.51      0.00
    2   13   33     -8.08      0.00
    2   15   33     -4.21      0.00
    2   17   33     -8.72      0.00
    2   19   33      5.33      0.00
    2   21   33      3.59      0.00
    2   23   33      2.13      0.00
    2   25   33     -2.76      0.00
    2   27   33     -7.84      0.00
    0    3   33     -6.40      0.00
    3    4   33     -2.12      0.00
    3    6   33      6.32      0.00
    3    8   33      1.12      0.00
    3   10   33     -1.23      0.00
    3   12   33     -2.51      0.00
    3   14   33      2.99      0.00
    3   16   33     -1.50      0.00
    3   18   33     -1.70      0.00
    3   20   33     -4.89      0.00
    3   22   33     -1.76      0.00
    3   24   33     -5.07      0.00
    3   26   33     -7.43      0.00
    3   28   33     10.20      0.00
    4    5   33     12.95      0.00
    4    7   33     -7.11      0.00
    4    9   33     -1.82      0.00
    4   11   33     -5.40      0.00
    4   13   33      7.63      0.00
    4   15   33      2.51      0.00
    4   17   33     -3.71      0.00
    4   19   33     -2.64      0.00
    4   21   33      7.28      0.00
    4   23   33      2.54      0.00
    4   25   33      0.13      0.00
    4   27   33      6.37      0.00
    0    5   33     10.02      0.00
    5    6   33     -3.62      0.00
    5    8   33      5.75      0.00
    5   10   33     -0.35      0.00
    5   12   33     -3.73      0.00
    5   14   33     -2.02      0.00
    5   16   33     -2.42      0.00
    5   18   33     -0.92      0.00
    5   20   33     -3.93      0.00
    5   22   33      1.86      0.00
    5   24   33     -3.01      0.00
    5   26   33     -0.54      0.00
    6    7   33      4.29      0.00
    6    9   33      4.03      0.00
    6   11   33      8.66      0.00
    6   13   33     -3.45      0.00
    6   15   33     -4.03      0.00
    6   17   33      0.19      0.00
    6   19   33      0.89      0.00
    6   21   33      0.83      0.00
    6   23   33      1.28      0.00
    6   25   33     -1.09      0.00
    6   27   33      3.23      0.00
    0    7   33     -9.35      0.00
    7    8   33     -5.07      0.00
    7   10   33     -1.55      0.00
    7   12   33      1.04      0.00
    7   14   33     -3.98      0.00
    7   16   33      2.21      0.00
    7   18   33      0.43      0.00
    7   20   33      4.17      0.00
    7   22   33      1.86      0.00
    7   24   33     -2.64      0.00
    7   26   33     10.09      0.00
    8    9   33      2.25      0.00
    8   11   33     -4.06      0.00
    8   13   33      7.75      0.00
    8   15   33      1.11      0.00
    8   17   33      6.19      0.00
    8   19   33      1.89      0.00
    8   21   33     -1.03      0.00
    8   23   33      2.07      0.00
    8   25   33      0.36      0.00
    8   27   33    -15.46      0.00
    0    9   33     -0.69      0.00
    9   10   33      3.66      0.00
    9   12   33      0.63      0.00
    9   14   33     -0.64      0.00
    9   16   33     10.98      0.00
    9   18   33     -6.47      0.00
    9   20   33      6.67      0.00
    9   22   33     -8.69      0.00
    9   24   33      2.56      0.00
    9   26   33      4.66      0.00
   10   11   33      6.84      0.00
   10   13   33     -0.35      0.00
   10   15   33     -2.61      0.00
   10   17   33     -8.61      0.00
   10   19   33      1.79      0.00
   10   21   33     -4.13      0.00
   10   23   33      1.88      0.00
   10   25   33      6.22      0.00
    0   11   33      9.55      0.00
   11   12   33      0.80      0.00
   11   14   33     -0.59      0.00
   11   16   33      2.60      0.00
   11   18   33      0.23      0.00
   11   20   33     -4.49      0.00
   11   22   33      5.63      0.00
   11   24   33     -2.09      0.00
   11   26   33     12.09      0.00
   12   13   33     -3.83      0.00
   12   15   33     -5.75      0.00
   12   17   33     -8.79      0.00
   12   19   33      3.67      0.00
   12   21   33     -1.90      0.00
   12   23   33     -8.90      0.00
   12   25   33    -12.21      0.00
    0   13   33      2.96      0.00
   13   14   33      2.87      0.00
   13   16   33      4.26      0.00
   13   18   33     -1.85      0.00
   13   20   33     -8.49      0.00
   13   22   33      7.57      0.00
   13   24   33      7.94      0.00
   14   15   33      5.74      0.00
   14   17   33     -4.49      0.00
   14   19   33     -0.93      0.00
   14   21   33      0.64      0.00
   14   23   33     -4.58      0.00
    0   15   33      4.83      0.00
   15   16   33     -9.63      0.00
   15   18   33     10.37      0.00
   15   20   33      2.95      0.00
   15   22   33     -5.64      0.00
   15   24   33    -13.88      0.00
   16   17   33     -2.86      0.00
   16   19   33     -0.52      0.00
   16   21   33     -7.13      0.00
   16   23   33      0.42      0.00
    0   17   33     11.00      0.00
   17   18   33     -1.39      0.00
   17   20   33      0.79      0.00
   17   22   33      5.96      0.00
   18   19   33     -0.15      0.00
   18   21   33      8.35      0.00
    0   19   33    -11.65      0.00
   19   20   33     10.35      0.00
    0   21   33      4.80      0.00
    0   23   33      3.56      0.00
    0   25   33    -15.32      0.00
    0   27   33      5.39      0.00
    5   28   33     -0.81      0.00
    0    0   34    -15.91      0.00
    1    1   34     13.11      0.00
    1    3   34     -6.49      0.00
    1    5   34     -2.74      0.00
    1    7   34    -10.20      0.00
    1    9   34     -4.08      0.00
    1   11   34     -3.13      0.00
    1   13   34      5.34      0.00
    1   15   34     -0.69      0.00
    1   17   34     -9.08      0.00
    1   19   34      6.81      0.00
    1   21   34     -2.89      0.00
    1   23   34     -3.62      0.00
    1   25   34     -2.35      0.00
    1   27   34     -0.78      0.00
    0    2   34    -15.09      0.00
    2    2   34    -10.60      0.00
    2    4   34     14.86      0.00
    2    6   34     -6.73      0.00
    2    8   34     -2.90      0.00
    2   10   34     -4.15      0.00
    2   12   34     -1.64      0.00
    2   14   34     -2.75      0.00
    2   16   34     -3.72      0.00
    2   18   34     -6.29      0.00
    2   20   34      0.23      0.00
    2   22   34     -1.96      0.00
    2   24   34     -0.43      0.00
    2   26   34     -5.79      0.00
    3    3   34     -4.65      0.00
    3    5   34     15.47      0.00
    3    7   34      1.45      0.00
    3    9   34      0.54      0.00
    3   11   34     -0.92      0.00
    3   13   34     -1.30      0.00
    3   15   34      0.98      0.00
    3   17   34      0.63      0.00
    3   19   34      0.75      0.00
    3   21   34     -2.68      0.00
    3   23   34     -2.75      0.00
    3   25   34      7.96      0.00
    3   27   34     -6.07      0.00
    0    4   34      2.51      0.00
    4    4   34     -0.11      0.00
    4    6   34      5.72      0.00
    4    8   34     -0.48      0.00
    4   10   34      9.48      0.00
    4   12   34     -1.48      0.00
    4   14   34      6.56      0.00
    4   16   34      1.49      0.00
    4   18   34     16.88      0.00
    4   20   34      4.10      0.00
    4   22   34      1.56      0.00
    4   24   34     -2.32      0.00
    4   26   34    -20.92      0.00
    5    5   34     22.55      0.00
    5    7   34     10.22      0.00
    5    9   34      0.05      0.00
    5   11   34     -5.34      0.00
    5   13   34     -3.88      0.00
    5   15   34     -1.36      0.00
    5   17   34      1.81      0.00
    5   19   34     -4.00      0.00
    5   21   34      3.93      0.00
    5   23   34     -0.01      0.00
    5   25   34      2.49      0.00
    0    6   34     -2.19      0.00
    6    6   34     -3.26      0.00
    6    8   34     -6.88      0.00
    6   10   34     -6.81      0.00
    6   12   34      0.56      0.00
    6   14   34     -2.92      0.00
    6   16   34     -1.24      0.00
    6   18   34      0.37      0.00
    6   20   34     -2.90      0.00
    6   22   34      0.10      0.00
    6   24   34     -3.92      0.00
    6   26   34     -3.67      0.00
    7    7   34     -3.28      0.00
    7    9   34      4.21      0.00
    7   11   34     -1.48      0.00
    7   13   34     -6.68      0.00
    7   15   34     -1.03      0.00
    7   17   34     -7.40      0.00
    7   19   34      2.03      0.00
    7   21   34     -6.21      0.00
    7   23   34     -2.64      0.00
    7   25   34      9.95      0.00
    0    8   34      0.60      0.00
    8    8   34     -4.23      0.00
    8   10   34     12.25      0.00
    8   12   34     -4.86      0.00
    8   14   34      7.25      0.00
    8   16   34     -0.47      0.00
    8   18   34      5.36      0.00
    8   20   34     -1.81      0.00
    8   22   34      3.51      0.00
    8   24   34      5.62      0.00
    8   26   34     16.22      0.00
    9    9   34      1.57      0.00
    9   11   34     -7.96      0.00
    9   13   34      5.01      0.00
    9   15   34      0.96      0.00
    9   17   34     -2.18      0.00
    9   19   34      0.86      0.00
    9   21   34      0.61      0.00
    9   23   34     -4.31      0.00
    9   25   34      2.92      0.00
    0   10   34     10.18      0.00
   10   10   34      8.72      0.00
   10   12   34      4.01      0.00
   10   14   34      3.03      0.00
   10   16   34      2.10      0.00
   10   18   34      0.77      0.00
   10   20   34      9.02      0.00
   10   22   34     -1.80      0.00
   10   24   34     -9.32      0.00
   11   11   34      8.21      0.00
   11   13   34      2.51      0.00
   11   15   34     -5.62      0.00
   11   17   34      0.50      0.00
   11   19   34     -5.12      0.00
   11   21   34     -3.80      0.00
   11   23   34     -2.04      0.00
   11   25   34     -7.28      0.00
    0   12   34     -5.11      0.00
   12   12   34     -6.79      0.00
   12   14   34     -6.65      0.00
   12   16   34      6.42      0.00
   12   18   34     -2.40      0.00
   12   20   34      5.31      0.00
   12   22   34     -4.81      0.00
   12   24   34    -12.14      0.00
   13   13   34     -7.49      0.00
   13   15   34     -0.96      0.00
   13   17   34     -1.92      0.00
   13   19   34     -0.77      0.00
   13   21   34     -0.96      0.00
   13   23   34     -7.06      0.00
    0   14   34      9.19      0.00
   14   14   34     -6.58      0.00
   14   16   34     -6.03      0.00
   14   18   34     -4.31      0.00
   14   20   34    -11.89      0.00
   14   22   34      1.06      0.00
   15   15   34      2.67      0.00
   15   17   34     -1.70      0.00
   15   19   34      2.43      0.00
   15   21   34      0.86      0.00
    0   16   34     11.28      0.00
   16   16   34      3.64      0.00
   16   18   34      2.37      0.00
   16   20   34      3.78      0.00
   16   22   34     -7.17      0.00
   17   17   34      0.25      0.00
   17   19   34      3.34      0.00
   17   21   34     -5.63      0.00
    0   18   34     11.29      0.00
   18   18   34      0.44      0.00
   18   20   34     -4.98      0.00
   19   19   34     -7.87      0.00
    0   20   34    -14.36      0.00
    0   22   34     11.97      0.00
    0   24   34     11.94      0.00
    0   26   34     -2.95      0.00
    0    1   35      7.08      0.00
    1    2   35    -17.01      0.00
    1    4   35      9.93      0.00
    1    6   35     -3.83      0.00
    1    8   35      3.71      0.00
    1   10   35     -8.72      0.00
    1   12   35      5.09      0.00
    1   14   35      3.55      0.00
    1   16   35     -4.23      0.00
    1   18   35      1.98      0.00
    1   20   35      4.89      0.00
    1   22   35     -1.27      0.00
    1   24   35      2.41      0.00
    1   26   35     -4.91      0.00
    2    3   35     -1.88      0.00
    2    5   35     -0.66      0.00
    2    7   35    -10.87      0.00
    2    9   35     -0.84      0.00
    2   11   35     -0.20      0.00
    2   13   35      1.56      0.00
    2   15   35     -6.12      0.00
    2   17   35     -2.41      0.00
    2   19   35    -16.85      0.00
    2   21   35     -2.50      0.00
    2   23   35     -1.22      0.00
    2   25   35    -26.75      0.00
    0    3   35     13.62      0.00
    3    4   35      1.74      0.00
    3    6   35      0.01      0.00
    3    8   35      3.28      0.00
    3   10   35     -3.24      0.00
    3   12   35      6.21      0.00
    3   14   35     -2.32      0.00
    3   16   35     -0.92      0.00
    3   18   35     -2.32      0.00
    3   20   35     -1.69      0.00
    3   22   35     -0.21      0.00
    3   24   35     -2.71      0.00
    4    5   35      8.11      0.00
    4    7   35      0.95      0.00
    4    9   35      5.04      0.00
    4   11   35     10.17      0.00
    4   13   35     -0.25      0.00
    4   15   35      3.67      0.00
    4   17   35     -0.88      0.00
    4   19   35      4.29      0.00
    4   21   35     -2.05      0.00
    4   23   35      4.08      0.00
    4   25   35      5.26      0.00
    0    5   35      2.82      0.00
    5    6   35     -4.03      0.00
    5    8   35      0.45      0.00
    5   10   35      0.09      0.00
    5   12   35      1.66      0.00
    5   14   35     -3.22      0.00
    5   16   35     -0.09      0.00
    5   18   35     -0.67      0.00
    5   20   35      5.67      0.00
    5   22   35     -3.86      0.00
    5   24   35      5.80      0.00
    6    7   35     10.56      0.00
    6    9   35     -3.99      0.00
    6   11   35     -5.51      0.00
    6   13   35      0.46      0.00
    6   15   35     -3.68      0.00
    6   17   35     -5.22      0.00
    6   19   35      4.97      0.00
    6   21   35     -5.54      0.00
    6   23   35      5.85      0.00
    6   25   35      1.18      0.00
    0    7   35     23.53      0.00
    7    8   35     -5.79      0.00
    7   10   35      1.53      0.00
    7   12   35      2.80      0.00
    7   14   35      0.60      0.00
    7   16   35     -0.25      0.00
    7   18   35     -1.43      0.00
    7   20   35     -0.42      0.00
    7   22   35      5.27      0.00
    7   24   35    -12.09      0.00
    8    9   35      1.50      0.00
    8   11   35     -0.92      0.00
    8   13   35     -1.47      0.00
    8   15   35      6.07      0.00
    8   17   35      3.27      0.00
    8   19   35      8.25      0.00
    8   21   35     -4.33      0.00
    8   23   35     -8.77      0.00
    0    9   35      4.81      0.00
    9   10   35     -8.21      0.00
    9   12   35      3.97      0.00
    9   14   35      0.51      0.00
    9   16   35     -5.90      0.00
    9   18   35     -0.38      0.00
    9   20   35      1.43      0.00
    9   22   35     -7.30      0.00
    9   24   35      1.14      0.00
   10   11   35     -6.79      0.00
   10   13   35     -3.51      0.00
   10   15   35      0.98      0.00
   10   17   35     -2.00      0.00
   10   19   35      0.93      0.00
   10   21   35     -7.04      0.00
   10   23   35    -17.00      0.00
    0   11   35      7.34      0.00
   11   12   35      2.17      0.00
   11   14   35     -2.29      0.00
   11   16   35     -5.21      0.00
   11   18   35      3.98      0.00
   11   20   35     -3.50      0.00
   11   22   35     -1.66      0.00
   12   13   35      5.51      0.00
   12   15   35     -4.31      0.00
   12   17   35      2.52      0.00
   12   19   35     -3.69      0.00
   12   21   35      4.41      0.00
   12   23   35     13.41      0.00
    0   13   35    -14.13      0.00
   13   14   35     -6.17      0.00
   13   16   35     -0.22      0.00
   13   18   35      2.57      0.00
   13   20   35      9.26      0.00
   13   22   35      0.98      0.00
   14   15   35      2.63      0.00
   14   17   35      5.03      0.00
   14   19   35      3.35      0.00
   14   21   35      0.27      0.00
    0   15   35      1.68      0.00
   15   16   35     -0.47      0.00
   15   18   35      0.20      0.00
   15   20   35      0.30      0.00
   16   17   35      2.00      0.00
   16   19   35     -4.56      0.00
    0   17   35      2.50      0.00
   17   18   35     -3.72      0.00
    0   19   35      8.73      0.00
   18   19   35     -6.77      0.00
    0   21   35     -0.16      0.00
    0   23   35     -7.42      0.00
    0   25   35     13.34      0.00
    0    0   36     31.42      0.00
    1    1   36     -3.87      0.00
    1    3   36      2.25      0.00
    1    5   36      7.68      0.00
    1    7   36     12.86      0.00
    1    9   36     -2.97      0.00
    1   11   36      4.84      0.00
    1   13   36      1.06      0.00
    1   15   36     -3.33      0.00
    1   17   36      6.51      0.00
    1   19   36      3.19      0.00
    1   21   36      0.81      0.00
    1   23   36      6.69      0.00
    0    2   36      7.52      0.00
    2    2   36     -5.06      0.00
    2    4   36     -3.91      0.00
    2    6   36    -13.51      0.00
    2    8   36      7.13      0.00
    2   10   36      3.79      0.00
    2   12   36      3.46      0.00
    2   14   36     -1.33      0.00
    2   16   36     -2.84      0.00
    2   18   36      6.54      0.00
    2   20   36     -0.29      0.00
    2   22   36      7.62      0.00
    2   24   36      1.53      0.00
    3    3   36     -3.39      0.00
    3    5   36     -6.69      0.00
    3    7   36      6.98      0.00
    3    9   36      2.22      0.00
    3   11   36      0.76      0.00
    3   13   36     -3.09      0.00
    3   15   36     -2.36      0.00
    3   17   36     -0.24      0.00
    3   19   36      3.61      0.00
    3   21   36     -7.01      0.00
    3   23   36      4.09      0.00
    0    4   36     20.33      0.00
    4    4   36      2.08      0.00
    4    6   36     -1.16      0.00
    4    8   36     -5.49      0.00
    4   10   36      6.78      0.00
    4   12   36     -0.07      0.00
    4   14   36      1.22      0.00
    4   16   36      1.96      0.00
    4   18   36    -12.96      0.00
    4   20   36      6.51      0.00
    4   22   36      4.72      0.00
    4   24   36      0.39      0.00
    5    5   36      0.78      0.00
    5    7   36      3.73      0.00
    5    9   36     -0.23      0.00
    5   11   36     -2.67      0.00
    5   13   36      1.97      0.00
    5   15   36      2.08      0.00
    5   17   36     -4.16      0.00
    5   19   36     -3.64      0.00
    5   21   36      0.04      0.00
    5   23   36      5.34      0.00
    0    6   36     -1.11      0.00
    6    6   36      3.60      0.00
    6    8   36     -7.23      0.00
    6   10   36     -3.48      0.00
    6   12   36     -7.00      0.00
    6   14   36     -3.35      0.00
    6   16   36      2.29      0.00
    6   18   36     -2.20      0.00
    6   20   36      6.32      0.00
    6   22   36      6.13      0.00
    7    7   36      9.63      0.00
    7    9   36      2.55      0.00
    7   11   36      3.12      0.00
    7   13   36      3.41      0.00
    7   15   36      2.11      0.00
    7   17   36     -5.97      0.00
    7   19   36      4.32      0.00
    7   21   36     -6.09      0.00
    7   23   36     11.75      0.00
    0    8   36     -1.41      0.00
    8    8   36    -10.02      0.00
    8   10   36      8.17      0.00
    8   12   36      4.73      0.00
    8   14   36     -6.01      0.00
    8   16   36     -8.81      0.00
    8   18   36     -1.40      0.00
    8   20   36      0.42      0.00
    8   22   36     -2.64      0.00
    9    9   36      7.05      0.00
    9   11   36     -1.52      0.00
    9   13   36     -3.46      0.00
    9   15   36     -2.53      0.00
    9   17   36      0.57      0.00
    9   19   36     -1.47      0.00
    9   21   36      3.37      0.00
    0   10   36     -7.32      0.00
   10   10   36     -2.29      0.00
   10   12   36     -4.72      0.00
   10   14   36     -5.04      0.00
   10   16   36      4.21      0.00
   10   18   36     -7.84      0.00
   10   20   36      2.49      0.00
   10   22   36     -4.12      0.00
   11   11   36      1.59      0.00
   11   13   36     -8.79      0.00
   11   15   36      5.32      0.00
   11   17   36     -7.26      0.00
   11   19   36      3.79      0.00
   11   21   36     -4.19      0.00
    0   12   36      3.73      0.00
   12   12   36     -9.96      0.00
   12   14   36     -2.44      0.00
   12   16   36     -4.87      0.00
   12   18   36     12.03      0.00
   12   20   36     -5.08      0.00
   12   22   36     -7.79      0.00
   13   13   36     10.94      0.00
   13   15   36     -7.52      0.00
   13   17   36      3.20      0.00
   13   19   36      2.63      0.00
    0   14   36     -1.42      0.00
   14   14   36     -6.27      0.00
   14   16   36      3.92      0.00
   14   18   36     -5.91      0.00
   14   20   36     -7.02      0.00
   15   15   36      4.19      0.00
   15   17   36     -6.84      0.00
   15   19   36     10.36      0.00
    0   16   36     -3.18      0.00
   16   16   36      5.17      0.00
   16   18   36      7.63      0.00
   17   17   36     11.56      0.00
    0   18   36     -3.38      0.00
    0   20   36      5.65      0.00
    0   22   36      4.87      0.00
    0   24   36     13.59      0.00
    0    1   37      3.41      0.00
    1    2   37     -8.12      0.00
    1    4   37      8.24      0.00
    1    6   37     -9.78      0.00
    1    8   37      3.83      0.00
    1   10   37      2.30      0.00
    1   12   37      8.80      0.00
    1   14   37     -1.36      0.00
    1   16   37     -4.45      0.00
    1   18   37      0.24      0.00
    1   20   37      3.87      0.00
    1   22   37      4.56      0.00
    2    3   37     -8.03      0.00
    2    5   37     -3.38      0.00
    2    7   37     -0.13      0.00
    2    9   37      6.95      0.00
    2   11   37     -1.23      0.00
    2   13   37      3.60      0.00
    2   15   37     -4.67      0.00
    2   17   37      4.95      0.00
    2   19   37     -4.00      0.00
    2   21   37      4.63      0.00
    2   23   37      3.77      0.00
    0    3   37      7.37      0.00
    3    4   37     13.20      0.00
    3    6   37      0.72      0.00
    3    8   37     -2.28      0.00
    3   10   37     -1.67      0.00
    3   12   37     -1.86      0.00
    3   14   37     -0.24      0.00
    3   16   37     -6.97      0.00
    3   18   37     -0.16      0.00
    3   20   37      2.46      0.00
    3   22   37     -7.45      0.00
    4    5   37     -0.11      0.00
    4    7   37      2.49      0.00
    4    9   37      0.81      0.00
    4   11   37      5.21      0.00
    4   13   37      2.70      0.00
    4   15   37      2.83      0.00
    4   17   37     -1.01      0.00
    4   19   37      4.80      0.00
    4   21   37      0.14      0.00
    0    5   37      4.83      0.00
    5    6   37     -0.77      0.00
    5    8   37     -5.82      0.00
    5   10   37     13.89      0.00
    5   12   37     -1.94      0.00
    5   14   37      6.90      0.00
    5   16   37     -2.51      0.00
    5   18   37      4.42      0.00
    5   20   37     -0.49      0.00
    5   22   37     17.54      0.00
    6    7   37     -1.47      0.00
    6    9   37     -2.33      0.00
    6   11   37     -0.51      0.00
    6   13   37      0.90      0.00
    6   15   37     -6.61      0.00
    6   17   37      7.37      0.00
    6   19   37     -1.78      0.00
    6   21   37     -3.55      0.00
    0    7   37     13.13      0.00
    7    8   37      0.31      0.00
    7   10   37      0.41      0.00
    7   12   37      1.84      0.00
    7   14   37      6.38      0.00
    7   16   37     -1.79      0.00
    7   18   37     -2.69      0.00
    7   20   37      9.92      0.00
    7   22   37     -5.63      0.00
    8    9   37     -1.33      0.00
    8   11   37      8.91      0.00
    8   13   37      1.70      0.00
    8   15   37      1.28      0.00
    8   17   37     -4.67      0.00
    8   19   37      4.80      0.00
    8   21   37      5.38      0.00
    0    9   37     -1.95      0.00
    9   10   37     -5.69      0.00
    9   12   37     -0.46      0.00
    9   14   37     -2.22      0.00
    9   16   37     -3.48      0.00
    9   18   37      2.51      0.00
    9   20   37     -2.05      0.00
   10   11   37      3.30      0.00
   10   13   37     -7.05      0.00
   10   15   37      2.77      0.00
   10   17   37     -6.37      0.00
   10   19   37     -0.87      0.00
    0   11   37      7.92      0.00
   11   12   37      0.40      0.00
   11   14   37      5.25      0.00
   11   16   37      5.17      0.00
   11   18   37     -9.04      0.00
   11   20   37     11.03      0.00
   12   13   37     -9.31      0.00
   12   15   37      0.31      0.00
   12   17   37      6.09      0.00
   12   19   37      0.82      0.00
    0   13   37      3.87      0.00
   13   14   37     -0.58      0.00
   13   16   37     -3.54      0.00
   13   18   37      4.14      0.00
   14   15   37     -1.14      0.00
   14   17   37     -0.03      0.00
    0   15   37      4.35      0.00
   15   16   37      6.37      0.00
    0   17   37      0.37      0.00
    0   19   37     12.18      0.00
    0   21   37     -2.96      0.00
   10   21   37     -2.41      0.00
    0   23   37     -0.10      0.00
    0    0   38     13.46      0.00
    1    1   38     12.09      0.00
    1    3   38     -3.19      0.00
    1    5   38      7.24      0.00
    1    7   38      4.49      0.00
    1    9   38     -2.18      0.00
    1   11   38     10.52      0.00
    1   13   38      2.22      0.00
    1   15   38      8.47      0.00
    1   17   38     -0.40      0.00
    1   19   38     -3.96      0.00
    1   21   38     -2.42      0.00
    0    2   38      8.10      0.00
    2    2   38    -12.44      0.00
    2    4   38     -0.99      0.00
    2    6   38    -12.32      0.00
    2    8   38      2.90      0.00
    2   10   38      2.49      0.00
    2   12   38     -5.32      0.00
    2   14   38     -6.81      0.00
    2   16   38     -7.25      0.00
    2   18   38     -6.15      0.00
    2   20   38      0.91      0.00
    3    3   38     15.32      0.00
    3    5   38      8.05      0.00
    3    7   38      0.79      0.00
    3    9   38     -4.98      0.00
    3   11   38     -0.94      0.00
    3   13   38     -7.88      0.00
    3   15   38     -1.09      0.00
    3   17   38      3.26      0.00
    3   19   38     -5.82      0.00
    3   21   38     14.74      0.00
    0    4   38     11.44      0.00
    4    4   38     19.74      0.00
    4    6   38      7.76      0.00
    4    8   38     11.48      0.00
    4   10   38      1.76      0.00
    4   12   38      0.57      0.00
    4   14   38     -0.93      0.00
    4   16   38     15.57      0.00
    4   18   38      5.57      0.00
    4   20   38      7.62      0.00
    5    5   38     -5.38      0.00
    5    7   38      3.30      0.00
    5    9   38     -5.04      0.00
    5   11   38     -0.97      0.00
    5   13   38      1.24      0.00
    5   15   38      0.68      0.00
    5   17   38      1.57      0.00
    5   19   38     -0.62      0.00
    0    6   38      3.84      0.00
    6    6   38      2.02      0.00
    6    8   38      6.68      0.00
    6   10   38     -9.68      0.00
    6   12   38     -4.86      0.00
    6   14   38      2.09      0.00
    6   16   38      3.61      0.00
    6   18   38     -9.57      0.00
    6   20   38    -10.52      0.00
    7    7   38      3.97      0.00
    7    9   38      6.38      0.00
    7   11   38     -3.97      0.00
    7   13   38      4.02      0.00
    7   15   38     -6.00      0.00
    7   17   38      2.47      0.00
    7   19   38      5.38      0.00
    0    8   38     13.67      0.00
    8    8   38      5.33      0.00
    8   10   38     -8.19      0.00
    8   12   38      8.49      0.00
    8   14   38     -3.10      0.00
    8   16   38     -5.62      0.00
    8   18   38     -8.16      0.00
    8   20   38      7.40      0.00
    9    9   38      0.42      0.00
    9   11   38      4.44      0.00
    9   13   38      2.09      0.00
    9   15   38     -3.37      0.00
    9   17   38     -8.68      0.00
    9   19   38     -7.42      0.00
    0   10   38      0.69      0.00
   10   10   38      1.80      0.00
   10   12   38     -4.70      0.00
   10   14   38     -1.93      0.00
   10   16   38     -1.88      0.00
   10   18   38      6.41      0.00
   11   11   38     10.88      0.00
   11   13   38     -3.47      0.00
   11   15   38      3.57      0.00
   11   17   38      4.43      0.00
    0   12   38      3.55      0.00
   12   12   38     -7.44      0.00
   12   14   38     -3.12      0.00
   12   16   38     -1.13      0.00
   13   13   38    -20.26      0.00
   13   15   38     -4.19      0.00
   13   17   38     12.55      0.00
    0   14   38     -9.89      0.00
   14   14   38      3.70      0.00
   14   16   38     -3.95      0.00
   15   15   38     13.26      0.00
    0   16   38     18.66      0.00
    0   18   38      6.16      0.00
    0   20   38     -8.21      0.00
    0    1   39     10.69      0.00
    1    2   39     -1.69      0.00
    1    4   39     -0.08      0.00
    1    6   39      5.40      0.00
    1    8   39     -1.60      0.00
    1   10   39      5.90      0.00
    1   12   39      0.91      0.00
    1   14   39     -7.43      0.00
    1   16   39    -12.93      0.00
    1   18   39     -1.60      0.00
    2    3   39     -4.52      0.00
    2    5   39     -2.38      0.00
    2    7   39      3.06      0.00
    2    9   39     -5.29      0.00
    2   11   39      0.75      0.00
    2   13   39     -6.85      0.00
    2   15   39     -2.97      0.00
    2   17   39     -6.46      0.00
    2   19   39      9.52      0.00
    0    3   39      1.72      0.00
    3    4   39      4.17      0.00
    3    6   39      3.61      0.00
    3    8   39     10.24      0.00
    3   10   39    -10.28      0.00
    3   12   39      0.05      0.00
    3   14   39     -2.84      0.00
    3   16   39      1.96      0.00
    3   18   39     -0.48      0.00
    4    5   39      2.14      0.00
    4    7   39      5.64      0.00
    4    9   39     -0.38      0.00
    4   11   39      5.82      0.00
    4   13   39      0.20      0.00
    4   15   39      4.61      0.00
    4   17   39      5.84      0.00
    4   19   39      5.78      0.00
    0    5   39      4.88      0.00
    5    6   39      3.66      0.00
    5    8   39      5.21      0.00
    5   10   39     -2.44      0.00
    5   12   39      7.00      0.00
    5   14   39      0.05      0.00
    5   16   39      4.93      0.00
    5   18   39    -10.31      0.00
    6    7   39     -2.18      0.00
    6    9   39      7.31      0.00
    6   11   39      1.04      0.00
    6   13   39     -3.73      0.00
    6   15   39     -5.71      0.00
    6   17   39    -10.82      0.00
    0    7   39     12.89      0.00
    7    8   39     -1.84      0.00
    7   10   39      0.88      0.00
    7   12   39      6.36      0.00
    7   14   39     -0.47      0.00
    7   16   39     -1.55      0.00
    7   18   39     10.62      0.00
    8    9   39     -2.98      0.00
    8   11   39     -3.47      0.00
    8   13   39     -1.14      0.00
    8   15   39     -7.40      0.00
    8   17   39      2.19      0.00
    0    9   39      6.56      0.00
    9   10   39      2.75      0.00
    9   12   39     -1.76      0.00
    9   14   39      2.16      0.00
    9   16   39      4.38      0.00
   10   11   39     -8.53      0.00
   10   13   39     -2.48      0.00
   10   15   39     -3.48      0.00
    0   11   39      0.30      0.00
   11   12   39      0.26      0.00
   11   14   39      2.70      0.00
   11   16   39     -4.71      0.00
   12   13   39     -5.67      0.00
   12   15   39     -0.93      0.00
    0   13   39     10.22      0.00
   13   14   39      2.19      0.00
    0   15   39      0.61      0.00
    0   17   39      8.73      0.00
    0   19   39      8.63      0.00
    0    0   40     -0.01      0.00
    1    1   40     -4.87      0.00
    1    3   40     -5.28      0.00
    1    5   40     -8.61      0.00
    1    7   40      2.59      0.00
    1    9   40      8.17      0.00
    1   11   40    -15.75      0.00
    1   13   40     -0.89      0.00
    1   15   40     -2.14      0.00
    1   17   40     -8.66      0.00
    0    2   40      0.36      0.00
    2    2   40     -9.85      0.00
    2    4   40     14.32      0.00
    2    6   40     11.35      0.00
    2    8   40     -1.62      0.00
    2   10   40     -4.63      0.00
    2   12   40      0.91      0.00
    2   14   40      1.12      0.00
    2   16   40      3.29      0.00
    3    3   40     -1.56      0.00
    3    5   40      9.77      0.00
    3    7   40      8.18      0.00
    3    9   40     -6.02      0.00
    3   11   40     -7.49      0.00
    3   13   40      4.85      0.00
    3   15   40     -5.30      0.00
    0    4   40      0.08      0.00
    4    4   40      9.95      0.00
    4    6   40     -2.92      0.00
    4    8   40     -5.20      0.00
    4   10   40      3.91      0.00
    4   12   40      1.13      0.00
    4   14   40      5.65      0.00
    4   16   40     -0.55      0.00
    5    5   40     -7.21      0.00
    5    7   40     10.73      0.00
    5    9   40     -3.51      0.00
    5   11   40      4.95      0.00
    5   13   40      4.78      0.00
    5   15   40      1.30      0.00
    0    6   40     -1.48      0.00
    6    6   40    -21.83      0.00
    6    8   40     -5.09      0.00
    6   10   40     -4.21      0.00
    6   12   40     -7.21      0.00
    6   14   40      4.12      0.00
    6   16   40      1.85      0.00
    7    7   40      5.53      0.00
    7    9   40      4.83      0.00
    7   11   40     -6.12      0.00
    7   13   40     -1.77      0.00
    7   15   40      3.96      0.00
    0    8   40     10.98      0.00
    8    8   40      5.52      0.00
    8   10   40     -3.90      0.00
    8   12   40      9.33      0.00
    8   14   40      6.00      0.00
    9    9   40     -5.40      0.00
    9   11   40     -1.66      0.00
    9   13   40      2.88      0.00
    9   15   40     -0.98      0.00
    0   10   40      3.31      0.00
   10   10   40      6.37      0.00
   10   12   40    -10.70      0.00
   10   14   40     -6.68      0.00
   11   11   40     -6.90      0.00
   11   13   40     -0.01      0.00
    0   12   40      0.33      0.00
   12   12   40      0.24      0.00
    0   14   40     -2.07      0.00
    0   16   40     -5.13      0.00
    3   17   40     -5.94      0.00
    0    1   41      1.11      0.00
    1    2   41     -5.60      0.00
    1    4   41     -3.68      0.00
    1    6   41     -1.80      0.00
    1    8   41     -4.12      0.00
    1   10   41     -1.99      0.00
    1   12   41      3.61      0.00
    1   14   41     -0.50      0.00
    2    3   41      4.05      0.00
    2    5   41     -3.57      0.00
    2    7   41      2.77      0.00
    2    9   41     -7.79      0.00
    2   11   41      2.52      0.00
    2   13   41     -3.56      0.00
    2   15   41     -3.25      0.00
    0    3   41      1.87      0.00
    3    4   41      1.29      0.00
    3    6   41      7.08      0.00
    3    8   41     -6.60      0.00
    3   10   41     -3.56      0.00
    3   12   41      2.41      0.00
    3   14   41      2.07      0.00
    4    5   41     -2.24      0.00
    4    7   41     -2.02      0.00
    4    9   41     -3.15      0.00
    4   11   41     -0.51      0.00
    4   13   41     -1.23      0.00
    0    5   41     -1.99      0.00
    5    6   41     -3.43      0.00
    5    8   41     -5.42      0.00
    5   10   41      1.18      0.00
    5   12   41     -8.27      0.00
    6    7   41      4.02      0.00
    6    9   41     -3.66      0.00
    6   11   41     -6.70      0.00
    6   13   41      0.04      0.00
    0    7   41     16.70      0.00
    7    8   41      8.41      0.00
    7   10   41     -3.43      0.00
    7   12   41      0.46      0.00
    8    9   41      5.82      0.00
    8   11   41      1.57      0.00
    0    9   41      4.28      0.00
    9   10   41     -7.86      0.00
   10   11   41    -21.72      0.00
    0   11   41    -12.15      0.00
    9   12   41     -3.27      0.00
    0   13   41      0.60      0.00
    5   14   41      1.24      0.00
    0    0   42     10.38      0.00
    1    1   42     -2.39      0.00
    1    3   42      9.17      0.00
    1    5   42     -6.72      0.00
    1    7   42      9.30      0.00
    1    9   42    -10.81      0.00
    1   11   42      8.72      0.00
    0    2   42    -11.48      0.00
    2    2   42     -4.07      0.00
    2    4   42    -10.72      0.00
    2    6   42     18.23      0.00
    2    8   42     -0.25      0.00
    2   10   42      5.86      0.00
    3    3   42      0.05      0.00
    3    5   42     -8.57      0.00
    3    7   42     -4.17      0.00
    3    9   42     -1.67      0.00
    3   11   42      3.09      0.00
    0    4   42     -9.28      0.00
    4    4   42     10.70      0.00
    4    6   42      7.68      0.00
    4    8   42     -7.52      0.00
    4   10   42      3.57      0.00
    5    5   42     13.33      0.00
    5    7   42      0.64      0.00
    5    9   42     -1.59      0.00
    0    6   42     11.62      0.00
    6    6   42      9.09      0.00
    6    8   42     -2.32      0.00
    6   10   42     -3.95      0.00
    7    7   42      4.07      0.00
    7    9   42     -5.78      0.00
    0    8   42     -9.65      0.00
    8    8   42      9.11      0.00
    0   10   42      5.24      0.00
    0    1   43     11.11      0.00
    1    2   43      0.40      0.00
    1    4   43      7.34      0.00
    1    6   43     -7.81      0.00
    2    3   43      6.13      0.00
    2    5   43     -1.87      0.00
    0    3   43     -0.23      0.00
    3    4   43      4.35      0.00
    3    6   43      6.68      0.00
    4    5   43      7.10      0.00
    0    5   43     -6.01      0.00
    0    7   43      6.08      0.00
   25   25   26      2.63      0.00
   24   26   26     21.83      0.00
   26   26   26    -10.66      0.00
   24   25   27     25.26      0.00
   23   26   27     11.52      0.00
   25   26   27     10.27      0.00
   22   27   27     30.42      0.00
   24   27   27      6.66      0.00
   26   27   27    -16.46      0.00
   24   24   28      7.14      0.00
   23   25   28    -13.70      0.00
   25   25   28     -0.84      0.00
   22   26   28      5.77      0.00
   24   26   28     -0.68      0.00
   26   26   28      4.88      0.00
   21   27   28     -5.35      0.00
   23   27   28     -3.21      0.00
   25   27   28    -11.15      0.00
   27   27   28     14.41      0.00
   20   28   28      5.02      0.00
   22   28   28     14.58      0.00
   24   28   28     11.09      0.00
   26   28   28     15.85      0.00
   28   28   28     -6.72      0.00
   23   24   29     13.62      0.00
   22   25   29     13.47      0.00
   24   25   29      3.18      0.00
   21   26   29     -8.37      0.00
   23   26   29      2.51      0.00
   25   26   29     -8.21      0.00
   20   27   29      5.24      0.00
   22   27   29    -10.44      0.00
   24   27   29     -5.51      0.00
   26   27   29     -2.20      0.00
   17   28   29     13.67      0.00
   19   28   29     10.40      0.00
   21   28   29      3.87      0.00
   23   28   29     -4.66      0.00
   25   28   29     -5.58      0.00
   27   28   29      0.66      0.00
   16   29   29    -21.08      0.00
   18   29   29      5.11      0.00
   20   29   29    -15.85      0.00
   22   29   29     -2.09      0.00
   24   29   29      4.85      0.00
   26   29   29     -4.32      0.00
   28   29   29      1.61      0.00
   23   23   30     17.31      0.00
   22   24   30    -14.38      0.00
   24   24   30      1.66      0.00
   21   25   30      4.77      0.00
   23   25   30     -6.98      0.00
   25   25   30     -8.94      0.00
   20   26   30    -19.35      0.00
   22   26   30     14.35      0.00
   24   26   30     -0.54      0.00
   26   26   30     -2.30      0.00
   17   27   30     -3.43      0.00
   19   27   30    -13.55      0.00
   21   27   30     -6.05      0.00
   23   27   30      1.91      0.00
   25   27   30     -1.84      0.00
   27   27   30      6.18      0.00
   16   28   30      3.53      0.00
   18   28   30      2.05      0.00
   20   28   30     12.20      0.00
   22   28   30     -3.59      0.00
   24   28   30      3.32      0.00
   26   28   30      1.39      0.00
   28   28   30     -4.13      0.00
   13   29   30    -22.30      0.00
   15   29   30      0.57      0.00
   17   29   30     -8.89      0.00
   19   29   30     -8.88      0.00
   21   29   30     -7.45      0.00
   23   29   30      1.10      0.00
   25   29   30      3.17      0.00
   27   29   30     -4.39      0.00
   29   29   30      6.23      0.00
   12   30   30     22.76      0.00
   14   30   30    -26.47      0.00
   16   30   30     19.21      0.00
   18   30   30      9.70      0.00
   20   30   30     17.39      0.00
   22   30   30      4.53      0.00
   24   30   30     -7.53      0.00
   26   30   30      3.28      0.00
   22   23   31     -2.38      0.00
   21   24   31     16.24      0.00
   23   24   31     -0.57      0.00
   18   25   31      5.19      0.00
   20   25   31     -5.81      0.00
   22   25   31     -2.39      0.00
   24   25   31      2.11      0.00
   17   26   31     -9.15      0.00
   19   26   31     12.91      0.00
   21   26   31      3.60      0.00
   23   26   31     -5.23      0.00
   25   26   31      2.74      0.00
   16   27   31      0.86      0.00
   18   27   31    -10.11      0.00
   20   27   31     11.02      0.00
   22   27   31     -2.62      0.00
   24   27   31      0.66      0.00
   26   27   31      5.22      0.00
   13   28   31      7.30      0.00
   15   28   31     -7.17      0.00
   17   28   31      3.01      0.00
   19   28   31      0.83      0.00
   21   28   31     -3.21      0.00
   23   28   31     -5.04      0.00
   25   28   31      6.98      0.00
   27   28   31     -9.40      0.00
   12   29   31     26.22      0.00
   14   29   31    -10.31      0.00
   16   29   31     -5.79      0.00
   18   29   31     -4.02      0.00
   20   29   31     -4.36      0.00
   22   29   31      7.48      0.00
   24   29   31     -0.76      0.00
   26   29   31     -2.73      0.00
    7   30   31      3.47      0.00
    9   30   31     -7.64      0.00
   11   30   31      2.38      0.00
   13   30   31     20.50      0.00
   15   30   31     -5.38      0.00
   17   30   31      3.79      0.00
   19   30   31      3.12      0.00
   21   30   31      0.12      0.00
   23   30   31     -0.84      0.00
   25   30   31     -4.54      0.00
    0   31   31     -3.85      0.00
    2   31   31     19.07      0.00
    4   31   31     18.49      0.00
    6   31   31      8.46      0.00
    8   31   31     -0.03      0.00
   10   31   31     -1.00      0.00
   12   31   31    -10.44      0.00
   14   31   31      5.69      0.00
   16   31   31      3.01      0.00
   18   31   31     -9.47      0.00
   20   31   31     -0.26      0.00
   22   31   31      3.27      0.00
   24   31   31     13.56      0.00
   22   22   32     -0.82      0.00
   19   23   32      2.84      0.00
   21   23   32      1.78      0.00
   23   23   32      7.27      0.00
   18   24   32     -2.28      0.00
   20   24   32      2.85      0.00
   22   24   32    -17.09      0.00
   24   24   32     -7.51      0.00
   17   25   32      2.74      0.00
   19   25   32      7.61      0.00
   21   25   32     -1.67      0.00
   23   25   32      9.07      0.00
   25   25   32      5.33      0.00
   16   26   32      3.85      0.00
   18   26   32    -15.15      0.00
   20   26   32     -9.27      0.00
   22   26   32      4.37      0.00
   24   26   32     -5.58      0.00
   26   26   32      1.74      0.00
   13   27   32     -0.27      0.00
   15   27   32      3.46      0.00
   17   27   32     12.67      0.00
   19   27   32      2.98      0.00
   21   27   32      6.83      0.00
   23   27   32      8.53      0.00
   25   27   32      0.64      0.00
   27   27   32     -7.42      0.00
   10   28   32     -1.49      0.00
   12   28   32      8.52      0.00
   14   28   32     -0.54      0.00
   16   28   32    -10.57      0.00
   18   28   32      1.08      0.00
   20   28   32     -4.30      0.00
   22   28   32    -10.83      0.00
   24   28   32     -0.66      0.00
   26   28   32      4.62      0.00
    7   29   32     15.57      0.00
    9   29   32     13.05      0.00
   11   29   32      3.38      0.00
   13   29   32     -4.48      0.00
   15   29   32      3.81      0.00
   17   29   32      5.53      0.00
   19   29   32      1.12      0.00
   21   29   32      1.04      0.00
   23   29   32      1.45      0.00
   25   29   32      5.23      0.00
    0   30   32     41.89      0.00
    2   30   32    -21.21      0.00
    4   30   32      6.71      0.00
    6   30   32     32.94      0.00
    8   30   32    -26.36      0.00
   10   30   32     10.05      0.00
   12   30   32      5.86      0.00
   14   30   32     -8.85      0.00
   16   30   32     -6.96      0.00
   18   30   32      8.63      0.00
   20   30   32      1.44      0.00
   22   30   32     -2.97      0.00
   24   30   32    -10.55      0.00
    1   31   32      9.53      0.00
    3   31   32      8.10      0.00
    5   31   32     -4.74      0.00
    7   31   32     -7.19      0.00
    9   31   32      2.82      0.00
   11   31   32      3.84      0.00
   13   31   32     -5.65      0.00
   15   31   32     -4.94      0.00
   17   31   32      5.02      0.00
   19   31   32     -4.21      0.00
   21   31   32     -0.45      0.00
   23   31   32     -6.57      0.00
    0   32   32    -32.02      0.00
    2   32   32    -20.90      0.00
    4   32   32      1.89      0.00
    6   32   32      9.66      0.00
    8   32   32    -11.54      0.00
   10   32   32      1.23      0.00
   12   32   32     -2.43      0.00
   14   32   32     18.15      0.00
   16   32   32    -10.76      0.00
   18   32   32      5.15      0.00
   20   32   32    -10.71      0.00
   22   32   32      6.90      0.00
   20   21   33     -2.27      0.00
   19   22   33     10.06      0.00
   21   22   33     -0.28      0.00
   18   23   33      7.57      0.00
   20   23   33      1.52      0.00
   22   23   33      3.51      0.00
   17   24   33     -0.77      0.00
   19   24   33     -4.39      0.00
   21   24   33     -8.61      0.00
   23   24   33      2.84      0.00
   14   25   33     17.38      0.00
   16   25   33    -13.87      0.00
   18   25   33     10.38      0.00
   20   25   33      1.89      0.00
   22   25   33     -1.20      0.00
   24   25   33      6.79      0.00
   13   26   33     19.02      0.00
   15   26   33    -11.39      0.00
   17   26   33      3.34      0.00
   19   26   33     -9.17      0.00
   21   26   33      1.19      0.00
   23   26   33      3.24      0.00
   25   26   33     -7.54      0.00
   10   27   33    -16.31      0.00
   12   27   33     18.52      0.00
   14   27   33     -1.77      0.00
   16   27   33      0.52      0.00
   18   27   33     -4.90      0.00
   20   27   33      0.92      0.00
   22   27   33     -3.96      0.00
   24   27   33     -4.31      0.00
   26   27   33     -1.41      0.00
    7   28   33     22.64      0.00
    9   28   33    -17.71      0.00
   11   28   33      1.61      0.00
   13   28   33     -3.08      0.00
   15   28   33     -4.69      0.00
   17   28   33     -3.10      0.00
   19   28   33     -2.65      0.00
   21   28   33      7.04      0.00
   23   28   33     -0.30      0.00
   25   28   33     -7.83      0.00
    0   29   33     -8.55      0.00
    2   29   33    -15.67      0.00
    4   29   33     12.74      0.00
    6   29   33      1.10      0.00
    8   29   33     -9.17      0.00
   10   29   33     10.39      0.00
   12   29   33     -6.43      0.00
   14   29   33     -5.52      0.00
   16   29   33      8.38      0.00
   18   29   33      2.41      0.00
   20   29   33     -3.95      0.00
   22   29   33      8.47      0.00
   24   29   33     -2.06      0.00
    1   30   33    -14.49      0.00
    3   30   33      3.81      0.00
    5   30   33     -2.49      0.00
    7   30   33    -12.73      0.00
    9   30   33      4.12      0.00
   11   30   33    -13.64      0.00
   13   30   33      2.60      0.00
   15   30   33      5.00      0.00
   17   30   33    -10.03      0.00
   19   30   33     -9.05      0.00
   21   30   33      0.38      0.00
   23   30   33      5.28      0.00
    0   31   33     22.61      0.00
    2   31   33     -9.95      0.00
    4   31   33      0.95      0.00
    6   31   33    -10.67      0.00
    8   31   33     14.03      0.00
   10   31   33      8.93      0.00
   12   31   33    -16.50      0.00
   14   31   33      6.75      0.00
   16   31   33      9.68      0.00
   18   31   33     -0.81      0.00
   20   31   33     -0.34      0.00
   22   31   33     -0.90      0.00
    1   32   33      2.77      0.00
    3   32   33     -2.57      0.00
    5   32   33      4.48      0.00
    7   32   33     -8.00      0.00
    9   32   33      4.41      0.00
   11   32   33     -3.16      0.00
   13   32   33     -1.67      0.00
   15   32   33      0.42      0.00
   17   32   33     -5.97      0.00
   19   32   33      8.68      0.00
   21   32   33     -0.15      0.00
    0   33   33     17.87      0.00
    2   33   33      5.19      0.00
    4   33   33     -5.74      0.00
    6   33   33      4.81      0.00
    8   33   33     -2.80      0.00
   10   33   33     -0.34      0.00
   12   33   33      3.03      0.00
   14   33   33     -1.72      0.00
   16   33   33      7.38      0.00
   18   33   33     -8.51      0.00
   20   33   33     -4.70      0.00
   20   20   34      0.18      0.00
   19   21   34     -9.49      0.00
   21   21   34    -13.47      0.00
   18   22   34     12.99      0.00
   20   22   34     16.93      0.00
   22   22   34     -4.84      0.00
   15   23   34    -15.36      0.00
   17   23   34     -5.89      0.00
   19   23   34      1.34      0.00
   21   23   34      7.78      0.00
   23   23   34     -2.93      0.00
   14   24   34     -5.17      0.00
   16   24   34      5.82      0.00
   18   24   34      2.27      0.00
   20   24   34     -8.73      0.00
   22   24   34      9.43      0.00
   24   24   34    -11.58      0.00
   13   25   34    -22.59      0.00
   15   25   34     -3.83      0.00
   17   25   34      6.07      0.00
   19   25   34     -1.85      0.00
   21   25   34      4.23      0.00
   23   25   34     -5.88      0.00
   25   25   34     10.47      0.00
   10   26   34      7.65      0.00
   12   26   34      2.66      0.00
   14   26   34     -4.16      0.00
   16   26   34      3.68      0.00
   18   26   34      1.72      0.00
   20   26   34     -0.18      0.00
   22   26   34      3.81      0.00
   24   26   34     -1.74      0.00
   26   26   34      0.15      0.00
    5   27   34      9.49      0.00
    7   27   34     -9.46      0.00
    9   27   34      6.72      0.00
   11   27   34    -22.77      0.00
   13   27   34     -4.63      0.00
   15   27   34      4.58      0.00
   17   27   34      1.05      0.00
   19   27   34      4.04      0.00
   21   27   34      6.49      0.00
   23   27   34     -2.74      0.00
   25   27   34      7.10      0.00
    0   28   34     18.47      0.00
    2   28   34    -10.35      0.00
    4   28   34    -12.69      0.00
    6   28   34     -0.94      0.00
    8   28   34     -8.49      0.00
   10   28   34     -4.91      0.00
   12   28   34      9.85      0.00
   14   28   34     -1.64      0.00
   16   28   34     -1.59      0.00
   18   28   34      1.17      0.00
   20   28   34      1.31      0.00
   22   28   34     -5.20      0.00
   24   28   34      5.94      0.00
    1   29   34     -3.86      0.00
    3   29   34      2.99      0.00
    5   29   34      3.34      0.00
    7   29   34     -3.28      0.00
    9   29   34     11.27      0.00
   11   29   34      1.57      0.00
   13   29   34      6.97      0.00
   15   29   34      4.19      0.00
   17   29   34     -0.60      0.00
   19   29   34     10.53      0.00
   21   29   34      1.91      0.00
   23   29   34      3.55      0.00
    0   30   34     10.46      0.00
    2   30   34     12.15      0.00
    4   30   34      5.67      0.00
    6   30   34     -2.94      0.00
    8   30   34     -0.12      0.00
   10   30   34     10.70      0.00
   12   30   34     -5.14      0.00
   14   30   34     -1.43      0.00
   16   30   34     -4.19      0.00
   18   30   34     -4.56      0.00
   20   30   34      4.72      0.00
   22   30   34    -16.80      0.00
    1   31   34     -8.33      0.00
    3   31   34     -6.01      0.00
    5   31   34     -4.75      0.00
    7   31   34     11.95      0.00
    9   31   34    -11.75      0.00
   11   31   34      7.83      0.00
   13   31   34      0.83      0.00
   15   31   34     -1.00      0.00
   17   31   34      7.57      0.00
   19   31   34      0.32      0.00
   21   31   34      3.59      0.00
    0   32   34    -13.19      0.00
    2   32   34     16.58      0.00
    4   32   34      8.06      0.00
    6   32   34    -17.08      0.00
    8   32   34     13.29      0.00
   10   32   34    -16.60      0.00
   12   32   34      8.49      0.00
   14   32   34     -0.10      0.00
   16   32   34    -16.46      0.00
   18   32   34     -4.97      0.00
   20   32   34      6.14      0.00
    1   33   34      1.97      0.00
    3   33   34     -0.38      0.00
[truncated: 55,312 more chars]
