# Supplementary material for: Dynamic three-dimensional structures of a metal–organic framework captured with femtosecond serial crystallography
Source: Nat Chem. 2024 Mar 25;16(5):693–9. doi: 10.1038/s41557-024-01460-w (PMC11087265; doi:10.1038/s41557-024-01460-w)
Supplement: Supplementary file 15 — Crystallographic structure factors for PCN–224(Fe)–CO at 1.85 ps; CCDC reference number 2308209. [file 41557_2024_1460_MOESM15_ESM.cif]

 
data_time1d85
# start Validation Reply Form
_vrf_THETM01_time1d85 
;
PROBLEM: The value of sine(theta_max)/wavelength is less than 0.575
RESPONSE: To prevent the intensities of the Bragg spots in the 
low-resolution region from exceeding the detector's saturation limit, 
the X-ray flux had to be limited. Consequently, the intensity of the 
Bragg spots in the high-resolution region was insufficient for detection, 
resulting in the limited resolution.
;
_vrf_PLAT029_time1d85
;
PROBLEM: _diffrn_measured_fraction_theta_full value Low .      0.958 Why?
RESPONSE: Serial femtosecond crystallography employs multiple 
crystals for data collection. In an ideal scenario with ample experiment 
time and random crystal orientations, all the crystal orientations can be 
covered. However, a fraction of crystal orientation, as well as a fraction 
of the corresponding Bragg spots, may remain unmeasured due to either 
the limited experiment time or the presence of a preferred orientation of 
the crystals. Another factor contributing to the unmeasured fraction of Bragg 
spots is the weak intensities of the Bragg spots in the high-resolution region.
;
_vrf_PLAT084_time1d85 
;
PROBLEM: High wR2 Value (i.e. > 0.25) ...................       0.37 Report
RESPONSE: In serial femtosecond crystallography, diffraction images 
are acquired from a large number of different crystals with different 
sizes and crystallinity. Consequently, errors are introduced while 
merging data obtained from different crystals. Such errors result in 
a high wR2 value for this crystal structure. Moreover, the crystallographic 
analysis of PCN-224 reveals the presence of MOF-525 structural motifs, 
which manifest as defects within the crystal matrix. These defects are 
presumed to be a contributing factor to the elevated wR2 values noted 
in the analysis.
;
# end Validation Reply Form

 
_audit_creation_method            'SHELXL-2018/3'
_shelx_SHELXL_version_number      '2018/3'
_chemical_name_systematic         ?
_chemical_name_common             ?
_chemical_melting_point           ?
_chemical_formula_moiety          'C147 H72 Fe3 N12 O67 Zr12' 
_chemical_formula_sum
 'C147 H72 Fe3 N12 O67 Zr12' 
_chemical_formula_weight          4340.35

loop_
 _atom_type_symbol
 _atom_type_description
 _atom_type_scat_dispersion_real
 _atom_type_scat_dispersion_imag
 _atom_type_scat_source
 'C'  'C'   0.0051   0.0024
 'International Tables Vol C Tables 4.2.6.8 and 6.1.1.4'
 'H'  'H'   0.0000   0.0000
 'International Tables Vol C Tables 4.2.6.8 and 6.1.1.4'
 'N'  'N'   0.0096   0.0048
 'International Tables Vol C Tables 4.2.6.8 and 6.1.1.4'
 'O'  'O'   0.0160   0.0088
 'International Tables Vol C Tables 4.2.6.8 and 6.1.1.4'
 'Fe'  'Fe'   0.3561   1.1184
 'International Tables Vol C Tables 4.2.6.8 and 6.1.1.4'
 'Zr'  'Zr'  -1.4549   0.7529
 'International Tables Vol C Tables 4.2.6.8 and 6.1.1.4'
 
_space_group_crystal_system       cubic
_space_group_IT_number            229
_space_group_name_H-M_alt         'I m -3 m'
_space_group_name_Hall            '-I 4 2 3'
 
_shelx_space_group_comment
;
The symmetry employed for this shelxl refinement is uniquely defined
by the following loop, which should always be used as a source of
symmetry information in preference to the above space-group names.
They are only intended as comments.
;
 
loop_
 _space_group_symop_operation_xyz
 'x, y, z'
 '-x, -y, z'
 '-x, y, -z'
 'x, -y, -z'
 'z, x, y'
 'z, -x, -y'
 '-z, -x, y'
 '-z, x, -y'
 'y, z, x'
 '-y, z, -x'
 'y, -z, -x'
 '-y, -z, x'
 'y, x, -z'
 '-y, -x, -z'
 'y, -x, z'
 '-y, x, z'
 'x, z, -y'
 '-x, z, y'
 '-x, -z, -y'
 'x, -z, y'
 'z, y, -x'
 'z, -y, x'
 '-z, y, x'
 '-z, -y, -x'
 'x+1/2, y+1/2, z+1/2'
 '-x+1/2, -y+1/2, z+1/2'
 '-x+1/2, y+1/2, -z+1/2'
 'x+1/2, -y+1/2, -z+1/2'
 'z+1/2, x+1/2, y+1/2'
 'z+1/2, -x+1/2, -y+1/2'
 '-z+1/2, -x+1/2, y+1/2'
 '-z+1/2, x+1/2, -y+1/2'
 'y+1/2, z+1/2, x+1/2'
 '-y+1/2, z+1/2, -x+1/2'
 'y+1/2, -z+1/2, -x+1/2'
 '-y+1/2, -z+1/2, x+1/2'
 'y+1/2, x+1/2, -z+1/2'
 '-y+1/2, -x+1/2, -z+1/2'
 'y+1/2, -x+1/2, z+1/2'
 '-y+1/2, x+1/2, z+1/2'
 'x+1/2, z+1/2, -y+1/2'
 '-x+1/2, z+1/2, y+1/2'
 '-x+1/2, -z+1/2, -y+1/2'
 'x+1/2, -z+1/2, y+1/2'
 'z+1/2, y+1/2, -x+1/2'
 'z+1/2, -y+1/2, x+1/2'
 '-z+1/2, y+1/2, x+1/2'
 '-z+1/2, -y+1/2, -x+1/2'
 '-x, -y, -z'
 'x, y, -z'
 'x, -y, z'
 '-x, y, z'
 '-z, -x, -y'
 '-z, x, y'
 'z, x, -y'
 'z, -x, y'
 '-y, -z, -x'
 'y, -z, x'
 '-y, z, x'
 'y, z, -x'
 '-y, -x, z'
 'y, x, z'
 '-y, x, -z'
 'y, -x, -z'
 '-x, -z, y'
 'x, -z, -y'
 'x, z, y'
 '-x, z, -y'
 '-z, -y, x'
 '-z, y, -x'
 'z, -y, -x'
 'z, y, x'
 '-x+1/2, -y+1/2, -z+1/2'
 'x+1/2, y+1/2, -z+1/2'
 'x+1/2, -y+1/2, z+1/2'
 '-x+1/2, y+1/2, z+1/2'
 '-z+1/2, -x+1/2, -y+1/2'
 '-z+1/2, x+1/2, y+1/2'
 'z+1/2, x+1/2, -y+1/2'
 'z+1/2, -x+1/2, y+1/2'
 '-y+1/2, -z+1/2, -x+1/2'
 'y+1/2, -z+1/2, x+1/2'
 '-y+1/2, z+1/2, x+1/2'
 'y+1/2, z+1/2, -x+1/2'
 '-y+1/2, -x+1/2, z+1/2'
 'y+1/2, x+1/2, z+1/2'
 '-y+1/2, x+1/2, -z+1/2'
 'y+1/2, -x+1/2, -z+1/2'
 '-x+1/2, -z+1/2, y+1/2'
 'x+1/2, -z+1/2, -y+1/2'
 'x+1/2, z+1/2, y+1/2'
 '-x+1/2, z+1/2, -y+1/2'
 '-z+1/2, -y+1/2, x+1/2'
 '-z+1/2, y+1/2, -x+1/2'
 'z+1/2, -y+1/2, -x+1/2'
 'z+1/2, y+1/2, x+1/2'
 
_cell_length_a                    38.880(5)
_cell_length_b                    38.880(5)
_cell_length_c                    38.880(5)
_cell_angle_alpha                 90
_cell_angle_beta                  90
_cell_angle_gamma                 90
_cell_volume                      58773(20)
_cell_formula_units_Z             4
_cell_measurement_temperature     293(2)
_cell_measurement_reflns_used     3841876
_cell_measurement_theta_min       0.87
_cell_measurement_theta_max       28.28
 
_exptl_crystal_description        cubic
_exptl_crystal_colour             black
_exptl_crystal_density_meas       ?
_exptl_crystal_density_method     ?
_exptl_crystal_density_diffrn     0.491          
_exptl_crystal_F_000              8528
_exptl_transmission_factor_min    ?
_exptl_transmission_factor_max    ?
_exptl_crystal_size_max           ?
_exptl_crystal_size_mid           ?
_exptl_crystal_size_min           ?
_exptl_absorpt_coefficient_mu     0.448
_shelx_estimated_absorpt_T_min    ?
_shelx_estimated_absorpt_T_max    ?
_exptl_absorpt_correction_type    ?
_exptl_absorpt_correction_T_min   ?
_exptl_absorpt_correction_T_max   ?
_exptl_absorpt_process_details    ?
_exptl_absorpt_special_details    ?
_diffrn_ambient_temperature       293(2)
_diffrn_radiation_wavelength      0.82656
_diffrn_radiation_type            'synchrotron'
_diffrn_source                    'PAL-XFEL'
_diffrn_measurement_device_type   'SFX measurement MX-225HS'
_diffrn_measurement_method        'Fixed-target system'
_diffrn_detector_area_resol_mean  ?
_diffrn_reflns_number             7289
_diffrn_reflns_av_unetI/netI      0.0727
_diffrn_reflns_av_R_equivalents   0.0622
_diffrn_reflns_limit_h_min        1
_diffrn_reflns_limit_h_max        43
_diffrn_reflns_limit_k_min        0
_diffrn_reflns_limit_k_max        30
_diffrn_reflns_limit_l_min        0
_diffrn_reflns_limit_l_max        30
_diffrn_reflns_theta_min          0.861
_diffrn_reflns_theta_max          28.088
_diffrn_reflns_theta_full         28.088
_diffrn_measured_fraction_theta_max   0.958
_diffrn_measured_fraction_theta_full  0.958
_diffrn_reflns_Laue_measured_fraction_max    0.958
_diffrn_reflns_Laue_measured_fraction_full   0.958
_diffrn_reflns_point_group_measured_fraction_max   0.958
_diffrn_reflns_point_group_measured_fraction_full  0.958
_reflns_number_total              4103
_reflns_number_gt                 2447
_reflns_threshold_expression      'I > 2\s(I)'
_reflns_Friedel_coverage          0.000
_reflns_Friedel_fraction_max      .
_reflns_Friedel_fraction_full     .
 
_reflns_special_details
;
 Reflections were merged by SHELXL according to the crystal
 class for the calculation of statistics and refinement.
 
 Structure factors included contributions from the .fab file.
 
 _reflns_Friedel_fraction is defined as the number of unique
 Friedel pairs measured divided by the number that would be
 possible theoretically, ignoring centric projections and
 systematic absences.
;
 
_computing_data_collection        ?
_computing_cell_refinement        ?
_computing_data_reduction         'CrystFEL (J. Appl. Cryst. 2012) and XPREP (Bruker, 2004)'
_computing_structure_solution     'SHELXT 2018/2 (Sheldrick, 2018)'
_computing_structure_refinement 'SHELXL-2018/3 (Sheldrick, 2018)'
_computing_molecular_graphics     ?
_computing_publication_material   ?
_refine_special_details           ?
_refine_ls_structure_factor_coef  Fsqd
_refine_ls_matrix_type            full
_refine_ls_weighting_scheme       calc
_refine_ls_weighting_details
'w=1/[\s^2^(Fo^2^)+(0.2000P)^2^] where P=(Fo^2^+2Fc^2^)/3'
_atom_sites_solution_primary      ?
_atom_sites_solution_secondary    ?
_atom_sites_solution_hydrogens    geom
_refine_ls_hydrogen_treatment     constr
_refine_ls_extinction_method      'SHELXL-2018/3 (Sheldrick 2018)'
_refine_ls_extinction_coef        0.00037(8)
_refine_ls_extinction_expression
 'Fc^*^=kFc[1+0.001xFc^2^\l^3^/sin(2\q)]^-1/4^'
_refine_ls_number_reflns          4103
_refine_ls_number_parameters      131
_refine_ls_number_restraints      155
_refine_ls_R_factor_all           0.1548
_refine_ls_R_factor_gt            0.1274
_refine_ls_wR_factor_ref          0.3671
_refine_ls_wR_factor_gt           0.3227
_refine_ls_goodness_of_fit_ref    1.266
_refine_ls_restrained_S_all       1.288
_refine_ls_shift/su_max           0.001
_refine_ls_shift/su_mean          0.000
 
loop_
 _atom_site_label
 _atom_site_type_symbol
 _atom_site_fract_x
 _atom_site_fract_y
 _atom_site_fract_z
 _atom_site_U_iso_or_equiv
 _atom_site_adp_type
 _atom_site_occupancy
 _atom_site_site_symmetry_order  
 _atom_site_calc_flag
 _atom_site_refinement_flags_posn
 _atom_site_refinement_flags_adp
 _atom_site_refinement_flags_occupancy
 _atom_site_disorder_assembly
 _atom_site_disorder_group
O3 O 0.2820(2) 0.7180(2) 0.2820(2) 0.114(3) Uani 1 6 d S TU P . .
O5 O 0.27870(19) 0.67270(16) 0.18501(17) 0.178(3) Uani 1 1 d . U . . .
C6 C 0.250000 0.6692(2) 0.1692(2) 0.172(6) Uani 1 2 d S TU P . .
C8 C 0.2220(4) 0.6337(2) 0.1241(2) 0.188(4) Uani 1 1 d . U . . .
H8 H 0.202398 0.646016 0.130055 0.226 Uiso 1 1 calc R U . . .
C7 C 0.250000 0.64100(17) 0.14100(17) 0.148(4) Uani 1 2 d S TU P . .
C9 C 0.2184(4) 0.6083(3) 0.0967(3) 0.207(5) Uani 1 1 d . U . . .
H9A H 0.197921 0.604360 0.085037 0.248 Uiso 1 1 calc R U . . .
O17 O 0.1627(7) 0.500000 0.000000 0.198(11) Uani 0.5 4 d DS TU P . .
C16 C 0.1895(5) 0.500000 0.000000 0.158(10) Uani 0.5 4 d DS TU P . .
C10 C 0.250000 0.5897(2) 0.0897(2) 0.191(7) Uani 1 2 d S TU P . .
C11 C 0.250000 0.56317(14) 0.06317(14) 0.183(6) Uani 1 2 d S TU P . .
C12 C 0.2510(4) 0.57359(17) 0.02821(15) 0.211(5) Uani 1 1 d . U . . .
C13 C 0.2511(4) 0.60864(16) 0.01825(18) 0.230(6) Uani 1 1 d . U . . .
H13 H 0.251102 0.627726 0.032662 0.276 Uiso 1 1 calc R U . . .
N14 N 0.2517(4) 0.5514(2) 0.000000 0.209(6) Uani 1 2 d S TU P . .
Fe15 Fe 0.23337(17) 0.500000 0.000000 0.160(4) Uani 0.5 4 d DS TU P . .
Zr1 Zr 0.29761(19) 0.70239(19) 0.23292(19) 0.145(2) Uani 0.663(15) 2 d S TU P . 1
O7 O 0.3503(4) 0.6928(5) 0.2540(5) 0.218(6) Uani 0.663(15) 1 d . U P . 1
O1 O 0.2347(4) 0.7090(5) 0.2347(4) 0.163(7) Uani 0.663(15) 2 d S TU P . 1
Zr2 Zr 0.28478(17) 0.71522(17) 0.2198(2) 0.102(2) Uani 0.337(15) 2 d S TU P . 2
O8 O 0.3395(4) 0.7124(5) 0.2422(5) 0.127(5) Uani 0.337(15) 1 d . U P . 2
O2 O 0.2475(3) 0.6811(4) 0.2475(3) 0.086(6) Uani 0.337(15) 2 d S TU P . 2
 
loop_
 _atom_site_aniso_label
 _atom_site_aniso_U_11
 _atom_site_aniso_U_22
 _atom_site_aniso_U_33
 _atom_site_aniso_U_23
 _atom_site_aniso_U_13
 _atom_site_aniso_U_12
O3 0.114(3) 0.114(3) 0.114(3) -0.039(4) 0.039(4) -0.039(4)
O5 0.191(5) 0.171(4) 0.172(4) -0.084(4) 0.078(4) -0.082(4)
C6 0.223(13) 0.146(6) 0.146(6) -0.059(7) 0.097(8) -0.097(8)
C8 0.314(13) 0.124(5) 0.127(6) -0.067(5) 0.028(7) -0.045(7)
C7 0.235(12) 0.104(4) 0.104(4) -0.047(5) 0.062(6) -0.062(6)
C9 0.357(16) 0.142(7) 0.122(6) -0.032(6) 0.006(8) -0.050(9)
O17 0.34(3) 0.099(13) 0.153(19) 0.000 0.000 0.000
C16 0.33(3) 0.088(15) 0.052(11) 0.000 0.000 0.000
C10 0.41(2) 0.082(4) 0.082(4) -0.002(5) -0.003(6) 0.003(6)
C11 0.414(19) 0.067(3) 0.067(3) -0.005(4) 0.004(5) -0.004(5)
C12 0.491(17) 0.073(4) 0.068(3) -0.012(3) -0.011(5) -0.013(6)
C13 0.55(2) 0.060(3) 0.084(3) 0.002(3) 0.020(7) 0.010(6)
N14 0.46(2) 0.079(4) 0.086(5) 0.000 0.000 -0.014(7)
Fe15 0.344(11) 0.0703(19) 0.0649(18) 0.000 0.000 0.000
Zr1 0.146(2) 0.146(2) 0.143(3) -0.073(2) 0.073(2) -0.067(3)
O7 0.152(8) 0.244(13) 0.258(12) 0.017(10) 0.068(8) -0.031(9)
O1 0.147(7) 0.196(17) 0.147(7) -0.073(10) 0.054(10) -0.073(10)
Zr2 0.103(3) 0.103(3) 0.102(3) -0.041(2) 0.041(2) -0.033(2)
O8 0.100(7) 0.141(9) 0.141(8) -0.015(7) 0.026(6) -0.029(6)
O2 0.097(7) 0.064(9) 0.097(7) -0.025(6) 0.039(7) -0.025(6)
 
_geom_special_details
;
 All esds (except the esd in the dihedral angle between two l.s. planes)
 are estimated using the full covariance matrix.  The cell esds are taken
 into account individually in the estimation of esds in distances, angles
 and torsion angles; correlations between esds in cell parameters are only
 used when they are defined by crystal symmetry.  An approximate (isotropic)
 treatment of cell esds is used for estimating esds involving l.s. planes.
;
 
loop_
 _geom_bond_atom_site_label_1
 _geom_bond_atom_site_label_2
 _geom_bond_distance
 _geom_bond_site_symmetry_2
 _geom_bond_publ_flag
O3 Zr1 2.092(4) . ?
O3 Zr1 2.092(4) 12_665 ?
O3 Zr1 2.092(4) 6_566 ?
O3 Zr2 2.422(10) 12_665 ?
O3 Zr2 2.422(10) 6_566 ?
O3 Zr2 2.422(10) . ?
O5 C6 1.282(8) . ?
O5 Zr2 2.149(6) . ?
O5 Zr1 2.311(8) . ?
C6 C7 1.550(14) . ?
C8 C7 1.301(12) . ?
C8 C9 1.460(12) . ?
C9 C10 1.452(15) . ?
O17 C16 1.040(19) . ?
C16 Fe15 1.706(19) . ?
C10 C11 1.457(15) . ?
C11 C12 1.419(8) . ?
C11 C12 1.419(8) 42_554 ?
C12 N14 1.397(8) . ?
C12 C13 1.417(9) . ?
C13 C13 1.419(14) 50 ?
N14 Fe15 2.079(10) 89_554 ?
N14 Fe15 2.120(9) . ?
Fe15 Fe15 1.293(13) 89_554 ?
Zr1 O1 2.00(3) 78_554 ?
Zr1 O7 2.238(17) . ?
Zr1 O7 2.238(17) 61_665 ?
Zr1 O1 2.46(2) . ?
Zr1 O1 2.46(2) 12_665 ?
Zr1 Zr1 3.557(4) 12_665 ?
Zr1 Zr1 3.557(4) 6_566 ?
Zr2 O2 2.241(10) . ?
Zr2 O2 2.241(10) 12_665 ?
Zr2 O8 2.301(18) 61_665 ?
Zr2 O8 2.302(18) . ?
Zr2 O2 2.328(19) 78_554 ?
Zr2 Zr2 2.716(15) 84_455 ?
Zr2 Zr2 2.716(15) 78_554 ?
Zr2 Zr2 3.572(7) 12_665 ?
Zr2 Zr2 3.572(7) 6_566 ?
O8 O2 1.76(3) 12_665 ?
 
loop_
 _geom_angle_atom_site_label_1
 _geom_angle_atom_site_label_2
 _geom_angle_atom_site_label_3
 _geom_angle
 _geom_angle_site_symmetry_1
 _geom_angle_site_symmetry_3
 _geom_angle_publ_flag
Zr1 O3 Zr1 116.4(3) . 12_665 ?
Zr1 O3 Zr1 116.4(3) . 6_566 ?
Zr1 O3 Zr1 116.4(3) 12_665 6_566 ?
Zr1 O3 Zr2 108.5(5) . 12_665 ?
Zr1 O3 Zr2 20.6(2) 12_665 12_665 ?
Zr1 O3 Zr2 108.5(5) 6_566 12_665 ?
Zr1 O3 Zr2 108.5(5) . 6_566 ?
Zr1 O3 Zr2 108.5(5) 12_665 6_566 ?
Zr1 O3 Zr2 20.61(19) 6_566 6_566 ?
Zr2 O3 Zr2 95.0(5) 12_665 6_566 ?
Zr2 O3 Zr2 95.0(5) 12_665 . ?
Zr2 O3 Zr2 95.0(5) 6_566 . ?
C6 O5 Zr2 118.7(7) . . ?
C6 O5 Zr1 135.8(7) . . ?
O5 C6 O5 131.0(11) . 42_554 ?
O5 C6 C7 114.5(5) . . ?
O5 C6 C7 114.5(5) 42_554 . ?
C7 C8 C9 126.6(12) . . ?
C8 C7 C8 118.6(11) . 42_554 ?
C8 C7 C6 120.7(6) . . ?
C8 C7 C6 120.7(6) 42_554 . ?
C10 C9 C8 113.2(13) . . ?
O17 C16 Fe15 180.0 . . ?
C9 C10 C9 121.8(13) . 42_554 ?
C9 C10 C11 119.1(6) . . ?
C9 C10 C11 119.1(6) 42_554 . ?
C12 C11 C12 123.2(8) . 42_554 ?
C12 C11 C10 118.4(4) . . ?
C12 C11 C10 118.4(4) 42_554 . ?
N14 C12 C13 112.4(6) . . ?
N14 C12 C11 125.2(6) . . ?
C13 C12 C11 122.5(6) . . ?
C12 C13 C13 105.9(4) . 50 ?
C12 N14 C12 103.5(7) . 50 ?
C12 N14 Fe15 126.9(5) . 89_554 ?
C12 N14 Fe15 126.9(5) 50 89_554 ?
C12 N14 Fe15 125.2(6) . . ?
C12 N14 Fe15 125.2(6) 50 . ?
Fe15 N14 Fe15 35.9(4) 89_554 . ?
Fe15 Fe15 C16 180.0 89_554 . ?
Fe15 Fe15 N14 73.8(5) 89_554 89_554 ?
C16 Fe15 N14 106.2(5) . 89_554 ?
Fe15 Fe15 N14 73.8(5) 89_554 43 ?
C16 Fe15 N14 106.2(5) . 43 ?
N14 Fe15 N14 147.6(10) 89_554 43 ?
Fe15 Fe15 N14 70.3(5) 89_554 51_565 ?
C16 Fe15 N14 109.7(5) . 51_565 ?
N14 Fe15 N14 84.62(11) 89_554 51_565 ?
N14 Fe15 N14 84.62(11) 43 51_565 ?
Fe15 Fe15 N14 70.3(5) 89_554 . ?
C16 Fe15 N14 109.7(5) . . ?
N14 Fe15 N14 84.62(11) 89_554 . ?
N14 Fe15 N14 84.62(11) 43 . ?
N14 Fe15 N14 140.7(9) 51_565 . ?
O1 Zr1 O3 93.4(7) 78_554 . ?
O1 Zr1 O7 148.0(4) 78_554 . ?
O3 Zr1 O7 88.9(6) . . ?
O1 Zr1 O7 148.0(4) 78_554 61_665 ?
O3 Zr1 O7 88.9(6) . 61_665 ?
O7 Zr1 O7 63.9(9) . 61_665 ?
O1 Zr1 O5 74.9(4) 78_554 61_665 ?
O3 Zr1 O5 141.9(3) . 61_665 ?
O7 Zr1 O5 83.8(5) . 61_665 ?
O7 Zr1 O5 120.2(5) 61_665 61_665 ?
O1 Zr1 O5 74.9(4) 78_554 . ?
O3 Zr1 O5 141.9(3) . . ?
O7 Zr1 O5 120.2(5) . . ?
O7 Zr1 O5 83.8(5) 61_665 . ?
O5 Zr1 O5 70.6(3) 61_665 . ?
O1 Zr1 O1 47.5(8) 78_554 . ?
O3 Zr1 O1 69.8(5) . . ?
O7 Zr1 O1 156.5(6) . . ?
O7 Zr1 O1 104.6(8) 61_665 . ?
O5 Zr1 O1 119.1(8) 61_665 . ?
O5 Zr1 O1 76.0(4) . . ?
O1 Zr1 O1 47.5(8) 78_554 12_665 ?
O3 Zr1 O1 69.8(5) . 12_665 ?
O7 Zr1 O1 104.6(8) . 12_665 ?
O7 Zr1 O1 156.5(6) 61_665 12_665 ?
O5 Zr1 O1 76.0(4) 61_665 12_665 ?
O5 Zr1 O1 119.1(8) . 12_665 ?
O1 Zr1 O1 78.0(11) . 12_665 ?
O1 Zr1 Zr1 83.4(4) 78_554 12_665 ?
O3 Zr1 Zr1 31.78(15) . 12_665 ?
O7 Zr1 Zr1 81.9(4) . 12_665 ?
O7 Zr1 Zr1 112.8(4) 61_665 12_665 ?
O5 Zr1 Zr1 110.17(15) 61_665 12_665 ?
O5 Zr1 Zr1 157.4(3) . 12_665 ?
O1 Zr1 Zr1 84.6(3) . 12_665 ?
O1 Zr1 Zr1 43.7(5) 12_665 12_665 ?
O1 Zr1 Zr1 83.4(4) 78_554 6_566 ?
O3 Zr1 Zr1 31.78(15) . 6_566 ?
O7 Zr1 Zr1 112.8(4) . 6_566 ?
O7 Zr1 Zr1 81.9(4) 61_665 6_566 ?
O5 Zr1 Zr1 157.4(3) 61_665 6_566 ?
O5 Zr1 Zr1 110.18(15) . 6_566 ?
O1 Zr1 Zr1 43.7(5) . 6_566 ?
O1 Zr1 Zr1 84.6(3) 12_665 6_566 ?
Zr1 Zr1 Zr1 60.000(1) 12_665 6_566 ?
Zr1 O1 Zr1 130.8(7) 84_455 . ?
Zr1 O1 Zr1 130.8(7) 84_455 6_566 ?
Zr1 O1 Zr1 92.6(10) . 6_566 ?
O5 Zr2 O5 76.9(3) 61_665 . ?
O5 Zr2 O2 149.9(5) 61_665 . ?
O5 Zr2 O2 77.0(3) . . ?
O5 Zr2 O2 77.0(3) 61_665 12_665 ?
O5 Zr2 O2 149.9(5) . 12_665 ?
O2 Zr2 O2 122.4(8) . 12_665 ?
O5 Zr2 O8 107.7(5) 61_665 61_665 ?
O5 Zr2 O8 62.2(5) . 61_665 ?
O2 Zr2 O8 45.6(8) . 61_665 ?
O2 Zr2 O8 112.8(8) 12_665 61_665 ?
O5 Zr2 O8 62.2(5) 61_665 . ?
O5 Zr2 O8 107.7(5) . . ?
O2 Zr2 O8 112.8(8) . . ?
O2 Zr2 O8 45.6(8) 12_665 . ?
O8 Zr2 O8 76.7(9) 61_665 . ?
O5 Zr2 O2 87.0(4) 61_665 78_554 ?
O5 Zr2 O2 87.0(4) . 78_554 ?
O2 Zr2 O2 106.4(6) . 78_554 ?
O2 Zr2 O2 106.4(6) 12_665 78_554 ?
O8 Zr2 O2 140.3(5) 61_665 78_554 ?
O8 Zr2 O2 140.3(5) . 78_554 ?
O5 Zr2 O3 131.1(4) 61_665 . ?
O5 Zr2 O3 131.1(4) . . ?
O2 Zr2 O3 61.2(4) . . ?
O2 Zr2 O3 61.2(4) 12_665 . ?
O8 Zr2 O3 70.5(5) 61_665 . ?
O8 Zr2 O3 70.5(5) . . ?
O2 Zr2 O3 126.7(5) 78_554 . ?
O5 Zr2 Zr2 135.8(7) 61_665 84_455 ?
O5 Zr2 Zr2 84.2(3) . 84_455 ?
O2 Zr2 Zr2 55.0(5) . 84_455 ?
O2 Zr2 Zr2 125.4(5) 12_665 84_455 ?
O8 Zr2 Zr2 97.6(6) 61_665 84_455 ?
O8 Zr2 Zr2 161.5(5) . 84_455 ?
O2 Zr2 Zr2 52.1(4) 78_554 84_455 ?
O3 Zr2 Zr2 91.0(2) . 84_455 ?
O5 Zr2 Zr2 84.2(3) 61_665 78_554 ?
O5 Zr2 Zr2 135.8(7) . 78_554 ?
O2 Zr2 Zr2 125.4(5) . 78_554 ?
O2 Zr2 Zr2 55.0(5) 12_665 78_554 ?
O8 Zr2 Zr2 161.5(5) 61_665 78_554 ?
O8 Zr2 Zr2 97.6(6) . 78_554 ?
O2 Zr2 Zr2 52.1(4) 78_554 78_554 ?
O3 Zr2 Zr2 91.0(2) . 78_554 ?
Zr2 Zr2 Zr2 82.2(6) 84_455 78_554 ?
O5 Zr2 Zr2 111.55(16) 61_665 12_665 ?
O5 Zr2 Zr2 171.50(16) . 12_665 ?
O2 Zr2 Zr2 94.5(3) . 12_665 ?
O2 Zr2 Zr2 37.2(3) 12_665 12_665 ?
O8 Zr2 Zr2 112.7(4) 61_665 12_665 ?
O8 Zr2 Zr2 76.4(4) . 12_665 ?
O2 Zr2 Zr2 94.4(3) 78_554 12_665 ?
O3 Zr2 Zr2 42.5(2) . 12_665 ?
Zr2 Zr2 Zr2 89.998(1) 84_455 12_665 ?
Zr2 Zr2 Zr2 48.9(3) 78_554 12_665 ?
O5 Zr2 Zr2 171.50(16) 61_665 6_566 ?
O5 Zr2 Zr2 111.56(16) . 6_566 ?
O2 Zr2 Zr2 37.2(3) . 6_566 ?
O2 Zr2 Zr2 94.5(3) 12_665 6_566 ?
O8 Zr2 Zr2 76.4(4) 61_665 6_566 ?
O8 Zr2 Zr2 112.7(4) . 6_566 ?
O2 Zr2 Zr2 94.4(3) 78_554 6_566 ?
O3 Zr2 Zr2 42.5(2) . 6_566 ?
Zr2 Zr2 Zr2 48.9(3) 84_455 6_566 ?
Zr2 Zr2 Zr2 89.998(1) 78_554 6_566 ?
Zr2 Zr2 Zr2 59.998(1) 12_665 6_566 ?
O2 O8 Zr2 65.4(8) 12_665 . ?
O8 O2 O8 90.0(16) 61_665 6_566 ?
O8 O2 Zr2 140.2(12) 61_665 6_566 ?
O8 O2 Zr2 69.0(6) 6_566 6_566 ?
O8 O2 Zr2 69.0(6) 61_665 . ?
O8 O2 Zr2 140.2(12) 6_566 . ?
Zr2 O2 Zr2 105.7(7) 6_566 . ?
O8 O2 Zr2 135.0(8) 61_665 84_455 ?
O8 O2 Zr2 135.0(8) 6_566 84_455 ?
Zr2 O2 Zr2 72.9(7) 6_566 84_455 ?
Zr2 O2 Zr2 72.9(7) . 84_455 ?
 
_refine_diff_density_max    0.865
_refine_diff_density_min   -0.813
_refine_diff_density_rms    0.105

_shelx_res_file
;
TITL shelx_time1d75_a.res in Im-3m
    shelx_time1d75_a_sq.res
    created by SHELXL-2018/3 at 22:57:22 on 19-Dec-2022
REM Old TITL shelx_time1d75 in Im-3m
REM SHELXT solution in Im-3m: R1 0.552, Rweak 0.248, Alpha 0.135
REM <I/s>   0.000 for    0 systematic absences,  Orientation as input
REM Formula found by SHELXT:  C144 N48 O46 Fe3 Zr12
CELL  0.82656  38.8800  38.8800  38.8800   90.000   90.000   90.000
ZERR    4.000   0.0045   0.0045   0.0045    0.000    0.000    0.000
LATT  2
SYMM -X, -Y, Z
SYMM -X, Y, -Z
SYMM X, -Y, -Z
SYMM Z, X, Y
SYMM Z, -X, -Y
SYMM -Z, -X, Y
SYMM -Z, X, -Y
SYMM Y, Z, X
SYMM -Y, Z, -X
SYMM Y, -Z, -X
SYMM -Y, -Z, X
SYMM Y, X, -Z
SYMM -Y, -X, -Z
SYMM Y, -X, Z
SYMM -Y, X, Z
SYMM X, Z, -Y
SYMM -X, Z, Y
SYMM -X, -Z, -Y
SYMM X, -Z, Y
SYMM Z, Y, -X
SYMM Z, -Y, X
SYMM -Z, Y, X
SYMM -Z, -Y, -X
SFAC C H N O FE ZR
DISP $C  0.00511  0.00239 15.74444!source kissel
DISP $H -0.00002  0.00000  0.66615!source kissel
DISP $N  0.00955  0.00480 28.17579!source kissel
DISP $O  0.01604  0.00875 47.81841!source kissel
DISP $Fe  0.35610  1.11842 5271.23871!source kissel
DISP $Zr -1.45491  0.75288 3671.72661!source kissel
UNIT 588 288 48 268 12 48
ACTA
L.S. 5 0  207
BOND
DFIX 1.71 0.02 Fe15 C16
DFIX 1.1 0.02 C16 O17
SIMU 0.05
DELU 0.05
ISOR 0.01 0.02 O5 O7 O8
FMAP 2
PLAN 20
ABIN
LIST 4
WGHT    0.200000
EXTI    0.000365
FVAR       0.07725   0.66342
O3    4    0.281974    0.718026    0.281974    10.16667    0.11443    0.11443 =
         0.11443   -0.03942    0.03942   -0.03942
O5    4    0.278703    0.672700    0.185009    11.00000    0.19087    0.17149 =
         0.17181   -0.08417    0.07758   -0.08249
C6    1    0.250000    0.669184    0.169184    10.50000    0.22251    0.14612 =
         0.14612   -0.05925    0.09658   -0.09658
C8    1    0.222048    0.633742    0.124106    11.00000    0.31387    0.12397 =
         0.12729   -0.06692    0.02788   -0.04489
AFIX  43
H8    2    0.202398    0.646016    0.130055    11.00000   -1.20000
AFIX   0
C7    1    0.250000    0.640996    0.140996    10.50000    0.23494    0.10441 =
         0.10441   -0.04744    0.06206   -0.06206
C9    1    0.218408    0.608273    0.096748    11.00000    0.35707    0.14185 =
         0.12190   -0.03183    0.00606   -0.05021
AFIX  43
H9A   2    0.197921    0.604360    0.085037    11.00000   -1.20000
AFIX   0
O17   4    0.162749    0.500000    0.000000    10.12500    0.34283    0.09938 =
         0.15321    0.00000    0.00000    0.00000
C16   1    0.189494    0.500000    0.000000    10.12500    0.33360    0.08753 =
         0.05236    0.00000    0.00000    0.00000
C10   1    0.250000    0.589678    0.089678    10.50000    0.40924    0.08172 =
         0.08172   -0.00176   -0.00298    0.00298
C11   1    0.250000    0.563171    0.063171    10.50000    0.41381    0.06705 =
         0.06705   -0.00515    0.00434   -0.00434
C12   1    0.250996    0.573591    0.028214    11.00000    0.49118    0.07337 =
         0.06757   -0.01220   -0.01146   -0.01251
C13   1    0.251063    0.608638    0.018247    11.00000    0.54769    0.05988 =
         0.08367    0.00208    0.02026    0.01038
AFIX  43
H13   2    0.251102    0.627726    0.032662    11.00000   -1.20000
AFIX   0
N14   3    0.251721    0.551356    0.000000    10.50000    0.46081    0.07908 =
         0.08611    0.00000    0.00000   -0.01353
FE15  5    0.233368    0.500000    0.000000    10.12500    0.34354    0.07028 =
         0.06491    0.00000    0.00000    0.00000
PART 1
ZR1   6    0.297611    0.702389    0.232915    20.50000    0.14582    0.14582 =
         0.14336   -0.07292    0.07292   -0.06666
O7    4    0.350289    0.692768    0.254007    21.00000    0.15218    0.24396 =
         0.25844    0.01672    0.06764   -0.03105
O1    4    0.234682    0.709010    0.234682    20.50000    0.14690    0.19561 =
         0.14690   -0.07329    0.05364   -0.07329
PART 0
PART 2
ZR2   6    0.284782    0.715218    0.219814   -20.50000    0.10268    0.10268 =
         0.10204   -0.04138    0.04138   -0.03262
O8    4    0.339491    0.712430    0.242246   -21.00000    0.10005    0.14138 =
         0.14099   -0.01528    0.02606   -0.02942
O2    4    0.247503    0.681069    0.247503   -20.50000    0.09682    0.06419 =
         0.09682   -0.02495    0.03900   -0.02495
PART 0
HKLF 4


REM  shelx_time1d75_a.res in Im-3m
REM wR2 = 0.3671, GooF = S = 1.266, Restrained GooF = 1.288 for all data
REM R1 = 0.1274 for 2447 Fo > 4sig(Fo) and 0.1548 for all 4103 data
REM 131 parameters refined using 155 restraints

END

WGHT      0.2000      0.0000

REM Highest difference peak  0.865,  deepest hole -0.813,  1-sigma level  0.105
Q1    1   0.1749  0.5000  0.0000  10.25000  0.05    0.81
Q2    1   0.3525  0.7391  0.2609  10.50000  0.05    0.70
Q3    1   0.3570  0.7321  0.2679  10.50000  0.05    0.64
Q4    1   0.2454  0.6678  0.2454  10.50000  0.05    0.59
Q5    1   0.2995  0.7005  0.2707  10.50000  0.05    0.54
Q6    1   0.3530  0.7031  0.2561  11.00000  0.05    0.53
Q7    1   0.3682  0.6998  0.2385  11.00000  0.05    0.45
Q8    1   0.3175  0.6826  0.2759  10.50000  0.05    0.45
Q9    1   0.2659  0.7043  0.1989  11.00000  0.05    0.41
Q10   1   0.2500  0.5000  0.0000  10.12500  0.05    0.38
Q11   1   0.2938  0.7062  0.3243  10.50000  0.05    0.38
Q12   1   0.3405  0.6953  0.2141  11.00000  0.05    0.38
Q13   1   0.3436  0.6932  0.2285  11.00000  0.05    0.37
Q14   1   0.2402  0.5889  0.1336  11.00000  0.05    0.37
Q15   1   0.2160  0.5520  0.0195  11.00000  0.05    0.37
Q16   1   0.2412  0.6990  0.2022  11.00000  0.05    0.36
Q17   1   0.2716  0.6087  0.0000  10.50000  0.05    0.35
Q18   1   0.2346  0.6340  0.0000  10.50000  0.05    0.34
Q19   1   0.2495  0.6974  0.2560  11.00000  0.05    0.34
Q20   1   0.5000  0.5000  0.2323  10.12500  0.05    0.33
;
_shelx_res_checksum   62602

_shelx_hkl_file
;
   1   1   0  -20.31   87.23
   2   0   0 7062.85  206.35
   2   1   1 2769.59   77.28
   2   2   0 6647.13  154.57
   2   2   2 9999.00  623.04
   3   1   0  604.55   23.61
   3   1   2  344.06   32.69
   3   2   1  259.47   30.44
   3   3   0  136.59   38.35
   3   3   2  316.98   34.23
   4   0   0 8507.55  236.39
   4   1   1  876.72   45.13
   4   1   3   92.29    5.58
   4   2   0 1686.15   64.87
   4   2   2 2163.91  125.47
   4   3   1   95.30    6.65
   4   3   3 -109.56   17.38
   4   4   0  657.29   65.77
   4   4   2  434.35   48.74
   4   4   4 1936.03  199.28
   5   1   0   44.77   14.26
   5   1   2  -72.25    3.16
   5   1   4  574.64   10.48
   5   2   1  -62.92    5.86
   5   2   3  295.56   10.93
   5   3   0 -223.02   14.28
   5   3   2  296.87   11.17
   5   3   4  -74.60   12.35
   5   4   1  574.36   10.98
   5   4   3  -68.74   13.53
   5   5   0  436.75   39.13
   5   5   2  759.74   37.50
   5   5   4   50.58    6.88
   6   0   0 4835.09  243.94
   6   1   1 1332.71   41.27
   6   1   3 -142.21    7.47
   6   1   5  381.61   19.11
   6   2   0  614.68   14.19
   6   2   2  710.31   41.37
   6   2   4  308.73   21.64
   6   3   1 -126.89    6.89
   6   3   3   10.25    3.33
   6   3   5  275.04   12.60
   6   4   0   47.53   21.87
   6   4   2  324.84   26.11
   6   4   4  239.14   19.96
   6   5   1  361.39   15.55
   6   5   3  286.24   25.27
   6   5   5  467.90   33.35
   6   6   0  957.45   74.82
   6   6   2  193.95   20.67
   6   6   4 1508.62   99.22
   6   6   6  664.88   87.86
   7   1   0  -76.16    6.28
   7   1   2   26.99    2.42
   7   1   4    3.12    3.70
   7   1   6  -71.32    3.96
   7   2   1   33.77    2.54
   7   2   3   78.41    4.05
   7   2   5  307.21   19.25
   7   3   0  107.90    3.19
   7   3   2   68.20    3.76
   7   3   4  199.40   19.09
   7   3   6 1126.70   33.28
   7   4   1   -3.50    2.57
   7   4   3  174.46   10.21
   7   4   5  380.38   10.58
   7   5   0  535.13   27.47
   7   5   2  331.16   22.69
   7   5   4  380.74   10.38
   7   5   6  183.31   24.52
   7   6   1  -66.15    4.39
   7   6   3 1146.74   38.29
   7   6   5  201.13   28.25
   7   7   0 2360.85  120.21
   7   7   2 2328.97  107.92
   7   7   4  906.55   64.83
   7   7   6   96.19    6.18
   8   0   0 3400.09  195.53
   8   1   1  994.06   30.72
   8   1   3  185.01    6.94
   8   1   5  562.85   10.58
   8   1   7   86.97    8.69
   8   2   0 1606.04   75.03
   8   2   2  597.43   38.64
   8   2   4 1036.09   81.70
   8   2   6  491.87   53.38
   8   3   1  181.26    9.51
   8   3   3 -187.51   10.89
   8   3   5  279.94   14.80
   8   3   7  839.20   42.78
   8   4   0  781.43   62.13
   8   4   2 1182.42   88.55
   8   4   4 1795.98  101.06
   8   4   6   18.83    5.13
   8   5   1  558.00   11.52
   8   5   3  296.85   12.99
   8   5   5  487.39   34.68
   8   5   7  496.51   26.00
   8   6   0  103.33   14.31
   8   6   2  363.43   39.76
   8   6   4   11.01    6.24
   8   6   6  566.53   47.37
   8   7   1   65.58    9.32
   8   7   3  821.52   46.79
   8   7   5  485.05   27.92
   8   7   7  581.08   36.63
   8   8   0  468.66   32.05
   8   8   2  399.88   32.60
   8   8   4  304.09   29.65
   8   8   6  771.14   54.39
   8   8   8  786.17   91.35
   9   1   0  377.68   23.84
   9   1   2  210.51   16.77
   9   1   4  384.09   13.62
   9   1   6   41.50    2.79
   9   1   8   28.70   14.18
   9   2   1  217.17   18.52
   9   2   3  527.13    9.57
   9   2   5  -99.09    7.27
   9   2   7  333.57   15.72
   9   3   0  360.82    7.02
   9   3   2  559.62   26.88
   9   3   4 -182.21    6.74
   9   3   6   99.61    8.30
   9   3   8  353.19   17.35
   9   4   1  388.16   17.16
   9   4   3 -195.73    6.98
   9   4   5   32.84    6.16
   9   4   7  181.27   12.73
   9   5   0   54.25   14.42
   9   5   2  -88.83    6.15
   9   5   4   35.06    6.82
   9   5   6  189.16   14.10
   9   5   8  502.49   24.92
   9   6   1   51.46    4.52
   9   6   3   82.23    3.58
   9   6   5  174.48   12.44
   9   6   7   66.15    9.81
   9   7   0  352.99   23.53
   9   7   2  338.14   17.67
   9   7   4  145.12    7.75
   9   7   6   54.02    3.96
   9   7   8  353.63   23.48
   9   8   1   12.15    2.19
   9   8   3  325.56   18.14
   9   8   5  471.54   22.39
   9   8   7  342.27   18.87
   9   9   0 1746.96   97.55
   9   9   2 1697.58   56.29
   9   9   4 1050.03   57.85
   9   9   6  225.13   15.74
   9   9   8   68.00    4.31
  10   0   0 1519.88  114.46
  10   1   1   97.30   15.42
  10   1   3  265.87   16.98
  10   1   5   91.74    2.82
  10   1   7   90.48    4.86
  10   1   9   44.02    3.50
  10   2   0 1894.83   97.35
  10   2   2  142.69   25.61
  10   2   4  662.74   48.09
  10   2   6  438.15   40.70
  10   2   8  289.08   16.18
  10   3   1  214.31   16.21
  10   3   3  291.62   15.47
  10   3   5  271.24   12.43
  10   3   7  351.91   21.76
  10   3   9  265.68   14.69
  10   4   0 1452.49   77.26
  10   4   2  695.86   48.33
  10   4   4  832.36   57.23
  10   4   6    9.03    4.08
  10   4   8   18.16    3.50
  10   5   1   90.50    3.70
  10   5   3  278.75   18.50
  10   5   5  630.11   40.77
  10   5   7  348.51   21.64
  10   5   9  223.08   12.14
  10   6   0 1255.10   74.84
  10   6   2  438.90   30.69
  10   6   4    4.13    3.01
  10   6   6   93.41    8.72
  10   6   8   21.42    3.64
  10   7   1   79.21    4.54
  10   7   3  431.78   43.30
  10   7   5  343.03   20.98
  10   7   7  131.26    8.96
  10   7   9  279.81   20.28
  10   8   0  487.90   28.70
  10   8   2  307.70   18.06
  10   8   4   17.09    2.98
  10   8   6   23.43    3.94
  10   8   8  170.58   16.00
  10   9   1   41.55    4.58
  10   9   3  250.51   14.30
  10   9   5  269.73   22.23
  10   9   7  302.20   20.65
  10   9   9  120.23    7.71
  10  10   0  307.03   30.78
  10  10   2  476.35   33.71
  10  10   4   76.64    7.74
  10  10   6  179.80   15.89
  10  10   8  112.11   10.82
  10  10  10  211.97   22.47
  11   1   0   62.74    2.53
  11   1   2   97.14    3.42
  11   1   4    8.11    2.01
  11   1   6   -6.84    1.62
  11   1   8  -45.75    2.36
  11   1  10   42.00    2.39
  11   2   1   89.89    2.77
  11   2   3  287.50   11.82
  11   2   5   44.70    4.13
  11   2   7  320.49   13.51
  11   2   9   60.05    5.27
  11   3   0  577.28   21.53
  11   3   2  279.29   14.88
  11   3   4   34.05    3.43
  11   3   6   36.80    1.96
  11   3   8    2.44    2.59
  11   3  10   70.45    3.74
  11   4   1    6.54    1.70
  11   4   3   32.33    3.82
  11   4   5    2.70    6.63
  11   4   7    4.52    5.22
  11   4   9   84.33    5.92
  11   5   0  202.43   10.26
  11   5   2   52.11   10.39
  11   5   4   -7.03    2.08
  11   5   6   -8.75    5.92
  11   5   8   51.23    6.59
  11   5  10  212.70   15.80
  11   6   1   -4.26    5.48
  11   6   3   33.46    1.97
  11   6   5   -0.99    8.42
  11   6   7   -1.38    1.55
  11   6   9   42.18    3.31
  11   7   0  437.72   22.50
  11   7   2  318.27   15.35
  11   7   4   -1.26    3.74
  11   7   6   -3.02    2.48
  11   7   8   86.92    5.90
  11   7  10  167.53   13.48
  11   8   1  -44.54    2.50
  11   8   3    2.84    2.11
  11   8   5   42.49    3.77
  11   8   7   87.18    6.70
  11   8   9   21.43    2.40
  11   9   0   31.37    3.07
  11   9   2   60.59    5.23
  11   9   4   64.64    3.53
  11   9   6   39.43    3.65
  11   9   8   21.90    2.26
  11   9  10  128.20   16.63
  11  10   1   38.18    1.84
  11  10   3   66.63    4.82
  11  10   5  177.63   11.37
  11  10   7  182.30   14.64
  11  10   9  111.11   10.21
  11  11   0  186.64   15.46
  11  11   2  264.44   18.70
  11  11   4  190.84    9.58
  11  11   6  185.47    9.77
  11  11   8   67.38    4.26
  11  11  10  -82.31    8.14
  12   0   0   37.99    8.87
  12   1   1  126.14    5.85
  12   1   3  181.58    8.65
  12   1   5   79.19    2.91
  12   1   7    0.77    1.90
  12   1   9   21.81    1.30
  12   1  11   21.57    1.91
  12   2   0 2390.49   91.30
  12   2   2 1420.61   56.45
  12   2   4  857.67   53.48
  12   2   6  589.93   38.63
  12   2   8   62.30    5.45
  12   2  10   11.38    2.28
  12   3   1  184.21   10.77
  12   3   3  220.82   12.63
  12   3   5  322.82   13.17
  12   3   7  162.06    9.57
  12   3   9   94.10    5.28
  12   3  11   32.89    1.45
  12   4   0   53.07   13.72
  12   4   2  781.95   47.08
  12   4   4  351.48   22.00
  12   4   6   33.11    4.57
  12   4   8   32.57   13.35
  12   4  10    0.78    1.86
  12   5   1   84.31    6.79
  12   5   3  369.46   19.36
  12   5   5  594.89   27.79
  12   5   7  246.97   11.70
  12   5   9   53.56    3.61
  12   5  11  175.36   11.36
  12   6   0  663.87   36.00
  12   6   2  602.44   40.14
  12   6   4   35.30    3.76
  12   6   6    9.52    5.14
  12   6   8   10.43   10.70
  12   6  10   57.92    4.15
  12   7   1    3.27    2.05
  12   7   3  166.07   10.06
  12   7   5  247.28   14.97
  12   7   7   59.14    5.58
  12   7   9   75.66    4.72
  12   7  11  148.84   11.13
  12   8   0   11.41    3.97
  12   8   2   49.89    5.31
  12   8   4   15.86    1.76
  12   8   6   -4.93    1.40
  12   8   8    8.93    1.62
  12   8  10   32.38    4.15
  12   9   1   19.22    1.31
  12   9   3   92.21    4.28
  12   9   5   52.79    4.45
  12   9   7   85.04    6.78
  12   9   9   22.59    2.58
  12   9  11   -2.70    9.35
  12  10   0   77.82    6.94
  12  10   2   10.62    2.21
  12  10   4   21.79   20.43
  12  10   6   63.56    5.35
  12  10   8   34.55    3.26
  12  10  10  -74.08    7.01
  12  11   1   21.33    2.10
  12  11   3   33.26    1.57
  12  11   5  191.87   14.72
  12  11   7  139.84    8.70
  12  11   9  -19.81    8.00
  12  11  11  -61.40    5.43
  12  12   0 1624.54  107.51
  12  12   2  754.27   54.60
  12  12   4  606.56   46.47
  12  12   6  255.18   19.60
  12  12   8  150.34   27.60
  12  12  10  -68.60    5.72
  12  12  12   56.08    8.21
  13   1   0  287.99    7.97
  13   1   2  261.81    7.99
  13   1   4   40.96    5.47
  13   1   6   41.60    3.71
  13   1   8   35.17    2.19
  13   1  10   31.99    2.59
  13   1  12   16.52    2.35
  13   2   1  248.35    7.86
  13   2   3  113.09    5.58
  13   2   5  694.00   28.36
  13   2   7  168.35    6.82
  13   2   9   29.82    6.69
  13   2  11  196.97   11.62
  13   3   0  113.42    6.93
  13   3   2  110.60    8.86
  13   3   4   84.24    5.30
  13   3   6   17.95    1.71
  13   3   8   -0.89    1.26
  13   3  10    8.67    1.23
  13   3  12   22.97    4.30
  13   4   1   41.17    4.64
  13   4   3   86.63    5.09
  13   4   5  255.84   11.46
  13   4   7  138.99    7.43
  13   4   9   26.93    2.10
  13   4  11   15.64    2.23
  13   5   0  724.05   27.25
  13   5   2  669.66   24.50
  13   5   4  256.98   12.04
  13   5   6   29.18    2.49
  13   5   8   -1.30    1.35
  13   5  10   21.52    2.31
  13   5  12   38.55   10.01
  13   6   1   48.47    3.36
  13   6   3   16.92    1.42
  13   6   5   27.65    1.66
  13   6   7   13.97    1.52
  13   6   9    1.65    1.28
  13   6  11   17.75    4.43
  13   7   0  113.85    6.49
  13   7   2  170.36    9.35
  13   7   4  134.24    7.51
  13   7   6   16.74    1.87
  13   7   8    4.08    1.43
  13   7  10    9.66    1.67
  13   7  12  339.87   14.10
  13   8   1   41.72    2.63
  13   8   3    6.62    3.18
  13   8   5   -1.86    1.27
  13   8   7    3.27    1.53
  13   8   9    2.50    1.38
  13   8  11  141.76   10.23
  13   9   0    7.77    2.40
  13   9   2   20.62    2.31
  13   9   4   31.09    2.91
  13   9   6    2.13    1.56
  13   9   8    9.55    3.30
  13   9  10  -36.93    8.44
  13   9  12    0.53    6.28
  13  10   1   28.35    1.64
  13  10   3   13.12    4.30
  13  10   5   21.91    4.01
  13  10   7   14.10    2.40
  13  10   9  -27.04    8.93
  13  10  11   13.55    7.09
  13  11   0  344.24   20.36
  13  11   2  192.25   15.17
  13  11   4   12.64    1.70
  13  11   6   17.66    3.02
  13  11   8  157.61   12.33
  13  11  10   21.32    7.90
  13  11  12    2.42    1.42
  13  12   1   14.73    1.66
  13  12   3   18.78    1.40
  13  12   5   46.62    8.26
  13  12   7  327.56   12.52
  13  12   9    3.42    5.36
  13  12  11   -0.70    1.47
  13  13   0 1029.79   61.46
  13  13   2  687.90   43.42
  13  13   4  296.75   12.39
  13  13   6   78.62    7.92
  13  13   8   54.28    5.94
  13  13  10  178.12   12.75
  13  13  12   63.27    6.44
  14   0   0 1340.24   99.35
  14   1   1   21.69    1.72
  14   1   3  125.24    6.36
  14   1   5   20.82    3.01
  14   1   7    8.86    1.35
  14   1   9   15.55    4.62
  14   1  11    4.63    1.50
  14   1  13  220.02    9.90
  14   2   0 1364.13   60.78
  14   2   2   79.04    4.55
  14   2   4 1131.18   54.96
  14   2   6   46.60    2.78
  14   2   8    9.09    3.43
  14   2  10  476.65   44.77
  14   2  12 1331.58   84.29
  14   3   1  139.11    6.79
  14   3   3  152.25   10.09
  14   3   5  163.41    6.05
  14   3   7  108.50    4.84
  14   3   9   26.80    1.84
  14   3  11   -8.96    1.94
  14   3  13   53.47    6.01
  14   4   0 1508.93   90.18
  14   4   2 1116.25   54.16
  14   4   4 1463.56   83.61
  14   4   6   77.33    4.77
  14   4   8    7.70    1.56
  14   4  10   33.38    2.94
  14   4  12 1287.73   67.61
  14   5   1   18.21    1.50
  14   5   3  158.33    7.89
  14   5   5  349.04   17.03
  14   5   7  159.82    8.20
  14   5   9   10.42    5.25
  14   5  11  -71.01    4.93
  14   5  13   42.13    7.08
  14   6   0  267.77   22.04
  14   6   2   49.40    2.75
  14   6   4   62.59    4.16
  14   6   6    8.62    1.30
  14   6   8    1.95    2.11
  14   6  10   -9.96    5.66
  14   6  12  566.17   45.81
  14   7   1    8.93    2.72
  14   7   3  104.59    4.47
  14   7   5  141.04    7.84
  14   7   7   94.77    6.78
  14   7   9   32.01    3.48
  14   7  11  279.17   12.59
  14   7  13  118.63    7.31
  14   8   0  134.88   13.36
  14   8   2   11.74    4.05
  14   8   4    5.18    1.38
  14   8   6    6.13    2.69
  14   8   8   -0.40    2.38
  14   8  10  187.21   11.47
  14   8  12  135.87   17.37
  14   9   1   29.22   14.10
  14   9   3   26.75    2.40
  14   9   5    9.61    2.72
  14   9   7   39.36    6.23
  14   9   9  167.58   10.04
  14   9  11   24.74    8.65
  14   9  13   54.96    4.25
  14  10   0  248.89   20.88
  14  10   2  367.80   26.16
  14  10   4   28.20    2.91
  14  10   6   -6.18    6.44
  14  10   8  210.60   11.27
  14  10  10    6.58    5.12
  14  10  12   16.87    3.31
  14  11   1    8.10    2.33
  14  11   3  -11.03    1.14
  14  11   5  -67.18    5.02
  14  11   7  255.03   10.94
  14  11   9   21.70    6.30
  14  11  11    6.98    1.47
  14  11  13    7.85    1.32
  14  12   0 1436.95   93.28
  14  12   2 1304.38   86.30
  14  12   4 1133.80   54.10
  14  12   6  583.09   44.13
  14  12   8  151.22   18.25
  14  12  10   20.10    2.86
  14  12  12  144.50   13.12
  14  13   1  237.47   10.87
  14  13   3   59.57    6.15
  14  13   5   30.29    4.48
  14  13   7  133.33   10.40
  14  13   9   52.54    4.09
  14  13  11    8.25    1.38
  14  13  13    6.43    2.91
  14  14   0 1259.57   93.58
  14  14   2 1752.23  117.16
  14  14   4 1165.04   71.63
  14  14   6  493.77   36.96
  14  14   8   49.22   11.09
  14  14  10  101.32   10.69
  14  14  12  433.93   34.60
  14  14  14  363.41   41.27
  15   1   0   19.89    3.85
  15   1   2   30.83    3.79
  15   1   4   13.92    1.64
  15   1   6   16.75    1.76
  15   1   8   -1.26    1.16
  15   1  10   -8.45    1.23
  15   1  12  136.57    8.62
  15   1  14    5.62    1.48
  15   2   1   26.00    3.12
  15   2   3 1256.11   45.51
  15   2   5  222.12   10.05
  15   2   7  551.48   22.48
  15   2   9   12.53    2.91
  15   2  11  795.08   42.28
  15   2  13 1057.58   58.01
  15   3   0 1107.30   49.23
  15   3   2 1162.31   38.09
  15   3   4  882.75   33.65
  15   3   6  537.46   30.26
  15   3   8  105.12    5.81
  15   3  10   -9.48    2.63
  15   3  12   -9.75    5.79
  15   3  14    2.64    1.08
  15   4   1   13.62    1.46
  15   4   3  810.30   31.71
  15   4   5  215.34   11.23
  15   4   7  391.23   17.86
  15   4   9   11.47    1.70
  15   4  11  640.16   21.42
  15   4  13  375.13   19.92
  15   5   0  182.92   11.65
  15   5   2  208.89   10.25
  15   5   4  222.06   10.16
  15   5   6  105.23    5.51
  15   5   8   22.82    3.69
  15   5  10  -42.98    6.77
  15   5  12  -17.74    2.25
  15   5  14   49.62    4.72
  15   6   1   18.26    1.82
  15   6   3  427.62   14.73
  15   6   5  115.71    5.84
  15   6   7  212.17   16.44
  15   6   9  -57.86    5.09
  15   6  11  -25.82    7.11
  15   6  13   12.04    1.21
  15   7   0  523.86   25.55
  15   7   2  609.22   32.89
  15   7   4  372.63   19.50
  15   7   6  173.76   10.87
  15   7   8  -35.80    4.26
  15   7  10   62.40    8.62
  15   7  12    2.08    1.76
  15   7  14   36.41    3.14
  15   8   1    0.14    1.38
  15   8   3  103.86    4.65
  15   8   5   27.17    5.67
  15   8   7  -46.01    4.86
  15   8   9  189.76   10.38
  15   8  11   -8.54    1.65
  15   8  13   97.38    8.72
  15   9   0   62.69    9.47
  15   9   2   12.79    2.94
  15   9   4   11.13    1.69
  15   9   6  -58.18    5.95
  15   9   8  169.85   10.28
  15   9  10   19.86    2.82
  15   9  12    3.85    1.26
  15   9  14   19.36    3.58
  15  10   1  -10.36    1.50
  15  10   3   -9.19    2.21
  15  10   5  -38.11    6.20
  15  10   7   49.21    7.06
  15  10   9   27.03    5.41
  15  10  11   54.13    4.40
  15  10  13  258.73   14.59
  15  11   0  949.94   43.89
  15  11   2  734.17   37.12
  15  11   4  637.58   20.52
  15  11   6  -18.20    6.64
  15  11   8   -4.87    3.09
  15  11  10   57.08    4.08
  15  11  12   42.50    3.28
  15  11  14    7.85    4.40
  15  12   1  155.94    9.06
  15  12   3  -19.85    5.56
  15  12   5   18.83   34.33
  15  12   7    0.39    1.61
  15  12   9    4.14    1.27
  15  12  11   44.18    9.06
  15  12  13  185.46   14.57
  15  13   0 1266.48   65.57
  15  13   2 1128.95   69.75
  15  13   4  371.12   19.64
  15  13   6   13.64    1.41
  15  13   8   82.29    5.69
  15  13  10  259.14   16.52
  15  13  12  186.04   14.62
  15  13  14   29.42    2.83
  15  14   1    7.75    1.84
  15  14   3    3.56    1.94
  15  14   5   42.30    2.47
  15  14   7   29.69    3.35
  15  14   9   12.83    1.61
  15  14  11    2.91    1.31
  15  14  13   26.89    2.83
  15  15   0  552.19   40.25
  15  15   2  446.69   24.44
  15  15   4  184.04    8.88
  15  15   6    2.04    0.97
  15  15   8  115.29    7.75
  15  15  10  366.95   24.41
  15  15  12  264.45   20.18
  15  15  14   55.04    4.57
  16   0   0    3.65    2.23
  16   1   1    3.47    1.76
  16   1   3   92.92    3.84
  16   1   5   17.70    1.58
  16   1   7    4.30    1.22
  16   1   9  -62.72    4.65
  16   1  11  -18.36    6.78
  16   1  13    5.65    1.28
  16   1  15    1.69    1.01
  16   2   0 1044.51   56.16
  16   2   2 1889.91   85.38
  16   2   4  519.36   32.99
  16   2   6 1310.72   78.11
  16   2   8   44.01   19.71
  16   2  10  580.74   33.65
  16   2  12  591.43   45.27
  16   2  14  459.72   33.81
  16   3   1   93.87    3.56
  16   3   3  228.30    6.42
  16   3   5  102.92    4.33
  16   3   7   62.73    3.55
  16   3   9  -92.84    5.01
  16   3  11  -66.45    3.97
  16   3  13    6.36    1.30
  16   3  15    3.28    1.42
  16   4   0   20.59    1.52
  16   4   2  464.45   28.87
  16   4   4  121.63    7.91
  16   4   6  372.85   32.59
  16   4   8   14.25    6.42
  16   4  10  533.37   32.33
  16   4  12  500.98   32.49
  16   4  14  505.46   35.47
  16   5   1   18.34    1.50
  16   5   3  104.83    4.03
  16   5   5  141.60    8.26
  16   5   7  -14.73    2.69
  16   5   9  237.97    9.91
  16   5  11   -9.89    2.36
  16   5  13    8.69    2.48
  16   5  15   22.23    2.25
  16   6   0  829.55   55.94
  16   6   2 1407.94   87.47
  16   6   4  307.24   18.38
  16   6   6  860.84   62.47
  16   6   8  235.95   14.35
  16   6  10  -39.53    2.88
  16   6  12   39.33    6.05
  16   6  14   87.40    7.48
  16   7   1   16.50    4.93
  16   7   3   58.13    2.77
  16   7   5  -11.67    2.89
  16   7   7   46.62    7.36
  16   7   9  -83.32    4.88
  16   7  11    6.98    1.45
  16   7  13   34.18    3.32
  16   7  15   57.08    4.79
  16   8   0   79.19   10.30
  16   8   2   24.64    4.68
  16   8   4   16.34    6.87
  16   8   6  238.69   15.12
  16   8   8    9.41    9.80
  16   8  10    6.96    1.40
  16   8  12   18.31    2.16
  16   8  14    7.55    4.18
  16   9   1  -66.08    3.61
  16   9   3  -98.38    4.30
  16   9   5  231.17    8.33
  16   9   7  -69.97    6.10
  16   9   9   10.72    2.26
  16   9  11   11.26    1.84
  16   9  13   40.45    3.65
  16   9  15   29.07    1.92
  16  10   0  906.16   57.02
  16  10   2  646.26   34.69
  16  10   4  543.58   33.97
  16  10   6  -33.37    2.58
  16  10   8    4.62    1.61
  16  10  10  110.18   10.94
  16  10  12  217.77   19.94
  16  10  14  212.00   17.36
  16  11   1  -36.77    6.53
  16  11   3  -68.41    3.64
  16  11   5  -10.04    2.39
  16  11   7    3.64    1.28
  16  11   9   10.29    1.66
  16  11  11   14.38    1.67
  16  11  13   11.62    1.85
  16  11  15   21.03    1.99
  16  12   0 1063.74   67.70
  16  12   2  592.39   50.41
  16  12   4  577.28   48.75
  16  12   6   23.97    2.83
  16  12   8   19.84    3.70
  16  12  10  200.38   18.26
  16  12  12  476.12   32.68
  16  12  14  415.02   37.30
  16  13   1    8.31    1.33
  16  13   3    7.07    1.08
  16  13   5    6.97    0.99
  16  13   7   30.48    3.21
  16  13   9   38.34    2.63
  16  13  11    8.75    1.31
  16  13  13    9.51    1.60
  16  13  15    5.76    1.19
  16  14   0  444.10   29.60
  16  14   2  452.48   31.60
  16  14   4  521.07   34.96
  16  14   6   82.53    5.92
  16  14   8    2.57    2.13
  16  14  10  227.96   22.48
  16  14  12  336.63   32.21
  16  14  14  382.53   29.37
  16  15   1    1.81    1.12
  16  15   3    6.87    3.85
  16  15   5   23.27    1.64
  16  15   7   47.89    2.93
  16  15   9   30.60    2.03
  16  15  11   29.09    5.18
  16  15  13    5.70    1.76
  16  15  15    3.22    1.89
  16  16   0  964.46   72.08
  16  16   2  883.71   62.87
  16  16   4 1088.74   68.84
  16  16   6  332.95   17.97
  16  16   8    7.67    1.57
  16  16  10   64.26    6.24
  16  16  12  266.88   19.17
  16  16  14  222.79   22.97
  16  16  16  141.55   22.68
  17   1   0  417.07   21.13
  17   1   2  345.23   15.50
  17   1   4  209.57    9.19
  17   1   6  107.08   12.36
  17   1   8   56.87    7.23
  17   1  10  -50.19    3.51
  17   1  12    4.09    1.12
  17   1  14    0.04    1.84
  17   1  16    3.70    1.67
  17   2   1  351.36   20.63
  17   2   3  287.77   15.37
  17   2   5 1515.78   57.72
  17   2   7  -58.89    4.67
  17   2   9   60.89    7.64
  17   2  11  500.79   31.08
  17   2  13  500.87   27.08
  17   2  15 1067.53   56.87
  17   3   0  256.79   14.36
  17   3   2  292.74   13.79
  17   3   4  212.77    8.23
  17   3   6   55.43    5.09
  17   3   8  217.16    7.87
  17   3  10    8.89    2.30
  17   3  12   23.46    2.49
  17   3  14   15.06    1.91
  17   3  16   12.21    1.65
  17   4   1  205.66   12.79
  17   4   3  216.43    8.03
  17   4   5 1127.57   46.93
  17   4   7  122.54   18.59
  17   4   9  -66.13    5.01
  17   4  11  161.42    6.91
  17   4  13  199.31   10.75
  17   4  15  470.25   25.26
  17   5   0 1693.69   66.64
  17   5   2 1505.94   60.16
  17   5   4 1041.29   38.89
  17   5   6  544.00   28.79
  17   5   8  119.28   12.49
  17   5  10   24.97    2.42
  17   5  12   39.28    2.79
  17   5  14   21.86    1.28
  17   5  16    2.59    1.17
  17   6   1   92.57    6.72
  17   6   3   60.25    5.67
  17   6   5  541.62   29.71
  17   6   7   83.13    7.11
  17   6   9   -3.37    2.24
  17   6  11    5.90    3.86
  17   6  13   15.16    1.40
  17   6  15   66.80    3.03
  17   7   0  -26.82    4.88
  17   7   2  -57.67    4.65
  17   7   4  114.49   14.47
  17   7   6   87.87    7.82
  17   7   8  -10.91    1.62
  17   7  10    3.80    1.81
  17   7  12   11.30    1.27
  17   7  14    9.09    1.03
  17   7  16    5.38    0.78
  17   8   1   61.03    6.39
  17   8   3  232.05    8.11
  17   8   5   97.65    9.03
  17   8   7   -8.36    3.04
  17   8   9   17.48    1.58
  17   8  11   33.36    3.25
  17   8  13   50.60    4.98
  17   8  15   25.97    1.90
  17   9   0  147.48    8.38
  17   9   2   54.33    6.20
  17   9   4  -73.50    2.97
  17   9   6   -5.66    1.46
  17   9   8   19.06    1.80
  17   9  10   32.19    2.53
  17   9  12   54.44    4.34
  17   9  14   17.81    1.51
  17   9  16    6.09    1.56
  17  10   1  -46.48    4.70
  17  10   3   11.62    3.08
  17  10   5   23.01    2.34
  17  10   7    1.76    1.03
  17  10   9   31.56    3.75
  17  10  11  110.05    7.56
  17  10  13  212.68   20.79
  17  10  15  190.45   16.48
  17  11   0  647.25   32.21
  17  11   2  479.14   22.35
  17  11   4  164.55    8.14
  17  11   6    3.76    2.42
  17  11   8   31.89    2.65
  17  11  10  115.36    8.75
  17  11  12  114.82    8.35
  17  11  14   46.88    6.40
  17  11  16   -1.67    1.07
  17  12   1    5.36    3.14
  17  12   3   20.15    1.71
  17  12   5   35.79    1.89
  17  12   7    7.21    1.06
  17  12   9   59.80    4.82
  17  12  11  112.74    7.38
  17  12  13  188.05   16.05
  17  12  15  211.78   18.35
  17  13   0  652.89   47.18
  17  13   2  512.21   28.01
  17  13   4  207.18   11.87
  17  13   6   14.57    1.09
  17  13   8   58.96    7.40
  17  13  10  186.21   14.31
  17  13  12  196.26   13.56
  17  13  14   51.96    4.26
  17  13  16   -0.68    1.12
  17  14   1    1.47    1.90
  17  14   3   18.58    2.06
  17  14   5   22.60    2.33
  17  14   7    9.02    1.64
  17  14   9   17.85    1.87
  17  14  11   28.97    2.54
  17  14  13   55.12    4.25
  17  14  15   76.20    5.61
  17  15   0 1336.61   75.18
  17  15   2  938.36   50.33
  17  15   4  478.39   44.45
  17  15   6   71.47    4.05
  17  15   8   27.56    1.89
  17  15  10  159.71    9.33
  17  15  12  218.68   14.69
  17  15  14   64.55    4.79
  17  15  16    8.33    1.99
  17  16   1    4.43    1.36
  17  16   3   17.99    3.69
  17  16   5    2.83    1.12
  17  16   7    5.57    0.88
  17  16   9    1.74    0.88
  17  16  11   -1.13    1.72
  17  16  13   -2.25    1.14
  17  16  15    4.60    1.35
  17  17   0  354.38   32.87
  17  17   2  313.75   44.60
  17  17   4   83.95    8.08
  17  17   6   -0.64    0.67
  17  17   8  109.46    9.03
  17  17  10  274.34   17.95
  17  17  12  267.36   21.69
  17  17  14  168.77   19.57
  17  17  16   24.20    3.09
  18   0   0  427.48   49.27
  18   1   1   -8.03    1.62
  18   1   3  -10.03    1.91
  18   1   5  -45.87    4.98
  18   1   7   41.27    6.80
  18   1   9  -11.84    1.77
  18   1  11    0.33    1.35
  18   1  13    6.44    2.19
  18   1  15    1.25    1.30
  18   1  17   -0.36    1.04
  18   2   0   68.44    6.11
  18   2   2   16.97    4.00
  18   2   4  442.16   28.14
  18   2   6  269.70   10.86
  18   2   8    7.18    8.54
  18   2  10  439.72   36.70
  18   2  12  245.72   22.04
  18   2  14  740.27   47.03
  18   2  16  254.16   22.29
  18   3   1  -10.92    2.29
  18   3   3    5.72    5.23
  18   3   5  182.41    8.20
  18   3   7  -77.87    4.28
  18   3   9   15.61    1.90
  18   3  11    8.53    1.27
  18   3  13   23.70    1.95
  18   3  15    3.71    1.17
  18   3  17    5.17    1.66
  18   4   0 1150.12   64.05
  18   4   2  474.04   31.87
  18   4   4 2233.35   82.35
  18   4   6  119.26    8.16
  18   4   8  158.25   10.44
  18   4  10    3.85    0.87
  18   4  12    7.89    1.96
  18   4  14  280.50   30.43
  18   4  16   90.04    7.82
  18   5   1  -40.08    5.04
  18   5   3  186.70    6.19
  18   5   5   65.31    5.22
  18   5   7   55.87    4.89
  18   5   9   77.60    3.51
  18   5  11   22.01    1.48
  18   5  13    4.62    1.72
  18   5  15    1.26    0.83
  18   5  17    9.71    4.54
  18   6   0  222.48    9.45
  18   6   2  270.00    9.21
  18   6   4  117.82    8.91
  18   6   6  -14.23    7.91
  18   6   8   37.76    2.98
  18   6  10   -0.57    0.99
  18   6  12    9.53    1.52
  18   6  14   84.29    4.87
  18   6  16   29.90    2.35
  18   7   1   43.06    6.50
  18   7   3  -77.38    3.94
  18   7   5   56.65    5.69
  18   7   7  208.43   18.75
  18   7   9  130.98    8.31
  18   7  11    4.49    0.97
  18   7  13    4.00    1.45
  18   7  15   15.60    1.35
  18   7  17   14.91    1.25
  18   8   0  -58.08    5.28
  18   8   2    5.46    6.54
  18   8   4  151.95   10.64
  18   8   6   33.85    2.69
  18   8   8  311.16   21.56
  18   8  10  173.62   17.90
  18   8  12  191.02   17.37
  18   8  14   16.52    1.85
  18   8  16   31.96    2.47
  18   9   1  -14.03    1.42
  18   9   3   23.25    3.04
  18   9   5   88.98    5.95
  18   9   7  126.52    7.33
  18   9   9   19.72    1.45
  18   9  11    7.50    1.23
  18   9  13   33.91    2.73
  18   9  15   20.97    2.59
  18   9  17   36.77    2.79
  18  10   0  598.99   49.90
  18  10   2  415.99   25.99
  18  10   4    5.12    0.91
  18  10   6   -1.51    1.01
  18  10   8  174.68   14.40
  18  10  10  378.92   31.55
  18  10  12  347.90   25.60
  18  10  14  234.11   19.62
  18  10  16  150.11   13.12
  18  11   1    1.95    1.13
  18  11   3    8.28    1.13
  18  11   5   19.46    1.11
  18  11   7   10.05    2.83
  18  11   9    6.18    1.26
  18  11  11   43.12    3.01
  18  11  13   27.65    3.04
  18  11  15   32.88    2.93
  18  11  17   21.74    2.29
  18  12   0  199.16   17.41
  18  12   2  221.94   24.62
  18  12   4    3.62    0.98
  18  12   6   10.38    1.36
  18  12   8  214.82   20.91
  18  12  10  302.50   28.24
  18  12  12  535.97   39.47
  18  12  14  250.02   26.29
  18  12  16  276.98   24.80
  18  13   1    6.64    2.16
  18  13   3   22.23    1.81
  18  13   5    3.38    1.56
  18  13   7    5.36    1.03
  18  13   9   33.84    2.79
  18  13  11   33.51    5.66
  18  13  13   43.12    3.66
  18  13  15   12.59    1.31
  18  13  17   16.06    1.60
  18  14   0  727.79   51.27
  18  14   2  704.51   45.52
  18  14   4  259.36   15.85
  18  14   6   92.65    5.64
  18  14   8   17.77    1.96
  18  14  10  226.36   19.38
  18  14  12  279.99   28.88
  18  14  14  291.90   25.94
  18  14  16  148.65   15.67
  18  15   1    0.08    1.22
  18  15   3    6.70    2.70
  18  15   5    4.42    1.36
  18  15   7   12.84    1.22
  18  15   9   16.54    1.53
  18  15  11   46.55    5.58
  18  15  13   12.94    1.97
  18  15  15   12.21    1.76
  18  15  17    3.76    0.93
  18  16   0  327.61   27.03
  18  16   2  229.90   18.86
  18  16   4   93.87    8.39
  18  16   6   36.04    2.92
  18  16   8   35.32    3.46
  18  16  10  140.65   11.07
  18  16  12  262.41   22.91
  18  16  14  135.96   11.84
  18  16  16   84.04    7.96
  18  17   1    1.61    1.65
  18  17   3    6.13    2.05
  18  17   5    6.69    1.89
  18  17   7   21.45    3.76
  18  17   9   33.61    2.09
  18  17  11   21.07    1.71
  18  17  13   17.01    1.86
  18  17  15    3.71    0.97
  18  17  17    1.86    0.88
  18  18   0  973.97   88.54
  18  18   2  722.40   50.87
  18  18   4  401.18   38.72
  18  18   6  220.89   16.58
  18  18   8   77.95    6.13
  18  18  10    3.35    1.40
  18  18  12    0.20    0.92
  18  18  14    6.19    1.42
  18  18  16    1.72    0.97
  18  18  18   14.82    4.28
  19   1   0  238.05    9.19
  19   1   2  235.43    8.98
  19   1   4  -40.41    3.48
  19   1   6  -19.07    2.94
  19   1   8    4.39    1.08
  19   1  10    4.25    1.16
  19   1  12    3.79    1.09
  19   1  14    2.47    1.51
  19   1  16    1.35    2.38
  19   1  18    2.91    1.08
  19   2   1  234.28    8.38
  19   2   3  726.49   26.03
  19   2   5    1.42    6.00
  19   2   7  134.67    7.81
  19   2   9   74.67    4.81
  19   2  11   32.58    2.42
  19   2  13  501.66   28.47
  19   2  15  196.49   13.52
  19   2  17  534.29   38.57
  19   3   0  942.17   39.41
  19   3   2  775.39   37.42
  19   3   4  365.99   17.74
  19   3   6   73.07    4.79
  19   3   8   19.92    3.32
  19   3  10    3.31    0.97
  19   3  12    3.46    1.81
  19   3  14   -1.51    1.28
  19   3  16    1.74    1.03
  19   3  18    4.39    0.94
  19   4   1  -38.62    3.91
  19   4   3  354.68   24.15
  19   4   5    0.98    1.71
  19   4   7   67.18    3.09
  19   4   9   37.85    2.24
  19   4  11    1.66    0.84
  19   4  13  217.90   15.35
  19   4  15   73.97    5.67
  19   4  17  232.17   17.96
  19   5   0  -30.77    4.57
  19   5   2    8.40    7.61
  19   5   4    3.17    1.60
  19   5   6   12.20    1.01
  19   5   8   45.47    2.48
  19   5  10   51.13    2.48
  19   5  12   27.45    1.45
  19   5  14    1.23    0.79
  19   5  16    8.36    0.88
  19   5  18    7.16    2.79
  19   6   1  -23.52    1.52
  19   6   3   85.97    5.52
  19   6   5   11.42    0.97
  19   6   7   16.19    1.26
  19   6   9    4.72    0.79
  19   6  11    3.86    0.92
  19   6  13   26.19    1.71
  19   6  15    0.86    0.63
  19   6  17   65.17    5.46
  19   7   0  154.59    9.51
  19   7   2  125.53    6.73
  19   7   4   65.12    3.56
  19   7   6   18.92    3.13
  19   7   8   20.03    3.37
  19   7  10   32.33    2.62
  19   7  12   45.75    6.42
  19   7  14   60.09    3.08
  19   7  16   29.30    2.57
  19   7  18    4.08    0.78
  19   8   1    5.46    1.04
  19   8   3   17.86    1.65
  19   8   5   48.15    2.34
  19   8   7   20.49    2.99
  19   8   9    9.90    1.25
  19   8  11   53.31    3.55
  19   8  13   16.91    1.38
  19   8  15   70.96    4.31
  19   8  17    0.86    1.13
  19   9   0  118.53    7.71
  19   9   2   86.87    6.48
  19   9   4   33.56    2.09
  19   9   6   10.06    2.83
  19   9   8   10.25    1.25
  19   9  10   39.87    2.60
  19   9  12   48.77    3.69
  19   9  14   52.31    3.09
  19   9  16   20.45    1.85
  19   9  18    0.15    0.65
  19  10   1    6.34    1.67
  19  10   3    4.14    0.92
  19  10   5   49.80    2.20
  19  10   7   27.71    2.18
  19  10   9   41.42    2.59
  19  10  11  138.77    8.55
  19  10  13  112.64    7.82
  19  10  15  189.46   13.42
  19  10  17   16.03    1.80
  19  11   0   44.24    3.36
  19  11   2   32.39    4.70
  19  11   4    4.73    1.21
  19  11   6    4.69    1.19
  19  11   8   55.76    3.82
  19  11  10  141.66   10.43
  19  11  12  135.74    9.86
  19  11  14   60.19    4.96
  19  11  16   10.72    1.18
  19  11  18    6.82    1.51
  19  12   1   13.61    3.86
  19  12   3    1.84    1.01
  19  12   5   28.28    1.82
  19  12   7   39.35    3.42
  19  12   9   47.38    3.70
  19  12  11  148.23   10.67
  19  12  13  111.68    8.15
  19  12  15  225.14   15.79
  19  12  17   32.30    3.02
  19  13   0  642.18   33.04
  19  13   2  571.98   34.14
  19  13   4  212.69   12.11
  19  13   6   24.96    1.53
  19  13   8   21.07    1.89
  19  13  10  106.59    6.13
  19  13  12  126.11    9.13
  19  13  14   71.45    5.94
  19  13  16    7.85    1.12
  19  13  18    2.49    0.86
  19  14   1   10.77   10.15
  19  14   3   -0.58    1.03
  19  14   5    0.04    0.86
  19  14   7   51.66    2.97
  19  14   9   47.31    3.25
  19  14  11   62.00    5.64
  19  14  13   66.39    5.32
  19  14  15  122.01    9.76
  19  14  17   22.94    3.82
  19  15   0  267.03   22.00
  19  15   2  191.66   11.79
  19  15   4   63.87    4.25
  19  15   6    1.12    0.78
  19  15   8   69.79    4.49
  19  15  10  222.04   16.44
  19  15  12  206.99   13.51
  19  15  14  111.07    9.57
  19  15  16   13.40    1.57
  19  15  18    2.63    0.87
  19  16   1   -0.24    1.03
  19  16   3    5.89    2.40
  19  16   5    8.86    1.30
  19  16   7   28.01    2.01
  19  16   9   18.83    1.56
  19  16  11    9.62    1.30
  19  16  13    6.35    1.21
  19  16  15   13.81    1.79
  19  16  17    5.72    2.47
  19  17   0  644.34   39.77
  19  17   2  476.01   28.34
  19  17   4  191.28   13.26
  19  17   6   63.09    4.54
  19  17   8   -0.15    0.60
  19  17  10   17.18    2.08
  19  17  12   31.62    3.02
  19  17  14   15.95    1.75
  19  17  16    3.51    0.83
  19  17  18   -0.62    0.92
  19  18   1    3.38    1.14
  19  18   3    5.03    1.04
  19  18   5    6.06    1.74
  19  18   7    6.30    1.53
  19  18   9    0.60    0.84
  19  18  11    8.55    1.31
  19  18  13    0.75    0.83
  19  18  15    1.19    0.96
  19  18  17    0.45    0.88
  19  19   0   68.89   11.55
  19  19   2   42.20    4.19
  19  19   4    4.26    1.02
  19  19   6    2.91    2.09
  19  19   8    8.44    0.88
  19  19  10   24.77    2.06
  19  19  12   36.68    3.90
  19  19  14   21.40    2.31
  19  19  16    5.28    1.21
  19  19  18    4.78    3.74
  20   0   0  247.34   33.14
  20   1   1  -10.57    3.36
  20   1   3   -5.84    1.72
  20   1   5    2.86    0.84
  20   1   7   15.16    1.48
  20   1   9    6.01    1.37
  20   1  11   31.18   16.00
  20   1  13    8.00    1.22
  20   1  15    2.21    1.03
  20   1  17    6.63    1.89
  20   1  19   -2.99    0.97
  20   2   0  -14.36    1.38
  20   2   2  122.35    8.91
  20   2   4   27.85    4.59
  20   2   6   65.21    4.50
  20   2   8  119.17   11.60
  20   2  10   12.52   10.08
  20   2  12  226.16   21.26
  20   2  14   31.74    2.88
  20   2  16  361.57   32.50
  20   2  18   26.99    3.21
  20   3   1   -3.14    2.15
  20   3   3    4.30    1.50
  20   3   5   52.99    2.83
  20   3   7   54.68    3.18
  20   3   9  104.53    6.52
  20   3  11   40.91    2.64
  20   3  13   28.44    3.31
  20   3  15    2.84    1.64
  20   3  17    5.38    1.19
  20   3  19    1.45    0.99
  20   4   0  213.67   16.36
  20   4   2   16.20    1.67
  20   4   4   69.66    4.65
  20   4   6    1.75    0.83
  20   4   8   47.91   10.55
  20   4  10    6.57    1.51
  20   4  12   72.82    5.75
  20   4  14   15.35    1.74
  20   4  16  129.32   10.91
  20   4  18    8.52    2.05
  20   5   1    2.33    0.77
  20   5   3   51.99    2.60
  20   5   5   86.31    3.09
  20   5   7  333.03   23.96
  20   5   9  239.61   15.13
  20   5  11   91.38    5.56
  20   5  13    2.38    0.75
  20   5  15    6.59    1.58
  20   5  17    3.46    1.74
  20   5  19    3.43    1.41
  20   6   0   13.72    3.17
  20   6   2   63.47    5.40
  20   6   4    2.20    0.97
  20   6   6  164.72   14.86
  20   6   8   57.07    3.26
  20   6  10  278.19   16.38
  20   6  12   19.14    2.93
  20   6  14   50.87    4.31
  20   6  16   34.98    3.32
  20   6  18   -0.49    0.79
  20   7   1   14.67    1.66
  20   7   3   69.62    8.01
  20   7   5  307.57   13.35
  20   7   7  394.64   30.65
  20   7   9  242.54   12.53
  20   7  11   23.23    2.64
  20   7  13    0.29    0.64
  20   7  15   18.39    1.28
  20   7  17   14.34    1.65
  20   7  19   12.10    3.85
  20   8   0  132.59    9.23
  20   8   2  114.67    8.33
  20   8   4   36.74    2.64
  20   8   6   76.13    5.56
  20   8   8  124.63    8.92
  20   8  10  225.32   15.51
  20   8  12   89.26    6.30
  20   8  14   74.87    5.79
  20   8  16   -0.50    0.62
  20   8  18    1.76    0.63
  20   9   1    2.92    1.12
  20   9   3  115.13    7.86
  20   9   5  253.47   15.50
  20   9   7  273.75   17.28
  20   9   9   58.77    4.08
  20   9  11    5.91    1.02
  20   9  13   35.11    2.65
  20   9  15   31.81    2.05
  20   9  17   32.13    2.44
  20   9  19   12.16    1.08
  20  10   0   16.65    3.06
  20  10   2    3.47    1.14
  20  10   4    7.33    1.28
  20  10   6  301.23   19.87
  20  10   8  249.61   21.38
  20  10  10  471.08   34.04
  20  10  12  261.67   22.08
  20  10  14  316.77   26.08
  20  10  16   -0.04    0.78
  20  10  18    0.35    1.25
  20  11   1   13.99    1.37
  20  11   3   42.86    4.29
  20  11   5   99.85    7.12
  20  11   7   21.31    1.65
  20  11   9    2.87    1.07
  20  11  11   41.55    2.99
  20  11  13   38.98    3.11
  20  11  15   56.08    4.06
  20  11  17   30.58    3.25
  20  11  19   23.48    2.96
  20  12   0  457.19   42.00
  20  12   2  266.35   20.57
  20  12   4   66.01    6.00
  20  12   6   15.66    1.85
  20  12   8   81.26    5.53
  20  12  10  278.67   21.46
  20  12  12  320.29   29.96
  20  12  14  213.72   18.18
  20  12  16   29.42    3.97
  20  12  18   -0.36    0.82
  20  13   1    3.04    1.09
  20  13   3   23.02    2.11
  20  13   5    6.15    2.92
  20  13   7    1.22    0.77
  20  13   9   35.23    3.19
  20  13  11   59.33    4.83
  20  13  13   81.82    6.31
  20  13  15   33.64    3.19
  20  13  17   36.91    4.54
  20  13  19   11.26    1.51
  20  14   0   64.53    5.51
  20  14   2   48.55    5.92
  20  14   4   17.66    1.81
  20  14   6   52.41    4.97
  20  14   8   89.48    8.72
  20  14  10  261.42   20.44
  20  14  12  234.69   21.23
  20  14  14  260.67   28.14
  20  14  16    6.43    1.16
  20  14  18    0.43    0.82
  20  15   1    0.93    1.07
  20  15   3    2.06    1.02
  20  15   5    9.16    2.28
  20  15   7   20.14    1.43
  20  15   9   29.96    2.55
  20  15  11   71.81    6.58
  20  15  13   38.63    3.06
  20  15  15   35.37    3.65
  20  15  17   18.78    2.26
  20  15  19    3.31    1.04
  20  16   0  318.02   25.57
  20  16   2  298.90   22.86
  20  16   4  120.36   10.20
  20  16   6   30.64    3.04
  20  16   8    0.89    1.16
  20  16  10    1.36    0.83
  20  16  12   31.87    5.13
  20  16  14    5.82    1.45
  20  16  16    2.40    0.88
  20  16  18    1.18    0.82
  20  17   1    3.26    1.03
  20  17   3    9.21    2.31
  20  17   5    1.94    0.98
  20  17   7   14.47    1.17
  20  17   9   31.92    2.83
  20  17  11   22.99    1.87
  20  17  13   39.47    4.69
  20  17  15   14.62    1.40
  20  17  17    6.08    1.13
  20  17  19    2.04    0.99
  20  18   0   48.68    4.68
  20  18   2   35.17    4.63
  20  18   4    6.77    1.27
  20  18   6   -1.65    0.86
  20  18   8    0.55    0.84
  20  18  10    0.69    0.67
  20  18  12    1.26    0.83
  20  18  14    2.06    0.92
  20  18  16    0.87    0.84
  20  18  18    1.25    0.88
  20  19   1    0.47    1.91
  20  19   3   -1.23    0.96
  20  19   5    4.84    1.53
  20  19   7   10.43    1.46
  20  19   9   14.11    1.31
  20  19  11   34.18    5.13
  20  19  13   11.74    1.46
  20  19  15    6.10    1.12
  20  19  17    3.85    0.96
  20  19  19    1.96    1.18
  20  20   0  452.71   43.96
  20  20   2  386.56   30.41
  20  20   4  160.77   32.57
  20  20   6   83.11    8.52
  20  20   8   57.77    5.61
  20  20  10   82.04    7.11
  20  20  12   16.19    2.40
  20  20  14    5.89    1.11
  20  20  16    2.62    1.87
  20  20  18    1.62    0.87
  20  20  20   31.77    8.96
  21   1   0   34.25    3.79
  21   1   2   19.61    1.86
  21   1   4    0.00    0.74
  21   1   6    1.19    0.72
  21   1   8    8.24    1.26
  21   1  10    7.64    1.27
  21   1  12    7.82    1.97
  21   1  14    4.08    2.14
  21   1  16    4.43    1.33
  21   1  18   -2.40    0.89
  21   1  20   -1.21    0.87
  21   2   1   20.35    1.79
  21   2   3    3.79    1.23
  21   2   5   50.43    3.13
  21   2   7   24.19    7.26
  21   2   9   32.18    2.18
  21   2  11   79.96    6.74
  21   2  13    5.46    1.30
  21   2  15   98.02    9.84
  21   2  17   12.89    1.41
  21   2  19  205.53   16.64
  21   3   0   -1.66    0.98
  21   3   2    2.58    1.65
  21   3   4    6.29    1.41
  21   3   6   46.20    2.77
  21   3   8   56.64    3.35
  21   3  10   41.01    2.36
  21   3  12   33.72    2.67
  21   3  14    6.70    1.47
  21   3  16    7.33    1.23
  21   3  18    8.68    1.16
  21   3  20    1.25    0.99
  21   4   1    0.25    1.02
  21   4   3    2.97    0.86
  21   4   5    7.26    1.41
  21   4   7   38.72    2.91
  21   4   9   10.88    1.04
  21   4  11   29.18    2.05
  21   4  13    0.00    0.93
  21   4  15   36.47    3.95
  21   4  17    4.15    1.38
  21   4  19   71.26    6.77
  21   5   0   74.59    3.53
  21   5   2   40.09    2.19
  21   5   4    5.11    1.06
  21   5   6   48.83    1.92
  21   5   8   55.06    4.11
  21   5  10   20.93    1.50
  21   5  12   12.38    3.51
  21   5  14    0.42    0.91
  21   5  16   14.36    1.60
  21   5  18   10.68    1.47
  21   5  20   -0.33    0.82
  21   6   1    1.50    0.91
  21   6   3   47.90    4.09
  21   6   5   46.30    2.13
  21   6   7   80.52    3.86
  21   6   9    4.59    0.77
  21   6  11    4.58    0.79
  21   6  13   14.98    2.39
  21   6  15    7.71    0.88
  21   6  17   -1.21    0.86
  21   6  19   22.50    2.38
  21   7   0   15.23    3.32
  21   7   2   15.47    1.33
  21   7   4   38.82    2.24
  21   7   6   78.34    4.50
  21   7   8   33.62    2.21
  21   7  10    7.35    0.78
  21   7  12    3.51    1.33
  21   7  14    9.18    0.93
  21   7  16   30.41    2.25
  21   7  18   19.97    3.58
  21   7  20    4.15    0.82
  21   8   1    9.56    1.50
  21   8   3   50.18    2.93
  21   8   5   56.58    4.04
  21   8   7   33.17    2.28
  21   8   9   17.14    1.57
  21   8  11   19.26    2.29
  21   8  13   70.06    4.09
  21   8  15    9.14    0.70
  21   8  17    4.89    0.57
  21   8  19   16.84    1.51
  21   9   0   40.10    6.24
  21   9   2   35.96    4.58
  21   9   4   10.24    1.47
  21   9   6    3.02    0.77
  21   9   8   17.89    2.15
  21   9  10   55.95    3.91
  21   9  12   42.84    3.40
  21   9  14   36.10    2.78
  21   9  16   29.26    1.91
  21   9  18    7.07    0.73
  21   9  20    3.80    0.70
  21  10   1   10.60    2.60
  21  10   3   53.90    3.40
  21  10   5   25.91    1.76
  21  10   7    6.73    0.83
  21  10   9   46.04    3.18
  21  10  11   63.85    4.14
  21  10  13  137.96    9.09
  21  10  15   22.30    2.05
  21  10  17   13.14    1.18
  21  10  19   10.36    1.51
  21  11   0  110.53    7.58
  21  11   2   70.35    4.82
  21  11   4   29.52    2.91
  21  11   6    4.21    0.64
  21  11   8   16.65    1.26
  21  11  10   70.34    5.41
  21  11  12   78.46    6.44
  21  11  14   40.40    3.31
  21  11  16   21.48    2.10
  21  11  18    5.45    0.77
  21  11  20    2.24    0.65
  21  12   1    5.22    1.16
  21  12   3   28.60    1.96
  21  12   5    6.53    0.94
  21  12   7    4.01    1.91
  21  12   9   48.97    3.77
  21  12  11   71.01    4.40
  21  12  13  117.79    8.86
  21  12  15   25.31    2.69
  21  12  17   14.24    1.92
  21  12  19    0.10    0.70
  21  13   0    8.26    1.51
  21  13   2    8.83    2.50
  21  13   4   -0.25    0.93
  21  13   6   15.90    1.08
  21  13   8   64.44    4.18
  21  13  10  151.36   10.38
  21  13  12  135.81   11.74
  21  13  14   59.11    5.26
  21  13  16   10.70    1.35
  21  13  18    1.70    0.83
  21  13  20    2.96    0.88
  21  14   1    2.62    1.52
  21  14   3    6.59    1.22
  21  14   5    1.09    0.91
  21  14   7   10.19    1.40
  21  14   9   37.62    2.73
  21  14  11   35.60    3.12
  21  14  13   68.13    5.74
  21  14  15   11.48    1.53
  21  14  17    8.96    1.33
  21  14  19    2.77    0.87
  21  15   0   99.87    7.89
  21  15   2   86.24    7.13
  21  15   4   36.30    3.58
  21  15   6    7.47    1.06
  21  15   8    8.59    0.72
  21  15  10   21.04    1.85
  21  15  12   27.37    3.04
  21  15  14   16.96    1.70
  21  15  16    6.57    2.10
  21  15  18   -1.21    0.83
  21  15  20    4.60    2.81
  21  16   1    4.50    1.07
  21  16   3    8.91    2.42
  21  16   5   17.19    2.93
  21  16   7   28.02    2.28
  21  16   9   29.67    1.96
  21  16  11   22.84    1.87
  21  16  13    9.23    1.27
  21  16  15    5.46    0.99
  21  16  17    3.08    0.91
  21  16  19    4.75    1.04
  21  17   0   19.96    1.90
  21  17   2    9.30    2.15
  21  17   4    1.62    0.98
  21  17   6    0.15    1.41
  21  17   8    5.65    0.60
  21  17  10   14.83    1.48
  21  17  12   12.63    3.06
  21  17  14   12.38    1.45
  21  17  16    2.23    0.91
  21  17  18   -0.69    0.86
  21  17  20    1.71    1.42
  21  18   1   -2.26    0.93
  21  18   3    8.82    1.12
  21  18   5   11.35    1.61
  21  18   7   11.81    1.33
  21  18   9    6.91    0.70
  21  18  11    4.97    0.83
  21  18  13    1.08    0.78
  21  18  15    0.91    0.79
  21  18  17   -0.86    0.79
  21  18  19    9.07    1.90
  21  19   0  276.25   19.67
  21  19   2  242.54   24.45
  21  19   4   71.65    6.26
  21  19   6   45.80    8.63
  21  19   8   14.54    1.28
  21  19  10    7.30    0.65
  21  19  12    1.12    0.78
  21  19  14    2.52    0.88
  21  19  16    6.21    1.22
  21  19  18    4.87    1.23
  21  19  20    4.34    1.18
  21  20   1   -0.60    1.03
  21  20   3    0.93    0.99
  21  20   5    0.04    0.88
  21  20   7    2.73    0.84
  21  20   9    4.50    0.64
  21  20  11    4.44    1.91
  21  20  13    3.43    0.94
  21  20  15    2.35    0.96
  21  20  17    2.09    0.88
  21  20  19    1.28    0.93
  21  21   0    2.70    1.58
  21  21   2    0.79    0.98
  21  21   4    6.23    1.12
  21  21   6    8.38    2.20
  21  21   8    1.51    0.74
  21  21  10    1.95    0.55
  21  21  12    1.62    0.65
  21  21  14    4.64    0.97
  21  21  16    5.42    1.55
  21  21  18   14.78    2.23
  21  21  20   11.80    2.44
  22   0   0   12.18    2.48
  22   1   1    1.77    0.91
  22   1   3    4.50    1.06
  22   1   5   11.08    1.19
  22   1   7   28.57    2.03
  22   1   9   11.32    1.40
  22   1  11   13.62    1.75
  22   1  13    5.13    1.17
  22   1  15   -0.30    1.04
  22   1  17    6.05    8.20
  22   1  19    0.58    0.94
  22   1  21    1.57    0.89
  22   2   0   19.67    2.05
  22   2   2   86.70    8.94
  22   2   4   32.75    3.31
  22   2   6   61.21    3.43
  22   2   8   25.25    2.86
  22   2  10   25.75    2.70
  22   2  12    2.88    0.94
  22   2  14   24.77    7.11
  22   2  16   16.94    2.59
  22   2  18   27.74    3.37
  22   2  20    7.02    1.75
  22   3   1    6.20    3.01
  22   3   3   63.23    4.53
  22   3   5  229.94   16.39
  22   3   7  160.83    9.86
  22   3   9  173.50   13.97
  22   3  11   94.45    5.19
  22   3  13   26.78    2.45
  22   3  15    0.34    0.94
  22   3  17    7.81    1.35
  22   3  19    4.10    1.16
  22   3  21    0.40    0.86
  22   4   0   15.61    2.99
  22   4   2   28.48    2.98
  22   4   4   14.54    1.58
  22   4   6   72.34    4.24
  22   4   8   28.83    2.31
  22   4  10    1.47    1.04
  22   4  12   32.92    5.64
  22   4  14    9.62    1.26
  22   4  16    8.92    1.87
  22   4  18   15.81    2.49
  22   4  20    7.60    1.40
  22   5   1   10.53    0.93
  22   5   3  232.89   11.50
  22   5   5  395.37   20.98
  22   5   7  440.29   26.88
  22   5   9  310.48   22.10
  22   5  11  158.26    9.79
  22   5  13    6.96    1.53
  22   5  15    8.96    1.46
  22   5  17    9.99    1.51
  22   5  19    5.56    1.28
  22   5  21    4.09    1.06
  22   6   0  147.46   15.58
  22   6   2   76.40    6.04
  22   6   4   66.65    3.89
  22   6   6    4.19    1.19
  22   6   8   72.34    4.78
  22   6  10   39.16    4.63
  22   6  12   36.94    2.75
  22   6  14    4.97    1.41
  22   6  16    3.64    0.97
  22   6  18    2.43    0.97
  22   6  20    5.72    2.01
  22   7   1   33.48    4.79
  22   7   3  196.40   15.61
  22   7   5  417.88   19.97
  22   7   7  316.95   15.89
  22   7   9  229.85   12.84
  22   7  11   53.28    2.98
  22   7  13    4.81    1.18
  22   7  15   27.57    2.14
  22   7  17   20.06    1.96
  22   7  19   12.35    1.57
  22   7  21    6.26    1.76
  22   8   0   26.18    2.67
  22   8   2   25.25    3.47
  22   8   4   31.09    2.44
  22   8   6   66.28    3.99
  22   8   8  317.99   24.68
  22   8  10  179.17   13.66
  22   8  12  187.14   11.99
  22   8  14   16.30    1.27
  22   8  16    8.91    1.16
  22   8  18   13.19    2.03
  22   8  20    0.34    0.78
  22   9   1   11.85    1.14
  22   9   3  204.01   13.74
  22   9   5  276.80   14.33
  22   9   7  192.69   10.63
  22   9   9   57.32    4.53
  22   9  11   11.03    1.32
  22   9  13   23.95    2.04
  22   9  15   51.04    4.20
  22   9  17   39.63    3.22
  22   9  19    7.96    1.21
  22   9  21    6.18    1.02
  22  10   0   91.01    8.73
  22  10   2   25.82    2.52
  22  10   4    0.68    2.73
  22  10   6   40.75    5.04
  22  10   8  193.53   13.87
  22  10  10  193.09   16.39
  22  10  12  185.81   15.14
  22  10  14   26.59    2.82
  22  10  16    3.26    0.73
  22  10  18    7.38    0.83
  22  10  20    6.13    1.11
  22  11   1   27.33    6.92
  22  11   3   95.37    7.09
  22  11   5  193.42   13.61
  22  11   7   48.75    2.86
  22  11   9   12.06    1.41
  22  11  11   15.91    6.00
  22  11  13   16.57    2.05
  22  11  15   63.58    5.03
  22  11  17   23.96    2.10
  22  11  19   14.24    1.40
  22  11  21    4.01    0.73
  22  12   0    0.84    0.93
  22  12   2    0.79    0.91
  22  12   4   21.13    2.01
  22  12   6   31.14    3.27
  22  12   8  205.63   13.69
  22  12  10  193.48   20.49
  22  12  12  222.69   22.94
  22  12  14   14.48    1.65
  22  12  16    2.87    0.87
  22  12  18   10.09    2.50
  22  12  20    8.06    1.90
  22  13   1    8.67    1.09
  22  13   3   19.96    1.87
  22  13   5   11.96    3.07
  22  13   7    5.09    1.19
  22  13   9   22.80    1.51
  22  13  11   17.69    1.61
  22  13  13   43.48    3.77
  22  13  15   33.95    3.89
  22  13  17   24.24    2.86
  22  13  19    4.01    1.03
  22  13  21    7.58    1.57
  22  14   0   27.84    3.23
  22  14   2   18.65    2.09
  22  14   4   10.11    1.28
  22  14   6    3.28    0.97
  22  14   8   19.92    1.56
  22  14  10   30.82    5.66
  22  14  12   11.08    1.42
  22  14  14    0.29    0.79
  22  14  16    0.72    0.83
  22  14  18    6.34    1.60
  22  14  20    2.68    0.88
  22  15   1    0.11    1.14
  22  15   3   -1.51    1.01
  22  15   5    7.82    1.19
  22  15   7   30.02    3.58
  22  15   9   40.11    2.36
  22  15  11   59.89    4.55
  22  15  13   31.61    3.04
  22  15  15   35.81    3.91
  22  15  17   15.23    2.42
  22  15  19    6.01    1.37
  22  15  21    0.36    0.75
  22  16   0   11.52    1.66
  22  16   2   12.09    1.43
  22  16   4    9.60    2.18
  22  16   6    3.08    0.94
  22  16   8    7.74    0.79
  22  16  10    2.59    0.69
  22  16  12    2.54    0.82
  22  16  14    0.09    0.93
  22  16  16    2.23    1.02
  22  16  18    1.52    1.06
  22  16  20    0.24    0.79
  22  17   1   -1.50    0.97
  22  17   3    5.33    1.25
  22  17   5    9.99    1.31
  22  17   7   25.06    3.82
  22  17   9   41.57    2.99
  22  17  11   29.07    2.68
  22  17  13   21.85    2.81
  22  17  15   12.77    1.81
  22  17  17   10.28    1.47
  22  17  19    3.58    1.01
  22  17  21    1.71    1.17
  22  18   0  101.68   12.14
  22  18   2   30.48    3.28
  22  18   4   26.06    3.04
  22  18   6    2.78    0.93
  22  18   8   14.24    1.81
  22  18  10    5.53    0.79
  22  18  12    7.38    1.32
  22  18  14    2.47    0.83
  22  18  16    1.30    0.78
  22  18  18   11.58    2.25
  22  18  20   22.48    4.70
  22  19   1   -0.13    0.99
  22  19   3    2.26    0.87
  22  19   5    5.13    1.08
  22  19   7   12.04    1.16
  22  19   9    7.61    0.92
  22  19  11   14.98    1.28
  22  19  13    5.65    0.98
  22  19  15    3.01    0.92
  22  19  17    2.67    0.89
  22  19  19   -0.35    0.96
  22  19  21    3.31    1.28
  22  20   0    3.67    1.02
  22  20   2    6.88    1.23
  22  20   4    9.90    1.11
  22  20   6    6.06    1.16
  22  20   8    1.04    0.78
  22  20  10    7.18    1.31
  22  20  12    6.57    1.11
  22  20  14    3.71    0.82
  22  20  16    0.16    0.88
  22  20  18   19.82    3.52
  22  20  20   74.84    9.14
  22  21   1    0.29    0.94
  22  21   3    1.72    0.94
  22  21   5    2.58    0.92
  22  21   7    2.25    0.86
  22  21   9    9.35    1.96
  22  21  11    5.07    0.98
  22  21  13    6.63    1.69
  22  21  15    0.52    0.83
  22  21  17    0.93    1.22
  22  21  19    1.43    0.75
  22  21  21    4.49    1.36
  22  22   0   40.18    8.45
  22  22   2   20.83    3.62
  22  22   4   27.80    4.97
  22  22   6   34.45    4.64
  22  22   8  135.36   17.72
  22  22  10  155.71   12.68
  22  22  12  214.14   14.70
  22  22  14   69.72    7.04
  22  22  16    4.70    1.42
  22  22  18   17.71    3.17
  22  22  20   75.45    9.41
  22  22  22   43.27   11.52
  23   1   0    8.52    4.05
  23   1   2   12.86    3.72
  23   1   4    6.40    1.06
  23   1   6    4.33    0.69
  23   1   8   10.36    0.99
  23   1  10   14.06    2.34
  23   1  12    1.86    1.07
  23   1  14    1.86    0.98
  23   1  16    2.11    1.02
  23   1  18    4.00    1.62
  23   1  20    2.50    1.06
  23   1  22    4.65    1.90
  23   2   1   11.80    5.43
  23   2   3    7.19    2.38
  23   2   5   43.47    2.68
  23   2   7   13.06    3.51
  23   2   9   11.50    1.16
  23   2  11    5.65    1.36
  23   2  13    2.49    1.01
  23   2  15   28.14    3.21
  23   2  17    1.50    0.86
  23   2  19    5.60    1.11
  23   2  21    8.24    1.26
  23   3   0    1.61    1.07
  23   3   2   10.19    3.33
  23   3   4   38.49    2.00
  23   3   6   84.94    4.06
  23   3   8  115.61    6.93
  23   3  10  103.24    7.65
  23   3  12   25.42    1.99
  23   3  14    3.12    0.93
  23   3  16    5.27    3.18
  23   3  18   15.03    1.53
  23   3  20    7.38    1.31
  23   3  22    1.57    0.94
  23   4   1   13.32    3.45
  23   4   3   35.12    2.24
  23   4   5  104.88    5.33
  23   4   7    6.38    1.01
  23   4   9   25.43    1.57
  23   4  11   -0.16    1.01
  23   4  13    1.06    0.93
  23   4  15   13.51    1.86
  23   4  17    0.30    0.97
  23   4  19    8.88    1.08
  23   4  21    4.19    1.19
  23   5   0   21.65    2.58
  23   5   2   38.06    2.10
  23   5   4  101.61    4.99
  23   5   6  102.78    4.20
  23   5   8  133.85    6.10
  23   5  10  108.09    6.06
  23   5  12   20.77    1.40
  23   5  14    0.03    0.93
  23   5  16   12.01    1.46
  23   5  18   26.04    2.79
  23   5  20   26.05    3.17
  23   5  22    0.01    0.99
  23   6   1    3.38    0.62
  23   6   3   90.18    5.32
  23   6   5  114.10    5.35
  23   6   7   19.14    1.08
  23   6   9   10.60    0.70
  23   6  11    6.30    0.78
  23   6  13    6.84    0.88
  23   6  15   14.18    2.39
  23   6  17    0.77    1.08
  23   6  19    4.78    0.98
  23   6  21   15.69    2.53
  23   7   0   41.90    2.62
  23   7   2   11.22    1.03
  23   7   4    6.42    0.64
  23   7   6   20.04    0.99
  23   7   8   31.22    1.35
  23   7  10   21.65    3.79
  23   7  12    2.16    0.69
  23   7  14   10.09    1.85
  23   7  16   13.97    1.19
  23   7  18   15.87    1.76
  23   7  20    8.14    1.51
  23   7  22    2.60    1.02
  23   8   1   11.56    1.11
  23   8   3  101.65    5.55
  23   8   5  128.50    6.15
  23   8   7   36.93    1.42
  23   8   9    3.09    1.11
  23   8  11   14.72    0.99
  23   8  13    6.70    0.82
  23   8  15   12.05    0.98
  23   8  17   -0.39    0.63
  23   8  19    0.31    0.73
  23   8  21   61.79    7.70
  23   9   0    6.13    0.97
  23   9   2   14.60    2.29
  23   9   4   22.10    1.55
  23   9   6   12.53    1.02
  23   9   8    1.08    0.99
  23   9  10    1.86    0.87
  23   9  12    6.25    0.87
  23   9  14   24.74    3.11
  23   9  16   14.33    1.23
  23   9  18   12.94    1.36
  23   9  20    6.87    1.17
  23   9  22    0.45    0.73
  23  10   1   11.52    1.17
  23  10   3   90.59    6.74
  23  10   5  111.95    5.91
  23  10   7   22.25    1.91
  23  10   9    1.12    0.96
  23  10  11   26.69    3.85
  23  10  13    9.85    1.02
  23  10  15    7.75    0.84
  23  10  17    2.33    0.53
  23  10  19    3.19    0.62
  23  10  21   97.11    9.23
  23  11   0    8.29    1.36
  23  11   2    7.90    3.53
  23  11   4   -0.30    0.83
  23  11   6    7.03    0.78
  23  11   8   13.12    0.94
  23  11  10   25.57    2.34
  23  11  12   29.81    2.81
  23  11  14   22.77    2.04
  23  11  16    8.91    0.93
  23  11  18    1.60    0.57
  23  11  20    0.00    0.52
  23  11  22    1.18    0.81
  23  12   1    2.93    1.60
  23  12   3   26.83    2.26
  23  12   5   24.94    1.86
  23  12   7   -0.68    0.73
  23  12   9    6.04    0.84
  23  12  11   28.00    2.14
  23  12  13    4.65    0.89
  23  12  15    2.42    0.81
  23  12  17    0.16    0.69
  23  12  19    1.21    0.59
  23  12  21   86.89    5.56
  23  13   0    3.35    0.91
  23  13   2    4.24    1.60
  23  13   4   -1.09    0.89
  23  13   6    6.59    1.45
  23  13   8    7.74    0.77
  23  13  10   12.58    1.14
  23  13  12    5.64    0.86
  23  13  14    4.05    0.75
  23  13  16    1.46    0.98
  23  13  18    1.55    0.70
  23  13  20    1.67    0.72
  23  13  22    0.87    0.58
  23  14   1    2.20    1.09
  23  14   3    2.25    0.97
  23  14   5    1.43    0.91
  23  14   7    8.96    1.19
  23  14   9   21.25    1.50
  23  14  11   18.26    2.10
  23  14  13    5.51    0.82
  23  14  15    0.70    0.83
  23  14  17    1.40    0.82
  23  14  19    1.60    0.72
  23  14  21   18.87    2.16
  23  15   0   44.70    4.16
  23  15   2   25.58    2.69
  23  15   4   10.00    1.23
  23  15   6   13.48    1.31
  23  15   8   10.83    0.93
  23  15  10    7.37    1.62
  23  15  12    5.12    0.84
  23  15  14    0.20    0.77
  23  15  16    1.25    0.96
  23  15  18    1.42    0.78
  23  15  20    1.31    0.74
  23  15  22    0.98    0.83
  23  16   1    1.56    0.98
  23  16   3    3.48    0.93
  23  16   5   24.84    5.81
  23  16   7   14.89    1.90
  23  16   9   15.22    1.11
  23  16  11    8.21    0.81
  23  16  13    1.40    0.75
  23  16  15    1.41    0.86
  23  16  17    5.32    1.08
  23  16  19    3.52    1.13
  23  16  21   -0.19    0.74
  23  17   0    3.16    1.01
  23  17   2    1.66    0.93
  23  17   4    1.75    1.36
  23  17   6    0.06    0.73
  23  17   8    1.37    0.67
  23  17  10    1.66    0.49
  23  17  12    1.46    0.65
  23  17  14    2.82    1.07
  23  17  16    5.77    1.06
  23  17  18    4.16    1.14
  23  17  20    1.90    1.07
  23  17  22    1.07    0.70
  23  18   1    2.68    0.93
  23  18   3   11.38    1.64
  23  18   5   24.13    2.93
  23  18   7   16.24    1.81
  23  18   9   10.20    1.21
  23  18  11    1.53    0.57
  23  18  13    1.94    0.73
  23  18  15    1.19    0.73
  23  18  17    4.89    1.01
  23  18  19    4.79    1.65
  23  18  21    1.87    0.78
  23  19   0    4.67    1.03
  23  19   2    6.11    1.17
  23  19   4    7.50    1.21
  23  19   6    3.64    1.41
  23  19   8    0.20    0.67
  23  19  10    2.72    0.63
  23  19  12    1.79    0.74
  23  19  14    5.51    3.40
  23  19  16    3.58    0.97
  23  19  18   10.16    3.65
  23  19  20    7.42    1.52
  23  19  22    2.09    0.86
  23  20   1    4.05    1.72
  23  20   3    5.47    1.18
  23  20   5   22.03    3.14
  23  20   7   10.03    1.60
  23  20   9    6.33    0.99
  23  20  11    0.62    0.63
  23  20  13    1.79    0.64
  23  20  15    0.48    1.42
  23  20  17    2.14    0.92
  23  20  19    2.35    1.01
  23  20  21    4.33    1.33
  23  21   0   17.47    3.13
  23  21   2   10.40    2.09
  23  21   4    5.40    1.31
  23  21   6   10.74    2.09
  23  21   8   53.28    5.92
  23  21  10  100.88    8.05
  23  21  12   78.96    5.60
  23  21  14   18.68    2.40
  23  21  16    0.70    0.74
  23  21  18    1.65    0.86
  23  21  20    4.73    1.14
  23  21  22    3.80    1.18
  23  22   1    1.79    1.01
  23  22   3    0.29    0.99
  23  22   5    2.43    0.97
  23  22   7    1.19    1.17
  23  22   9    0.64    0.75
  23  22  11    1.69    0.67
  23  22  13    0.33    0.49
  23  22  15    0.99    0.67
  23  22  17    0.04    0.77
  23  22  19    0.57    0.87
  23  22  21    4.87    1.16
  23  23   0   61.86    9.77
  23  23   2   38.83    4.73
  23  23   4   14.08    2.69
  23  23   6    2.89    0.98
  23  23   8    3.25    1.33
  23  23  10   33.87    4.23
  23  23  12   37.99    3.81
  23  23  14    7.36    0.97
  23  23  16   -0.45    0.59
  23  23  18    2.64    1.01
  23  23  20    5.96    1.51
  23  23  22    5.33    1.76
  24   0   0   50.36   10.77
  24   1   1    2.58    1.01
  24   1   3   18.63    1.60
  24   1   5   29.26    2.16
  24   1   7   38.54    2.01
  24   1   9   25.91    2.04
  24   1  11   15.52    1.37
  24   1  13    3.66    1.06
  24   1  15    0.65    0.92
  24   1  17    1.46    0.92
  24   1  19    1.19    0.99
  24   1  21    2.31    1.03
  24   1  23    2.01    0.94
  24   2   0   28.98    7.52
  24   2   2   19.28    2.86
  24   2   4  112.82    9.89
  24   2   6    5.19    0.92
  24   2   8   36.93    3.06
  24   2  10    1.72    1.25
  24   2  12    0.59    1.08
  24   2  14   45.82    4.42
  24   2  16    7.18    1.35
  24   2  18   45.91    6.39
  24   2  20    3.03    0.98
  24   2  22  100.94   13.38
  24   3   1   15.41    1.41
  24   3   3  128.02    9.50
  24   3   5  201.65   12.06
  24   3   7  228.92   12.64
  24   3   9  170.90   11.37
  24   3  11   66.89    5.11
  24   3  13    8.23    1.38
  24   3  15    4.68    1.75
  24   3  17   13.62    1.55
  24   3  19   13.30    2.00
  24   3  21    3.71    1.26
  24   3  23    1.66    0.91
  24   4   0  126.62   11.99
  24   4   2   88.83    7.31
  24   4   4  136.00   10.26
  24   4   6    0.50    0.65
  24   4   8   15.48    1.60
  24   4  10    3.43    0.84
  24   4  12    1.72    0.91
  24   4  14   31.22    4.94
  24   4  16    5.45    1.30
  24   4  18   48.48    5.74
  24   4  20    1.86    1.08
  24   4  22   36.84    6.84
  24   5   1   27.87    2.72
  24   5   3  193.82   11.66
  24   5   5  282.39   16.34
  24   5   7  380.19   17.67
  24   5   9  186.00   10.04
  24   5  11   71.41    5.09
  24   5  13    0.99    1.04
  24   5  15    5.89    0.96
  24   5  17   25.16    2.57
  24   5  19   24.58    3.41
  24   5  21   11.40    2.19
  24   5  23    2.77    0.99
  24   6   0   17.71    1.91
  24   6   2    3.77    0.73
  24   6   4    2.75    0.97
  24   6   6   31.08    2.28
  24   6   8   16.84    2.09
  24   6  10   60.80    6.77
  24   6  12   12.30    1.95
  24   6  14   19.01    1.99
  24   6  16    4.23    1.04
  24   6  18    1.91    0.88
  24   6  20    2.18    1.08
  24   6  22    1.48    1.02
  24   7   1   45.43    3.60
  24   7   3  191.14    8.08
  24   7   5  388.07   23.52
  24   7   7  305.16   13.64
  24   7   9  187.16   10.38
  24   7  11   32.01    2.08
  24   7  13    0.94    0.68
  24   7  15   17.18    1.69
  24   7  17   28.49    3.30
  24   7  19   24.28    2.96
  24   7  21    9.36    1.82
  24   7  23    2.42    0.91
  24   8   0   24.82    2.34
  24   8   2   30.91    2.86
  24   8   4   18.96    4.30
  24   8   6   13.30    1.46
  24   8   8   49.25    3.64
  24   8  10   55.40    3.87
  24   8  12   23.13    3.12
  24   8  14    3.82    0.75
  24   8  16    2.40    0.70
  24   8  18    0.65    0.72
  24   8  20   12.78    2.15
  24   8  22    4.84    1.17
  24   9   1   25.46    2.14
  24   9   3  178.78   11.02
  24   9   5  200.80   12.77
  24   9   7  193.87   11.14
  24   9   9   78.91    4.72
  24   9  11   10.36    0.92
  24   9  13    1.42    0.49
  24   9  15    9.58    1.01
  24   9  17   17.25    1.95
  24   9  19   13.79    1.84
  24   9  21    7.80    2.23
  24   9  23    1.09    0.86
  24  10   0    0.99    1.13
  24  10   2    0.28    0.89
  24  10   4    5.22    1.66
  24  10   6   62.84   10.13
  24  10   8   76.06    6.39
  24  10  10   94.72    8.87
  24  10  12   14.49    2.08
  24  10  14    1.86    0.59
  24  10  16    1.38    0.52
  24  10  18    6.64    1.48
  24  10  20   85.26   10.43
  24  10  22   53.04    7.76
  24  11   1   18.94    1.50
  24  11   3   61.79    3.97
  24  11   5   81.57    7.08
  24  11   7   37.19    2.52
  24  11   9   10.91    1.06
  24  11  11    0.42    0.68
  24  11  13    0.86    0.67
  24  11  15   11.47    1.19
  24  11  17    8.45    1.02
  24  11  19    8.64    1.67
  24  11  21    1.23    0.63
  24  11  23    0.59    0.70
  24  12   0   -0.81    1.04
  24  12   2    0.35    1.70
  24  12   4    4.40    0.84
  24  12   6   10.79    1.77
  24  12   8   15.69    1.65
  24  12  10   13.79    1.67
  24  12  12    0.64    0.72
  24  12  14   10.58    1.46
  24  12  16    2.31    0.74
  24  12  18   17.70    2.19
  24  12  20  113.58    8.96
  24  12  22   63.52    6.15
  24  13   1    3.16    1.02
  24  13   3    8.45    1.31
  24  13   5    2.15    1.86
  24  13   7    0.69    0.68
  24  13   9    2.88    0.57
  24  13  11    0.49    0.69
  24  13  13    6.20    1.02
  24  13  15    4.06    0.78
  24  13  17    5.89    0.86
  24  13  19    2.28    0.64
  24  13  21    1.62    0.50
  24  13  23    0.00    0.48
  24  14   0   95.67    9.36
  24  14   2   55.65    5.56
  24  14   4   31.58    4.34
  24  14   6   17.61    1.87
  24  14   8    2.57    0.64
  24  14  10    3.14    0.67
  24  14  12   12.20    1.66
  24  14  14   20.03    2.40
  24  14  16    6.62    1.18
  24  14  18    8.63    2.08
  24  14  20   33.90    4.20
  24  14  22   38.68    4.96
  24  15   1    3.26    0.93
  24  15   3    1.97    0.88
  24  15   5    7.90    1.13
  24  15   7   11.12    1.25
  24  15   9    6.94    0.69
  24  15  11   10.04    1.38
  24  15  13    4.44    0.96
  24  15  15    4.40    0.81
  24  15  17    4.04    0.88
  24  15  19    1.62    0.74
  24  15  21    0.75    0.64
  24  15  23    1.04    0.58
  24  16   0   16.52    2.49
  24  16   2    7.48    1.56
  24  16   4    7.03    1.55
  24  16   6    2.67    0.87
  24  16   8    3.61    0.65
  24  16  10    1.62    0.60
  24  16  12    3.32    1.04
  24  16  14   10.10    1.96
  24  16  16    1.42    0.83
  24  16  18    2.89    0.89
  24  16  20    3.92    1.96
  24  16  22    1.23    0.65
  24  17   1    3.03    0.93
  24  17   3   15.53    1.81
  24  17   5   35.27    3.84
  24  17   7   24.53    2.40
  24  17   9   18.39    1.61
  24  17  11    6.36    0.92
  24  17  13    4.40    0.87
  24  17  15    2.73    0.96
  24  17  17   -0.42    0.75
  24  17  19    0.83    0.78
  24  17  21    0.10    0.64
  24  17  23    0.00    0.58
  24  18   0   91.84   10.44
  24  18   2   46.59    6.55
  24  18   4   35.18    5.27
  24  18   6    4.45    2.73
  24  18   8    2.39    1.43
  24  18  10    7.95    1.47
  24  18  12   16.93    1.96
  24  18  14    4.88    1.12
  24  18  16    5.81    2.45
  24  18  18    4.87    1.57
  24  18  20    9.13    3.30
  24  18  22   14.28    2.91
  24  19   1    0.97    1.03
  24  19   3   17.26    3.70
  24  19   5   38.16    4.77
  24  19   7   22.49    2.99
  24  19   9   14.69    2.82
  24  19  11    6.25    1.01
  24  19  13    1.31    0.70
  24  19  15    2.96    0.88
  24  19  17    0.42    0.75
  24  19  19    2.44    1.17
  24  19  21   -0.60    0.75
  24  19  23    1.04    0.63
  24  20   0   10.38    2.25
  24  20   2    2.84    1.04
  24  20   4    4.14    0.88
  24  20   6    1.91    1.12
  24  20   8   15.27    2.62
  24  20  10   76.97    8.20
  24  20  12   89.24    7.48
  24  20  14   38.34    4.39
  24  20  16    1.94    0.69
  24  20  18    6.79    2.13
  24  20  20   21.82    3.61
  24  20  22   40.99    7.23
  24  21   1    0.99    1.08
  24  21   3    3.53    1.43
  24  21   5   13.06    2.79
  24  21   7    9.09    1.69
  24  21   9    6.86    1.55
  24  21  11    0.83    0.62
  24  21  13    1.66    0.88
  24  21  15    1.25    1.28
  24  21  17    0.39    0.67
  24  21  19    0.44    0.69
  24  21  21    1.37    0.79
  24  21  23    0.31    0.67
  24  22   0  126.79   14.31
  24  22   2   99.68   14.58
  24  22   4   41.90    5.51
  24  22   6    0.86    0.96
  24  22   8    4.10    1.03
  24  22  10   44.31    5.35
  24  22  12   69.46    6.16
  24  22  14   29.17    2.94
  24  22  16   -0.49    0.64
  24  22  18   15.60    3.36
  24  22  20   46.60    6.65
  24  22  22   47.07    7.06
  24  23   1   -0.54    0.91
  24  23   3    0.72    1.21
  24  23   5    1.37    0.99
  24  23   7    3.11    0.89
  24  23   9    0.96    1.01
  24  23  11    1.86    0.84
  24  23  13    1.03    0.58
  24  23  15    0.83    0.52
  24  23  17   -0.72    0.63
  24  23  19   -0.50    0.75
  24  23  21    1.80    0.86
  24  23  23    2.01    0.87
  24  24   0    2.62    1.30
  24  24   2    2.84    0.94
  24  24   4    8.16    2.60
  24  24   6   34.86    5.16
  24  24   8   69.42    9.36
  24  24  10  112.11   14.34
  24  24  12  154.77   17.25
  24  24  14   54.97    6.63
  24  24  16    0.26    0.60
  24  24  18    4.08    1.30
  24  24  20   29.03    4.89
  24  24  22   25.80    5.37
  24  24  24   11.61    5.13
  25   1   0   -1.01    0.83
  25   1   2    1.01    1.11
  25   1   4    6.42    0.96
  25   1   6    7.71    0.97
  25   1   8   16.99    1.03
  25   1  10   11.21    1.25
  25   1  12   -0.77    0.92
  25   1  14    3.17    1.90
  25   1  16    2.91    0.98
  25   1  18    1.57    0.91
  25   1  20    1.45    1.46
  25   1  22    1.62    1.19
  25   1  24   -0.15    1.03
  25   2   1    1.33    0.98
  25   2   3   83.43    5.36
  25   2   5    7.23    0.96
  25   2   7   53.92    3.01
  25   2   9    2.98    0.78
  25   2  11    4.48    2.23
  25   2  13   37.35    3.70
  25   2  15   10.79    1.71
  25   2  17   65.42    7.04
  25   2  19   36.11    3.94
  25   2  21   62.58    7.58
  25   2  23    0.63    1.04
  25   3   0   86.25    7.56
  25   3   2   77.74    5.69
  25   3   4   75.13    5.25
  25   3   6  115.32    7.37
  25   3   8  129.84    7.45
  25   3  10   81.04    5.31
  25   3  12   14.50    1.37
  25   3  14   -0.59    0.83
  25   3  16    8.99    1.42
  25   3  18   31.86    3.81
  25   3  20   37.28    4.31
  25   3  22    9.19    2.59
  25   3  24    1.65    0.98
  25   4   1    6.82    0.87
  25   4   3   86.09    5.80
  25   4   5    0.93    0.84
  25   4   7   48.36    2.81
  25   4   9    2.52    0.74
  25   4  11   -3.04    0.84
  25   4  13   23.12    2.45
  25   4  15   12.20    1.27
  25   4  17   26.23    3.21
  25   4  19   15.67    2.24
  25   4  21   21.64    4.30
  25   4  23    0.89    0.91
  25   5   0   14.94    1.82
  25   5   2    6.77    0.93
  25   5   4    0.82    1.72
  25   5   6   19.52    1.25
  25   5   8   51.51    2.70
  25   5  10   29.99    2.10
  25   5  12    3.31    0.82
  25   5  14    2.77    1.02
  25   5  16   19.84    2.47
  25   5  18   48.14    6.89
  25   5  20   36.39    4.92
  25   5  22   12.69    2.35
  25   5  24    2.88    1.79
  25   6   1    8.86    0.79
  25   6   3  109.47    6.98
  25   6   5   20.34    1.25
  25   6   7   69.95    3.50
  25   6   9    9.74    0.77
  25   6  11   -0.87    0.68
  25   6  13    5.51    0.87
  25   6  15    4.69    0.89
  25   6  17    6.98    1.08
  25   6  19    4.28    2.47
  25   6  21    1.65    0.77
  25   6  23   12.57    2.49
  25   7   0   68.40    4.26
  25   7   2   53.02    2.59
  25   7   4   54.04    3.94
  25   7   6   64.60    3.22
  25   7   8   64.19    2.72
  25   7  10   37.75    3.04
  25   7  12    3.85    0.69
  25   7  14    2.23    0.72
  25   7  16   11.72    1.66
  25   7  18   31.08    3.51
  25   7  20   31.45    4.11
  25   7  22   12.19    2.09
  25   7  24    2.18    1.02
  25   8   1   17.60    1.09
  25   8   3  133.75    7.53
  25   8   5   59.51    3.03
  25   8   7   74.19    3.32
  25   8   9    7.46    0.64
  25   8  11    0.94    0.53
  25   8  13    2.73    0.72
  25   8  15    4.60    0.77
  25   8  17    0.97    0.88
  25   8  19    2.25    0.97
  25   8  21    8.82    1.62
  25   8  23   68.88    7.89
  25   9   0    4.52    1.22
  25   9   2    3.42    1.86
  25   9   4    3.30    0.79
  25   9   6   12.99    1.60
  25   9   8    7.03    0.65
  25   9  10    3.46    0.59
  25   9  12   -0.09    0.48
  25   9  14    4.67    0.62
  25   9  16    2.20    0.68
  25   9  18    5.18    0.94
  25   9  20    8.48    4.15
  25   9  22    0.06    0.79
  25   9  24    0.77    0.74
  25  10   1   11.60    1.92
  25  10   3   81.22    4.70
  25  10   5   29.99    1.97
  25  10   7   33.84    2.59
  25  10   9    4.06    0.48
  25  10  11    0.77    0.55
  25  10  13    1.99    0.53
  25  10  15   -0.73    0.47
  25  10  17    2.10    1.16
  25  10  19   23.55    2.67
  25  10  21   45.71    4.47
  25  10  23   80.33    8.28
  25  11   0    0.62    0.87
  25  11   2   -1.64    0.92
  25  11   4   -0.31    0.88
  25  11   6   -1.56    0.65
  25  11   8    1.07    0.62
  25  11  10    1.03    0.54
  25  11  12    1.31    0.65
  25  11  14    0.40    0.57
  25  11  16    1.97    0.49
  25  11  18    0.63    0.57
  25  11  20    1.26    0.60
  25  11  22   -0.10    0.69
  25  11  24   -0.54    0.67
  25  12   1   -0.40    0.84
  25  12   3   19.71    2.25
  25  12   5    3.89    1.72
  25  12   7    2.67    0.67
  25  12   9    0.52    0.54
  25  12  11    2.53    0.64
  25  12  13    1.07    0.64
  25  12  15    0.05    0.63
  25  12  17    3.25    0.59
  25  12  19   33.97    2.78
  25  12  21   49.46    4.21
  25  12  23   69.69    6.86
  25  13   0   39.74    4.16
  25  13   2   29.16    2.52
  25  13   4   23.38    2.55
  25  13   6    8.93    1.35
  25  13   8    2.24    0.81
  25  13  10    2.18    0.84
  25  13  12    1.67    0.73
  25  13  14    3.69    0.99
  25  13  16    3.30    0.86
  25  13  18    0.58    0.58
  25  13  20    1.76    0.74
  25  13  22    0.05    0.48
  25  13  24   -0.69    0.60
  25  14   1    1.02    1.12
  25  14   3    0.65    0.91
  25  14   5    1.58    0.92
  25  14   7    2.03    0.77
  25  14   9    4.62    0.73
  25  14  11    1.85    1.06
  25  14  13    2.94    0.72
  25  14  15   -0.14    0.67
  25  14  17    0.96    0.69
  25  14  19    6.01    1.04
  25  14  21   13.36    1.58
  25  14  23   15.16    1.72
  25  15   0   16.42    1.84
  25  15   2   16.50    2.18
  25  15   4   13.71    1.53
  25  15   6    7.21    0.87
  25  15   8    4.69    0.73
  25  15  10    0.13    0.44
  25  15  12    0.77    0.64
  25  15  14    0.81    0.78
  25  15  16    2.81    1.07
  25  15  18    0.24    0.67
  25  15  20    0.78    0.65
  25  15  22    0.40    0.50
  25  15  24    0.69    0.78
  25  16   1   -0.25    0.87
  25  16   3   10.38    1.32
  25  16   5   21.46    2.26
  25  16   7   12.88    1.58
  25  16   9    2.55    0.68
  25  16  11    1.25    0.57
  25  16  13    2.98    0.92
  25  16  15    0.31    0.70
  25  16  17   -0.48    0.88
  25  16  19   -0.45    0.79
  25  16  21    0.00    0.67
  25  16  23    1.97    0.65
  25  17   0   67.33    5.99
  25  17   2   55.75    5.22
  25  17   4   38.91    4.92
  25  17   6    7.07    1.67
  25  17   8    0.62    0.93
  25  17  10    2.73    0.62
  25  17  12    3.91    0.65
  25  17  14    0.09    0.68
  25  17  16    0.67    0.75
  25  17  18    0.91    0.75
  25  17  20    2.08    0.73
  25  17  22    1.30    0.60
  25  17  24    0.15    0.52
  25  18   1    0.60    0.93
  25  18   3   25.19    3.62
  25  18   5   45.23    4.33
  25  18   7   35.61    4.99
  25  18   9    7.51    2.53
  25  18  11    0.29    0.49
  25  18  13    1.22    0.69
  25  18  15    0.35    0.65
  25  18  17    1.56    0.72
  25  18  19    2.03    0.99
  25  18  21    0.94    0.77
  25  18  23    1.85    0.73
  25  19   0   41.06    4.43
  25  19   2   31.55    3.76
  25  19   4   21.67    2.48
  25  19   6    0.25    0.79
  25  19   8    4.00    1.02
  25  19  10   23.72    5.22
  25  19  12   34.30    2.62
  25  19  14    8.33    1.27
  25  19  16    1.48    0.67
  25  19  18    1.03    0.68
  25  19  20   -0.01    0.79
  25  19  22    1.16    0.65
  25  19  24   -0.15    0.67
  25  20   1    1.56    0.97
  25  20   3   26.47    3.91
  25  20   5   45.95    5.60
  25  20   7   50.73    6.05
  25  20   9    5.61    1.55
  25  20  11    0.10    0.58
  25  20  13    0.29    0.48
  25  20  15    1.36    0.99
  25  20  17    0.53    0.67
  25  20  19    1.71    0.94
  25  20  21    0.70    0.79
  25  20  23    2.72    1.11
  25  21   0   72.46   10.16
  25  21   2   61.32    7.85
  25  21   4   23.56    3.37
  25  21   6    1.56    1.17
  25  21   8    9.41    1.41
  25  21  10   53.21    6.54
  25  21  12   44.94    3.94
  25  21  14   12.54    1.46
  25  21  16    0.87    0.63
  25  21  18    0.39    0.68
  25  21  20    2.59    0.86
  25  21  22   -0.75    0.73
  25  21  24    1.52    1.08
  25  22   1    2.70    2.06
  25  22   3    9.28    1.66
  25  22   5   11.06    1.79
  25  22   7   17.80    2.86
  25  22   9    2.63    1.30
  25  22  11    2.21    1.33
  25  22  13   -0.01    0.50
  25  22  15   -0.04    0.63
  25  22  17    2.09    1.31
  25  22  19    1.96    0.77
  25  22  21    2.26    0.82
  25  22  23    4.04    1.26
  25  23   0   -0.38    1.03
  25  23   2   -0.06    0.98
  25  23   4    2.93    1.65
  25  23   6   15.70    4.11
  25  23   8   55.40    7.67
  25  23  10   75.71    8.48
  25  23  12   58.29    6.00
  25  23  14   14.16    1.97
  25  23  16    0.24    0.53
  25  23  18    2.10    0.74
  25  23  20    2.38    1.02
  25  23  22    2.29    1.14
  25  23  24    0.58    0.74
  25  24   1    0.00    0.88
  25  24   3    0.13    0.93
  25  24   5   -0.44    1.03
  25  24   7   -0.13    0.96
  25  24   9   -0.63    0.83
  25  24  11    0.67    0.77
  25  24  13    0.40    0.62
  25  24  15    0.64    0.44
  25  24  17    1.31    1.07
  25  24  19    1.18    1.69
  25  24  21    4.44    2.97
  25  24  23    1.08    0.82
  25  25   0   15.77    5.95
  25  25   2   10.05    2.48
  25  25   4    2.05    1.01
  25  25   6    0.03    0.82
  25  25   8   11.33    2.13
  25  25  10   27.27    4.09
  25  25  12   19.36    3.14
  25  25  14    1.33    0.73
  25  25  16   -0.06    0.44
  25  25  18    1.23    0.58
  25  25  20    3.23    1.07
  25  25  22    0.96    0.99
  25  25  24    1.92    1.03
  26   0   0   13.57    3.55
  26   1   1   -0.18    1.22
  26   1   3    6.82    1.56
  26   1   5    8.58    0.98
  26   1   7   12.63    1.12
  26   1   9    1.48    0.64
  26   1  11    1.42    0.74
  26   1  13   -0.28    0.81
  26   1  15    2.44    0.86
  26   1  17    1.66    0.98
  26   1  19    2.98    0.97
  26   1  21    1.61    0.98
  26   1  23   -0.28    0.94
  26   1  25    0.14    0.92
  26   2   0   87.91    8.39
  26   2   2  204.50   17.99
  26   2   4    6.24    0.92
  26   2   6  150.77   11.60
  26   2   8   15.01    1.14
  26   2  10    7.31    1.04
  26   2  12    7.85    1.23
  26   2  14    6.29    1.19
  26   2  16  102.21   12.62
  26   2  18  141.63   14.15
  26   2  20  106.43   14.49
  26   2  22   11.51    2.49
  26   2  24    8.42    2.20
  26   3   1    5.23    1.04
  26   3   3   40.54    4.18
  26   3   5   73.99    7.72
  26   3   7   76.25    5.23
  26   3   9   43.06    3.38
  26   3  11   10.04    1.37
  26   3  13   -0.74    0.75
  26   3  15    7.01    0.98
  26   3  17   17.71    2.55
  26   3  19   30.52    5.21
  26   3  21   14.24    2.11
  26   3  23    3.60    1.14
  26   3  25    1.48    1.25
  26   4   0   18.40    2.06
  26   4   2    2.48    1.01
  26   4   4  121.55   10.96
  26   4   6    9.91    1.03
  26   4   8   15.89    1.99
  26   4  10   10.28    1.32
  26   4  12   21.96    2.26
  26   4  14   12.18    2.08
  26   4  16   53.26    6.84
  26   4  18   83.96   11.80
  26   4  20   55.21    7.94
  26   4  22    4.01    1.86
  26   4  24    1.11    0.93
  26   5   1   11.47    1.43
  26   5   3  108.84   24.96
  26   5   5  135.47   11.89
  26   5   7  154.44   12.33
  26   5   9   65.82    4.03
  26   5  11   11.18    1.19
  26   5  13   -0.16    0.73
  26   5  15    8.88    1.22
  26   5  17   41.18    5.71
  26   5  19   68.99    7.76
  26   5  21   37.94    5.36
  26   5  23    6.91    1.82
  26   5  25   -1.33    0.93
  26   6   0  165.27   14.39
  26   6   2  196.60   16.43
  26   6   4    7.69    1.04
  26   6   6   79.75    5.87
  26   6   8    3.81    0.75
  26   6  10    2.48    1.01
  26   6  12   -0.91    0.72
  26   6  14    3.07    0.79
  26   6  16    5.95    1.13
  26   6  18   10.64    1.97
  26   6  20    6.50    1.74
  26   6  22    2.13    1.26
  26   6  24    1.43    0.96
  26   7   1   12.59    1.61
  26   7   3   82.80    5.77
  26   7   5  153.11    9.09
  26   7   7  191.75   12.91
  26   7   9   91.37    5.53
  26   7  11    8.65    0.88
  26   7  13    1.96    0.70
  26   7  15    5.58    1.01
  26   7  17   37.06    6.15
  26   7  19   48.68    5.96
  26   7  21   25.43    4.23
  26   7  23    8.60    2.06
  26   7  25    6.91    7.87
  26   8   0    7.02    0.68
  26   8   2   15.82    1.30
  26   8   4   12.86    1.40
  26   8   6    4.21    0.65
  26   8   8   10.50    1.17
  26   8  10    6.78    1.06
  26   8  12    2.23    0.63
  26   8  14   -0.55    0.70
  26   8  16    1.40    0.73
  26   8  18    1.91    0.88
  26   8  20   13.01    2.84
  26   8  22   23.90    4.43
  26   8  24    9.04    2.11
  26   9   1    4.74    0.74
  26   9   3   40.50    3.03
  26   9   5   67.86    3.81
  26   9   7   94.78    4.98
  26   9   9   32.63    1.85
  26   9  11    5.95    0.67
  26   9  13   -0.01    0.50
  26   9  15    0.63    0.60
  26   9  17   13.36    1.74
  26   9  19   17.22    3.86
  26   9  21    7.52    1.66
  26   9  23    5.13    2.73
  26   9  25    0.94    0.75
  26  10   0    4.91    1.28
  26  10   2    7.74    1.31
  26  10   4    8.97    1.02
  26  10   6    1.84    0.63
  26  10   8    8.09    1.25
  26  10  10    1.23    0.53
  26  10  12   15.51    1.42
  26  10  14    8.21    0.97
  26  10  16   18.52    2.19
  26  10  18   27.80    3.85
  26  10  20   57.57    7.19
  26  10  22   42.97    6.24
  26  10  24   26.67    4.94
  26  11   1    2.45    1.27
  26  11   3    8.35    1.03
  26  11   5   10.74    1.13
  26  11   7    9.18    1.02
  26  11   9    5.92    0.83
  26  11  11    4.42    0.53
  26  11  13    3.25    0.57
  26  11  15    1.02    0.49
  26  11  17    3.31    1.13
  26  11  19    1.46    0.72
  26  11  21    0.09    0.65
  26  11  23    1.60    0.92
  26  11  25   -0.01    0.68
  26  12   0   16.31    2.00
  26  12   2    6.50    1.21
  26  12   4   26.64    2.83
  26  12   6    0.01    0.68
  26  12   8    2.53    0.78
  26  12  10   14.14    1.12
  26  12  12   37.76    3.09
  26  12  14   42.72    4.40
  26  12  16   40.20    3.75
  26  12  18   81.96    7.28
  26  12  20   71.90    6.68
  26  12  22   65.12    6.34
  26  12  24   34.98    5.81
  26  13   1    0.35    0.96
  26  13   3   -0.16    0.77
  26  13   5    0.16    0.72
  26  13   7    0.43    0.67
  26  13   9    3.07    1.07
  26  13  11    2.25    0.60
  26  13  13    3.55    0.75
  26  13  15    6.31    2.42
  26  13  17    1.95    0.62
  26  13  19    1.18    0.47
  26  13  21    1.09    0.55
  26  13  23   -1.21    0.57
  26  13  25    2.48    1.14
  26  14   0   13.30    2.38
  26  14   2    6.48    1.17
  26  14   4   10.98    1.71
  26  14   6    2.40    0.77
  26  14   8   -1.16    0.65
  26  14  10    8.44    1.22
  26  14  12   43.17    4.23
  26  14  14   15.48    2.50
  26  14  16   12.63    1.86
  26  14  18   13.75    1.85
  26  14  20   19.60    2.75
  26  14  22   14.25    1.91
  26  14  24    3.60    0.87
  26  15   1    2.47    0.97
  26  15   3    7.18    1.18
  26  15   5   10.68    1.52
  26  15   7    5.03    0.96
  26  15   9    0.04    0.64
  26  15  11    2.25    0.70
  26  15  13    2.77    0.72
  26  15  15   -0.16    0.78
  26  15  17    1.74    1.35
  26  15  19    0.15    0.59
  26  15  21    0.59    0.49
  26  15  23    1.33    0.98
  26  15  25    1.55    0.67
  26  16   0  119.85   13.89
  26  16   2  112.07   12.70
  26  16   4   67.70    9.03
  26  16   6    7.30    1.32
  26  16   8    1.02    0.72
  26  16  10   12.47    1.70
  26  16  12   44.89    4.11
  26  16  14    7.50    1.22
  26  16  16    5.07    1.22
  26  16  18    6.93    2.24
  26  16  20    2.08    0.91
  26  16  22    0.09    0.72
  26  16  24    3.28    1.87
  26  17   1    3.07    0.97
  26  17   3   24.96    2.93
  26  17   5   41.12    5.07
  26  17   7   27.69    3.53
  26  17   9   12.70    1.56
  26  17  11    0.70    0.50
  26  17  13    1.12    0.86
  26  17  15   -0.13    0.67
  26  17  17    0.70    0.68
  26  17  19    0.68    0.97
  26  17  21    0.70    0.57
  26  17  23   -0.25    0.58
  26  17  25    0.65    0.83
  26  18   0  186.02   19.60
  26  18   2  131.99   12.99
  26  18   4   62.59    7.90
  26  18   6    9.31    1.43
  26  18   8    2.35    0.99
  26  18  10   26.16    3.61
  26  18  12   77.48    6.55
  26  18  14   16.29    2.35
  26  18  16    3.06    0.87
  26  18  18    1.55    0.65
  26  18  20    0.04    0.58
  26  18  22    5.30    1.62
  26  18  24    1.33    0.70
  26  19   1    4.36    1.12
  26  19   3   25.21    4.34
  26  19   5   59.13    7.89
  26  19   7   49.25    5.66
  26  19   9   13.81    2.09
  26  19  11    1.07    0.81
  26  19  13    1.33    0.75
  26  19  15   -0.18    0.79
  26  19  17    0.40    0.63
  26  19  19   -0.59    0.67
  26  19  21    0.77    0.69
  26  19  23    0.20    0.64
  26  19  25   -0.26    0.52
  26  20   0  160.31   16.36
  26  20   2  127.96   14.35
  26  20   4   79.17   10.18
  26  20   6    5.65    1.45
  26  20   8    7.74    1.81
  26  20  10   54.18    6.57
  26  20  12   78.00    7.70
  26  20  14   22.23    2.50
  26  20  16    1.72    0.79
  26  20  18    1.38    0.60
  26  20  20    6.35    1.72
  26  20  22   10.48    2.21
  26  20  24    8.01    1.65
  26  21   1    3.41    1.06
  26  21   3   11.57    1.85
  26  21   5   27.74    4.44
  26  21   7   28.24    4.34
  26  21   9    8.11    1.84
  26  21  11    2.18    0.84
  26  21  13    0.74    0.74
  26  21  15    0.04    0.47
  26  21  17    1.11    0.58
  26  21  19    0.68    0.64
  26  21  21    1.48    0.70
  26  21  23    1.30    1.53
  26  21  25    1.42    0.58
  26  22   0    8.60    2.29
  26  22   2   14.04    2.78
  26  22   4    0.38    0.93
  26  22   6    0.84    0.87
  26  22   8   22.01    3.66
  26  22  10   56.38    6.06
  26  22  12   83.50   11.94
  26  22  14   10.23    1.55
  26  22  16    1.69    0.75
  26  22  18    7.41    1.55
  26  22  20   15.82    3.06
  26  22  22   36.70    6.77
  26  22  24    9.50    2.98
  26  23   1    0.15    0.94
  26  23   3    4.13    1.07
  26  23   5    7.52    1.74
  26  23   7    6.05    1.42
  26  23   9    1.74    0.88
  26  23  11    1.66    0.98
  26  23  13    0.79    1.08
  26  23  15    1.12    0.69
  26  23  17   -0.28    0.81
  26  23  19   -0.05    0.59
  26  23  21    1.57    0.68
  26  23  23   -0.78    0.64
  26  23  25    0.23    0.68
  26  24   0   25.35    4.70
  26  24   2    6.01    2.40
  26  24   4    2.01    1.04
  26  24   6    1.42    0.93
  26  24   8    7.37    1.81
  26  24  10   16.13    3.33
  26  24  12   14.16    3.02
  26  24  14    6.74    1.45
  26  24  16    0.75    0.60
  26  24  18    3.55    0.97
  26  24  20    8.60    2.04
  26  24  22   15.74    3.60
  26  24  24   13.11    3.46
  26  25   1    0.63    0.99
  26  25   3    0.50    0.88
  26  25   5   -1.41    0.96
  26  25   7    2.10    0.88
  26  25   9    1.19    0.83
  26  25  11    0.09    0.88
  26  25  13    0.69    0.64
  26  25  15    1.28    0.77
  26  25  17    0.88    0.42
  26  25  19   -0.69    0.49
  26  25  21    0.14    0.65
  26  25  23   -1.21    0.67
  26  26   0    1.82    1.43
  26  26   2    0.87    1.12
  26  26   4    1.80    1.48
  26  26   6    6.01    1.46
  26  26   8    6.77    2.44
  26  26  10    2.19    1.18
  26  26  12    3.45    1.38
  26  26  14   -0.73    0.63
  26  26  16    0.04    0.55
  26  26  18    2.73    0.70
  26  26  20    4.11    1.09
  26  26  22    6.88    2.35
  27   1   0   15.08    1.70
  27   1   2   17.86    2.88
  27   1   4    8.33    1.09
  27   1   6    5.12    0.92
  27   1   8    4.64    0.64
  27   1  10    2.03    0.70
  27   1  12    0.91    0.82
  27   1  14   -0.72    0.88
  27   1  16    1.40    0.88
  27   1  18    6.05    1.89
  27   1  20    4.19    1.14
  27   1  22    2.99    1.22
  27   1  24   -0.39    0.99
  27   1  26    0.64    0.92
  27   2   1   16.89    1.56
  27   2   3   14.78    2.26
  27   2   5   78.57    7.67
  27   2   7   -0.40    1.08
  27   2   9    6.60    0.67
  27   2  11    0.36    0.62
  27   2  13    3.06    0.84
  27   2  15   67.55    6.55
  27   2  17  105.32    9.95
  27   2  19   95.91   12.25
  27   2  21   34.00    4.82
  27   2  23   15.32    3.06
  27   2  25    1.13    0.93
  27   3   0   11.84    1.18
  27   3   2   17.01    1.94
  27   3   4    7.90    1.91
  27   3   6   -0.73    0.81
  27   3   8    1.79    0.57
  27   3  10   -0.08    0.75
  27   3  12   -0.34    0.77
  27   3  14    4.13    1.03
  27   3  16   36.36    5.06
  27   3  18   38.11    5.31
  27   3  20   32.88    6.52
  27   3  22   11.51    2.43
  27   3  24    3.06    1.12
  27   3  26   -0.78    0.91
  27   4   1   10.06    1.17
  27   4   3    4.65    0.88
  27   4   5   69.13    5.72
  27   4   7    1.14    0.82
  27   4   9    1.79    0.52
  27   4  11   -0.20    0.65
  27   4  13    4.34    0.79
  27   4  15   45.42    5.56
  27   4  17   44.23    5.57
  27   4  19   54.57    6.96
  27   4  21   17.56    4.06
  27   4  23    3.84    1.46
  27   4  25   -0.97    1.08
  27   5   0  118.38   10.08
  27   5   2   85.63    6.74
  27   5   4   78.39    8.72
  27   5   6   99.61    7.64
  27   5   8   70.39    4.16
  27   5  10   26.83    1.80
  27   5  12    8.62    0.88
  27   5  14   -0.38    0.79
  27   5  16   20.08    3.07
  27   5  18   68.55    8.45
  27   5  20   49.94    6.01
  27   5  22   30.54    5.09
  27   5  24    3.77    1.31
  27   5  26   -0.05    0.93
  27   6   1    3.61    0.94
  27   6   3   -0.60    1.11
  27   6   5   83.86    6.68
  27   6   7    6.84    0.81
  27   6   9    5.71    0.59
  27   6  11    1.60    0.64
  27   6  13    1.08    0.72
  27   6  15    7.76    1.28
  27   6  17   12.53    2.06
  27   6  19    1.81    0.92
  27   6  21    1.50    0.92
  27   6  23   -0.26    0.86
  27   6  25    2.26    0.98
  27   7   0    0.38    0.78
  27   7   2   -0.67    0.84
  27   7   4    0.70    0.93
  27   7   6    8.06    0.92
  27   7   8    5.25    0.65
  27   7  10    0.77    0.49
  27   7  12    0.59    0.64
  27   7  14    0.92    0.83
  27   7  16   17.33    2.15
  27   7  18   31.09    3.95
  27   7  20   34.50    6.00
  27   7  22   13.80    2.79
  27   7  24    3.75    1.03
  27   7  26    0.49    1.33
  27   8   1    5.62    0.63
  27   8   3    3.04    0.57
  27   8   5   83.81    6.13
  27   8   7    6.26    0.69
  27   8   9    4.65    0.55
  27   8  11    5.09    0.65
  27   8  13    1.97    0.65
  27   8  15    2.88    0.77
  27   8  17    2.28    1.32
  27   8  19    6.49    1.04
  27   8  21    4.84    1.31
  27   8  23    4.33    1.76
  27   8  25    5.81    1.72
  27   9   0   18.05    1.19
  27   9   2    6.36    0.57
  27   9   4    1.81    0.67
  27   9   6    3.80    0.55
  27   9   8    4.99    0.64
  27   9  10    4.75    0.45
  27   9  12    5.13    0.78
  27   9  14    1.77    0.62
  27   9  16    2.38    0.68
  27   9  18    5.48    1.21
  27   9  20    5.53    1.37
  27   9  22    4.64    1.38
  27   9  24    1.07    0.89
  27   9  26   -0.45    0.87
  27  10   1    1.75    0.63
  27  10   3    0.13    0.68
  27  10   5   24.11    1.69
  27  10   7    1.19    0.49
  27  10   9    5.41    0.49
  27  10  11    7.25    0.67
  27  10  13    1.61    0.49
  27  10  15    2.42    0.69
  27  10  17   11.26    1.50
  27  10  19   24.80    3.14
  27  10  21   26.96    4.00
  27  10  23   23.79    3.46
  27  10  25    5.81    1.67
  27  11   0    2.04    1.46
  27  11   2    0.44    0.69
  27  11   4    0.42    0.64
  27  11   6    0.91    0.77
  27  11   8    5.06    0.62
  27  11  10    7.70    0.72
  27  11  12   17.85    1.38
  27  11  14   14.40    1.45
  27  11  16    3.70    0.60
  27  11  18    0.45    0.63
  27  11  20   -0.06    0.64
  27  11  22    1.26    0.67
  27  11  24    0.53    0.72
  27  11  26    2.45    0.86
  27  12   1   -0.45    1.04
  27  12   3    1.64    0.73
  27  12   5    9.18    0.97
  27  12   7   -0.01    0.65
  27  12   9    4.49    0.69
  27  12  11   16.60    1.26
  27  12  13    5.94    0.69
  27  12  15    6.15    0.72
  27  12  17   17.28    1.87
  27  12  19   38.04    3.87
  27  12  21   20.08    2.82
  27  12  23   15.02    2.40
  27  12  25    0.92    1.07
  27  13   0    3.79    0.86
  27  13   2    3.45    0.91
  27  13   4    4.36    0.91
  27  13   6    0.73    0.68
  27  13   8   -0.43    0.62
  27  13  10    2.70    0.88
  27  13  12    6.26    0.81
  27  13  14    7.21    0.97
  27  13  16    2.42    0.55
  27  13  18    1.42    0.52
  27  13  20    0.67    0.55
  27  13  22    3.52    1.40
  27  13  24   -0.18    0.65
  27  13  26   -0.82    0.67
  27  14   1    1.36    0.81
  27  14   3    5.74    1.02
  27  14   5    1.02    0.77
  27  14   7    2.34    0.78
  27  14   9    0.93    0.60
  27  14  11   17.48    1.57
  27  14  13    6.14    0.96
  27  14  15    5.89    0.86
  27  14  17   17.96    2.35
  27  14  19   27.03    2.49
  27  14  21    6.80    1.08
  27  14  23    4.01    0.91
  27  14  25    0.04    0.64
  27  15   0   68.00    6.64
  27  15   2   77.02    8.94
  27  15   4   45.35    5.03
  27  15   6   11.57    1.76
  27  15   8    3.16    2.06
  27  15  10    2.65    0.64
  27  15  12    6.18    0.73
  27  15  14    9.23    1.27
  27  15  16    3.97    0.94
  27  15  18    2.36    0.73
  27  15  20    0.92    0.79
  27  15  22    0.68    0.60
  27  15  24    1.12    0.81
  27  15  26    1.22    0.59
  27  16   1    1.74    0.92
  27  16   3   22.83    3.36
  27  16   5   23.56    3.51
  27  16   7   27.97    3.76
  27  16   9    1.62    0.64
  27  16  11    4.24    0.73
  27  16  13    2.19    0.87
  27  16  15    5.07    1.30
  27  16  17    5.87    0.98
  27  16  19    7.08    1.19
  27  16  21    0.87    0.49
  27  16  23    0.36    0.42
  27  16  25    0.35    0.53
  27  17   0   90.10    8.79
  27  17   2  107.51   10.36
  27  17   4   44.54    5.09
  27  17   6    8.86    1.31
  27  17   8    0.03    0.78
  27  17  10   12.98    2.20
  27  17  12   18.97    2.10
  27  17  14   11.18    2.03
  27  17  16    3.48    1.13
  27  17  18    1.27    0.94
  27  17  20    0.16    0.55
  27  17  22    0.25    0.45
  27  17  24    0.18    0.42
  27  17  26   -0.75    0.45
  27  18   1    3.69    1.27
  27  18   3   45.16    5.47
  27  18   5   47.01    5.71
  27  18   7   36.31    4.65
  27  18   9    5.22    1.18
  27  18  11   -0.19    0.63
  27  18  13    1.09    0.48
  27  18  15    2.25    0.57
  27  18  17    0.00    0.64
  27  18  19    1.56    0.77
  27  18  21    0.35    0.57
  27  18  23    2.70    1.48
  27  18  25    0.79    0.49
  27  19   0  149.62   15.04
  27  19   2   82.72   10.86
  27  19   4   37.77    4.98
  27  19   6    4.13    1.07
  27  19   8    6.03    1.11
  27  19  10   35.02    4.42
  27  19  12   31.21    3.47
  27  19  14   20.36    2.33
  27  19  16    9.81    1.58
  27  19  18    1.70    0.65
  27  19  20   -0.01    0.55
  27  19  22    0.26    0.52
  27  19  24   -0.25    0.50
  27  19  26    0.23    0.39
  27  20   1    3.81    1.01
  27  20   3   30.20    5.21
  27  20   5   45.89    6.01
  27  20   7   36.02    4.30
  27  20   9    7.70    1.82
  27  20  11    0.86    0.84
  27  20  13    1.02    0.53
  27  20  15   -0.06    0.58
  27  20  17    0.81    0.58
  27  20  19    0.74    0.89
  27  20  21    2.06    0.60
  27  20  23    0.00    0.55
  27  20  25    0.94    0.72
  27  21   0   51.22    6.79
  27  21   2   39.94    5.55
  27  21   4    8.30    1.66
  27  21   6    1.08    1.02
  27  21   8    4.03    1.79
  27  21  10   19.64    3.37
  27  21  12   17.57    3.16
  27  21  14    7.56    1.25
  27  21  16    0.60    0.50
  27  21  18   -0.29    0.57
  27  21  20    0.16    0.64
  27  21  22    1.37    0.96
  27  21  24    0.21    0.62
  27  21  26    0.88    0.62
  27  22   1   -0.09    1.01
  27  22   3   10.55    2.77
  27  22   5   17.50    3.82
  27  22   7   20.01    3.57
  27  22   9    5.31    1.67
  27  22  11   -0.14    0.74
  27  22  13   -0.16    0.67
  27  22  15    0.64    0.43
  27  22  17   -0.33    0.49
  27  22  19    0.78    0.57
  27  22  21    0.99    0.72
  27  22  23    1.65    0.69
  27  22  25    0.89    0.74
  27  23   0   36.24    6.39
  27  23   2   12.77    2.57
  27  23   4    4.04    1.56
  27  23   6    1.92    0.82
  27  23   8    3.79    1.42
  27  23  10   18.39    3.07
  27  23  12   15.35    2.70
  27  23  14    2.58    0.91
  27  23  16   -0.20    0.42
  27  23  18    0.36    0.50
  27  23  20    0.08    0.58
  27  23  22   -0.03    0.60
  27  23  24    0.01    0.67
  27  24   1    2.11    1.52
  27  24   3    1.26    1.06
  27  24   5    6.58    1.85
  27  24   7    3.90    1.27
  27  24   9    0.97    0.86
  27  24  11    1.87    0.67
  27  24  13   -0.18    0.64
  27  24  15   -0.29    0.70
  27  24  17    0.77    0.49
  27  24  19    0.53    0.52
  27  24  21   -0.15    0.59
  27  24  23    0.03    0.67
  27  25   0    0.13    1.01
  27  25   2    1.91    0.99
  27  25   4   -2.14    0.92
  27  25   6    3.09    2.05
  27  25   8    4.78    1.55
  27  25  10    4.26    1.70
  27  25  12    1.30    0.89
  27  25  14   -0.14    0.63
  27  25  16    0.14    0.49
  27  25  18    1.65    0.48
  27  25  20    1.99    0.74
  27  25  22   -0.13    0.64
  27  26   1    1.91    0.88
  27  26   3    0.99    0.89
  27  26   5   -0.18    0.91
  27  26   7   -0.47    0.89
  27  26   9    0.57    0.69
  27  26  11   -0.45    0.91
  27  26  13   -0.93    0.65
  27  26  15    1.99    0.54
  27  26  17    0.44    0.47
  27  26  19    0.18    0.39
  27  26  21    0.03    0.49
  27  27   0    2.98    1.64
  27  27   2    2.19    1.03
  27  27   4    3.58    2.01
  27  27   6    2.91    1.48
  27  27   8    1.17    0.97
  27  27  10   -0.79    0.77
  27  27  12    0.53    1.16
  27  27  14   -0.30    0.78
  27  27  16    0.48    0.64
  27  27  18    0.84    0.55
  27  27  20    0.00    0.50
  28   0   0  155.23   24.58
  28   1   1   -0.44    0.88
  28   1   3   -0.53    0.92
  28   1   5    0.92    0.88
  28   1   7   -0.38    0.68
  28   1   9   -0.29    0.47
  28   1  11    1.53    0.60
  28   1  13   -0.04    0.82
  28   1  15    1.38    0.91
  28   1  17    2.26    1.08
  28   1  19    0.31    0.98
  28   1  21    9.19    4.67
  28   1  23    1.52    1.62
  28   1  25   -0.81    0.94
  28   1  27   -0.04    1.03
  28   2   0    1.70    0.98
  28   2   2   56.96    5.97
  28   2   4   21.28    3.50
  28   2   6   13.69    1.80
  28   2   8    4.88    1.52
  28   2  10    0.99    0.58
  28   2  12    0.72    0.77
  28   2  14   67.60    7.04
  28   2  16   91.08    9.90
  28   2  18  154.06   16.74
  28   2  20  112.18   17.51
  28   2  22   48.19    8.01
  28   2  24    2.69    1.38
  28   2  26   13.07    2.53
  28   3   1    1.13    0.81
  28   3   3    4.10    1.07
  28   3   5   10.99    1.51
  28   3   7    2.79    0.88
  28   3   9   -0.13    0.50
  28   3  11    2.53    0.64
  28   3  13    4.74    0.81
  28   3  15   20.45    2.55
  28   3  17   34.15    5.04
  28   3  19   29.62    5.03
  28   3  21   11.12    2.34
  28   3  23    5.33    2.65
  28   3  25    3.42    2.94
  28   3  27    0.01    0.98
  28   4   0  170.67   17.35
  28   4   2   15.81    1.85
  28   4   4  147.24   13.36
  28   4   6    8.25    1.21
  28   4   8   36.34    3.36
  28   4  10   21.86    1.84
  28   4  12    1.12    0.94
  28   4  14   18.39    2.67
  28   4  16   32.64    4.57
  28   4  18   81.13    9.72
  28   4  20   53.84    8.96
  28   4  22   18.75    3.85
  28   4  24    0.01    0.83
  28   4  26    6.80    2.82
  28   5   1    2.35    1.80
  28   5   3    9.91    1.57
  28   5   5   52.69    5.25
  28   5   7   39.55    4.28
  28   5   9    8.93    0.92
  28   5  11   -0.01    0.57
  28   5  13    4.05    1.35
  28   5  15   28.05    3.90
  28   5  17   51.38    5.66
  28   5  19   71.87    9.67
  28   5  21   43.91    7.13
  28   5  23   16.00    3.77
  28   5  25   -0.54    0.96
  28   5  27    0.63    0.84
  28   6   0    5.74    2.83
  28   6   2   16.19    2.92
  28   6   4    9.16    1.96
  28   6   6    9.50    1.32
  28   6   8    0.01    0.60
  28   6  10    1.53    0.49
  28   6  12    2.98    0.77
  28   6  14    9.92    1.65
  28   6  16    6.30    1.16
  28   6  18    7.19    1.75
  28   6  20    4.08    1.21
  28   6  22    2.14    0.99
  28   6  24   -0.59    0.81
  28   6  26    8.82    2.39
  28   7   1   -0.29    0.68
  28   7   3    3.30    0.89
  28   7   5   37.41    3.09
  28   7   7   19.35    1.85
  28   7   9    8.16    0.81
  28   7  11    1.14    0.50
  28   7  13    1.97    0.63
  28   7  15    8.97    1.42
  28   7  17   27.28    3.74
  28   7  19   36.88    4.91
  28   7  21   27.06    4.16
  28   7  23    8.11    1.79
  28   7  25    4.62    1.26
  28   7  27   -0.73    0.88
  28   8   0   48.14    4.58
  28   8   2    4.06    0.75
  28   8   4   36.20    3.76
  28   8   6    0.33    0.62
  28   8   8    6.72    0.75
  28   8  10   12.20    1.11
  28   8  12    1.85    0.62
  28   8  14    0.89    0.68
  28   8  16    2.29    0.81
  28   8  18    2.19    0.93
  28   8  20    1.74    1.23
  28   8  22    1.11    0.91
  28   8  24    2.40    1.03
  28   8  26    1.96    0.96
  28   9   1   -0.10    0.47
  28   9   3   -0.53    0.48
  28   9   5    5.90    0.78
  28   9   7    7.04    0.93
  28   9   9    2.62    0.59
  28   9  11    2.58    0.45
  28   9  13    2.79    1.67
  28   9  15    1.41    0.65
  28   9  17    1.94    0.89
  28   9  19    3.18    1.07
  28   9  21    7.33    1.79
  28   9  23    2.83    1.22
  28   9  25    1.97    1.37
  28   9  27   -0.50    0.94
  28  10   0   16.13    1.58
  28  10   2    0.68    0.57
  28  10   4   25.89    2.16
  28  10   6    1.18    0.48
  28  10   8   11.28    1.23
  28  10  10   45.53    3.17
  28  10  12   19.11    1.69
  28  10  14   19.27    2.24
  28  10  16   53.32    7.12
  28  10  18   53.57    6.83
  28  10  20   16.79    4.23
  28  10  22   11.96    2.53
  28  10  24    0.64    1.06
  28  10  26    0.93    0.77
  28  11   1    1.03    0.68
  28  11   3    1.18    0.64
  28  11   5    0.47    0.58
  28  11   7   -0.36    0.52
  28  11   9    2.10    0.49
  28  11  11    6.99    0.73
  28  11  13    7.23    0.87
  28  11  15    2.11    0.73
  28  11  17    1.75    1.19
  28  11  19    0.49    0.65
  28  11  21    1.31    0.74
  28  11  23    1.48    0.83
  28  11  25    6.63    3.69
  28  11  27    1.06    0.81
  28  12   0    4.59    0.93
  28  12   2    0.79    1.25
  28  12   4    1.91    0.73
  28  12   6    3.97    0.83
  28  12   8    1.92    0.63
  28  12  10   25.23    2.59
  28  12  12   14.98    1.58
  28  12  14   16.68    1.74
  28  12  16   33.42    2.94
  28  12  18   40.10    4.10
  28  12  20   12.33    2.36
  28  12  22    6.80    1.92
  28  12  24   -0.44    0.67
  28  12  26   -0.23    0.79
  28  13   1    1.56    0.75
  28  13   3    4.82    0.93
  28  13   5    1.72    0.84
  28  13   7    1.13    0.67
  28  13   9    0.11    0.59
  28  13  11    7.94    0.79
  28  13  13   16.34    1.47
  28  13  15   13.81    1.71
  28  13  17    6.62    0.96
  28  13  19    0.87    0.70
  28  13  21    0.42    0.62
  28  13  23   -0.06    0.68
  28  13  25    0.49    0.78
  28  13  27   -1.07    0.75
  28  14   0   62.78    7.17
  28  14   2   70.20    8.36
  28  14   4   13.80    2.18
  28  14   6   11.13    1.79
  28  14   8    1.18    0.72
  28  14  10   18.47    2.35
  28  14  12   18.84    1.91
  28  14  14   29.18    2.99
  28  14  16   54.52    4.99
  28  14  18   58.72    5.01
  28  14  20   10.36    1.57
  28  14  22    5.91    2.01
  28  14  24    0.10    0.63
  28  14  26    0.09    0.72
  28  15   1    3.62    0.92
  28  15   3   20.23    2.96
  28  15   5   21.40    2.68
  28  15   7   10.63    1.64
  28  15   9    1.91    1.09
  28  15  11    2.31    0.67
  28  15  13   15.50    1.47
  28  15  15   27.67    2.77
  28  15  17   17.27    1.91
  28  15  19    2.40    0.62
  28  15  21   -0.16    0.45
  28  15  23   -0.09    0.53
  28  15  25   -0.88    0.64
  28  15  27   -0.36    0.73
  28  16   0   87.23    9.75
  28  16   2   67.13    8.31
  28  16   4   34.40    5.02
  28  16   6    4.57    1.11
  28  16   8    0.74    0.91
  28  16  10   54.60    6.42
  28  16  12   46.54    4.74
  28  16  14   46.75    4.43
  28  16  16   41.62    4.68
  28  16  18   23.38    4.33
  28  16  20    4.60    1.58
  28  16  22    0.59    0.42
  28  16  24    0.43    0.55
  28  16  26    2.20    2.75
  28  17   1    3.62    1.01
  28  17   3   34.15    4.20
  28  17   5   56.65    7.26
  28  17   7   22.88    3.07
  28  17   9    5.94    1.28
  28  17  11   -0.34    0.62
  28  17  13    5.99    0.84
  28  17  15   13.04    2.54
  28  17  17    7.06    1.27
  28  17  19    2.39    0.68
  28  17  21    0.01    0.45
  28  17  23    0.36    0.39
  28  17  25    0.00    0.50
  28  17  27    0.62    0.53
  28  18   0  220.12   22.16
  28  18   2  163.90   20.05
  28  18   4  113.85   18.10
  28  18   6    6.65    1.48
  28  18   8    1.11    0.82
  28  18  10   45.03    5.85
  28  18  12   35.71    3.95
  28  18  14   50.39    4.14
  28  18  16   33.51    4.44
  28  18  18   15.92    2.36
  28  18  20   -0.10    0.57
  28  18  22   -0.62    0.45
  28  18  24    1.06    0.42
  28  18  26    0.57    0.53
  28  19   1    3.69    1.11
  28  19   3   42.63    7.66
  28  19   5   50.20    7.13
  28  19   7   31.57    4.86
  28  19   9    5.07    1.41
  28  19  11    0.09    0.67
  28  19  13    1.48    0.54
  28  19  15    2.67    0.55
  28  19  17    2.16    0.92
  28  19  19    0.65    0.59
  28  19  21    0.26    0.53
  28  19  23    0.68    0.49
  28  19  25    0.83    0.45
  28  19  27   -0.13    0.60
  28  20   0  131.51   13.43
  28  20   2  101.82   12.19
  28  20   4   40.10    5.58
  28  20   6    3.94    1.14
  28  20   8   -0.14    0.81
  28  20  10   14.47    3.65
  28  20  12   11.35    2.91
  28  20  14    8.89    1.46
  28  20  16    2.29    0.91
  28  20  18    0.08    0.59
  28  20  20    0.78    0.94
  28  20  22    0.33    0.58
  28  20  24    1.96    0.77
  28  20  26    0.83    0.48
  28  21   1    2.33    1.07
  28  21   3   20.13    3.43
  28  21   5   47.51    6.52
  28  21   7   31.48    4.72
  28  21   9    6.91    1.56
  28  21  11    0.09    0.77
  28  21  13   -1.23    0.59
  28  21  15   -0.20    0.44
  28  21  17    0.09    0.48
  28  21  19    1.11    0.96
  28  21  21    0.18    0.57
  28  21  23   -0.16    0.54
  28  21  25   -0.05    0.60
  28  22   0   64.45   10.44
  28  22   2   55.42    7.90
  28  22   4   16.58    3.14
  28  22   6    0.86    0.93
  28  22   8    1.47    0.84
  28  22  10    9.53    2.03
  28  22  12    6.49    1.64
  28  22  14    6.14    1.35
  28  22  16    0.57    0.45
  28  22  18   -0.23    0.45
  28  22  20    1.48    0.62
  28  22  22    0.19    0.64
  28  22  24    0.55    0.72
  28  23   1    0.48    1.37
  28  23   3    8.54    2.67
  28  23   5    7.02    1.94
  28  23   7    8.58    2.21
  28  23   9    3.18    1.08
  28  23  11    1.56    0.84
  28  23  13   -0.42    0.59
  28  23  15    0.33    0.52
  28  23  17    0.45    0.40
  28  23  19   -0.44    0.50
  28  23  21   -0.14    0.64
  28  23  23    2.18    2.11
  28  24   0    1.11    1.01
  28  24   2    1.91    0.93
  28  24   4   -0.47    0.84
  28  24   6    0.70    0.87
  28  24   8    0.67    0.84
  28  24  10    0.13    1.01
  28  24  12    0.13    0.68
  28  24  14    0.54    1.42
  28  24  16   -0.28    0.54
  28  24  18   -0.57    0.42
  28  24  20    2.69    1.43
  28  24  22    0.79    0.77
  28  25   1   -1.38    0.83
  28  25   3   -0.31    0.89
  28  25   5    3.41    1.11
  28  25   7    2.82    0.98
  28  25   9    2.31    1.03
  28  25  11    2.40    0.84
  28  25  13    1.47    0.79
  28  25  15    1.06    0.62
  28  25  17    0.01    0.48
  28  25  19    0.57    0.42
  28  25  21   -0.58    0.54
  28  26   0   10.03    2.94
  28  26   2   11.19    2.45
  28  26   4    6.74    2.36
  28  26   6    2.50    1.37
  28  26   8    1.79    1.06
  28  26  10    0.77    0.81
  28  26  12    1.60    1.21
  28  26  14   -0.77    0.74
  28  26  16    0.01    0.59
  28  26  18    0.35    0.52
  28  26  20   -0.47    0.38
  28  27   1    0.28    0.96
  28  27   3    0.39    0.99
  28  27   5    0.53    0.93
  28  27   7    0.62    0.98
  28  27   9    0.31    0.81
  28  27  11    0.33    0.77
  28  27  13    0.60    0.73
  28  27  15   -0.14    0.72
  28  27  17   -0.88    0.60
  28  27  19   -1.07    0.53
  28  28   0  132.79   24.78
  28  28   2   80.44   13.80
  28  28   4   22.29    6.03
  28  28   6    5.07    1.69
  28  28   8    0.18    0.92
  28  28  10    0.26    0.93
  28  28  12   13.28    3.80
  28  28  14    9.62    3.38
  28  28  16    9.35    3.27
  28  28  18    1.33    1.03
  29   1   0   14.77    2.18
  29   1   2   15.61    3.04
  29   1   4    9.04    1.53
  29   1   6    4.68    0.97
  29   1   8    4.60    0.74
  29   1  10    1.31    0.52
  29   1  12    1.14    0.69
  29   1  14    3.60    0.74
  29   1  16    4.91    0.99
  29   1  18    1.84    0.88
  29   1  20    0.68    1.01
  29   1  22    1.32    1.67
  29   1  24   -0.67    0.91
  29   1  26    1.66    0.94
  29   1  28    1.40    0.84
  29   2   1    9.56    1.71
  29   2   3   21.33    3.55
  29   2   5    0.94    0.79
  29   2   7   13.57    1.42
  29   2   9    8.13    1.04
  29   2  11    2.16    0.57
  29   2  13    8.92    1.38
  29   2  15    5.84    1.36
  29   2  17  105.02   13.75
  29   2  19   70.72    8.59
  29   2  21   53.63    8.16
  29   2  23    5.71    2.01
  29   2  25    2.09    0.96
  29   2  27   19.66    5.69
  29   3   0   14.18    2.35
  29   3   2   21.21    2.82
  29   3   4   14.36    1.94
  29   3   6    7.02    1.11
  29   3   8    3.13    0.70
  29   3  10   -0.44    0.47
  29   3  12    0.08    0.63
  29   3  14    5.38    0.96
  29   3  16   24.55    4.03
  29   3  18   24.45    3.22
  29   3  20   12.42    3.11
  29   3  22    7.28    1.96
  29   3  24    1.23    0.87
  29   3  26    1.30    0.78
  29   3  28    0.35    1.01
  29   4   1    7.52    1.07
  29   4   3   15.66    2.23
  29   4   5    0.54    0.79
  29   4   7   18.06    2.34
  29   4   9    6.88    1.06
  29   4  11   -0.38    0.49
  29   4  13    4.11    0.83
  29   4  15    5.84    1.14
  29   4  17   57.77    6.84
  29   4  19   29.96    4.48
  29   4  21   18.58    4.25
  29   4  23    2.01    0.96
  29   4  25    0.82    0.93
  29   4  27    8.97    3.14
  29   5   0    3.65    0.93
  29   5   2    1.31    0.87
  29   5   4    0.75    0.78
  29   5   6    1.96    0.72
  29   5   8    1.32    0.68
  29   5  10    0.99    0.53
  29   5  12    4.33    0.72
  29   5  14   16.10    2.45
  29   5  16   21.85    3.30
  29   5  18   41.87    5.21
  29   5  20   22.50    3.69
  29   5  22    7.95    2.31
  29   5  24    0.60    0.88
  29   5  26    0.15    0.83
  29   5  28    0.73    0.88
  29   6   1    3.53    1.09
  29   6   3    6.16    1.08
  29   6   5    1.28    0.69
  29   6   7    7.95    1.09
  29   6   9    4.68    0.77
  29   6  11    0.77    0.50
  29   6  13    1.22    0.73
  29   6  15    2.87    1.96
  29   6  17   10.14    1.71
  29   6  19    1.16    1.12
  29   6  21    1.66    0.82
  29   6  23   -0.92    0.81
  29   6  25    0.09    0.99
  29   6  27    2.10    1.42
  29   7   0   11.72    1.42
  29   7   2   16.14    1.84
  29   7   4   14.44    1.77
  29   7   6    8.08    1.03
  29   7   8    1.04    0.62
  29   7  10    1.80    0.52
  29   7  12    0.18    0.57
  29   7  14    2.06    0.73
  29   7  16   15.50    2.23
  29   7  18   19.94    4.05
  29   7  20   22.03    4.59
  29   7  22    9.50    2.14
  29   7  24    4.16    1.22
  29   7  26   -0.13    0.81
  29   7  28    1.95    0.81
  29   8   1    4.88    0.70
  29   8   3    3.06    0.73
  29   8   5    1.57    0.68
  29   8   7    1.11    0.69
  29   8   9    2.68    0.64
  29   8  11    1.27    0.47
  29   8  13    0.74    0.64
  29   8  15    2.47    1.01
  29   8  17    0.84    0.88
  29   8  19    0.26    0.89
  29   8  21    1.61    1.82
  29   8  23    0.45    0.82
  29   8  25    1.21    0.83
  29   8  27    0.58    0.96
  29   9   0    3.12    0.63
  29   9   2    5.89    0.78
  29   9   4   10.44    1.71
  29   9   6    4.11    0.74
  29   9   8    4.48    0.97
  29   9  10    4.97    0.63
  29   9  12    5.43    0.59
  29   9  14    0.49    0.63
  29   9  16    0.91    1.65
  29   9  18    1.60    0.78
  29   9  20    5.87    1.65
  29   9  22    2.70    1.08
  29   9  24    2.13    0.99
  29   9  26    0.73    1.06
  29   9  28   -0.59    0.93
  29  10   1    2.29    0.54
  29  10   3   -0.06    0.48
  29  10   5    1.64    0.59
  29  10   7    1.46    0.52
  29  10   9    4.81    0.64
  29  10  11    0.89    0.42
  29  10  13    0.13    0.58
  29  10  15    8.09    1.43
  29  10  17    8.24    1.41
  29  10  19    2.35    0.93
  29  10  21    6.64    3.61
  29  10  23    1.89    0.77
  29  10  25    0.38    0.81
  29  10  27    2.72    1.14
  29  11   0    1.47    0.54
  29  11   2    0.86    0.55
  29  11   4    0.25    0.81
  29  11   6    0.48    0.47
  29  11   8    1.53    0.50
  29  11  10    0.57    0.49
  29  11  12    1.32    0.43
  29  11  14    0.89    0.52
  29  11  16    0.42    0.62
  29  11  18    0.96    0.72
  29  11  20    6.14    2.94
  29  11  22    2.70    0.99
  29  11  24    3.26    1.35
  29  11  26    0.70    0.89
  29  11  28    0.26    0.87
  29  12   1    1.02    0.74
  29  12   3    2.39    2.01
  29  12   5    6.89    0.79
  29  12   7    0.25    0.54
  29  12   9    6.19    0.72
  29  12  11    2.11    0.57
  29  12  13    5.60    0.69
  29  12  15   27.69    2.35
  29  12  17   25.18    2.92
  29  12  19   10.42    1.53
  29  12  21    8.34    1.80
  29  12  23    1.28    0.87
  29  12  25    0.00    0.72
  29  12  27    3.56    1.48
  29  13   0   10.52    1.67
  29  13   2    9.64    1.35
  29  13   4    6.26    1.31
  29  13   6    3.75    0.68
  29  13   8    1.85    0.64
  29  13  10    1.14    0.52
  29  13  12    5.76    0.77
  29  13  14   12.25    1.28
  29  13  16   10.69    1.36
  29  13  18    7.30    1.92
  29  13  20    1.25    0.79
  29  13  22    0.00    0.83
  29  13  24   -0.08    0.73
  29  13  26    0.30    0.82
  29  13  28   -0.29    0.74
  29  14   1    2.82    0.83
  29  14   3    5.72    0.97
  29  14   5   14.16    2.11
  29  14   7    2.91    0.67
  29  14   9    3.30    1.52
  29  14  11    0.23    0.52
  29  14  13   12.48    1.14
  29  14  15   44.49    3.51
  29  14  17   39.42    3.76
  29  14  19   13.13    1.81
  29  14  21    4.09    0.91
  29  14  23    0.01    0.69
  29  14  25    0.49    0.78
  29  14  27    7.36    2.36
  29  15   0   18.96    2.94
  29  15   2   14.59    2.67
  29  15   4    7.74    1.60
  29  15   6    0.99    0.72
  29  15   8    0.57    0.67
  29  15  10    7.65    1.40
  29  15  12   24.01    2.52
  29  15  14   40.48    3.28
  29  15  16   33.27    2.94
  29  15  18   12.75    1.64
  29  15  20    2.04    0.55
  29  15  22   -0.52    0.55
  29  15  24    0.36    0.67
  29  15  26   -0.52    0.75
  29  15  28    1.60    0.84
  29  16   1    2.77    0.96
  29  16   3   17.02    2.38
  29  16   5   46.21    6.03
  29  16   7   14.34    2.58
  29  16   9   -0.09    0.67
  29  16  11    0.59    0.82
  29  16  13   10.29    1.42
  29  16  15   30.73    2.91
  29  16  17   32.92    3.12
  29  16  19    8.11    1.47
  29  16  21    3.61    0.93
  29  16  23    0.70    0.47
  29  16  25    0.09    0.62
  29  16  27    2.13    1.64
  29  17   0  111.16   11.57
  29  17   2   88.24   10.63
  29  17   4   68.28    8.94
  29  17   6    9.56    2.19
  29  17   8   -0.25    0.70
  29  17  10    6.53    1.14
  29  17  12   30.77    4.28
  29  17  14   31.51    2.77
  29  17  16   25.87    2.96
  29  17  18   12.40    1.81
  29  17  20    1.36    0.52
  29  17  22   -0.28    0.43
  29  17  24    0.81    0.62
  29  17  26   -0.19    0.60
  29  18   1    1.77    1.01
  29  18   3   26.16    3.74
  29  18   5   40.48    5.72
  29  18   7   14.21    2.59
  29  18   9   -0.36    0.79
  29  18  11    2.94    2.33
  29  18  13    6.75    2.18
  29  18  15   13.52    1.46
  29  18  17   14.84    2.01
  29  18  19    2.19    0.69
  29  18  21    1.23    0.60
  29  18  23    1.38    0.59
  29  18  25   -0.33    0.45
  29  18  27   -1.57    2.29
  29  19   0   73.90    8.55
  29  19   2   68.82    9.56
  29  19   4   23.28    3.48
  29  19   6    3.03    1.32
  29  19   8   -0.31    0.77
  29  19  10    2.33    0.98
  29  19  12   11.21    2.08
  29  19  14   15.31    1.86
  29  19  16    8.06    1.23
  29  19  18    0.82    0.78
  29  19  20    0.57    0.49
  29  19  22    0.35    0.44
  29  19  24   -0.10    0.42
  29  19  26   -1.12    0.69
  29  20   1    0.81    0.89
  29  20   3   18.03    2.82
  29  20   5   33.46    4.78
  29  20   7   18.96    3.89
  29  20   9    2.52    1.21
  29  20  11    1.71    0.82
  29  20  13    1.06    0.65
  29  20  15    0.79    0.54
  29  20  17    1.02    0.52
  29  20  19   -0.89    0.57
  29  20  21    0.52    0.50
  29  20  23    0.81    0.48
  29  20  25   -0.50    0.48
  29  21   0   76.43   10.29
  29  21   2   51.77    7.35
  29  21   4   25.22    4.28
  29  21   6    1.30    0.86
  29  21   8   -0.44    0.79
  29  21  10    4.15    1.08
  29  21  12    3.16    0.94
  29  21  14    5.80    1.31
  29  21  16    5.17    1.14
  29  21  18    0.11    0.48
  29  21  20   -0.25    0.53
  29  21  22   -0.55    0.57
  29  21  24   -0.35    0.50
  29  22   1   -0.67    0.88
  29  22   3    7.21    1.80
  29  22   5    8.33    1.99
  29  22   7   17.03    3.79
  29  22   9    3.86    1.16
  29  22  11    1.23    0.86
  29  22  13   -0.45    0.62
  29  22  15    1.19    0.52
  29  22  17    1.26    1.04
  29  22  19    0.88    0.60
  29  22  21    0.72    0.54
  29  22  23   -0.64    0.59
  29  23   0    6.63    1.57
  29  23   2    6.73    2.33
  29  23   4    0.48    1.09
  29  23   6   -0.75    0.92
  29  23   8    0.87    0.99
  29  23  10    0.35    0.70
  29  23  12    0.82    0.68
  29  23  14    0.20    0.62
  29  23  16   -0.10    0.54
  29  23  18   -0.34    0.38
  29  23  20   -0.14    0.45
  29  23  22    0.38    0.55
  29  24   1    0.49    0.93
  29  24   3    0.88    1.18
  29  24   5    0.28    0.94
  29  24   7    2.83    1.42
  29  24   9    2.87    1.21
  29  24  11    0.50    0.93
  29  24  13    0.40    0.67
  29  24  15    0.64    0.62
  29  24  17    0.52    0.47
  29  24  19    0.82    0.40
  29  24  21   -0.98    0.53
  29  25   0    0.19    1.42
  29  25   2   -0.33    0.82
  29  25   4    0.67    0.87
  29  25   6   -0.11    0.84
  29  25   8   -1.64    0.91
  29  25  10    0.72    0.67
  29  25  12   -0.75    0.67
  29  25  14    0.24    0.78
  29  25  16    0.79    0.81
  29  25  18   -0.77    0.49
  29  25  20   -0.26    0.45
  29  26   1    1.77    0.87
  29  26   3    0.81    1.08
  29  26   5    0.44    0.87
  29  26   7    0.69    0.84
  29  26   9    0.47    0.81
  29  26  11    0.58    0.87
  29  26  13    0.50    0.82
  29  26  15    0.10    0.77
  29  26  17    0.04    0.58
  29  26  19    0.93    0.78
  29  27   0   27.43    6.18
  29  27   2   26.97    6.30
  29  27   4   12.25    3.18
  29  27   6    5.75    2.13
  29  27   8    1.23    0.87
  29  27  10    0.59    0.86
  29  27  12    5.07    1.56
  29  27  14    9.89    2.91
  29  27  16    3.32    1.48
  29  27  18    1.27    0.83
  29  28   1    1.33    0.86
  29  28   3    6.96    4.89
  29  28   5   -0.83    0.88
  29  28   7    0.89    0.78
  29  28   9   -0.28    0.82
  29  28  11    0.11    0.82
  29  28  13   -0.93    0.78
  29  28  15   -0.31    0.69
  29  29   0   62.94   14.67
  29  29   2   26.59    7.07
  29  29   4   16.29    4.23
  29  29   6    1.02    1.03
  29  29   8    1.11    0.94
  29  29  10    3.92    1.80
  29  29  12   21.69    7.75
  29  29  14   -3.14    1.87
  30   0   0   71.91   15.79
  30   1   1    2.33    1.07
  30   1   3    0.72    0.82
  30   1   5   -0.62    0.82
  30   1   7    0.68    0.78
  30   1   9    0.10    0.62
  30   1  11    1.25    0.58
  30   1  13    1.12    0.69
  30   1  15    1.61    0.82
  30   1  17    3.85    1.03
  30   1  19    1.43    0.99
  30   1  21    2.54    0.91
  30   1  23    0.34    0.91
  30   1  25    0.00    0.89
  30   1  27    0.96    0.96
  30   1  29    1.26    2.45
  30   2   0    4.45    1.80
  30   2   2   44.47    5.70
  30   2   4    2.79    0.96
  30   2   6   36.18    5.28
  30   2   8   19.21    3.46
  30   2  10    7.86    1.12
  30   2  12    0.25    0.58
  30   2  14    4.84    1.07
  30   2  16  128.20   12.69
  30   2  18   74.67    8.18
  30   2  20   67.57    8.72
  30   2  22   20.14    3.32
  30   2  24    0.34    0.83
  30   2  26   48.14   11.30
  30   2  28   33.21    8.77
  30   3   1    1.12    0.97
  30   3   3    1.96    0.89
  30   3   5    0.55    0.84
  30   3   7   -0.16    0.78
  30   3   9   -1.23    0.60
  30   3  11    3.06    0.52
  30   3  13    9.79    3.27
  30   3  15   19.16    3.01
  30   3  17   21.99    3.52
  30   3  19    5.08    1.66
  30   3  21    4.43    1.37
  30   3  23    2.98    1.07
  30   3  25    0.15    0.81
  30   3  27    0.86    0.93
  30   3  29    0.79    0.93
  30   4   0   31.72    5.69
  30   4   2    4.26    1.03
  30   4   4    1.82    0.84
  30   4   6    3.30    1.47
  30   4   8    4.28    0.98
  30   4  10   -0.19    0.55
  30   4  12    2.06    0.72
  30   4  14    4.04    1.16
  30   4  16   68.21    7.51
  30   4  18   22.87    3.77
  30   4  20   45.72    7.08
  30   4  22    2.52    1.35
  30   4  24    0.16    0.84
  30   4  26   14.92    3.76
  30   4  28   23.28    6.74
  30   5   1    0.01    0.86
  30   5   3    1.22    0.82
  30   5   5   -0.24    0.79
  30   5   7   -2.03    0.79
  30   5   9   -0.20    0.60
  30   5  11    1.61    0.67
  30   5  13    8.35    0.98
  30   5  15   25.38    3.36
  30   5  17   26.15    3.50
  30   5  19   21.14    4.35
  30   5  21   10.49    2.58
  30   5  23    1.33    1.14
  30   5  25   -1.04    0.86
  30   5  27    0.36    0.94
  30   5  29   -0.44    0.91
  30   6   0    0.91    0.91
  30   6   2   23.28    3.23
  30   6   4    2.36    0.87
  30   6   6    5.43    1.06
  30   6   8   11.02    2.01
  30   6  10    0.65    0.67
  30   6  12    1.55    1.16
  30   6  14    1.16    0.88
  30   6  16   11.94    2.49
  30   6  18    3.76    1.52
  30   6  20   14.30    3.38
  30   6  22    2.18    0.91
  30   6  24    0.15    0.87
  30   6  26    0.89    0.97
  30   6  28    2.13    1.71
  30   7   1   -0.53    0.81
  30   7   3   -2.54    0.78
  30   7   5   -0.68    0.74
  30   7   7    1.99    0.81
  30   7   9   -0.10    0.69
  30   7  11    0.93    0.64
  30   7  13    3.47    0.69
  30   7  15   14.42    2.45
  30   7  17    8.92    1.53
  30   7  19    9.76    2.03
  30   7  21   11.60    3.09
  30   7  23    6.94    1.87
  30   7  25   -0.01    0.83
  30   7  27   -0.33    1.02
  30   7  29   12.58   13.76
  30   8   0    0.18    0.83
  30   8   2   15.32    2.65
  30   8   4    1.27    0.86
  30   8   6    7.09    1.18
  30   8   8   14.65    2.58
  30   8  10    1.22    1.52
  30   8  12    2.47    0.69
  30   8  14    8.21    1.31
  30   8  16    3.85    1.96
  30   8  18    3.55    1.18
  30   8  20    1.06    0.75
  30   8  22   -0.73    0.86
  30   8  24    0.77    0.89
  30   8  26    1.96    1.35
  30   8  28    0.26    0.89
  30   9   1    0.34    0.63
  30   9   3    0.00    0.64
  30   9   5    0.50    0.65
  30   9   7   -0.14    0.64
  30   9   9    0.86    0.59
  30   9  11    1.99    0.57
  30   9  13    1.06    0.58
  30   9  15    1.46    0.63
  30   9  17    0.10    0.72
  30   9  19   -0.01    0.79
  30   9  21    6.64    4.26
  30   9  23    3.04    1.35
  30   9  25    2.48    1.28
  30   9  27   -0.47    0.84
  30   9  29   -0.25    0.79
  30  10   0    1.02    0.78
  30  10   2    7.66    1.12
  30  10   4    0.09    0.57
  30  10   6    0.05    0.55
  30  10   8    0.86    0.64
  30  10  10    3.14    0.73
  30  10  12    1.50    0.57
  30  10  14    7.01    1.30
  30  10  16    0.72    0.70
  30  10  18    2.77    1.28
  30  10  20    0.81    0.73
  30  10  22   -0.47    0.67
  30  10  24    0.19    0.91
  30  10  26    0.97    1.40
  30  10  28   14.59    4.50
  30  11   1    1.79    0.55
  30  11   3    2.18    0.55
  30  11   5    1.38    0.59
  30  11   7    1.46    0.68
  30  11   9    1.91    0.50
  30  11  11    7.06    1.79
  30  11  13    8.89    1.06
  30  11  15    2.15    0.86
  30  11  17    2.73    1.47
  30  11  19    0.36    0.74
  30  11  21   -1.40    0.67
  30  11  23    2.97    1.50
  30  11  25    2.24    2.10
  30  11  27    3.50    1.11
  30  11  29    1.03    1.12
  30  12   0    3.01    0.65
  30  12   2    1.94    0.64
  30  12   4    1.48    0.54
  30  12   6    0.72    0.50
  30  12   8    2.62    0.53
  30  12  10    1.94    0.59
  30  12  12    6.63    0.86
  30  12  14   47.21    4.54
  30  12  16   30.94    3.27
  30  12  18   24.97    3.31
  30  12  20    9.31    2.35
  30  12  22    0.14    0.72
  30  12  24   -0.91    0.73
  30  12  26    6.06    2.88
  30  12  28   23.99    7.57
  30  13   1    2.26    0.68
  30  13   3   13.94    2.53
  30  13   5   15.53    1.95
  30  13   7    2.57    0.64
  30  13   9   -0.84    0.48
  30  13  11    7.36    1.03
  30  13  13   23.45    1.91
  30  13  15   31.61    2.73
  30  13  17   14.16    2.08
  30  13  19    4.83    1.12
  30  13  21    0.49    0.58
  30  13  23    0.67    0.70
  30  13  25    1.17    1.07
  30  13  27    0.55    0.93
  30  14   0    7.22    1.46
  30  14   2    4.35    0.97
  30  14   4    2.30    1.43
  30  14   6    0.35    0.73
  30  14   8    8.08    1.47
  30  14  10    7.70    1.25
  30  14  12   39.03    3.80
  30  14  14   94.23    5.56
  30  14  16   60.13    4.83
  30  14  18   33.28    3.86
  30  14  20   10.98    2.04
  30  14  22   -0.24    0.67
  30  14  24    0.83    0.68
  30  14  26   13.50    3.33
  30  14  28   12.64    7.28
  30  15   1    3.19    0.84
  30  15   3   19.96    2.45
  30  15   5   24.60    3.21
  30  15   7    8.42    1.47
  30  15   9    2.55    1.38
  30  15  11    2.49    0.79
  30  15  13   31.99    2.73
  30  15  15   57.62    3.65
  30  15  17   46.31    3.53
  30  15  19   10.67    1.42
  30  15  21    0.30    0.54
  30  15  23    0.62    0.65
  30  15  25    0.65    0.77
  30  15  27    2.06    0.98
  30  16   0  252.11   27.27
  30  16   2  153.16   18.38
  30  16   4   68.85    9.58
  30  16   6   12.35    2.49
  30  16   8    0.59    0.68
  30  16  10    0.55    0.68
  30  16  12   29.51    4.44
  30  16  14   68.88    5.17
  30  16  16   75.85    5.99
  30  16  18   32.23    3.57
  30  16  20   10.33    1.55
  30  16  22    0.77    0.53
  30  16  24   -1.01    0.55
  30  16  26    2.73    1.33
  30  17   1    3.85    1.11
  30  17   3   17.72    3.28
  30  17   5   37.01    5.28
  30  17   7    9.56    1.61
  30  17   9    1.91    0.77
  30  17  11    0.72    0.65
  30  17  13   17.74    2.28
  30  17  15   49.86    3.61
  30  17  17   36.24    3.21
  30  17  19   11.51    1.56
  30  17  21    0.28    0.42
  30  17  23    0.11    0.49
  30  17  25   -0.50    0.54
  30  18   0   72.54    9.37
  30  18   2   82.29   12.09
  30  18   4   25.50    5.12
  30  18   6    3.40    1.25
  30  18   8    3.62    1.16
  30  18  10    1.30    0.81
  30  18  12   19.04    3.01
  30  18  14   23.99    2.63
  30  18  16   23.92    2.49
  30  18  18    7.30    1.27
  30  18  20    2.13    0.58
  30  18  22   -0.16    0.38
  30  18  24   -0.09    0.49
  30  18  26   -0.58    1.31
  30  19   1    0.58    1.02
  30  19   3   11.72    2.44
  30  19   5   16.64    2.94
  30  19   7   12.20    2.34
  30  19   9    0.81    0.73
  30  19  11   -0.59    0.67
  30  19  13    6.19    1.28
  30  19  15   11.86    1.80
  30  19  17   10.62    1.50
  30  19  19    3.17    0.94
  30  19  21   -0.58    0.42
  30  19  23   -0.24    0.38
  30  19  25   -0.88    0.98
  30  20   0  137.66   15.02
  30  20   2  133.56   16.62
  30  20   4   39.72    7.36
  30  20   6    7.89    1.67
  30  20   8    0.38    0.91
  30  20  10    1.75    1.57
  30  20  12    3.61    1.45
  30  20  14   15.08    2.48
  30  20  16    8.65    1.48
  30  20  18    2.24    0.60
  30  20  20    1.19    0.54
  30  20  22    0.58    0.72
  30  20  24    0.06    0.58
  30  21   1    0.89    0.96
  30  21   3    4.78    1.52
  30  21   5   10.67    2.30
  30  21   7    5.50    1.80
  30  21   9    5.11    1.62
  30  21  11   -1.04    0.73
  30  21  13    1.32    1.16
  30  21  15    1.56    0.67
  30  21  17    0.25    0.44
  30  21  19    0.26    0.39
  30  21  21   -0.52    0.53
  30  21  23    0.26    1.03
  30  22   0   18.09    3.75
  30  22   2   27.21    5.27
  30  22   4    4.72    1.53
  30  22   6    4.03    2.18
  30  22   8   -0.93    0.81
  30  22  10   -1.07    0.73
  30  22  12    0.18    0.68
  30  22  14    0.00    0.69
  30  22  16    0.11    0.50
  30  22  18   -0.03    0.39
  30  22  20   -0.21    0.40
  30  22  22   -0.65    0.49
  30  23   1   -0.25    0.99
  30  23   3    1.43    1.03
  30  23   5    3.90    1.31
  30  23   7    2.96    1.33
  30  23   9    4.48    1.42
  30  23  11    1.26    0.87
  30  23  13    0.03    0.62
  30  23  15    0.75    0.62
  30  23  17    1.14    0.49
  30  23  19    0.28    0.39
  30  23  21   -0.31    0.40
  30  24   0    0.73    0.86
  30  24   2   -0.28    0.98
  30  24   4   -1.06    0.88
  30  24   6   -0.57    0.84
  30  24   8    0.23    0.77
  30  24  10    1.22    0.91
  30  24  12   -0.44    0.75
  30  24  14    0.78    0.74
  30  24  16    0.58    0.60
  30  24  18   -0.30    0.47
  30  24  20   -0.52    0.40
  30  25   1    0.65    0.94
  30  25   3    1.25    0.92
  30  25   5    0.40    1.01
  30  25   7    1.12    0.97
  30  25   9    1.58    1.13
  30  25  11    1.07    1.02
  30  25  13    3.13    1.31
  30  25  15    0.79    0.69
  30  25  17    0.45    0.55
  30  25  19   -1.58    0.63
  30  26   0   41.97    8.60
  30  26   2   51.72    8.67
  30  26   4   17.22    3.69
  30  26   6    1.11    1.14
  30  26   8    0.91    0.83
  30  26  10    4.25    1.87
  30  26  12    8.10    2.97
  30  26  14    4.28    1.77
  30  26  16    0.99    1.11
  30  27   1    1.01    0.88
  30  27   3   -0.93    1.03
  30  27   5    0.28    0.96
  30  27   7    0.49    0.74
  30  27   9    0.67    0.97
  30  27  11    2.91    1.22
  30  27  13    3.71    3.04
  30  27  15    1.25    2.77
  30  28   0   49.61   10.23
  30  28   2   47.65    9.65
  30  28   4   16.97    4.35
  30  28   6    0.25    1.03
  30  28   8    0.58    0.87
  30  28  10   18.62    4.74
  30  28  12   15.67    4.99
  30  28  14   12.60   10.75
  30  29   1   -0.38    1.06
  30  29   3   -0.09    0.88
  30  29   5    1.85    1.09
  30  29   7    1.07    0.82
  30  29   9   -0.05    0.98
  30  29  11   -0.78    1.33
  30  30   0  177.82   41.43
  30  30   2   86.74   20.06
  30  30   4   35.12    8.72
  30  30   6    2.19    1.21
  30  30   8   -0.03    1.31
  30  30  10    6.47    3.17
  31   1   0    7.43    3.43
  31   1   2    5.66    1.57
  31   1   4    0.89    0.94
  31   1   6    0.25    0.88
  31   1   8   -0.11    0.79
  31   1  10    0.84    0.84
  31   1  12    0.84    0.77
  31   1  14    0.44    0.60
  31   1  16    0.28    0.75
  31   1  18    0.50    0.81
  31   1  20   -0.08    1.12
  31   1  22    0.57    0.82
  31   1  24    0.04    0.84
  31   1  26   -0.53    0.91
  31   1  28    0.47    0.87
  31   1  30   -2.20    0.86
  31   2   1    1.46    1.07
  31   2   3    1.96    0.86
  31   2   5    3.92    1.22
  31   2   7    5.32    1.11
  31   2   9    2.11    0.74
  31   2  11    1.58    0.52
  31   2  13    1.71    0.58
  31   2  15   54.30    6.96
  31   2  17    9.23    4.08
  31   2  19   66.68    8.79
  31   2  21   15.91    3.31
  31   2  23    2.21    1.30
  31   2  25    7.97    2.34
  31   2  27   22.08    5.56
  31   2  29   40.39   11.75
  31   3   0    4.59    2.64
  31   3   2    1.17    0.91
  31   3   4    2.97    2.09
  31   3   6    2.78    0.84
  31   3   8    2.53    0.91
  31   3  10    6.09    3.48
  31   3  12    8.24    1.04
  31   3  14   10.36    1.70
  31   3  16    7.46    1.61
  31   3  18    6.01    1.43
  31   3  20    2.83    1.04
  31   3  22    1.09    0.87
  31   3  24    0.99    0.97
  31   3  26    0.25    0.79
  31   3  28    0.52    1.02
  31   3  30   -1.67    0.92
  31   4   1    2.88    1.02
  31   4   3    0.68    0.94
  31   4   5    2.87    0.83
  31   4   7    9.55    1.90
  31   4   9    1.02    0.74
  31   4  11    2.14    0.53
  31   4  13    1.58    0.69
  31   4  15   15.25    2.20
  31   4  17    1.27    0.75
  31   4  19   26.43    3.91
  31   4  21    0.73    1.14
  31   4  23    2.54    1.40
  31   4  25    2.08    1.06
  31   4  27    2.59    1.32
  31   4  29    9.55    3.74
  31   5   0    2.23    1.06
  31   5   2    0.73    0.88
  31   5   4    1.25    0.86
  31   5   6    1.53    0.83
  31   5   8    0.75    0.75
  31   5  10    1.66    0.64
  31   5  12    7.42    1.42
  31   5  14   11.08    1.61
  31   5  16    8.88    1.85
  31   5  18   11.47    2.23
  31   5  20   10.50    2.40
  31   5  22    0.10    0.88
  31   5  24    2.29    3.96
  31   5  26    0.34    0.92
  31   5  28    0.26    0.89
  31   5  30    1.94    1.72
  31   6   1   -0.43    0.86
  31   6   3    0.82    0.97
  31   6   5    0.29    0.78
  31   6   7    1.67    0.84
  31   6   9    1.99    1.96
  31   6  11    0.79    0.52
  31   6  13   -0.33    0.49
  31   6  15    5.01    1.02
  31   6  17    0.33    0.74
  31   6  19    4.53    1.27
  31   6  21    2.83    1.74
  31   6  23    2.82    0.81
  31   6  25   -1.17    0.82
  31   6  27    1.35    0.87
  31   6  29    0.47    0.79
  31   7   0    3.89    1.48
  31   7   2    6.69    1.31
  31   7   4    8.70    1.66
  31   7   6    1.87    0.93
  31   7   8    0.96    0.81
  31   7  10    0.40    0.65
  31   7  12    1.06    0.55
  31   7  14    1.69    0.59
  31   7  16    8.92    4.18
  31   7  18    1.25    0.70
  31   7  20    2.99    1.45
  31   7  22    0.16    0.88
  31   7  24    1.48    0.87
  31   7  26    1.51    0.97
  31   7  28    0.77    0.91
  31   8   1    1.12    1.23
  31   8   3    2.73    0.81
  31   8   5    1.48    1.16
  31   8   7    0.48    0.77
  31   8   9    1.30    0.70
  31   8  11   -0.28    0.57
  31   8  13    0.08    0.48
  31   8  15    3.62    2.49
  31   8  17    0.43    0.67
  31   8  19    0.99    0.78
  31   8  21    0.03    0.73
  31   8  23    1.60    1.64
  31   8  25    2.01    1.33
  31   8  27    1.86    1.03
  31   8  29   -0.69    1.03
  31   9   0    0.64    0.73
  31   9   2    1.18    0.91
  31   9   4    0.55    0.74
  31   9   6    1.51    0.96
  31   9   8    1.23    0.64
  31   9  10   -0.28    0.63
  31   9  12    1.61    0.58
  31   9  14    1.70    0.57
  31   9  16   -0.05    0.74
  31   9  18    2.50    0.82
  31   9  20    4.69    2.04
  31   9  22    5.67    2.63
  31   9  24    2.84    1.28
  31   9  26    0.64    0.88
  31   9  28    1.61    0.91
  31  10   1   -1.07    0.62
  31  10   3    6.83    2.38
  31  10   5    0.58    0.67
  31  10   7    1.41    0.63
  31  10   9    0.89    1.04
  31  10  11    0.14    0.53
  31  10  13    4.40    0.63
  31  10  15   -0.30    0.58
  31  10  17    2.75    0.94
  31  10  19    0.11    0.65
  31  10  21    0.81    0.73
  31  10  23    0.04    0.81
  31  10  25    0.35    1.08
  31  10  27   10.05    3.35
  31  10  29    4.53    4.05
  31  11   0   -0.01    0.53
  31  11   2    1.70    0.53
  31  11   4    0.94    0.55
  31  11   6   -0.24    0.55
  31  11   8    1.03    0.62
  31  11  10    1.46    1.18
  31  11  12    0.87    0.63
  31  11  14    2.81    0.60
  31  11  16    1.17    0.63
  31  11  18    1.21    0.73
  31  11  20   -1.66    0.63
  31  11  22   -0.20    0.73
  31  11  24   -0.13    0.78
  31  11  26    3.23    1.22
  31  11  28    1.96    1.36
  31  12   1    2.08    1.55
  31  12   3   10.60    2.03
  31  12   5    5.56    0.86
  31  12   7    0.53    0.45
  31  12   9    1.60    0.49
  31  12  11    2.96    1.45
  31  12  13   15.22    1.57
  31  12  15    8.69    1.33
  31  12  17   19.04    2.59
  31  12  19    6.16    1.71
  31  12  21    0.25    0.73
  31  12  23    0.16    0.81
  31  12  25    3.94    1.82
  31  12  27    3.57    2.38
  31  13   0    1.81    0.60
  31  13   2    1.37    0.63
  31  13   4    1.58    0.55
  31  13   6    0.49    0.48
  31  13   8   -0.13    0.47
  31  13  10    2.38    0.54
  31  13  12   10.97    1.40
  31  13  14   21.50    2.29
  31  13  16   29.87    2.82
  31  13  18    9.21    1.56
  31  13  20    0.62    0.72
  31  13  22    0.11    0.68
  31  13  24   -0.03    0.67
  31  13  26    2.91    1.64
  31  14   1    0.42    0.67
  31  14   3   14.96    1.92
  31  14   5   17.60    2.36
  31  14   7    1.02    0.63
  31  14   9    3.28    0.72
  31  14  11    2.62    0.86
  31  14  13   23.23    2.14
  31  14  15   27.08    2.03
  31  14  17   30.55    3.16
  31  14  19   15.89    2.35
  31  14  21    3.32    1.03
  31  14  23    0.98    0.69
  31  14  25   -0.36    0.98
  31  14  27   -1.55    1.71
  31  15   0   52.82    8.57
  31  15   2   46.87    6.79
  31  15   4   15.22    3.64
  31  15   6    8.59    2.34
  31  15   8    1.41    0.91
  31  15  10    0.82    0.59
  31  15  12    8.49    1.30
  31  15  14   35.17    2.75
  31  15  16   38.84    2.81
  31  15  18   21.04    2.72
  31  15  20    3.61    1.08
  31  15  22    0.44    0.68
  31  15  24   -0.34    0.78
  31  15  26    1.90    2.39
  31  16   1    1.06    0.84
  31  16   3    7.79    1.53
  31  16   5   10.34    2.70
  31  16   7    1.04    0.67
  31  16   9    1.65    0.64
  31  16  11    3.07    1.11
  31  16  13   21.64    2.54
  31  16  15   45.41    3.03
  31  16  17   34.10    2.59
  31  16  19   12.21    1.65
  31  16  21    0.63    0.64
  31  16  23    0.26    0.57
  31  16  25   -0.24    0.67
  31  17   0    9.86    3.08
  31  17   2    9.69    1.81
  31  17   4    1.31    0.86
  31  17   6    0.89    0.70
  31  17   8    1.45    0.73
  31  17  10    4.91    1.25
  31  17  12   18.59    2.82
  31  17  14   33.71    3.57
  31  17  16   38.28    2.81
  31  17  18   15.52    1.67
  31  17  20    1.77    0.63
  31  17  22    1.66    0.74
  31  17  24    0.01    0.62
  31  18   1    3.41    1.62
  31  18   3    2.65    0.98
  31  18   5    9.53    1.94
  31  18   7    2.39    1.09
  31  18   9    1.62    0.86
  31  18  11    0.74    0.67
  31  18  13    5.62    1.35
  31  18  15   17.94    2.40
  31  18  17   11.32    1.46
  31  18  19    6.86    1.13
  31  18  21    0.47    0.63
  31  18  23    0.59    0.45
  31  19   0   55.11    6.74
  31  19   2   53.12    7.48
  31  19   4   29.67    5.48
  31  19   6    3.55    1.14
  31  19   8   -0.01    0.72
  31  19  10   -0.36    0.62
  31  19  12    2.93    1.07
  31  19  14   11.52    1.72
  31  19  16   10.88    1.62
  31  19  18    6.60    0.98
  31  19  20    1.18    0.45
  31  19  22   -0.24    0.43
  31  19  24    3.99    1.71
  31  20   1    0.78    0.77
  31  20   3    4.10    2.08
  31  20   5    5.71    1.66
  31  20   7    3.33    0.98
  31  20   9    2.54    0.98
  31  20  11   -1.11    0.65
  31  20  13    0.59    0.69
  31  20  15    2.05    0.69
  31  20  17    2.35    0.53
  31  20  19    0.42    0.47
  31  20  21   -0.11    0.40
  31  20  23   -0.29    0.68
  31  21   0   18.39    3.72
  31  21   2    8.69    2.70
  31  21   4    3.64    1.61
  31  21   6    1.53    0.92
  31  21   8    0.21    0.77
  31  21  10    2.03    0.75
  31  21  12    0.75    1.23
  31  21  14    7.66    1.80
  31  21  16    3.75    1.13
  31  21  18    0.10    0.40
  31  21  20    0.50    0.43
  31  21  22    0.14    0.48
  31  22   1    0.42    0.87
  31  22   3    4.24    2.99
  31  22   5    2.84    1.58
  31  22   7    2.73    1.02
  31  22   9    5.81    1.74
  31  22  11    0.67    0.65
  31  22  13   -0.58    0.57
  31  22  15   -0.19    0.59
  31  22  17   -0.72    0.48
  31  22  19    0.49    0.39
  31  22  21    0.43    0.53
  31  23   0    4.73    1.61
  31  23   2    3.94    2.36
  31  23   4    2.16    0.92
  31  23   6    1.67    0.94
  31  23   8    0.75    0.96
  31  23  10    0.57    0.78
  31  23  12    0.04    0.68
  31  23  14   -0.26    0.67
  31  23  16    0.36    0.59
  31  23  18    0.08    0.54
  31  23  20   -0.14    0.57
  31  24   1   -0.21    0.89
  31  24   3    0.98    0.74
  31  24   5    0.33    0.89
  31  24   7    0.25    0.84
  31  24   9    0.01    0.84
  31  24  11    1.35    0.97
  31  24  13   -0.26    0.74
  31  24  15    0.21    0.74
  31  24  17   -0.45    0.59
  31  24  19   -2.62    1.60
  31  25   0    6.92    3.25
  31  25   2   13.41    3.46
  31  25   4    4.30    1.82
  31  25   6   -0.36    0.92
  31  25   8    0.59    0.78
  31  25  10   -0.59    0.93
  31  25  12    5.07    1.43
  31  25  14    2.21    1.11
  31  25  16    0.09    0.87
  31  26   1    1.11    0.94
  31  26   3    1.89    0.96
  31  26   5    2.60    0.96
  31  26   7    1.40    0.88
  31  26   9    0.50    0.93
  31  26  11    0.89    0.96
  31  26  13    1.97    1.31
  31  26  15   -0.04    1.12
  31  27   0   27.56    6.77
  31  27   2    8.89    2.89
  31  27   4    3.95    1.66
  31  27   6   -1.18    0.94
  31  27   8    2.57    0.89
  31  27  10    5.07    2.50
  31  27  12    9.90    3.53
  31  27  14   -0.11    2.16
  31  28   1    0.09    0.92
  31  28   3    1.14    0.78
  31  28   5    0.73    0.81
  31  28   7   -0.35    1.06
  31  28   9   -0.63    0.77
  31  28  11    0.78    0.97
  31  29   0  122.16   22.69
  31  29   2   42.40   11.55
  31  29   4   12.88    4.35
  31  29   6    0.92    1.03
  31  29   8    0.84    1.06
  31  30   1   -1.92    1.08
  31  30   3    0.16    0.96
  31  30   5   -0.25    1.12
  32   0   0    4.48    1.92
  32   1   1   -1.19    0.91
  32   1   3    0.24    1.02
  32   1   5    0.09    0.97
  32   1   7    0.93    0.88
  32   1   9    5.58    4.25
  32   1  11    0.21    0.68
  32   1  13    1.07    0.48
  32   1  15    0.34    0.62
  32   1  17    2.81    1.22
  32   1  19   -0.47    0.81
  32   1  21   -0.43    0.84
  32   1  23   -0.06    0.87
  32   1  25   -0.77    0.94
  32   1  27    0.21    1.03
  32   1  29    0.54    1.02
  32   2   0    7.89    2.60
  32   2   2   37.41    8.30
  32   2   4    0.68    1.13
  32   2   6    1.95    0.98
  32   2   8    0.38    0.82
  32   2  10   -0.42    0.72
  32   2  12    2.35    0.86
  32   2  14   45.06    4.63
  32   2  16    0.75    0.81
  32   2  18  127.92   16.39
  32   2  20   11.53    3.08
  32   2  22   24.47    6.55
  32   2  24    5.12    2.60
  32   2  26    7.23    3.48
  32   2  28   61.55   14.78
  32   3   1    1.65    1.06
  32   3   3    1.69    0.91
  32   3   5   -0.97    0.89
  32   3   7    1.38    0.89
  32   3   9    0.28    0.82
  32   3  11    2.24    0.72
  32   3  13    7.66    1.16
  32   3  15    2.34    0.82
  32   3  17    3.04    1.09
  32   3  19    1.09    0.83
  32   3  21    1.48    0.83
  32   3  23    0.81    0.83
  32   3  25   -0.26    0.91
  32   3  27    1.16    0.93
  32   3  29    2.15    1.35
  32   4   0    6.97    1.58
  32   4   2    1.75    0.97
  32   4   4    0.57    0.96
  32   4   6    3.66    1.14
  32   4   8    1.56    0.79
  32   4  10    0.53    0.73
  32   4  12    4.78    1.66
  32   4  14   23.70    2.82
  32   4  16    0.38    0.75
  32   4  18   44.20    6.34
  32   4  20    4.44    1.65
  32   4  22    6.87    2.24
  32   4  24    1.71    1.28
  32   4  26    0.62    0.97
  32   4  28   15.89    5.56
  32   5   1    2.65    1.43
  32   5   3    2.59    1.01
  32   5   5    3.33    1.19
  32   5   7    0.59    0.87
  32   5   9    2.67    0.93
  32   5  11    7.76    1.28
  32   5  13   16.45    1.69
  32   5  15   11.95    1.70
  32   5  17    4.65    1.53
  32   5  19    2.40    0.99
  32   5  21    5.07    4.45
  32   5  23    1.09    0.87
  32   5  25    0.43    0.83
  32   5  27   -2.60    1.25
  32   5  29   -0.09    2.20
  32   6   0    8.36    2.59
  32   6   2    2.96    0.93
  32   6   4    8.55    2.39
  32   6   6   14.25    2.81
  32   6   8    0.87    0.84
  32   6  10    5.32    1.13
  32   6  12    5.06    1.47
  32   6  14    2.39    1.13
  32   6  16    2.64    1.32
  32   6  18    2.84    1.28
  32   6  20    1.62    0.69
  32   6  22    1.16    1.08
  32   6  24    1.46    0.96
  32   6  26    0.23    0.82
  32   6  28    0.33    1.14
  32   7   1    5.71    2.96
  32   7   3    1.21    0.92
  32   7   5    3.22    0.93
  32   7   7    2.26    0.86
  32   7   9    1.75    1.17
  32   7  11    1.18    0.75
  32   7  13    4.74    0.79
  32   7  15    3.87    0.87
  32   7  17    2.96    1.18
  32   7  19    3.51    1.03
  32   7  21    0.50    0.73
  32   7  23   -1.11    0.77
  32   7  25    1.32    0.82
  32   7  27    0.50    0.89
  32   8   0    9.70    7.02
  32   8   2    3.08    0.97
  32   8   4    0.89    0.79
  32   8   6    1.01    0.79
  32   8   8    5.11    1.36
  32   8  10   -0.59    0.67
  32   8  12   -0.08    0.57
  32   8  14    4.54    0.75
  32   8  16    1.06    0.92
  32   8  18    1.92    0.88
  32   8  20   -0.39    0.77
  32   8  22   11.97    3.25
  32   8  24    0.28    0.75
  32   8  26    9.30    3.04
  32   8  28   -0.55    2.68
  32   9   1    0.47    0.81
  32   9   3    1.11    0.74
  32   9   5    1.58    0.93
  32   9   7   -0.63    0.72
  32   9   9    0.64    0.65
  32   9  11    0.21    1.22
  32   9  13    0.72    0.49
  32   9  15    0.64    0.49
  32   9  17    1.67    0.98
  32   9  19    0.69    0.72
  32   9  21    1.01    0.72
  32   9  23    1.18    0.86
  32   9  25    0.14    1.11
  32   9  27   -0.33    0.98
  32  10   0    6.96    1.32
  32  10   2    0.54    0.78
  32  10   4    1.89    1.18
  32  10   6    4.78    1.18
  32  10   8    0.42    0.72
  32  10  10   -0.01    0.63
  32  10  12    0.96    0.58
  32  10  14    1.42    0.72
  32  10  16   11.86    2.34
  32  10  18    0.88    0.65
  32  10  20    0.88    0.72
  32  10  22    1.46    0.86
  32  10  24    2.08    1.04
  32  10  26    9.91    3.07
  32  11   1    0.34    0.64
  32  11   3    1.89    0.86
  32  11   5   10.21    1.62
  32  11   7    3.58    1.06
  32  11   9    0.34    0.60
  32  11  11    1.89    1.09
  32  11  13    3.31    0.86
  32  11  15    4.93    0.98
  32  11  17    1.25    0.70
  32  11  19   -0.29    0.67
  32  11  21    0.65    0.64
  32  11  23   -0.48    0.78
  32  11  25    2.43    1.56
  32  11  27   -2.45    1.18
  32  12   0    3.25    0.81
  32  12   2    2.54    0.68
  32  12   4    3.38    0.73
  32  12   6    4.84    1.03
  32  12   8    0.82    0.53
  32  12  10    2.42    0.74
  32  12  12   11.21    1.75
  32  12  14   11.55    1.69
  32  12  16   30.49    3.60
  32  12  18    5.25    1.35
  32  12  20    1.03    1.03
  32  12  22   -0.09    0.70
  32  12  24    2.93    2.26
  32  12  26   12.77    4.98
  32  13   1    0.54    0.48
  32  13   3    6.97    1.12
  32  13   5   16.45    1.89
  32  13   7    5.40    0.87
  32  13   9    0.75    0.44
  32  13  11    2.83    0.67
  32  13  13   13.51    1.74
  32  13  15   32.73    3.40
  32  13  17   20.62    2.64
  32  13  19    2.79    1.26
  32  13  21    0.24    0.59
  32  13  23    0.36    0.77
  32  13  25    1.28    1.36
  32  14   0   51.32    5.66
  32  14   2   41.46    4.05
  32  14   4   21.67    3.22
  32  14   6    2.68    0.75
  32  14   8    4.08    0.98
  32  14  10    0.83    0.50
  32  14  12   15.56    1.76
  32  14  14   25.37    2.79
  32  14  16   40.97    3.43
  32  14  18   18.44    2.83
  32  14  20    1.86    0.92
  32  14  22   -1.08    0.62
  32  14  24   -0.98    0.84
  32  14  26   -6.31    6.73
  32  15   1    1.56    1.07
  32  15   3    8.77    1.62
  32  15   5    9.58    2.03
  32  15   7    2.14    0.81
  32  15   9    0.99    0.53
  32  15  11    5.36    0.79
  32  15  13   34.54    3.04
  32  15  15   55.04    4.05
  32  15  17   41.46    3.52
  32  15  19    7.27    1.43
  32  15  21   -0.10    0.67
  32  15  23   -0.28    0.74
  32  15  25    0.72    1.69
  32  16   0    3.26    1.13
  32  16   2    1.28    0.73
  32  16   4   -0.38    0.68
  32  16   6    0.63    0.78
  32  16   8   -0.44    0.60
  32  16  10    9.03    1.79
  32  16  12   28.96    3.64
  32  16  14   57.35    5.03
  32  16  16   42.23    3.40
  32  16  18   18.48    2.06
  32  16  20    2.54    0.78
  32  16  22    0.23    0.59
  32  16  24    1.23    0.81
  32  17   1    0.64    0.78
  32  17   3    3.45    1.11
  32  17   5    4.15    1.19
  32  17   7    3.27    0.88
  32  17   9   -0.25    0.63
  32  17  11    2.36    0.88
  32  17  13   27.32    2.92
  32  17  15   48.69    4.38
  32  17  17   29.99    2.55
  32  17  19    6.29    0.99
  32  17  21    0.45    0.54
  32  17  23   -1.37    0.50
  32  18   0  113.41   14.28
  32  18   2  105.53   14.31
  32  18   4   46.98    6.30
  32  18   6    5.08    2.57
  32  18   8    2.28    0.84
  32  18  10    1.30    0.82
  32  18  12    5.27    1.47
  32  18  14   19.33    3.08
  32  18  16   14.98    1.82
  32  18  18   12.63    1.35
  32  18  20    1.42    0.48
  32  18  22   -0.35    0.47
  32  19   1    0.98    0.82
  32  19   3    1.56    0.91
  32  19   5    1.85    1.16
  32  19   7    3.47    1.42
  32  19   9    0.94    1.04
  32  19  11    0.97    0.60
  32  19  13    3.04    1.21
  32  19  15   14.78    2.33
  32  19  17    5.76    1.02
  32  19  19    1.38    0.53
  32  19  21    0.87    0.45
  32  20   0   22.00    4.40
  32  20   2   16.42    3.55
  32  20   4    4.69    1.45
  32  20   6   -0.26    0.75
  32  20   8    0.14    0.73
  32  20  10    0.42    0.82
  32  20  12    2.30    0.89
  32  20  14    3.95    1.08
  32  20  16    2.43    0.67
  32  20  18    0.35    0.44
  32  20  20   -0.44    0.31
  32  20  22   -2.38    2.09
  32  21   1    0.10    0.72
  32  21   3    0.86    0.83
  32  21   5   -0.52    0.70
  32  21   7   -0.08    0.83
  32  21   9    1.40    0.77
  32  21  11    0.64    0.75
  32  21  13    0.58    0.62
  32  21  15   -0.42    0.52
  32  21  17    0.25    0.54
  32  21  19    0.31    0.42
  32  21  21   -1.17    0.47
  32  22   0   21.74    4.21
  32  22   2   13.80    2.98
  32  22   4   14.74    4.60
  32  22   6    3.94    1.36
  32  22   8    8.31    2.88
  32  22  10    2.18    1.47
  32  22  12   -0.65    0.65
  32  22  14    0.55    0.60
  32  22  16   -0.77    0.60
  32  22  18   -1.12    0.49
  32  23   1   -0.25    0.81
  32  23   3    1.90    1.25
  32  23   5    1.11    0.81
  32  23   7   -0.19    0.70
  32  23   9    0.50    0.79
  32  23  11    0.14    0.79
  32  23  13    0.55    0.77
  32  23  15   -1.11    0.68
  32  23  17    1.33    1.01
  32  24   0    6.50    3.31
  32  24   2    9.03    2.64
  32  24   4    5.64    4.28
  32  24   6   -0.35    0.83
  32  24   8    0.16    1.04
  32  24  10    0.23    0.94
  32  24  12    1.22    1.11
  32  24  14    1.08    1.04
  32  24  16   -0.10    0.94
  32  25   1    1.33    0.77
  32  25   3   -1.07    1.02
  32  25   5    0.21    0.87
  32  25   7   -0.58    0.97
  32  25   9   -0.11    0.97
  32  25  11    0.43    1.22
  32  25  13    1.96    1.27
  32  25  15    1.46    2.14
  32  26   0   16.36    5.37
  32  26   2   11.17    4.08
  32  26   4   -0.50    1.03
  32  26   6    0.74    1.01
  32  26   8    6.16    3.28
  32  26  10   14.23    5.41
  32  26  12    6.21    3.53
  32  26  14    0.26    4.08
  32  27   1   -1.08    1.01
  32  27   3   -0.18    0.96
  32  27   5   -0.65    0.92
  32  27   7    0.59    1.22
  32  27   9    2.35    1.12
  32  27  11    0.73    0.89
  32  28   0  102.09   22.91
  32  28   2   94.79   19.36
  32  28   4   26.15    6.86
  32  28   6   -1.07    0.86
  32  28   8    0.19    1.32
  32  29   1    0.43    1.14
  32  29   3   -0.16    1.22
  32  29   5   -1.69    0.87
  33   1   0    4.14    1.17
  33   1   2    6.72    4.74
  33   1   4    1.61    1.07
  33   1   6   -0.70    0.97
  33   1   8    2.86    1.82
  33   1  10    2.23    0.87
  33   1  12   -0.10    0.57
  33   1  14    1.19    0.57
  33   1  16    0.24    0.57
  33   1  18    0.08    0.70
  33   1  20   -0.77    0.77
  33   1  22   -0.78    0.83
  33   1  24    0.43    0.83
  33   1  26    1.07    1.14
  33   1  28   -1.53    1.06
  33   2   1    2.20    1.28
  33   2   3    3.58    2.73
  33   2   5    0.70    0.88
  33   2   7    1.82    0.87
  33   2   9    2.28    0.89
  33   2  11    4.42    0.87
  33   2  13    5.08    0.89
  33   2  15    3.23    0.79
  33   2  17   12.29    2.63
  33   2  19    2.83    1.11
  33   2  21   14.57    2.88
  33   2  23    1.33    0.93
  33   2  25    0.89    0.83
  33   2  27   12.89    5.13
  33   3   0    2.68    1.07
  33   3   2    0.18    0.99
  33   3   4    0.68    0.98
  33   3   6    1.03    0.86
  33   3   8    0.35    0.83
  33   3  10    0.74    0.84
  33   3  12    3.52    1.30
  33   3  14    3.14    1.17
  33   3  16   -0.13    0.65
  33   3  18   -1.38    0.70
  33   3  20    0.09    0.84
  33   3  22    0.44    0.77
  33   3  24    2.16    1.25
  33   3  26    0.59    1.03
  33   3  28    1.58    1.01
  33   4   1    0.48    0.99
  33   4   3    0.50    1.01
  33   4   5    1.43    0.89
  33   4   7    1.67    0.88
  33   4   9    0.69    0.79
  33   4  11    0.87    0.68
  33   4  13    4.96    0.97
  33   4  15    2.03    1.33
  33   4  17    9.94    2.42
  33   4  19    2.93    1.16
  33   4  21    6.72    1.60
  33   4  23    0.20    0.72
  33   4  25   -0.89    1.08
  33   4  27    2.62    1.65
  33   5   0    4.88    2.70
  33   5   2    1.72    0.86
  33   5   4   -1.07    1.09
  33   5   6    2.97    2.18
  33   5   8   -0.38    0.86
  33   5  10    1.82    0.83
  33   5  12    5.16    1.18
  33   5  14    2.96    0.77
  33   5  16   -0.31    0.59
  33   5  18    4.04    3.03
  33   5  20    1.16    1.33
  33   5  22   -0.23    0.81
  33   5  24   -0.10    0.84
  33   5  26    0.34    0.82
  33   5  28    3.16    1.26
  33   6   1   -0.44    1.06
  33   6   3    1.64    0.91
  33   6   5   -0.04    0.89
  33   6   7    1.13    0.87
  33   6   9    1.61    0.94
  33   6  11    0.26    0.68
  33   6  13    1.92    0.64
  33   6  15    0.19    0.52
  33   6  17    1.61    0.93
  33   6  19    0.23    0.63
  33   6  21    3.86    1.47
  33   6  23    0.99    0.84
  33   6  25   -0.52    1.30
  33   6  27   -0.03    0.87
  33   7   0    1.61    1.82
  33   7   2    2.53    2.21
  33   7   4    2.01    0.93
  33   7   6    1.02    0.83
  33   7   8    1.56    0.91
  33   7  10   11.52    2.78
  33   7  12   20.20    2.50
  33   7  14    8.69    1.31
  33   7  16    4.79    1.25
  33   7  18    0.72    0.93
  33   7  20    1.66    0.74
  33   7  22    0.83    0.73
  33   7  24    0.19    1.09
  33   7  26   -0.53    0.83
  33   8   1    2.35    1.16
  33   8   3    2.59    2.47
  33   8   5   -0.78    0.81
  33   8   7    1.57    0.88
  33   8   9   -0.04    0.75
  33   8  11    0.04    0.64
  33   8  13    0.77    0.53
  33   8  15    1.66    0.69
  33   8  17    0.69    0.60
  33   8  19   -0.21    0.70
  33   8  21    4.08    1.55
  33   8  23    0.13    0.78
  33   8  25   10.91    3.25
  33   8  27   -0.38    1.06
  33   9   0    2.70    1.36
  33   9   2    1.14    0.87
  33   9   4    3.32    3.04
  33   9   6    0.67    0.98
  33   9   8    0.39    0.83
  33   9  10    1.81    0.72
  33   9  12    5.13    2.83
  33   9  14    1.74    0.84
  33   9  16    0.67    1.12
  33   9  18    0.04    0.58
  33   9  20   -0.06    0.69
  33   9  22    1.08    0.69
  33   9  24    0.87    0.70
  33   9  26    1.66    0.88
  33  10   1    1.13    0.79
  33  10   3   -0.15    0.75
  33  10   5    1.30    0.78
  33  10   7    7.03    1.51
  33  10   9    1.57    0.93
  33  10  11    4.47    2.14
  33  10  13    0.50    0.54
  33  10  15    2.91    0.84
  33  10  17    0.88    0.73
  33  10  19    0.81    0.60
  33  10  21    1.64    0.83
  33  10  23    1.75    0.78
  33  10  25   10.48    3.95
  33  11   0    5.85    1.21
  33  11   2    2.30    0.97
  33  11   4    0.11    0.65
  33  11   6    0.54    0.65
  33  11   8   -0.62    0.68
  33  11  10   -0.16    0.67
  33  11  12    0.74    0.60
  33  11  14    1.96    0.72
  33  11  16    3.60    0.81
  33  11  18   -0.19    0.59
  33  11  20    0.05    0.62
  33  11  22    0.05    0.70
  33  11  24   -0.42    0.84
  33  11  26   -5.22    2.15
  33  12   1    1.94    1.02
  33  12   3    4.25    1.07
  33  12   5    5.11    1.31
  33  12   7   21.45    3.06
  33  12   9    1.04    0.67
  33  12  11   -0.35    0.57
  33  12  13    0.75    0.54
  33  12  15    9.96    1.46
  33  12  17    1.21    0.67
  33  12  19    3.67    1.22
  33  12  21   -1.18    0.68
  33  12  23    0.34    0.68
  33  12  25    5.95    5.04
  33  13   0    3.75    0.73
  33  13   2    5.65    0.96
  33  13   4    3.51    0.93
  33  13   6    3.02    0.65
  33  13   8    1.46    0.89
  33  13  10    0.39    0.58
  33  13  12    0.28    0.58
  33  13  14    5.08    1.16
  33  13  16   14.23    1.89
  33  13  18    5.02    1.50
  33  13  20    0.97    0.63
  33  13  22   -0.01    0.62
  33  13  24    0.53    0.75
  33  14   1    1.31    0.74
  33  14   3    4.67    1.11
  33  14   5    2.97    0.75
  33  14   7    9.09    1.36
  33  14   9    0.65    0.72
  33  14  11    2.64    1.36
  33  14  13    8.87    1.64
  33  14  15   24.68    2.70
  33  14  17   12.92    1.61
  33  14  19    5.77    1.37
  33  14  21    0.72    0.58
  33  14  23   -0.24    0.68
  33  15   0    4.88    1.02
  33  15   2    4.30    0.84
  33  15   4    2.29    0.75
  33  15   6    0.79    0.55
  33  15   8    1.02    0.65
  33  15  10    3.80    0.74
  33  15  12   17.16    2.18
  33  15  14   29.90    3.22
  33  15  16   31.51    3.13
  33  15  18   10.67    1.85
  33  15  20    0.44    0.64
  33  15  22   -0.59    0.64
  33  15  24   -0.54    2.09
  33  16   1    0.25    1.22
  33  16   3    0.54    0.64
  33  16   5    1.62    0.92
  33  16   7    5.62    1.86
  33  16   9    2.78    1.55
  33  16  11    3.17    0.70
  33  16  13   12.63    1.62
  33  16  15   26.14    3.91
  33  16  17   14.40    1.67
  33  16  19    6.26    1.22
  33  16  21    0.74    0.55
  33  16  23   -1.30    1.01
  33  17   0   30.94    4.35
  33  17   2   16.06    3.47
  33  17   4    8.29    2.21
  33  17   6    4.13    1.03
  33  17   8    0.10    0.67
  33  17  10    0.23    0.54
  33  17  12    2.77    0.94
  33  17  14    9.62    1.36
  33  17  16   14.57    1.55
  33  17  18    8.13    1.16
  33  17  20    1.22    0.50
  33  17  22   -0.98    0.72
  33  18   1    0.63    0.70
  33  18   3    1.16    0.64
  33  18   5    0.50    0.67
  33  18   7    3.04    1.09
  33  18   9    0.57    0.59
  33  18  11    1.11    0.67
  33  18  13    6.65    1.35
  33  18  15   11.17    1.66
  33  18  17    5.27    0.92
  33  18  19    1.82    0.48
  33  18  21   -0.03    0.54
  33  19   0    4.16    1.67
  33  19   2    4.11    1.35
  33  19   4    0.83    0.75
  33  19   6    0.03    0.62
  33  19   8    1.26    0.75
  33  19  10    0.08    0.64
  33  19  12    1.37    0.82
  33  19  14    5.60    1.40
  33  19  16    5.25    1.09
  33  19  18    2.47    0.59
  33  19  20    0.20    0.33
  33  20   1    3.43    2.70
  33  20   3   -1.21    0.82
  33  20   5   -0.42    0.79
  33  20   7    1.19    0.68
  33  20   9    0.01    0.73
  33  20  11    0.52    0.68
  33  20  13   -1.03    0.65
  33  20  15    1.22    0.79
  33  20  17    1.38    0.59
  33  20  19    0.58    0.38
  33  21   0   17.53    3.61
  33  21   2   12.62    3.37
  33  21   4    8.53    2.26
  33  21   6    7.08    2.05
  33  21   8    1.76    1.21
  33  21  10   -0.04    0.77
  33  21  12    0.67    0.58
  33  21  14   -0.24    0.63
  33  21  16   -0.39    0.50
  33  21  18    0.83    1.01
  33  22   1   -1.52    0.87
  33  22   3   -1.11    0.82
  33  22   5   -0.82    0.81
  33  22   7    0.83    1.01
  33  22   9   -0.24    0.73
  33  22  11   -0.16    0.65
  33  22  13    0.13    0.57
  33  22  15   -0.04    0.59
  33  22  17   -0.44    0.68
  33  23   0    1.51    0.92
  33  23   2    1.31    0.74
  33  23   4    1.04    0.75
  33  23   6    0.49    0.74
  33  23   8   -0.16    1.04
  33  23  10    0.25    1.08
  33  23  12    0.40    0.77
  33  23  14    0.03    0.73
  33  23  16   -0.24    1.17
  33  24   1    0.39    0.89
  33  24   3   -0.49    0.99
  33  24   5   -1.06    0.84
  33  24   7    0.04    0.88
  33  24   9   -0.36    0.70
  33  24  11    0.83    0.86
  33  24  13    0.75    1.03
  33  24  15    2.09    1.32
  33  25   0    0.59    0.91
  33  25   2   -0.87    1.11
  33  25   4    0.30    0.86
  33  25   6    1.12    0.88
  33  25   8    4.23    2.33
  33  25  10   10.65    3.51
  33  25  12    4.09    2.28
  33  26   1   -0.88    0.98
  33  26   3   -0.44    0.91
  33  26   5   -3.02    0.98
  33  26   7    0.99    0.91
  33  26   9    0.18    0.70
  33  26  11   -2.86    1.08
  33  27   0   22.91    6.16
  33  27   2   19.66    6.19
  33  27   4    3.48    1.64
  33  27   6   -0.14    1.35
  33  27   8   -0.36    1.30
  33  28   1    0.75    2.24
  33  28   3   -2.39    1.35
  33  28   5   -1.47    2.81
  34   0   0   45.94   21.36
  34   1   1    0.19    1.02
  34   1   3    1.43    1.01
  34   1   5   -0.39    0.88
  34   1   7    0.04    0.91
  34   1   9   -0.14    0.86
  34   1  11    0.23    0.70
  34   1  13   -1.04    0.55
  34   1  15   -0.21    0.44
  34   1  17    1.03    1.06
  34   1  19    0.10    0.72
  34   1  21    0.94    0.79
  34   1  23    0.65    0.70
  34   1  25    0.19    1.04
  34   1  27   -0.88    1.27
  34   2   0    2.59    1.33
  34   2   2   10.80    3.04
  34   2   4    0.18    1.07
  34   2   6    0.21    0.88
  34   2   8    1.31    1.17
  34   2  10    6.08    1.96
  34   2  12    4.48    1.36
  34   2  14   11.85    1.95
  34   2  16   27.57    3.40
  34   2  18    1.38    0.73
  34   2  20   20.10    3.97
  34   2  22    1.12    0.86
  34   2  24    0.05    0.86
  34   2  26   12.93    4.77
  34   3   1    0.49    0.92
  34   3   3   -1.32    1.06
  34   3   5    0.47    0.98
  34   3   7    1.77    1.09
  34   3   9    0.87    0.81
  34   3  11    6.63    2.01
  34   3  13    2.81    0.92
  34   3  15    1.70    0.57
  34   3  17    1.01    0.60
  34   3  19    0.25    0.65
  34   3  21    1.18    0.70
  34   3  23    0.21    0.91
  34   3  25    1.50    1.53
  34   3  27    2.69    1.69
  34   4   0   14.26    4.67
  34   4   2    0.15    1.02
  34   4   4    2.33    1.14
  34   4   6    1.25    0.92
  34   4   8    0.01    0.88
  34   4  10    2.36    0.89
  34   4  12    7.76    2.73
  34   4  14   14.44    1.91
  34   4  16   12.72    2.00
  34   4  18   -0.30    0.60
  34   4  20    4.62    1.97
  34   4  22    0.23    1.06
  34   4  24   -1.69    0.73
  34   4  26   -0.36    1.12
  34   5   1    1.07    0.91
  34   5   3   -0.47    0.79
  34   5   5    2.89    1.37
  34   5   7    3.35    0.91
  34   5   9    8.43    2.18
  34   5  11   12.75    3.53
  34   5  13    4.44    1.13
  34   5  15    3.26    0.79
  34   5  17    1.08    0.70
  34   5  19   -0.62    0.72
  34   5  21    0.20    0.81
  34   5  23    0.05    0.84
  34   5  25    0.94    1.03
  34   6   0    2.14    0.98
  34   6   2    1.19    1.01
  34   6   4    0.75    0.83
  34   6   6   -0.34    0.87
  34   6   8   -0.89    0.81
  34   6  10    0.01    0.83
  34   6  12    4.67    1.67
  34   6  14    0.62    0.77
  34   6  16   11.67    1.65
  34   6  18    0.55    1.04
  34   6  20    8.35    2.44
  34   6  22   -0.55    0.83
  34   6  24    6.00    2.59
  34   6  26   -0.65    0.86
  34   7   1    0.21    0.91
  34   7   3    3.36    1.50
  34   7   5    2.40    0.96
  34   7   7    0.89    1.01
  34   7   9    2.98    1.36
  34   7  11    7.56    1.80
  34   7  13    3.66    1.12
  34   7  15    1.30    0.54
  34   7  17    0.06    0.50
  34   7  19   -0.63    0.65
  34   7  21   -0.08    0.69
  34   7  23    0.86    0.72
  34   7  25    0.00    0.86
  34   8   0    0.91    0.91
  34   8   2    2.10    1.08
  34   8   4    0.59    0.89
  34   8   6    2.13    2.13
  34   8   8   -0.65    0.82
  34   8  10   -0.18    0.77
  34   8  12    1.14    0.69
  34   8  14    2.94    1.17
  34   8  16    0.05    0.44
  34   8  18   -0.34    0.57
  34   8  20    0.74    0.77
  34   8  22   -0.65    0.77
  34   8  24   20.80    6.13
  34   8  26   -2.93    2.91
  34   9   1    0.05    0.87
  34   9   3    6.29    2.28
  34   9   5    4.52    1.47
  34   9   7    5.04    1.62
  34   9   9    8.78    1.87
  34   9  11    1.16    0.81
  34   9  13    1.23    0.59
  34   9  15    0.96    0.60
  34   9  17    1.48    1.09
  34   9  19    0.18    0.62
  34   9  21    0.20    0.63
  34   9  23   -0.44    0.78
  34   9  25    1.58    1.04
  34  10   0    0.38    0.77
  34  10   2    4.79    2.04
  34  10   4    6.25    2.14
  34  10   6    0.81    1.07
  34  10   8    0.98    0.72
  34  10  10    2.72    1.18
  34  10  12    0.88    0.69
  34  10  14    3.65    1.01
  34  10  16    0.53    0.44
  34  10  18    0.89    0.70
  34  10  20   -0.70    0.72
  34  10  22   -0.13    0.75
  34  10  24   24.52    6.68
  34  11   1   -0.78    0.75
  34  11   3    2.15    1.23
  34  11   5    9.03    2.29
  34  11   7    2.83    1.74
  34  11   9    3.07    1.16
  34  11  11   -0.68    0.81
  34  11  13    0.26    0.59
  34  11  15    1.02    0.78
  34  11  17    1.25    0.52
  34  11  19    0.60    0.58
  34  11  21   -0.14    0.67
  34  11  23    8.35    6.94
  34  12   0   10.75    2.19
  34  12   2    3.71    2.25
  34  12   4    1.61    0.97
  34  12   6    4.18    1.60
  34  12   8    1.85    0.78
  34  12  10   -0.69    0.68
  34  12  12    0.88    0.59
  34  12  14    7.36    1.36
  34  12  16    0.72    0.60
  34  12  18    4.47    1.03
  34  12  20    0.52    0.58
  34  12  22    1.09    0.59
  34  12  24   -1.37    0.91
  34  13   1    0.18    0.58
  34  13   3    3.66    0.94
  34  13   5    6.21    1.43
  34  13   7    2.89    1.02
  34  13   9    0.08    0.58
  34  13  11    0.33    0.62
  34  13  13    6.42    1.95
  34  13  15   11.74    2.93
  34  13  17   10.97    1.76
  34  13  19    4.21    1.12
  34  13  21    2.13    0.82
  34  13  23   -0.36    0.64
  34  14   0    5.17    1.04
  34  14   2   11.12    1.67
  34  14   4   10.42    1.61
  34  14   6    1.97    0.57
  34  14   8    5.70    1.03
  34  14  10    2.38    0.91
  34  14  12   10.70    4.08
  34  14  14   25.46    3.70
  34  14  16   12.64    1.84
  34  14  18    5.21    1.06
  34  14  20   -0.24    0.50
  34  14  22    2.39    1.74
  34  15   1    0.49    0.53
  34  15   3    0.44    0.93
  34  15   5    2.67    0.75
  34  15   7    1.70    0.53
  34  15   9    0.73    0.44
  34  15  11    1.27    0.59
  34  15  13   19.97    3.04
  34  15  15   26.79    4.26
  34  15  17    9.89    1.80
  34  15  19    3.45    0.93
  34  15  21   -0.82    0.53
  34  16   0   46.73    4.88
  34  16   2   25.87    3.51
  34  16   4    8.92    1.48
  34  16   6   10.58    1.72
  34  16   8   -0.29    0.47
  34  16  10    0.10    0.44
  34  16  12    2.23    0.97
  34  16  14   12.98    2.03
  34  16  16   10.03    2.00
  34  16  18    5.36    1.19
  34  16  20    0.88    0.69
  34  16  22   -0.44    1.16
  34  17   1   -0.34    0.70
  34  17   3    2.52    1.43
  34  17   5    1.09    0.59
  34  17   7   -0.68    0.53
  34  17   9    0.14    0.47
  34  17  11    1.16    0.62
  34  17  13    5.85    1.17
  34  17  15   14.82    2.18
  34  17  17    7.60    1.31
  34  17  19    2.60    0.78
  34  17  21   -1.58    0.77
  34  18   0    1.51    1.09
  34  18   2    0.58    0.67
  34  18   4   -0.43    0.62
  34  18   6   -0.05    0.63
  34  18   8    0.11    0.54
  34  18  10    0.23    0.49
  34  18  12    6.86    1.23
  34  18  14    9.58    1.67
  34  18  16    4.20    0.93
  34  18  18    0.50    0.54
  34  18  20   -1.04    0.63
  34  19   1   -0.59    0.63
  34  19   3   -0.24    0.74
  34  19   5   -0.05    0.70
  34  19   7    0.03    0.69
  34  19   9   -0.47    0.57
  34  19  11    1.21    0.75
  34  19  13    3.38    0.97
  34  19  15    4.16    0.93
  34  19  17    3.26    0.86
  34  19  19   -1.18    0.54
  34  20   0   23.77    4.78
  34  20   2   22.14    4.47
  34  20   4    7.86    2.13
  34  20   6    9.14    2.35
  34  20   8    1.43    0.69
  34  20  10    0.06    0.58
  34  20  12    0.28    0.57
  34  20  14    0.31    0.49
  34  20  16    0.23    0.49
  34  20  18   -0.18    0.55
  34  21   1    0.78    0.69
  34  21   3    0.09    0.74
  34  21   5    1.60    0.72
  34  21   7    0.78    0.91
  34  21   9    0.58    0.70
  34  21  11    1.23    0.86
  34  21  13   -0.23    0.64
  34  21  15   -0.20    0.55
  34  21  17   -1.30    0.86
  34  22   0    3.84    1.52
  34  22   2    0.49    0.96
  34  22   4   -1.16    0.88
  34  22   6    1.03    0.83
  34  22   8    0.40    0.69
  34  22  10   -0.47    0.62
  34  22  12    0.69    0.77
  34  22  14    4.99    5.65
  34  22  16   -2.60    2.54
  34  23   1   -0.86    0.73
  34  23   3    0.77    0.87
  34  23   5    1.74    1.77
  34  23   7    0.35    0.69
  34  23   9    0.42    0.70
  34  23  11   -0.11    0.68
  34  23  13   -1.57    0.78
  34  24   0    0.00    0.91
  34  24   2   -0.09    0.86
  34  24   4    1.96    1.43
  34  24   6   -0.53    1.38
  34  24   8   10.59    2.99
  34  24  10    5.51    3.64
  34  24  12   -0.73    0.81
  34  25   1   -0.69    0.74
  34  25   3   -0.25    1.09
  34  25   5   -0.72    0.96
  34  25   7    0.03    0.82
  34  25   9   -0.04    1.21
  34  26   0   11.26    4.86
  34  26   2   17.18    8.40
  34  26   4    3.56    2.00
  34  26   6    2.59    1.60
  34  26   8   -0.23    1.22
  34  27   1   -0.40    2.10
  34  27   3    2.25    2.14
  35   1   0    1.30    1.25
  35   1   2    0.88    1.11
  35   1   4    2.09    1.07
  35   1   6    0.05    0.97
  35   1   8    0.30    0.93
  35   1  10   -0.40    0.92
  35   1  12   -0.40    0.69
  35   1  14    1.90    1.12
  35   1  16    1.85    0.87
  35   1  18   -0.01    0.54
  35   1  20   -0.83    0.65
  35   1  22    0.87    0.77
  35   1  24   -0.50    0.86
  35   1  26   -2.93    1.69
  35   2   1    2.63    1.55
  35   2   3    3.99    3.04
  35   2   5    2.43    2.01
  35   2   7    0.68    0.91
  35   2   9    2.34    1.32
  35   2  11    0.62    0.77
  35   2  13   20.53    3.41
  35   2  15    5.40    0.97
  35   2  17   -0.34    0.45
  35   2  19    0.39    0.96
  35   2  21    1.11    0.69
  35   2  23    0.40    0.99
  35   2  25    2.79    1.35
  35   3   0    7.09    3.17
  35   3   2    2.64    1.18
  35   3   4    2.91    1.61
  35   3   6    3.47    1.43
  35   3   8   -0.20    0.94
  35   3  10    0.96    0.83
  35   3  12    1.48    1.14
  35   3  14    0.24    0.59
  35   3  16    1.26    0.57
  35   3  18    0.23    0.58
  35   3  20    0.52    0.77
  35   3  22    2.13    1.18
  35   3  24    1.37    1.35
  35   4   1    2.52    1.48
  35   4   3    1.64    0.97
  35   4   5   -0.98    0.98
  35   4   7   -0.21    1.03
  35   4   9    1.33    1.33
  35   4  11    3.01    0.96
  35   4  13    4.31    1.32
  35   4  15    4.78    0.91
  35   4  17    0.86    0.69
  35   4  19    2.49    0.93
  35   4  21    0.21    0.74
  35   4  23    2.40    1.19
  35   4  25    0.08    0.88
  35   5   0    2.83    1.41
  35   5   2    7.48    5.67
  35   5   4   -0.93    0.97
  35   5   6    1.86    0.84
  35   5   8    2.18    1.01
  35   5  10    3.03    1.38
  35   5  12    6.74    1.43
  35   5  14    3.02    1.23
  35   5  16    1.30    0.48
  35   5  18    1.09    0.72
  35   5  20    0.54    0.73
  35   5  22    0.67    0.65
  35   5  24    1.38    1.12
  35   6   1    0.59    0.87
  35   6   3    1.81    1.01
  35   6   5    0.58    1.02
  35   6   7   -0.20    0.91
  35   6   9    0.68    0.79
  35   6  11    1.27    1.07
  35   6  13    0.82    0.70
  35   6  15    2.82    0.86
  35   6  17    0.88    0.67
  35   6  19    0.19    0.65
  35   6  21    0.29    0.65
  35   6  23    4.98    1.67
  35   6  25   -0.91    1.32
  35   7   0   -1.76    0.91
  35   7   2   -0.74    0.93
  35   7   4   -1.03    0.94
  35   7   6    0.60    0.82
  35   7   8    0.54    0.86
  35   7  10    2.23    1.48
  35   7  12    5.32    1.89
  35   7  14    4.11    0.99
  35   7  16   -0.24    0.45
  35   7  18    0.57    0.47
  35   7  20    1.06    0.78
  35   7  22    2.01    1.35
  35   7  24    1.75    1.18
  35   8   1    3.36    1.38
  35   8   3    0.97    1.02
  35   8   5    2.06    0.99
  35   8   7    1.18    0.86
  35   8   9   -0.30    0.77
  35   8  11    2.67    1.80
  35   8  13    1.17    0.93
  35   8  15    0.31    0.99
  35   8  17    0.69    0.62
  35   8  19    0.50    0.58
  35   8  21    0.73    0.63
  35   8  23    6.25    3.16
  35   9   0    0.88    0.98
  35   9   2   -0.72    0.83
  35   9   4   -0.31    0.94
  35   9   6    0.26    0.84
  35   9   8    0.35    0.79
  35   9  10    3.17    1.28
  35   9  12    2.96    1.21
  35   9  14    0.21    0.63
  35   9  16    0.24    0.47
  35   9  18   -0.18    0.45
  35   9  20    0.06    0.64
  35   9  22    0.79    0.69
  35   9  24   -1.33    1.81
  35  10   1   -0.23    0.84
  35  10   3    2.09    1.09
  35  10   5    1.74    1.27
  35  10   7    9.91    1.84
  35  10   9    1.14    0.92
  35  10  11   -0.98    0.70
  35  10  13    0.78    0.68
  35  10  15    1.04    1.23
  35  10  17    0.73    0.50
  35  10  19    0.29    0.49
  35  10  21   -0.49    0.62
  35  10  23    6.36    2.54
  35  11   0    0.68    0.75
  35  11   2    1.46    1.37
  35  11   4   -0.06    0.67
  35  11   6    0.35    0.81
  35  11   8    1.36    0.93
  35  11  10    0.73    0.74
  35  11  12    0.50    0.62
  35  11  14   -0.01    0.59
  35  11  16    0.74    0.55
  35  11  18    2.31    0.91
  35  11  20    2.64    0.92
  35  11  22   -1.27    0.60
  35  12   1    0.44    0.74
  35  12   3    1.94    0.89
  35  12   5   13.80    4.05
  35  12   7    6.49    1.96
  35  12   9    1.50    0.94
  35  12  11   -0.40    0.73
  35  12  13    2.06    0.89
  35  12  15   -0.53    0.54
  35  12  17    0.48    0.54
  35  12  19   -0.21    0.43
  35  12  21   -0.63    0.58
  35  12  23   -1.74    1.04
  35  13   0   21.47    3.18
  35  13   2   21.36    3.51
  35  13   4    7.23    1.42
  35  13   6    1.58    0.86
  35  13   8    1.08    0.67
  35  13  10   -0.23    0.65
  35  13  12    2.03    0.86
  35  13  14    3.16    1.14
  35  13  16    3.85    1.22
  35  13  18    1.62    0.74
  35  13  20    0.59    0.53
  35  13  22    0.93    0.92
  35  14   1    0.14    0.60
  35  14   3    1.38    0.64
  35  14   5    1.76    0.94
  35  14   7    2.72    0.98
  35  14   9    0.01    0.58
  35  14  11    0.36    0.69
  35  14  13    4.93    1.51
  35  14  15    1.06    0.65
  35  14  17    3.22    1.02
  35  14  19    0.59    0.38
  35  14  21   -0.16    0.59
  35  15   0    3.90    0.81
  35  15   2    4.31    0.86
  35  15   4    2.43    0.77
  35  15   6    1.07    0.69
  35  15   8    2.92    1.17
  35  15  10    0.15    0.57
  35  15  12    0.58    0.57
  35  15  14    0.14    0.63
  35  15  16    8.31    1.81
  35  15  18    0.87    0.78
  35  15  20   -0.33    0.45
  35  16   1    0.81    0.53
  35  16   3    0.16    0.45
  35  16   5   -0.19    0.44
  35  16   7    0.58    0.52
  35  16   9    0.31    0.42
  35  16  11   -0.19    0.48
  35  16  13    4.21    1.12
  35  16  15    2.45    0.89
  35  16  17    2.93    1.07
  35  16  19    0.10    0.44
  35  17   0   -0.31    0.50
  35  17   2    1.18    0.58
  35  17   4    0.00    0.50
  35  17   6    0.30    0.44
  35  17   8    0.48    0.42
  35  17  10    0.29    0.43
  35  17  12    1.75    0.77
  35  17  14    3.79    0.99
  35  17  16    1.79    0.97
  35  17  18    1.35    0.68
  35  17  20    1.12    0.11
  35  18   1   -0.29    0.53
  35  18   3    1.28    1.06
  35  18   5    0.10    0.50
  35  18   7   -0.08    0.48
  35  18   9   -0.05    0.43
  35  18  11    0.97    0.49
  35  18  13    2.58    1.01
  35  18  15    1.62    0.77
  35  18  17    1.55    0.74
  35  19   0    0.06    0.62
  35  19   2    0.70    0.81
  35  19   4    2.13    0.88
  35  19   6    0.99    0.60
  35  19   8    0.39    0.57
  35  19  10    0.15    0.48
  35  19  12    0.84    0.43
  35  19  14   -0.26    0.38
  35  19  16   -0.35    0.43
  35  20   1   -0.06    0.74
  35  20   3    1.19    1.06
  35  20   5    0.45    0.78
  35  20   7   -0.75    0.69
  35  20   9    1.12    0.58
  35  20  11    0.82    0.65
  35  20  13    0.05    0.44
  35  20  15   -0.16    0.45
  35  21   0   -1.17    0.74
  35  21   2    0.55    0.65
  35  21   4   -0.30    0.74
  35  21   6    0.20    0.69
  35  21   8    0.60    0.69
  35  21  10    0.39    0.60
  35  21  12   -0.23    0.55
  35  21  14   -0.43    0.54
  35  22   1    0.45    0.67
  35  22   3    4.50    2.97
  35  22   5    0.18    0.69
  35  22   7    0.82    0.88
  35  22   9    0.44    0.99
  35  22  11   -0.36    0.67
  35  22  13    0.01    0.70
  35  23   0   -0.34    1.04
  35  23   2    1.37    0.84
  35  23   4   -0.43    0.86
  35  23   6   -1.04    0.92
  35  23   8    4.29    1.90
  35  23  10    0.63    1.75
  35  23  12   -4.45    3.01
  35  24   1    0.24    0.93
  35  24   3    1.19    1.36
  35  24   5    0.68    1.46
  35  24   7   -1.21    0.91
  35  24   9   -2.43    1.26
  35  25   0   -0.26    1.04
  35  25   2   -0.11    1.23
  35  25   4   -1.09    1.57
  35  25   6   -2.08    1.17
  35  26   1   -9.58    1.79
  36   0   0   29.16   11.48
  36   1   1   -0.13    1.01
  36   1   3    0.93    0.94
  36   1   5    1.45    1.09
  36   1   7    0.64    0.97
  36   1   9    1.02    1.33
  36   1  11    0.54    0.74
  36   1  13    0.16    0.75
  36   1  15    0.19    0.54
  36   1  17   -0.69    0.43
  36   1  19    0.69    0.60
  36   1  21    0.72    0.75
  36   1  23   -0.20    0.84
  36   2   0    2.26    1.42
  36   2   2   53.75   12.44
  36   2   4    1.40    1.02
  36   2   6    9.22    2.74
  36   2   8   -0.68    0.89
  36   2  10    1.26    0.93
  36   2  12    4.50    1.76
  36   2  14    6.42    1.51
  36   2  16    0.83    0.52
  36   2  18    1.37    0.69
  36   2  20    0.29    0.93
  36   2  22   -0.82    0.72
  36   2  24    0.15    1.32
  36   3   1    0.52    1.09
  36   3   3    0.81    1.02
  36   3   5    2.60    1.14
  36   3   7    1.14    0.88
  36   3   9    2.47    1.90
  36   3  11    6.29    1.52
  36   3  13    0.57    0.77
  36   3  15   -0.15    0.57
  36   3  17   -1.16    0.44
  36   3  19    0.74    0.57
  36   3  21    1.40    0.91
  36   3  23    1.91    1.47
  36   4   0   26.64    7.40
  36   4   2    0.64    1.13
  36   4   4    2.50    1.45
  36   4   6   -1.21    0.97
  36   4   8   -0.78    0.98
  36   4  10    2.00    0.89
  36   4  12    6.15    1.70
  36   4  14    4.99    1.35
  36   4  16    1.40    0.62
  36   4  18    0.52    0.53
  36   4  20   -0.33    0.63
  36   4  22    4.40    1.33
  36   4  24   -2.40    1.50
  36   5   1    3.25    2.58
  36   5   3    0.03    0.92
  36   5   5    2.28    0.94
  36   5   7    1.45    0.89
  36   5   9   -0.01    1.09
  36   5  11   -0.09    1.04
  36   5  13    2.73    1.22
  36   5  15    0.35    0.60
  36   5  17    1.42    0.75
  36   5  19    1.94    0.62
  36   5  21    2.75    1.75
  36   5  23   -0.44    1.18
  36   6   0    0.70    1.02
  36   6   2    9.80    3.25
  36   6   4   -0.47    0.88
  36   6   6    6.40    2.00
  36   6   8    0.53    0.98
  36   6  10    4.81    1.99
  36   6  12    0.69    0.75
  36   6  14    6.77    2.06
  36   6  16   -0.50    0.52
  36   6  18   -0.74    0.42
  36   6  20    0.47    0.59
  36   6  22    0.89    1.11
  36   7   1    0.48    0.97
  36   7   3    0.88    0.96
  36   7   5    2.20    1.02
  36   7   7    4.26    1.57
  36   7   9   12.05    3.45
  36   7  11   14.11    3.25
  36   7  13    3.53    1.46
  36   7  15    4.54    3.28
  36   7  17    0.28    0.44
  36   7  19    0.09    0.89
  36   7  21    2.84    1.22
  36   7  23   -0.54    0.82
  36   8   0   10.96    3.09
  36   8   2    0.36    0.89
  36   8   4    0.74    0.88
  36   8   6   -0.11    0.96
  36   8   8    0.40    0.92
  36   8  10    1.07    1.51
  36   8  12    1.02    0.74
  36   8  14    0.30    0.79
  36   8  16   -0.30    0.50
  36   8  18   -0.35    0.39
  36   8  20   -0.24    0.54
  36   8  22    0.82    1.09
  36   9   1    0.99    0.88
  36   9   3    3.07    1.22
  36   9   5    2.97    1.38
  36   9   7    7.41    2.74
  36   9   9    5.40    2.00
  36   9  11    4.67    1.76
  36   9  13    0.45    0.98
  36   9  15   -0.47    0.62
  36   9  17    0.29    0.42
  36   9  19    2.03    0.77
  36   9  21    0.65    0.97
  36   9  23    2.14    3.32
  36  10   0    0.92    0.93
  36  10   2    0.10    0.98
  36  10   4    0.94    0.84
  36  10   6    4.35    1.67
  36  10   8    2.47    1.26
  36  10  10    2.13    1.18
  36  10  12   -0.47    0.69
  36  10  14    0.10    0.68
  36  10  16    0.67    0.62
  36  10  18   -0.03    0.44
  36  10  20   -0.01    0.44
  36  10  22    0.53    1.28
  36  11   1   -1.72    0.83
  36  11   3   -0.54    1.07
  36  11   5   -0.13    0.98
  36  11   7    7.22    1.82
  36  11   9    5.19    1.94
  36  11  11    0.24    0.83
  36  11  13    0.59    0.68
  36  11  15    0.04    0.57
  36  11  17   -0.25    0.49
  36  11  19    2.00    0.55
  36  11  21    0.65    0.64
  36  12   0   22.18    5.66
  36  12   2    6.05    2.04
  36  12   4    8.59    3.02
  36  12   6   -0.10    0.75
  36  12   8   -0.10    0.74
  36  12  10    0.40    1.04
  36  12  12    0.78    0.96
  36  12  14    0.70    0.94
  36  12  16    1.09    0.86
  36  12  18    0.84    0.48
  36  12  20    0.06    0.42
  36  13   1    1.17    0.67
  36  13   3   -0.10    0.67
  36  13   5    3.47    1.01
  36  13   7    2.04    1.16
  36  13   9    2.03    0.88
  36  13  11   -0.20    0.64
  36  13  13    0.84    0.93
  36  13  15    1.01    0.89
  36  13  17    3.42    1.02
  36  13  19    0.52    0.44
  36  13  21    0.63    2.58
  36  14   0    1.62    0.87
  36  14   2    6.05    1.62
  36  14   4    4.54    1.50
  36  14   6    5.89    1.74
  36  14   8    1.04    0.86
  36  14  10    0.49    0.62
  36  14  12    0.64    0.67
  36  14  14    0.01    0.64
  36  14  16    1.46    0.86
  36  14  18    0.31    0.65
  36  14  20    0.00    0.77
  36  15   1    1.27    1.50
  36  15   3    0.52    0.52
  36  15   5    0.70    0.59
  36  15   7    1.12    0.63
  36  15   9   -0.13    0.58
  36  15  11    0.21    0.62
  36  15  13    1.01    0.79
  36  15  15    1.55    0.93
  36  15  17    2.91    1.27
  36  15  19   -0.26    0.86
  36  15  21    0.57    0.72
  36  16   0    3.89    0.96
  36  16   2    0.77    0.50
  36  16   4   -0.23    0.47
  36  16   6   -0.34    0.49
  36  16   8    0.08    0.48
  36  16  10    1.02    0.67
  36  16  12    6.54    1.92
  36  16  14    3.43    1.43
  36  16  16   -0.24    0.75
  36  16  18   -0.84    0.84
  36  17   1    0.28    0.44
  36  17   3   -0.19    0.44
  36  17   5    0.20    0.42
  36  17   7    0.59    0.64
  36  17   9   -0.24    0.43
  36  17  11    2.09    0.78
  36  17  13    2.55    1.07
  36  17  15    2.82    1.28
  36  17  17   -0.70    0.77
  36  18   0    0.31    0.57
  36  18   2   -0.04    0.57
  36  18   4    0.33    0.59
  36  18   6   -0.35    0.42
  36  18   8    0.33    0.42
  36  18  10   -0.65    0.42
  36  18  12    0.83    0.79
  36  18  14    0.01    0.48
  36  18  16   -0.99    0.60
  36  19   1    0.34    0.59
  36  19   3    0.50    0.58
  36  19   5    0.62    0.53
  36  19   7    1.30    0.67
  36  19   9    1.89    0.75
  36  19  11    2.29    0.68
  36  19  13    1.62    0.72
  36  19  15    0.89    0.86
  36  20   0    0.75    0.65
  36  20   2   -0.24    0.62
  36  20   4   -0.67    0.59
  36  20   6   -0.59    0.58
  36  20   8   -0.54    0.54
  36  20  10    0.58    0.48
  36  20  12    0.74    0.57
  36  20  14   -0.30    0.83
  36  21   1   -1.40    0.60
  36  21   3    2.40    1.21
  36  21   5    4.65    1.81
  36  21   7    2.23    1.75
  36  21   9    2.50    1.07
  36  21  11   -0.01    1.01
  36  21  13    0.25    2.92
  36  22   0   -0.08    0.70
  36  22   2   -0.72    0.72
  36  22   4    0.68    0.98
  36  22   6    1.23    0.88
  36  22   8    0.89    1.01
  36  22  10   -0.77    0.86
  36  23   1   -0.31    0.73
  36  23   3    0.70    1.14
  36  23   5    0.25    0.98
  36  23   7    7.70    3.91
  36  23   9    0.57    1.02
  36  24   0    3.66    2.47
  36  24   2    0.15    0.96
  36  24   4    1.84    1.72
  37   1   0    1.19    1.32
  37   1   2    2.78    1.21
  37   1   4    1.25    1.16
  37   1   6    1.41    1.85
  37   1   8    1.52    0.89
  37   1  10    2.24    1.74
  37   1  12    1.02    0.83
  37   1  14    1.35    0.74
  37   1  16    0.59    0.58
  37   1  18    0.82    0.62
  37   1  20    0.03    0.54
  37   1  22   -0.43    0.68
  37   2   1    2.16    1.23
  37   2   3    1.96    1.08
  37   2   5    3.74    1.28
  37   2   7    7.36    5.09
  37   2   9   -0.44    0.75
  37   2  11    4.26    1.86
  37   2  13    0.49    0.72
  37   2  15    2.50    0.96
  37   2  17    0.29    0.49
  37   2  19    0.43    0.47
  37   2  21    1.82    2.84
  37   3   0   -1.18    1.06
  37   3   2    3.46    3.53
  37   3   4   -0.60    1.06
  37   3   6   -0.82    0.88
  37   3   8    0.53    0.99
  37   3  10    0.68    0.82
  37   3  12   -1.30    0.75
  37   3  14    0.30    0.94
  37   3  16   -0.52    0.62
  37   3  18   -0.05    0.43
  37   3  20    0.40    0.55
  37   3  22    0.93    1.28
  37   4   1    2.30    1.22
  37   4   3    0.87    1.14
  37   4   5    0.01    1.07
  37   4   7    2.00    1.25
  37   4   9    1.52    0.87
  37   4  11    4.79    1.77
  37   4  13    1.64    1.51
  37   4  15   -0.33    0.65
  37   4  17    1.19    0.63
  37   4  19    0.03    0.44
  37   4  21    0.19    0.60
  37   5   0    5.47    2.03
  37   5   2    1.06    1.04
  37   5   4    1.33    0.99
  37   5   6   10.39    4.30
  37   5   8   10.35    3.66
  37   5  10    1.96    2.19
  37   5  12    8.21    2.86
  37   5  14    4.87    2.29
  37   5  16    0.06    0.57
  37   5  18    0.64    0.52
  37   5  20    3.08    1.12
  37   5  22    2.72    2.20
  37   6   1   -0.40    1.04
  37   6   3    0.20    0.99
  37   6   5    3.48    1.64
  37   6   7    2.23    1.91
  37   6   9    1.86    1.06
  37   6  11   -1.72    0.78
  37   6  13    0.09    0.77
  37   6  15   -0.15    0.62
  37   6  17    0.38    0.49
  37   6  19   -0.49    0.43
  37   6  21   -0.63    0.65
  37   7   0    2.87    0.92
  37   7   2    0.87    1.11
  37   7   4   -0.40    0.83
  37   7   6    1.67    1.22
  37   7   8    0.04    1.11
  37   7  10    3.64    1.97
  37   7  12    0.59    1.12
  37   7  14   -0.19    0.69
  37   7  16    0.24    0.55
  37   7  18    0.82    0.58
  37   7  20    3.80    1.18
  37   8   1    0.28    0.96
  37   8   3   -1.42    0.96
  37   8   5    5.60    2.09
  37   8   7    0.65    0.94
  37   8   9    5.66    2.63
  37   8  11   -0.36    0.72
  37   8  13    0.74    0.97
  37   8  15    0.05    0.62
  37   8  17    0.25    0.57
  37   8  19    0.18    0.43
  37   8  21   -0.29    0.78
  37   9   0   -0.29    1.12
  37   9   2    0.44    0.88
  37   9   4   -0.77    1.02
  37   9   6    0.64    0.99
  37   9   8    2.21    1.23
  37   9  10    1.76    1.09
  37   9  12    2.23    1.02
  37   9  14    0.47    0.78
  37   9  16    0.36    0.63
  37   9  18    1.56    0.72
  37   9  20    0.18    0.70
  37  10   1    0.45    0.98
  37  10   3    0.26    0.91
  37  10   5    3.96    1.67
  37  10   7    1.22    1.16
  37  10   9    2.06    1.41
  37  10  11    1.47    1.28
  37  10  13   -0.05    0.78
  37  10  15   -0.04    0.70
  37  10  17    0.40    0.54
  37  10  19   -0.25    0.42
  37  10  21   -1.69    0.35
  37  11   0    6.13    1.84
  37  11   2   12.06    3.18
  37  11   4   -0.14    1.06
  37  11   6   -0.21    0.86
  37  11   8   -0.39    0.73
  37  11  10    1.55    0.78
  37  11  12   -0.77    0.67
  37  11  14   -0.08    0.72
  37  11  16   -0.05    0.62
  37  11  18    0.29    0.58
  37  11  20    0.10    0.70
  37  12   1    0.50    0.79
  37  12   3    0.05    0.84
  37  12   5    8.58    2.15
  37  12   7   -0.31    0.79
  37  12   9    1.19    0.94
  37  12  11   -0.98    0.75
  37  12  13    0.53    0.67
  37  12  15   -0.28    0.81
  37  12  17   -0.67    0.57
  37  12  19    0.91    0.58
  37  13   0   -0.31    0.75
  37  13   2   -1.06    0.72
  37  13   4   -0.28    0.75
  37  13   6    0.13    0.94
  37  13   8    1.14    0.78
  37  13  10    0.08    0.68
  37  13  12   -0.93    0.69
  37  13  14    0.24    0.73
  37  13  16    0.44    0.67
  37  13  18   -0.47    0.91
  37  14   1   -0.25    0.75
  37  14   3    0.67    0.73
  37  14   5    2.86    1.17
  37  14   7   -0.13    0.79
  37  14   9    0.74    0.72
  37  14  11   -0.52    0.77
  37  14  13    0.14    0.89
  37  14  15   -0.18    0.81
  37  14  17   -1.02    0.78
  37  15   0    6.98    1.92
  37  15   2    4.16    1.47
  37  15   4    2.29    0.91
  37  15   6    0.35    0.59
  37  15   8    2.20    0.67
  37  15  10   -1.16    0.67
  37  15  12    0.57    0.77
  37  15  14   -0.23    0.82
  37  15  16   -0.70    0.75
  37  16   1    0.00    0.54
  37  16   3    1.35    2.18
  37  16   5   -0.38    0.55
  37  16   7   -1.82    0.55
  37  16   9   -0.53    0.58
  37  16  11    0.67    0.62
  37  16  13   -1.18    0.62
  37  16  15   -1.48    0.77
  37  17   0    0.24    0.45
  37  17   2    0.20    0.44
  37  17   4    0.84    0.43
  37  17   6   -0.59    0.47
  37  17   8    0.40    0.62
  37  17  10    0.35    0.60
  37  17  12   -0.20    0.55
  37  17  14    0.09    0.73
  37  18   1    0.43    0.44
  37  18   3    0.13    0.43
  37  18   5    1.43    0.50
  37  18   7    1.80    0.63
  37  18   9    0.82    0.60
  37  18  11    0.38    0.65
  37  18  13   -0.60    0.65
  37  19   0   -0.18    0.49
  37  19   2    0.64    0.50
  37  19   4   -0.25    0.53
  37  19   6   -0.48    0.49
  37  19   8   -0.11    0.38
  37  19  10    0.13    0.43
  37  19  12   -1.02    0.63
  37  20   1   -0.08    0.81
  37  20   3    0.50    0.55
  37  20   5    2.60    1.06
  37  20   7    2.75    0.98
  37  20   9    1.72    0.83
  37  20  11    0.49    0.78
  37  21   0    0.09    0.62
  37  21   2   -0.30    0.68
  37  21   4    0.36    0.60
  37  21   6    0.01    0.59
  37  21   8   -1.41    0.50
  37  22   1   -0.30    0.73
  37  22   3   -1.52    0.77
  37  22   5   -1.12    1.14
  37  22   7    0.09    1.38
  37  23   0   -1.25    2.23
  37  23   2    3.89    0.53
  38   0   0    5.72    4.99
  38   1   1    0.01    0.98
  38   1   3    0.45    1.04
  38   1   5    0.57    1.02
  38   1   7    0.54    1.18
  38   1   9   -1.11    0.88
  38   1  11    0.05    0.81
  38   1  13   -1.70    0.73
  38   1  15    0.63    0.78
  38   1  17   -0.47    0.57
  38   1  19    0.29    0.42
  38   1  21   -0.74    0.67
  38   2   0    0.52    0.97
  38   2   2   18.70    5.91
  38   2   4    0.55    1.11
  38   2   6    6.70    2.36
  38   2   8    0.98    1.43
  38   2  10    9.35    3.19
  38   2  12   -0.49    0.88
  38   2  14    8.06    2.58
  38   2  16    0.06    0.64
  38   2  18    3.27    0.99
  38   2  20    0.30    0.48
  38   3   1   -0.78    1.03
  38   3   3    0.86    0.98
  38   3   5   -1.85    0.94
  38   3   7    0.29    0.93
  38   3   9    1.07    0.96
  38   3  11    1.90    0.98
  38   3  13   -0.86    0.94
  38   3  15    1.27    0.75
  38   3  17    0.64    0.62
  38   3  19    0.25    0.53
  38   3  21   -1.33    0.92
  38   4   0   23.38    5.84
  38   4   2    3.08    2.40
  38   4   4   36.13    7.97
  38   4   6    1.77    1.27
  38   4   8   10.88    5.60
  38   4  10    1.17    0.81
  38   4  12    4.15    1.74
  38   4  14   -0.40    0.82
  38   4  16   -0.25    0.74
  38   4  18    1.55    0.73
  38   4  20    0.01    0.45
  38   5   1    0.59    0.96
  38   5   3    1.96    1.11
  38   5   5    1.36    1.11
  38   5   7    5.55    3.28
  38   5   9    0.15    0.93
  38   5  11    0.68    1.13
  38   5  13    2.10    1.04
  38   5  15   -0.65    0.70
  38   5  17    0.55    0.67
  38   5  19    3.35    1.40
  38   5  21   -1.13    0.14
  38   6   0   -0.13    0.93
  38   6   2    5.71    2.93
  38   6   4    2.84    1.23
  38   6   6    1.04    1.11
  38   6   8   -0.29    1.01
  38   6  10    0.54    0.86
  38   6  12   -1.46    0.84
  38   6  14   -0.28    0.77
  38   6  16   -0.35    0.69
  38   6  18    0.05    0.69
  38   6  20   -0.48    0.53
  38   7   1   -0.04    0.97
  38   7   3    1.28    0.89
  38   7   5   -1.40    0.97
  38   7   7    0.60    1.50
  38   7   9    7.62    3.16
  38   7  11    4.78    2.42
  38   7  13    1.25    1.03
  38   7  15   -0.64    0.62
  38   7  17    1.42    0.74
  38   7  19    1.28    1.06
  38   8   0    0.52    1.37
  38   8   2    0.87    0.89
  38   8   4   11.82    4.09
  38   8   6    0.15    1.01
  38   8   8    9.17    4.29
  38   8  10   -0.59    1.02
  38   8  12    2.15    1.61
  38   8  14   -0.24    0.77
  38   8  16   -0.09    0.73
  38   8  18    1.45    0.88
  38   9   1    1.17    0.99
  38   9   3    0.91    0.84
  38   9   5    2.86    1.48
  38   9   7    2.81    1.58
  38   9   9    5.57    2.55
  38   9  11    4.50    1.97
  38   9  13    0.18    0.83
  38   9  15    0.43    0.73
  38   9  17    0.62    0.70
  38   9  19   -1.66    0.69
  38  10   0    1.38    1.14
  38  10   2    4.55    1.84
  38  10   4   -0.14    0.92
  38  10   6    1.16    0.77
  38  10   8    0.47    1.50
  38  10  10    0.33    0.86
  38  10  12    0.31    0.72
  38  10  14   -1.38    0.77
  38  10  16    0.78    0.73
  38  10  18    0.38    0.99
  38  11   1    0.54    0.73
  38  11   3   -0.42    0.91
  38  11   5    7.71    2.08
  38  11   7    3.92    1.51
  38  11   9    1.74    1.77
  38  11  11    0.53    0.89
  38  11  13    0.64    0.88
  38  11  15    1.03    0.67
  38  11  17   -0.53    0.63
  38  12   0   -1.28    0.88
  38  12   2    0.35    0.98
  38  12   4    4.47    2.15
  38  12   6    1.08    1.21
  38  12   8    4.35    2.04
  38  12  10    1.27    0.97
  38  12  12   -0.03    0.67
  38  12  14    0.87    0.68
  38  12  16   -0.91    0.70
  38  12  18    0.86    0.14
  38  13   1    0.86    0.83
  38  13   3    1.19    0.82
  38  13   5    2.31    1.23
  38  13   7    2.54    0.98
  38  13   9    2.06    1.02
  38  13  11   -0.23    0.84
  38  13  13   -0.42    0.84
  38  13  15    1.62    1.08
  38  14   0    1.94    1.30
  38  14   2    7.02    2.04
  38  14   4    0.73    0.69
  38  14   6    1.71    0.89
  38  14   8   -0.47    0.74
  38  14  10   -0.68    0.77
  38  14  12    0.43    0.70
  38  14  14    0.23    0.96
  38  14  16   -0.77    1.56
  38  15   1    0.13    0.75
  38  15   3    0.34    0.74
  38  15   5    0.30    0.68
  38  15   7   -0.59    0.75
  38  15   9    0.57    0.68
  38  15  11   -1.13    0.83
  38  15  13    1.08    0.67
  38  15  15   -2.64    2.31
  38  16   0    0.59    0.57
  38  16   2    0.15    0.59
  38  16   4   -0.05    0.68
  38  16   6   -0.05    0.57
  38  16   8   -1.06    0.72
  38  16  10    0.44    0.78
  38  16  12   -0.06    0.81
  38  16  14    1.02    1.50
  38  17   1   -0.54    0.60
  38  17   3    1.12    0.60
  38  17   5    0.01    0.55
  38  17   7    0.47    0.69
  38  17   9   -0.11    1.04
  38  17  11   -2.06    0.84
  38  17  13   -6.38    2.44
  38  18   0    5.07    1.32
  38  18   2    3.33    1.02
  38  18   4    1.51    0.67
  38  18   6    1.41    0.91
  38  18   8   -0.13    0.89
  38  18  10   -1.51    0.97
  38  19   1   -0.53    0.40
  38  19   3    0.97    0.92
  38  19   5    4.34    1.16
  38  19   7    2.44    1.32
  38  19   9   -2.24    1.12
  38  20   0   -0.16    0.47
  38  20   2    0.20    0.50
  38  20   4   -0.21    0.47
  38  20   6   -0.73    0.57
  38  20   8   -7.42    5.57
  38  21   1   -0.75    0.68
  38  21   3    2.14    1.71
  39   1   0    0.65    1.02
  39   1   2    0.42    1.21
  39   1   4    0.96    0.98
  39   1   6   -0.74    1.02
  39   1   8   -0.42    0.98
  39   1  10    0.26    0.88
  39   1  12    0.49    0.88
  39   1  14    1.41    0.78
  39   1  16    0.75    0.82
  39   1  18   -0.93    0.70
  39   2   1    0.48    1.04
  39   2   3    3.55    1.70
  39   2   5   -1.21    1.06
  39   2   7   -1.04    0.93
  39   2   9   -0.57    1.08
  39   2  11    3.27    1.77
  39   2  13    0.06    0.93
  39   2  15    4.20    3.22
  39   2  17    2.58    1.45
  39   2  19   -0.19    0.63
  39   3   0    2.45    1.71
  39   3   2   -0.87    1.03
  39   3   4    1.72    1.16
  39   3   6    0.88    1.03
  39   3   8    3.25    2.39
  39   3  10    1.35    1.27
  39   3  12    2.63    1.42
  39   3  14    1.08    1.91
  39   3  16   -0.28    0.84
  39   3  18    0.10    0.67
  39   4   1   -0.72    1.07
  39   4   3    1.32    1.03
  39   4   5    0.45    0.94
  39   4   7    0.39    1.06
  39   4   9   -0.70    0.82
  39   4  11   -1.89    0.97
  39   4  13   -0.89    0.79
  39   4  15   -0.14    0.82
  39   4  17   -0.04    0.78
  39   4  19   -3.26    2.77
  39   5   0   -0.09    1.27
  39   5   2   -0.19    1.12
  39   5   4   -1.33    1.18
  39   5   6    1.71    1.56
  39   5   8    0.59    0.81
  39   5  10    0.05    0.94
  39   5  12    0.64    0.82
  39   5  14    0.19    0.87
  39   5  16    0.42    0.77
  39   5  18   -1.84    0.91
  39   6   1    1.12    0.98
  39   6   3    0.86    1.07
  39   6   5    1.43    0.93
  39   6   7    1.86    1.80
  39   6   9   -2.19    0.99
  39   6  11   -0.67    0.94
  39   6  13    0.78    0.96
  39   6  15   -0.03    0.79
  39   6  17    0.87    0.77
  39   7   0   -1.37    0.93
  39   7   2    0.89    0.96
  39   7   4    0.84    1.07
  39   7   6   -1.38    1.21
  39   7   8    3.95    1.65
  39   7  10    4.26    2.49
  39   7  12   -1.69    0.96
  39   7  14    0.96    0.78
  39   7  16   -0.55    0.75
  39   7  18   -3.99    1.42
  39   8   1   -0.75    0.92
  39   8   3    6.15    2.35
  39   8   5    0.16    1.02
  39   8   7    2.78    1.38
  39   8   9    1.66    0.89
  39   8  11    2.34    1.01
  39   8  13    0.70    0.73
  39   8  15    0.18    0.75
  39   8  17    0.21    1.84
  39   9   0   -0.16    1.02
  39   9   2    3.72    1.58
  39   9   4   -0.63    0.98
  39   9   6   -0.34    1.08
  39   9   8    1.01    1.17
  39   9  10    0.04    1.11
  39   9  12   -0.40    0.97
  39   9  14    0.47    0.91
  39   9  16   -0.81    0.92
  39  10   1   -0.35    0.91
  39  10   3   -0.44    0.88
  39  10   5   -0.40    0.82
  39  10   7    6.26    5.27
  39  10   9   -0.59    0.86
  39  10  11    0.19    0.94
  39  10  13    0.20    0.82
  39  10  15   -0.40    0.73
  39  11   0   -0.16    1.02
  39  11   2   -0.53    0.81
  39  11   4    0.30    1.21
  39  11   6    2.47    1.31
  39  11   8    1.86    1.14
  39  11  10    1.04    0.89
  39  11  12    1.18    0.88
  39  11  14    0.34    0.74
  39  11  16    2.38    0.67
  39  12   1   -0.97    1.02
  39  12   3   -0.87    1.13
  39  12   5   -0.08    0.84
  39  12   7    7.76    3.47
  39  12   9   -2.64    0.98
  39  12  11   -0.48    0.98
  39  12  13    0.83    1.11
  39  12  15   -0.21    0.62
  39  13   0    1.21    1.56
  39  13   2    0.84    0.97
  39  13   4    0.36    0.84
  39  13   6   -1.06    0.86
  39  13   8    0.01    0.88
  39  13  10    0.09    1.14
  39  13  12   -0.35    1.03
  39  13  14   -1.12    1.17
  39  14   1   -1.51    0.94
  39  14   3   -0.30    1.12
  39  14   5   -0.25    0.75
  39  14   7    0.52    0.72
  39  14   9   -1.08    0.93
  39  14  11   -2.15    0.84
  39  14  13   -1.52    0.73
  39  15   0   -0.50    0.75
  39  15   2   -0.55    0.91
  39  15   4   -0.62    0.73
  39  15   6    0.20    0.73
  39  15   8   -0.08    0.96
  39  15  10   -0.59    0.83
  39  15  12   -0.67    2.36
  39  16   1    3.22    2.39
  39  16   3    1.35    1.08
  39  16   5    1.31    0.96
  39  16   7    0.47    0.68
  39  16   9   -1.67    0.96
  39  16  11    0.88    1.37
  39  17   0    0.23    0.89
  39  17   2    2.84    1.13
  39  17   4   -0.34    0.67
  39  17   6   -1.82    0.83
  39  17   8   -0.49    1.07
  39  18   1    0.72    0.65
  39  18   3    0.91    0.65
  39  18   5    5.25    4.31
  39  18   7   -0.55    1.19
  39  19   0    0.73    0.78
  39  19   2    0.47    0.87
  39  19   4   -3.72    2.68
  40   0   0    5.80    3.82
  40   1   1    0.48    1.02
  40   1   3    0.43    1.02
  40   1   5   -0.20    1.28
  40   1   7    0.72    1.06
  40   1   9   -0.01    0.94
  40   1  11   -1.21    1.07
  40   1  13    1.33    1.02
  40   1  15   -0.40    0.96
  40   1  17    0.42    0.88
  40   2   0    0.82    0.96
  40   2   2   11.52    4.39
  40   2   4   -0.54    0.92
  40   2   6    4.05    3.13
  40   2   8    0.82    0.88
  40   2  10    0.25    1.11
  40   2  12    1.42    0.99
  40   2  14    0.00    0.89
  40   2  16    0.93    1.81
  40   3   1    0.38    1.03
  40   3   3    0.73    1.18
  40   3   5    0.48    1.01
  40   3   7   -0.70    1.13
  40   3   9    0.73    0.91
  40   3  11    0.54    1.03
  40   3  13   -0.65    1.07
  40   3  15   -1.41    1.08
  40   3  17   -0.81    1.64
  40   4   0    2.28    1.97
  40   4   2   -0.08    0.91
  40   4   4    1.30    1.40
  40   4   6   -0.79    1.26
  40   4   8   -0.77    1.37
  40   4  10   -0.33    0.89
  40   4  12    0.74    0.96
  40   4  14   -0.57    1.01
  40   4  16   -0.08    2.14
  40   5   1    1.22    1.27
  40   5   3    0.30    1.22
  40   5   5   -1.72    1.11
  40   5   7    1.43    1.14
  40   5   9    1.82    1.14
  40   5  11   -0.48    0.78
  40   5  13   -0.83    0.91
  40   5  15   -0.74    0.72
  40   6   0    2.59    1.35
  40   6   2    1.96    1.55
  40   6   4   -0.38    1.07
  40   6   6   17.70    5.86
  40   6   8    2.35    1.86
  40   6  10    6.36    2.81
  40   6  12   -0.93    0.96
  40   6  14    0.98    0.97
  40   6  16    1.40    1.66
  40   7   1    0.97    1.16
  40   7   3    2.15    2.89
  40   7   5    2.00    1.04
  40   7   7    1.46    1.27
  40   7   9    1.55    1.45
  40   7  11   -0.04    1.08
  40   7  13    0.36    0.97
  40   7  15   -1.76    1.18
  40   8   0    0.19    1.12
  40   8   2   -0.48    1.17
  40   8   4   -0.08    0.92
  40   8   6    0.75    1.47
  40   8   8   -0.74    0.97
  40   8  10    1.51    1.86
  40   8  12   -0.26    1.02
  40   8  14    0.78    1.28
  40   9   1   -0.62    0.94
  40   9   3    0.55    0.98
  40   9   5    0.89    0.97
  40   9   7    0.43    0.98
  40   9   9    0.48    1.12
  40   9  11    3.07    1.45
  40   9  13    0.88    0.93
  40  10   0   -1.48    1.17
  40  10   2    0.40    1.02
  40  10   4   -1.28    0.96
  40  10   6    4.19    1.95
  40  10   8    2.43    1.86
  40  10  10    5.61    3.26
  40  10  12    2.44    0.98
  40  10  14   -1.64    2.82
  40  11   1    1.40    0.98
  40  11   3   -0.79    1.19
  40  11   5    0.58    0.92
  40  11   7    4.05    1.81
  40  11   9    0.34    1.30
  40  11  11    0.74    1.67
  40  11  13    1.17    1.19
  40  12   0    3.47    1.75
  40  12   2   -0.44    0.97
  40  12   4    1.13    0.87
  40  12   6   -1.16    0.98
  40  12   8   -1.30    1.01
  40  12  10    0.18    1.07
  40  12  12    1.19    1.42
  40  13   1    1.42    1.51
  40  13   3   -0.16    1.16
  40  13   5   -0.45    0.84
  40  13   7    2.35    0.89
  40  13   9   -0.26    1.23
  40  13  11   -0.03    1.67
  40  14   0   -0.11    1.28
  40  14   2   -0.06    0.72
  40  14   4   -0.43    0.92
  40  14   6    0.36    0.83
  40  14   8    0.55    0.88
  40  14  10    1.57    0.77
  40  15   1    0.57    0.92
  40  15   3   -0.08    0.97
  40  15   5    0.18    0.86
  40  15   7   -0.24    1.22
  40  15   9    1.90    1.42
  40  16   0    0.21    1.30
  40  16   2    6.69    3.80
  40  16   4   11.01    5.37
  40  16   6   -1.47    1.76
  40  17   1   -1.38    2.19
  41   1   0    0.33    1.09
  41   1   2   -0.31    1.14
  41   1   4    0.14    0.99
  41   1   6   -0.18    0.94
  41   1   8   -0.69    0.97
  41   1  10   -0.29    0.91
  41   1  12   -0.19    0.91
  41   1  14    0.82    1.09
  41   2   1   -0.92    1.13
  41   2   3   -0.09    1.55
  41   2   5    0.68    1.08
  41   2   7    0.31    1.16
  41   2   9   -0.13    0.83
  41   2  11   -1.43    0.94
  41   2  13    0.63    0.98
  41   3   0    0.87    1.18
  41   3   2    2.36    1.43
  41   3   4    0.73    1.12
  41   3   6    0.34    0.99
  41   3   8    0.53    0.99
  41   3  10    0.57    0.98
  41   3  12   -0.99    1.02
  41   3  14    0.54    1.35
  41   4   1    0.48    0.96
  41   4   3    0.72    1.08
  41   4   5   -0.11    1.07
  41   4   7    2.42    1.41
  41   4   9    1.71    1.46
  41   4  11   -0.49    1.06
  41   4  13   -1.37    0.92
  41   5   0   -0.33    1.09
  41   5   2    1.21    1.13
  41   5   4    0.83    1.02
  41   5   6   -0.20    1.22
  41   5   8    1.12    1.37
  41   5  10   -1.95    1.21
  41   5  12    0.31    1.06
  41   6   1    1.41    1.18
  41   6   3   -1.14    1.40
  41   6   5    1.75    1.57
  41   6   7   -1.21    0.96
  41   6   9   -0.88    1.23
  41   6  11   -0.67    0.88
  41   6  13   -4.01    2.69
  41   7   0    0.43    1.25
  41   7   2    0.35    1.21
  41   7   4    4.16    3.51
  41   7   6   -0.03    1.22
  41   7   8   -2.31    1.45
  41   7  10    0.69    1.23
  41   7  12   -0.52    1.31
  41   8   1    0.57    1.28
  41   8   3   -1.37    1.02
  41   8   5    0.20    0.98
  41   8   7    0.00    0.91
  41   8   9    0.08    1.52
  41   8  11   -0.42    1.47
  41   9   0    1.23    1.14
  41   9   2   -1.51    1.12
  41   9   4    1.07    1.41
  41   9   6   -0.20    1.08
  41   9   8   -1.94    1.04
  41   9  10   -1.06    1.22
  41  10   1    0.39    0.84
  41  10   3    1.22    1.17
  41  10   5    0.29    1.02
  41  10   7    0.29    1.06
  41  10   9   -1.14    1.43
  41  11   0    2.97    1.62
  41  11   2    0.42    0.89
  41  11   4    0.28    1.06
  41  11   6    0.57    1.23
  41  11   8    0.81    0.88
  41  11  10    1.84    1.04
  41  12   1   -1.41    1.11
  41  12   3    0.67    1.19
  41  12   5    0.81    0.96
  41  12   7    0.25    1.16
  41  13   0   -1.21    1.08
  41  13   2    0.19    1.31
  41  13   4    0.88    1.26
  41  13   6   -1.47    2.58
  41  14   1   -0.60    1.75
  41  14   3   -0.48    1.86
  42   0   0   -2.33    2.67
  42   1   1   -0.75    1.18
  42   1   3    0.53    1.32
  42   1   5    0.78    1.14
  42   1   7    0.10    1.27
  42   1   9   -0.06    1.58
  42   1  11   -1.06    1.45
  42   2   0   -1.06    1.38
  42   2   2   -0.08    1.81
  42   2   4   -1.57    1.45
  42   2   6    6.99    3.69
  42   2   8   -0.79    1.08
  42   2  10   -1.09    1.28
  42   3   1    0.49    1.26
  42   3   3   -0.44    1.80
  42   3   5   -0.42    1.01
  42   3   7   -0.18    1.43
  42   3   9   -1.90    1.32
  42   3  11   -1.03    1.82
  42   4   0    7.27    3.67
  42   4   2   -0.64    1.33
  42   4   4   -2.03    1.27
  42   4   6    0.60    1.28
  42   4   8   -0.69    1.23
  42   4  10    2.11    1.27
  42   5   1    0.42    1.27
  42   5   3    1.37    1.27
  42   5   5   -0.48    1.11
  42   5   7    1.14    1.21
  42   5   9    0.86    2.05
  42   6   0    1.79    1.30
  42   6   2    0.33    1.45
  42   6   4    0.47    1.57
  42   6   6    0.87    1.31
  42   6   8   -1.56    1.04
  42   7   1   -0.72    1.31
  42   7   3    1.32    1.53
  42   7   5    1.69    2.40
  42   7   7   -0.42    1.09
  42   7   9   -1.74    1.45
  42   8   0    1.89    1.41
  42   8   2   -2.33    1.17
  42   8   4   -1.70    1.53
  42   8   6   -0.34    1.37
  42   8   8   -0.18    1.87
  42   9   1    1.45    1.30
  42   9   3   -1.07    1.50
  42   9   5   -2.45    0.97
  42   9   7    0.40    2.33
  42  10   0   -0.62    1.37
  42  10   2    0.00    1.58
  42  10   4   -1.66    1.75
  42  10   6    1.74    0.30
  42  11   1    0.01    1.40
  42  11   3    1.71    0.86
  43   1   0    1.21    1.46
  43   1   2   -0.25    1.69
  43   1   4   -0.78    2.39
  43   1   6    1.74    2.68
  43   2   1   -0.96    1.46
  43   2   3   -1.14    1.47
  43   2   5   -0.39    1.07
  43   3   0   -0.88    1.48
  43   3   2   -0.59    1.31
  43   3   4    0.18    1.25
  43   3   6    0.25    1.26
  43   4   1   -0.29    2.26
  43   4   3   -0.63    1.80
  43   4   5    0.87    2.33
  43   5   0   -1.47    2.19
  43   5   2   -3.48    1.80
  43   5   4    0.20    2.20
  43   6   1    1.79    1.55
  43   6   3   -2.81    1.30
  43   7   2   -2.55    0.98
   0   0   0    0.00    0.00

_computing_structure_solution     'SHELXT 2018/2 (Sheldrick, 2018)'
;
_shelx_hkl_checksum   91853

_shelx_fab_file
;
    0    1    1   1161.19      0.00
    0    0    2   1662.24      0.00
    1    1    2   -443.69      0.00
    0    2    2   -280.61      0.00
    2    2    2   1781.92      0.00
    0    1    3   -103.08      0.00
    1    2    3     19.64      0.00
    0    3    3    285.04      0.00
    2    3    3    -33.37      0.00
    0    0    4   -621.20      0.00
    1    1    4    439.97      0.00
    1    3    4     20.00      0.00
    0    2    4   -512.82      0.00
    2    2    4   -282.83      0.00
    3    3    4     -6.89      0.00
    0    4    4    184.96      0.00
    2    4    4    271.71      0.00
    4    4    4     -9.17      0.00
    0    1    5   -134.10      0.00
    1    2    5    247.29      0.00
    1    4    5      2.64      0.00
    2    3    5     96.89      0.00
    0    3    5     41.37      0.00
    3    4    5    141.91      0.00
    0    5    5    266.34      0.00
    2    5    5    -12.01      0.00
    4    5    5     -7.96      0.00
    0    0    6     20.02      0.00
    1    1    6   -113.72      0.00
    1    3    6    -98.16      0.00
    1    5    6    -22.79      0.00
    0    2    6    143.82      0.00
    2    2    6   -325.72      0.00
    2    4    6      5.62      0.00
    3    3    6    119.19      0.00
    3    5    6     60.21      0.00
    0    4    6   -371.00      0.00
    4    4    6     60.83      0.00
    5    5    6    111.12      0.00
    0    6    6   -278.33      0.00
    2    6    6   -130.06      0.00
    4    6    6     15.11      0.00
    6    6    6    -95.87      0.00
    0    1    7    200.28      0.00
    1    2    7    -93.79      0.00
    1    4    7     65.04      0.00
    1    6    7    -46.78      0.00
    2    3    7    -23.11      0.00
    2    5    7    100.44      0.00
    0    3    7   -133.63      0.00
    3    4    7    -50.73      0.00
    3    6    7    -67.17      0.00
    4    5    7     66.12      0.00
    0    5    7    -47.03      0.00
    5    6    7     41.94      0.00
    0    7    7    -11.85      0.00
    2    7    7      2.01      0.00
    4    7    7    -43.43      0.00
    6    7    7    -10.88      0.00
    0    0    8   -255.00      0.00
    1    1    8    -69.86      0.00
    1    3    8     58.21      0.00
    1    5    8    114.01      0.00
    1    7    8     15.13      0.00
    0    2    8     93.56      0.00
    2    2    8      0.88      0.00
    2    4    8    -17.72      0.00
    2    6    8     10.48      0.00
    3    3    8   -210.98      0.00
    3    5    8    -67.36      0.00
    3    7    8     10.91      0.00
    0    4    8    -20.34      0.00
    4    4    8    -53.07      0.00
    4    6    8     58.40      0.00
    5    5    8    -55.85      0.00
    5    7    8    -65.85      0.00
    0    6    8   -165.30      0.00
    6    6    8     21.13      0.00
    7    7    8     43.49      0.00
    0    8    8    149.52      0.00
    2    8    8    -72.35      0.00
    4    8    8     30.80      0.00
    6    8    8    -30.36      0.00
    8    8    8     -8.56      0.00
    0    1    9     85.52      0.00
    1    2    9    -73.53      0.00
    1    4    9   -102.21      0.00
    1    6    9     32.94      0.00
    1    8    9    -24.69      0.00
    2    3    9   -211.58      0.00
    2    5    9    -91.24      0.00
    2    7    9    -29.34      0.00
    0    3    9    137.06      0.00
    3    4    9    -36.53      0.00
    3    6    9     79.74      0.00
    3    8    9    -36.31      0.00
    4    5    9     31.77      0.00
    4    7    9     21.97      0.00
    0    5    9    101.14      0.00
    5    6    9     -6.93      0.00
    5    8    9     35.02      0.00
    6    7    9     24.74      0.00
    0    7    9     48.16      0.00
    7    8    9     16.12      0.00
    0    9    9     28.69      0.00
    2    9    9      8.71      0.00
    4    9    9    -34.39      0.00
    6    9    9     51.36      0.00
    8    9    9      9.94      0.00
    0    0   10    -26.81      0.00
    1    1   10    -61.44      0.00
    1    3   10    -65.17      0.00
    1    5   10    -29.80      0.00
    1    7   10     -6.13      0.00
    1    9   10     11.08      0.00
    0    2   10     21.32      0.00
    2    2   10    -17.73      0.00
    2    4   10    -60.35      0.00
    2    6   10     45.33      0.00
    2    8   10    -31.68      0.00
    3    3   10     52.27      0.00
    3    5   10     -4.27      0.00
    3    7   10      7.99      0.00
    3    9   10    -47.30      0.00
    0    4   10     78.71      0.00
    4    4   10    163.43      0.00
    4    6   10    -49.76      0.00
    4    8   10     39.30      0.00
    5    5   10     -3.34      0.00
    5    7   10     47.00      0.00
    5    9   10    -10.39      0.00
    0    6   10    -55.92      0.00
    6    6   10    -81.53      0.00
    6    8   10     11.48      0.00
    7    7   10    -14.53      0.00
    7    9   10    -23.92      0.00
    0    8   10    -11.79      0.00
    8    8   10    -49.26      0.00
    9    9   10     20.76      0.00
    0   10   10      0.39      0.00
    2   10   10     20.38      0.00
    4   10   10     -6.74      0.00
    6   10   10     37.34      0.00
    8   10   10     27.39      0.00
   10   10   10     20.04      0.00
    0    1   11    -11.82      0.00
    1    2   11     35.94      0.00
    1    4   11      7.83      0.00
    1    6   11     15.12      0.00
    1    8   11     17.67      0.00
    1   10   11     -6.31      0.00
    2    3   11    -13.85      0.00
    2    5   11     26.32      0.00
    2    7   11     33.20      0.00
    2    9   11    -27.41      0.00
    0    3   11      5.70      0.00
    3    4   11      8.82      0.00
    3    6   11     33.09      0.00
    3    8   11    -42.42      0.00
    3   10   11     -3.45      0.00
    4    5   11    -60.08      0.00
    4    7   11     20.81      0.00
    4    9   11     27.38      0.00
    0    5   11    -29.84      0.00
    5    6   11     -4.36      0.00
    5    8   11     19.91      0.00
    5   10   11    -18.00      0.00
    6    7   11     22.59      0.00
    6    9   11    -24.71      0.00
    0    7   11     -3.81      0.00
    7    8   11      1.69      0.00
    7   10   11     14.49      0.00
    8    9   11    -23.59      0.00
    0    9   11     -1.56      0.00
    9   10   11     -1.54      0.00
    0   11   11     50.05      0.00
    2   11   11     -6.86      0.00
    4   11   11    -20.52      0.00
    6   11   11     -7.18      0.00
    8   11   11     27.45      0.00
   10   11   11    -35.60      0.00
    0    0   12     -6.27      0.00
    1    1   12    -20.73      0.00
    1    3   12      6.70      0.00
    1    5   12     70.26      0.00
    1    7   12     32.25      0.00
    1    9   12     13.35      0.00
    1   11   12     11.23      0.00
    0    2   12     21.86      0.00
    2    2   12     11.35      0.00
    2    4   12     39.98      0.00
    2    6   12    -12.30      0.00
    2    8   12     -3.16      0.00
    2   10   12     -4.48      0.00
    3    3   12     -9.39      0.00
    3    5   12    -19.09      0.00
    3    7   12      2.78      0.00
    3    9   12     15.69      0.00
    3   11   12      6.41      0.00
    0    4   12     46.21      0.00
    4    4   12    -30.74      0.00
    4    6   12     17.56      0.00
    4    8   12     20.51      0.00
    4   10   12     46.90      0.00
    5    5   12    -42.82      0.00
    5    7   12      8.26      0.00
    5    9   12     -1.67      0.00
    5   11   12      5.26      0.00
    0    6   12    -36.14      0.00
    6    6   12     15.15      0.00
    6    8   12     -7.82      0.00
    6   10   12      3.68      0.00
    7    7   12     12.97      0.00
    7    9   12     11.72      0.00
    7   11   12    -13.06      0.00
    0    8   12     28.22      0.00
    8    8   12     10.58      0.00
    8   10   12    -12.03      0.00
    9    9   12    -29.98      0.00
    9   11   12    121.30      0.00
    0   10   12     -9.15      0.00
   10   10   12    -37.25      0.00
   11   11   12    -27.24      0.00
    0   12   12    -21.48      0.00
    2   12   12    -28.30      0.00
    4   12   12     -6.81      0.00
    6   12   12      7.92      0.00
    8   12   12     23.69      0.00
   10   12   12     -9.10      0.00
   12   12   12    -23.58      0.00
    0    1   13    -36.18      0.00
    1    2   13     34.13      0.00
    1    4   13     20.18      0.00
    1    6   13      6.75      0.00
    1    8   13      0.99      0.00
    1   10   13      1.12      0.00
    1   12   13    -13.20      0.00
    2    3   13    -13.38      0.00
    2    5   13      5.89      0.00
    2    7   13     -7.11      0.00
    2    9   13      5.45      0.00
    2   11   13     22.22      0.00
    0    3   13     57.24      0.00
    3    4   13     -8.15      0.00
    3    6   13      0.06      0.00
    3    8   13    -10.93      0.00
    3   10   13     -1.39      0.00
    3   12   13      9.12      0.00
    4    5   13     21.98      0.00
    4    7   13     15.75      0.00
    4    9   13     -6.10      0.00
    4   11   13      2.88      0.00
    0    5   13     20.44      0.00
    5    6   13     -9.70      0.00
    5    8   13     -2.45      0.00
    5   10   13    -25.43      0.00
    5   12   13    -29.52      0.00
    6    7   13     10.17      0.00
    6    9   13     -6.10      0.00
    6   11   13     12.61      0.00
    0    7   13     -7.07      0.00
    7    8   13     22.45      0.00
    7   10   13    -22.53      0.00
    7   12   13    -87.13      0.00
    8    9   13      6.32      0.00
    8   11   13     15.61      0.00
    0    9   13     16.45      0.00
    9   10   13     -9.49      0.00
    9   12   13    -34.41      0.00
   10   11   13     54.11      0.00
    0   11   13    -47.90      0.00
   11   12   13    -39.80      0.00
    0   13   13     48.03      0.00
    2   13   13     37.09      0.00
    4   13   13     -5.32      0.00
    6   13   13    -44.01      0.00
    8   13   13     16.46      0.00
   10   13   13     -8.23      0.00
   12   13   13     -1.30      0.00
    0    0   14    -76.05      0.00
    1    1   14     24.50      0.00
    1    3   14      5.94      0.00
    1    5   14     -0.36      0.00
    1    7   14     -9.53      0.00
    1    9   14    -20.50      0.00
    1   11   14     20.59      0.00
    1   13   14    114.60      0.00
    0    2   14      0.47      0.00
    2    2   14    -66.92      0.00
    2    4   14     27.48      0.00
    2    6   14    -45.51      0.00
    2    8   14    -19.24      0.00
    2   10   14      9.02      0.00
    2   12   14    -26.37      0.00
    3    3   14     22.82      0.00
    3    5   14      6.60      0.00
    3    7   14      4.51      0.00
    3    9   14    -14.17      0.00
    3   11   14     -6.53      0.00
    3   13   14     47.51      0.00
    0    4   14    -53.00      0.00
    4    4   14    -10.63      0.00
    4    6   14     57.23      0.00
    4    8   14     -0.98      0.00
    4   10   14    -11.22      0.00
    4   12   14    -33.77      0.00
    5    5   14    -28.15      0.00
    5    7   14      3.93      0.00
    5    9   14     -3.00      0.00
    5   11   14    -35.64      0.00
    5   13   14      8.03      0.00
    0    6   14     31.87      0.00
    6    6   14    -34.62      0.00
    6    8   14     60.19      0.00
    6   10   14     51.62      0.00
    6   12   14     -1.21      0.00
    7    7   14    -45.42      0.00
    7    9   14      3.30      0.00
    7   11   14   -104.40      0.00
    7   13   14     13.74      0.00
    0    8   14    -20.57      0.00
    8    8   14    -40.25      0.00
    8   10   14   -132.03      0.00
    8   12   14    -41.64      0.00
    9    9   14    -77.48      0.00
    9   11   14    -24.89      0.00
    9   13   14     -9.23      0.00
    0   10   14     32.09      0.00
   10   10   14    -22.97      0.00
   10   12   14     10.41      0.00
   11   11   14      2.19      0.00
   11   13   14     11.94      0.00
    0   12   14      1.79      0.00
   12   12   14      1.53      0.00
   13   13   14     19.29      0.00
    0   14   14     52.73      0.00
    2   14   14      1.64      0.00
    4   14   14     24.35      0.00
    6   14   14     -4.85      0.00
    8   14   14     41.02      0.00
   10   14   14      0.54      0.00
   12   14   14    -36.63      0.00
   14   14   14    -36.24      0.00
    0    1   15     39.29      0.00
    1    2   15    -33.67      0.00
    1    4   15      9.69      0.00
    1    6   15    -17.93      0.00
    1    8   15     -1.92      0.00
    1   10   15    -35.07      0.00
    1   12   15    -86.41      0.00
    1   14   15      6.79      0.00
    2    3   15     -2.85      0.00
    2    5   15     13.51      0.00
    2    7   15     -0.41      0.00
    2    9   15     -6.16      0.00
    2   11   15     10.99      0.00
    2   13   15     11.74      0.00
    0    3   15     18.50      0.00
    3    4   15      3.07      0.00
    3    6   15     15.38      0.00
    3    8   15     19.32      0.00
    3   10   15    -48.07      0.00
    3   12   15     19.44      0.00
    3   14   15     -1.32      0.00
    4    5   15    -31.06      0.00
    4    7   15     -2.24      0.00
    4    9   15     10.58      0.00
    4   11   15     39.99      0.00
    4   13   15      9.32      0.00
    0    5   15    -22.98      0.00
    5    6   15     19.90      0.00
    5    8   15     20.52      0.00
    5   10   15    -14.97      0.00
    5   12   15     52.60      0.00
    5   14   15     24.49      0.00
    6    7   15     -7.20      0.00
    6    9   15     51.19      0.00
    6   11   15     90.59      0.00
    6   13   15    -10.64      0.00
    0    7   15     16.13      0.00
    7    8   15    100.89      0.00
    7   10   15     42.41      0.00
    7   12   15     -2.76      0.00
    7   14   15    -18.87      0.00
    8    9   15     79.52      0.00
    8   11   15     26.64      0.00
    8   13   15     -2.38      0.00
    0    9   15      3.87      0.00
    9   10   15     -0.11      0.00
    9   12   15     -6.52      0.00
    9   14   15      9.69      0.00
   10   11   15      1.24      0.00
   10   13   15      3.87      0.00
    0   11   15    -43.94      0.00
   11   12   15     -8.58      0.00
   11   14   15     15.06      0.00
   12   13   15      6.05      0.00
    0   13   15     -7.82      0.00
   13   14   15     -5.54      0.00
    0   15   15    -13.02      0.00
    2   15   15     -1.44      0.00
    4   15   15    -30.28      0.00
    6   15   15    -10.61      0.00
    8   15   15      4.44      0.00
   10   15   15      0.65      0.00
   12   15   15      8.51      0.00
   14   15   15     -3.24      0.00
    0    0   16     92.50      0.00
    1    1   16    -31.60      0.00
    1    3   16    -19.11      0.00
    1    5   16    -14.20      0.00
    1    7   16      1.79      0.00
    1    9   16    -25.71      0.00
    1   11   16     -1.53      0.00
    1   13   16     17.04      0.00
    1   15   16     28.92      0.00
    0    2   16     43.08      0.00
    2    2   16     -5.88      0.00
    2    4   16     21.88      0.00
    2    6   16    -21.92      0.00
    2    8   16     -0.59      0.00
    2   10   16     26.99      0.00
    2   12   16     -2.90      0.00
    2   14   16     -3.74      0.00
    3    3   16     21.48      0.00
    3    5   16      0.90      0.00
    3    7   16     13.14      0.00
    3    9   16      8.23      0.00
    3   11   16     47.27      0.00
    3   13   16     -1.40      0.00
    3   15   16     21.62      0.00
    0    4   16     11.00      0.00
    4    4   16    -30.83      0.00
    4    6   16    -14.61      0.00
    4    8   16    -31.10      0.00
    4   10   16    -24.89      0.00
    4   12   16     12.22      0.00
    4   14   16     -2.30      0.00
    5    5   16     41.95      0.00
    5    7   16     52.70      0.00
    5    9   16   -141.29      0.00
    5   11   16    -18.59      0.00
    5   13   16     -3.41      0.00
    5   15   16     -1.71      0.00
    0    6   16     35.47      0.00
    6    6   16    -22.27      0.00
    6    8   16     39.06      0.00
    6   10   16    -15.12      0.00
    6   12   16      9.35      0.00
    6   14   16     -4.89      0.00
    7    7   16     74.76      0.00
    7    9   16     -7.43      0.00
    7   11   16     -3.32      0.00
    7   13   16     -4.98      0.00
    7   15   16     14.22      0.00
    0    8   16    -33.88      0.00
    8    8   16    128.43      0.00
    8   10   16      9.43      0.00
    8   12   16     -3.40      0.00
    8   14   16      6.81      0.00
    9    9   16     18.37      0.00
    9   11   16      3.03      0.00
    9   13   16      0.39      0.00
    9   15   16      6.74      0.00
    0   10   16     24.47      0.00
   10   10   16    -11.32      0.00
   10   12   16     -2.82      0.00
   10   14   16     -2.40      0.00
   11   11   16     -0.60      0.00
   11   13   16      3.33      0.00
   11   15   16      4.89      0.00
    0   12   16    -20.76      0.00
   12   12   16      7.98      0.00
   12   14   16    -15.50      0.00
   13   13   16     -1.30      0.00
   13   15   16    -14.57      0.00
    0   14   16    -19.67      0.00
   14   14   16     15.07      0.00
   15   15   16    -26.48      0.00
    0   16   16    -50.27      0.00
    2   16   16     47.25      0.00
    4   16   16     16.75      0.00
    6   16   16     -6.08      0.00
    8   16   16     -6.43      0.00
   10   16   16     -3.18      0.00
   12   16   16     -2.91      0.00
   14   16   16     12.01      0.00
   16   16   16    -23.03      0.00
    0    1   17    -19.15      0.00
    1    2   17     15.31      0.00
    1    4   17    -21.47      0.00
    1    6   17     -0.24      0.00
    1    8   17    -28.44      0.00
    1   10   17    -14.39      0.00
    1   12   17    -34.70      0.00
    1   14   17     -0.66      0.00
    1   16   17     10.81      0.00
    2    3   17    -34.36      0.00
    2    5   17    -21.10      0.00
    2    7   17     19.96      0.00
    2    9   17      8.27      0.00
    2   11   17      1.07      0.00
    2   13   17     -2.21      0.00
    2   15   17    -15.91      0.00
    0    3   17     16.11      0.00
    3    4   17     14.64      0.00
    3    6   17     17.53      0.00
    3    8   17    147.63      0.00
    3   10   17    -22.26      0.00
    3   12   17    -10.37      0.00
    3   14   17      3.14      0.00
    3   16   17    -14.50      0.00
    4    5   17     17.83      0.00
    4    7   17     83.17      0.00
    4    9   17    -33.40      0.00
    4   11   17      1.20      0.00
    4   13   17     12.97      0.00
    4   15   17     13.49      0.00
    0    5   17     44.27      0.00
    5    6   17    -39.20      0.00
    5    8   17     32.46      0.00
    5   10   17    -22.37      0.00
    5   12   17    -17.13      0.00
    5   14   17      9.23      0.00
    5   16   17      5.30      0.00
    6    7   17    -36.56      0.00
    6    9   17    -26.79      0.00
    6   11   17      5.65      0.00
    6   13   17     -3.38      0.00
    6   15   17      0.71      0.00
    0    7   17    -22.35      0.00
    7    8   17    -20.34      0.00
    7   10   17     21.36      0.00
    7   12   17      6.22      0.00
    7   14   17    -15.52      0.00
    7   16   17     -5.18      0.00
    8    9   17     -7.14      0.00
    8   11   17     -3.07      0.00
    8   13   17     -3.78      0.00
    8   15   17      2.45      0.00
    0    9   17     21.40      0.00
    9   10   17     -3.79      0.00
    9   12   17      6.06      0.00
    9   14   17     -4.25      0.00
    9   16   17     -4.13      0.00
   10   11   17    -12.23      0.00
   10   13   17      4.90      0.00
   10   15   17     -0.40      0.00
    0   11   17     10.06      0.00
   11   12   17      3.85      0.00
   11   14   17     11.11      0.00
   11   16   17      5.87      0.00
   12   13   17     -7.66      0.00
   12   15   17      1.67      0.00
    0   13   17     24.26      0.00
   13   14   17     -2.45      0.00
   13   16   17     -0.11      0.00
   14   15   17      6.06      0.00
    0   15   17     -2.33      0.00
   15   16   17      8.83      0.00
    0   17   17     -5.34      0.00
    2   17   17    -19.29      0.00
    4   17   17      6.65      0.00
    6   17   17     -8.75      0.00
    8   17   17      9.59      0.00
   10   17   17     -2.74      0.00
   12   17   17     19.65      0.00
   14   17   17      1.39      0.00
   16   17   17      0.30      0.00
    0    0   18     76.20      0.00
    1    1   18      4.96      0.00
    1    3   18    -38.68      0.00
    1    5   18     26.65      0.00
    1    7   18    -61.04      0.00
    1    9   18     -7.85      0.00
    1   11   18      7.31      0.00
    1   13   18    -13.02      0.00
    1   15   18     -3.76      0.00
    1   17   18     20.88      0.00
    0    2   18    -39.94      0.00
    2    2   18      0.63      0.00
    2    4   18     13.11      0.00
    2    6   18    -77.80      0.00
    2    8   18    -33.78      0.00
    2   10   18      1.51      0.00
    2   12   18     16.82      0.00
    2   14   18      2.48      0.00
    2   16   18     -5.46      0.00
    3    3   18     60.76      0.00
    3    5   18     81.74      0.00
    3    7   18    -16.61      0.00
    3    9   18     13.19      0.00
    3   11   18    -16.41      0.00
    3   13   18    -21.46      0.00
    3   15   18     17.65      0.00
    3   17   18      6.42      0.00
    0    4   18     63.58      0.00
    4    4   18    104.84      0.00
    4    6   18     -9.07      0.00
    4    8   18     10.01      0.00
    4   10   18      3.78      0.00
    4   12   18     -3.25      0.00
    4   14   18     -1.85      0.00
    4   16   18     11.95      0.00
    5    5   18    -57.25      0.00
    5    7   18    -17.85      0.00
    5    9   18     -1.98      0.00
    5   11   18      7.29      0.00
    5   13   18     25.65      0.00
    5   15   18    -23.51      0.00
    5   17   18     -0.38      0.00
    0    6   18     66.21      0.00
    6    6   18     30.48      0.00
    6    8   18     13.97      0.00
    6   10   18    -16.14      0.00
    6   12   18     17.33      0.00
    6   14   18     -4.63      0.00
    6   16   18     -8.72      0.00
    7    7   18      6.52      0.00
    7    9   18      1.98      0.00
    7   11   18      6.21      0.00
    7   13   18      1.85      0.00
    7   15   18      7.16      0.00
    7   17   18      3.74      0.00
    0    8   18     44.69      0.00
    8    8   18     -3.91      0.00
    8   10   18      0.27      0.00
    8   12   18     14.20      0.00
    8   14   18      5.65      0.00
    8   16   18      5.69      0.00
    9    9   18      7.15      0.00
    9   11   18     10.73      0.00
    9   13   18      0.97      0.00
    9   15   18     -7.48      0.00
    9   17   18     -2.51      0.00
    0   10   18      3.84      0.00
   10   10   18     18.77      0.00
   10   12   18      0.45      0.00
   10   14   18      6.69      0.00
   10   16   18      3.39      0.00
   11   11   18     12.93      0.00
   11   13   18     -8.02      0.00
   11   15   18      6.49      0.00
   11   17   18     -1.36      0.00
    0   12   18     36.71      0.00
   12   12   18     -2.81      0.00
   12   14   18     11.47      0.00
   12   16   18     12.10      0.00
   13   13   18      0.58      0.00
   13   15   18     -3.18      0.00
   13   17   18      7.19      0.00
    0   14   18      4.49      0.00
   14   14   18     10.88      0.00
   14   16   18      4.54      0.00
   15   15   18      1.97      0.00
   15   17   18     -1.71      0.00
    0   16   18     -8.12      0.00
   16   16   18      0.50      0.00
   17   17   18     -9.56      0.00
    0   18   18     11.52      0.00
    2   18   18    -18.51      0.00
    4   18   18     10.34      0.00
    6   18   18     -5.74      0.00
    8   18   18     10.95      0.00
   10   18   18    -15.57      0.00
   12   18   18     -4.12      0.00
   14   18   18      4.40      0.00
   16   18   18     -3.64      0.00
   18   18   18    -16.99      0.00
    0    1   19    126.05      0.00
    1    2   19   -118.40      0.00
    1    4   19    -42.63      0.00
    1    6   19     22.61      0.00
    1    8   19    -22.30      0.00
    1   10   19      3.53      0.00
    1   12   19      3.48      0.00
    1   14   19      4.93      0.00
    1   16   19     -4.48      0.00
    1   18   19    -15.09      0.00
    2    3   19     -0.44      0.00
    2    5   19     15.69      0.00
    2    7   19    -11.99      0.00
    2    9   19    -19.91      0.00
    2   11   19     -5.50      0.00
    2   13   19     14.00      0.00
    2   15   19     -4.35      0.00
    2   17   19      5.73      0.00
    0    3   19    -27.18      0.00
    3    4   19     14.89      0.00
    3    6   19    -16.59      0.00
    3    8   19      5.72      0.00
    3   10   19     13.69      0.00
    3   12   19     10.80      0.00
    3   14   19      6.22      0.00
    3   16   19     -2.99      0.00
    3   18   19     20.02      0.00
    4    5   19      0.95      0.00
    4    7   19      6.83      0.00
    4    9   19      6.53      0.00
    4   11   19    -10.41      0.00
    4   13   19    -10.64      0.00
    4   15   19     -5.95      0.00
    4   17   19      9.04      0.00
    0    5   19    -43.56      0.00
    5    6   19     -0.81      0.00
    5    8   19    -10.23      0.00
    5   10   19     25.85      0.00
    5   12   19     -9.92      0.00
    5   14   19    -19.78      0.00
    5   16   19     25.25      0.00
    5   18   19     15.94      0.00
    6    7   19     -8.96      0.00
    6    9   19    -15.87      0.00
    6   11   19     -6.68      0.00
    6   13   19      7.61      0.00
    6   15   19    -11.83      0.00
    6   17   19      0.71      0.00
    0    7   19     11.62      0.00
    7    8   19     -0.26      0.00
    7   10   19      1.99      0.00
    7   12   19     -9.48      0.00
    7   14   19     15.81      0.00
    7   16   19     -5.46      0.00
    7   18   19    -15.28      0.00
    8    9   19     12.56      0.00
    8   11   19     16.40      0.00
    8   13   19    -10.85      0.00
    8   15   19      0.49      0.00
    8   17   19     -3.61      0.00
    0    9   19     20.26      0.00
    9   10   19    -10.72      0.00
    9   12   19     -8.82      0.00
    9   14   19     -2.93      0.00
    9   16   19     -2.15      0.00
    9   18   19     -6.13      0.00
   10   11   19      8.20      0.00
   10   13   19      5.17      0.00
   10   15   19      3.31      0.00
   10   17   19     -0.09      0.00
    0   11   19     -6.45      0.00
   11   12   19    -16.65      0.00
   11   14   19     -3.35      0.00
   11   16   19      1.43      0.00
   11   18   19      0.29      0.00
   12   13   19      3.82      0.00
   12   15   19     -8.31      0.00
   12   17   19     -0.15      0.00
    0   13   19     -6.90      0.00
   13   14   19     -2.28      0.00
   13   16   19    -12.52      0.00
   13   18   19      0.64      0.00
   14   15   19      0.60      0.00
   14   17   19      5.25      0.00
    0   15   19      3.20      0.00
   15   16   19     11.45      0.00
   15   18   19     -6.83      0.00
   16   17   19      2.25      0.00
    0   17   19      3.49      0.00
   17   18   19     -3.10      0.00
    0   19   19      5.91      0.00
    2   19   19     -8.68      0.00
    4   19   19     11.93      0.00
    6   19   19      4.84      0.00
    8   19   19      4.42      0.00
   10   19   19      1.53      0.00
   12   19   19      1.05      0.00
   14   19   19     -5.37      0.00
   16   19   19      0.58      0.00
   18   19   19     14.41      0.00
    0    0   20    127.76      0.00
    1    1   20    -10.22      0.00
    1    3   20      5.78      0.00
    1    5   20     -6.13      0.00
    1    7   20      0.00      0.00
    1    9   20     -2.46      0.00
    1   11   20      3.81      0.00
    1   13   20     -1.96      0.00
    1   15   20     19.36      0.00
    1   17   20      5.13      0.00
    1   19   20     -3.45      0.00
    0    2   20    -33.83      0.00
    2    2   20    -19.84      0.00
    2    4   20      4.10      0.00
    2    6   20     -4.84      0.00
    2    8   20      1.08      0.00
    2   10   20      8.99      0.00
    2   12   20    -24.78      0.00
    2   14   20     -2.12      0.00
    2   16   20    -19.68      0.00
    2   18   20      3.65      0.00
    3    3   20    -11.58      0.00
    3    5   20     23.67      0.00
    3    7   20     12.80      0.00
    3    9   20     -6.84      0.00
    3   11   20     16.73      0.00
    3   13   20      0.65      0.00
    3   15   20    -18.36      0.00
    3   17   20    -18.81      0.00
    3   19   20     -9.67      0.00
    0    4   20     50.91      0.00
    4    4   20    -29.91      0.00
    4    6   20    -14.94      0.00
    4    8   20     -1.12      0.00
    4   10   20     -8.37      0.00
    4   12   20      9.41      0.00
    4   14   20     13.10      0.00
    4   16   20     -5.33      0.00
    4   18   20      4.64      0.00
    5    5   20     21.01      0.00
    5    7   20     19.14      0.00
    5    9   20     -8.78      0.00
    5   11   20     -1.26      0.00
    5   13   20     -1.70      0.00
    5   15   20    -27.02      0.00
    5   17   20     -4.48      0.00
    5   19   20     -1.77      0.00
    0    6   20     -1.15      0.00
    6    6   20     24.65      0.00
    6    8   20     -9.38      0.00
    6   10   20     -9.23      0.00
    6   12   20     -2.08      0.00
    6   14   20     -9.70      0.00
    6   16   20      0.90      0.00
    6   18   20     -8.61      0.00
    7    7   20    -23.61      0.00
    7    9   20      3.89      0.00
    7   11   20     10.00      0.00
    7   13   20     -6.82      0.00
    7   15   20    -10.30      0.00
    7   17   20    -10.90      0.00
    7   19   20     -3.83      0.00
    0    8   20    -14.76      0.00
    8    8   20      2.10      0.00
    8   10   20      0.93      0.00
    8   12   20     17.20      0.00
    8   14   20      4.27      0.00
    8   16   20     -4.36      0.00
    8   18   20      0.53      0.00
    9    9   20     -0.65      0.00
    9   11   20      4.28      0.00
    9   13   20      2.45      0.00
    9   15   20     -2.48      0.00
    9   17   20      1.16      0.00
    9   19   20      1.82      0.00
    0   10   20     -3.26      0.00
   10   10   20     10.77      0.00
   10   12   20     10.84      0.00
   10   14   20     -9.06      0.00
   10   16   20     -9.66      0.00
   10   18   20      6.13      0.00
   11   11   20     -2.03      0.00
   11   13   20     -0.82      0.00
   11   15   20      2.17      0.00
   11   17   20     -1.75      0.00
   11   19   20     -2.39      0.00
    0   12   20     26.99      0.00
   12   12   20      0.95      0.00
   12   14   20     -1.78      0.00
   12   16   20     -7.53      0.00
   12   18   20      0.56      0.00
   13   13   20    -10.22      0.00
   13   15   20      1.53      0.00
   13   17   20      9.37      0.00
   13   19   20     -4.47      0.00
    0   14   20     -0.07      0.00
   14   14   20     -7.48      0.00
   14   16   20    -10.74      0.00
   14   18   20      1.18      0.00
   15   15   20      8.63      0.00
   15   17   20    -12.80      0.00
   15   19   20     -8.64      0.00
    0   16   20      4.91      0.00
   16   16   20    -15.51      0.00
   16   18   20     -4.62      0.00
   17   17   20      0.11      0.00
   17   19   20      3.35      0.00
    0   18   20      4.88      0.00
   18   18   20    -14.32      0.00
   19   19   20     11.25      0.00
    0   20   20     27.73      0.00
    2   20   20    -17.58      0.00
    4   20   20     13.21      0.00
    6   20   20     -5.92      0.00
    8   20   20      1.69      0.00
   10   20   20     -4.12      0.00
   12   20   20      1.72      0.00
   14   20   20     13.41      0.00
   16   20   20     14.67      0.00
   18   20   20     -6.57      0.00
   20   20   20      5.69      0.00
    0    1   21     -6.32      0.00
    1    2   21      1.13      0.00
    1    4   21      4.20      0.00
    1    6   21      3.06      0.00
    1    8   21      6.72      0.00
    1   10   21     -1.55      0.00
    1   12   21      6.81      0.00
    1   14   21    -14.33      0.00
    1   16   21     -8.70      0.00
    1   18   21    -10.57      0.00
    1   20   21      3.75      0.00
    2    3   21    -12.94      0.00
    2    5   21    -10.21      0.00
    2    7   21    -12.31      0.00
    2    9   21     -1.14      0.00
    2   11   21     -8.42      0.00
    2   13   21     -2.22      0.00
    2   15   21    -16.66      0.00
    2   17   21     -5.90      0.00
    2   19   21     -0.61      0.00
    0    3   21    -27.58      0.00
    3    4   21      5.10      0.00
    3    6   21    -10.58      0.00
    3    8   21      7.09      0.00
    3   10   21    -11.48      0.00
    3   12   21     -0.68      0.00
    3   14   21      1.51      0.00
    3   16   21      9.33      0.00
    3   18   21     15.98      0.00
    3   20   21     -6.25      0.00
    4    5   21    -10.87      0.00
    4    7   21     17.78      0.00
    4    9   21      0.85      0.00
    4   11   21      9.31      0.00
    4   13   21      6.38      0.00
    4   15   21     13.22      0.00
    4   17   21     -1.06      0.00
    4   19   21      7.88      0.00
    0    5   21     22.01      0.00
    5    6   21    -21.44      0.00
    5    8   21      9.83      0.00
    5   10   21     -9.52      0.00
    5   12   21      1.34      0.00
    5   14   21     -1.27      0.00
    5   16   21     -1.65      0.00
    5   18   21     -4.02      0.00
    5   20   21      3.30      0.00
    6    7   21     -5.41      0.00
    6    9   21     10.86      0.00
    6   11   21      4.63      0.00
    6   13   21     -2.83      0.00
    6   15   21      0.74      0.00
    6   17   21      2.03      0.00
    6   19   21     -3.69      0.00
    0    7   21      2.10      0.00
    7    8   21      7.89      0.00
    7   10   21      1.41      0.00
    7   12   21    -18.11      0.00
    7   14   21     -2.09      0.00
    7   16   21      8.58      0.00
    7   18   21     -4.36      0.00
    7   20   21    -10.47      0.00
    8    9   21     -7.32      0.00
    8   11   21     -6.03      0.00
    8   13   21      6.19      0.00
    8   15   21     10.80      0.00
    8   17   21     -4.48      0.00
    8   19   21      0.81      0.00
    0    9   21     -4.15      0.00
    9   10   21      6.26      0.00
    9   12   21     -0.45      0.00
    9   14   21     -0.15      0.00
    9   16   21     -0.47      0.00
    9   18   21      1.94      0.00
    9   20   21     -1.47      0.00
   10   11   21      2.90      0.00
   10   13   21     -2.30      0.00
   10   15   21     -3.09      0.00
   10   17   21      4.91      0.00
   10   19   21      1.18      0.00
    0   11   21     -5.93      0.00
   11   12   21      4.11      0.00
   11   14   21      2.51      0.00
   11   16   21     -5.02      0.00
   11   18   21      9.32      0.00
   11   20   21     -2.51      0.00
   12   13   21     -1.21      0.00
   12   15   21      9.33      0.00
   12   17   21     -2.00      0.00
   12   19   21      6.20      0.00
    0   13   21      6.44      0.00
   13   14   21      3.43      0.00
   13   16   21     11.79      0.00
   13   18   21      4.73      0.00
   13   20   21     -0.79      0.00
   14   15   21    -10.60      0.00
   14   17   21      6.10      0.00
   14   19   21     -0.48      0.00
    0   15   21      8.79      0.00
   15   16   21      6.51      0.00
   15   18   21     -7.22      0.00
   15   20   21     -1.99      0.00
   16   17   21      4.42      0.00
   16   19   21      1.58      0.00
    0   17   21      5.85      0.00
   17   18   21     -8.12      0.00
   17   20   21      4.85      0.00
   18   19   21      0.11      0.00
    0   19   21     -1.54      0.00
   19   20   21     -2.32      0.00
    0   21   21    -16.49      0.00
    2   21   21     -5.48      0.00
    4   21   21      8.37      0.00
    6   21   21    -12.44      0.00
    8   21   21     -0.76      0.00
   10   21   21     -7.84      0.00
   12   21   21     11.57      0.00
   14   21   21     -5.70      0.00
   16   21   21      6.78      0.00
   18   21   21      7.72      0.00
   20   21   21     -1.30      0.00
    0    0   22    -48.16      0.00
    1    1   22     17.11      0.00
    1    3   22      6.80      0.00
    1    5   22    -12.85      0.00
    1    7   22      4.11      0.00
    1    9   22      6.83      0.00
    1   11   22      9.97      0.00
    1   13   22      2.17      0.00
    1   15   22     -0.75      0.00
    1   17   22     11.77      0.00
    1   19   22      0.74      0.00
    1   21   22     -4.85      0.00
    0    2   22    -19.52      0.00
    2    2   22      2.49      0.00
    2    4   22      3.58      0.00
    2    6   22      7.32      0.00
    2    8   22    -22.55      0.00
    2   10   22      0.57      0.00
    2   12   22     -2.82      0.00
    2   14   22      8.27      0.00
    2   16   22    -16.72      0.00
    2   18   22     10.42      0.00
    2   20   22      3.06      0.00
    3    3   22     -5.77      0.00
    3    5   22     -5.61      0.00
    3    7   22     -4.98      0.00
    3    9   22      3.06      0.00
    3   11   22     -1.43      0.00
    3   13   22      2.62      0.00
    3   15   22     20.46      0.00
    3   17   22      1.14      0.00
    3   19   22     -2.50      0.00
    3   21   22      4.65      0.00
    0    4   22     -1.56      0.00
    4    4   22     -6.53      0.00
    4    6   22     24.46      0.00
    4    8   22     -8.64      0.00
    4   10   22    -21.29      0.00
    4   12   22     -2.30      0.00
    4   14   22     -1.35      0.00
    4   16   22      9.98      0.00
    4   18   22     -1.00      0.00
    4   20   22      4.68      0.00
    5    5   22     -3.66      0.00
    5    7   22      7.89      0.00
    5    9   22     -2.29      0.00
    5   11   22      1.92      0.00
    5   13   22     -4.22      0.00
    5   15   22     15.54      0.00
    5   17   22      6.80      0.00
    5   19   22     -1.31      0.00
    5   21   22      6.64      0.00
    0    6   22     20.16      0.00
    6    6   22     -3.28      0.00
    6    8   22     -6.85      0.00
    6   10   22      3.70      0.00
    6   12   22     15.84      0.00
    6   14   22      4.35      0.00
    6   16   22     -2.65      0.00
    6   18   22      1.81      0.00
    6   20   22     -0.86      0.00
    7    7   22      5.57      0.00
    7    9   22      1.70      0.00
    7   11   22     -3.40      0.00
    7   13   22     26.05      0.00
    7   15   22     11.83      0.00
    7   17   22      5.91      0.00
    7   19   22     -9.62      0.00
    7   21   22     -8.61      0.00
    0    8   22      7.07      0.00
    8    8   22     14.79      0.00
    8   10   22    -10.50      0.00
    8   12   22      6.06      0.00
    8   14   22     -5.18      0.00
    8   16   22     -2.71      0.00
    8   18   22      7.62      0.00
    8   20   22      5.39      0.00
    9    9   22      4.71      0.00
    9   11   22      7.21      0.00
    9   13   22     -7.35      0.00
    9   15   22      3.86      0.00
    9   17   22     -4.47      0.00
    9   19   22     -3.27      0.00
    9   21   22      4.70      0.00
    0   10   22     -3.36      0.00
   10   10   22    -12.04      0.00
   10   12   22    -15.86      0.00
   10   14   22     -2.90      0.00
   10   16   22     -1.08      0.00
   10   18   22     -5.18      0.00
   10   20   22     -6.26      0.00
   11   11   22    -15.57      0.00
   11   13   22     -0.33      0.00
   11   15   22     -3.24      0.00
   11   17   22     -0.06      0.00
   11   19   22     -0.26      0.00
   11   21   22     -3.61      0.00
    0   12   22      4.94      0.00
   12   12   22      1.38      0.00
   12   14   22     11.70      0.00
   12   16   22     -4.23      0.00
   12   18   22     -2.66      0.00
   12   20   22      9.65      0.00
   13   13   22      4.25      0.00
   13   15   22      0.08      0.00
   13   17   22     -3.80      0.00
   13   19   22     -0.11      0.00
   13   21   22     -4.73      0.00
    0   14   22      2.75      0.00
   14   14   22     -1.06      0.00
   14   16   22     -3.51      0.00
   14   18   22    -10.28      0.00
   14   20   22     -1.88      0.00
   15   15   22    -10.50      0.00
   15   17   22      6.89      0.00
   15   19   22      2.58      0.00
   15   21   22     -6.83      0.00
    0   16   22      7.06      0.00
   16   16   22     -9.04      0.00
   16   18   22     -9.86      0.00
   16   20   22     -3.79      0.00
   17   17   22     -1.40      0.00
   17   19   22     -6.83      0.00
   17   21   22      1.93      0.00
    0   18   22      7.12      0.00
   18   18   22     -7.69      0.00
   18   20   22      4.85      0.00
   19   19   22     15.84      0.00
   19   21   22     -7.75      0.00
    0   20   22      8.06      0.00
   20   20   22      9.86      0.00
   21   21   22     -4.69      0.00
    0   22   22    -11.33      0.00
    2   22   22      0.12      0.00
    4   22   22     -7.60      0.00
    6   22   22      6.88      0.00
    8   22   22     13.46      0.00
   10   22   22      0.22      0.00
   12   22   22     14.78      0.00
   14   22   22      2.94      0.00
   16   22   22    -10.97      0.00
   18   22   22      3.30      0.00
   20   22   22    -12.96      0.00
   22   22   22     -2.27      0.00
    0    1   23     -6.67      0.00
    1    2   23      8.16      0.00
    1    4   23     11.59      0.00
    1    6   23    -10.51      0.00
    1    8   23     -0.58      0.00
    1   10   23     -3.76      0.00
    1   12   23      4.40      0.00
    1   14   23     11.77      0.00
    1   16   23     -3.27      0.00
    1   18   23      5.48      0.00
    1   20   23    -12.08      0.00
    1   22   23     -4.70      0.00
    2    3   23     -9.10      0.00
    2    5   23     -4.81      0.00
    2    7   23      2.09      0.00
    2    9   23    -14.97      0.00
    2   11   23      5.12      0.00
    2   13   23      3.79      0.00
    2   15   23     -5.76      0.00
    2   17   23     -3.58      0.00
    2   19   23      0.89      0.00
    2   21   23    -11.99      0.00
    0    3   23     12.15      0.00
    3    4   23    -11.16      0.00
    3    6   23     -1.08      0.00
    3    8   23     -8.15      0.00
    3   10   23      5.71      0.00
    3   12   23     -4.95      0.00
    3   14   23     -7.61      0.00
    3   16   23     -3.34      0.00
    3   18   23     -4.40      0.00
    3   20   23     11.09      0.00
    3   22   23      2.77      0.00
    4    5   23      0.55      0.00
    4    7   23      1.81      0.00
    4    9   23      1.10      0.00
    4   11   23      8.43      0.00
    4   13   23     10.09      0.00
    4   15   23      8.25      0.00
    4   17   23     17.29      0.00
    4   19   23      0.18      0.00
    4   21   23      9.61      0.00
    0    5   23    -18.72      0.00
    5    6   23     -4.58      0.00
    5    8   23     14.08      0.00
    5   10   23      1.92      0.00
    5   12   23     -6.12      0.00
    5   14   23      2.89      0.00
    5   16   23     -2.83      0.00
    5   18   23      7.32      0.00
    5   20   23     -6.03      0.00
    5   22   23     -2.73      0.00
    6    7   23    -13.89      0.00
    6    9   23      0.12      0.00
    6   11   23     -5.93      0.00
    6   13   23     -3.05      0.00
    6   15   23     -4.21      0.00
    6   17   23     -4.37      0.00
    6   19   23      4.97      0.00
    6   21   23     -7.07      0.00
    0    7   23      0.45      0.00
    7    8   23      5.18      0.00
    7   10   23      2.10      0.00
    7   12   23     10.64      0.00
    7   14   23     -5.77      0.00
    7   16   23     -1.57      0.00
    7   18   23      8.25      0.00
    7   20   23      2.09      0.00
    7   22   23     15.33      0.00
    8    9   23      3.86      0.00
    8   11   23     -2.09      0.00
    8   13   23      4.07      0.00
    8   15   23      0.22      0.00
    8   17   23      2.07      0.00
    8   19   23     -0.53      0.00
    8   21   23     -0.79      0.00
    0    9   23     14.11      0.00
    9   10   23      9.47      0.00
    9   12   23     -4.97      0.00
    9   14   23    -10.43      0.00
    9   16   23      1.32      0.00
    9   18   23     -0.02      0.00
    9   20   23      0.85      0.00
    9   22   23    -10.67      0.00
   10   11   23      2.19      0.00
   10   13   23     -3.04      0.00
   10   15   23     -3.20      0.00
   10   17   23     -6.13      0.00
   10   19   23     -1.34      0.00
   10   21   23     -0.20      0.00
    0   11   23      7.60      0.00
   11   12   23      9.19      0.00
   11   14   23      0.55      0.00
   11   16   23     -0.83      0.00
   11   18   23    -10.06      0.00
   11   20   23      2.01      0.00
   11   22   23      1.41      0.00
   12   13   23     -9.58      0.00
   12   15   23     -4.25      0.00
   12   17   23      8.91      0.00
   12   19   23      0.80      0.00
   12   21   23      1.03      0.00
    0   13   23     -8.30      0.00
   13   14   23     -3.98      0.00
   13   16   23      8.12      0.00
   13   18   23     -9.42      0.00
   13   20   23      8.48      0.00
   13   22   23     -0.36      0.00
   14   15   23     -8.16      0.00
   14   17   23     -2.95      0.00
   14   19   23    -15.80      0.00
   14   21   23     -5.52      0.00
    0   15   23      2.12      0.00
   15   16   23     -3.14      0.00
   15   18   23     14.64      0.00
   15   20   23      7.01      0.00
   15   22   23     -6.90      0.00
   16   17   23     -7.70      0.00
   16   19   23      2.44      0.00
   16   21   23      4.26      0.00
    0   17   23     42.86      0.00
   17   18   23      8.13      0.00
   17   20   23     -0.35      0.00
   17   22   23     -0.97      0.00
   18   19   23     -0.86      0.00
   18   21   23     -4.23      0.00
    0   19   23      2.91      0.00
   19   20   23      0.60      0.00
   19   22   23     -5.75      0.00
   20   21   23      2.77      0.00
    0   21   23      8.86      0.00
   21   22   23     -2.56      0.00
    0   23   23      3.86      0.00
    2   23   23    -20.29      0.00
    4   23   23     26.41      0.00
    6   23   23     -5.68      0.00
    8   23   23     -7.21      0.00
   10   23   23     -2.22      0.00
   12   23   23      0.43      0.00
   14   23   23      3.11      0.00
   16   23   23      9.81      0.00
   18   23   23      1.22      0.00
   20   23   23      0.07      0.00
   22   23   23     -0.01      0.00
    0    0   24    -24.32      0.00
    1    1   24     -0.65      0.00
    1    3   24     -3.11      0.00
    1    5   24      7.76      0.00
    1    7   24    -11.15      0.00
    1    9   24     -6.72      0.00
    1   11   24      3.52      0.00
    1   13   24      1.41      0.00
    1   15   24    -15.50      0.00
    1   17   24      3.89      0.00
    1   19   24      6.58      0.00
    1   21   24      3.39      0.00
    1   23   24     -8.77      0.00
    0    2   24     10.88      0.00
    2    2   24     -3.54      0.00
    2    4   24     -0.13      0.00
    2    6   24    -14.64      0.00
    2    8   24     14.10      0.00
    2   10   24     -0.56      0.00
    2   12   24     10.59      0.00
    2   14   24      1.28      0.00
    2   16   24     -5.11      0.00
    2   18   24     -6.08      0.00
    2   20   24     -5.49      0.00
    2   22   24    -13.85      0.00
    3    3   24      0.32      0.00
    3    5   24     -4.49      0.00
    3    7   24      0.40      0.00
    3    9   24      1.00      0.00
    3   11   24     -6.64      0.00
    3   13   24     -3.06      0.00
    3   15   24      5.18      0.00
    3   17   24      2.46      0.00
    3   19   24     -0.44      0.00
    3   21   24      7.94      0.00
    3   23   24     -4.86      0.00
    0    4   24     -0.24      0.00
    4    4   24     10.75      0.00
    4    6   24      4.45      0.00
    4    8   24     10.23      0.00
    4   10   24      4.01      0.00
    4   12   24     -2.20      0.00
    4   14   24      4.26      0.00
    4   16   24      9.80      0.00
    4   18   24      2.92      0.00
    4   20   24      6.78      0.00
    4   22   24      5.45      0.00
    5    5   24    -12.99      0.00
    5    7   24     13.92      0.00
    5    9   24      4.81      0.00
    5   11   24     10.98      0.00
    5   13   24     -2.09      0.00
    5   15   24      4.05      0.00
    5   17   24      4.21      0.00
    5   19   24     -0.83      0.00
    5   21   24      1.13      0.00
    5   23   24      5.51      0.00
    0    6   24     28.90      0.00
    6    6   24     11.61      0.00
    6    8   24      3.38      0.00
    6   10   24    -15.88      0.00
    6   12   24     -9.32      0.00
    6   14   24      2.10      0.00
    6   16   24      1.00      0.00
    6   18   24      3.09      0.00
    6   20   24     -4.25      0.00
    6   22   24      3.72      0.00
    7    7   24     -5.52      0.00
    7    9   24     -1.47      0.00
    7   11   24      2.25      0.00
    7   13   24      7.17      0.00
    7   15   24     -4.64      0.00
    7   17   24      0.98      0.00
    7   19   24      0.02      0.00
    7   21   24      5.66      0.00
    7   23   24     -0.37      0.00
    0    8   24     14.14      0.00
    8    8   24     -9.09      0.00
    8   10   24     11.81      0.00
    8   12   24      6.19      0.00
    8   14   24     -5.39      0.00
    8   16   24     -4.42      0.00
    8   18   24     -8.37      0.00
    8   20   24    -11.93      0.00
    8   22   24     11.43      0.00
    9    9   24     -6.74      0.00
    9   11   24      1.83      0.00
    9   13   24     -5.69      0.00
    9   15   24     16.55      0.00
    9   17   24    -10.57      0.00
    9   19   24      0.80      0.00
    9   21   24      6.29      0.00
    9   23   24      3.52      0.00
    0   10   24     -0.05      0.00
   10   10   24     -9.21      0.00
   10   12   24     -3.92      0.00
   10   14   24      5.04      0.00
   10   16   24     -4.54      0.00
   10   18   24     -6.44      0.00
   10   20   24      2.86      0.00
   10   22   24     -7.12      0.00
   11   11   24     -0.23      0.00
   11   13   24      4.30      0.00
   11   15   24     -4.07      0.00
   11   17   24      8.08      0.00
   11   19   24      3.73      0.00
   11   21   24      0.01      0.00
   11   23   24      2.12      0.00
    0   12   24      3.27      0.00
   12   12   24     13.45      0.00
   12   14   24     -1.06      0.00
   12   16   24    -14.47      0.00
   12   18   24     -0.73      0.00
   12   20   24     11.33      0.00
   12   22   24     -0.37      0.00
   13   13   24      2.65      0.00
   13   15   24      2.89      0.00
   13   17   24     -0.73      0.00
   13   19   24      3.73      0.00
   13   21   24      1.62      0.00
   13   23   24      1.94      0.00
    0   14   24      7.43      0.00
   14   14   24      5.52      0.00
   14   16   24     -0.69      0.00
   14   18   24     -7.08      0.00
   14   20   24      6.93      0.00
   14   22   24     -1.23      0.00
   15   15   24     -0.48      0.00
   15   17   24      1.30      0.00
   15   19   24     -3.35      0.00
   15   21   24      3.07      0.00
   15   23   24      3.33      0.00
    0   16   24      2.98      0.00
   16   16   24     -4.98      0.00
   16   18   24      6.03      0.00
   16   20   24     13.76      0.00
   16   22   24     -1.79      0.00
   17   17   24    -13.77      0.00
   17   19   24      4.77      0.00
   17   21   24     -2.14      0.00
   17   23   24     -6.49      0.00
    0   18   24     13.46      0.00
   18   18   24      4.57      0.00
   18   20   24     -4.32      0.00
   18   22   24      1.19      0.00
   19   19   24      4.24      0.00
   19   21   24      2.67      0.00
   19   23   24      2.98      0.00
    0   20   24      5.14      0.00
   20   20   24     10.38      0.00
   20   22   24      3.21      0.00
   21   21   24      0.21      0.00
   21   23   24     -1.31      0.00
    0   22   24      9.96      0.00
   22   22   24     -2.39      0.00
   23   23   24      1.14      0.00
    0   24   24     -3.75      0.00
    2   24   24     -2.34      0.00
    4   24   24      0.52      0.00
    6   24   24    -14.54      0.00
    8   24   24      3.32      0.00
   10   24   24      0.92      0.00
   12   24   24     30.09      0.00
   14   24   24     -5.31      0.00
   16   24   24    -19.03      0.00
   18   24   24    -10.90      0.00
   20   24   24     -7.51      0.00
   22   24   24     -4.41      0.00
   24   24   24      9.66      0.00
    0    1   25     -3.55      0.00
    1    2   25     -1.67      0.00
    1    4   25     -0.46      0.00
    1    6   25     11.52      0.00
    1    8   25     -5.65      0.00
    1   10   25     10.29      0.00
    1   12   25    -24.39      0.00
    1   14   25     -9.44      0.00
    1   16   25     -2.14      0.00
    1   18   25     -3.35      0.00
    1   20   25      4.76      0.00
    1   22   25      4.89      0.00
    1   24   25     -1.16      0.00
    2    3   25      3.79      0.00
    2    5   25      2.64      0.00
    2    7   25      5.94      0.00
    2    9   25    -10.81      0.00
    2   11   25      7.10      0.00
    2   13   25    -11.31      0.00
    2   15   25      8.27      0.00
    2   17   25     -5.81      0.00
    2   19   25      5.98      0.00
    2   21   25     -5.53      0.00
    2   23   25     -3.89      0.00
    0    3   25     -2.15      0.00
    3    4   25     -0.72      0.00
    3    6   25     -5.42      0.00
    3    8   25    -10.39      0.00
    3   10   25      8.01      0.00
    3   12   25      2.68      0.00
    3   14   25     -6.53      0.00
    3   16   25      1.72      0.00
    3   18   25      5.10      0.00
    3   20   25     -0.27      0.00
    3   22   25      3.52      0.00
    3   24   25      8.06      0.00
    4    5   25     14.82      0.00
    4    7   25      3.06      0.00
    4    9   25      2.73      0.00
    4   11   25     -2.70      0.00
    4   13   25      3.23      0.00
    4   15   25     -6.81      0.00
    4   17   25     -1.17      0.00
    4   19   25     -7.89      0.00
    4   21   25      3.53      0.00
    4   23   25      3.46      0.00
    0    5   25     -0.25      0.00
    5    6   25     -4.42      0.00
    5    8   25      3.92      0.00
    5   10   25     -1.21      0.00
    5   12   25      0.45      0.00
    5   14   25     -2.40      0.00
    5   16   25     -8.00      0.00
    5   18   25     10.74      0.00
    5   20   25      2.32      0.00
    5   22   25    -12.25      0.00
    5   24   25      1.55      0.00
    6    7   25      5.26      0.00
    6    9   25     -2.72      0.00
    6   11   25      2.41      0.00
    6   13   25     -8.22      0.00
    6   15   25      7.13      0.00
    6   17   25     -1.65      0.00
    6   19   25      8.10      0.00
    6   21   25      1.83      0.00
    6   23   25     -2.41      0.00
    0    7   25     -6.98      0.00
    7    8   25     -2.89      0.00
    7   10   25     -2.90      0.00
    7   12   25      5.26      0.00
    7   14   25      6.88      0.00
    7   16   25     -2.02      0.00
    7   18   25     -5.36      0.00
    7   20   25      1.90      0.00
    7   22   25     -0.28      0.00
    7   24   25      4.84      0.00
    8    9   25     -4.34      0.00
    8   11   25     -6.62      0.00
    8   13   25     -6.63      0.00
    8   15   25     -5.98      0.00
    8   17   25      2.14      0.00
    8   19   25      3.83      0.00
    8   21   25     -4.02      0.00
    8   23   25    -10.87      0.00
    0    9   25      5.12      0.00
    9   10   25     -1.75      0.00
    9   12   25     -2.19      0.00
    9   14   25      0.96      0.00
    9   16   25      5.71      0.00
    9   18   25     -2.25      0.00
    9   20   25      2.55      0.00
    9   22   25    -10.96      0.00
    9   24   25     -4.14      0.00
   10   11   25      0.19      0.00
   10   13   25     22.90      0.00
   10   15   25     11.99      0.00
   10   17   25    -11.85      0.00
   10   19   25     -3.41      0.00
   10   21   25     -3.42      0.00
   10   23   25      1.68      0.00
    0   11   25      2.07      0.00
   11   12   25     -6.83      0.00
   11   14   25     -0.11      0.00
   11   16   25     -6.37      0.00
   11   18   25      1.63      0.00
   11   20   25     -3.48      0.00
   11   22   25     -2.31      0.00
   11   24   25     -2.43      0.00
   12   13   25      1.23      0.00
   12   15   25     -3.02      0.00
   12   17   25      1.90      0.00
   12   19   25     -5.03      0.00
   12   21   25      0.41      0.00
   12   23   25     -2.77      0.00
    0   13   25      3.17      0.00
   13   14   25     -6.32      0.00
   13   16   25     -2.59      0.00
   13   18   25      0.97      0.00
   13   20   25      9.09      0.00
   13   22   25      7.16      0.00
   13   24   25     -3.35      0.00
   14   15   25      7.86      0.00
   14   17   25      4.45      0.00
   14   19   25    -12.54      0.00
   14   21   25      6.31      0.00
   14   23   25     -6.24      0.00
    0   15   25     -6.74      0.00
   15   16   25      3.95      0.00
   15   18   25      8.39      0.00
   15   20   25     -0.60      0.00
   15   22   25      2.17      0.00
   15   24   25      6.20      0.00
   16   17   25      9.82      0.00
   16   19   25     -1.76      0.00
   16   21   25     -9.43      0.00
   16   23   25     -4.82      0.00
    0   17   25      1.27      0.00
   17   18   25     -3.77      0.00
   17   20   25     -2.50      0.00
   17   22   25      7.41      0.00
   17   24   25      0.15      0.00
   18   19   25      4.09      0.00
   18   21   25     -3.21      0.00
   18   23   25     -2.60      0.00
    0   19   25     -6.32      0.00
   19   20   25     -7.53      0.00
   19   22   25     -1.50      0.00
   19   24   25     -4.45      0.00
   20   21   25     -0.51      0.00
   20   23   25     -0.82      0.00
    0   21   25     11.66      0.00
   21   22   25     -3.67      0.00
   21   24   25     -4.26      0.00
   22   23   25     -3.87      0.00
    0   23   25     -3.95      0.00
   23   24   25     -1.56      0.00
    0   25   25      7.46      0.00
    2   25   25     -0.91      0.00
    4   25   25     -3.79      0.00
    6   25   25     14.17      0.00
    8   25   25     -0.38      0.00
   10   25   25    -12.46      0.00
   12   25   25     11.47      0.00
   14   25   25      2.10      0.00
   16   25   25      5.36      0.00
   18   25   25     -6.83      0.00
   20   25   25     -1.20      0.00
   22   25   25     -5.47      0.00
   24   25   25     -6.51      0.00
    0    0   26     17.28      0.00
    1    1   26    -21.06      0.00
    1    3   26     -6.78      0.00
    1    5   26     -6.48      0.00
    1    7   26      2.51      0.00
    1    9   26     -1.37      0.00
    1   11   26     -4.37      0.00
    1   13   26     -6.67      0.00
    1   15   26      7.49      0.00
    1   17   26      4.33      0.00
    1   19   26     -4.54      0.00
    1   21   26     -0.34      0.00
    1   23   26     -0.12      0.00
    1   25   26     -2.00      0.00
    0    2   26      8.54      0.00
    2    2   26     -2.13      0.00
    2    4   26    -12.83      0.00
    2    6   26    -15.20      0.00
    2    8   26      9.45      0.00
    2   10   26     -3.76      0.00
    2   12   26      9.44      0.00
    2   14   26     -9.26      0.00
    2   16   26     -1.80      0.00
    2   18   26      1.68      0.00
    2   20   26      7.45      0.00
    2   22   26     -7.75      0.00
    2   24   26      8.20      0.00
    3    3   26     -5.95      0.00
    3    5   26      5.98      0.00
    3    7   26      1.92      0.00
    3    9   26      2.11      0.00
    3   11   26      2.93      0.00
    3   13   26     -2.78      0.00
    3   15   26     -4.47      0.00
    3   17   26     -9.20      0.00
    3   19   26      1.27      0.00
    3   21   26     -2.20      0.00
    3   23   26      4.08      0.00
    3   25   26     -2.29      0.00
    0    4   26     14.10      0.00
    4    4   26      4.79      0.00
    4    6   26      4.79      0.00
    4    8   26      2.02      0.00
    4   10   26      0.74      0.00
    4   12   26     -0.73      0.00
    4   14   26     10.92      0.00
    4   16   26      7.54      0.00
    4   18   26      9.67      0.00
    4   20   26      7.82      0.00
    4   22   26      9.90      0.00
    4   24   26     -6.35      0.00
    5    5   26      4.75      0.00
    5    7   26      0.93      0.00
    5    9   26     -0.42      0.00
    5   11   26     -3.96      0.00
    5   13   26      7.00      0.00
    5   15   26     -2.24      0.00
    5   17   26     -2.79      0.00
    5   19   26      2.37      0.00
    5   21   26     -2.20      0.00
    5   23   26     -2.28      0.00
    5   25   26     11.00      0.00
    0    6   26     15.42      0.00
    6    6   26    -12.43      0.00
    6    8   26      2.46      0.00
    6   10   26    -14.97      0.00
    6   12   26     10.67      0.00
    6   14   26      6.80      0.00
    6   16   26      3.40      0.00
    6   18   26     -7.73      0.00
    6   20   26     -0.74      0.00
    6   22   26     -6.06      0.00
    6   24   26      1.22      0.00
    7    7   26     11.72      0.00
    7    9   26     -5.21      0.00
    7   11   26     -4.21      0.00
    7   13   26      4.50      0.00
    7   15   26      4.84      0.00
    7   17   26     -5.85      0.00
    7   19   26     -2.90      0.00
    7   21   26      7.14      0.00
    7   23   26     -1.95      0.00
    7   25   26      4.62      0.00
    0    8   26     -2.89      0.00
    8    8   26      9.67      0.00
    8   10   26     -2.26      0.00
    8   12   26      9.28      0.00
    8   14   26     14.27      0.00
    8   16   26     -6.23      0.00
    8   18   26     -4.80      0.00
    8   20   26      5.23      0.00
    8   22   26      2.67      0.00
    8   24   26      3.51      0.00
    9    9   26     -7.37      0.00
    9   11   26     -1.16      0.00
    9   13   26      9.04      0.00
    9   15   26     -6.13      0.00
    9   17   26      2.35      0.00
    9   19   26     -1.66      0.00
    9   21   26     -4.65      0.00
    9   23   26      2.10      0.00
    9   25   26     -1.30      0.00
    0   10   26     -9.74      0.00
   10   10   26    -10.44      0.00
   10   12   26      9.26      0.00
   10   14   26     -0.06      0.00
   10   16   26     -4.19      0.00
   10   18   26      7.05      0.00
   10   20   26      5.92      0.00
   10   22   26     -3.05      0.00
   10   24   26      0.39      0.00
   11   11   26      8.79      0.00
   11   13   26     -0.18      0.00
   11   15   26      8.54      0.00
   11   17   26      6.90      0.00
   11   19   26     -1.23      0.00
   11   21   26     11.65      0.00
   11   23   26     -7.37      0.00
   11   25   26     -4.74      0.00
    0   12   26      2.81      0.00
   12   12   26     -7.31      0.00
   12   14   26      6.04      0.00
   12   16   26     -5.54      0.00
   12   18   26     11.81      0.00
   12   20   26     -5.11      0.00
   12   22   26      9.81      0.00
   12   24   26     -3.96      0.00
   13   13   26     -0.47      0.00
   13   15   26      2.15      0.00
   13   17   26     11.32      0.00
   13   19   26    -13.00      0.00
   13   21   26    -10.41      0.00
   13   23   26     -0.42      0.00
   13   25   26     -5.22      0.00
    0   14   26     10.12      0.00
   14   14   26      7.56      0.00
   14   16   26     -9.59      0.00
   14   18   26      4.69      0.00
   14   20   26     -1.12      0.00
   14   22   26      3.63      0.00
   14   24   26     -3.50      0.00
   15   15   26    -18.14      0.00
   15   17   26     -0.09      0.00
   15   19   26      2.55      0.00
   15   21   26      2.07      0.00
   15   23   26     -1.11      0.00
   15   25   26     13.82      0.00
    0   16   26     -8.68      0.00
   16   16   26     11.63      0.00
   16   18   26     -2.21      0.00
   16   20   26      7.67      0.00
   16   22   26      1.40      0.00
   16   24   26     10.80      0.00
   17   17   26      4.26      0.00
   17   19   26     -1.68      0.00
   17   21   26     -6.27      0.00
   17   23   26     -3.61      0.00
   17   25   26     -7.73      0.00
    0   18   26    -11.32      0.00
   18   18   26    -19.45      0.00
   18   20   26     -2.32      0.00
   18   22   26     -0.21      0.00
   18   24   26      5.68      0.00
   19   19   26     -9.38      0.00
   19   21   26      0.34      0.00
   19   23   26     -3.46      0.00
   19   25   26      1.01      0.00
    0   20   26     -1.16      0.00
   20   20   26     -2.31      0.00
   20   22   26      2.57      0.00
   20   24   26     -4.52      0.00
   21   21   26      6.65      0.00
   21   23   26     -9.93      0.00
   21   25   26      8.46      0.00
    0   22   26     14.13      0.00
   22   22   26     21.19      0.00
   22   24   26     -1.79      0.00
   23   23   26     -4.81      0.00
   23   25   26      8.72      0.00
    0   24   26     -3.39      0.00
   24   24   26     12.22      0.00
    0   26   26     -0.97      0.00
    2   26   26     25.49      0.00
    4   26   26      4.30      0.00
    6   26   26     -0.52      0.00
    8   26   26     -4.94      0.00
   10   26   26     13.04      0.00
   12   26   26     -6.61      0.00
   14   26   26      0.14      0.00
   16   26   26      8.79      0.00
   18   26   26     -1.85      0.00
   20   26   26     -0.13      0.00
   22   26   26      4.32      0.00
    0    1   27     -0.75      0.00
    1    2   27      6.07      0.00
    1    4   27      5.25      0.00
    1    6   27    -10.90      0.00
    1    8   27      5.43      0.00
    1   10   27     -7.81      0.00
    1   12   27      3.17      0.00
    1   14   27    -12.72      0.00
    1   16   27     -4.05      0.00
    1   18   27      1.03      0.00
    1   20   27      3.79      0.00
    1   22   27     -1.52      0.00
    1   24   27      4.06      0.00
    1   26   27    -11.73      0.00
    2    3   27    -12.53      0.00
    2    5   27    -20.34      0.00
    2    7   27     -3.09      0.00
    2    9   27     -2.52      0.00
    2   11   27      1.16      0.00
    2   13   27     -7.22      0.00
    2   15   27      5.13      0.00
    2   17   27     -7.36      0.00
    2   19   27     -9.31      0.00
    2   21   27     -1.92      0.00
    2   23   27    -11.67      0.00
    2   25   27    -10.76      0.00
    0    3   27     13.55      0.00
    3    4   27      7.33      0.00
    3    6   27      1.65      0.00
    3    8   27      8.03      0.00
    3   10   27      2.51      0.00
    3   12   27     -2.45      0.00
    3   14   27     -3.62      0.00
    3   16   27     -2.97      0.00
    3   18   27      3.50      0.00
    3   20   27     -6.32      0.00
    3   22   27     -6.34      0.00
    3   24   27      6.26      0.00
    3   26   27      4.45      0.00
    4    5   27     10.10      0.00
    4    7   27      4.30      0.00
    4    9   27     -0.27      0.00
    4   11   27      2.34      0.00
    4   13   27      2.32      0.00
    4   15   27     -6.28      0.00
    4   17   27     -6.12      0.00
    4   19   27     -0.17      0.00
    4   21   27     -2.69      0.00
    4   23   27     -1.74      0.00
    4   25   27      2.00      0.00
    0    5   27      4.81      0.00
    5    6   27     -4.61      0.00
    5    8   27     -3.44      0.00
    5   10   27     -2.51      0.00
    5   12   27     -0.13      0.00
    5   14   27     -4.19      0.00
    5   16   27     -3.00      0.00
    5   18   27     -4.91      0.00
    5   20   27      3.04      0.00
    5   22   27      2.35      0.00
    5   24   27      1.64      0.00
    5   26   27      0.06      0.00
    6    7   27     -2.82      0.00
    6    9   27     -8.08      0.00
    6   11   27      4.78      0.00
    6   13   27      2.63      0.00
    6   15   27     -6.10      0.00
    6   17   27      8.30      0.00
    6   19   27     -2.50      0.00
    6   21   27     -5.88      0.00
    6   23   27     -2.45      0.00
    6   25   27     -0.34      0.00
    0    7   27     -1.73      0.00
    7    8   27      3.99      0.00
    7   10   27     -1.98      0.00
    7   12   27     -7.32      0.00
    7   14   27     -6.62      0.00
    7   16   27      4.07      0.00
    7   18   27      2.00      0.00
    7   20   27     -9.66      0.00
    7   22   27     -1.61      0.00
    7   24   27      5.55      0.00
    7   26   27     -5.27      0.00
    8    9   27     -2.78      0.00
    8   11   27      0.45      0.00
    8   13   27      8.27      0.00
    8   15   27     -3.73      0.00
    8   17   27    -11.56      0.00
    8   19   27      3.26      0.00
    8   21   27      4.00      0.00
    8   23   27    -13.12      0.00
    8   25   27      0.29      0.00
    0    9   27     -4.75      0.00
    9   10   27      1.80      0.00
    9   12   27      4.52      0.00
    9   14   27     -2.04      0.00
    9   16   27     -1.57      0.00
    9   18   27      3.76      0.00
    9   20   27      1.00      0.00
    9   22   27      6.44      0.00
    9   24   27     -5.27      0.00
    9   26   27     -2.78      0.00
   10   11   27      4.14      0.00
   10   13   27     -1.32      0.00
   10   15   27     -6.96      0.00
   10   17   27      3.00      0.00
   10   19   27     -3.40      0.00
   10   21   27     -3.09      0.00
   10   23   27     -4.40      0.00
   10   25   27     -1.02      0.00
    0   11   27    -11.16      0.00
   11   12   27      1.08      0.00
   11   14   27     -1.82      0.00
   11   16   27     -1.34      0.00
   11   18   27     15.51      0.00
   11   20   27      2.24      0.00
   11   22   27      1.40      0.00
   11   24   27     -9.69      0.00
   11   26   27     16.14      0.00
   12   13   27      0.30      0.00
   12   15   27      3.10      0.00
   12   17   27     -0.55      0.00
   12   19   27      5.48      0.00
   12   21   27      4.66      0.00
   12   23   27      4.16      0.00
   12   25   27      5.19      0.00
    0   13   27     22.34      0.00
   13   14   27      0.66      0.00
   13   16   27      1.94      0.00
   13   18   27      4.56      0.00
   13   20   27    -11.00      0.00
   13   22   27     -6.06      0.00
   13   24   27     -3.90      0.00
   13   26   27      2.90      0.00
   14   15   27     -1.75      0.00
   14   17   27     -1.37      0.00
   14   19   27     -0.98      0.00
   14   21   27     -4.90      0.00
   14   23   27      3.07      0.00
   14   25   27      1.38      0.00
    0   15   27      7.28      0.00
   15   16   27     -4.44      0.00
   15   18   27      0.15      0.00
   15   20   27     -0.70      0.00
   15   22   27      7.13      0.00
   15   24   27     -5.78      0.00
   15   26   27     14.20      0.00
   16   17   27      8.24      0.00
   16   19   27     -6.17      0.00
   16   21   27      4.62      0.00
   16   23   27     -1.85      0.00
   16   25   27     -6.56      0.00
    0   17   27     -9.09      0.00
   17   18   27     -7.68      0.00
   17   20   27    -10.38      0.00
   17   22   27      2.80      0.00
   17   24   27      2.88      0.00
   17   26   27     -0.23      0.00
   18   19   27      4.34      0.00
   18   21   27      8.79      0.00
   18   23   27      5.18      0.00
   18   25   27      2.13      0.00
    0   19   27     -6.81      0.00
   19   20   27      1.91      0.00
   19   22   27     -0.22      0.00
   19   24   27      1.13      0.00
   19   26   27      3.88      0.00
   20   21   27      3.06      0.00
   20   23   27     12.54      0.00
   20   25   27      0.25      0.00
    0   21   27      5.00      0.00
   21   22   27     -0.73      0.00
   21   24   27     -7.34      0.00
   21   26   27     -1.64      0.00
   22   23   27     -1.59      0.00
   22   25   27      6.11      0.00
    0   23   27     -0.99      0.00
   23   24   27      5.27      0.00
    0   25   27      0.84      0.00
    0   27   27    -14.38      0.00
    2   27   27     10.58      0.00
    4   27   27     -3.21      0.00
    6   27   27      6.63      0.00
    8   27   27     -5.35      0.00
   10   27   27      7.49      0.00
   12   27   27     -8.89      0.00
   14   27   27     -7.62      0.00
   16   27   27      2.87      0.00
   18   27   27      1.85      0.00
   20   27   27      6.12      0.00
    0    0   28      3.89      0.00
    1    1   28     17.57      0.00
    1    3   28     11.52      0.00
    1    5   28     -3.69      0.00
    1    7   28     -3.13      0.00
    1    9   28     -2.53      0.00
    1   11   28     -0.07      0.00
    1   13   28     -3.96      0.00
    1   15   28      1.24      0.00
    1   17   28     -3.84      0.00
    1   19   28      1.26      0.00
    1   21   28      1.80      0.00
    1   23   28     -6.73      0.00
    1   25   28     -8.05      0.00
    1   27   28     -2.04      0.00
    0    2   28    -15.37      0.00
    2    2   28    -10.97      0.00
    2    4   28      2.00      0.00
    2    6   28     14.59      0.00
    2    8   28      5.47      0.00
    2   10   28    -14.14      0.00
    2   12   28     -4.50      0.00
    2   14   28      5.02      0.00
    2   16   28     -9.26      0.00
    2   18   28      7.75      0.00
    2   20   28      5.95      0.00
    2   22   28      4.48      0.00
    2   24   28      8.43      0.00
    2   26   28     -2.55      0.00
    3    3   28      8.90      0.00
    3    5   28     -7.93      0.00
    3    7   28      3.58      0.00
    3    9   28     -2.59      0.00
    3   11   28      9.06      0.00
    3   13   28      0.38      0.00
    3   15   28      3.39      0.00
    3   17   28     -3.10      0.00
    3   19   28      9.43      0.00
    3   21   28     -1.92      0.00
    3   23   28      3.02      0.00
    3   25   28      5.11      0.00
    3   27   28     -0.49      0.00
    0    4   28      5.33      0.00
    4    4   28      2.45      0.00
    4    6   28     -1.73      0.00
    4    8   28      7.90      0.00
    4   10   28    -10.04      0.00
    4   12   28     -0.13      0.00
    4   14   28      0.83      0.00
    4   16   28     -5.61      0.00
    4   18   28      7.47      0.00
    4   20   28      6.10      0.00
    4   22   28      0.33      0.00
    4   24   28      5.88      0.00
    4   26   28      5.55      0.00
    5    5   28     -7.21      0.00
    5    7   28      0.23      0.00
    5    9   28      3.60      0.00
    5   11   28     -6.44      0.00
    5   13   28     -0.75      0.00
    5   15   28      1.83      0.00
    5   17   28     12.23      0.00
    5   19   28     -6.23      0.00
    5   21   28      9.57      0.00
    5   23   28     -2.75      0.00
    5   25   28      2.29      0.00
    5   27   28     -2.84      0.00
    0    6   28    -15.40      0.00
    6    6   28     12.02      0.00
    6    8   28      2.22      0.00
    6   10   28    -12.97      0.00
    6   12   28     -3.04      0.00
    6   14   28      3.31      0.00
    6   16   28     -7.55      0.00
    6   18   28      0.86      0.00
    6   20   28     -7.43      0.00
    6   22   28     -0.71      0.00
    6   24   28      0.21      0.00
    6   26   28     -5.67      0.00
    7    7   28      8.44      0.00
    7    9   28     -1.59      0.00
    7   11   28      4.99      0.00
    7   13   28     -0.98      0.00
    7   15   28     -2.05      0.00
    7   17   28      2.29      0.00
    7   19   28      1.72      0.00
    7   21   28     -7.08      0.00
    7   23   28     -1.54      0.00
    7   25   28     -6.85      0.00
    7   27   28     -3.03      0.00
    0    8   28     -5.29      0.00
    8    8   28      3.45      0.00
    8   10   28     -0.12      0.00
    8   12   28     -0.99      0.00
    8   14   28     -2.25      0.00
    8   16   28    -13.16      0.00
    8   18   28     13.26      0.00
    8   20   28     -4.12      0.00
    8   22   28      4.31      0.00
    8   24   28      5.31      0.00
    8   26   28      2.69      0.00
    9    9   28     16.27      0.00
    9   11   28     -5.27      0.00
    9   13   28      2.01      0.00
    9   15   28     -9.17      0.00
    9   17   28      0.06      0.00
    9   19   28      2.22      0.00
    9   21   28     -1.26      0.00
    9   23   28     -1.38      0.00
    9   25   28      0.94      0.00
    9   27   28      2.63      0.00
    0   10   28     -3.93      0.00
   10   10   28      6.79      0.00
   10   12   28     -3.51      0.00
   10   14   28      2.64      0.00
   10   16   28     -2.21      0.00
   10   18   28      7.21      0.00
   10   20   28     10.51      0.00
   10   22   28      2.12      0.00
   10   24   28      8.93      0.00
   10   26   28      5.36      0.00
   11   11   28      8.67      0.00
   11   13   28     -7.00      0.00
   11   15   28      4.10      0.00
   11   17   28     -3.96      0.00
   11   19   28      1.70      0.00
   11   21   28     -1.61      0.00
   11   23   28      2.91      0.00
   11   25   28     -7.19      0.00
   11   27   28      1.19      0.00
    0   12   28      3.77      0.00
   12   12   28     -1.86      0.00
   12   14   28      8.93      0.00
   12   16   28     -4.45      0.00
   12   18   28     -1.60      0.00
   12   20   28     -4.17      0.00
   12   22   28      3.24      0.00
   12   24   28     -4.15      0.00
   12   26   28      2.05      0.00
   13   13   28      3.21      0.00
   13   15   28    -11.03      0.00
   13   17   28      4.64      0.00
   13   19   28     -6.46      0.00
   13   21   28      5.85      0.00
   13   23   28      4.59      0.00
   13   25   28     -3.36      0.00
   13   27   28      0.20      0.00
    0   14   28      0.13      0.00
   14   14   28     -4.35      0.00
   14   16   28      4.41      0.00
   14   18   28     12.28      0.00
   14   20   28      3.20      0.00
   14   22   28      2.49      0.00
   14   24   28      0.12      0.00
   14   26   28      5.92      0.00
   15   15   28      0.50      0.00
   15   17   28      0.04      0.00
   15   19   28      7.43      0.00
   15   21   28     -5.29      0.00
   15   23   28    -14.27      0.00
   15   25   28     -0.67      0.00
   15   27   28     -4.48      0.00
    0   16   28      8.80      0.00
   16   16   28     -3.91      0.00
   16   18   28     -2.98      0.00
   16   20   28      1.11      0.00
   16   22   28      4.25      0.00
   16   24   28      6.90      0.00
   16   26   28     -0.92      0.00
   17   17   28      6.18      0.00
   17   19   28     -6.32      0.00
   17   21   28      1.19      0.00
   17   23   28     -3.69      0.00
   17   25   28    -11.64      0.00
   17   27   28     -3.74      0.00
    0   18   28      0.76      0.00
   18   18   28     -0.42      0.00
   18   20   28      9.17      0.00
   18   22   28      3.75      0.00
   18   24   28     -3.10      0.00
   18   26   28     -1.66      0.00
   19   19   28      7.03      0.00
   19   21   28     -2.40      0.00
   19   23   28      1.25      0.00
   19   25   28     -2.53      0.00
   19   27   28     -3.59      0.00
    0   20   28     -7.10      0.00
   20   20   28      8.20      0.00
   20   22   28     -5.11      0.00
   20   24   28      2.14      0.00
   20   26   28     -3.11      0.00
   21   21   28     -1.65      0.00
   21   23   28      1.53      0.00
   21   25   28     -5.76      0.00
    0   22   28      7.61      0.00
   22   22   28     13.67      0.00
   22   24   28     -5.32      0.00
   23   23   28     16.20      0.00
    0   24   28     -2.43      0.00
    0   26   28     11.22      0.00
    0   28   28     37.35      0.00
    2   28   28    -12.44      0.00
    4   28   28     -6.15      0.00
    6   28   28      8.22      0.00
    8   28   28      0.18      0.00
   10   28   28    -19.12      0.00
   12   28   28     -9.17      0.00
   14   28   28      7.46      0.00
   16   28   28    -12.15      0.00
   18   28   28      0.92      0.00
    0    1   29     11.42      0.00
    1    2   29     -9.65      0.00
    1    4   29      3.27      0.00
    1    6   29     -9.97      0.00
    1    8   29      0.39      0.00
    1   10   29     -6.05      0.00
    1   12   29     12.33      0.00
    1   14   29      2.19      0.00
    1   16   29      0.96      0.00
    1   18   29     -8.04      0.00
    1   20   29      2.71      0.00
    1   22   29     -7.19      0.00
    1   24   29      4.99      0.00
    1   26   29     12.47      0.00
    1   28   29      8.62      0.00
    2    3   29     -2.80      0.00
    2    5   29      1.33      0.00
    2    7   29     -9.34      0.00
    2    9   29     -4.14      0.00
    2   11   29      0.08      0.00
    2   13   29     -4.48      0.00
    2   15   29     -2.66      0.00
    2   17   29     -1.55      0.00
    2   19   29    -11.60      0.00
    2   21   29      2.59      0.00
    2   23   29     -0.36      0.00
    2   25   29     -5.03      0.00
    2   27   29     -1.99      0.00
    0    3   29      7.21      0.00
    3    4   29      8.40      0.00
    3    6   29     -8.16      0.00
    3    8   29     -3.99      0.00
    3   10   29     -9.27      0.00
    3   12   29      5.41      0.00
    3   14   29      0.35      0.00
    3   16   29     -0.38      0.00
    3   18   29     -0.36      0.00
    3   20   29      1.28      0.00
    3   22   29     -1.08      0.00
    3   24   29     -6.29      0.00
    3   26   29     -8.30      0.00
    3   28   29     -9.04      0.00
    4    5   29      4.42      0.00
    4    7   29      8.46      0.00
    4    9   29     -3.63      0.00
    4   11   29      7.56      0.00
    4   13   29      1.17      0.00
    4   15   29      4.70      0.00
    4   17   29    -11.01      0.00
    4   19   29     -4.92      0.00
    4   21   29     -4.99      0.00
    4   23   29     -4.19      0.00
    4   25   29      2.01      0.00
    4   27   29     -0.58      0.00
    0    5   29      7.01      0.00
    5    6   29      9.17      0.00
    5    8   29      2.27      0.00
    5   10   29     -3.42      0.00
    5   12   29      1.10      0.00
    5   14   29     -5.03      0.00
    5   16   29      4.54      0.00
    5   18   29      7.72      0.00
    5   20   29     -5.32      0.00
    5   22   29     -3.16      0.00
    5   24   29      8.83      0.00
    5   26   29      3.79      0.00
    5   28   29     -0.13      0.00
    6    7   29      5.42      0.00
    6    9   29     -1.02      0.00
    6   11   29      0.27      0.00
    6   13   29     -0.43      0.00
    6   15   29     -6.78      0.00
    6   17   29      2.58      0.00
    6   19   29      2.27      0.00
    6   21   29      1.78      0.00
    6   23   29      4.68      0.00
    6   25   29     10.65      0.00
    6   27   29      6.57      0.00
    0    7   29     15.31      0.00
    7    8   29      0.70      0.00
    7   10   29      1.44      0.00
    7   12   29      3.93      0.00
    7   14   29     -6.28      0.00
    7   16   29      1.77      0.00
    7   18   29      8.32      0.00
    7   20   29      2.01      0.00
    7   22   29     -4.14      0.00
    7   24   29     -4.33      0.00
    7   26   29      2.56      0.00
    7   28   29    -12.65      0.00
    8    9   29     -2.14      0.00
    8   11   29      3.84      0.00
    8   13   29     -5.44      0.00
    8   15   29      3.86      0.00
    8   17   29     -0.94      0.00
    8   19   29     12.92      0.00
    8   21   29     -4.06      0.00
    8   23   29     -1.35      0.00
    8   25   29     -0.80      0.00
    8   27   29    -10.63      0.00
    0    9   29      2.93      0.00
    9   10   29      4.78      0.00
    9   12   29     -4.71      0.00
    9   14   29      5.42      0.00
    9   16   29     -1.48      0.00
    9   18   29     -0.93      0.00
    9   20   29     -7.41      0.00
    9   22   29     -0.37      0.00
    9   24   29      1.56      0.00
    9   26   29      1.62      0.00
    9   28   29     -1.88      0.00
   10   11   29      4.40      0.00
   10   13   29     -2.13      0.00
   10   15   29     -7.18      0.00
   10   17   29     -1.14      0.00
   10   19   29     -9.60      0.00
   10   21   29     -2.37      0.00
   10   23   29      1.95      0.00
   10   25   29     -5.45      0.00
   10   27   29     -2.52      0.00
    0   11   29     -3.55      0.00
   11   12   29      5.00      0.00
   11   14   29     -9.21      0.00
   11   16   29     -3.66      0.00
   11   18   29     11.53      0.00
   11   20   29      9.04      0.00
   11   22   29     -2.71      0.00
   11   24   29      0.03      0.00
   11   26   29      1.44      0.00
   11   28   29     -0.84      0.00
   12   13   29     -3.95      0.00
   12   15   29      2.25      0.00
   12   17   29      9.07      0.00
   12   19   29      5.01      0.00
   12   21   29     -4.36      0.00
   12   23   29     -3.22      0.00
   12   25   29      1.06      0.00
   12   27   29      1.12      0.00
    0   13   29      1.65      0.00
   13   14   29      4.22      0.00
   13   16   29     -1.13      0.00
   13   18   29      1.01      0.00
   13   20   29     -1.51      0.00
   13   22   29     -0.83      0.00
   13   24   29      6.12      0.00
   13   26   29      0.25      0.00
   13   28   29      2.82      0.00
   14   15   29      1.54      0.00
   14   17   29     -4.69      0.00
   14   19   29      1.68      0.00
   14   21   29      5.76      0.00
   14   23   29     -1.47      0.00
   14   25   29      2.71      0.00
   14   27   29     -8.05      0.00
    0   15   29      8.97      0.00
   15   16   29     -0.72      0.00
   15   18   29     -0.71      0.00
   15   20   29      1.10      0.00
   15   22   29     -9.22      0.00
   15   24   29      1.16      0.00
   15   26   29      5.77      0.00
   15   28   29      3.45      0.00
   16   17   29     -2.72      0.00
   16   19   29      0.90      0.00
   16   21   29     -0.97      0.00
   16   23   29     -6.06      0.00
   16   25   29     -2.13      0.00
   16   27   29     -1.66      0.00
    0   17   29      7.36      0.00
   17   18   29      7.66      0.00
   17   20   29     -3.30      0.00
   17   22   29     -3.97      0.00
   17   24   29     -3.69      0.00
   17   26   29     -3.73      0.00
   18   19   29     -9.07      0.00
   18   21   29      3.02      0.00
   18   23   29     -3.42      0.00
   18   25   29     -5.23      0.00
   18   27   29      3.48      0.00
    0   19   29     12.88      0.00
   19   20   29      0.21      0.00
   19   22   29      1.27      0.00
   19   24   29     -3.13      0.00
   19   26   29      1.04      0.00
   20   21   29     -0.07      0.00
   20   23   29     -0.43      0.00
   20   25   29      4.92      0.00
    0   21   29     -6.23      0.00
   21   22   29      2.98      0.00
   21   24   29      7.65      0.00
   22   23   29      0.30      0.00
    0   23   29     -4.13      0.00
    0   25   29      0.52      0.00
    0   27   29      9.69      0.00
    0   29   29     27.94      0.00
    2   29   29     -4.53      0.00
    4   29   29      9.36      0.00
    6   29   29     -5.88      0.00
    8   29   29      4.01      0.00
   10   29   29     -5.60      0.00
   12   29   29    -17.89      0.00
   14   29   29    -27.83      0.00
    0    0   30     14.53      0.00
    1    1   30      0.59      0.00
    1    3   30     -8.11      0.00
    1    5   30      2.96      0.00
    1    7   30      0.94      0.00
    1    9   30      1.09      0.00
    1   11   30      3.28      0.00
    1   13   30      2.70      0.00
    1   15   30      0.70      0.00
    1   17   30     -2.28      0.00
    1   19   30      0.69      0.00
    1   21   30      0.21      0.00
    1   23   30     -1.30      0.00
    1   25   30     -0.55      0.00
    1   27   30     -9.27      0.00
    1   29   30     -1.57      0.00
    0    2   30     36.61      0.00
    2    2   30      6.44      0.00
    2    4   30     -2.70      0.00
    2    6   30     -9.67      0.00
    2    8   30     -0.64      0.00
    2   10   30      3.08      0.00
    2   12   30     -7.93      0.00
    2   14   30      0.80      0.00
    2   16   30     -3.55      0.00
    2   18   30      7.32      0.00
    2   20   30      3.01      0.00
    2   22   30      2.09      0.00
    2   24   30      0.37      0.00
    2   26   30    -12.11      0.00
    2   28   30      2.05      0.00
    3    3   30      4.10      0.00
    3    5   30      0.82      0.00
    3    7   30     10.53      0.00
    3    9   30     -3.73      0.00
    3   11   30      0.20      0.00
    3   13   30      6.31      0.00
    3   15   30      1.30      0.00
    3   17   30      1.58      0.00
    3   19   30      5.13      0.00
    3   21   30     -2.34      0.00
    3   23   30      2.42      0.00
    3   25   30      4.19      0.00
    3   27   30      4.15      0.00
    3   29   30     -4.26      0.00
    0    4   30     12.26      0.00
    4    4   30      3.89      0.00
    4    6   30     -8.60      0.00
    4    8   30     -3.66      0.00
    4   10   30     -6.20      0.00
    4   12   30     -0.83      0.00
    4   14   30     -4.70      0.00
    4   16   30      8.94      0.00
    4   18   30      2.46      0.00
    4   20   30      6.18      0.00
    4   22   30      6.80      0.00
    4   24   30      2.74      0.00
    4   26   30     -2.41      0.00
    4   28   30      0.87      0.00
    5    5   30      0.11      0.00
    5    7   30      5.45      0.00
    5    9   30      2.68      0.00
    5   11   30      0.43      0.00
    5   13   30     -0.61      0.00
    5   15   30      2.14      0.00
    5   17   30    -12.71      0.00
    5   19   30      1.89      0.00
    5   21   30      2.84      0.00
    5   23   30     -0.72      0.00
    5   25   30      3.00      0.00
    5   27   30      4.07      0.00
    5   29   30     -5.65      0.00
    0    6   30     -3.22      0.00
    6    6   30    -10.32      0.00
    6    8   30     -1.62      0.00
    6   10   30      4.76      0.00
    6   12   30    -15.59      0.00
    6   14   30      0.91      0.00
    6   16   30     -2.69      0.00
    6   18   30      4.64      0.00
    6   20   30     -1.91      0.00
    6   22   30     -6.07      0.00
    6   24   30      0.57      0.00
    6   26   30      7.58      0.00
    6   28   30     -4.39      0.00
    7    7   30     14.47      0.00
    7    9   30      2.14      0.00
    7   11   30     -5.63      0.00
    7   13   30     -3.58      0.00
    7   15   30      3.76      0.00
    7   17   30     -6.13      0.00
    7   19   30      3.22      0.00
    7   21   30     -3.64      0.00
    7   23   30      5.42      0.00
    7   25   30     -3.44      0.00
    7   27   30     -0.75      0.00
    7   29   30     10.52      0.00
    0    8   30     21.35      0.00
    8    8   30     10.44      0.00
    8   10   30     -4.99      0.00
    8   12   30      1.33      0.00
    8   14   30     -4.49      0.00
    8   16   30     -1.57      0.00
    8   18   30     -5.13      0.00
    8   20   30     -7.72      0.00
    8   22   30      0.45      0.00
    8   24   30      1.18      0.00
    8   26   30    -12.66      0.00
    8   28   30    -21.33      0.00
    9    9   30     -3.83      0.00
    9   11   30     -2.81      0.00
    9   13   30      6.53      0.00
    9   15   30      3.87      0.00
    9   17   30      2.05      0.00
    9   19   30     -9.90      0.00
    9   21   30      0.93      0.00
    9   23   30     -0.72      0.00
    9   25   30     -1.93      0.00
    9   27   30     -2.79      0.00
    9   29   30      4.55      0.00
    0   10   30     -0.50      0.00
   10   10   30     16.07      0.00
   10   12   30      6.75      0.00
   10   14   30      3.46      0.00
   10   16   30    -12.22      0.00
   10   18   30      8.63      0.00
   10   20   30      0.61      0.00
   10   22   30     -2.72      0.00
   10   24   30      5.83      0.00
   10   26   30     -3.92      0.00
   10   28   30    -12.93      0.00
   11   11   30     -1.72      0.00
   11   13   30      2.79      0.00
   11   15   30     -4.26      0.00
   11   17   30      9.83      0.00
   11   19   30      1.20      0.00
   11   21   30     -5.70      0.00
   11   23   30     -0.06      0.00
   11   25   30     -2.40      0.00
   11   27   30     -5.29      0.00
   11   29   30      1.78      0.00
    0   12   30    -10.75      0.00
   12   12   30      6.46      0.00
   12   14   30     -2.55      0.00
   12   16   30     -4.69      0.00
   12   18   30     -1.40      0.00
   12   20   30     -1.22      0.00
   12   22   30     -1.99      0.00
   12   24   30     -9.42      0.00
   12   26   30     -4.10      0.00
   12   28   30      9.96      0.00
   13   13   30      0.78      0.00
   13   15   30     -0.04      0.00
   13   17   30     -3.93      0.00
   13   19   30     -2.29      0.00
   13   21   30      6.78      0.00
   13   23   30     -5.02      0.00
   13   25   30     -1.31      0.00
   13   27   30     -1.15      0.00
    0   14   30      2.10      0.00
   14   14   30     -7.93      0.00
   14   16   30      1.97      0.00
   14   18   30     -0.28      0.00
   14   20   30      8.54      0.00
   14   22   30      6.63      0.00
   14   24   30     -7.04      0.00
   14   26   30      5.49      0.00
   14   28   30     -7.94      0.00
   15   15   30      8.47      0.00
   15   17   30     -9.07      0.00
   15   19   30      0.41      0.00
   15   21   30     -2.49      0.00
   15   23   30     -0.94      0.00
   15   25   30     -0.34      0.00
   15   27   30     -4.21      0.00
    0   16   30     30.84      0.00
   16   16   30    -12.27      0.00
   16   18   30      2.56      0.00
   16   20   30      3.39      0.00
   16   22   30     -0.32      0.00
   16   24   30      2.48      0.00
   16   26   30     -1.20      0.00
   17   17   30      5.97      0.00
   17   19   30     -6.01      0.00
   17   21   30     -3.28      0.00
   17   23   30      4.79      0.00
   17   25   30      7.34      0.00
    0   18   30     -1.42      0.00
   18   18   30      4.01      0.00
   18   20   30     -5.13      0.00
   18   22   30     -2.05      0.00
   18   24   30      2.97      0.00
   18   26   30    -11.00      0.00
   19   19   30      1.62      0.00
   19   21   30      4.79      0.00
   19   23   30      1.45      0.00
   19   25   30     -7.13      0.00
    0   20   30      6.27      0.00
   20   20   30      1.41      0.00
   20   22   30     -3.93      0.00
   20   24   30      0.44      0.00
   21   21   30     -1.37      0.00
   21   23   30     -5.24      0.00
    0   22   30     -2.97      0.00
   22   22   30     -3.15      0.00
    0   24   30      3.36      0.00
    0   26   30    -10.76      0.00
    0   28   30     -1.46      0.00
    0   30   30     42.14      0.00
    2   30   30    -11.70      0.00
    4   30   30     -1.73      0.00
    6   30   30     10.67      0.00
    8   30   30      7.32      0.00
   10   30   30     -0.07      0.00
    0    1   31     -0.54      0.00
    1    2   31     -6.52      0.00
    1    4   31      6.22      0.00
    1    6   31     -5.62      0.00
    1    8   31      3.13      0.00
    1   10   31      4.61      0.00
    1   12   31      4.53      0.00
    1   14   31      2.61      0.00
    1   16   31     -5.96      0.00
    1   18   31      4.44      0.00
    1   20   31     -2.32      0.00
    1   22   31     -0.75      0.00
    1   24   31     -4.16      0.00
    1   26   31      7.04      0.00
    1   28   31     -2.00      0.00
    1   30   31     -2.19      0.00
    2    3   31      1.37      0.00
    2    5   31      1.41      0.00
    2    7   31      3.62      0.00
    2    9   31     -3.89      0.00
    2   11   31     -4.56      0.00
    2   13   31      0.89      0.00
    2   15   31      8.44      0.00
    2   17   31    -10.69      0.00
    2   19   31     -1.38      0.00
    2   21   31     -1.87      0.00
    2   23   31     -9.69      0.00
    2   25   31     -2.64      0.00
    2   27   31     -3.73      0.00
    2   29   31     -5.44      0.00
    0    3   31     -2.10      0.00
    3    4   31     -7.11      0.00
    3    6   31      2.73      0.00
    3    8   31      1.38      0.00
    3   10   31      3.14      0.00
    3   12   31     -1.50      0.00
    3   14   31     -0.73      0.00
    3   16   31      2.60      0.00
    3   18   31      2.05      0.00
    3   20   31     -4.91      0.00
    3   22   31      6.94      0.00
    3   24   31     -8.34      0.00
    3   26   31     -3.85      0.00
    3   28   31      0.79      0.00
    3   30   31      3.19      0.00
    4    5   31     -6.02      0.00
    4    7   31     -1.79      0.00
    4    9   31     -1.46      0.00
    4   11   31      5.95      0.00
    4   13   31     -0.08      0.00
    4   15   31      4.50      0.00
    4   17   31     -0.83      0.00
    4   19   31     -1.98      0.00
    4   21   31     -7.96      0.00
    4   23   31      1.35      0.00
    4   25   31      1.42      0.00
    4   27   31     -0.25      0.00
    4   29   31     13.55      0.00
    0    5   31     -9.35      0.00
    5    6   31     -0.42      0.00
    5    8   31     -7.95      0.00
    5   10   31      5.47      0.00
    5   12   31     -1.70      0.00
    5   14   31      0.58      0.00
    5   16   31     -4.90      0.00
    5   18   31     -1.53      0.00
    5   20   31     -0.12      0.00
    5   22   31      7.27      0.00
    5   24   31      5.41      0.00
    5   26   31     12.93      0.00
    5   28   31     -3.13      0.00
    5   30   31      3.40      0.00
    6    7   31      6.02      0.00
    6    9   31      5.14      0.00
    6   11   31      2.00      0.00
    6   13   31     -0.15      0.00
    6   15   31     -5.07      0.00
    6   17   31    -10.88      0.00
    6   19   31     -3.54      0.00
    6   21   31     -1.77      0.00
    6   23   31     -1.87      0.00
    6   25   31     -5.68      0.00
    6   27   31     -8.05      0.00
    6   29   31    -10.27      0.00
    0    7   31      1.47      0.00
    7    8   31     -7.09      0.00
    7   10   31     -2.74      0.00
    7   12   31     -5.16      0.00
    7   14   31     -2.30      0.00
    7   16   31      1.79      0.00
    7   18   31     -6.63      0.00
    7   20   31      1.47      0.00
    7   22   31     -1.18      0.00
    7   24   31     -2.29      0.00
    7   26   31     14.36      0.00
    7   28   31     -6.46      0.00
    8    9   31     -5.25      0.00
    8   11   31     -1.34      0.00
    8   13   31      4.20      0.00
    8   15   31     -4.53      0.00
    8   17   31      6.83      0.00
    8   19   31      0.40      0.00
    8   21   31     -0.90      0.00
    8   23   31      3.15      0.00
    8   25   31      5.91      0.00
    8   27   31     -0.09      0.00
    8   29   31     -3.58      0.00
    0    9   31     -3.87      0.00
    9   10   31      6.44      0.00
    9   12   31     -2.31      0.00
    9   14   31      3.94      0.00
    9   16   31     -5.82      0.00
    9   18   31      4.30      0.00
    9   20   31     -3.21      0.00
    9   22   31     -2.89      0.00
    9   24   31     -4.74      0.00
    9   26   31      3.99      0.00
    9   28   31      1.25      0.00
   10   11   31     -2.49      0.00
   10   13   31      0.60      0.00
   10   15   31     -2.11      0.00
   10   17   31     -6.78      0.00
   10   19   31      2.74      0.00
   10   21   31     11.29      0.00
   10   23   31     -9.60      0.00
   10   25   31     11.31      0.00
   10   27   31      1.75      0.00
   10   29   31      0.91      0.00
    0   11   31      5.87      0.00
   11   12   31     -0.04      0.00
   11   14   31     -2.33      0.00
   11   16   31     -7.04      0.00
   11   18   31      6.64      0.00
   11   20   31     -3.67      0.00
   11   22   31     -4.26      0.00
   11   24   31      5.84      0.00
   11   26   31      2.09      0.00
   11   28   31      0.07      0.00
   12   13   31      2.53      0.00
   12   15   31     -0.20      0.00
   12   17   31     -5.31      0.00
   12   19   31     -3.50      0.00
   12   21   31      2.33      0.00
   12   23   31      5.99      0.00
   12   25   31      6.13      0.00
   12   27   31      2.19      0.00
    0   13   31     -0.23      0.00
   13   14   31     -2.83      0.00
   13   16   31     -8.13      0.00
   13   18   31     -1.10      0.00
   13   20   31      7.57      0.00
   13   22   31      5.36      0.00
   13   24   31    -11.71      0.00
   13   26   31     -0.35      0.00
   14   15   31      1.30      0.00
   14   17   31      5.30      0.00
   14   19   31     -1.51      0.00
   14   21   31      6.80      0.00
   14   23   31      8.09      0.00
   14   25   31      4.65      0.00
   14   27   31    -24.68      0.00
    0   15   31      2.05      0.00
   15   16   31      5.56      0.00
   15   18   31     -5.32      0.00
   15   20   31     -3.32      0.00
   15   22   31      5.32      0.00
   15   24   31      4.92      0.00
   15   26   31     -8.64      0.00
   16   17   31     -8.55      0.00
   16   19   31     -0.93      0.00
   16   21   31     -3.64      0.00
   16   23   31      1.59      0.00
   16   25   31     -8.88      0.00
    0   17   31      3.04      0.00
   17   18   31      0.44      0.00
   17   20   31     -3.57      0.00
   17   22   31     12.03      0.00
   17   24   31     -9.42      0.00
   18   19   31      3.44      0.00
   18   21   31     -2.46      0.00
   18   23   31     -2.38      0.00
    0   19   31      7.25      0.00
   19   20   31     -4.71      0.00
   19   22   31     -6.50      0.00
   19   24   31     -9.77      0.00
   20   21   31      0.36      0.00
   20   23   31     -1.43      0.00
    0   21   31      3.65      0.00
   21   22   31     -5.25      0.00
    0   23   31      9.87      0.00
    0   25   31     12.17      0.00
    0   27   31     16.17      0.00
    0   29   31    -37.99      0.00
    0    0   32    -16.25      0.00
    1    1   32     12.65      0.00
    1    3   32      2.47      0.00
    1    5   32     -9.87      0.00
    1    7   32     11.32      0.00
    1    9   32     -2.30      0.00
    1   11   32     -5.33      0.00
    1   13   32     -0.42      0.00
    1   15   32      2.54      0.00
    1   17   32      5.03      0.00
    1   19   32     -0.35      0.00
    1   21   32     -9.97      0.00
    1   23   32      1.53      0.00
    1   25   32     -4.99      0.00
    1   27   32     -2.62      0.00
    1   29   32     -5.36      0.00
    0    2   32     15.60      0.00
    2    2   32    -27.86      0.00
    2    4   32     13.02      0.00
    2    6   32      7.09      0.00
    2    8   32     14.22      0.00
    2   10   32    -16.31      0.00
    2   12   32     -5.75      0.00
    2   14   32     -0.30      0.00
    2   16   32    -14.38      0.00
    2   18   32    -27.71      0.00
    2   20   32      0.53      0.00
    2   22   32     -1.71      0.00
    2   24   32     -1.52      0.00
    2   26   32     -4.21      0.00
    2   28   32    -20.15      0.00
    3    3   32     -7.75      0.00
    3    5   32     -8.45      0.00
    3    7   32     -0.90      0.00
    3    9   32     -2.11      0.00
    3   11   32     -1.96      0.00
    3   13   32     -0.22      0.00
    3   15   32     -3.67      0.00
    3   17   32      3.02      0.00
    3   19   32      0.18      0.00
    3   21   32     -5.31      0.00
    3   23   32    -14.24      0.00
    3   25   32     -3.47      0.00
    3   27   32      1.29      0.00
    3   29   32      4.18      0.00
    0    4   32     12.81      0.00
    4    4   32     -1.16      0.00
    4    6   32      9.79      0.00
    4    8   32     -0.22      0.00
    4   10   32      3.32      0.00
    4   12   32      7.35      0.00
    4   14   32      5.98      0.00
    4   16   32      5.18      0.00
    4   18   32      5.97      0.00
    4   20   32      6.34      0.00
    4   22   32     -1.29      0.00
    4   24   32      0.31      0.00
    4   26   32     11.38      0.00
    4   28   32      1.68      0.00
    5    5   32    -12.95      0.00
    5    7   32      1.10      0.00
    5    9   32     -7.01      0.00
    5   11   32      0.56      0.00
    5   13   32      2.99      0.00
    5   15   32      0.89      0.00
    5   17   32      2.61      0.00
    5   19   32      3.41      0.00
    5   21   32     -5.71      0.00
    5   23   32     13.82      0.00
    5   25   32     -0.91      0.00
    5   27   32     -2.93      0.00
    5   29   32      2.80      0.00
    0    6   32     -1.85      0.00
    6    6   32     -4.61      0.00
    6    8   32     -0.19      0.00
    6   10   32     -0.90      0.00
    6   12   32     -2.41      0.00
    6   14   32     -2.13      0.00
    6   16   32      0.38      0.00
    6   18   32      1.60      0.00
    6   20   32     -2.28      0.00
    6   22   32      8.22      0.00
    6   24   32     -5.10      0.00
    6   26   32     -6.74      0.00
    6   28   32     19.95      0.00
    7    7   32      4.14      0.00
    7    9   32      2.38      0.00
    7   11   32     -4.28      0.00
    7   13   32      6.89      0.00
    7   15   32     -6.22      0.00
    7   17   32      2.83      0.00
    7   19   32      4.10      0.00
    7   21   32      8.46      0.00
    7   23   32     -7.27      0.00
    7   25   32     -8.39      0.00
    7   27   32      7.27      0.00
    0    8   32     15.45      0.00
    8    8   32      4.36      0.00
    8   10   32     -9.54      0.00
    8   12   32      0.98      0.00
    8   14   32     -3.92      0.00
    8   16   32     -4.69      0.00
    8   18   32     -3.49      0.00
    8   20   32     13.41      0.00
    8   22   32      8.70      0.00
    8   24   32      6.55      0.00
    8   26   32      6.75      0.00
    8   28   32     10.18      0.00
    9    9   32     -4.54      0.00
    9   11   32      1.74      0.00
    9   13   32     -3.76      0.00
    9   15   32      0.84      0.00
    9   17   32     -0.69      0.00
    9   19   32      0.30      0.00
    9   21   32     -2.70      0.00
    9   23   32      0.93      0.00
    9   25   32     -6.41      0.00
    9   27   32     -1.16      0.00
    0   10   32     -9.83      0.00
   10   10   32     -3.32      0.00
   10   12   32     -0.89      0.00
   10   14   32      6.72      0.00
   10   16   32     -0.67      0.00
   10   18   32      2.40      0.00
   10   20   32      1.78      0.00
   10   22   32      0.04      0.00
   10   24   32     -3.70      0.00
   10   26   32     -4.86      0.00
   11   11   32     -7.06      0.00
   11   13   32      2.33      0.00
   11   15   32     -0.29      0.00
   11   17   32     -7.10      0.00
   11   19   32     -0.61      0.00
   11   21   32     -3.95      0.00
   11   23   32     -6.00      0.00
   11   25   32      4.64      0.00
   11   27   32    -13.08      0.00
    0   12   32     -1.83      0.00
   12   12   32     -4.32      0.00
   12   14   32      0.39      0.00
   12   16   32      7.53      0.00
   12   18   32      0.44      0.00
   12   20   32      3.43      0.00
   12   22   32    -10.61      0.00
   12   24   32     -0.35      0.00
   12   26   32     -0.83      0.00
   13   13   32      2.94      0.00
   13   15   32      7.65      0.00
   13   17   32     -6.77      0.00
   13   19   32     -4.88      0.00
   13   21   32     -1.34      0.00
   13   23   32     -1.10      0.00
   13   25   32      0.23      0.00
    0   14   32      5.29      0.00
   14   14   32     -4.78      0.00
   14   16   32     -7.05      0.00
   14   18   32      2.68      0.00
   14   20   32     -1.62      0.00
   14   22   32     -8.83      0.00
   14   24   32     -5.58      0.00
   14   26   32     19.90      0.00
   15   15   32    -11.67      0.00
   15   17   32     13.86      0.00
   15   19   32     -0.76      0.00
   15   21   32     -3.95      0.00
   15   23   32     -4.92      0.00
   15   25   32      2.33      0.00
    0   16   32     11.74      0.00
   16   16   32      7.66      0.00
   16   18   32     -4.03      0.00
   16   20   32     -3.53      0.00
   16   22   32      1.61      0.00
   16   24   32      1.06      0.00
   17   17   32     -2.75      0.00
   17   19   32      0.56      0.00
   17   21   32      2.74      0.00
   17   23   32     -0.69      0.00
    0   18   32      4.69      0.00
   18   18   32      0.13      0.00
   18   20   32      3.78      0.00
   18   22   32     -9.94      0.00
   19   19   32      4.91      0.00
   19   21   32      4.87      0.00
    0   20   32      7.55      0.00
   20   20   32     -8.61      0.00
   20   22   32      5.08      0.00
   21   21   32      4.01      0.00
    0   22   32     -0.89      0.00
    0   24   32     -5.88      0.00
    0   26   32     -4.90      0.00
    0   28   32     25.88      0.00
    0    1   33     -4.25      0.00
    1    2   33      0.29      0.00
    1    4   33      3.82      0.00
    1    6   33    -14.49      0.00
    1    8   33     -7.92      0.00
    1   10   33     -4.16      0.00
    1   12   33     12.61      0.00
    1   14   33     -2.02      0.00
    1   16   33     -1.45      0.00
    1   18   33      2.70      0.00
    1   20   33      0.01      0.00
    1   22   33      3.13      0.00
    1   24   33      2.23      0.00
    1   26   33     -1.08      0.00
    1   28   33     -2.18      0.00
    2    3   33     -4.78      0.00
    2    5   33    -12.25      0.00
    2    7   33     -8.68      0.00
    2    9   33      1.96      0.00
    2   11   33     -3.20      0.00
    2   13   33     -8.80      0.00
    2   15   33     -1.42      0.00
    2   17   33     -9.91      0.00
    2   19   33     -0.69      0.00
    2   21   33      0.73      0.00
    2   23   33     -3.16      0.00
    2   25   33      5.33      0.00
    2   27   33     -4.02      0.00
    0    3   33      2.43      0.00
    3    4   33     -5.17      0.00
    3    6   33     10.86      0.00
    3    8   33      4.16      0.00
    3   10   33     11.32      0.00
    3   12   33      1.57      0.00
    3   14   33     -2.95      0.00
    3   16   33     -8.51      0.00
    3   18   33     -4.89      0.00
    3   20   33      1.91      0.00
    3   22   33     -0.23      0.00
    3   24   33     -1.71      0.00
    3   26   33     -7.06      0.00
    3   28   33      2.19      0.00
    4    5   33      6.89      0.00
    4    7   33     -3.39      0.00
    4    9   33      0.60      0.00
    4   11   33      0.74      0.00
    4   13   33      4.44      0.00
    4   15   33      5.07      0.00
    4   17   33      5.08      0.00
    4   19   33      5.58      0.00
    4   21   33      1.04      0.00
    4   23   33     -0.38      0.00
    4   25   33     -2.29      0.00
    4   27   33      8.12      0.00
    0    5   33     15.09      0.00
    5    6   33      0.77      0.00
    5    8   33      1.49      0.00
    5   10   33     -0.05      0.00
    5   12   33     -1.18      0.00
    5   14   33     -0.10      0.00
    5   16   33     -1.12      0.00
    5   18   33      7.30      0.00
    5   20   33      5.74      0.00
    5   22   33      2.65      0.00
    5   24   33     -8.99      0.00
    5   26   33      5.43      0.00
    5   28   33      7.29      0.00
    6    7   33      1.69      0.00
    6    9   33     -3.73      0.00
    6   11   33      2.96      0.00
    6   13   33     -4.95      0.00
    6   15   33     -7.89      0.00
    6   17   33     -5.53      0.00
    6   19   33      2.61      0.00
    6   21   33     -1.12      0.00
    6   23   33     -6.18      0.00
    6   25   33     -6.15      0.00
    6   27   33     -3.12      0.00
    0    7   33     -0.77      0.00
    7    8   33     -3.76      0.00
    7   10   33      2.59      0.00
    7   12   33     10.44      0.00
    7   14   33     -2.32      0.00
    7   16   33      3.20      0.00
    7   18   33      2.78      0.00
    7   20   33      2.60      0.00
    7   22   33     -6.71      0.00
    7   24   33     -3.12      0.00
    7   26   33      5.55      0.00
    8    9   33     -1.84      0.00
    8   11   33     -4.72      0.00
    8   13   33     12.92      0.00
    8   15   33      2.09      0.00
    8   17   33      6.87      0.00
    8   19   33      6.23      0.00
    8   21   33      4.41      0.00
    8   23   33     -6.90      0.00
    8   25   33     -4.02      0.00
    8   27   33    -14.72      0.00
    0    9   33     -8.99      0.00
    9   10   33      6.71      0.00
    9   12   33      1.03      0.00
    9   14   33      2.39      0.00
    9   16   33     13.45      0.00
    9   18   33     -4.91      0.00
    9   20   33      1.47      0.00
    9   22   33     -9.73      0.00
    9   24   33     -1.08      0.00
    9   26   33      0.55      0.00
   10   11   33      7.81      0.00
   10   13   33     -3.21      0.00
   10   15   33      0.40      0.00
   10   17   33     -5.78      0.00
   10   19   33     -1.77      0.00
   10   21   33     -3.31      0.00
   10   23   33     -1.42      0.00
   10   25   33      5.54      0.00
    0   11   33      8.80      0.00
   11   12   33      3.46      0.00
   11   14   33      1.33      0.00
   11   16   33     -3.01      0.00
   11   18   33     -4.13      0.00
   11   20   33     -2.74      0.00
   11   22   33      1.05      0.00
   11   24   33     -7.22      0.00
   11   26   33     19.68      0.00
   12   13   33     -4.57      0.00
   12   15   33     -7.12      0.00
   12   17   33     -1.30      0.00
   12   19   33      1.55      0.00
   12   21   33     -3.66      0.00
   12   23   33      0.22      0.00
   12   25   33      1.21      0.00
    0   13   33     10.78      0.00
   13   14   33      6.72      0.00
   13   16   33      3.05      0.00
   13   18   33     -2.15      0.00
   13   20   33     -9.43      0.00
   13   22   33      5.77      0.00
   13   24   33      2.62      0.00
   14   15   33      5.60      0.00
   14   17   33     -1.01      0.00
   14   19   33      3.20      0.00
   14   21   33      3.84      0.00
   14   23   33      3.19      0.00
    0   15   33     -1.34      0.00
   15   16   33     -9.58      0.00
   15   18   33      9.26      0.00
   15   20   33      2.62      0.00
   15   22   33     -1.65      0.00
   15   24   33     -0.63      0.00
   16   17   33     -0.52      0.00
   16   19   33     -3.72      0.00
   16   21   33     -5.44      0.00
   16   23   33     -2.10      0.00
    0   17   33      7.98      0.00
   17   18   33     -1.35      0.00
   17   20   33      2.26      0.00
   17   22   33      0.41      0.00
   18   19   33      0.39      0.00
   18   21   33      3.77      0.00
    0   19   33     -0.04      0.00
   19   20   33      1.45      0.00
    0   21   33      7.72      0.00
    0   23   33      3.74      0.00
    0   25   33     -4.32      0.00
    0   27   33      7.10      0.00
    0    0   34     11.87      0.00
    1    1   34      1.40      0.00
    1    3   34     -9.57      0.00
    1    5   34     -2.40      0.00
    1    7   34    -11.65      0.00
    1    9   34      1.50      0.00
    1   11   34     -4.42      0.00
    1   13   34      5.02      0.00
    1   15   34      0.23      0.00
    1   17   34     -6.63      0.00
    1   19   34      8.20      0.00
    1   21   34      6.78      0.00
    1   23   34      0.18      0.00
    1   25   34     -4.92      0.00
    1   27   34      6.89      0.00
    0    2   34      0.37      0.00
    2    2   34    -10.85      0.00
    2    4   34      9.14      0.00
    2    6   34      1.84      0.00
    2    8   34     -3.85      0.00
    2   10   34      1.89      0.00
    2   12   34     -6.70      0.00
    2   14   34     -6.60      0.00
    2   16   34     -4.22      0.00
    2   18   34     -7.69      0.00
    2   20   34     -7.79      0.00
    2   22   34     -4.29      0.00
    2   24   34      1.38      0.00
    2   26   34     -3.88      0.00
    3    3   34      3.44      0.00
    3    5   34     -0.29      0.00
    3    7   34     -6.03      0.00
    3    9   34      4.37      0.00
    3   11   34     -3.94      0.00
    3   13   34     -0.03      0.00
    3   15   34     -1.34      0.00
    3   17   34      5.67      0.00
    3   19   34     -1.26      0.00
    3   21   34     -2.51      0.00
    3   23   34     -3.86      0.00
    3   25   34      4.32      0.00
    3   27   34      4.80      0.00
    0    4   34     -3.36      0.00
    4    4   34     -2.73      0.00
    4    6   34     -8.17      0.00
    4    8   34      1.67      0.00
    4   10   34     13.54      0.00
    4   12   34      1.65      0.00
    4   14   34     15.56      0.00
    4   16   34      2.74      0.00
    4   18   34     15.22      0.00
    4   20   34     -0.60      0.00
    4   22   34      1.96      0.00
    4   24   34     -0.36      0.00
    4   26   34     -6.38      0.00
    5    5   34     -4.29      0.00
    5    7   34      7.45      0.00
    5    9   34     -3.72      0.00
    5   11   34      6.53      0.00
    5   13   34      2.70      0.00
    5   15   34     -0.51      0.00
    5   17   34     -3.95      0.00
    5   19   34     -0.54      0.00
    5   21   34      3.64      0.00
    5   23   34      6.68      0.00
    5   25   34     -7.29      0.00
    0    6   34     -1.76      0.00
    6    6   34    -14.31      0.00
    6    8   34     -2.82      0.00
    6   10   34     -3.56      0.00
    6   12   34      3.33      0.00
    6   14   34     -3.88      0.00
    6   16   34     -3.77      0.00
    6   18   34     -4.06      0.00
    6   20   34     -6.50      0.00
    6   22   34     -0.14      0.00
    6   24   34      4.12      0.00
    6   26   34      5.10      0.00
    7    7   34      2.85      0.00
    7    9   34     -1.26      0.00
    7   11   34      0.62      0.00
    7   13   34     -6.07      0.00
    7   15   34      1.02      0.00
    7   17   34     -8.81      0.00
    7   19   34     -4.20      0.00
    7   21   34      4.04      0.00
    7   23   34     -0.79      0.00
    7   25   34      5.28      0.00
    0    8   34     -8.23      0.00
    8    8   34      3.04      0.00
    8   10   34      1.29      0.00
    8   12   34     -6.30      0.00
    8   14   34      9.71      0.00
    8   16   34    -11.29      0.00
    8   18   34     -4.62      0.00
    8   20   34     -1.96      0.00
    8   22   34      1.66      0.00
    8   24   34     15.01      0.00
    8   26   34     18.02      0.00
    9    9   34    -10.84      0.00
    9   11   34     -6.43      0.00
    9   13   34      4.62      0.00
    9   15   34      5.64      0.00
    9   17   34      7.65      0.00
    9   19   34      3.05      0.00
    9   21   34      1.94      0.00
    9   23   34     -1.27      0.00
    9   25   34     -5.18      0.00
    0   10   34      3.12      0.00
   10   10   34     15.73      0.00
   10   12   34      2.63      0.00
   10   14   34      4.09      0.00
   10   16   34      3.94      0.00
   10   18   34      4.77      0.00
   10   20   34      5.82      0.00
   10   22   34     -7.24      0.00
   10   24   34    -13.70      0.00
   11   11   34      8.92      0.00
   11   13   34      2.11      0.00
   11   15   34     -5.72      0.00
   11   17   34      2.27      0.00
   11   19   34      0.38      0.00
   11   21   34      0.64      0.00
   11   23   34     -3.49      0.00
    0   12   34     -6.16      0.00
   12   12   34     -8.71      0.00
   12   14   34     -3.22      0.00
   12   16   34      9.54      0.00
   12   18   34      0.24      0.00
   12   20   34     -0.52      0.00
   12   22   34    -10.27      0.00
   12   24   34    -19.03      0.00
   13   13   34     -6.31      0.00
   13   15   34     -1.50      0.00
   13   17   34     -1.40      0.00
   13   19   34     -0.25      0.00
   13   21   34      2.06      0.00
   13   23   34     -5.96      0.00
    0   14   34      9.48      0.00
   14   14   34     -6.03      0.00
   14   16   34      0.65      0.00
   14   18   34     -2.49      0.00
   14   20   34     -4.72      0.00
   14   22   34     17.38      0.00
   15   15   34      9.69      0.00
   15   17   34     -2.06      0.00
   15   19   34     -2.50      0.00
   15   21   34      4.15      0.00
    0   16   34     10.32      0.00
   16   16   34     -1.54      0.00
   16   18   34      4.49      0.00
   16   20   34      3.25      0.00
   16   22   34      2.94      0.00
   17   17   34      0.09      0.00
   17   19   34     -3.41      0.00
   17   21   34     -5.66      0.00
    0   18   34     11.99      0.00
   18   18   34      7.24      0.00
   18   20   34     -6.26      0.00
   19   19   34    -15.68      0.00
    0   20   34      0.01      0.00
    0   22   34     14.62      0.00
    0   24   34      4.19      0.00
    0   26   34     -8.31      0.00
    0    1   35     18.08      0.00
    1    2   35    -11.73      0.00
    1    4   35      2.48      0.00
    1    6   35    -10.63      0.00
    1    8   35     -1.11      0.00
    1   10   35     -8.45      0.00
    1   12   35     10.22      0.00
    1   14   35      4.97      0.00
    1   16   35     -5.09      0.00
    1   18   35     -3.60      0.00
    1   20   35      7.54      0.00
    1   22   35      3.34      0.00
    1   24   35      4.42      0.00
    1   26   35     -5.66      0.00
    2    3   35     -2.25      0.00
    2    5   35     12.36      0.00
    2    7   35      0.33      0.00
    2    9   35     -3.47      0.00
    2   11   35      1.11      0.00
    2   13   35      9.86      0.00
    2   15   35     -3.51      0.00
    2   17   35     -1.29      0.00
    2   19   35    -16.95      0.00
    2   21   35      4.98      0.00
    2   23   35      0.98      0.00
    2   25   35    -11.01      0.00
    0    3   35     -9.24      0.00
    3    4   35      2.90      0.00
    3    6   35      6.35      0.00
    3    8   35     10.53      0.00
    3   10   35     -8.13      0.00
    3   12   35      5.60      0.00
    3   14   35     -1.25      0.00
    3   16   35     -5.76      0.00
    3   18   35      3.12      0.00
    3   20   35     -0.69      0.00
    3   22   35     -4.66      0.00
    3   24   35      0.00      0.00
    4    5   35     -2.50      0.00
    4    7   35     12.71      0.00
    4    9   35      3.79      0.00
    4   11   35      1.73      0.00
    4   13   35      2.61      0.00
    4   15   35      0.01      0.00
    4   17   35     -1.81      0.00
    4   19   35     -3.49      0.00
    4   21   35     -0.87      0.00
    4   23   35      1.78      0.00
    4   25   35      5.24      0.00
    0    5   35      0.46      0.00
    5    6   35    -16.21      0.00
    5    8   35      5.89      0.00
    5   10   35      2.14      0.00
    5   12   35      5.48      0.00
    5   14   35     -0.19      0.00
    5   16   35      0.24      0.00
    5   18   35      6.32      0.00
    5   20   35     -0.87      0.00
    5   22   35     -5.44      0.00
    5   24   35     -1.33      0.00
    6    7   35      4.42      0.00
    6    9   35     -6.49      0.00
    6   11   35      0.08      0.00
    6   13   35     -7.10      0.00
    6   15   35     -2.99      0.00
    6   17   35      2.34      0.00
    6   19   35     -2.49      0.00
    6   21   35     -2.73      0.00
    6   23   35     -2.73      0.00
    6   25   35      9.23      0.00
    0    7   35     -3.20      0.00
    7    8   35      2.03      0.00
    7   10   35      3.74      0.00
    7   12   35      1.27      0.00
    7   14   35      5.57      0.00
    7   16   35      2.08      0.00
    7   18   35      0.47      0.00
    7   20   35     -4.70      0.00
    7   22   35     -0.35      0.00
    7   24   35     -0.18      0.00
    8    9   35     -4.33      0.00
    8   11   35      1.54      0.00
    8   13   35     -5.27      0.00
    8   15   35      2.41      0.00
    8   17   35     -2.69      0.00
    8   19   35      2.31      0.00
    8   21   35      4.17      0.00
    8   23   35     -2.64      0.00
    0    9   35     13.82      0.00
    9   10   35     -3.29      0.00
    9   12   35      4.16      0.00
    9   14   35     12.02      0.00
    9   16   35     -6.52      0.00
    9   18   35     -7.34      0.00
    9   20   35      1.48      0.00
    9   22   35     -0.08      0.00
    9   24   35      1.10      0.00
   10   11   35     -9.59      0.00
   10   13   35     -4.28      0.00
   10   15   35     -1.95      0.00
   10   17   35     -4.54      0.00
   10   19   35     -4.81      0.00
   10   21   35      3.45      0.00
   10   23   35      2.47      0.00
    0   11   35      7.32      0.00
   11   12   35     -0.46      0.00
   11   14   35      1.48      0.00
   11   16   35     -4.60      0.00
   11   18   35      2.25      0.00
   11   20   35      0.21      0.00
   11   22   35      9.90      0.00
   12   13   35      4.06      0.00
   12   15   35     -4.08      0.00
   12   17   35      6.35      0.00
   12   19   35     -1.98      0.00
   12   21   35      1.69      0.00
   12   23   35     13.08      0.00
    0   13   35     -0.44      0.00
   13   14   35     -2.02      0.00
   13   16   35     -1.88      0.00
   13   18   35     -0.42      0.00
   13   20   35      6.14      0.00
   13   22   35      4.91      0.00
   14   15   35     11.19      0.00
   14   17   35      2.05      0.00
   14   19   35      3.50      0.00
   14   21   35     -0.91      0.00
    0   15   35      0.03      0.00
   15   16   35      2.47      0.00
   15   18   35      2.07      0.00
   15   20   35     -5.01      0.00
   16   17   35      1.15      0.00
   16   19   35     -8.65      0.00
    0   17   35      8.22      0.00
   17   18   35      0.93      0.00
   17   20   35     -9.04      0.00
    0   19   35     24.81      0.00
    0   21   35      6.88      0.00
    0   23   35      2.31      0.00
    0   25   35     32.91      0.00
    0    0   36     14.32      0.00
    1    1   36     -3.91      0.00
    1    3   36     -4.82      0.00
    1    5   36     10.34      0.00
    1    7   36      5.35      0.00
    1    9   36      3.25      0.00
    1   11   36      7.31      0.00
    1   13   36      2.23      0.00
    1   15   36     -2.82      0.00
    1   17   36     -1.09      0.00
    1   19   36      2.47      0.00
    1   21   36      0.15      0.00
    1   23   36     -4.53      0.00
    0    2   36      3.79      0.00
    2    2   36    -17.33      0.00
    2    4   36     -4.11      0.00
    2    6   36     -0.60      0.00
    2    8   36     -8.64      0.00
    2   10   36      4.82      0.00
    2   12   36      2.37      0.00
    2   14   36     -4.49      0.00
    2   16   36      0.27      0.00
    2   18   36      5.75      0.00
    2   20   36      0.71      0.00
    2   22   36      8.48      0.00
    2   24   36      9.90      0.00
    3    3   36      5.55      0.00
    3    5   36     -8.72      0.00
    3    7   36     -0.30      0.00
    3    9   36      0.76      0.00
    3   11   36      4.06      0.00
    3   13   36      7.27      0.00
    3   15   36      0.33      0.00
    3   17   36     -4.08      0.00
    3   19   36      2.48      0.00
    3   21   36     -0.66      0.00
    3   23   36      3.07      0.00
    0    4   36     26.82      0.00
    4    4   36      2.95      0.00
    4    6   36    -13.14      0.00
    4    8   36     -2.61      0.00
    4   10   36      8.99      0.00
    4   12   36      5.45      0.00
    4   14   36      3.82      0.00
    4   16   36      1.23      0.00
    4   18   36     -6.76      0.00
    4   20   36      3.51      0.00
    4   22   36      6.32      0.00
    4   24   36      6.03      0.00
    5    5   36    -10.15      0.00
    5    7   36     -7.07      0.00
    5    9   36     -1.55      0.00
    5   11   36     16.72      0.00
    5   13   36      5.86      0.00
    5   15   36      2.92      0.00
    5   17   36     -6.23      0.00
    5   19   36      2.81      0.00
    5   21   36     -3.39      0.00
    5   23   36    -14.27      0.00
    0    6   36    -13.12      0.00
    6    6   36     -0.81      0.00
    6    8   36    -12.82      0.00
    6   10   36     -0.80      0.00
    6   12   36     -3.37      0.00
    6   14   36     -4.98      0.00
    6   16   36      3.58      0.00
    6   18   36      2.71      0.00
    6   20   36     -3.20      0.00
    6   22   36     -0.08      0.00
    7    7   36     -1.26      0.00
    7    9   36     -2.92      0.00
    7   11   36      5.67      0.00
    7   13   36      0.71      0.00
    7   15   36      2.71      0.00
    7   17   36      4.73      0.00
    7   19   36      3.52      0.00
    7   21   36     -2.60      0.00
    7   23   36      6.49      0.00
    0    8   36      0.35      0.00
    8    8   36     -4.04      0.00
    8   10   36      3.57      0.00
    8   12   36      1.42      0.00
    8   14   36     -4.59      0.00
    8   16   36     -8.85      0.00
    8   18   36     -1.49      0.00
    8   20   36     -1.34      0.00
    8   22   36     -0.54      0.00
    9    9   36     -3.60      0.00
    9   11   36     -2.91      0.00
    9   13   36      4.24      0.00
    9   15   36      0.94      0.00
    9   17   36      5.94      0.00
    9   19   36     -4.15      0.00
    9   21   36      4.34      0.00
    9   23   36     -2.24      0.00
    0   10   36     -3.55      0.00
   10   10   36      0.60      0.00
   10   12   36     -1.62      0.00
   10   14   36     -0.65      0.00
   10   16   36      8.61      0.00
   10   18   36     -8.55      0.00
   10   20   36      5.02      0.00
   10   22   36      3.46      0.00
   11   11   36     -2.05      0.00
   11   13   36     -0.84      0.00
   11   15   36      6.48      0.00
   11   17   36     -4.60      0.00
   11   19   36     -1.49      0.00
   11   21   36     -7.09      0.00
    0   12   36      0.34      0.00
   12   12   36     -4.67      0.00
   12   14   36      1.44      0.00
   12   16   36      0.46      0.00
   12   18   36      2.38      0.00
   12   20   36      1.69      0.00
   13   13   36      4.43      0.00
   13   15   36     -9.44      0.00
   13   17   36     -3.74      0.00
   13   19   36     -1.08      0.00
   13   21   36     -3.58      0.00
    0   14   36      0.23      0.00
   14   14   36    -14.03      0.00
   14   16   36      1.88      0.00
   14   18   36     -5.93      0.00
   14   20   36     -0.30      0.00
   15   15   36      7.20      0.00
   15   17   36      1.34      0.00
   15   19   36      4.84      0.00
   15   21   36     -7.73      0.00
    0   16   36      2.80      0.00
   16   16   36    -12.71      0.00
   16   18   36      6.13      0.00
   17   17   36     13.74      0.00
    0   18   36     -6.90      0.00
    0   20   36      6.40      0.00
    0   22   36     -7.00      0.00
    0   24   36     -0.01      0.00
    0    1   37     15.52      0.00
    1    2   37     -5.99      0.00
    1    4   37      3.66      0.00
    1    6   37     -9.82      0.00
    1    8   37      2.68      0.00
    1   10   37     -1.38      0.00
    1   12   37     -2.27      0.00
    1   14   37      1.54      0.00
    1   16   37     -6.16      0.00
    1   18   37     -7.26      0.00
    1   20   37     -4.01      0.00
    1   22   37      4.68      0.00
    2    3   37     -5.45      0.00
    2    5   37     -1.81      0.00
    2    7   37      1.58      0.00
    2    9   37     -0.20      0.00
    2   11   37      0.33      0.00
    2   13   37     -0.52      0.00
    2   15   37     -4.12      0.00
    2   17   37     -0.48      0.00
    2   19   37     -0.92      0.00
    2   21   37      4.65      0.00
    0    3   37     15.29      0.00
    3    4   37     12.37      0.00
    3    6   37     -0.71      0.00
    3    8   37      4.91      0.00
    3   10   37     -3.47      0.00
    3   12   37     -3.41      0.00
    3   14   37     -0.84      0.00
    3   16   37     -5.95      0.00
    3   18   37     -4.83      0.00
    3   20   37      1.97      0.00
    3   22   37     -5.80      0.00
    4    5   37      5.08      0.00
    4    7   37      0.51      0.00
    4    9   37     -5.89      0.00
    4   11   37      1.22      0.00
    4   13   37      2.38      0.00
    4   15   37      4.00      0.00
    4   17   37     -7.60      0.00
    4   19   37      3.77      0.00
    4   21   37     -2.65      0.00
    0    5   37      0.18      0.00
    5    6   37      0.34      0.00
    5    8   37     -5.54      0.00
    5   10   37     -5.46      0.00
    5   12   37     -7.37      0.00
    5   14   37      4.99      0.00
    5   16   37     -1.33      0.00
    5   18   37     -1.13      0.00
    5   20   37      0.00      0.00
    5   22   37     11.61      0.00
    6    7   37     -6.69      0.00
    6    9   37     -5.73      0.00
    6   11   37     -1.71      0.00
    6   13   37    -11.99      0.00
    6   15   37     -5.40      0.00
    6   17   37      5.94      0.00
    6   19   37     -4.78      0.00
    6   21   37     -2.33      0.00
    0    7   37    -10.40      0.00
    7    8   37     -1.29      0.00
    7   10   37     -6.54      0.00
    7   12   37     -6.49      0.00
    7   14   37      7.53      0.00
    7   16   37      1.29      0.00
    7   18   37     -1.69      0.00
    7   20   37      0.59      0.00
    8    9   37     -5.24      0.00
    8   11   37      0.00      0.00
    8   13   37      0.24      0.00
    8   15   37     -3.45      0.00
    8   17   37      1.18      0.00
    8   19   37      5.03      0.00
    8   21   37     -0.42      0.00
    0    9   37      8.94      0.00
    9   10   37     -1.78      0.00
    9   12   37     -1.20      0.00
    9   14   37     -0.60      0.00
    9   16   37     -0.59      0.00
    9   18   37      5.37      0.00
    9   20   37     -9.10      0.00
   10   11   37    -11.04      0.00
   10   13   37     -5.59      0.00
   10   15   37     -7.73      0.00
   10   17   37     -3.95      0.00
   10   19   37     -4.39      0.00
   10   21   37     -1.08      0.00
    0   11   37      4.24      0.00
   11   12   37     -4.24      0.00
   11   14   37      0.21      0.00
   11   16   37      0.56      0.00
   11   18   37     -5.87      0.00
   11   20   37      6.26      0.00
   12   13   37      5.98      0.00
   12   15   37      5.62      0.00
   12   17   37     -6.23      0.00
   12   19   37     -2.51      0.00
    0   13   37      7.06      0.00
   13   14   37     -1.48      0.00
   13   16   37     -3.68      0.00
   13   18   37      9.04      0.00
   14   15   37     -9.35      0.00
   14   17   37      4.44      0.00
    0   15   37      2.86      0.00
   15   16   37      7.35      0.00
    0   17   37      2.62      0.00
    0   19   37     17.23      0.00
    0   21   37      1.58      0.00
    7   22   37    -14.00      0.00
    0   23   37     19.15      0.00
    2   23   37     10.69      0.00
    0    0   38    -18.11      0.00
    1    1   38      5.27      0.00
    1    3   38     -0.11      0.00
    1    5   38      9.22      0.00
    1    7   38     -5.61      0.00
    1    9   38     -4.76      0.00
    1   11   38      1.88      0.00
    1   13   38     -0.66      0.00
    1   15   38      5.30      0.00
    1   17   38      1.33      0.00
    1   19   38      1.23      0.00
    1   21   38     -2.44      0.00
    0    2   38      4.74      0.00
    2    2   38    -20.07      0.00
    2    4   38      0.78      0.00
    2    6   38     -7.61      0.00
    2    8   38     -8.14      0.00
    2   10   38     -3.05      0.00
    2   12   38      1.81      0.00
    2   14   38     -7.93      0.00
    2   16   38     -9.36      0.00
    2   18   38     -9.25      0.00
    2   20   38      0.68      0.00
    3    3   38     12.86      0.00
    3    5   38      4.64      0.00
    3    7   38     -7.58      0.00
    3    9   38      1.41      0.00
    3   11   38      2.89      0.00
    3   13   38     -0.70      0.00
    3   15   38     -6.65      0.00
    3   17   38     -6.60      0.00
    3   19   38     -1.18      0.00
    3   21   38      6.70      0.00
    0    4   38     13.97      0.00
    4    4   38     22.81      0.00
    4    6   38     -0.64      0.00
    4    8   38     12.68      0.00
    4   10   38     -3.64      0.00
    4   12   38      3.45      0.00
    4   14   38     -4.16      0.00
    4   16   38      4.59      0.00
    4   18   38      1.57      0.00
    4   20   38      8.30      0.00
    5    5   38     -1.21      0.00
    5    7   38     -6.26      0.00
    5    9   38      8.72      0.00
    5   11   38      9.27      0.00
    5   13   38     -1.62      0.00
    5   15   38      2.14      0.00
    5   17   38     -6.07      0.00
    5   19   38     -2.98      0.00
    5   21   38    -21.02      0.00
    0    6   38     -5.43      0.00
    6    6   38     -5.41      0.00
    6    8   38      7.68      0.00
    6   10   38      8.06      0.00
    6   12   38      0.33      0.00
    6   14   38     -1.93      0.00
    6   16   38     -5.97      0.00
    6   18   38      1.37      0.00
    6   20   38    -10.43      0.00
    7    7   38      2.45      0.00
    7    9   38      6.46      0.00
    7   11   38     -3.78      0.00
    7   13   38      6.20      0.00
    7   15   38      0.03      0.00
    7   17   38      2.32      0.00
    7   19   38     -4.42      0.00
    0    8   38     -0.42      0.00
    8    8   38      9.13      0.00
    8   10   38      7.98      0.00
    8   12   38      0.81      0.00
    8   14   38      1.07      0.00
    8   16   38     -0.01      0.00
    8   18   38     -3.28      0.00
    9    9   38      0.67      0.00
    9   11   38      3.73      0.00
    9   13   38     -1.08      0.00
    9   15   38     -5.98      0.00
    9   17   38     -4.35      0.00
    9   19   38     18.83      0.00
    0   10   38     -9.28      0.00
   10   10   38      0.84      0.00
   10   12   38     -1.48      0.00
   10   14   38      1.36      0.00
   10   16   38      3.02      0.00
   10   18   38      4.43      0.00
   11   11   38      2.49      0.00
   11   13   38      3.51      0.00
   11   15   38      4.55      0.00
   11   17   38     12.92      0.00
    0   12   38      2.99      0.00
   12   12   38     -6.37      0.00
   12   14   38      2.59      0.00
   12   16   38      5.97      0.00
   12   18   38      2.78      0.00
   13   13   38      0.36      0.00
   13   15   38     -6.58      0.00
    0   14   38    -15.38      0.00
   14   14   38     -3.23      0.00
   14   16   38      1.82      0.00
   15   15   38     -2.93      0.00
    0   16   38     -2.56      0.00
   13   17   38     -4.49      0.00
    0   18   38      5.45      0.00
    0   20   38      3.36      0.00
    8   20   38      6.21      0.00
    0    1   39      2.09      0.00
    1    2   39     -3.45      0.00
    1    4   39     -1.31      0.00
    1    6   39      2.65      0.00
    1    8   39     -3.95      0.00
    1   10   39      6.55      0.00
    1   12   39      1.77      0.00
    1   14   39     -4.57      0.00
    1   16   39    -13.84      0.00
    1   18   39      5.67      0.00
    2    3   39     -6.07      0.00
    2    5   39    -13.85      0.00
    2    7   39     -2.06      0.00
    2    9   39      1.86      0.00
    2   11   39      6.75      0.00
    2   13   39    -10.00      0.00
    2   15   39     -3.77      0.00
    2   17   39      0.25      0.00
    2   19   39      4.62      0.00
    0    3   39      5.77      0.00
    3    4   39      1.26      0.00
    3    6   39     -4.83      0.00
    3    8   39     -6.09      0.00
    3   10   39    -11.06      0.00
    3   12   39      0.27      0.00
    3   14   39     -0.52      0.00
    3   16   39      6.00      0.00
    3   18   39      1.76      0.00
    4    5   39      5.52      0.00
    4    7   39      0.65      0.00
    4    9   39      2.21      0.00
    4   11   39      3.67      0.00
    4   13   39      5.81      0.00
    4   15   39     -5.45      0.00
    4   17   39     12.32      0.00
    4   19   39    -12.83      0.00
    0    5   39     15.21      0.00
    5    6   39      8.65      0.00
    5    8   39      2.19      0.00
    5   10   39      0.34      0.00
    5   12   39      0.23      0.00
    5   14   39      1.13      0.00
    5   16   39     -2.98      0.00
    5   18   39     -9.08      0.00
    6    7   39     -4.89      0.00
    6    9   39      2.55      0.00
    6   11   39      2.61      0.00
    6   13   39      4.08      0.00
    6   15   39     -0.34      0.00
    6   17   39     -5.96      0.00
    0    7   39     12.65      0.00
    7    8   39     -0.72      0.00
    7   10   39      8.97      0.00
    7   12   39      0.85      0.00
    7   14   39      3.83      0.00
    7   16   39     -1.34      0.00
    7   18   39     16.17      0.00
    8    9   39      2.90      0.00
    8   11   39     -4.36      0.00
    8   13   39      3.49      0.00
    8   15   39     -3.50      0.00
    8   17   39      7.61      0.00
    0    9   39     11.35      0.00
    9   10   39      5.76      0.00
    9   12   39     -4.72      0.00
    9   14   39     -3.31      0.00
    9   16   39      7.09      0.00
   10   11   39     -1.19      0.00
   10   13   39     -3.76      0.00
   10   15   39      2.66      0.00
    0   11   39      0.15      0.00
   11   12   39      0.89      0.00
   11   14   39      1.95      0.00
   11   16   39     11.68      0.00
   12   13   39      0.84      0.00
   12   15   39     -0.56      0.00
    0   13   39      4.52      0.00
   13   14   39      3.28      0.00
    0   15   39     -4.20      0.00
    0   17   39     10.61      0.00
    0   19   39      2.89      0.00
    0    0   40     15.44      0.00
    1    1   40    -11.80      0.00
    1    3   40      1.25      0.00
    1    5   40     -4.78      0.00
    1    7   40      8.51      0.00
    1    9   40      1.98      0.00
    1   11   40     -6.77      0.00
    1   13   40     11.84      0.00
    1   15   40     -3.89      0.00
    1   17   40     -4.51      0.00
    0    2   40     11.56      0.00
    2    2   40    -14.33      0.00
    2    4   40      6.38      0.00
    2    6   40     -0.29      0.00
    2    8   40     -2.39      0.00
    2   10   40     -1.29      0.00
    2   12   40      2.32      0.00
    2   14   40     -7.61      0.00
    2   16   40      1.43      0.00
    3    3   40     -8.84      0.00
    3    5   40     -3.63      0.00
    3    7   40      0.48      0.00
    3    9   40     -3.22      0.00
    3   11   40     -4.01      0.00
    3   13   40      4.78      0.00
    3   15   40     -0.88      0.00
    3   17   40     -5.75      0.00
    0    4   40     -0.95      0.00
    4    4   40     -7.19      0.00
    4    6   40     -8.12      0.00
    4    8   40     -6.88      0.00
    4   10   40      0.22      0.00
    4   12   40      7.13      0.00
    4   14   40      5.13      0.00
    4   16   40     -0.54      0.00
    5    5   40     -4.27      0.00
    5    7   40     -0.11      0.00
    5    9   40      2.82      0.00
    5   11   40      3.62      0.00
    5   13   40     -9.64      0.00
    5   15   40      1.76      0.00
    0    6   40      8.64      0.00
    6    6   40    -29.25      0.00
    6    8   40      1.69      0.00
    6   10   40     -5.04      0.00
    6   12   40     -6.53      0.00
    6   14   40     -5.65      0.00
    6   16   40      2.37      0.00
    7    7   40     -3.83      0.00
    7    9   40      1.36      0.00
    7   11   40     -3.31      0.00
    7   13   40     -7.47      0.00
    7   15   40      2.67      0.00
    0    8   40     -9.57      0.00
    8    8   40     10.54      0.00
    8   10   40      6.37      0.00
    8   12   40      5.96      0.00
    8   14   40      7.38      0.00
    9    9   40     -4.71      0.00
    9   11   40     -4.19      0.00
    9   13   40      0.64      0.00
    0   10   40      1.16      0.00
   10   10   40     -9.46      0.00
   10   12   40      3.75      0.00
   10   14   40     -7.99      0.00
   11   11   40     -1.80      0.00
   11   13   40     -1.50      0.00
    0   12   40      4.89      0.00
   12   12   40     -4.37      0.00
    0   14   40      4.70      0.00
    9   15   40     13.34      0.00
    0   16   40    -13.09      0.00
    0    1   41      2.63      0.00
    1    2   41     -7.01      0.00
    1    4   41      1.97      0.00
    1    6   41      3.73      0.00
    1    8   41      2.25      0.00
    1   10   41     -2.00      0.00
    1   12   41      1.81      0.00
    1   14   41     -6.18      0.00
    2    3   41      3.56      0.00
    2    5   41     -0.94      0.00
    2    7   41     -4.26      0.00
    2    9   41     -5.71      0.00
    2   11   41      2.74      0.00
    2   13   41      4.41      0.00
    0    3   41      0.44      0.00
    3    4   41     -3.03      0.00
    3    6   41      3.04      0.00
    3    8   41     -4.29      0.00
    3   10   41     -7.43      0.00
    3   12   41      3.66      0.00
    3   14   41      2.72      0.00
    4    5   41      1.09      0.00
    4    7   41    -10.91      0.00
    4    9   41     -7.39      0.00
    4   11   41      0.90      0.00
    4   13   41     -3.18      0.00
    0    5   41      4.10      0.00
    5    6   41     -0.36      0.00
    5    8   41     -1.44      0.00
    5   10   41     -4.78      0.00
    5   12   41     -2.71      0.00
    6    7   41     -1.11      0.00
    6    9   41     -7.20      0.00
    6   11   41     -0.20      0.00
    6   13   41     -2.67      0.00
    0    7   41      7.66      0.00
    7    8   41      0.23      0.00
    7   10   41     -4.27      0.00
    7   12   41      3.15      0.00
    8    9   41      6.78      0.00
    8   11   41      1.92      0.00
    0    9   41     -9.32      0.00
    9   10   41    -10.30      0.00
    0   11   41    -12.40      0.00
   10   11   41     -8.11      0.00
    0   13   41      4.35      0.00
    0    0   42    -25.35      0.00
    1    1   42      3.93      0.00
    1    3   42     11.67      0.00
    1    5   42     -6.76      0.00
    1    7   42     -0.50      0.00
    1    9   42     -5.13      0.00
    1   11   42     -1.64      0.00
    0    2   42     -1.85      0.00
    2    2   42      8.52      0.00
    2    4   42     -0.83      0.00
    2    6   42     -2.92      0.00
    2    8   42      3.02      0.00
    2   10   42      5.80      0.00
    3    3   42     -2.74      0.00
    3    5   42     -6.50      0.00
    3    7   42     -6.11      0.00
    3    9   42     -2.86      0.00
    3   11   42     -8.04      0.00
    0    4   42     12.06      0.00
    4    4   42     -4.31      0.00
    4    6   42      6.03      0.00
    4    8   42     -6.77      0.00
    4   10   42     10.25      0.00
    5    5   42      2.14      0.00
    5    7   42      5.36      0.00
    5    9   42      5.29      0.00
    0    6   42     11.22      0.00
    6    6   42     -1.39      0.00
    6    8   42      5.58      0.00
    7    7   42      6.28      0.00
    7    9   42     -4.07      0.00
    0    8   42      2.08      0.00
    8    8   42    -16.83      0.00
    0   10   42     -1.44      0.00
    6   10   42     10.95      0.00
    0    1   43     -0.86      0.00
    1    2   43    -10.24      0.00
    1    4   43      5.93      0.00
    1    6   43      6.22      0.00
    2    3   43     -2.74      0.00
    2    5   43     -8.07      0.00
    0    3   43      8.03      0.00
    3    4   43      0.65      0.00
    3    6   43      0.74      0.00
    4    5   43     -3.66      0.00
    0    5   43     10.46      0.00
    2    7   43     -2.24      0.00
   25   25   26      0.93      0.00
   24   26   26     12.98      0.00
   26   26   26    -11.52      0.00
   24   25   27     28.52      0.00
   23   26   27      7.80      0.00
   25   26   27      5.32      0.00
   22   27   27     25.88      0.00
   24   27   27      1.03      0.00
   26   27   27     -8.09      0.00
   24   24   28     -8.64      0.00
   23   25   28     -9.68      0.00
   25   25   28     -1.82      0.00
   22   26   28     -1.68      0.00
   24   26   28     -5.93      0.00
   26   26   28      1.14      0.00
   21   27   28     -0.38      0.00
   23   27   28      0.03      0.00
   25   27   28     -4.53      0.00
   27   27   28     10.85      0.00
   20   28   28     21.97      0.00
   22   28   28      6.34      0.00
   24   28   28     10.74      0.00
   26   28   28      8.79      0.00
   28   28   28    -21.28      0.00
   23   24   29     10.72      0.00
   22   25   29      8.32      0.00
   24   25   29      4.79      0.00
   21   26   29     -3.07      0.00
   23   26   29     11.40      0.00
   25   26   29    -10.34      0.00
   20   27   29      8.62      0.00
   22   27   29     -7.31      0.00
   24   27   29     -2.13      0.00
   26   27   29     -0.89      0.00
   17   28   29     16.86      0.00
   19   28   29      0.04      0.00
   21   28   29     -0.14      0.00
   23   28   29    -10.80      0.00
   25   28   29     -3.79      0.00
   27   28   29      1.42      0.00
   16   29   29    -25.46      0.00
   18   29   29      8.75      0.00
   20   29   29    -12.57      0.00
   22   29   29      1.62      0.00
   24   29   29     -1.60      0.00
   26   29   29     -9.18      0.00
   28   29   29      7.09      0.00
   23   23   30     12.95      0.00
   22   24   30    -14.01      0.00
   24   24   30      4.57      0.00
   21   25   30      8.60      0.00
   23   25   30      0.35      0.00
   25   25   30      1.34      0.00
   20   26   30    -13.19      0.00
   22   26   30      2.07      0.00
   24   26   30     -4.22      0.00
   26   26   30     -0.20      0.00
   17   27   30     -1.04      0.00
   19   27   30    -14.53      0.00
   21   27   30     -7.81      0.00
   23   27   30      3.24      0.00
   25   27   30     -3.91      0.00
   27   27   30      9.23      0.00
   16   28   30      8.27      0.00
   18   28   30      3.01      0.00
   20   28   30     11.41      0.00
   22   28   30     -5.40      0.00
   24   28   30     -0.15      0.00
   26   28   30      2.44      0.00
   28   28   30     -0.89      0.00
   13   29   30    -10.24      0.00
   15   29   30     -2.85      0.00
   17   29   30    -17.88      0.00
   19   29   30    -10.74      0.00
   21   29   30     -2.99      0.00
   23   29   30      1.93      0.00
   25   29   30      5.09      0.00
   27   29   30     -3.74      0.00
   29   29   30      5.83      0.00
   12   30   30     11.46      0.00
   14   30   30    -43.83      0.00
   16   30   30     21.73      0.00
   18   30   30     10.51      0.00
   20   30   30     10.85      0.00
   22   30   30     -0.43      0.00
   24   30   30     -7.17      0.00
   26   30   30     -0.88      0.00
   22   23   31     -4.67      0.00
   21   24   31     12.27      0.00
   23   24   31     -1.07      0.00
   18   25   31     -5.82      0.00
   20   25   31    -16.74      0.00
   22   25   31     -7.98      0.00
   24   25   31     -0.62      0.00
   17   26   31     -2.14      0.00
   19   26   31     12.30      0.00
   21   26   31     10.83      0.00
   23   26   31     -1.29      0.00
   25   26   31      5.63      0.00
   16   27   31    -11.12      0.00
   18   27   31    -10.86      0.00
   20   27   31     10.85      0.00
   22   27   31      0.20      0.00
   24   27   31      3.45      0.00
   26   27   31      1.46      0.00
   13   28   31     19.72      0.00
   15   28   31    -14.03      0.00
   17   28   31      9.60      0.00
   19   28   31      6.33      0.00
   21   28   31     -3.15      0.00
   23   28   31     -1.66      0.00
   25   28   31      6.52      0.00
   27   28   31     -3.65      0.00
   12   29   31     12.35      0.00
   14   29   31     -5.37      0.00
   16   29   31      0.21      0.00
   18   29   31     -0.16      0.00
   20   29   31     -7.85      0.00
   22   29   31     11.64      0.00
   24   29   31      1.27      0.00
   26   29   31     -6.18      0.00
    7   30   31      8.92      0.00
    9   30   31     -4.91      0.00
   11   30   31      1.68      0.00
   13   30   31     24.09      0.00
   15   30   31     -1.85      0.00
   17   30   31      2.82      0.00
   19   30   31      2.55      0.00
   21   30   31     -5.48      0.00
   23   30   31     -2.85      0.00
   25   30   31     -4.98      0.00
    0   31   31    -19.19      0.00
    2   31   31     15.45      0.00
    4   31   31     26.10      0.00
    6   31   31     -3.94      0.00
    8   31   31     23.91      0.00
   10   31   31     -7.52      0.00
   12   31   31     -4.98      0.00
   14   31   31      9.41      0.00
   16   31   31      0.93      0.00
   18   31   31     -5.53      0.00
   20   31   31      3.79      0.00
   22   31   31     -5.98      0.00
   24   31   31     10.18      0.00
   22   22   32     10.64      0.00
   19   23   32      4.89      0.00
   21   23   32    -10.51      0.00
   23   23   32      1.76      0.00
   18   24   32     -2.86      0.00
   20   24   32     -1.05      0.00
   22   24   32     -9.98      0.00
   24   24   32      1.82      0.00
   17   25   32      4.20      0.00
   19   25   32     16.81      0.00
   21   25   32      1.99      0.00
   23   25   32      3.76      0.00
   25   25   32      5.30      0.00
   16   26   32     -8.31      0.00
   18   26   32    -13.00      0.00
   20   26   32     -5.49      0.00
   22   26   32      0.87      0.00
   24   26   32     -3.00      0.00
   26   26   32      6.13      0.00
   13   27   32      9.46      0.00
   15   27   32      9.20      0.00
   17   27   32     17.45      0.00
   19   27   32      8.14      0.00
   21   27   32      4.18      0.00
   23   27   32      5.79      0.00
   25   27   32     -4.75      0.00
   27   27   32     -5.81      0.00
   10   28   32     -5.67      0.00
   12   28   32      2.37      0.00
   14   28   32     -2.68      0.00
   16   28   32     -8.84      0.00
   18   28   32     -0.84      0.00
   20   28   32    -10.09      0.00
   22   28   32     -4.82      0.00
   24   28   32      1.24      0.00
   26   28   32      2.69      0.00
    7   29   32     23.69      0.00
    9   29   32     13.46      0.00
   11   29   32     -3.40      0.00
   13   29   32     -8.18      0.00
   15   29   32      2.29      0.00
   17   29   32      6.33      0.00
   19   29   32      0.86      0.00
   21   29   32      0.54      0.00
   23   29   32      2.16      0.00
   25   29   32      5.83      0.00
    0   30   32     46.13      0.00
    2   30   32    -21.91      0.00
    4   30   32      0.63      0.00
    6   30   32      9.70      0.00
    8   30   32    -27.83      0.00
   10   30   32     15.40      0.00
   12   30   32      7.00      0.00
   14   30   32     -7.83      0.00
   16   30   32     -6.59      0.00
   18   30   32     13.32      0.00
   20   30   32     -0.17      0.00
   22   30   32     -2.67      0.00
   24   30   32     -7.95      0.00
    1   31   32      5.70      0.00
    3   31   32     -0.22      0.00
    5   31   32      1.72      0.00
    7   31   32     -3.23      0.00
    9   31   32      3.38      0.00
   11   31   32      8.75      0.00
   13   31   32     -9.33      0.00
   15   31   32     -3.59      0.00
   17   31   32      4.91      0.00
   19   31   32     -2.76      0.00
   21   31   32      7.06      0.00
   23   31   32     -1.28      0.00
    0   32   32    -13.53      0.00
    2   32   32    -19.37      0.00
    4   32   32     -4.21      0.00
    6   32   32      1.81      0.00
    8   32   32    -20.71      0.00
   10   32   32     -5.50      0.00
   12   32   32      2.88      0.00
   14   32   32     11.32      0.00
   16   32   32    -17.34      0.00
   18   32   32      1.43      0.00
   20   32   32     -7.47      0.00
   22   32   32      7.14      0.00
   20   21   33     11.09      0.00
   19   22   33      5.76      0.00
   21   22   33     -3.69      0.00
   18   23   33     -3.79      0.00
   20   23   33      3.60      0.00
   22   23   33      6.61      0.00
   17   24   33     -5.95      0.00
   19   24   33     -6.66      0.00
   21   24   33     -6.19      0.00
   23   24   33      2.96      0.00
   14   25   33     14.55      0.00
   16   25   33    -12.48      0.00
   18   25   33     10.38      0.00
   20   25   33      1.48      0.00
   22   25   33      1.86      0.00
   24   25   33      2.13      0.00
   13   26   33     10.47      0.00
   15   26   33     -5.32      0.00
   17   26   33      4.98      0.00
   19   26   33     -3.56      0.00
   21   26   33      6.83      0.00
   23   26   33     -1.88      0.00
   25   26   33     -7.98      0.00
   10   27   33    -11.15      0.00
   12   27   33     19.21      0.00
   14   27   33     -3.63      0.00
   16   27   33     -0.06      0.00
   18   27   33     -1.57      0.00
   20   27   33     -1.62      0.00
   22   27   33     -5.44      0.00
   24   27   33     -3.49      0.00
   26   27   33      0.21      0.00
    7   28   33     16.17      0.00
    9   28   33    -17.69      0.00
   11   28   33     13.21      0.00
   13   28   33     -3.39      0.00
   15   28   33      0.67      0.00
   17   28   33     -8.84      0.00
   19   28   33     -2.60      0.00
   21   28   33      6.22      0.00
   23   28   33     -0.85      0.00
   25   28   33     -1.76      0.00
    0   29   33     -6.29      0.00
    2   29   33    -13.56      0.00
    4   29   33     14.57      0.00
    6   29   33     -3.59      0.00
    8   29   33     -5.22      0.00
   10   29   33     -0.49      0.00
   12   29   33     -5.76      0.00
   14   29   33     -3.18      0.00
   16   29   33      7.04      0.00
   18   29   33     -1.30      0.00
   20   29   33     -1.17      0.00
   22   29   33     13.02      0.00
   24   29   33     -5.92      0.00
    1   30   33     -0.50      0.00
    3   30   33     -9.72      0.00
    5   30   33      3.81      0.00
    7   30   33     -8.11      0.00
    9   30   33     -0.72      0.00
   11   30   33     -6.50      0.00
   13   30   33     -1.27      0.00
   15   30   33      0.55      0.00
   17   30   33    -10.69      0.00
   19   30   33     -4.60      0.00
   21   30   33      2.08      0.00
   23   30   33     -1.03      0.00
    0   31   33     17.93      0.00
    2   31   33    -12.13      0.00
    4   31   33      2.64      0.00
    6   31   33     -5.24      0.00
    8   31   33     12.44      0.00
   10   31   33      3.11      0.00
   12   31   33    -13.70      0.00
   14   31   33      7.52      0.00
   16   31   33      5.08      0.00
   18   31   33      0.41      0.00
   20   31   33      0.87      0.00
   22   31   33     -5.06      0.00
    1   32   33      3.66      0.00
    3   32   33     -5.45      0.00
    5   32   33     16.19      0.00
    7   32   33     -8.66      0.00
    9   32   33      2.53      0.00
   11   32   33     -5.60      0.00
   13   32   33     -2.13      0.00
   15   32   33      5.30      0.00
   17   32   33      1.52      0.00
   19   32   33      6.46      0.00
   21   32   33     -2.43      0.00
    0   33   33     27.32      0.00
    2   33   33     15.52      0.00
    4   33   33    -12.21      0.00
    6   33   33      5.00      0.00
    8   33   33      0.83      0.00
   10   33   33     10.87      0.00
   12   33   33     -7.00      0.00
   14   33   33      1.11      0.00
   16   33   33      2.48      0.00
   18   33   33     -5.80      0.00
   20   33   33     -4.11      0.00
   20   20   34    -15.38      0.00
   19   21   34     -4.76      0.00
   21   21   34     -6.98      0.00
   18   22   34      0.32      0.00
   20   22   34      9.31      0.00
   22   22   34    -18.19      0.00
   15   23   34    -11.61      0.00
   17   23   34    -12.57      0.00
   19   23   34      4.53      0.00
   21   23   34      8.33      0.00
   23   23   34     -6.43      0.00
   14   24   34     -9.15      0.00
   16   24   34     -9.03      0.00
   18   24   34      2.22      0.00
   20   24   34     -8.87      0.00
   22   24   34      3.82      0.00
   24   24   34    -12.16      0.00
   11   25   34     -1.27      0.00
   13   25   34    -17.66      0.00
   15   25   34      2.33      0.00
   17   25   34      0.07      0.00
   19   25   34     -3.66      0.00
   21   25   34      6.99      0.00
   23   25   34      3.42      0.00
   25   25   34      6.77      0.00
   10   26   34     13.77      0.00
   12   26   34      4.71      0.00
   14   26   34      3.81      0.00
   16   26   34     -2.61      0.00
   18   26   34      0.84      0.00
   20   26   34    -10.15      0.00
   22   26   34     -1.78      0.00
   24   26   34      1.75      0.00
   26   26   34      7.68      0.00
    5   27   34      5.78      0.00
    7   27   34    -27.14      0.00
    9   27   34      7.06      0.00
   11   27   34    -16.93      0.00
   13   27   34     -3.05      0.00
   15   27   34      0.51      0.00
   17   27   34     10.74      0.00
   19   27   34      5.78      0.00
   21   27   34      1.16      0.00
   23   27   34      0.30      0.00
   25   27   34      2.64      0.00
    0   28   34      5.62      0.00
    2   28   34    -19.36      0.00
    4   28   34     -2.20      0.00
    6   28   34      5.39      0.00
    8   28   34     -4.33      0.00
   10   28   34     -7.83      0.00
   12   28   34     13.51      0.00
   14   28   34     -9.55      0.00
   16   28   34     -0.05      0.00
   18   28   34     -2.04      0.00
   20   28   34      1.84      0.00
   22   28   34     -6.76      0.00
   24   28   34      6.40      0.00
    1   29   34      7.05      0.00
    3   29   34     -2.64      0.00
    5   29   34      6.01      0.00
    7   29   34     -9.93      0.00
    9   29   34      7.41      0.00
   11   29   34      1.35      0.00
   13   29   34      3.42      0.00
   15   29   34      1.22      0.00
   17   29   34     -0.57      0.00
   19   29   34      8.04      0.00
   21   29   34     -1.73      0.00
   23   29   34      0.19      0.00
    0   30   34     -2.06      0.00
    2   30   34      2.91      0.00
    4   30   34     13.24      0.00
    6   30   34      2.17      0.00
    8   30   34     -0.73      0.00
   10   30   34      4.79      0.00
   12   30   34     -2.02      0.00
   14   30   34      6.25      0.00
   16   30   34     -3.77      0.00
[truncated: 56,248 more chars]
