# Supplementary material for: Dynamic three-dimensional structures of a metal–organic framework captured with femtosecond serial crystallography
Source: Nat Chem. 2024 Mar 25;16(5):693–9. doi: 10.1038/s41557-024-01460-w (PMC11087265; doi:10.1038/s41557-024-01460-w)
Supplement: Supplementary file 16 — Crystallographic structure factors for PCN–224(Fe)–CO at 2.1 ps; CCDC reference number 2308205. [file 41557_2024_1460_MOESM16_ESM.cif]

 
data_time2d10
# start Validation Reply Form
_vrf_THETM01_time2d10
;
PROBLEM: The value of sine(theta_max)/wavelength is less than 0.575
RESPONSE: To prevent the intensities of the Bragg spots in the 
low-resolution region from exceeding the detector's saturation limit, 
the X-ray flux had to be limited. Consequently, the intensity of the 
Bragg spots in the high-resolution region was insufficient for detection, 
resulting in the limited resolution.
;
_vrf_PLAT084_time2d10
;
PROBLEM: High wR2 Value (i.e. > 0.25) ...................       0.36 Report
RESPONSE: In serial femtosecond crystallography, diffraction images 
are acquired from a large number of different crystals with different 
sizes and crystallinity. Consequently, errors are introduced while 
merging data obtained from different crystals. Such errors result in 
a high wR2 value for this crystal structure. Moreover, the crystallographic 
analysis of PCN-224 reveals the presence of MOF-525 structural motifs, 
which manifest as defects within the crystal matrix. These defects are 
presumed to be a contributing factor to the elevated wR2 values noted 
in the analysis.
;
# end Validation Reply Form

 
_audit_creation_method            'SHELXL-2018/3'
_shelx_SHELXL_version_number      '2018/3'
_chemical_name_systematic         ?
_chemical_name_common             ?
_chemical_melting_point           ?
_chemical_formula_moiety          'C147 H72 Fe3 N12 O67 Zr12' 
_chemical_formula_sum
 'C147 H72 Fe3 N12 O67 Zr12' 
_chemical_formula_weight          4340.35

loop_
 _atom_type_symbol
 _atom_type_description
 _atom_type_scat_dispersion_real
 _atom_type_scat_dispersion_imag
 _atom_type_scat_source
 'C'  'C'   0.0051   0.0024
 'International Tables Vol C Tables 4.2.6.8 and 6.1.1.4'
 'H'  'H'   0.0000   0.0000
 'International Tables Vol C Tables 4.2.6.8 and 6.1.1.4'
 'N'  'N'   0.0096   0.0048
 'International Tables Vol C Tables 4.2.6.8 and 6.1.1.4'
 'O'  'O'   0.0160   0.0088
 'International Tables Vol C Tables 4.2.6.8 and 6.1.1.4'
 'Fe'  'Fe'   0.3561   1.1184
 'International Tables Vol C Tables 4.2.6.8 and 6.1.1.4'
 'Zr'  'Zr'  -1.4549   0.7529
 'International Tables Vol C Tables 4.2.6.8 and 6.1.1.4'
 
_space_group_crystal_system       cubic
_space_group_IT_number            229
_space_group_name_H-M_alt         'I m -3 m'
_space_group_name_Hall            '-I 4 2 3'
 
_shelx_space_group_comment
;
The symmetry employed for this shelxl refinement is uniquely defined
by the following loop, which should always be used as a source of
symmetry information in preference to the above space-group names.
They are only intended as comments.
;
 
loop_
 _space_group_symop_operation_xyz
 'x, y, z'
 '-x, -y, z'
 '-x, y, -z'
 'x, -y, -z'
 'z, x, y'
 'z, -x, -y'
 '-z, -x, y'
 '-z, x, -y'
 'y, z, x'
 '-y, z, -x'
 'y, -z, -x'
 '-y, -z, x'
 'y, x, -z'
 '-y, -x, -z'
 'y, -x, z'
 '-y, x, z'
 'x, z, -y'
 '-x, z, y'
 '-x, -z, -y'
 'x, -z, y'
 'z, y, -x'
 'z, -y, x'
 '-z, y, x'
 '-z, -y, -x'
 'x+1/2, y+1/2, z+1/2'
 '-x+1/2, -y+1/2, z+1/2'
 '-x+1/2, y+1/2, -z+1/2'
 'x+1/2, -y+1/2, -z+1/2'
 'z+1/2, x+1/2, y+1/2'
 'z+1/2, -x+1/2, -y+1/2'
 '-z+1/2, -x+1/2, y+1/2'
 '-z+1/2, x+1/2, -y+1/2'
 'y+1/2, z+1/2, x+1/2'
 '-y+1/2, z+1/2, -x+1/2'
 'y+1/2, -z+1/2, -x+1/2'
 '-y+1/2, -z+1/2, x+1/2'
 'y+1/2, x+1/2, -z+1/2'
 '-y+1/2, -x+1/2, -z+1/2'
 'y+1/2, -x+1/2, z+1/2'
 '-y+1/2, x+1/2, z+1/2'
 'x+1/2, z+1/2, -y+1/2'
 '-x+1/2, z+1/2, y+1/2'
 '-x+1/2, -z+1/2, -y+1/2'
 'x+1/2, -z+1/2, y+1/2'
 'z+1/2, y+1/2, -x+1/2'
 'z+1/2, -y+1/2, x+1/2'
 '-z+1/2, y+1/2, x+1/2'
 '-z+1/2, -y+1/2, -x+1/2'
 '-x, -y, -z'
 'x, y, -z'
 'x, -y, z'
 '-x, y, z'
 '-z, -x, -y'
 '-z, x, y'
 'z, x, -y'
 'z, -x, y'
 '-y, -z, -x'
 'y, -z, x'
 '-y, z, x'
 'y, z, -x'
 '-y, -x, z'
 'y, x, z'
 '-y, x, -z'
 'y, -x, -z'
 '-x, -z, y'
 'x, -z, -y'
 'x, z, y'
 '-x, z, -y'
 '-z, -y, x'
 '-z, y, -x'
 'z, -y, -x'
 'z, y, x'
 '-x+1/2, -y+1/2, -z+1/2'
 'x+1/2, y+1/2, -z+1/2'
 'x+1/2, -y+1/2, z+1/2'
 '-x+1/2, y+1/2, z+1/2'
 '-z+1/2, -x+1/2, -y+1/2'
 '-z+1/2, x+1/2, y+1/2'
 'z+1/2, x+1/2, -y+1/2'
 'z+1/2, -x+1/2, y+1/2'
 '-y+1/2, -z+1/2, -x+1/2'
 'y+1/2, -z+1/2, x+1/2'
 '-y+1/2, z+1/2, x+1/2'
 'y+1/2, z+1/2, -x+1/2'
 '-y+1/2, -x+1/2, z+1/2'
 'y+1/2, x+1/2, z+1/2'
 '-y+1/2, x+1/2, -z+1/2'
 'y+1/2, -x+1/2, -z+1/2'
 '-x+1/2, -z+1/2, y+1/2'
 'x+1/2, -z+1/2, -y+1/2'
 'x+1/2, z+1/2, y+1/2'
 '-x+1/2, z+1/2, -y+1/2'
 '-z+1/2, -y+1/2, x+1/2'
 '-z+1/2, y+1/2, -x+1/2'
 'z+1/2, -y+1/2, -x+1/2'
 'z+1/2, y+1/2, x+1/2'
 
_cell_length_a                    38.890(5)
_cell_length_b                    38.890(5)
_cell_length_c                    38.890(5)
_cell_angle_alpha                 90
_cell_angle_beta                  90
_cell_angle_gamma                 90
_cell_volume                      58818(20)
_cell_formula_units_Z             4
_cell_measurement_temperature     293(2)
_cell_measurement_reflns_used     2802000
_cell_measurement_theta_min       0.87
_cell_measurement_theta_max       27.90
 
_exptl_crystal_description        cubic
_exptl_crystal_colour             black
_exptl_crystal_density_meas       ?
_exptl_crystal_density_method     ?
_exptl_crystal_density_diffrn     0.490          
_exptl_crystal_F_000              8528
_exptl_transmission_factor_min    ?
_exptl_transmission_factor_max    ?
_exptl_crystal_size_max           ?
_exptl_crystal_size_mid           ?
_exptl_crystal_size_min           ?
_exptl_absorpt_coefficient_mu     0.447
_shelx_estimated_absorpt_T_min    ?
_shelx_estimated_absorpt_T_max    ?
_exptl_absorpt_correction_type    ?
_exptl_absorpt_correction_T_min   ?
_exptl_absorpt_correction_T_max   ?
_exptl_absorpt_process_details    ?
_exptl_absorpt_special_details    ?
_diffrn_ambient_temperature       293(2)
_diffrn_radiation_wavelength      0.82656
_diffrn_radiation_type            'synchrotron'
_diffrn_source                    'PAL-XFEL'
_diffrn_measurement_device_type   'SFX measurement MX-225HS'
_diffrn_measurement_method        'Fixed-target system'
_diffrn_detector_area_resol_mean  ?
_diffrn_reflns_number             7278
_diffrn_reflns_av_unetI/netI      0.0900
_diffrn_reflns_av_R_equivalents   0.0808
_diffrn_reflns_limit_h_min        1
_diffrn_reflns_limit_h_max        43
_diffrn_reflns_limit_k_min        0
_diffrn_reflns_limit_k_max        30
_diffrn_reflns_limit_l_min        0
_diffrn_reflns_limit_l_max        30
_diffrn_reflns_theta_min          0.861
_diffrn_reflns_theta_max          27.705
_diffrn_reflns_theta_full         27.705
_diffrn_measured_fraction_theta_max   0.991
_diffrn_measured_fraction_theta_full  0.991
_diffrn_reflns_Laue_measured_fraction_max    0.991
_diffrn_reflns_Laue_measured_fraction_full   0.991
_diffrn_reflns_point_group_measured_fraction_max   0.991
_diffrn_reflns_point_group_measured_fraction_full  0.991
_reflns_number_total              4098
_reflns_number_gt                 2347
_reflns_threshold_expression      'I > 2\s(I)'
_reflns_Friedel_coverage          0.000
_reflns_Friedel_fraction_max      .
_reflns_Friedel_fraction_full     .
 
_reflns_special_details
;
 Reflections were merged by SHELXL according to the crystal
 class for the calculation of statistics and refinement.
 
 Structure factors included contributions from the .fab file.
 
 _reflns_Friedel_fraction is defined as the number of unique
 Friedel pairs measured divided by the number that would be
 possible theoretically, ignoring centric projections and
 systematic absences.
;
 
_computing_data_collection        ?
_computing_cell_refinement        ?
_computing_data_reduction         'CrystFEL (J. Appl. Cryst. 2012) and XPREP (Bruker, 2004)'
_computing_structure_solution     'SHELXT 2018/2 (Sheldrick, 2018)'
_computing_structure_refinement 'SHELXL-2018/3 (Sheldrick, 2018)'
_computing_molecular_graphics     ?
_computing_publication_material   ?
_refine_special_details           ?
_refine_ls_structure_factor_coef  Fsqd
_refine_ls_matrix_type            full
_refine_ls_weighting_scheme       calc
_refine_ls_weighting_details
'w=1/[\s^2^(Fo^2^)+(0.2000P)^2^] where P=(Fo^2^+2Fc^2^)/3'
_atom_sites_solution_primary      ?
_atom_sites_solution_secondary    ?
_atom_sites_solution_hydrogens    geom
_refine_ls_hydrogen_treatment     constr
_refine_ls_extinction_method      'SHELXL-2018/3 (Sheldrick 2018)'
_refine_ls_extinction_coef        0.00017(4)
_refine_ls_extinction_expression
 'Fc^*^=kFc[1+0.001xFc^2^\l^3^/sin(2\q)]^-1/4^'
_refine_ls_number_reflns          4098
_refine_ls_number_parameters      131
_refine_ls_number_restraints      155
_refine_ls_R_factor_all           0.1491
_refine_ls_R_factor_gt            0.1198
_refine_ls_wR_factor_ref          0.3606
_refine_ls_wR_factor_gt           0.3156
_refine_ls_goodness_of_fit_ref    1.177
_refine_ls_restrained_S_all       1.191
_refine_ls_shift/su_max           0.044
_refine_ls_shift/su_mean          0.007
 
loop_
 _atom_site_label
 _atom_site_type_symbol
 _atom_site_fract_x
 _atom_site_fract_y
 _atom_site_fract_z
 _atom_site_U_iso_or_equiv
 _atom_site_adp_type
 _atom_site_occupancy
 _atom_site_site_symmetry_order  
 _atom_site_calc_flag
 _atom_site_refinement_flags_posn
 _atom_site_refinement_flags_adp
 _atom_site_refinement_flags_occupancy
 _atom_site_disorder_assembly
 _atom_site_disorder_group
C6 C 0.66898(19) 0.750000 0.16898(19) 0.169(5) Uani 1 2 d S TU P . .
O6 O 0.67283(16) 0.72165(18) 0.18484(17) 0.174(2) Uani 1 1 d . U . . .
O5 O 0.71725(19) 0.71725(19) 0.28275(19) 0.110(3) Uani 1 6 d S TU P . .
C7 C 0.64084(16) 0.750000 0.14084(16) 0.146(4) Uani 1 2 d S TU P . .
C9 C 0.6092(3) 0.7817(4) 0.0972(3) 0.197(5) Uani 1 1 d . U . . .
H9 H 0.605349 0.802222 0.085512 0.237 Uiso 1 1 calc R U . . .
C8 C 0.6341(2) 0.7779(4) 0.1235(2) 0.184(4) Uani 1 1 d . U . . .
H8 H 0.646932 0.797364 0.128976 0.221 Uiso 1 1 calc R U . . .
C10 C 0.5901(2) 0.750000 0.0901(2) 0.171(6) Uani 1 2 d S TU P . .
C11 C 0.56331(15) 0.750000 0.06331(15) 0.194(6) Uani 1 2 d S TU P . .
C12 C 0.52849(15) 0.7504(3) 0.07354(16) 0.199(5) Uani 1 1 d . U . . .
C13 C 0.5182(2) 0.7520(4) 0.10854(16) 0.233(7) Uani 1 1 d . U . . .
H13 H 0.532476 0.752812 0.127672 0.279 Uiso 1 1 calc R U . . .
N14 N 0.500000 0.7528(4) 0.0510(2) 0.195(5) Uani 1 2 d S TU P . .
Fe15 Fe 0.500000 0.76629(15) 0.000000 0.148(3) Uani 0.5 4 d DS TU P . .
C16 C 0.500000 0.8102(5) 0.000000 0.155(10) Uani 0.5 4 d DS TU P . .
O17 O 0.500000 0.8369(6) 0.000000 0.179(10) Uani 0.5 4 d DS TU P . .
Zr1 Zr 0.7138(2) 0.7138(2) 0.2211(3) 0.119(3) Uani 0.444(19) 2 d S TU P . 1
O3 O 0.6598(4) 0.7090(5) 0.2442(5) 0.152(6) Uani 0.444(19) 1 d . U P . 1
O1 O 0.7648(5) 0.7104(5) 0.2352(5) 0.113(7) Uani 0.444(19) 2 d S TU P . 1
Zr2 Zr 0.7017(2) 0.7017(2) 0.2338(2) 0.133(2) Uani 0.556(19) 2 d S TU P . 2
O4 O 0.6488(6) 0.6915(7) 0.2550(6) 0.221(8) Uani 0.556(19) 1 d . U P . 2
O2 O 0.7537(3) 0.6826(5) 0.2463(3) 0.134(6) Uani 0.556(19) 2 d S TU P . 2
 
loop_
 _atom_site_aniso_label
 _atom_site_aniso_U_11
 _atom_site_aniso_U_22
 _atom_site_aniso_U_33
 _atom_site_aniso_U_23
 _atom_site_aniso_U_13
 _atom_site_aniso_U_12
C6 0.145(6) 0.218(13) 0.145(6) -0.094(7) -0.065(7) 0.094(7)
O6 0.166(4) 0.187(5) 0.168(4) -0.071(4) -0.083(4) 0.079(4)
O5 0.110(3) 0.110(3) 0.110(3) -0.038(4) -0.038(4) 0.038(4)
C7 0.096(4) 0.246(13) 0.096(4) -0.057(6) -0.045(5) 0.057(6)
C9 0.143(7) 0.316(15) 0.133(6) 0.009(8) -0.033(6) 0.039(8)
C8 0.130(6) 0.292(12) 0.131(6) -0.027(7) -0.077(5) 0.042(7)
C10 0.080(4) 0.353(19) 0.080(4) 0.003(5) 0.007(5) -0.003(5)
C11 0.070(3) 0.44(2) 0.070(3) 0.010(5) -0.003(4) -0.010(5)
C12 0.063(3) 0.464(16) 0.071(4) -0.004(6) -0.014(3) -0.008(5)
C13 0.091(4) 0.55(2) 0.059(3) 0.010(6) 0.006(3) 0.004(7)
N14 0.094(5) 0.420(18) 0.071(4) -0.013(6) 0.000 0.000
Fe15 0.0706(19) 0.304(9) 0.0702(19) 0.000 0.000 0.000
C16 0.070(13) 0.31(3) 0.083(15) 0.000 0.000 0.000
O17 0.093(12) 0.33(3) 0.112(13) 0.000 0.000 0.000
Zr1 0.120(3) 0.120(3) 0.117(3) -0.054(3) -0.054(3) 0.048(3)
O3 0.110(9) 0.186(13) 0.159(10) -0.038(9) -0.049(7) 0.039(8)
O1 0.112(7) 0.117(15) 0.112(7) -0.042(9) -0.029(10) 0.042(9)
Zr2 0.135(2) 0.135(2) 0.129(3) -0.060(2) -0.060(2) 0.057(3)
O4 0.161(11) 0.244(16) 0.256(15) 0.019(12) -0.054(10) 0.009(11)
O2 0.134(7) 0.134(13) 0.134(7) -0.044(7) -0.047(7) 0.044(7)
 
_geom_special_details
;
 All esds (except the esd in the dihedral angle between two l.s. planes)
 are estimated using the full covariance matrix.  The cell esds are taken
 into account individually in the estimation of esds in distances, angles
 and torsion angles; correlations between esds in cell parameters are only
 used when they are defined by crystal symmetry.  An approximate (isotropic)
 treatment of cell esds is used for estimating esds involving l.s. planes.
;
 
loop_
 _geom_bond_atom_site_label_1
 _geom_bond_atom_site_label_2
 _geom_bond_distance
 _geom_bond_site_symmetry_2
 _geom_bond_publ_flag
C6 O6 1.272(8) . ?
C6 O6 1.272(8) 46_564 ?
C6 C7 1.548(14) . ?
O6 Zr1 2.150(6) . ?
O6 Zr2 2.341(9) . ?
O5 Zr2 2.088(5) . ?
O5 Zr2 2.089(5) 11_566 ?
O5 Zr2 2.089(5) 8_656 ?
O5 Zr1 2.405(12) 8_656 ?
O5 Zr1 2.405(12) 11_566 ?
O5 Zr1 2.405(12) . ?
C7 C8 1.306(12) . ?
C7 C8 1.306(12) 46_564 ?
C9 C8 1.417(12) . ?
C9 C10 1.465(15) . ?
C10 C11 1.474(14) . ?
C11 C12 1.412(8) 46_564 ?
C11 C12 1.412(8) . ?
C12 N14 1.416(7) . ?
C12 C13 1.420(9) . ?
C13 C13 1.412(16) 52_655 ?
N14 Fe15 2.051(9) . ?
N14 Fe15 2.117(9) 93_564 ?
Fe15 Fe15 1.267(12) 93_564 ?
Fe15 C16 1.706(19) . ?
C16 O17 1.042(19) . ?
Zr1 O1 1.24(4) 80_564 ?
Zr1 O1 2.062(13) . ?
Zr1 O1 2.061(13) 11_566 ?
Zr1 O3 2.294(19) . ?
Zr1 O3 2.294(19) 62 ?
Zr1 Zr1 2.84(2) 80_564 ?
Zr1 Zr1 2.84(2) 83_654 ?
Zr1 Zr1 3.579(7) 8_656 ?
Zr1 Zr1 3.579(7) 11_566 ?
O1 O1 1.78(2) 83_654 ?
O1 O1 1.78(2) 80_564 ?
Zr2 O2 2.209(8) . ?
Zr2 O2 2.208(8) 11_566 ?
Zr2 O4 2.25(2) . ?
Zr2 O4 2.25(2) 62 ?
Zr2 Zr2 3.550(7) 8_656 ?
Zr2 Zr2 3.550(7) 11_566 ?
 
loop_
 _geom_angle_atom_site_label_1
 _geom_angle_atom_site_label_2
 _geom_angle_atom_site_label_3
 _geom_angle
 _geom_angle_site_symmetry_1
 _geom_angle_site_symmetry_3
 _geom_angle_publ_flag
O6 C6 O6 129.6(10) . 46_564 ?
O6 C6 C7 115.2(5) . . ?
O6 C6 C7 115.2(5) 46_564 . ?
C6 O6 Zr1 121.9(8) . . ?
C6 O6 Zr2 137.5(7) . . ?
Zr2 O5 Zr2 116.4(3) . 11_566 ?
Zr2 O5 Zr2 116.4(3) . 8_656 ?
Zr2 O5 Zr2 116.4(3) 11_566 8_656 ?
Zr2 O5 Zr1 108.8(5) . 8_656 ?
Zr2 O5 Zr1 108.8(5) 11_566 8_656 ?
Zr2 O5 Zr1 19.69(19) 8_656 8_656 ?
Zr2 O5 Zr1 108.8(5) . 11_566 ?
Zr2 O5 Zr1 19.69(19) 11_566 11_566 ?
Zr2 O5 Zr1 108.8(5) 8_656 11_566 ?
Zr1 O5 Zr1 96.1(6) 8_656 11_566 ?
Zr1 O5 Zr1 96.1(6) 8_656 . ?
Zr1 O5 Zr1 96.1(6) 11_566 . ?
C8 C7 C8 119.0(11) . 46_564 ?
C8 C7 C6 120.5(5) . . ?
C8 C7 C6 120.5(5) 46_564 . ?
C8 C9 C10 113.3(13) . . ?
C7 C8 C9 126.6(12) . . ?
C9 C10 C9 121.2(12) . 46_564 ?
C9 C10 C11 119.4(6) . . ?
C9 C10 C11 119.4(6) 46_564 . ?
C12 C11 C12 122.8(8) 46_564 . ?
C12 C11 C10 118.6(4) 46_564 . ?
C12 C11 C10 118.6(4) . . ?
C11 C12 N14 125.2(6) . . ?
C11 C12 C13 122.8(6) . . ?
N14 C12 C13 111.7(6) . . ?
C13 C13 C12 106.4(4) 52_655 . ?
C12 N14 C12 102.9(7) . 52_655 ?
C12 N14 Fe15 128.0(4) . . ?
C12 N14 Fe15 128.0(4) 52_655 . ?
C12 N14 Fe15 123.9(5) . 93_564 ?
C12 N14 Fe15 123.9(5) 52_655 93_564 ?
Fe15 N14 Fe15 35.4(3) . 93_564 ?
Fe15 Fe15 C16 180.0 93_564 . ?
Fe15 Fe15 N14 75.1(4) 93_564 . ?
C16 Fe15 N14 104.9(4) . . ?
Fe15 Fe15 N14 75.1(4) 93_564 50 ?
C16 Fe15 N14 104.9(4) . 50 ?
N14 Fe15 N14 150.3(9) . 50 ?
Fe15 Fe15 N14 69.5(4) 93_564 93_564 ?
C16 Fe15 N14 110.5(4) . 93_564 ?
N14 Fe15 N14 84.85(11) . 93_564 ?
N14 Fe15 N14 84.85(11) 50 93_564 ?
Fe15 Fe15 N14 69.5(4) 93_564 46_564 ?
C16 Fe15 N14 110.5(4) . 46_564 ?
N14 Fe15 N14 84.85(11) . 46_564 ?
N14 Fe15 N14 84.85(11) 50 46_564 ?
N14 Fe15 N14 139.0(8) 93_564 46_564 ?
O17 C16 Fe15 180.0 . . ?
O1 Zr1 O1 59.3(11) 80_564 . ?
O1 Zr1 O1 59.3(11) 80_564 11_566 ?
O1 Zr1 O1 93.0(9) . 11_566 ?
O1 Zr1 O6 100.5(10) 80_564 . ?
O1 Zr1 O6 153.7(11) . . ?
O1 Zr1 O6 89.5(5) 11_566 . ?
O1 Zr1 O6 100.5(10) 80_564 62 ?
O1 Zr1 O6 89.5(5) . 62 ?
O1 Zr1 O6 153.7(11) 11_566 62 ?
O6 Zr1 O6 77.3(3) . 62 ?
O1 Zr1 O3 142.8(5) 80_564 . ?
O1 Zr1 O3 140.5(10) . . ?
O1 Zr1 O3 85.2(9) 11_566 . ?
O6 Zr1 O3 65.8(6) . . ?
O6 Zr1 O3 109.0(6) 62 . ?
O1 Zr1 O3 142.8(5) 80_564 62 ?
O1 Zr1 O3 85.2(9) . 62 ?
O1 Zr1 O3 140.5(10) 11_566 62 ?
O6 Zr1 O3 109.0(6) . 62 ?
O6 Zr1 O3 65.8(6) 62 62 ?
O3 Zr1 O3 72.2(10) . 62 ?
O1 Zr1 O5 105.0(8) 80_564 . ?
O1 Zr1 O5 71.7(7) . . ?
O1 Zr1 O5 71.7(7) 11_566 . ?
O6 Zr1 O5 133.4(5) . . ?
O6 Zr1 O5 133.4(5) 62 . ?
O3 Zr1 O5 70.4(5) . . ?
O3 Zr1 O5 70.3(5) 62 . ?
O1 Zr1 Zr1 40.6(4) 80_564 80_564 ?
O1 Zr1 Zr1 89.7(8) . 80_564 ?
O1 Zr1 Zr1 23.1(8) 11_566 80_564 ?
O6 Zr1 Zr1 82.5(3) . 80_564 ?
O6 Zr1 Zr1 130.9(9) 62 80_564 ?
O3 Zr1 Zr1 102.2(7) . 80_564 ?
O3 Zr1 Zr1 162.6(6) 62 80_564 ?
O5 Zr1 Zr1 92.2(2) . 80_564 ?
O1 Zr1 Zr1 40.6(4) 80_564 83_654 ?
O1 Zr1 Zr1 23.1(8) . 83_654 ?
O1 Zr1 Zr1 89.7(8) 11_566 83_654 ?
O6 Zr1 Zr1 130.9(9) . 83_654 ?
O6 Zr1 Zr1 82.4(3) 62 83_654 ?
O3 Zr1 Zr1 162.6(6) . 83_654 ?
O3 Zr1 Zr1 102.2(7) 62 83_654 ?
O5 Zr1 Zr1 92.2(2) . 83_654 ?
Zr1 Zr1 Zr1 78.1(7) 80_564 83_654 ?
O1 Zr1 Zr1 76.3(7) 80_564 8_656 ?
O1 Zr1 Zr1 29.8(7) . 8_656 ?
O1 Zr1 Zr1 81.8(4) 11_566 8_656 ?
O6 Zr1 Zr1 171.16(18) . 8_656 ?
O6 Zr1 Zr1 111.31(16) 62 8_656 ?
O3 Zr1 Zr1 111.7(4) . 8_656 ?
O3 Zr1 Zr1 77.3(4) 62 8_656 ?
O5 Zr1 Zr1 41.9(3) . 8_656 ?
Zr1 Zr1 Zr1 90.001(3) 80_564 8_656 ?
Zr1 Zr1 Zr1 51.0(4) 83_654 8_656 ?
O1 Zr1 Zr1 76.4(7) 80_564 11_566 ?
O1 Zr1 Zr1 81.8(4) . 11_566 ?
O1 Zr1 Zr1 29.8(7) 11_566 11_566 ?
O6 Zr1 Zr1 111.34(16) . 11_566 ?
O6 Zr1 Zr1 171.13(18) 62 11_566 ?
O3 Zr1 Zr1 77.3(4) . 11_566 ?
O3 Zr1 Zr1 111.7(4) 62 11_566 ?
O5 Zr1 Zr1 41.9(3) . 11_566 ?
Zr1 Zr1 Zr1 51.0(4) 80_564 11_566 ?
Zr1 Zr1 Zr1 90.001(2) 83_654 11_566 ?
Zr1 Zr1 Zr1 60.000(1) 8_656 11_566 ?
Zr1 O1 O1 84(2) 83_654 83_654 ?
Zr1 O1 O1 84(2) 83_654 80_564 ?
O1 O1 O1 114.0(15) 83_654 80_564 ?
Zr1 O1 Zr1 116.3(9) 83_654 . ?
O1 O1 Zr1 131.0(7) 83_654 . ?
O1 O1 Zr1 36.9(12) 80_564 . ?
Zr1 O1 Zr1 116.3(9) 83_654 8_656 ?
O1 O1 Zr1 36.9(12) 83_654 8_656 ?
O1 O1 Zr1 131.0(7) 80_564 8_656 ?
Zr1 O1 Zr1 120.5(14) . 8_656 ?
O5 Zr2 O2 68.3(3) . . ?
O5 Zr2 O2 68.3(3) . 11_566 ?
O2 Zr2 O2 124.6(8) . 11_566 ?
O5 Zr2 O4 88.9(8) . . ?
O2 Zr2 O4 134.1(8) . . ?
O2 Zr2 O4 76.9(9) 11_566 . ?
O5 Zr2 O4 88.9(8) . 62 ?
O2 Zr2 O4 76.8(9) . 62 ?
O2 Zr2 O4 134.1(8) 11_566 62 ?
O4 Zr2 O4 62.8(11) . 62 ?
O5 Zr2 O6 141.7(3) . . ?
O2 Zr2 O6 136.9(7) . . ?
O2 Zr2 O6 73.5(4) 11_566 . ?
O4 Zr2 O6 85.3(6) . . ?
O4 Zr2 O6 121.0(7) 62 . ?
O5 Zr2 O6 141.6(3) . 62 ?
O6 Zr2 O6 70.0(4) . 62 ?
O5 Zr2 Zr2 31.81(17) . 8_656 ?
O2 Zr2 Zr2 36.5(3) . 8_656 ?
O2 Zr2 Zr2 94.7(3) 11_566 8_656 ?
O4 Zr2 Zr2 112.8(5) . 8_656 ?
O4 Zr2 Zr2 82.3(6) 62 8_656 ?
O6 Zr2 Zr2 156.0(4) . 8_656 ?
O6 Zr2 Zr2 109.88(16) 62 8_656 ?
O5 Zr2 Zr2 31.81(17) . 11_566 ?
O2 Zr2 Zr2 94.7(3) . 11_566 ?
O2 Zr2 Zr2 36.5(3) 11_566 11_566 ?
O4 Zr2 Zr2 82.3(6) . 11_566 ?
O4 Zr2 Zr2 112.8(5) 62 11_566 ?
O6 Zr2 Zr2 109.90(16) . 11_566 ?
O6 Zr2 Zr2 156.0(4) 62 11_566 ?
Zr2 Zr2 Zr2 60.002(1) 8_656 11_566 ?
Zr2 O2 Zr2 107.0(6) . 8_656 ?
 
_refine_diff_density_max    0.899
_refine_diff_density_min   -0.797
_refine_diff_density_rms    0.090

_shelx_res_file
;
TITL shelx_time2d00_a.res in Im-3m
    shelx_time2d00_a_sq.res
    created by SHELXL-2018/3 at 22:58:50 on 19-Dec-2022
REM Old TITL shelx_time2d00 in Im-3m
REM SHELXT solution in Im-3m: R1 0.518, Rweak 0.265, Alpha 0.177
REM <I/s>   0.000 for    0 systematic absences,  Orientation as input
REM Formula found by SHELXT:  C156 N48 O34 Fe3 Zr12
CELL  0.82656  38.8900  38.8900  38.8900   90.000   90.000   90.000
ZERR    4.000   0.0045   0.0045   0.0045    0.000    0.000    0.000
LATT  2
SYMM -X, -Y, Z
SYMM -X, Y, -Z
SYMM X, -Y, -Z
SYMM Z, X, Y
SYMM Z, -X, -Y
SYMM -Z, -X, Y
SYMM -Z, X, -Y
SYMM Y, Z, X
SYMM -Y, Z, -X
SYMM Y, -Z, -X
SYMM -Y, -Z, X
SYMM Y, X, -Z
SYMM -Y, -X, -Z
SYMM Y, -X, Z
SYMM -Y, X, Z
SYMM X, Z, -Y
SYMM -X, Z, Y
SYMM -X, -Z, -Y
SYMM X, -Z, Y
SYMM Z, Y, -X
SYMM Z, -Y, X
SYMM -Z, Y, X
SYMM -Z, -Y, -X
SFAC C H N O FE ZR
DISP $C  0.00511  0.00239 15.74444!source kissel
DISP $H -0.00002  0.00000  0.66615!source kissel
DISP $N  0.00955  0.00480 28.17579!source kissel
DISP $O  0.01604  0.00875 47.81841!source kissel
DISP $Fe  0.35610  1.11842 5271.23871!source kissel
DISP $Zr -1.45491  0.75288 3671.72661!source kissel
UNIT 588 288 48 268 12 48
ACTA
L.S. 5 0  190
BOND
DFIX 1.71 0.02 Fe15 C16
DFIX 1.1 0.02 C16 O17
SIMU 0.05
DELU 0.05
ISOR 0.01 0.02 O3 O4 O6
FMAP 2
PLAN 20
ABIN
LIST 4
WGHT    0.200000
EXTI    0.000170
FVAR       0.06922   0.44394
C6    1    0.668979    0.750000    0.168979    10.50000    0.14470    0.21762 =
         0.14470   -0.09437   -0.06546    0.09437
O6    4    0.672832    0.721654    0.184840    11.00000    0.16620    0.18699 =
         0.16803   -0.07083   -0.08329    0.07868
O5    4    0.717246    0.717246    0.282754    10.16667    0.11036    0.11036 =
         0.11036   -0.03750   -0.03750    0.03750
C7    1    0.640836    0.750000    0.140836    10.50000    0.09586    0.24586 =
         0.09586   -0.05694   -0.04527    0.05694
C9    1    0.609190    0.781691    0.097156    11.00000    0.14289    0.31627 =
         0.13268    0.00870   -0.03313    0.03947
AFIX  43
H9    2    0.605349    0.802222    0.085512    11.00000   -1.20000
AFIX   0
C8    1    0.634092    0.777950    0.123490    11.00000    0.12994    0.29167 =
         0.13058   -0.02670   -0.07713    0.04187
AFIX  43
H8    2    0.646932    0.797364    0.128976    11.00000   -1.20000
AFIX   0
C10   1    0.590102    0.750000    0.090102    10.50000    0.08035    0.35313 =
         0.08035    0.00287    0.00683   -0.00287
C11   1    0.563308    0.750000    0.063308    10.50000    0.06968    0.44175 =
         0.06968    0.01043   -0.00261   -0.01043
C12   1    0.528487    0.750410    0.073541    11.00000    0.06290    0.46377 =
         0.07103   -0.00449   -0.01431   -0.00835
C13   1    0.518155    0.751964    0.108539    11.00000    0.09146    0.54780 =
         0.05865    0.01001    0.00609    0.00423
AFIX  43
H13   2    0.532476    0.752812    0.127672    11.00000   -1.20000
AFIX   0
N14   3    0.500000    0.752759    0.050981    10.50000    0.09372    0.41982 =
         0.07070   -0.01313    0.00000    0.00000
FE15  5    0.500000    0.766292    0.000000    10.12500    0.07060    0.30425 =
         0.07017    0.00000    0.00000    0.00000
C16   1    0.500000    0.810154    0.000000    10.12500    0.07041    0.31010 =
         0.08326    0.00000    0.00000    0.00000
O17   4    0.500000    0.836940    0.000000    10.12500    0.09292    0.33309 =
         0.11153    0.00000    0.00000    0.00000
PART 1
ZR1   6    0.713832    0.713832    0.221089    20.50000    0.12039    0.12039 =
         0.11718   -0.05401   -0.05401    0.04760
O3    4    0.659797    0.708977    0.244243    21.00000    0.11033    0.18604 =
         0.15942   -0.03767   -0.04918    0.03938
O1    4    0.764828    0.710431    0.235172    20.50000    0.11164    0.11684 =
         0.11164   -0.04163   -0.02909    0.04163
PART 0
PART 2
ZR2   6    0.701700    0.701700    0.233755   -20.50000    0.13485    0.13485 =
         0.12893   -0.06042   -0.06042    0.05715
O4    4    0.648753    0.691469    0.254971   -21.00000    0.16148    0.24388 =
         0.25628    0.01921   -0.05398    0.00886
O2    4    0.753666    0.682559    0.246334   -20.50000    0.13400    0.13394 =
         0.13400   -0.04393   -0.04663    0.04393
PART 0
HKLF 4


REM  shelx_time2d00_a.res in Im-3m
REM wR2 = 0.3606, GooF = S = 1.177, Restrained GooF = 1.191 for all data
REM R1 = 0.1198 for 2347 Fo > 4sig(Fo) and 0.1491 for all 4098 data
REM 131 parameters refined using 155 restraints

END

WGHT      0.2000      0.0000

REM Highest difference peak  0.899,  deepest hole -0.797,  1-sigma level  0.090
Q1    1   0.5000  0.8224  0.0000  10.25000  0.05    0.75
Q2    1   0.6412  0.7218  0.2782  10.50000  0.05    0.63
Q3    1   0.6416  0.7299  0.2701  10.50000  0.05    0.63
Q4    1   0.6397  0.7087  0.2913  10.50000  0.05    0.59
Q5    1   0.6999  0.6999  0.2702  10.50000  0.05    0.56
Q6    1   0.5000  0.7485  0.0541  10.50000  0.05    0.54
Q7    1   0.6830  0.6830  0.2755  10.50000  0.05    0.45
Q8    1   0.6538  0.7007  0.2509  11.00000  0.05    0.40
Q9    1   0.6485  0.7011  0.2575  11.00000  0.05    0.40
Q10   1   0.6432  0.6719  0.2777  11.00000  0.05    0.38
Q11   1   0.6585  0.6585  0.2497  10.50000  0.05    0.37
Q12   1   0.5000  0.5000  0.2561  10.12500  0.05    0.37
Q13   1   0.6502  0.6981  0.2383  11.00000  0.05    0.36
Q14   1   0.6724  0.7012  0.2898  11.00000  0.05    0.35
Q15   1   0.7534  0.6627  0.2396  11.00000  0.05    0.34
Q16   1   0.5213  0.7160  0.0505  11.00000  0.05    0.34
Q17   1   0.7345  0.7042  0.1987  11.00000  0.05    0.34
Q18   1   0.7489  0.6579  0.2386  11.00000  0.05    0.34
Q19   1   0.5310  0.7216  0.0583  11.00000  0.05    0.33
Q20   1   0.6508  0.6818  0.2365  11.00000  0.05    0.32
;
_shelx_res_checksum   87190

_shelx_hkl_file
;
   1   1   0   -6.38  104.23
   2   0   0 6684.77  208.18
   2   1   1 2226.53   65.63
   2   2   0 6405.68  157.74
   2   2   2 9999.00  691.87
   3   1   0  502.03   23.97
   3   1   2  231.07   22.52
   3   2   1  282.62   31.92
   3   3   0  153.97   40.59
   3   3   2  212.05   35.84
   4   0   0 7725.84  243.11
   4   1   1  702.11   38.51
   4   1   3   95.50    8.76
   4   2   0 1542.76   63.34
   4   2   2 2095.24  125.88
   4   3   1   99.43   11.56
   4   3   3  -21.68   32.85
   4   4   0  613.56   65.59
   4   4   2  405.81   65.31
   4   4   4 3899.50  475.90
   5   1   0   17.73    4.30
   5   1   2  -56.86    3.23
   5   1   4  441.34    9.43
   5   2   1  -59.24    2.85
   5   2   3  226.82    9.09
   5   3   0 -170.50    9.18
   5   3   2  235.26    9.70
   5   3   4  -47.75   11.13
   5   4   1  454.48    9.94
   5   4   3  -46.34   14.52
   5   5   0  448.32   54.46
   5   5   2  612.16   35.63
   5   5   4   90.94   26.45
   6   0   0 4493.65  249.95
   6   1   1 1121.52   41.03
   6   1   3 -109.72    5.76
   6   1   5  293.56   17.25
   6   2   0  480.40   11.26
   6   2   2  491.89   35.63
   6   2   4  259.26   18.67
   6   3   1  -95.69   10.17
   6   3   3   10.07    3.63
   6   3   5  279.29   41.52
   6   4   0   22.88    6.10
   6   4   2  222.58   13.89
   6   4   4  204.83   20.10
   6   5   1  289.62   14.91
   6   5   3  240.24   12.93
   6   5   5  460.46   44.59
   6   6   0  799.82   89.29
   6   6   2  142.50   17.67
   6   6   4 1228.44   98.37
   6   6   6 1712.00  310.86
   7   1   0  -49.48    4.01
   7   1   2   26.18    2.52
   7   1   4   14.99    6.33
   7   1   6  -56.78    3.76
   7   2   1   32.14    5.68
   7   2   3   64.21    3.46
   7   2   5  240.37   23.59
   7   3   0   90.16    4.03
   7   3   2   54.55    3.13
   7   3   4  163.47    9.48
   7   3   6  979.59   44.17
   7   4   1   -2.12    2.48
   7   4   3  196.45   13.06
   7   4   5  309.38   10.11
   7   5   0  359.00   14.54
   7   5   2  316.09   29.21
   7   5   4  313.37   10.26
   7   5   6  201.20   27.10
   7   6   1  -57.65    4.15
   7   6   3 1093.04   70.35
   7   6   5  185.42   32.43
   7   7   0 2045.85  113.35
   7   7   2 1812.96   99.52
   7   7   4  748.73   72.47
   7   7   6   74.29    6.47
   8   0   0 3222.89  230.88
   8   1   1  843.56   31.42
   8   1   3  147.29    5.87
   8   1   5  478.62   13.31
   8   1   7   54.90    5.83
   8   2   0 1411.35   77.91
   8   2   2  568.70   46.71
   8   2   4 1058.55  101.54
   8   2   6  316.19   42.98
   8   3   1  151.02    6.66
   8   3   3 -160.18    8.15
   8   3   5  203.00   12.18
   8   3   7  663.27   39.21
   8   4   0  548.32   53.85
   8   4   2 1049.70   94.11
   8   4   4 1409.72  111.79
   8   4   6   15.43    7.52
   8   5   1  455.81   13.03
   8   5   3  233.66   15.91
   8   5   5  437.82   39.49
   8   5   7  413.68   32.94
   8   6   0   81.17   27.46
   8   6   2  269.39   50.36
   8   6   4   17.02    5.94
   8   6   6  486.06   66.47
   8   7   1   81.00   12.16
   8   7   3  701.64   44.11
   8   7   5  371.60   21.07
   8   7   7  473.17   32.40
   8   8   0  505.87   66.73
   8   8   2  271.45   20.70
   8   8   4  315.57   39.44
   8   8   6  719.16   55.31
   8   8   8  642.64   98.43
   9   1   0  255.15   18.52
   9   1   2  159.08   11.93
   9   1   4  274.21    8.80
   9   1   6   37.35    3.40
   9   1   8   23.06    5.85
   9   2   1  198.29   18.33
   9   2   3  420.99    8.70
   9   2   5  -77.66    4.12
   9   2   7  270.64   12.35
   9   3   0  303.37   11.96
   9   3   2  438.18    8.15
   9   3   4 -128.99    8.01
   9   3   6   72.01    3.67
   9   3   8  256.39   15.42
   9   4   1  279.21    8.97
   9   4   3 -130.10    9.66
   9   4   5   46.33   14.20
   9   4   7  117.14    6.88
   9   5   0   77.97   15.36
   9   5   2  -83.25    4.17
   9   5   4   38.37    8.80
   9   5   6  186.57   18.82
   9   5   8  483.27   46.62
   9   6   1   31.18    2.92
   9   6   3   74.94    4.63
   9   6   5  153.54   10.02
   9   6   7   43.82    3.22
   9   7   0  241.45    9.45
   9   7   2  276.63   18.91
   9   7   4  139.98   10.50
   9   7   6   58.16   11.35
   9   7   8  341.69   27.76
   9   8   1   12.21    1.91
   9   8   3  273.43   16.26
   9   8   5  457.91   43.69
   9   8   7  297.01   20.69
   9   9   0 1579.57  124.00
   9   9   2 1465.08   54.45
   9   9   4  687.80   36.84
   9   9   6  167.79   14.92
   9   9   8   90.36   22.59
  10   0   0 1728.53  178.35
  10   1   1  115.45   14.74
  10   1   3  191.25   16.58
  10   1   5   67.56    2.41
  10   1   7   65.01    3.28
  10   1   9   37.23    3.06
  10   2   0 1550.12   82.11
  10   2   2  114.10   23.41
  10   2   4  550.90   38.74
  10   2   6  365.62   34.03
  10   2   8  267.58   23.13
  10   3   1  214.81   19.65
  10   3   3  240.98   12.76
  10   3   5  217.47   12.49
  10   3   7  303.93   20.51
  10   3   9  259.36   17.03
  10   4   0 1224.45   77.58
  10   4   2  616.56   49.50
  10   4   4  753.39   74.51
  10   4   6   19.80    8.82
  10   4   8   11.58    3.90
  10   5   1   75.78    2.74
  10   5   3  219.26   17.70
  10   5   5  409.67   23.57
  10   5   7  277.28   17.56
  10   5   9  223.29   14.74
  10   6   0  800.97   52.59
  10   6   2  302.42   23.56
  10   6   4    7.58    3.20
  10   6   6   71.28    5.01
  10   6   8   19.41    7.43
  10   7   1   69.65    4.63
  10   7   3  285.17   17.94
  10   7   5  261.56   15.11
  10   7   7  106.50    9.08
  10   7   9  229.25   13.05
  10   8   0  405.15   33.96
  10   8   2  231.24   13.49
  10   8   4    7.51    3.46
  10   8   6   16.22    3.45
  10   8   8  108.29   11.27
  10   9   1   34.63    3.14
  10   9   3  255.34   17.15
  10   9   5  201.02   11.08
  10   9   7  236.07   18.41
  10   9   9  104.90    7.92
  10  10   0  279.29   33.97
  10  10   2  374.25   30.91
  10  10   4   75.43   10.06
  10  10   6  156.99   14.57
  10  10   8   79.97    9.14
  10  10  10  164.33   21.68
  11   1   0   47.18    1.84
  11   1   2   73.31    2.48
  11   1   4    5.00    1.60
  11   1   6   -4.98    2.93
  11   1   8  -35.63    2.13
  11   1  10   38.31    2.28
  11   2   1   69.01    2.23
  11   2   3  230.72   12.49
  11   2   5   31.94    3.26
  11   2   7  243.39   12.77
  11   2   9   37.47    1.93
  11   3   0  432.44   20.10
  11   3   2  222.31   17.95
  11   3   4   19.79    2.61
  11   3   6   26.96    1.73
  11   3   8    3.88    1.89
  11   3  10   56.44    6.07
  11   4   1    8.37    2.68
  11   4   3   21.54    2.84
  11   4   5   13.61   24.91
  11   4   7    4.40    4.36
  11   4   9   54.52    3.64
  11   5   0  147.08    8.09
  11   5   2   48.88   22.54
  11   5   4   -4.26    2.07
  11   5   6   23.49   24.16
  11   5   8   36.17    6.63
  11   5  10  147.14   11.21
  11   6   1   -4.38    1.90
  11   6   3   29.10    5.10
  11   6   5  -10.17    2.77
  11   6   7    4.38    4.22
  11   6   9   32.06    2.83
  11   7   0  391.17   24.04
  11   7   2  256.60   12.85
  11   7   4   -1.54    3.40
  11   7   6   -2.14    1.56
  11   7   8   75.43   10.12
  11   7  10  164.72   21.28
  11   8   1  -37.42    2.26
  11   8   3    5.93    2.58
  11   8   5   40.84    3.09
  11   8   7   66.74    4.96
  11   8   9   17.40    2.26
  11   9   0   49.92    9.26
  11   9   2   53.32    5.63
  11   9   4   54.45    4.83
  11   9   6   33.32    3.14
  11   9   8   22.98    2.52
  11   9  10  182.39   41.33
  11  10   1   30.66    1.59
  11  10   3   60.79    3.88
  11  10   5  131.75    8.25
  11  10   7  134.18   10.24
  11  10   9  106.89    7.67
  11  11   0  180.58   22.68
  11  11   2  195.26   12.82
  11  11   4  167.64   10.96
  11  11   6  134.50   10.03
  11  11   8   51.38    4.82
  11  11  10  -63.96    5.99
  12   0   0   19.52    4.03
  12   1   1  105.55    6.95
  12   1   3  156.04    7.98
  12   1   5   59.26    1.83
  12   1   7    2.51    2.11
  12   1   9   15.22    1.32
  12   1  11   16.81    1.49
  12   2   0 1819.36   77.86
  12   2   2 1045.51   46.04
  12   2   4  686.80   51.66
  12   2   6  475.08   33.45
  12   2   8   34.07    3.18
  12   2  10    8.65    1.46
  12   3   1  175.03   10.08
  12   3   3  169.29    9.26
  12   3   5  283.83   17.02
  12   3   7  121.83    5.65
  12   3   9   95.38    7.99
  12   3  11   29.35    2.18
  12   4   0   37.76    5.20
  12   4   2  684.76   47.49
  12   4   4  336.37   35.72
  12   4   6   28.96    5.29
  12   4   8   11.75    1.61
  12   4  10    0.66    1.54
  12   5   1   69.59    4.19
  12   5   3  265.65   13.67
  12   5   5  583.12   51.39
  12   5   7  192.91   10.61
  12   5   9   46.76    5.43
  12   5  11  146.50    9.56
  12   6   0  696.07   52.07
  12   6   2  489.56   33.88
  12   6   4   32.08    4.72
  12   6   6    3.63    1.64
  12   6   8    7.63    5.82
  12   6  10   57.61   11.15
  12   7   1    2.55    1.66
  12   7   3  135.82    8.84
  12   7   5  214.99   12.30
  12   7   7   48.48    5.64
  12   7   9   64.47    4.32
  12   7  11  122.20    9.80
  12   8   0    9.22    3.80
  12   8   2   43.27    5.40
  12   8   4    9.10    1.47
  12   8   6   -0.27    1.69
  12   8   8    8.50    2.22
  12   8  10   25.51    3.45
  12   9   1   20.00    2.45
  12   9   3   91.30    6.30
  12   9   5   49.38    4.52
  12   9   7   84.43    8.90
  12   9   9   25.04    2.63
  12   9  11   14.40    9.72
  12  10   0   88.91   11.03
  12  10   2   10.18    1.78
  12  10   4    1.00    1.77
  12  10   6   47.60    5.79
  12  10   8   34.58    5.54
  12  10  10  -43.59    9.58
  12  11   1   17.40    1.54
  12  11   3   25.61    1.60
  12  11   5  135.01    8.50
  12  11   7  132.45   13.31
  12  11   9   -6.95    8.15
  12  11  11  -47.64    5.12
  12  12   0 1742.02  184.32
  12  12   2  568.56   39.01
  12  12   4  584.12   51.43
  12  12   6  200.13   17.82
  12  12   8  124.37   17.74
  12  12  10  -47.80    4.40
  12  12  12   47.77    7.89
  13   1   0  230.98   10.29
  13   1   2  192.19    6.85
  13   1   4   33.37    4.60
  13   1   6   38.87    3.34
  13   1   8   29.64    3.07
  13   1  10   23.21    1.87
  13   1  12   15.01    1.53
  13   2   1  196.07    7.67
  13   2   3   79.92    4.30
  13   2   5  553.71   22.20
  13   2   7  129.68   11.76
  13   2   9   14.36    1.71
  13   2  11  136.27    8.16
  13   3   0   92.53    4.07
  13   3   2   85.73    5.79
  13   3   4   70.89    4.91
  13   3   6   18.87    4.70
  13   3   8   -0.20    1.34
  13   3  10    8.29    1.17
  13   3  12   26.41    3.51
  13   4   1   33.74    5.16
  13   4   3   66.86    4.50
  13   4   5  249.32   26.56
  13   4   7  123.23   17.67
  13   4   9   26.72    1.96
  13   4  11   10.58    1.34
  13   5   0  667.13   44.98
  13   5   2  577.21   27.28
  13   5   4  223.72   13.40
  13   5   6   22.03    1.87
  13   5   8    1.33    1.31
  13   5  10   13.19    1.53
  13   5  12   12.73    5.66
  13   6   1   39.24    2.68
  13   6   3   14.91    3.18
  13   6   5   19.49    1.48
  13   6   7   13.71    1.64
  13   6   9    2.58    1.39
  13   6  11   10.16    2.07
  13   7   0   83.33    6.36
  13   7   2  138.64    9.17
  13   7   4  107.87    6.35
  13   7   6   10.94    1.42
  13   7   8    3.17    1.28
  13   7  10   14.06    4.14
  13   7  12  272.55   16.09
  13   8   1   29.09    2.02
  13   8   3   14.98   12.04
  13   8   5   -1.48    1.21
  13   8   7    4.84    3.41
  13   8   9    2.48    1.66
  13   8  11  121.43   11.34
  13   9   0    3.79    1.49
  13   9   2   14.08    1.90
  13   9   4   28.89    2.50
  13   9   6   28.55   22.85
  13   9   8    5.57    1.49
  13   9  10  -29.71    7.35
  13   9  12    1.42    3.16
  13  10   1   22.21    1.87
  13  10   3    6.41    0.94
  13  10   5   19.15    1.71
  13  10   7    6.89    1.82
  13  10   9   29.23   79.92
  13  10  11   20.70    5.86
  13  11   0  310.03   35.17
  13  11   2  136.88    8.33
  13  11   4    8.34    1.21
  13  11   6   12.11    3.69
  13  11   8  132.99   14.07
  13  11  10    1.60    5.40
  13  11  12   -0.04    1.32
  13  12   1   14.14    1.60
  13  12   3   19.58    1.76
  13  12   5   45.77   11.24
  13  12   7  325.28   24.38
  13  12   9    3.25    3.96
  13  12  11    2.72    1.36
  13  13   0  854.74   79.13
  13  13   2  455.28   26.67
  13  13   4  237.95   10.64
  13  13   6   34.70    7.00
  13  13   8   34.67    3.94
  13  13  10  124.49    9.83
  13  13  12   61.03   15.22
  14   0   0 1085.55  131.01
  14   1   1   19.84    2.43
  14   1   3  118.99    6.42
  14   1   5   15.28    1.46
  14   1   7    7.49    1.93
  14   1   9    7.56    1.36
  14   1  11    6.11    1.19
  14   1  13  170.78    8.68
  14   2   0 1157.87   61.73
  14   2   2   65.45    4.62
  14   2   4 1003.26   56.62
  14   2   6   67.12   16.13
  14   2   8    5.38    1.61
  14   2  10  341.43   37.62
  14   2  12 1137.05   94.11
  14   3   1  110.24    5.80
  14   3   3  116.70    5.56
  14   3   5  152.82   15.52
  14   3   7   76.12    3.64
  14   3   9   21.80    1.48
  14   3  11   -7.64    0.89
  14   3  13   37.64    5.33
  14   4   0 1213.52   82.15
  14   4   2  903.88   56.74
  14   4   4 1271.44   92.63
  14   4   6   68.75    6.54
  14   4   8    7.59    3.40
  14   4  10   26.70    3.31
  14   4  12  894.90   52.21
  14   5   1   14.44    1.09
  14   5   3  137.67    8.23
  14   5   5  257.04   12.39
  14   5   7  131.17    8.01
  14   5   9    6.40    4.13
  14   5  11  -38.40    5.11
  14   5  13   45.66    6.81
  14   6   0  195.93   21.62
  14   6   2   41.86    3.49
  14   6   4   63.12    6.86
  14   6   6    8.66    1.40
  14   6   8    2.45    1.69
  14   6  10   -0.50    5.41
  14   6  12  422.23   40.55
  14   7   1    8.00    1.21
  14   7   3  101.35    6.15
  14   7   5  132.49    7.74
  14   7   7   74.05    5.41
  14   7   9   36.00    4.69
  14   7  11  212.19   10.03
  14   7  13  122.31   10.24
  14   8   0  108.85   13.45
  14   8   2    4.15    1.36
  14   8   4    5.80    2.41
  14   8   6    5.52    2.91
  14   8   8   -7.43    1.34
  14   8  10  142.46    8.75
  14   8  12  104.08   11.87
  14   9   1    8.37    1.11
  14   9   3   27.28    3.16
  14   9   5    5.32    1.91
  14   9   7   20.53    2.67
  14   9   9  158.72   21.82
  14   9  11   15.42    4.02
  14   9  13   51.51    3.90
  14  10   0  220.98   22.73
  14  10   2  339.14   31.07
  14  10   4   27.35    2.59
  14  10   6  -11.72    2.97
  14  10   8  139.26    9.23
  14  10  10    5.29    4.30
  14  10  12   19.84    3.56
  14  11   1    7.93    3.69
  14  11   3   -8.97    0.89
  14  11   5  -44.05    4.84
  14  11   7  231.67   11.48
  14  11   9   22.02    6.72
  14  11  11    3.51    1.37
  14  11  13    4.29    1.19
  14  12   0 1344.95  125.39
  14  12   2 1199.08  114.78
  14  12   4  937.49   62.67
  14  12   6  493.11   58.88
  14  12   8  100.73   12.19
  14  12  10   15.77    2.25
  14  12  12  133.47   17.49
  14  13   1  171.21    9.06
  14  13   3   36.44    5.60
  14  13   5   40.16    5.26
  14  13   7  108.67   10.22
  14  13   9   46.66    4.19
  14  13  11    4.53    1.32
  14  13  13    8.89    4.29
  14  14   0  984.32  100.93
  14  14   2 1624.90  132.04
  14  14   4  883.13   53.10
  14  14   6  419.67   42.38
  14  14   8   31.41    4.55
  14  14  10   64.07    6.02
  14  14  12  208.65   23.68
  14  14  14  382.26   64.03
  15   1   0   26.30    6.23
  15   1   2   15.45    0.98
  15   1   4    9.45    1.28
  15   1   6   13.29    1.55
  15   1   8   -0.38    1.25
  15   1  10  -10.40    1.09
  15   1  12  118.44   10.07
  15   1  14    4.50    1.21
  15   2   1   19.03    1.35
  15   2   3  967.93   40.39
  15   2   5  173.33    8.58
  15   2   7  482.67   38.56
  15   2   9    8.82    2.48
  15   2  11  662.38   53.21
  15   2  13  714.80   47.94
  15   3   0  828.05   37.77
  15   3   2  988.46   36.73
  15   3   4  679.39   30.29
  15   3   6  337.85   12.50
  15   3   8   98.32    6.50
  15   3  10   -3.00    2.63
  15   3  12  -12.28    4.80
  15   3  14    2.12    1.12
  15   4   1   13.69    1.74
  15   4   3  650.52   29.04
  15   4   5  181.01   10.73
  15   4   7  343.48   23.77
  15   4   9   28.10   11.94
  15   4  11  508.48   32.64
  15   4  13  259.96   11.80
  15   5   0  165.18   12.17
  15   5   2  161.50    7.67
  15   5   4  176.37    9.27
  15   5   6   92.45    7.45
  15   5   8   11.29    2.02
  15   5  10  -18.39    5.21
  15   5  12  -10.92    4.42
  15   5  14   47.28    4.54
  15   6   1   17.20    1.65
  15   6   3  368.08   19.41
  15   6   5   92.14    5.95
  15   6   7  139.84    7.98
  15   6   9  -41.68    5.85
  15   6  11  -12.24    5.22
  15   6  13    8.34    1.08
  15   7   0  425.32   28.49
  15   7   2  486.37   29.96
  15   7   4  355.37   20.54
  15   7   6  152.03   12.86
  15   7   8  -29.34    4.64
  15   7  10   48.43    7.24
  15   7  12    2.18    1.80
  15   7  14   38.12    7.44
  15   8   1    0.58    2.13
  15   8   3   79.84    3.67
  15   8   5   13.57    2.01
  15   8   7  -36.53    4.24
  15   8   9  139.69    8.67
  15   8  11    9.55   10.47
  15   8  13   88.44    7.15
  15   9   0   41.63    7.82
  15   9   2    9.59    1.74
  15   9   4   10.63    1.69
  15   9   6  -42.87    5.72
  15   9   8  126.61    8.35
  15   9  10   12.63    2.08
  15   9  12    3.42    2.26
  15   9  14   10.18    1.43
  15  10   1   -5.38    2.11
  15  10   3   -4.67    3.18
  15  10   5  -22.20    5.29
  15  10   7   47.91    6.62
  15  10   9   15.57    2.73
  15  10  11   43.94    4.17
  15  10  13  236.23   18.48
  15  11   0  967.22   76.11
  15  11   2  544.83   29.04
  15  11   4  442.50   15.63
  15  11   6  -17.10    5.91
  15  11   8   -4.61    2.44
  15  11  10   49.01    4.44
  15  11  12   31.30    3.42
  15  11  14    5.28    2.79
  15  12   1  101.92    8.01
  15  12   3  -17.16    4.70
  15  12   5  -10.59    2.51
  15  12   7   -2.79    1.36
  15  12   9    2.28    1.22
  15  12  11   32.76    3.36
  15  12  13  167.13   14.79
  15  13   0 1093.01   74.21
  15  13   2  755.59   63.93
  15  13   4  287.34   15.19
  15  13   6    8.44    1.13
  15  13   8   68.16    4.77
  15  13  10  209.05   19.84
  15  13  12  166.73   25.48
  15  13  14   33.92    3.41
  15  14   1    4.81    1.35
  15  14   3    1.27    0.98
  15  14   5   41.26    3.86
  15  14   7   26.48    3.98
  15  14   9    9.25    1.58
  15  14  11    6.04    3.09
  15  14  13   28.74    3.15
  15  15   0  557.36   85.63
  15  15   2  361.94   26.03
  15  15   4  146.55    9.20
  15  15   6    0.11    0.75
  15  15   8   92.41    8.55
  15  15  10  267.33   19.79
  15  15  12  230.45   15.76
  15  15  14   52.19    4.43
  16   0   0    4.13    2.24
  16   1   1    7.19    2.00
  16   1   3   78.46    3.68
  16   1   5   20.08    3.90
  16   1   7    2.04    1.14
  16   1   9  -52.53    4.78
  16   1  11  -29.58    6.00
  16   1  13    6.31    1.11
  16   1  15    1.09    1.10
  16   2   0  845.56   58.40
  16   2   2 1643.84   86.27
  16   2   4  430.57   30.41
  16   2   6  952.96   62.97
  16   2   8   12.55    2.88
  16   2  10  501.91   28.99
  16   2  12  493.58   54.25
  16   2  14  343.13   36.73
  16   3   1   78.46    4.20
  16   3   3  174.33    6.15
  16   3   5   76.69    4.03
  16   3   7   45.76    2.41
  16   3   9  -77.80    3.74
  16   3  11  -50.84    3.38
  16   3  13    9.26    4.97
  16   3  15    3.13    1.10
  16   4   0   18.71    1.80
  16   4   2  486.80   37.15
  16   4   4   89.00    5.72
  16   4   6  247.76   20.31
  16   4   8   10.24    7.49
  16   4  10  351.24   17.93
  16   4  12  363.56   34.14
  16   4  14  529.44   49.95
  16   5   1   12.55    1.13
  16   5   3   75.82    3.12
  16   5   5  102.19    4.85
  16   5   7  -12.64    1.93
  16   5   9  187.76    8.03
  16   5  11  -11.29    1.40
  16   5  13    5.60    0.94
  16   5  15   20.96    1.67
  16   6   0  753.69   67.10
  16   6   2 1067.88   72.12
  16   6   4  268.88   20.15
  16   6   6  497.89   40.80
  16   6   8  186.94   11.09
  16   6  10  -24.39    2.39
  16   6  12   21.35    2.55
  16   6  14   68.08    5.87
  16   7   1    4.98    1.78
  16   7   3   43.67    3.05
  16   7   5   -7.02    5.87
  16   7   7   54.11    6.72
  16   7   9  -59.13    3.94
  16   7  11    6.47    1.22
  16   7  13   25.55    3.39
  16   7  15   57.87    7.74
  16   8   0   64.25    7.22
  16   8   2   17.72    3.07
  16   8   4   30.53    9.57
  16   8   6  170.02   10.55
  16   8   8   13.60   13.01
  16   8  10    2.24    1.26
  16   8  12    8.63    1.60
  16   8  14    2.90    1.58
  16   9   1  -55.39    3.26
  16   9   3  -63.85    8.18
  16   9   5  174.99    7.70
  16   9   7  -50.86    3.59
  16   9   9    9.56    1.44
  16   9  11    7.17    1.38
  16   9  13   30.54    3.04
  16   9  15   21.35    1.60
  16  10   0  807.48   72.74
  16  10   2  561.37   55.38
  16  10   4  375.32   24.65
  16  10   6  -28.02    3.00
  16  10   8    3.87    1.34
  16  10  10   68.09    7.57
  16  10  12  160.84   18.89
  16  10  14  132.80   12.97
  16  11   1  -40.85    5.39
  16  11   3  -53.72    3.28
  16  11   5   -8.47    1.65
  16  11   7    7.90    2.38
  16  11   9    6.86    1.50
  16  11  11   12.02    2.02
  16  11  13    9.12    2.63
  16  11  15   13.17    1.32
  16  12   0 1001.07   86.72
  16  12   2  495.52   42.88
  16  12   4  430.63   38.50
  16  12   6   19.28    2.67
  16  12   8   12.31    1.96
  16  12  10  144.13   11.02
  16  12  12  416.74   36.86
  16  12  14  333.81   35.28
  16  13   1    8.00    1.35
  16  13   3    4.40    0.97
  16  13   5    7.64    1.78
  16  13   7   24.30    2.44
  16  13   9   33.54    4.54
  16  13  11    7.21    1.29
  16  13  13    5.51    1.32
  16  13  15    3.35    1.00
  16  14   0  498.42   53.59
  16  14   2  317.24   26.80
  16  14   4  448.25   43.60
  16  14   6   61.40    5.09
  16  14   8   -0.64    1.01
  16  14  10  164.73   17.21
  16  14  12  316.18   36.71
  16  14  14  352.16   37.92
  16  15   1    2.30    2.17
  16  15   3    1.17    1.01
  16  15   5   21.57    1.79
  16  15   7   49.59    6.40
  16  15   9   24.68    2.46
  16  15  11   14.34    1.65
  16  15  13    4.07    1.21
  16  15  15    3.42    0.95
  16  16   0  810.84   97.36
  16  16   2  835.40   80.15
  16  16   4  865.67   73.83
  16  16   6  251.86   19.17
  16  16   8   10.61    1.77
  16  16  10   41.50    5.44
  16  16  12  205.74   19.13
  16  16  14  180.99   19.93
  16  16  16   54.01   12.31
  17   1   0  309.43   15.55
  17   1   2  250.09   13.94
  17   1   4  174.82   12.61
  17   1   6   71.96    6.12
  17   1   8   50.20    6.32
  17   1  10  -39.53    2.93
  17   1  12    1.04    1.09
  17   1  14    0.48    1.05
  17   1  16    2.11    1.08
  17   2   1  297.05   15.51
  17   2   3  227.29   10.61
  17   2   5 1227.11   49.49
  17   2   7  -40.72    4.95
  17   2   9   43.54    6.20
  17   2  11  388.69   26.78
  17   2  13  531.66   49.36
  17   2  15  814.99   62.55
  17   3   0  203.73    9.85
  17   3   2  236.98   16.84
  17   3   4  204.10   17.02
  17   3   6   43.59    4.24
  17   3   8  170.52    6.75
  17   3  10    8.92    2.58
  17   3  12   13.98    1.45
  17   3  14   15.10    3.26
  17   3  16   14.89    1.74
  17   4   1  170.98   12.87
  17   4   3  175.93    7.42
  17   4   5  867.71   42.86
  17   4   7   98.74    6.73
  17   4   9  -48.23    2.59
  17   4  11  142.33    9.65
  17   4  13  203.34   20.89
  17   4  15  397.29   26.16
  17   5   0 1425.43   74.18
  17   5   2 1201.52   55.89
  17   5   4  946.48   43.24
  17   5   6  592.19   52.34
  17   5   8   86.20    8.46
  17   5  10   22.35    3.69
  17   5  12   28.79    1.91
  17   5  14   17.62    1.93
  17   5  16    4.65    2.24
  17   6   1   69.20    5.39
  17   6   3   55.00    6.22
  17   6   5  473.76   33.40
  17   6   7   68.72    6.65
  17   6   9   -2.37    1.57
  17   6  11    0.42    0.81
  17   6  13   10.37    0.91
  17   6  15   55.65    3.65
  17   7   0  -14.47    4.74
  17   7   2  -37.67    4.99
  17   7   4   88.60    4.81
  17   7   6   76.90    7.40
  17   7   8   -5.71    1.34
  17   7  10    3.61    1.24
  17   7  12    8.15    2.89
  17   7  14    8.76    2.94
  17   7  16    8.48    1.44
  17   8   1   68.22    6.84
  17   8   3  168.17    6.65
  17   8   5   89.96   10.01
  17   8   7   -6.06    1.53
  17   8   9   17.77    3.75
  17   8  11   22.21    2.45
  17   8  13   33.10    2.82
  17   8  15   19.82    2.78
  17   9   0  126.83    9.05
  17   9   2   44.88    6.47
  17   9   4  -51.84    2.36
  17   9   6    4.32    3.26
  17   9   8   22.91    3.37
  17   9  10   24.48    2.18
  17   9  12   52.38    3.96
  17   9  14    8.82    1.72
  17   9  16    2.19    0.91
  17  10   1  -38.20    2.84
  17  10   3    8.57    1.90
  17  10   5   23.65    2.17
  17  10   7   -0.33    1.04
  17  10   9   30.02    3.26
  17  10  11   84.57    6.52
  17  10  13  125.67    8.33
  17  10  15  129.85    9.97
  17  11   0  527.84   38.60
  17  11   2  421.44   28.15
  17  11   4  110.20    5.34
  17  11   6    0.40    0.83
  17  11   8   23.76    1.80
  17  11  10   92.66    8.61
  17  11  12  111.25    9.99
  17  11  14   25.06    2.38
  17  11  16   -1.85    1.04
  17  12   1    2.05    1.06
  17  12   3   15.09    1.35
  17  12   5   34.15    3.09
  17  12   7    6.18    1.23
  17  12   9   44.43    3.51
  17  12  11  115.84   12.35
  17  12  13  166.25    9.58
  17  12  15  146.97   11.15
  17  13   0  442.28   27.08
  17  13   2  462.54   33.34
  17  13   4  166.46   10.42
  17  13   6    9.08    0.84
  17  13   8   37.79    3.06
  17  13  10  158.71   12.39
  17  13  12  191.20   17.39
  17  13  14   52.00    4.97
  17  13  16   -1.47    1.03
  17  14   1    0.71    1.05
  17  14   3   11.73    1.85
  17  14   5   15.26    1.04
  17  14   7    5.79    1.25
  17  14   9   12.11    2.23
  17  14  11   22.06    2.07
  17  14  13   36.54    2.85
  17  14  15   61.85    5.00
  17  15   0 1062.74   98.10
  17  15   2  810.06   53.55
  17  15   4  381.70   20.67
  17  15   6   62.13    4.33
  17  15   8   26.48    3.02
  17  15  10  149.57   10.95
  17  15  12  162.80   16.07
  17  15  14   65.81    5.61
  17  15  16    6.55    1.32
  17  16   1    1.31    1.43
  17  16   3   25.41    7.35
  17  16   5    1.39    1.05
  17  16   7   13.34    1.98
  17  16   9    5.63    1.31
  17  16  11   -0.30    1.71
  17  16  13    1.38    1.03
  17  16  15    3.95    1.20
  17  17   0  332.39   48.35
  17  17   2  229.96   19.65
  17  17   4   59.52    4.65
  17  17   6    1.00    0.71
  17  17   8   79.33    6.81
  17  17  10  242.19   18.83
  17  17  12  244.24   23.67
  17  17  14  107.96   12.14
  17  17  16   21.11    2.48
  18   0   0  356.07   52.95
  18   1   1   -4.89    2.83
  18   1   3   -7.96    2.10
  18   1   5  -22.78    4.61
  18   1   7   31.27    6.27
  18   1   9  -12.80    1.23
  18   1  11   -0.43    1.06
  18   1  13    4.56    1.42
  18   1  15   -0.11    1.14
  18   1  17    0.03    0.99
  18   2   0   68.60    8.55
  18   2   2   14.45    3.73
  18   2   4  330.03   25.15
  18   2   6  209.76    8.03
  18   2   8   15.15    5.50
  18   2  10  405.89   35.97
  18   2  12  202.78   21.76
  18   2  14  545.44   44.31
  18   2  16  185.28   17.65
  18   3   1  -10.78    1.89
  18   3   3    4.66    4.54
  18   3   5  147.64    5.27
  18   3   7  -43.02    6.90
  18   3   9   14.50    1.64
  18   3  11    9.73    2.17
  18   3  13   17.97    1.61
  18   3  15    2.49    1.04
  18   3  17    4.37    1.13
  18   4   0  948.23   65.19
  18   4   2  377.07   34.70
  18   4   4 1711.67   71.89
  18   4   6   69.53    5.93
  18   4   8   95.58    6.76
  18   4  10    7.26    2.67
  18   4  12    3.69    1.09
  18   4  14  212.88   21.72
  18   4  16   53.95    5.40
  18   5   1  -20.36    4.66
  18   5   3  160.48    6.17
  18   5   5   29.52    4.58
  18   5   7   50.62    3.47
  18   5   9   87.22    6.19
  18   5  11   19.70    1.70
  18   5  13    3.83    1.53
  18   5  15    1.81    0.80
  18   5  17    8.26    2.06
  18   6   0  166.55    7.33
  18   6   2  193.54    7.59
  18   6   4   77.28    8.24
  18   6   6  -16.45    1.69
  18   6   8   30.09    3.19
  18   6  10    2.73    4.29
  18   6  12    8.82    1.45
  18   6  14   67.73    5.10
  18   6  16   26.46    2.49
  18   7   1   28.22    6.22
  18   7   3  -58.99    4.03
  18   7   5   62.15    5.04
  18   7   7  184.65   14.09
  18   7   9  122.51    8.46
  18   7  11    4.14    1.03
  18   7  13    4.25    1.56
  18   7  15   16.09    1.33
  18   7  17   14.65    1.87
  18   8   0  -40.29    2.89
  18   8   2    1.17    4.29
  18   8   4  136.20   11.76
  18   8   6   22.46    1.91
  18   8   8  313.54   34.56
  18   8  10  161.19   14.99
  18   8  12  125.84   11.72
  18   8  14    9.77    1.43
  18   8  16   29.49    2.92
  18   9   1  -13.48    1.33
  18   9   3   13.09    1.69
  18   9   5   73.12    3.92
  18   9   7  136.94   12.11
  18   9   9   19.95    3.02
  18   9  11    9.45    4.69
  18   9  13   23.62    1.96
  18   9  15   16.05    2.13
  18   9  17   28.98    3.27
  18  10   0  519.51   42.01
  18  10   2  369.83   29.61
  18  10   4    2.33    0.88
  18  10   6   -0.91    0.90
  18  10   8  149.70   16.83
  18  10  10  254.56   23.22
  18  10  12  264.92   23.78
  18  10  14  169.67   20.15
  18  10  16  122.04   12.21
  18  11   1   -1.40    1.09
  18  11   3    9.92    1.33
  18  11   5   19.85    2.08
  18  11   7    5.15    0.99
  18  11   9   11.58    5.62
  18  11  11   30.43    2.85
  18  11  13   16.04    1.65
  18  11  15   18.90    1.91
  18  11  17   11.96    1.64
  18  12   0  189.68   22.35
  18  12   2  176.30   17.65
  18  12   4    4.71    1.55
  18  12   6    7.45    1.15
  18  12   8  124.04   10.24
  18  12  10  299.39   35.29
  18  12  12  580.75   49.53
  18  12  14  190.28   15.68
  18  12  16  170.68   18.22
  18  13   1    3.08    1.15
  18  13   3   15.07    1.73
  18  13   5    5.25    3.76
  18  13   7    3.85    1.08
  18  13   9   24.48    2.64
  18  13  11   21.22    3.39
  18  13  13   33.85    3.59
  18  13  15    9.46    2.05
  18  13  17   16.57    2.00
  18  14   0  606.24   54.11
  18  14   2  613.38   74.05
  18  14   4  192.33   15.40
  18  14   6   61.22    4.15
  18  14   8   15.07    1.79
  18  14  10  172.91   17.93
  18  14  12  238.47   27.97
  18  14  14  280.56   33.05
  18  14  16  126.13   14.80
  18  15   1    3.01    1.80
  18  15   3    2.80    1.04
  18  15   5    2.19    0.81
  18  15   7   16.15    1.42
  18  15   9   15.22    2.12
  18  15  11   26.13    2.83
  18  15  13    6.75    1.22
  18  15  15    6.29    1.16
  18  15  17    1.31    0.80
  18  16   0  162.47   13.11
  18  16   2  172.76   17.12
  18  16   4   63.02    5.83
  18  16   6   23.79    2.37
  18  16   8   37.26    3.72
  18  16  10  120.85   12.90
  18  16  12  209.03   25.47
  18  16  14  133.56   14.04
  18  16  16   67.10    9.22
  18  17   1    2.51    1.55
  18  17   3    5.99    1.28
  18  17   5    8.35    1.60
  18  17   7   18.53    2.28
  18  17   9   27.19    2.73
  18  17  11   14.17    1.39
  18  17  13   20.07    2.60
  18  17  15    4.29    2.80
  18  17  17    0.58    0.89
  18  18   0  961.57  142.09
  18  18   2  618.62   71.32
  18  18   4  255.05   26.27
  18  18   6  182.29   18.08
  18  18   8   61.00    4.65
  18  18  10    1.94    0.83
  18  18  12    5.00    1.92
  18  18  14    3.32    1.12
  18  18  16    2.11    0.87
  18  18  18   11.49    3.01
  19   1   0  177.28    7.56
  19   1   2  177.24    7.44
  19   1   4  -36.97    3.42
  19   1   6  -13.04    3.46
  19   1   8    6.05    1.49
  19   1  10    3.46    1.01
  19   1  12    6.24    1.51
  19   1  14    0.79    1.33
  19   1  16    0.15    1.02
  19   1  18    2.61    1.31
  19   2   1  173.02    7.32
  19   2   3  627.30   28.06
  19   2   5   12.99    3.97
  19   2   7  125.10    8.68
  19   2   9   63.90    4.41
  19   2  11   26.04    2.77
  19   2  13  355.00   23.51
  19   2  15  163.89   14.10
  19   2  17  395.25   28.58
  19   3   0  669.20   32.53
  19   3   2  606.17   23.24
  19   3   4  312.98   18.40
  19   3   6  107.80   15.99
  19   3   8   16.19    1.62
  19   3  10    3.11    0.97
  19   3  12    2.03    1.23
  19   3  14    0.66    1.11
  19   3  16    3.79    1.89
  19   3  18    3.87    1.11
  19   4   1  -11.74   12.38
  19   4   3  306.65   17.73
  19   4   5   10.02    2.55
  19   4   7   58.86    5.27
  19   4   9   31.43    2.78
  19   4  11    4.73    0.86
  19   4  13  195.58   13.79
  19   4  15   68.53    7.21
  19   4  17  197.55   14.96
  19   5   0   -8.30    4.75
  19   5   2   18.82    5.79
  19   5   4    8.09    1.66
  19   5   6    6.87    0.90
  19   5   8   33.79    3.06
  19   5  10   37.18    2.15
  19   5  12   30.74    4.04
  19   5  14    3.29    1.93
  19   5  16    5.33    1.55
  19   5  18    3.54    0.88
  19   6   1  -15.57    1.27
  19   6   3   70.63    5.51
  19   6   5    6.55    0.77
  19   6   7   15.12    1.16
  19   6   9    3.57    0.74
  19   6  11    0.87    0.68
  19   6  13   21.52    1.37
  19   6  15    0.90    1.24
  19   6  17   45.91    4.89
  19   7   0  103.71    5.70
  19   7   2  133.58    8.88
  19   7   4   61.64    4.93
  19   7   6   13.41    1.53
  19   7   8   19.32    1.70
  19   7  10   22.96    2.30
  19   7  12   35.46    3.24
  19   7  14   43.99    2.72
  19   7  16   21.73    3.49
  19   7  18    5.54    1.35
  19   8   1    5.99    0.99
  19   8   3   17.25    2.01
  19   8   5   29.98    1.51
  19   8   7   21.33    2.30
  19   8   9    9.88    2.14
  19   8  11   41.79    3.64
  19   8  13   17.35    1.56
  19   8  15   55.44    4.27
  19   8  17    1.70    1.11
  19   9   0   95.93    5.80
  19   9   2   63.85    4.64
  19   9   4   28.13    1.65
  19   9   6    4.44    0.76
  19   9   8    8.80    1.11
  19   9  10   29.37    2.13
  19   9  12   41.35    3.82
  19   9  14   32.40    2.27
  19   9  16   15.46    1.62
  19   9  18    2.33    0.75
  19  10   1    2.83    0.98
  19  10   3    1.89    1.19
  19  10   5   38.76    1.83
  19  10   7   25.50    2.47
  19  10   9   36.90    4.14
  19  10  11  100.47    7.96
  19  10  13   98.53   13.68
  19  10  15  126.61    9.27
  19  10  17   11.65    2.27
  19  11   0   47.27    5.31
  19  11   2   31.12    4.72
  19  11   4    3.45    1.34
  19  11   6    8.05    3.29
  19  11   8   38.24    3.12
  19  11  10  108.13    8.42
  19  11  12   92.87    7.24
  19  11  14   43.30    4.19
  19  11  16    6.13    1.02
  19  11  18    4.56    1.24
  19  12   1    4.81    1.03
  19  12   3   13.10    9.18
  19  12   5   22.57    3.58
  19  12   7   36.51    3.05
  19  12   9   36.48    4.16
  19  12  11  113.49    9.88
  19  12  13  109.81    9.17
  19  12  15  217.07   22.87
  19  12  17   28.37    3.34
  19  13   0  466.69   27.36
  19  13   2  464.18   34.08
  19  13   4  197.31   14.76
  19  13   6   21.80    2.00
  19  13   8   11.54    1.20
  19  13  10   94.50    7.85
  19  13  12  108.39   10.48
  19  13  14   61.28    5.18
  19  13  16    5.83    0.97
  19  13  18    0.30    0.86
  19  14   1    0.34    0.98
  19  14   3   -1.13    0.93
  19  14   5    0.41    0.76
  19  14   7   40.72    3.29
  19  14   9   35.66    2.56
  19  14  11   45.87    4.46
  19  14  13   55.88    5.44
  19  14  15  114.86   11.31
  19  14  17   11.92    1.61
  19  15   0  232.08   19.96
  19  15   2  208.94   18.56
  19  15   4   61.88    5.68
  19  15   6   -0.19    0.93
  19  15   8   51.89    4.09
  19  15  10  148.38   13.65
  19  15  12  166.69   12.81
  19  15  14   79.58    6.78
  19  15  16   17.81    2.26
  19  15  18    1.71    0.88
  19  16   1    0.84    0.94
  19  16   3    1.50    1.27
  19  16   5    9.00    1.68
  19  16   7   22.64    2.66
  19  16   9   14.84    1.53
  19  16  11    9.15    2.61
  19  16  13    3.77    0.98
  19  16  15   12.72    1.99
  19  16  17    3.17    0.93
  19  17   0  594.45   61.29
  19  17   2  545.15   73.38
  19  17   4  172.73   14.58
  19  17   6   47.93    3.96
  19  17   8    2.05    1.58
  19  17  10   12.37    1.29
  19  17  12   30.14    4.08
  19  17  14   16.75    3.59
  19  17  16    2.69    0.93
  19  17  18    0.21    0.82
  19  18   1    2.11    0.97
  19  18   3    6.05    2.90
  19  18   5    3.59    1.20
  19  18   7    4.35    0.89
  19  18   9    0.60    0.61
  19  18  11    5.51    1.32
  19  18  13    0.20    0.81
  19  18  15    1.54    0.77
  19  18  17    0.46    0.78
  19  19   0   51.26    6.46
  19  19   2   49.60    7.17
  19  19   4    4.28    1.03
  19  19   6    0.77    0.74
  19  19   8   10.15    2.01
  19  19  10   24.27    2.21
  19  19  12   29.53    3.13
  19  19  14   15.66    1.88
  19  19  16    4.97    1.04
  19  19  18    1.32    1.15
  20   0   0  239.53   43.39
  20   1   1  -10.83    1.40
  20   1   3   -1.73    3.06
  20   1   5    2.92    0.68
  20   1   7   25.79    6.78
  20   1   9    4.93    1.05
  20   1  11   12.97    1.87
  20   1  13    4.49    1.00
  20   1  15    2.00    0.95
  20   1  17    2.67    1.53
  20   1  19   -2.97    1.10
  20   2   0   -8.42    1.64
  20   2   2  101.98   10.03
  20   2   4   21.07    2.50
  20   2   6   42.90    7.33
  20   2   8   82.76    7.29
  20   2  10    6.30    1.70
  20   2  12  240.70   37.05
  20   2  14   25.88    3.95
  20   2  16  181.18   15.91
  20   2  18   20.66    2.18
  20   3   1   -2.71    2.93
  20   3   3    3.18    1.04
  20   3   5   49.75    3.37
  20   3   7   55.54    5.41
  20   3   9   92.05    6.50
  20   3  11   39.24    2.70
  20   3  13   19.87    1.54
  20   3  15    2.89    0.94
  20   3  17    3.41    0.98
  20   3  19    1.65    1.12
  20   4   0  178.93   21.50
  20   4   2   30.31    4.09
  20   4   4   47.14    3.23
  20   4   6    1.64    0.97
  20   4   8   32.84    4.28
  20   4  10    3.28    0.81
  20   4  12   42.42    3.32
  20   4  14   13.40    1.90
  20   4  16   78.65    7.07
  20   4  18    4.77    1.04
  20   5   1    3.90    0.94
  20   5   3   47.86    2.94
  20   5   5   82.70    3.52
  20   5   7  254.42   13.35
  20   5   9  198.52   12.76
  20   5  11   84.87    6.04
  20   5  13    1.00    0.78
  20   5  15    5.28    0.87
  20   5  17    6.16    1.55
  20   5  19    6.67    1.50
  20   6   0    3.71    1.05
  20   6   2   40.47    3.53
  20   6   4    2.52    1.40
  20   6   6  168.03   14.51
  20   6   8   45.04    3.19
  20   6  10  296.04   32.19
  20   6  12   16.17    2.33
  20   6  14   48.16    5.15
  20   6  16   23.58    2.23
  20   6  18   -0.41    0.77
  20   7   1   16.57    2.33
  20   7   3   49.36    2.63
  20   7   5  306.91   16.86
  20   7   7  262.72   13.91
  20   7   9  225.04   19.50
  20   7  11   19.41    1.50
  20   7  13    1.27    0.82
  20   7  15   20.39    1.66
  20   7  17   11.96    1.13
  20   7  19   11.58    1.66
  20   8   0  134.02   17.20
  20   8   2  110.95   10.97
  20   8   4   26.76    2.34
  20   8   6   46.43    3.45
  20   8   8  137.75   22.75
  20   8  10  188.44   16.38
  20   8  12   74.35    7.67
  20   8  14   72.25   10.05
  20   8  16    0.30    0.57
  20   8  18    1.25    0.70
  20   9   1    2.46    1.03
  20   9   3   88.18    5.88
  20   9   5  221.90   13.78
  20   9   7  192.66   10.91
  20   9   9   61.87    9.33
  20   9  11    5.32    1.37
  20   9  13   21.89    1.91
  20   9  15   25.99    2.56
  20   9  17   32.19    2.98
  20   9  19    9.95    1.01
  20  10   0   10.04    1.98
  20  10   2    4.26    1.68
  20  10   4    6.40    3.67
  20  10   6  243.59   28.22
  20  10   8  202.91   15.45
  20  10  10  418.49   47.09
  20  10  12  195.54   20.13
  20  10  14  194.85   17.72
  20  10  16   -0.84    0.95
  20  10  18    0.72    0.64
  20  11   1   12.85    1.51
  20  11   3   46.80    4.47
  20  11   5   78.29    5.12
  20  11   7   22.07    2.18
  20  11   9    4.12    0.98
  20  11  11   28.83    2.41
  20  11  13   37.54    3.08
  20  11  15   39.98    3.54
  20  11  17   17.48    1.84
  20  11  19   23.80    3.37
  20  12   0  345.19   27.42
  20  12   2  224.05   22.13
  20  12   4   57.97    5.60
  20  12   6   15.11    1.40
  20  12   8   58.97    4.51
  20  12  10  211.27   20.87
  20  12  12  275.82   30.37
  20  12  14  204.90   16.76
  20  12  16   17.10    2.36
  20  12  18   -0.27    0.74
  20  13   1    4.39    1.16
  20  13   3   19.27    1.84
  20  13   5    7.90    6.24
  20  13   7    0.37    0.55
  20  13   9   24.84    3.07
  20  13  11   30.16    2.48
  20  13  13   42.32    3.46
  20  13  15   34.17    3.96
  20  13  17   27.74    3.46
  20  13  19    8.49    1.69
  20  14   0   55.26    7.15
  20  14   2   45.95   11.06
  20  14   4   11.95    1.68
  20  14   6   49.01    5.16
  20  14   8   51.95    5.06
  20  14  10  253.56   29.45
  20  14  12  186.62   19.88
  20  14  14  157.59   16.33
  20  14  16    5.84    1.04
  20  14  18    1.21    0.91
  20  15   1    4.55    3.40
  20  15   3    3.18    0.89
  20  15   5    9.25    3.79
  20  15   7   16.52    1.48
  20  15   9   25.00    2.43
  20  15  11   71.72    6.87
  20  15  13   30.84    3.72
  20  15  15   33.68    3.68
  20  15  17   13.87    2.52
  20  15  19    2.95    0.94
  20  16   0  284.52   52.52
  20  16   2  245.33   24.91
  20  16   4  113.82   13.94
  20  16   6   24.95    3.26
  20  16   8    3.67    1.69
  20  16  10   -0.63    0.77
  20  16  12   12.67    1.71
  20  16  14    5.36    1.19
  20  16  16    1.78    0.91
  20  16  18    0.18    0.79
  20  17   1    3.17    0.89
  20  17   3    7.79    1.54
  20  17   5    4.73    2.00
  20  17   7   15.44    2.62
  20  17   9   33.03    3.27
  20  17  11   25.78    4.31
  20  17  13   29.90    3.76
  20  17  15    9.80    1.55
  20  17  17    6.44    1.05
  20  17  19    4.01    1.33
  20  18   0   31.34    4.37
  20  18   2   17.88    2.12
  20  18   4    2.79    1.04
  20  18   6   -1.15    0.78
  20  18   8   -0.12    0.59
  20  18  10    1.24    0.88
  20  18  12    0.69    0.80
  20  18  14    1.35    0.83
  20  18  16   -0.27    0.78
  20  18  18    2.52    0.95
  20  19   1   -0.59    0.94
  20  19   3    0.26    1.03
  20  19   5    6.04    1.78
  20  19   7   11.06    1.95
  20  19   9   11.60    1.21
  20  19  11   29.30    3.71
  20  19  13    9.62    1.39
  20  19  15    8.24    1.91
  20  19  17    3.05    0.98
  20  19  19   -0.31    0.87
  20  20   0  270.21   27.29
  20  20   2  263.72   24.49
  20  20   4   99.95   12.73
  20  20   6   69.07    8.44
  20  20   8   78.72   12.07
  20  20  10   87.81    9.13
  20  20  12   18.12    4.47
  20  20  14   10.27    2.44
  20  20  16    1.22    0.84
  20  20  18    0.22    0.97
  20  20  20   39.39    8.65
  21   1   0   29.04    2.27
  21   1   2   15.51    1.59
  21   1   4    1.27    1.35
  21   1   6    1.21    1.53
  21   1   8    5.55    2.53
  21   1  10    6.85    1.11
  21   1  12    6.51    1.00
  21   1  14    2.50    1.11
  21   1  16    4.15    0.98
  21   1  18   -0.93    0.86
  21   1  20    1.20    1.35
  21   2   1   21.39    2.40
  21   2   3    1.13    1.02
  21   2   5   39.58    2.70
  21   2   7   13.89    2.40
  21   2   9   26.89    2.10
  21   2  11   65.26    7.69
  21   2  13    5.99    1.35
  21   2  15   75.98    6.20
  21   2  17   10.71    1.60
  21   2  19  127.78   10.92
  21   3   0   -0.74    0.84
  21   3   2    2.73    1.04
  21   3   4    1.37    0.68
  21   3   6   31.40    1.60
  21   3   8   36.39    2.49
  21   3  10   30.68    2.02
  21   3  12   20.26    1.71
  21   3  14   12.44    6.85
  21   3  16    5.07    0.98
  21   3  18    6.88    1.37
  21   3  20    1.23    0.86
  21   4   1    0.54    0.82
  21   4   3    1.32    0.70
  21   4   5    5.05    0.72
  21   4   7   26.03    1.67
  21   4   9    8.58    1.21
  21   4  11   17.80    1.38
  21   4  13    0.86    0.87
  21   4  15   29.30    3.16
  21   4  17    1.80    1.01
  21   4  19   55.60    7.71
  21   5   0   60.67    3.77
  21   5   2   45.84    7.42
  21   5   4    6.41    1.17
  21   5   6   29.02    1.47
  21   5   8   36.87    2.46
  21   5  10   16.79    1.31
  21   5  12    6.66    1.02
  21   5  14    2.52    2.27
  21   5  16   13.87    1.71
  21   5  18    7.92    1.19
  21   5  20   -0.33    0.80
  21   6   1    0.02    0.66
  21   6   3   29.37    1.57
  21   6   5   31.88    1.60
  21   6   7   51.43    2.25
  21   6   9    4.37    0.79
  21   6  11    3.31    0.59
  21   6  13    9.87    0.84
  21   6  15   10.84    3.09
  21   6  17   -0.69    0.86
  21   6  19   21.33    2.89
  21   7   0    8.82    1.13
  21   7   2   11.85    1.12
  21   7   4   26.93    1.67
  21   7   6   55.92    2.53
  21   7   8   23.92    4.83
  21   7  10    5.42    0.72
  21   7  12    1.78    0.55
  21   7  14    7.24    1.48
  21   7  16   17.15    1.37
  21   7  18   11.25    1.48
  21   7  20    0.12    0.87
  21   8   1    5.01    0.87
  21   8   3   34.41    2.11
  21   8   5   34.72    1.78
  21   8   7   23.51    1.84
  21   8   9   20.22    2.66
  21   8  11   10.28    0.98
  21   8  13   45.05    2.78
  21   8  15    7.62    1.24
  21   8  17    3.72    0.61
  21   8  19    9.13    1.01
  21   9   0   33.14    4.58
  21   9   2   27.47    3.46
  21   9   4   11.27    2.57
  21   9   6    4.02    0.55
  21   9   8   17.12    2.14
  21   9  10   42.87    3.68
  21   9  12   30.51    2.28
  21   9  14   26.20    2.01
  21   9  16   20.74    1.62
  21   9  18    3.96    0.59
  21   9  20    3.98    0.81
  21  10   1    4.33    1.08
  21  10   3   32.39    2.56
  21  10   5   13.80    1.02
  21  10   7    7.78    2.07
  21  10   9   42.71    3.47
  21  10  11   49.53    3.46
  21  10  13  128.05   11.48
  21  10  15   15.46    1.76
  21  10  17    9.90    1.53
  21  10  19    6.04    0.65
  21  11   0  100.87   10.28
  21  11   2   64.05    5.57
  21  11   4   21.53    1.85
  21  11   6    5.68    0.89
  21  11   8   12.33    1.16
  21  11  10   53.19    4.15
  21  11  12   55.94    4.18
  21  11  14   30.70    3.02
  21  11  16   12.30    1.36
  21  11  18    2.74    0.88
  21  11  20    2.22    0.60
  21  12   1    5.74    1.04
  21  12   3   24.17    3.99
  21  12   5    3.58    0.82
  21  12   7    3.58    0.94
  21  12   9   31.25    2.93
  21  12  11   60.20    4.58
  21  12  13   83.42    6.96
  21  12  15   21.91    2.16
  21  12  17   16.81    2.34
  21  12  19   -0.11    0.69
  21  13   0   10.38    1.48
  21  13   2    6.56    1.84
  21  13   4    0.86    1.25
  21  13   6    9.61    0.94
  21  13   8   52.72    3.74
  21  13  10  126.03   11.79
  21  13  12   86.73    7.71
  21  13  14   45.94    4.46
  21  13  16   14.49    2.93
  21  13  18   -0.14    0.80
  21  13  20    2.01    0.77
  21  14   1    3.24    1.95
  21  14   3    7.01    1.74
  21  14   5    4.08    2.83
  21  14   7    6.55    0.65
  21  14   9   31.99    2.86
  21  14  11   27.60    2.53
  21  14  13   56.16    5.16
  21  14  15   11.30    1.22
  21  14  17    6.30    1.09
  21  14  19    0.72    0.80
  21  15   0  124.64   18.62
  21  15   2   76.94    7.20
  21  15   4   29.19    3.68
  21  15   6    6.95    0.99
  21  15   8    8.14    1.43
  21  15  10   15.68    1.72
  21  15  12   20.99    2.02
  21  15  14    9.39    1.33
  21  15  16    4.53    0.89
  21  15  18    0.75    0.88
  21  15  20    0.61    1.00
  21  16   1    2.56    1.01
  21  16   3    8.18    2.45
  21  16   5    9.76    1.47
  21  16   7   20.86    1.54
  21  16   9   19.45    1.54
  21  16  11   15.93    1.91
  21  16  13   10.98    1.68
  21  16  15    3.65    0.83
  21  16  17    1.74    0.92
  21  16  19    4.74    1.15
  21  17   0   15.53    1.79
  21  17   2   11.14    1.53
  21  17   4    0.37    0.94
  21  17   6   -0.12    0.71
  21  17   8    5.82    1.05
  21  17  10   14.12    2.25
  21  17  12   10.12    1.40
  21  17  14    7.79    1.22
  21  17  16    3.18    0.98
  21  17  18    1.48    0.81
  21  17  20    1.35    0.71
  21  18   1   -2.40    0.82
  21  18   3    5.44    1.28
  21  18   5    8.65    1.32
  21  18   7    8.80    1.05
  21  18   9    3.72    0.55
  21  18  11    3.27    0.88
  21  18  13    0.33    0.69
  21  18  15   -0.90    0.75
  21  18  17    0.48    0.95
  21  18  19    3.47    0.98
  21  19   0  204.35   15.83
  21  19   2  192.44   21.46
  21  19   4   63.70    8.13
  21  19   6   24.84    2.84
  21  19   8   13.55    1.56
  21  19  10    5.94    0.58
  21  19  12   -0.69    0.71
  21  19  14    2.23    0.79
  21  19  16    3.05    0.89
  21  19  18    3.67    1.26
  21  19  20    1.84    0.76
  21  20   1   -1.55    0.91
  21  20   3    2.04    0.84
  21  20   5    2.73    1.42
  21  20   7    1.16    0.88
  21  20   9    4.81    0.79
  21  20  11    3.97    0.81
  21  20  13    4.08    0.97
  21  20  15    1.16    0.75
  21  20  17    0.70    0.75
  21  20  19    1.65    0.89
  21  21   0   -0.40    1.31
  21  21   2    1.91    1.16
  21  21   4    5.04    1.17
  21  21   6    6.15    1.02
  21  21   8    3.90    1.50
  21  21  10    1.26    0.64
  21  21  12    2.18    0.59
  21  21  14    9.28    1.94
  21  21  16    8.91    1.69
  21  21  18    9.70    1.90
  21  21  20    5.99    1.57
  22   0   0    9.84    2.07
  22   1   1    0.57    0.86
  22   1   3    3.88    0.88
  22   1   5   11.26    1.09
  22   1   7   32.36    3.42
  22   1   9    8.53    1.05
  22   1  11   16.54    1.66
  22   1  13    5.25    0.95
  22   1  15   -0.10    0.92
  22   1  17    1.03    0.93
  22   1  19   -1.00    0.98
  22   1  21    0.08    0.91
  22   2   0   31.04    3.53
  22   2   2   66.64    5.56
  22   2   4   44.86    6.60
  22   2   6   52.15    3.69
  22   2   8   15.51    2.01
  22   2  10   24.22    2.78
  22   2  12    5.03    2.46
  22   2  14   11.81    1.98
  22   2  16   11.86    1.84
  22   2  18   31.19    3.91
  22   2  20    3.76    1.16
  22   3   1    5.77    1.06
  22   3   3   74.35    8.61
  22   3   5  213.13   12.19
  22   3   7  134.56    8.26
  22   3   9  173.89   13.61
  22   3  11   91.57    7.28
  22   3  13   22.82    2.48
  22   3  15    1.47    0.98
  22   3  17    4.42    1.61
  22   3  19    3.60    0.98
  22   3  21    0.92    0.98
  22   4   0   17.38    2.26
  22   4   2   26.02    2.86
  22   4   4   11.21    1.20
  22   4   6   87.88    8.59
  22   4   8   29.86    3.12
  22   4  10    0.14    1.03
  22   4  12   35.43    7.28
  22   4  14    6.10    1.09
  22   4  16    8.49    2.25
  22   4  18   13.74    2.15
  22   4  20    5.79    1.11
  22   5   1   11.61    1.45
  22   5   3  222.76   13.45
  22   5   5  323.16   19.47
  22   5   7  338.03   17.74
  22   5   9  288.71   29.83
  22   5  11  137.93   13.19
  22   5  13    5.06    0.90
  22   5  15    5.60    0.97
  22   5  17   10.27    1.35
  22   5  19    4.73    1.08
  22   5  21    2.80    1.06
  22   6   0  118.66    9.63
  22   6   2   57.25    4.66
  22   6   4   60.06    4.31
  22   6   6    2.21    0.65
  22   6   8   59.24    4.22
  22   6  10   48.00    5.19
  22   6  12   31.27    3.70
  22   6  14    1.44    0.80
  22   6  16    4.10    1.22
  22   6  18    1.88    0.90
  22   6  20    4.51    2.24
  22   7   1   27.83    2.38
  22   7   3  144.63    8.93
  22   7   5  419.34   24.72
  22   7   7  261.01   13.85
  22   7   9  177.22    9.24
  22   7  11   45.90    3.70
  22   7  13    4.70    1.92
  22   7  15   26.98    2.81
  22   7  17   22.88    2.38
  22   7  19    8.04    1.35
  22   7  21    1.56    0.84
  22   8   0   16.95    1.67
  22   8   2   14.09    1.46
  22   8   4   25.56    2.48
  22   8   6   65.94    6.39
  22   8   8  302.70   31.97
  22   8  10  164.46   15.56
  22   8  12  199.54   26.71
  22   8  14   15.68    1.44
  22   8  16    6.05    0.87
  22   8  18    7.94    1.20
  22   8  20    0.57    0.70
  22   9   1   11.62    1.57
  22   9   3  137.88    9.38
  22   9   5  235.04   13.88
  22   9   7  189.87    9.88
  22   9   9   45.43    3.46
  22   9  11    8.59    1.11
  22   9  13   16.34    1.46
  22   9  15   27.35    1.93
  22   9  17   34.88    2.83
  22   9  19    8.10    1.04
  22   9  21    4.40    0.91
  22  10   0   89.98    9.65
  22  10   2   20.06    2.73
  22  10   4    1.46    1.01
  22  10   6   32.24    3.16
  22  10   8  159.51   17.10
  22  10  10  156.19   15.48
  22  10  12  138.04   11.93
  22  10  14   19.80    2.43
  22  10  16    1.56    0.60
  22  10  18    7.65    1.14
  22  10  20    5.32    1.11
  22  11   1   15.03    1.64
  22  11   3   81.94    5.97
  22  11   5  133.15    8.86
  22  11   7   44.55    3.07
  22  11   9    8.02    0.95
  22  11  11    3.96    0.82
  22  11  13   12.45    1.55
  22  11  15   37.49    3.22
  22  11  17   21.99    1.94
  22  11  19   14.98    1.93
  22  11  21    6.13    0.91
  22  12   0    0.83    2.04
  22  12   2    5.10    2.34
  22  12   4   28.50    3.31
  22  12   6   30.84    3.28
  22  12   8  161.26   14.95
  22  12  10  134.47   11.99
  22  12  12  164.31   17.99
  22  12  14   11.62    1.89
  22  12  16    2.19    0.83
  22  12  18    7.82    1.36
  22  12  20    5.16    1.04
  22  13   1    4.33    1.74
  22  13   3   18.86    2.25
  22  13   5    5.85    0.92
  22  13   7    4.91    0.88
  22  13   9   17.99    1.40
  22  13  11   13.88    1.61
  22  13  13   35.65    3.54
  22  13  15   19.81    2.01
  22  13  17   27.74    3.99
  22  13  19    6.88    1.24
  22  13  21    3.19    0.87
  22  14   0   22.93    4.03
  22  14   2    8.84    1.50
  22  14   4    6.58    1.12
  22  14   6    2.12    0.86
  22  14   8   14.61    1.29
  22  14  10   26.30    3.52
  22  14  12   13.39    2.27
  22  14  14    0.60    0.70
  22  14  16    2.40    0.94
  22  14  18    2.05    0.79
  22  14  20    4.67    1.36
  22  15   1    0.35    0.88
  22  15   3   -0.18    0.87
  22  15   5    6.16    1.40
  22  15   7   24.61    2.70
  22  15   9   37.21    3.15
  22  15  11   58.43    5.71
  22  15  13   24.54    2.92
  22  15  15   27.86    3.22
  22  15  17    6.79    1.54
  22  15  19    5.78    1.36
  22  15  21    2.90    0.74
  22  16   0   11.81    1.65
  22  16   2   14.35    2.17
  22  16   4    2.86    1.15
  22  16   6    2.37    0.91
  22  16   8    6.63    0.99
  22  16  10    1.58    0.70
  22  16  12    3.34    0.77
  22  16  14    2.62    0.77
  22  16  16   -0.04    0.80
  22  16  18    0.33    0.82
  22  16  20   -0.87    0.77
  22  17   1    4.43    3.79
  22  17   3    2.95    1.10
  22  17   5   11.72    1.78
  22  17   7   19.80    2.44
  22  17   9   35.93    3.69
  22  17  11   31.10    3.52
  22  17  13   23.17    2.95
  22  17  15    9.17    1.23
  22  17  17   10.51    2.81
  22  17  19    1.55    1.01
  22  17  21    0.29    0.76
  22  18   0   77.64   11.29
  22  18   2   33.16    3.95
  22  18   4   20.37    2.91
  22  18   6    6.24    1.64
  22  18   8   10.38    1.99
  22  18  10    5.26    0.70
  22  18  12    9.05    2.05
  22  18  14    3.01    1.00
  22  18  16    1.14    0.87
  22  18  18    9.39    1.78
  22  18  20   30.10    4.88
  22  19   1    0.31    0.86
  22  19   3    2.50    0.95
  22  19   5    5.11    1.13
  22  19   7   14.98    3.34
  22  19   9    8.91    1.45
  22  19  11   14.08    1.89
  22  19  13    6.90    1.17
  22  19  15    7.87    1.93
  22  19  17    0.86    1.10
  22  19  19    4.71    3.59
  22  19  21    0.70    0.78
  22  20   0    1.45    1.01
  22  20   2    8.33    1.82
  22  20   4    9.89    1.67
  22  20   6    4.97    1.22
  22  20   8    1.57    0.72
  22  20  10    7.30    1.32
  22  20  12    9.03    2.00
  22  20  14    3.84    0.97
  22  20  16    0.31    0.76
  22  20  18   15.04    3.08
  22  20  20   67.37   10.46
  22  21   1    0.14    0.83
  22  21   3   -0.83    0.84
  22  21   5    2.70    0.95
  22  21   7    2.18    1.17
  22  21   9    5.49    1.21
  22  21  11    4.99    0.87
  22  21  13    7.42    1.06
  22  21  15    0.31    0.81
  22  21  17   -0.50    0.68
  22  21  19    1.59    1.39
  22  21  21    4.22    1.19
  22  22   0   27.60    5.75
  22  22   2   14.09    3.56
  22  22   4   19.24    3.32
  22  22   6   42.52    7.45
  22  22   8  100.47   12.56
  22  22  10  142.92   17.59
  22  22  12  207.66   16.62
  22  22  14   58.41    7.98
  22  22  16    3.60    1.34
  22  22  18   11.42    2.68
  22  22  20   66.05    9.93
  22  22  22   36.76    9.80
  23   1   0    9.20    4.94
  23   1   2    7.17    2.18
  23   1   4    5.14    1.26
  23   1   6    3.52    0.84
  23   1   8    7.66    1.04
  23   1  10   10.95    2.51
  23   1  12    0.77    1.12
  23   1  14    1.59    0.87
  23   1  16    1.39    1.61
  23   1  18    3.09    0.94
  23   1  20    1.73    0.84
  23   1  22   -0.57    0.80
  23   2   1    3.34    1.25
  23   2   3    2.88    0.98
  23   2   5   30.69    1.92
  23   2   7   12.27    1.65
  23   2   9   12.18    1.42
  23   2  11   13.39    7.54
  23   2  13    4.50    1.10
  23   2  15   21.65    2.36
  23   2  17   29.04   31.88
  23   2  19    4.96    1.28
  23   2  21    9.32    2.15
  23   3   0    0.20    0.93
  23   3   2    3.08    0.99
  23   3   4   30.81    2.34
  23   3   6   62.32    4.54
  23   3   8   81.61    5.01
  23   3  10   61.84    4.50
  23   3  12   21.61    2.43
  23   3  14    3.99    0.92
  23   3  16    2.08    0.92
  23   3  18    8.43    1.70
  23   3  20    7.01    1.09
  23   3  22    1.13    1.05
  23   4   1    4.20    0.80
  23   4   3   26.57    1.51
  23   4   5   64.51    4.35
  23   4   7    4.14    0.77
  23   4   9   20.20    1.49
  23   4  11    5.01    3.45
  23   4  13    1.66    1.70
  23   4  15    9.01    1.69
  23   4  17    0.74    0.79
  23   4  19    6.23    1.29
  23   4  21    3.62    1.10
  23   5   0   13.56    1.37
  23   5   2   28.75    2.15
  23   5   4   72.91    4.43
  23   5   6   75.99    3.48
  23   5   8  107.78    6.70
  23   5  10   58.24    3.24
  23   5  12   18.81    1.85
  23   5  14    6.13    4.22
  23   5  16   10.06    1.35
  23   5  18   23.69    3.57
  23   5  20   12.48    1.91
  23   5  22    2.40    0.90
  23   6   1    2.83    0.65
  23   6   3   54.87    2.38
  23   6   5   79.97    3.61
  23   6   7   12.09    0.72
  23   6   9    8.75    0.74
  23   6  11    5.08    0.78
  23   6  13    4.33    0.72
  23   6  15    7.78    1.08
  23   6  17    1.92    0.77
  23   6  19    2.15    0.97
  23   6  21    8.07    1.53
  23   7   0   33.82    2.56
  23   7   2   10.30    1.02
  23   7   4    6.78    1.31
  23   7   6   14.22    1.62
  23   7   8   24.45    1.23
  23   7  10   16.52    1.87
  23   7  12    0.75    0.63
  23   7  14    6.11    0.87
  23   7  16   11.14    1.33
  23   7  18   13.42    1.57
  23   7  20    6.68    1.27
  23   7  22    1.17    0.88
  23   8   1    7.31    0.92
  23   8   3   64.68    3.94
  23   8   5  103.46    6.40
  23   8   7   25.25    1.38
  23   8   9    1.49    0.89
  23   8  11   10.00    0.82
  23   8  13    4.13    0.59
  23   8  15    8.81    0.81
  23   8  17   -1.16    0.57
  23   8  19   -0.70    0.68
  23   8  21   37.20    4.94
  23   9   0    5.22    0.98
  23   9   2    6.84    0.95
  23   9   4   22.44    2.01
  23   9   6    8.43    0.64
  23   9   8    1.12    0.59
  23   9  10    2.01    1.78
  23   9  12    2.85    0.63
  23   9  14   16.81    1.31
  23   9  16   10.23    0.94
  23   9  18    7.67    0.86
  23   9  20    1.85    0.76
  23   9  22    2.25    1.28
  23  10   1   10.01    1.32
  23  10   3   70.80    5.97
  23  10   5   75.79    5.56
  23  10   7   13.62    0.92
  23  10   9    1.95    1.37
  23  10  11   17.83    1.74
  23  10  13    5.10    0.77
  23  10  15    5.32    0.72
  23  10  17    0.72    0.49
  23  10  19    1.92    0.49
  23  10  21   64.97    7.55
  23  11   0    6.98    1.60
  23  11   2    3.59    1.23
  23  11   4    0.75    0.88
  23  11   6    4.18    0.87
  23  11   8   10.50    0.90
  23  11  10   19.32    1.61
  23  11  12   31.88    3.37
  23  11  14   13.96    1.80
  23  11  16    6.67    0.78
  23  11  18    1.58    0.53
  23  11  20    0.34    0.48
  23  11  22    1.92    0.69
  23  12   1    3.51    1.00
  23  12   3   15.98    1.98
  23  12   5   14.75    1.19
  23  12   7    1.00    0.90
  23  12   9    5.41    1.06
  23  12  11   26.91    3.01
  23  12  13    4.56    1.09
  23  12  15    3.25    0.83
  23  12  17    0.94    0.65
  23  12  19    1.98    0.65
  23  12  21   72.16    7.28
  23  13   0   10.64    7.56
  23  13   2    3.82    1.01
  23  13   4    0.57    0.87
  23  13   6    6.02    1.12
  23  13   8    4.71    0.87
  23  13  10    8.09    1.21
  23  13  12    3.84    0.79
  23  13  14    2.64    0.86
  23  13  16    1.76    1.04
  23  13  18    1.26    0.71
  23  13  20    1.44    1.11
  23  13  22    2.44    0.58
  23  14   1    2.13    1.01
  23  14   3    3.70    0.90
  23  14   5    1.68    0.87
  23  14   7    6.05    1.00
  23  14   9   15.28    1.06
  23  14  11   12.47    1.26
  23  14  13    4.30    0.83
  23  14  15    0.12    0.78
  23  14  17    2.23    0.74
  23  14  19    1.70    0.67
  23  14  21   11.35    2.02
  23  15   0   26.52    2.74
  23  15   2   25.26    3.11
  23  15   4    8.09    1.25
  23  15   6   10.01    1.16
  23  15   8    7.25    0.70
  23  15  10    6.40    0.72
  23  15  12    3.24    0.68
  23  15  14    0.20    0.76
  23  15  16    1.21    0.77
  23  15  18   -0.02    0.90
  23  15  20    0.11    0.75
  23  15  22    0.33    0.57
  23  16   1    0.66    0.98
  23  16   3    1.59    0.92
  23  16   5    9.59    1.26
  23  16   7    9.05    1.02
  23  16   9   10.29    0.91
  23  16  11    7.31    0.79
  23  16  13   -0.19    0.77
  23  16  15    0.61    0.71
  23  16  17    7.04    2.07
  23  16  19    2.48    1.45
  23  16  21   -0.71    0.66
  23  17   0    4.94    1.05
  23  17   2    1.73    1.59
  23  17   4   -1.55    0.90
  23  17   6   -0.77    0.75
  23  17   8    0.37    0.65
  23  17  10    1.16    0.52
  23  17  12   -0.09    0.74
  23  17  14    3.63    1.02
  23  17  16    5.32    0.98
  23  17  18    5.04    1.26
  23  17  20    0.81    0.71
  23  17  22    0.23    0.64
  23  18   1    2.11    0.89
  23  18   3    9.24    1.55
  23  18   5   20.18    2.74
  23  18   7   12.71    1.71
  23  18   9    7.42    1.01
  23  18  11    1.36    0.53
  23  18  13    1.00    0.66
  23  18  15    1.82    0.71
  23  18  17    4.93    1.02
  23  18  19    2.57    1.02
  23  18  21    1.67    0.86
  23  19   0    4.66    0.94
  23  19   2    4.82    1.01
  23  19   4    6.34    1.14
  23  19   6    1.44    1.05
  23  19   8   -0.03    0.66
  23  19  10    1.57    0.53
  23  19  12    1.77    0.80
  23  19  14    1.62    0.63
  23  19  16    2.02    0.88
  23  19  18    4.14    1.33
  23  19  20    4.60    0.98
  23  19  22    2.43    0.78
  23  20   1    2.32    1.11
  23  20   3    7.04    1.31
  23  20   5   10.35    1.66
  23  20   7    4.58    1.11
  23  20   9    2.58    0.77
  23  20  11   -0.10    0.48
  23  20  13    1.67    0.63
  23  20  15    2.21    1.01
  23  20  17    1.24    0.84
  23  20  19    3.43    0.98
  23  20  21    2.05    0.93
  23  21   0    7.48    1.78
  23  21   2    9.35    2.38
  23  21   4    2.83    1.04
  23  21   6   12.07    2.46
  23  21   8   56.02    6.81
  23  21  10   55.89    5.98
  23  21  12   54.22    4.04
  23  21  14   14.32    2.52
  23  21  16    0.80    1.54
  23  21  18    1.92    0.99
  23  21  20    3.75    1.26
  23  21  22    2.06    1.03
  23  22   1    1.37    0.93
  23  22   3    3.30    1.91
  23  22   5    3.13    0.97
  23  22   7   -0.81    0.80
  23  22   9   -0.25    0.70
  23  22  11    1.27    0.60
  23  22  13    0.07    0.52
  23  22  15    0.24    0.61
  23  22  17    0.98    0.67
  23  22  19    1.38    0.77
  23  22  21    1.79    0.92
  23  23   0   34.08    7.53
  23  23   2   49.11    5.83
  23  23   4   13.39    2.45
  23  23   6    0.83    0.83
  23  23   8    3.59    1.24
  23  23  10   21.84    3.80
  23  23  12   23.55    3.06
  23  23  14    9.70    2.18
  23  23  16    0.19    0.63
  23  23  18    5.80    1.51
  23  23  20    5.43    1.43
  23  23  22    5.90    1.62
  24   0   0   46.21    8.43
  24   1   1    2.69    0.99
  24   1   3   14.23    1.23
  24   1   5   21.82    2.02
  24   1   7   43.47    4.13
  24   1   9   18.79    1.56
  24   1  11   13.41    1.15
  24   1  13    0.79    1.00
  24   1  15   -0.56    0.80
  24   1  17    0.24    0.92
  24   1  19    1.20    0.88
  24   1  21    1.28    0.98
  24   1  23   -0.33    0.88
  24   2   0   20.43    4.44
  24   2   2   27.97   10.01
  24   2   4   90.22    7.42
  24   2   6    2.58    0.59
  24   2   8   29.96    3.71
  24   2  10    0.42    0.81
  24   2  12   -1.19    0.99
  24   2  14   57.42    7.90
  24   2  16    6.81    1.24
  24   2  18   47.78    7.23
  24   2  20    2.62    1.05
  24   2  22   59.48    9.95
  24   3   1   16.37    3.28
  24   3   3   89.20    6.24
  24   3   5  174.14   12.36
  24   3   7  195.24   11.99
  24   3   9  131.80    9.23
  24   3  11   58.53    6.64
  24   3  13    6.21    1.14
  24   3  15    0.31    0.88
  24   3  17    9.54    1.24
  24   3  19    9.31    1.99
  24   3  21    3.41    1.02
  24   3  23    1.05    0.88
  24   4   0  102.78   15.00
  24   4   2   85.08    8.29
  24   4   4  114.50   10.51
  24   4   6    3.41    1.24
  24   4   8    8.42    1.17
  24   4  10    3.59    1.36
  24   4  12    1.94    0.89
  24   4  14   26.18    3.99
  24   4  16    5.48    1.11
  24   4  18   28.43    4.04
  24   4  20    1.91    1.04
  24   4  22   21.56    3.76
  24   5   1   20.04    1.84
  24   5   3  189.57   14.09
  24   5   5  247.46   17.71
  24   5   7  325.39   19.68
  24   5   9  162.66   10.41
  24   5  11   68.21    6.02
  24   5  13    1.73    1.31
  24   5  15    5.07    1.13
  24   5  17   26.80    3.76
  24   5  19   31.50    4.14
  24   5  21   13.43    3.19
  24   5  23   -0.04    0.93
  24   6   0   12.02    3.32
  24   6   2    3.94    1.08
  24   6   4    2.13    0.79
  24   6   6   35.32    3.80
  24   6   8   14.17    2.07
  24   6  10   49.08    6.35
  24   6  12   12.18    2.19
  24   6  14   14.95    1.94
  24   6  16    4.03    1.91
  24   6  18    0.50    0.94
  24   6  20    1.74    0.95
  24   6  22    2.16    0.91
  24   7   1   32.88    2.35
  24   7   3  188.40   12.55
  24   7   5  262.28   11.95
  24   7   7  254.91   12.81
  24   7   9  202.24   16.03
  24   7  11   31.52    2.24
  24   7  13   -0.24    0.60
  24   7  15   11.81    1.61
  24   7  17   22.09    2.51
  24   7  19   27.78    3.96
  24   7  21    8.36    1.80
  24   7  23    0.89    0.98
  24   8   0   17.91    1.71
  24   8   2   34.70    4.01
  24   8   4   12.81    2.61
  24   8   6   13.28    1.53
  24   8   8   55.81    5.49
  24   8  10   54.31    5.30
  24   8  12   22.45    2.77
  24   8  14    3.12    0.75
  24   8  16    2.86    0.65
  24   8  18    0.84    0.71
  24   8  20   15.14    3.46
  24   8  22    7.00    2.07
  24   9   1   27.70    3.73
  24   9   3  162.29   17.84
  24   9   5  197.19   14.34
  24   9   7  166.69   11.36
  24   9   9   64.73    4.14
  24   9  11    8.15    0.76
  24   9  13    2.29    0.49
  24   9  15    9.85    1.03
  24   9  17   18.17    2.55
  24   9  19   12.55    2.73
  24   9  21    6.62    1.40
  24   9  23    2.28    1.12
  24  10   0    0.99    0.79
  24  10   2    0.52    0.82
  24  10   4    3.51    0.79
  24  10   6   45.87    5.90
  24  10   8   52.99    4.82
  24  10  10   81.97   10.07
  24  10  12   10.17    1.35
  24  10  14    2.00    0.69
  24  10  16    1.37    0.52
  24  10  18    4.94    0.84
  24  10  20   84.35   10.29
  24  10  22   41.34    5.80
  24  11   1   11.52    1.12
  24  11   3   53.78    4.17
  24  11   5   80.77   10.18
  24  11   7   31.04    2.69
  24  11   9   13.35    1.69
  24  11  11    0.27    0.61
  24  11  13    0.43    0.63
  24  11  15   10.70    1.24
  24  11  17    7.09    0.92
  24  11  19    4.97    0.97
  24  11  21    0.72    0.60
  24  11  23    1.87    0.91
  24  12   0    0.16    0.93
  24  12   2   -0.27    1.47
  24  12   4    6.78    1.45
  24  12   6    7.88    1.17
  24  12   8   16.48    2.22
  24  12  10   11.29    1.48
  24  12  12   -0.50    0.69
  24  12  14   12.27    2.10
  24  12  16    3.67    0.90
  24  12  18   18.07    2.93
  24  12  20   56.65    5.08
  24  12  22   74.15    9.39
  24  13   1    3.73    0.91
  24  13   3    5.73    1.06
  24  13   5   -0.88    0.68
  24  13   7   26.81   22.39
  24  13   9    1.36    0.50
  24  13  11    0.53    0.82
  24  13  13    5.31    0.95
  24  13  15    3.82    0.81
  24  13  17    4.32    0.78
  24  13  19    2.59    0.79
  24  13  21    2.18    0.57
  24  13  23    0.12    0.50
  24  14   0   63.44    8.30
  24  14   2   61.16    9.88
  24  14   4   19.16    2.60
  24  14   6   14.43    1.73
  24  14   8    4.42    1.01
  24  14  10    3.62    0.66
  24  14  12   10.19    1.87
  24  14  14   16.13    2.73
  24  14  16    5.67    1.23
  24  14  18    7.80    1.38
  24  14  20   31.95    4.08
  24  14  22   30.96    3.58
  24  15   1    1.69    1.45
  24  15   3    1.67    0.84
  24  15   5    5.43    0.90
  24  15   7   14.51    2.06
  24  15   9    9.04    0.87
  24  15  11   10.74    1.31
  24  15  13    2.39    0.79
  24  15  15    4.85    1.44
  24  15  17    4.61    1.09
  24  15  19    1.58    0.74
  24  15  21   -0.35    0.86
  24  15  23   -0.01    0.50
  24  16   0   22.22    4.31
  24  16   2    7.89    1.61
  24  16   4    6.80    1.38
  24  16   6    1.14    0.81
  24  16   8    1.14    0.70
  24  16  10    1.24    0.49
  24  16  12    2.88    0.90
  24  16  14    7.29    1.35
  24  16  16    2.73    0.78
  24  16  18    2.75    1.13
  24  16  20    0.56    0.61
  24  16  22    0.69    0.55
  24  17   1    2.53    0.97
  24  17   3    9.25    1.44
  24  17   5   23.29    2.94
  24  17   7   21.73    2.82
  24  17   9   15.87    1.76
  24  17  11    5.31    0.83
  24  17  13    4.10    0.92
  24  17  15    3.15    0.83
  24  17  17    0.02    0.76
  24  17  19    1.65    0.74
  24  17  21    0.35    0.67
  24  17  23   -0.10    0.55
  24  18   0   56.11    9.12
  24  18   2   33.50    4.99
  24  18   4   18.78    3.37
  24  18   6    2.39    0.99
  24  18   8    1.70    1.58
  24  18  10    6.77    0.94
  24  18  12   14.87    2.14
  24  18  14   12.64    4.91
  24  18  16    0.29    0.74
  24  18  18    4.20    1.12
  24  18  20    4.16    1.48
  24  18  22   14.10    2.93
  24  19   1    1.24    0.94
  24  19   3   10.64    2.18
  24  19   5   21.31    2.83
  24  19   7   18.61    2.70
  24  19   9    7.80    1.71
  24  19  11    7.39    1.16
  24  19  13    1.23    0.65
  24  19  15    1.95    0.79
  24  19  17    2.13    0.94
  24  19  19    0.33    0.77
  24  19  21    0.19    0.68
  24  19  23    0.81    0.67
  24  20   0    5.64    1.65
  24  20   2    4.41    1.46
  24  20   4    2.53    0.92
  24  20   6    1.91    1.00
  24  20   8   23.88    3.84
  24  20  10   66.92   10.79
  24  20  12  100.91   10.86
  24  20  14   40.29    5.52
  24  20  16    0.58    1.00
  24  20  18    8.22    1.61
  24  20  20   36.55    6.67
  24  20  22   40.31    6.51
  24  21   1    1.09    1.27
  24  21   3    3.12    0.95
  24  21   5   17.18    3.16
  24  21   7    8.38    1.92
  24  21   9    3.23    0.98
  24  21  11    1.77    0.60
  24  21  13    1.95    0.53
  24  21  15    2.68    1.31
  24  21  17    0.13    0.65
  24  21  19   -0.60    0.60
  24  21  21    0.63    0.74
  24  21  23    0.18    0.69
  24  22   0   46.00    7.15
  24  22   2   74.50   11.59
  24  22   4   33.39    6.01
  24  22   6    0.14    0.94
  24  22   8    6.79    2.24
  24  22  10   37.07    5.12
  24  22  12   66.42    8.32
  24  22  14   30.77    3.38
  24  22  16    1.08    0.65
  24  22  18   14.10    2.58
  24  22  20   57.78    9.69
  24  22  22   45.44    9.80
  24  23   1    1.29    0.94
  24  23   3   -0.08    0.84
  24  23   5   -0.14    0.90
  24  23   7    2.56    0.97
  24  23   9    1.58    1.29
  24  23  11    0.36    0.90
  24  23  13    0.23    0.45
  24  23  15    1.15    0.46
  24  23  17   -0.04    0.98
  24  23  19    0.64    0.63
  24  23  21    1.69    0.87
  24  23  23    1.61    1.32
  24  24   0    0.97    1.39
  24  24   2    3.16    1.23
  24  24   4    2.89    1.04
  24  24   6   25.13    4.39
  24  24   8   42.76    9.61
  24  24  10   85.35   11.47
  24  24  12  109.91   13.40
  24  24  14   36.50    5.64
  24  24  16   -0.66    0.46
  24  24  18    4.51    1.05
  24  24  20   17.59    3.90
  24  24  22   27.91    7.54
  24  24  24    3.26    2.66
  25   1   0    1.72    0.88
  25   1   2    1.17    0.84
  25   1   4    4.64    0.79
  25   1   6    6.04    0.83
  25   1   8   12.16    0.90
  25   1  10    7.70    1.09
  25   1  12    0.24    0.84
  25   1  14   -0.86    0.82
  25   1  16    0.94    1.36
  25   1  18    0.58    0.87
  25   1  20    3.47    0.99
  25   1  22    0.11    1.12
  25   1  24    1.27    0.91
  25   2   1    0.19    0.77
  25   2   3   70.15    5.95
  25   2   5   10.44    3.27
  25   2   7   43.41    2.25
  25   2   9    1.05    0.72
  25   2  11    0.12    0.82
  25   2  13   32.50    3.92
  25   2  15   11.02    1.39
  25   2  17   61.44    7.47
  25   2  19   25.47    4.48
  25   2  21   47.98    6.60
  25   2  23    0.82    0.87
  25   3   0   63.04    7.28
  25   3   2   54.82    4.31
  25   3   4   56.90    4.76
  25   3   6   69.19    4.32
  25   3   8  100.79    6.40
  25   3  10   64.40    4.80
  25   3  12    9.72    1.22
  25   3  14    0.13    0.81
  25   3  16    6.20    1.15
  25   3  18   14.95    2.18
  25   3  20   18.61    3.43
  25   3  22    5.08    1.21
  25   3  24    1.09    0.94
  25   4   1    4.32    0.80
  25   4   3   58.31    4.06
  25   4   5    1.67    1.16
  25   4   7   39.56    2.67
  25   4   9    4.65    1.19
  25   4  11   -1.09    0.76
  25   4  13   18.38    1.95
  25   4  15    9.97    1.73
  25   4  17   27.62    4.60
  25   4  19   10.16    1.76
  25   4  21   14.47    2.15
  25   4  23    1.59    0.97
  25   5   0    7.46    1.06
  25   5   2    5.51    1.15
  25   5   4    0.12    0.67
  25   5   6   14.11    0.94
  25   5   8   38.98    2.52
  25   5  10   25.33    2.02
  25   5  12    2.39    0.79
  25   5  14    2.69    0.86
  25   5  16   12.51    2.24
  25   5  18   31.48    4.61
  25   5  20   26.37    3.98
  25   5  22   13.93    2.90
  25   5  24    0.67    0.87
  25   6   1    8.02    2.36
  25   6   3   70.98    5.34
  25   6   5   17.65    1.67
  25   6   7   38.55    2.12
  25   6   9    6.98    0.75
  25   6  11   -0.01    0.68
  25   6  13    4.13    0.88
  25   6  15    7.20    0.93
  25   6  17    5.30    1.02
  25   6  19    1.53    0.83
  25   6  21    1.33    0.95
  25   6  23    7.36    2.01
  25   7   0   50.38    5.61
  25   7   2   47.43    3.05
  25   7   4   38.70    2.91
  25   7   6   47.73    3.11
  25   7   8   59.30    2.95
  25   7  10   24.51    1.96
  25   7  12    1.93    0.69
  25   7  14    1.48    0.65
  25   7  16   12.33    2.13
  25   7  18   21.37    2.78
  25   7  20   33.78    5.14
  25   7  22    9.69    2.55
  25   7  24    0.78    1.21
  25   8   1   12.99    0.90
  25   8   3  102.27    6.49
  25   8   5   38.41    2.45
  25   8   7   54.24    3.11
  25   8   9    4.14    0.50
  25   8  11    1.00    0.53
  25   8  13    2.53    1.01
  25   8  15    3.61    0.63
  25   8  17   -0.20    0.69
  25   8  19    3.93    1.54
  25   8  21    4.53    1.17
  25   8  23   45.76    7.81
  25   9   0    2.14    0.79
  25   9   2    0.50    0.72
  25   9   4    1.61    0.70
  25   9   6    6.86    0.67
  25   9   8    5.07    0.53
  25   9  10    3.70    0.61
  25   9  12    0.00    0.45
  25   9  14    3.36    0.54
  25   9  16    2.68    0.66
  25   9  18    3.56    0.90
  25   9  20    4.39    1.24
  25   9  22    2.17    0.80
  25   9  24    0.49    0.78
  25  10   1    7.41    1.00
  25  10   3   60.00    4.73
  25  10   5   22.12    1.99
  25  10   7   25.30    2.01
  25  10   9    4.56    1.04
  25  10  11    0.20    0.56
  25  10  13    0.99    0.47
  25  10  15    0.12    0.47
  25  10  17    0.68    0.55
  25  10  19   14.56    2.11
  25  10  21   34.82    4.19
  25  10  23   55.28    7.65
  25  11   0    3.02    1.83
  25  11   2    0.77    0.78
  25  11   4    0.65    0.98
  25  11   6   -0.91    0.68
  25  11   8    2.86    0.84
  25  11  10    1.13    0.52
  25  11  12    2.26    0.59
  25  11  14    2.24    0.65
  25  11  16    1.12    0.59
  25  11  18    0.64    0.86
  25  11  20    0.94    0.56
  25  11  22    0.54    0.74
  25  11  24   -0.47    0.70
  25  12   1    1.10    0.77
  25  12   3   14.01    2.49
  25  12   5    3.80    1.11
  25  12   7    2.08    0.61
  25  12   9    0.68    0.89
  25  12  11    1.91    0.63
  25  12  13    1.38    0.68
  25  12  15   -0.24    0.58
  25  12  17    2.28    0.65
  25  12  19   27.73    2.79
  25  12  21   36.95    4.27
  25  12  23   66.31    7.96
  25  13   0   47.18    6.00
  25  13   2   30.89    2.97
  25  13   4   16.47    2.05
  25  13   6    6.49    1.11
  25  13   8    1.06    0.82
  25  13  10    1.14    0.46
  25  13  12    0.82    0.66
  25  13  14    3.16    0.71
  25  13  16    3.92    0.90
  25  13  18    0.42    0.63
  25  13  20    0.25    0.45
  25  13  22    0.20    0.58
  25  13  24   -0.26    0.57
  25  14   1   -0.15    0.83
  25  14   3   -0.27    0.92
  25  14   5    2.12    0.86
  25  14   7    1.05    0.69
  25  14   9    2.40    0.50
  25  14  11    1.08    0.55
  25  14  13    3.99    1.00
  25  14  15   -0.68    0.72
  25  14  17    0.11    0.60
  25  14  19    9.40    1.50
  25  14  21   14.95    1.69
  25  14  23   12.54    1.65
  25  15   0   13.00    1.62
  25  15   2    9.66    1.40
  25  15   4    9.68    1.55
  25  15   6    5.64    0.95
  25  15   8    1.74    0.70
  25  15  10   -0.30    0.47
  25  15  12    0.82    0.63
  25  15  14    1.10    1.19
  25  15  16    3.82    3.57
  25  15  18    1.27    0.64
  25  15  20    0.23    0.60
  25  15  22    0.99    0.71
  25  15  24    0.76    0.42
  25  16   1    0.83    0.91
  25  16   3    3.51    0.92
  25  16   5   16.17    2.14
  25  16   7   10.52    1.44
  25  16   9    2.90    0.78
  25  16  11    0.30    0.46
  25  16  13    2.23    0.77
  25  16  15   -0.36    0.70
  25  16  17    0.08    0.95
  25  16  19    0.41    0.78
  25  16  21   -0.45    0.78
  25  16  23    3.31    1.64
  25  17   0   64.86    7.03
  25  17   2   37.20    4.67
  25  17   4   23.25    3.72
  25  17   6    6.75    1.34
  25  17   8    0.22    0.78
  25  17  10    1.21    0.54
  25  17  12    3.53    1.00
  25  17  14    2.06    0.76
  25  17  16    0.45    0.67
  25  17  18    0.98    0.80
  25  17  20    1.17    1.21
  25  17  22   -0.08    0.61
  25  17  24    0.49    0.56
  25  18   1    1.66    1.47
  25  18   3   18.30    3.06
  25  18   5   28.96    3.59
  25  18   7   20.00    2.73
  25  18   9    3.11    0.81
  25  18  11    0.58    0.45
  25  18  13    0.88    0.52
  25  18  15    0.84    0.65
  25  18  17    0.72    0.65
  25  18  19    1.69    0.75
  25  18  21    1.53    0.59
  25  18  23    1.38    0.69
  25  19   0   26.57    4.21
  25  19   2   23.98    4.03
  25  19   4   11.98    2.14
  25  19   6    1.89    0.83
  25  19   8    3.27    1.14
  25  19  10   19.17    2.35
  25  19  12   23.71    2.28
  25  19  14    8.09    1.35
  25  19  16    0.18    0.67
  25  19  18    1.65    0.69
  25  19  20    1.64    0.68
  25  19  22    1.43    0.70
  25  19  24    0.43    0.47
  25  20   1   -0.34    0.92
  25  20   3   19.13    2.77
  25  20   5   36.98    4.83
  25  20   7   25.24    3.95
  25  20   9    3.67    0.90
  25  20  11    0.82    0.55
  25  20  13    0.92    0.44
  25  20  15    0.81    0.65
  25  20  17    1.01    0.76
  25  20  19    0.60    0.83
  25  20  21    0.15    0.68
  25  20  23    2.68    1.01
  25  21   0   50.27    6.33
  25  21   2   47.97    6.60
  25  21   4   28.31    4.67
  25  21   6    5.23    3.05
  25  21   8    6.07    1.62
  25  21  10   26.65    4.24
  25  21  12   38.76    3.81
  25  21  14   13.98    1.82
  25  21  16    0.49    0.55
  25  21  18    0.01    0.63
  25  21  20    2.52    1.33
  25  21  22    2.22    2.26
  25  21  24   -0.01    0.55
  25  22   1    0.68    0.89
  25  22   3    7.64    1.56
  25  22   5   14.20    4.06
  25  22   7   18.31    3.93
  25  22   9    1.73    0.89
  25  22  11   -0.40    0.65
  25  22  13    0.40    0.46
  25  22  15    0.49    0.56
  25  22  17   -0.13    0.58
  25  22  19    1.62    0.75
  25  22  21    0.58    0.74
  25  22  23    2.21    1.22
  25  23   0   -0.76    0.90
  25  23   2   -0.37    0.91
  25  23   4    4.22    1.91
  25  23   6   14.14    3.81
  25  23   8   45.97    7.64
  25  23  10   72.80   10.05
  25  23  12   57.67    6.12
  25  23  14    7.12    1.40
  25  23  16    1.93    1.15
  25  23  18    0.97    0.71
  25  23  20    8.41    1.87
  25  23  22    3.27    1.36
  25  23  24   -0.82    0.81
  25  24   1   -0.05    1.55
  25  24   3    1.92    0.98
  25  24   5    0.66    0.89
  25  24   7    0.11    0.97
  25  24   9    0.50    0.75
  25  24  11    0.58    0.67
  25  24  13    0.77    0.61
  25  24  15    0.46    0.59
  25  24  17   -0.66    0.46
  25  24  19    0.20    0.57
  25  24  21    2.27    1.22
  25  24  23    1.06    0.70
  25  25   0   12.73    4.27
  25  25   2    5.33    1.43
  25  25   4    0.49    0.92
  25  25   6    1.69    1.10
  25  25   8    6.01    1.40
  25  25  10   24.08    3.90
  25  25  12   10.71    2.38
  25  25  14    1.29    0.76
  25  25  16    0.56    0.40
  25  25  18    0.45    0.54
  25  25  20    1.49    0.70
  25  25  22    6.04    2.16
  25  25  24    2.05    1.56
  26   0   0    7.92    2.80
  26   1   1    3.61    3.94
  26   1   3    6.69    1.17
  26   1   5    9.08    1.00
  26   1   7   10.83    1.19
  26   1   9    4.37    0.90
  26   1  11    1.44    0.81
  26   1  13   -0.29    0.70
  26   1  15    2.52    0.82
  26   1  17    4.08    1.25
  26   1  19    0.78    1.17
  26   1  21    2.28    0.93
  26   1  23   -0.35    0.95
  26   1  25    0.54    0.87
  26   2   0   68.00    7.68
  26   2   2  184.76   20.08
  26   2   4    2.86    0.86
  26   2   6  130.45   12.53
  26   2   8    9.89    0.94
  26   2  10    4.20    0.94
  26   2  12    4.86    0.92
  26   2  14    4.76    1.21
  26   2  16  116.30   13.46
  26   2  18  124.51   15.04
  26   2  20   79.54   12.73
  26   2  22    8.18    1.80
  26   2  24   11.94    3.36
  26   3   1    4.32    0.89
  26   3   3   25.50    2.10
  26   3   5   78.77    8.20
  26   3   7   71.69    7.06
  26   3   9   40.45    4.21
  26   3  11    9.48    1.62
  26   3  13   -0.26    0.72
  26   3  15    5.08    0.92
  26   3  17   24.77    5.57
  26   3  19   14.32    2.48
  26   3  21    9.61    1.93
  26   3  23    1.54    0.91
  26   3  25    0.57    0.79
  26   4   0   17.77    1.99
  26   4   2    1.25    1.11
  26   4   4   64.90    5.65
  26   4   6    6.64    0.83
  26   4   8   12.14    1.69
  26   4  10    6.08    1.05
  26   4  12   22.16    3.41
  26   4  14   11.40    1.92
  26   4  16   50.80    6.74
  26   4  18   82.97   12.88
  26   4  20   37.13    5.75
  26   4  22   -0.47    0.82
  26   4  24    0.65    0.95
  26   5   1    8.32    1.39
  26   5   3   70.67   10.24
  26   5   5  128.84   15.56
  26   5   7  134.16   11.23
  26   5   9   79.24    6.02
  26   5  11    9.21    1.11
  26   5  13    0.54    0.78
  26   5  15    9.08    1.42
  26   5  17   33.05    3.76
  26   5  19   46.51    6.55
  26   5  21   19.07    3.79
  26   5  23    7.15    2.13
  26   5  25    0.03    0.79
  26   6   0  116.24   12.69
  26   6   2  136.39   12.60
  26   6   4    7.00    0.91
  26   6   6   61.56    5.26
  26   6   8    2.96    0.72
  26   6  10    0.97    0.60
  26   6  12    0.70    0.63
  26   6  14    2.32    0.76
  26   6  16    3.86    0.90
  26   6  18   10.37    1.71
  26   6  20    1.80    1.13
  26   6  22    1.25    0.77
  26   6  24    0.47    0.82
  26   7   1   18.24    5.62
  26   7   3   73.58    5.74
  26   7   5  151.20   12.66
  26   7   7  199.86   18.44
  26   7   9  113.63    8.72
  26   7  11   12.44    3.08
  26   7  13    0.76    0.59
  26   7  15    5.42    1.40
  26   7  17   35.38    5.09
  26   7  19   44.73    6.17
  26   7  21   14.84    3.03
  26   7  23   13.86    2.72
  26   7  25    1.45    0.91
  26   8   0    4.98    0.60
  26   8   2   10.62    1.10
  26   8   4   10.83    1.08
  26   8   6    2.78    0.60
  26   8   8   13.37    1.62
  26   8  10    6.43    0.84
  26   8  12    1.59    0.57
  26   8  14   -0.18    0.63
  26   8  16    0.46    0.66
  26   8  18    1.72    0.84
  26   8  20    4.75    1.66
  26   8  22   17.48    3.15
  26   8  24    5.68    1.95
  26   9   1    2.71    0.75
  26   9   3   44.71    5.19
  26   9   5   69.51    5.29
  26   9   7   91.01    6.90
  26   9   9   34.62    2.36
  26   9  11    4.97    0.63
  26   9  13   -0.30    0.55
  26   9  15   -0.12    0.59
  26   9  17   10.06    1.43
  26   9  19   17.09    2.73
  26   9  21    7.19    1.76
  26   9  23    3.56    1.10
  26   9  25   -0.27    0.80
  26  10   0    3.41    1.72
  26  10   2    6.97    1.06
  26  10   4    7.02    1.58
  26  10   6    1.59    0.60
  26  10   8    9.67    2.03
  26  10  10    1.33    0.49
  26  10  12    7.99    0.81
  26  10  14    5.00    1.13
  26  10  16   14.93    2.03
  26  10  18   20.66    3.81
  26  10  20   28.31    4.52
  26  10  22   58.55    9.17
  26  10  24   19.88    4.83
  26  11   1    0.44    0.71
  26  11   3   10.04    1.40
  26  11   5   11.04    1.66
  26  11   7    7.30    0.87
  26  11   9    5.52    0.70
  26  11  11    2.27    0.49
  26  11  13    0.65    0.50
  26  11  15    2.10    0.46
  26  11  17    3.65    2.45
  26  11  19    2.22    0.67
  26  11  21    0.08    0.64
  26  11  23   -0.71    0.70
  26  11  25    0.99    0.69
  26  12   0   20.27    3.12
  26  12   2    3.73    0.88
  26  12   4   21.66    2.63
  26  12   6    0.20    0.72
  26  12   8    4.21    1.46
  26  12  10    7.41    0.86
  26  12  12   28.39    2.98
  26  12  14   43.54    4.69
  26  12  16   34.35    3.99
  26  12  18   65.57    6.60
  26  12  20   88.92   12.37
  26  12  22   42.83    6.74
  26  12  24   23.83    4.83
  26  13   1   -0.93    0.81
  26  13   3    0.09    0.80
  26  13   5    0.97    0.71
  26  13   7    0.70    0.81
  26  13   9    1.45    0.44
  26  13  11    0.48    0.47
  26  13  13    2.66    0.69
  26  13  15    1.40    0.67
  26  13  17    0.48    0.55
  26  13  19    2.82    1.59
  26  13  21    1.13    0.89
  26  13  23    0.07    0.50
  26  13  25    0.53    0.64
  26  14   0    7.81    1.14
  26  14   2    6.20    1.31
  26  14   4    9.32    2.13
  26  14   6    1.64    0.76
  26  14   8   -1.58    0.67
  26  14  10    7.84    1.13
  26  14  12   24.65    3.03
  26  14  14    7.87    1.31
  26  14  16   10.87    1.51
  26  14  18   11.13    1.73
  26  14  20   16.25    2.29
  26  14  22   11.37    1.96
  26  14  24    4.33    0.97
  26  15   1    3.00    0.86
  26  15   3    3.82    0.89
  26  15   5    7.44    1.06
  26  15   7    5.23    1.03
  26  15   9    3.67    2.56
  26  15  11    1.02    0.44
  26  15  13    1.69    0.61
  26  15  15    1.11    0.63
  26  15  17   -0.38    0.63
  26  15  19    0.08    0.59
  26  15  21    0.19    0.47
  26  15  23    0.71    0.44
  26  15  25   -0.01    0.47
  26  16   0  110.32   14.93
  26  16   2   76.43   11.96
  26  16   4   39.60    4.99
  26  16   6    5.32    1.29
  26  16   8    0.07    0.65
  26  16  10   12.05    2.38
  26  16  12   38.74    3.88
  26  16  14    9.16    1.64
  26  16  16    6.15    1.32
  26  16  18    1.93    0.95
  26  16  20    2.28    0.77
  26  16  22    0.47    0.47
  26  16  24    0.03    0.40
  26  17   1    2.36    0.94
  26  17   3   14.10    2.21
  26  17   5   30.85    4.20
  26  17   7   26.79    3.28
  26  17   9   15.30    2.63
  26  17  11    1.95    1.23
  26  17  13    1.03    0.81
  26  17  15    2.96    1.61
  26  17  17    1.06    0.61
  26  17  19    0.90    0.63
  26  17  21   -0.36    0.61
  26  17  23    0.42    0.58
  26  17  25    0.24    0.42
  26  18   0   86.31   11.43
  26  18   2  103.80   10.50
  26  18   4   55.13    8.26
  26  18   6    6.86    1.47
  26  18   8    2.77    1.67
  26  18  10   23.82    3.32
  26  18  12   62.43    6.15
  26  18  14   10.53    1.57
  26  18  16    4.33    1.14
  26  18  18   -0.57    0.71
  26  18  20    2.16    1.77
  26  18  22    4.01    1.26
  26  18  24    0.87    0.68
  26  19   1    3.12    0.97
  26  19   3   35.44    5.68
  26  19   5   46.81    7.47
  26  19   7   25.38    4.60
  26  19   9   10.24    1.65
  26  19  11    0.75    1.03
  26  19  13    0.49    0.43
  26  19  15    0.80    0.53
  26  19  17    4.48    3.43
  26  19  19    0.95    1.19
  26  19  21    0.27    0.63
  26  19  23    1.28    0.91
  26  19  25    1.67    1.05
  26  20   0   96.13   11.69
  26  20   2  111.08   16.86
  26  20   4   45.43    7.23
  26  20   6    2.29    0.90
  26  20   8    4.25    1.54
  26  20  10   40.94    7.30
  26  20  12   71.98    7.97
  26  20  14   19.75    2.49
  26  20  16    2.74    1.26
  26  20  18    0.47    0.72
  26  20  20    2.71    0.83
  26  20  22   13.18    3.26
  26  20  24    9.80    3.17
  26  21   1    0.81    0.89
  26  21   3   12.47    2.89
  26  21   5   26.29    4.24
  26  21   7   26.05    6.80
  26  21   9    4.40    1.34
  26  21  11    1.91    0.69
  26  21  13    0.35    0.43
  26  21  15   -0.13    0.54
  26  21  17    1.36    0.69
  26  21  19   -0.36    0.66
  26  21  21    0.70    0.58
  26  21  23    0.91    0.63
  26  21  25    0.34    0.63
  26  22   0   11.17    3.07
  26  22   2    7.33    2.25
  26  22   4    1.12    0.92
  26  22   6    0.74    0.91
  26  22   8   18.37    3.57
  26  22  10   36.90    7.21
  26  22  12   52.03    7.84
  26  22  14    6.38    1.14
  26  22  16   -0.36    0.49
  26  22  18    5.77    1.74
  26  22  20   10.26    2.83
  26  22  22   19.25    4.56
  26  22  24   16.68    3.84
  26  23   1   -0.02    0.86
  26  23   3    2.63    1.11
  26  23   5    8.27    1.87
  26  23   7    5.82    1.66
  26  23   9    3.51    1.13
  26  23  11    0.98    0.71
  26  23  13    0.44    0.60
  26  23  15   -0.02    0.42
  26  23  17    0.58    0.50
  26  23  19    1.42    1.50
  26  23  21   -0.18    0.53
  26  23  23    0.53    0.54
  26  23  25    0.23    0.74
  26  24   0   23.83    6.86
  26  24   2   13.15    2.74
  26  24   4    3.28    1.21
  26  24   6    0.89    0.88
  26  24   8    3.46    1.39
  26  24  10   20.56    5.22
  26  24  12   10.52    2.48
  26  24  14    3.72    1.00
  26  24  16    1.31    1.06
  26  24  18    0.61    0.75
  26  24  20   10.30    2.50
  26  24  22   11.15    2.97
  26  24  24   17.96    9.37
  26  25   1    0.54    1.03
  26  25   3    0.72    0.94
  26  25   5    1.04    0.94
  26  25   7    1.96    0.82
  26  25   9   -0.08    0.90
  26  25  11   -1.09    0.70
  26  25  13    0.37    0.61
  26  25  15    0.32    0.63
  26  25  17    0.24    0.36
  26  25  19    0.46    0.45
  26  25  21   -0.42    0.59
  26  25  23    0.94    0.60
  26  26   0    1.77    1.46
  26  26   2    0.72    0.86
  26  26   4    0.80    0.90
  26  26   6    2.86    1.47
  26  26   8    7.89    2.28
  26  26  10    2.48    1.34
  26  26  12    2.13    0.91
  26  26  14    0.08    0.58
  26  26  16   -0.20    0.46
  26  26  18    4.20    1.12
  26  26  20    0.47    0.56
  26  26  22    2.37    1.48
  27   1   0   19.28    2.25
  27   1   2   11.88    1.53
  27   1   4    8.24    1.22
  27   1   6    3.03    0.94
  27   1   8    5.55    0.87
  27   1  10    1.38    0.65
  27   1  12    1.83    0.71
  27   1  14    0.38    0.74
  27   1  16    1.88    1.04
  27   1  18    2.29    1.44
  27   1  20    2.11    1.09
  27   1  22    2.43    0.84
  27   1  24    0.52    0.89
  27   1  26   -0.09    0.84
  27   2   1   17.89    1.84
  27   2   3   10.56    1.45
  27   2   5   89.43    9.96
  27   2   7    0.66    0.70
  27   2   9    4.84    0.61
  27   2  11    0.71    0.66
  27   2  13    3.41    0.95
  27   2  15   53.47    6.05
  27   2  17   56.24    6.16
  27   2  19  131.28   24.50
  27   2  21   24.62    4.83
  27   2  23    9.16    1.82
  27   2  25    1.91    1.26
  27   3   0    8.19    1.14
  27   3   2   11.21    1.38
  27   3   4    5.70    0.97
  27   3   6   -0.65    0.77
  27   3   8    1.40    0.53
  27   3  10   -0.54    0.53
  27   3  12    0.34    0.74
  27   3  14    3.43    0.95
  27   3  16   19.85    3.19
  27   3  18   25.01    3.91
  27   3  20   15.69    2.29
  27   3  22   11.56    2.73
  27   3  24    2.50    0.88
  27   3  26    0.33    0.82
  27   4   1    7.79    1.06
  27   4   3    5.10    0.99
  27   4   5   58.86    5.80
  27   4   7    1.78    0.89
  27   4   9    2.62    0.79
  27   4  11    1.05    0.60
  27   4  13    5.42    0.97
  27   4  15   33.37    3.96
  27   4  17   38.79    5.61
  27   4  19   34.58    5.42
  27   4  21    6.97    1.65
  27   4  23    3.27    1.04
  27   4  25    1.32    0.80
  27   5   0  107.94    8.81
  27   5   2   63.94    7.84
  27   5   4   44.25    4.71
  27   5   6   66.30    5.77
  27   5   8   54.36    3.36
  27   5  10   22.46    1.77
  27   5  12    5.75    1.02
  27   5  14    0.93    0.82
  27   5  16   17.61    3.29
  27   5  18   34.52    4.81
  27   5  20   42.52    6.81
  27   5  22   30.68    5.98
  27   5  24    5.52    1.24
  27   5  26   -0.09    0.81
  27   6   1    3.06    0.79
  27   6   3   -1.62    0.66
  27   6   5   69.35    5.16
  27   6   7    6.15    0.75
  27   6   9    3.72    0.58
  27   6  11    1.31    0.57
  27   6  13    0.79    0.66
  27   6  15    9.38    1.34
  27   6  17    9.22    1.48
  27   6  19    1.69    0.95
  27   6  21    1.65    0.84
  27   6  23   -0.20    0.93
  27   6  25    3.73    1.82
  27   7   0    3.87    2.74
  27   7   2    0.86    0.86
  27   7   4    0.90    0.60
  27   7   6    6.27    0.87
  27   7   8    4.20    0.60
  27   7  10   -0.32    0.46
  27   7  12    0.65    0.65
  27   7  14    0.87    0.72
  27   7  16   18.47    2.56
  27   7  18   21.20    3.30
  27   7  20   22.12    4.16
  27   7  22   20.95    3.99
  27   7  24    3.52    1.31
  27   7  26    0.71    0.76
  27   8   1    4.35    0.60
  27   8   3    2.06    0.50
  27   8   5   63.73    8.19
  27   8   7    5.37    0.65
  27   8   9    2.52    0.48
  27   8  11    4.50    0.57
  27   8  13    0.97    0.61
  27   8  15    1.12    0.67
  27   8  17    0.12    0.76
  27   8  19    4.52    0.95
  27   8  21    4.94    1.44
  27   8  23    4.71    1.56
  27   8  25    4.24    1.32
  27   9   0   13.04    1.15
  27   9   2    7.01    0.93
  27   9   4    1.05    0.47
  27   9   6    1.72    0.56
  27   9   8    3.15    0.53
  27   9  10    3.06    0.40
  27   9  12    5.34    0.83
  27   9  14    1.15    0.84
  27   9  16    2.11    1.34
  27   9  18    7.90    2.11
  27   9  20    3.50    1.27
  27   9  22    7.31    1.70
  27   9  24    2.40    0.88
  27   9  26   -0.63    0.68
  27  10   1    1.08    0.61
  27  10   3    0.71    0.67
  27  10   5   17.97    1.81
  27  10   7    0.22    0.46
  27  10   9    3.74    0.47
  27  10  11    6.87    0.95
  27  10  13    2.26    0.53
  27  10  15    5.88    3.36
  27  10  17    7.86    1.55
  27  10  19   20.75    3.57
  27  10  21   22.44    3.70
  27  10  23   16.62    3.07
  27  10  25    4.05    1.28
  27  11   0    1.21    0.69
  27  11   2   -0.44    0.66
  27  11   4    0.86    0.61
  27  11   6    1.55    0.58
  27  11   8    4.63    0.71
  27  11  10    6.60    0.65
  27  11  12   16.05    1.81
  27  11  14   13.22    1.57
  27  11  16    4.77    1.38
  27  11  18    0.84    0.59
  27  11  20    0.97    0.80
  27  11  22   -0.52    0.69
  27  11  24    1.39    1.16
  27  11  26   -0.69    0.74
  27  12   1    0.15    0.76
  27  12   3    0.57    0.65
  27  12   5   10.02    1.39
  27  12   7    0.25    0.67
  27  12   9    3.47    0.61
  27  12  11   13.35    1.53
  27  12  13    4.07    0.58
  27  12  15    6.76    0.87
  27  12  17   20.71    2.77
  27  12  19   27.21    3.47
  27  12  21   13.68    2.37
  27  12  23   11.93    2.94
  27  12  25    1.73    0.95
  27  13   0    3.46    0.71
  27  13   2    3.67    0.89
  27  13   4    3.62    1.00
  27  13   6    0.26    0.69
  27  13   8    1.51    1.16
  27  13  10    2.18    0.50
  27  13  12    5.27    0.79
  27  13  14    5.04    0.70
  27  13  16    2.32    0.64
  27  13  18    1.37    0.59
  27  13  20    1.06    0.47
  27  13  22    1.15    0.60
  27  13  24   -0.20    0.60
  27  13  26    0.53    0.60
  27  14   1    1.35    0.75
  27  14   3    3.86    0.98
  27  14   5   -0.14    0.91
  27  14   7    1.98    0.72
  27  14   9    2.49    0.61
  27  14  11   13.28    1.48
  27  14  13    6.08    1.15
  27  14  15    3.30    0.81
  27  14  17   10.95    1.40
  27  14  19   22.21    2.53
  27  14  21    3.90    0.88
  27  14  23    2.61    0.93
  27  14  25    1.55    1.40
  27  15   0   67.30    8.00
  27  15   2   37.49    4.69
  27  15   4   33.04    5.56
  27  15   6    9.17    1.13
  27  15   8    5.50    2.57
  27  15  10    1.01    0.54
  27  15  12    6.18    0.91
  27  15  14    4.72    0.92
  27  15  16    1.32    0.69
  27  15  18    2.02    0.60
  27  15  20    0.03    0.44
  27  15  22    0.89    0.57
  27  15  24   -0.45    0.64
  27  15  26    0.45    0.56
  27  16   1    0.36    0.84
  27  16   3   24.62    2.69
  27  16   5   14.21    1.84
  27  16   7   15.41    2.56
  27  16   9    1.37    0.70
  27  16  11    2.38    0.63
  27  16  13    2.69    0.54
  27  16  15    3.88    1.01
  27  16  17    6.42    1.34
  27  16  19    8.15    1.49
  27  16  21    0.86    0.50
  27  16  23   -0.05    0.43
  27  16  25    0.31    0.48
  27  17   0   98.27   10.74
  27  17   2   77.10    9.20
  27  17   4   40.92    5.31
  27  17   6    7.81    1.64
  27  17   8    0.60    0.78
  27  17  10    7.44    1.44
  27  17  12   14.06    1.70
  27  17  14   10.97    1.59
  27  17  16    5.63    1.50
  27  17  18    2.07    1.53
  27  17  20    0.09    0.50
  27  17  22    0.68    0.48
  27  17  24    0.44    0.43
  27  17  26    0.07    0.42
  27  18   1    2.77    0.97
  27  18   3   21.99    3.37
  27  18   5   53.81    8.82
  27  18   7   23.94    3.72
  27  18   9    4.55    1.16
  27  18  11   -0.38    0.63
  27  18  13    1.60    0.94
  27  18  15    0.48    0.60
  27  18  17    1.58    1.06
  27  18  19    0.90    0.74
  27  18  21   -0.27    0.53
  27  18  23    1.02    0.45
  27  18  25    1.59    0.65
  27  19   0  127.01   17.25
  27  19   2   63.32    7.30
  27  19   4   36.26    5.65
  27  19   6    4.50    1.20
  27  19   8    1.72    0.82
  27  19  10   22.53    3.63
  27  19  12   32.06    3.71
  27  19  14   21.43    2.55
  27  19  16   11.39    1.93
  27  19  18    0.75    0.65
  27  19  20   -0.01    0.53
  27  19  22    2.00    1.25
  27  19  24    0.76    0.67
  27  19  26   -0.03    0.36
  27  20   1    2.80    0.93
  27  20   3   19.71    3.43
  27  20   5   39.91    6.56
  27  20   7   22.50    4.12
  27  20   9    7.04    1.89
  27  20  11    1.23    1.77
  27  20  13    0.63    0.60
  27  20  15   -0.16    0.49
  27  20  17    0.72    0.69
  27  20  19   -0.21    0.63
  27  20  21    0.57    0.59
  27  20  23    0.92    0.58
  27  20  25    0.43    0.58
  27  21   0   51.26   10.25
  27  21   2   24.24    4.58
  27  21   4    9.99    2.33
  27  21   6    1.67    1.16
  27  21   8    3.62    0.93
  27  21  10   19.31    3.29
  27  21  12   13.48    2.40
  27  21  14    5.89    1.24
  27  21  16    0.53    0.45
  27  21  18    0.61    0.53
  27  21  20   -0.20    0.58
  27  21  22    0.45    0.60
  27  21  24    0.37    0.59
  27  21  26    0.77    0.38
  27  22   1    1.08    1.02
  27  22   3   10.71    1.87
  27  22   5   34.17    5.94
  27  22   7   18.01    3.45
  27  22   9    6.84    1.53
  27  22  11    0.42    0.67
  27  22  13    1.08    0.57
  27  22  15    0.43    0.64
  27  22  17    0.90    0.43
  27  22  19    0.18    0.52
  27  22  21    1.87    0.75
  27  22  23    0.34    0.63
  27  22  25    7.86    5.75
  27  23   0   15.76    3.11
  27  23   2   13.23    2.71
  27  23   4    3.93    1.51
  27  23   6    0.98    0.77
  27  23   8    5.80    1.80
  27  23  10   13.38    2.89
  27  23  12   11.56    2.11
  27  23  14    3.29    0.99
  27  23  16    0.27    0.40
  27  23  18    1.20    1.02
  27  23  20    0.88    0.64
  27  23  22    0.61    0.64
  27  23  24   -0.77    0.59
  27  24   1   -0.79    0.87
  27  24   3    2.81    1.05
  27  24   5    1.31    0.99
  27  24   7    1.49    0.79
  27  24   9    1.73    1.28
  27  24  11   -0.13    0.78
  27  24  13    0.48    0.59
  27  24  15    0.82    0.57
  27  24  17   -0.01    0.36
  27  24  19    0.53    0.54
  27  24  21    0.22    0.55
  27  24  23    0.98    1.96
  27  25   0    1.89    0.83
  27  25   2   -0.58    0.84
  27  25   4    2.06    0.87
  27  25   6    0.13    0.77
  27  25   8    4.24    1.83
  27  25  10    4.28    1.47
  27  25  12    3.48    1.06
  27  25  14   -0.34    0.54
  27  25  16    1.53    0.90
  27  25  18    1.39    0.52
  27  25  20    1.11    0.59
  27  25  22   -0.80    0.58
  27  26   1   -0.79    0.86
  27  26   3   -0.04    0.88
  27  26   5    0.83    0.81
  27  26   7    0.10    0.81
  27  26   9    1.96    0.74
  27  26  11    0.52    0.72
  27  26  13    0.26    0.61
  27  26  15   -0.63    0.53
  27  26  17    0.27    0.38
  27  26  19    0.21    0.35
  27  26  21   -0.20    0.59
  27  27   0    3.34    1.78
  27  27   2   11.08    4.41
  27  27   4    3.07    1.13
  27  27   6    3.48    1.46
  27  27   8    0.29    0.88
  27  27  10   -0.12    0.79
  27  27  12    0.93    1.96
  27  27  14    0.07    0.72
  27  27  16    1.19    0.59
  27  27  18    0.32    0.63
  27  27  20    0.54    0.48
  28   0   0  154.55   30.93
  28   1   1    0.35    0.80
  28   1   3    0.05    0.84
  28   1   5    1.13    0.91
  28   1   7    1.81    1.01
  28   1   9    0.95    0.52
  28   1  11    0.77    0.65
  28   1  13    0.24    0.69
  28   1  15    3.12    0.89
  28   1  17    0.15    0.93
  28   1  19    0.74    0.91
  28   1  21    1.05    0.97
  28   1  23    0.76    0.86
  28   1  25   -1.17    0.84
  28   1  27    0.77    0.79
  28   2   0    3.12    0.90
  28   2   2   49.36    7.26
  28   2   4    7.96    1.38
  28   2   6   10.24    1.55
  28   2   8    5.78    0.86
  28   2  10    1.11    0.53
  28   2  12    0.29    0.68
  28   2  14   53.54    7.55
  28   2  16   79.72   11.52
  28   2  18  148.77   19.54
  28   2  20   66.32   11.34
  28   2  22   44.89    7.25
  28   2  24   -0.36    0.91
  28   2  26   10.27    3.30
  28   3   1    1.54    0.80
  28   3   3    3.73    1.00
  28   3   5    7.07    1.02
  28   3   7    4.03    0.94
  28   3   9    0.72    0.45
  28   3  11    2.26    0.57
  28   3  13    4.82    0.89
  28   3  15   13.40    1.85
  28   3  17   20.76    3.01
  28   3  19   37.04    7.70
  28   3  21   11.80    2.79
  28   3  23    2.15    0.98
  28   3  25    0.31    0.90
  28   3  27    0.71    0.91
  28   4   0  138.38   15.15
  28   4   2   10.82    1.61
  28   4   4  100.44   10.64
  28   4   6    7.42    1.35
  28   4   8   30.98    3.54
  28   4  10   25.93    2.44
  28   4  12    1.47    0.87
  28   4  14   10.55    1.87
  28   4  16   22.18    3.41
  28   4  18   54.31    6.64
  28   4  20   55.24    8.73
  28   4  22    9.82    2.77
  28   4  24    1.34    1.01
  28   4  26    5.10    2.24
  28   5   1    0.32    0.74
  28   5   3   12.59    2.67
  28   5   5   38.68    5.01
  28   5   7   32.26    5.31
  28   5   9    5.39    0.68
  28   5  11    0.29    0.53
  28   5  13    2.13    0.68
  28   5  15   11.74    2.00
  28   5  17   32.94    5.71
  28   5  19   33.49    4.85
  28   5  21   27.35    4.72
  28   5  23    9.27    2.16
  28   5  25   -0.19    0.81
  28   5  27    0.41    1.99
  28   6   0    1.77    0.72
  28   6   2   10.74    1.81
  28   6   4   10.95    5.44
  28   6   6    5.76    1.16
  28   6   8   -0.22    0.59
  28   6  10    0.40    0.49
  28   6  12    3.43    0.86
  28   6  14   12.62    2.14
  28   6  16    3.71    2.50
  28   6  18    6.13    1.76
  28   6  20    4.64    1.25
  28   6  22    1.05    0.89
  28   6  24    0.67    0.75
  28   6  26    4.72    1.55
  28   7   1   -0.33    0.68
  28   7   3    4.39    0.93
  28   7   5   35.31    4.33
  28   7   7   19.32    2.83
  28   7   9    7.63    1.00
  28   7  11    0.40    0.50
  28   7  13    0.12    0.75
  28   7  15   12.04    1.98
  28   7  17   23.21    3.59
  28   7  19   32.36    5.01
  28   7  21   16.72    3.32
  28   7  23   11.28    2.91
  28   7  25    0.68    0.90
  28   7  27    0.32    0.79
  28   8   0   51.40    6.13
  28   8   2    4.32    0.98
  28   8   4   27.85    3.06
  28   8   6    0.55    0.56
  28   8   8    2.51    0.57
  28   8  10    8.94    1.06
  28   8  12    1.29    0.58
  28   8  14    1.38    0.67
  28   8  16    4.06    0.94
  28   8  18    4.52    1.37
  28   8  20    0.48    0.75
  28   8  22    3.73    1.27
  28   8  24    1.27    0.81
  28   8  26    1.57    0.79
  28   9   1   -0.74    0.46
  28   9   3    0.36    0.46
  28   9   5    7.28    1.05
  28   9   7    7.01    0.82
  28   9   9    1.99    0.52
  28   9  11    1.78    0.49
  28   9  13   -0.04    0.60
  28   9  15    1.32    0.61
  28   9  17    3.61    1.06
  28   9  19    8.10    2.00
  28   9  21    7.40    1.73
  28   9  23    4.69    1.38
  28   9  25    3.26    1.12
  28   9  27    0.59    0.79
  28  10   0   14.39    1.67
  28  10   2    0.09    0.45
  28  10   4   26.27    3.37
  28  10   6    0.74    0.66
  28  10   8    7.99    0.98
  28  10  10   26.96    2.19
  28  10  12   11.65    1.33
  28  10  14   18.57    2.53
  28  10  16   49.56    6.34
  28  10  18   45.90    5.85
  28  10  20   15.49    2.88
  28  10  22    7.70    2.11
  28  10  24    1.74    1.13
  28  10  26    0.52    0.75
  28  11   1    1.72    0.63
  28  11   3    2.18    0.57
  28  11   5    1.47    0.57
  28  11   7    0.79    0.52
  28  11   9    1.60    0.47
  28  11  11    6.30    0.72
  28  11  13    5.48    0.94
  28  11  15    2.24    0.61
  28  11  17    0.01    0.59
  28  11  19    0.63    0.65
  28  11  21    0.11    0.72
  28  11  23    5.00    1.34
  28  11  25    1.94    0.88
  28  11  27    1.03    0.67
  28  12   0    3.31    1.39
  28  12   2    0.09    0.68
  28  12   4    0.61    0.65
  28  12   6    3.65    0.88
  28  12   8    0.26    0.54
  28  12  10   12.47    1.34
  28  12  12    7.32    0.97
  28  12  14   16.37    2.30
  28  12  16   35.83    3.71
  28  12  18   41.51    6.12
  28  12  20    8.02    1.53
  28  12  22    8.88    1.65
  28  12  24    1.20    0.66
  28  12  26   -0.04    0.66
  28  13   1    0.84    0.72
  28  13   3    3.53    0.79
  28  13   5    0.91    0.68
  28  13   7    2.49    0.63
  28  13   9    0.84    0.63
  28  13  11    5.52    0.80
  28  13  13   13.82    1.53
  28  13  15   11.81    1.25
  28  13  17    3.06    0.65
  28  13  19    1.48    0.49
  28  13  21    0.66    0.58
  28  13  23    0.00    0.64
  28  13  25    1.17    0.71
  28  13  27   -0.34    0.72
  28  14   0   44.00    5.39
  28  14   2   78.67   10.93
  28  14   4   14.96    2.56
  28  14   6    7.81    1.78
  28  14   8    4.73    3.25
  28  14  10   20.00    2.60
  28  14  12   13.60    1.67
  28  14  14   20.36    2.64
  28  14  16   51.41    4.89
  28  14  18   42.18    4.12
  28  14  20    9.46    1.43
  28  14  22    1.78    0.80
  28  14  24   -1.45    0.60
  28  14  26    0.52    0.61
  28  15   1    1.29    0.79
  28  15   3   14.90    2.15
  28  15   5   24.41    3.09
  28  15   7    9.82    1.95
  28  15   9    0.03    0.64
  28  15  11    1.81    0.54
  28  15  13    9.26    1.21
  28  15  15   14.47    2.01
  28  15  17    9.25    1.51
  28  15  19    2.41    0.55
  28  15  21    0.48    0.46
  28  15  23   -0.10    0.53
  28  15  25    0.75    0.59
  28  15  27   -0.31    0.74
  28  16   0   71.88   11.12
  28  16   2   54.58    7.52
  28  16   4   24.88    4.55
  28  16   6    2.44    0.91
  28  16   8    3.20    1.38
  28  16  10   34.37    5.08
  28  16  12   32.23    3.70
  28  16  14   42.63    4.02
  28  16  16   38.99    5.21
  28  16  18   26.85    3.96
  28  16  20    0.80    0.58
  28  16  22    0.11    0.44
  28  16  24    0.22    0.89
  28  16  26    0.69    0.66
  28  17   1    3.81    0.92
  28  17   3   28.10    4.53
  28  17   5   34.03    4.59
  28  17   7   21.45    3.80
  28  17   9    3.73    0.87
  28  17  11   -0.19    0.63
  28  17  13    3.38    0.69
  28  17  15    7.28    1.35
  28  17  17    9.55    1.61
  28  17  19    2.81    0.75
  28  17  21    0.23    0.43
  28  17  23   -0.32    0.41
  28  17  25    1.34    0.64
  28  17  27   -0.27    0.56
  28  18   0  154.45   20.72
  28  18   2  124.22   15.02
  28  18   4   78.29    8.97
  28  18   6    3.85    1.42
  28  18   8    3.04    1.05
  28  18  10   34.70    6.22
  28  18  12   21.90    3.39
  28  18  14   38.13    4.15
  28  18  16   28.73    4.01
  28  18  18   11.84    2.26
  28  18  20   -0.10    0.53
  28  18  22   -0.09    0.46
  28  18  24    0.59    0.41
  28  18  26    0.37    0.48
  28  19   1    1.35    1.02
  28  19   3   25.69    4.37
  28  19   5   50.16    6.68
  28  19   7   31.65    4.89
  28  19   9   10.68    3.03
  28  19  11    0.52    0.64
  28  19  13    1.04    0.48
  28  19  15    1.82    0.59
  28  19  17    1.81    0.86
  28  19  19    0.37    0.65
  28  19  21    1.06    0.59
  28  19  23    0.46    0.47
  28  19  25    0.41    0.35
  28  19  27   -0.44    0.59
  28  20   0  150.02   21.82
  28  20   2   93.59   15.66
  28  20   4   39.59    5.77
  28  20   6    5.95    1.58
  28  20   8    0.57    0.78
  28  20  10   10.87    2.32
  28  20  12    4.39    1.36
  28  20  14   15.42    1.76
  28  20  16    1.10    0.49
  28  20  18    0.08    0.49
  28  20  20    0.79    0.86
  28  20  22    0.24    0.70
  28  20  24    2.24    0.94
  28  20  26   -0.61    0.49
  28  21   1    1.90    1.17
  28  21   3   12.48    2.07
  28  21   5   28.33    4.99
  28  21   7   21.46    3.86
  28  21   9    4.26    1.50
  28  21  11    1.00    0.61
  28  21  13   -0.74    0.54
  28  21  15    0.36    0.50
  28  21  17    1.55    1.01
  28  21  19    0.09    0.54
  28  21  21   -0.25    0.53
  28  21  23   -0.44    0.47
  28  21  25    0.65    0.53
  28  22   0   44.17    9.80
  28  22   2   47.93    8.90
  28  22   4   13.15    3.63
  28  22   6   -0.38    0.82
  28  22   8    0.13    0.77
  28  22  10    7.08    1.89
  28  22  12    5.60    1.61
  28  22  14    2.51    0.99
  28  22  16   -0.36    0.41
  28  22  18   -0.49    0.46
  28  22  20    1.85    0.99
  28  22  22    1.46    0.72
  28  22  24   -0.07    0.95
  28  23   1   -0.15    0.88
  28  23   3    5.60    1.48
  28  23   5    4.25    1.49
  28  23   7    5.06    1.99
  28  23   9    2.51    1.65
  28  23  11    3.95    1.54
  28  23  13    0.98    0.65
  28  23  15   -0.02    0.53
  28  23  17    0.27    0.35
  28  23  19    0.24    0.49
  28  23  21    0.60    0.52
  28  23  23   -0.26    0.70
  28  24   0    1.85    1.14
  28  24   2    2.15    1.26
  28  24   4   -0.26    0.83
  28  24   6   -0.40    0.88
  28  24   8    0.12    0.77
  28  24  10   -0.01    0.86
  28  24  12    0.61    0.68
  28  24  14    0.30    0.65
  28  24  16    0.68    0.90
  28  24  18    0.67    0.38
  28  24  20    0.79    0.65
  28  24  22    1.16    0.97
  28  25   1   -0.84    0.83
  28  25   3    0.63    0.78
  28  25   5    1.47    0.90
  28  25   7    1.47    0.84
  28  25   9    1.93    1.22
  28  25  11    1.40    1.34
  28  25  13    0.80    1.19
  28  25  15    0.65    0.60
  28  25  17    0.90    0.46
  28  25  19   -0.46    0.37
  28  25  21    1.00    0.48
  28  26   0   14.77    3.88
  28  26   2   10.19    2.80
  28  26   4    2.46    1.28
  28  26   6    5.14    1.61
  28  26   8    2.89    1.04
  28  26  10    1.17    0.74
  28  26  12   -0.19    0.76
  28  26  14   -0.12    0.67
  28  26  16   -0.48    0.60
  28  26  18    0.63    0.47
  28  26  20   -0.23    0.36
  28  27   1   -0.98    0.84
  28  27   3    1.33    0.79
  28  27   5    1.45    0.76
  28  27   7   -0.29    0.88
  28  27   9    1.11    0.83
  28  27  11    0.58    0.58
  28  27  13   -0.34    1.06
  28  27  15    0.27    0.69
  28  27  17   -0.18    0.57
  28  27  19   -0.11    0.50
  28  28   0   75.01   17.94
  28  28   2   55.08   12.90
  28  28   4   27.36    5.90
  28  28   6   11.43    3.82
  28  28   8    0.20    0.79
  28  28  10    1.84    1.12
  28  28  12    9.25    3.53
  28  28  14    6.55    3.15
  28  28  16    1.89    1.05
  28  28  18    0.67    0.74
  29   1   0   10.17    1.34
  29   1   2    7.92    1.20
  29   1   4    6.65    1.69
  29   1   6    3.26    1.00
  29   1   8    2.47    0.71
  29   1  10    2.11    0.56
  29   1  12    1.06    0.66
  29   1  14    1.82    0.79
  29   1  16    3.65    1.05
  29   1  18    1.49    0.92
  29   1  20    2.01    2.21
  29   1  22    0.27    0.88
  29   1  24   -1.45    0.81
  29   1  26    0.30    0.81
  29   1  28   -0.22    0.76
  29   2   1    8.34    1.21
  29   2   3   11.29    1.71
  29   2   5    0.60    0.83
  29   2   7   16.54    2.45
  29   2   9    5.82    0.83
  29   2  11    0.92    0.52
  29   2  13    7.25    1.40
  29   2  15    5.61    1.38
  29   2  17   93.71   13.76
  29   2  19   52.77    7.48
  29   2  21   42.67    7.46
  29   2  23   10.70    5.96
  29   2  25   -0.10    1.46
  29   2  27   38.77   10.23
  29   3   0   11.70    2.00
  29   3   2   15.47    2.73
  29   3   4   10.14    1.78
  29   3   6    5.11    0.93
  29   3   8    2.35    0.77
  29   3  10   -0.46    0.46
  29   3  12   -0.19    0.58
  29   3  14    6.20    1.42
  29   3  16   17.83    2.77
  29   3  18   24.47    4.35
  29   3  20   15.86    3.59
  29   3  22    5.97    1.80
  29   3  24    1.13    0.90
  29   3  26    0.07    0.81
  29   3  28    0.29    0.77
  29   4   1    4.43    1.00
  29   4   3    9.89    2.08
  29   4   5    1.66    0.81
  29   4   7   13.40    1.59
  29   4   9    8.22    1.23
  29   4  11    0.27    0.48
  29   4  13    4.40    0.87
  29   4  15   11.84    2.34
  29   4  17   38.70    5.78
  29   4  19   33.48    6.15
  29   4  21   19.13    4.46
  29   4  23    1.95    1.03
  29   4  25    1.21    0.81
  29   4  27    7.71    3.57
  29   5   0    2.84    0.98
  29   5   2    1.93    0.86
  29   5   4    1.42    0.86
  29   5   6    1.04    0.75
  29   5   8    0.04    0.65
  29   5  10    1.77    0.53
  29   5  12    3.68    0.91
  29   5  14   10.90    1.55
  29   5  16   27.17    4.70
  29   5  18   36.74    5.86
  29   5  20   21.39    3.59
  29   5  22   13.95    3.15
  29   5  24    1.25    0.86
  29   5  26   -0.30    0.83
  29   5  28    0.67    0.94
  29   6   1    2.81    0.78
  29   6   3    5.96    1.02
  29   6   5    0.97    0.70
  29   6   7    7.87    1.23
  29   6   9    6.24    0.88
  29   6  11   -0.18    0.43
  29   6  13    1.88    0.87
  29   6  15    0.87    0.72
  29   6  17    4.67    1.28
  29   6  19    2.12    1.04
  29   6  21    1.22    0.75
  29   6  23   -0.91    0.80
  29   6  25    0.67    0.81
  29   6  27    1.80    1.60
  29   7   0   11.49    1.73
  29   7   2   18.57    2.70
  29   7   4   13.05    1.46
  29   7   6    6.40    1.20
  29   7   8    0.23    0.67
  29   7  10    1.46    0.56
  29   7  12    1.25    0.57
  29   7  14    3.00    1.08
  29   7  16    9.82    1.96
  29   7  18    8.84    1.94
  29   7  20   11.00    2.56
  29   7  22   11.63    2.86
  29   7  24    3.90    1.36
  29   7  26    1.99    1.03
  29   7  28    0.20    0.80
  29   8   1    3.98    0.76
  29   8   3    2.26    0.71
  29   8   5    0.21    0.68
  29   8   7    1.47    0.60
  29   8   9    2.12    0.64
  29   8  11    1.02    0.44
  29   8  13    1.05    0.57
  29   8  15    1.13    0.74
  29   8  17    0.41    0.71
  29   8  19   -0.29    0.70
  29   8  21    1.04    0.81
  29   8  23    2.16    1.32
  29   8  25    0.57    0.82
  29   8  27    2.05    0.70
  29   9   0    6.35    0.93
  29   9   2    6.17    0.80
  29   9   4    4.85    0.90
  29   9   6    4.74    0.83
  29   9   8    2.64    0.68
  29   9  10    3.77    0.69
  29   9  12    4.02    0.67
  29   9  14    1.53    0.75
  29   9  16    1.66    0.60
  29   9  18    0.22    0.75
  29   9  20    1.40    0.77
  29   9  22    2.08    1.11
  29   9  24    3.53    1.37
  29   9  26    0.71    0.84
  29   9  28    0.27    0.87
  29  10   1    0.79    0.56
  29  10   3   -0.50    0.48
  29  10   5    1.80    0.52
  29  10   7    0.81    0.52
  29  10   9    4.28    0.65
  29  10  11    0.78    0.48
  29  10  13    0.30    0.48
  29  10  15   10.08    1.80
  29  10  17    4.03    1.31
  29  10  19    2.50    0.97
  29  10  21    5.97    1.28
  29  10  23    0.46    0.72
  29  10  25   -0.23    0.82
  29  10  27    0.30    0.75
  29  11   0    1.59    0.52
  29  11   2    1.00    0.78
  29  11   4   -0.91    0.54
  29  11   6    0.89    0.49
  29  11   8    1.19    0.49
  29  11  10    0.59    0.40
  29  11  12    1.39    0.37
  29  11  14    0.61    0.49
  29  11  16    0.29    0.57
  29  11  18    0.15    0.59
  29  11  20    0.22    0.75
  29  11  22    4.16    0.97
  29  11  24    2.98    1.67
  29  11  26    0.84    1.09
  29  11  28   -1.05    0.93
  29  12   1    1.70    0.70
  29  12   3    0.54    0.67
  29  12   5    4.21    0.83
  29  12   7   -0.25    0.53
  29  12   9    3.91    0.75
  29  12  11    2.70    1.03
  29  12  13    5.95    0.76
  29  12  15   27.48    2.97
  29  12  17   19.01    2.70
  29  12  19   13.35    2.91
  29  12  21    5.38    1.67
  29  12  23   -0.80    0.74
  29  12  25    1.12    0.61
  29  12  27    4.13    1.76
  29  13   0   14.54    2.52
  29  13   2    9.14    2.17
  29  13   4    4.25    0.86
  29  13   6    2.95    0.69
  29  13   8    0.99    0.60
  29  13  10    2.02    0.53
  29  13  12    6.77    0.99
  29  13  14    7.70    0.90
  29  13  16    6.63    1.02
  29  13  18    2.13    0.71
  29  13  20   -0.36    0.56
  29  13  22    0.65    0.60
  29  13  24   -0.02    0.66
  29  13  26    0.77    0.67
  29  13  28    0.25    0.89
  29  14   1    3.82    1.14
  29  14   3    3.97    0.91
  29  14   5   13.00    2.01
  29  14   7    1.84    0.68
  29  14   9    0.67    0.60
  29  14  11    0.45    0.47
  29  14  13    8.42    0.95
  29  14  15   37.64    3.26
  29  14  17   29.05    2.91
  29  14  19   10.48    1.74
  29  14  21    8.95    3.59
  29  14  23    0.55    1.00
  29  14  25   -1.00    0.60
  29  14  27   13.40    4.09
  29  15   0   16.76    2.70
  29  15   2   16.72    3.29
  29  15   4    8.25    2.11
  29  15   6    1.35    0.68
  29  15   8    1.00    0.71
  29  15  10    7.64    1.77
  29  15  12   35.27    4.37
  29  15  14   31.99    2.83
  29  15  16   17.79    2.43
  29  15  18    7.79    1.19
  29  15  20    1.47    0.79
  29  15  22    0.68    0.64
  29  15  24    0.61    0.53
  29  15  26    1.05    0.86
  29  15  28    0.67    0.77
  29  16   1    4.25    1.45
  29  16   3   19.61    3.91
  29  16   5   40.79    4.84
  29  16   7   13.69    2.40
  29  16   9    0.43    0.78
  29  16  11    0.77    0.61
  29  16  13    4.91    1.00
  29  16  15   27.13    2.89
  29  16  17   28.82    2.88
  29  16  19    9.20    1.23
  29  16  21    1.77    0.57
  29  16  23   -0.33    0.44
  29  16  25   -0.19    0.60
  29  16  27    5.97    2.67
  29  17   0  144.33   19.70
  29  17   2   85.91   10.90
  29  17   4   32.39    5.66
  29  17   6    3.98    1.12
  29  17   8    0.82    0.70
  29  17  10    4.30    1.04
  29  17  12   21.15    3.01
  29  17  14   32.31    3.06
  29  17  16   30.00    3.62
  29  17  18    9.42    1.66
  29  17  20   -0.19    0.46
  29  17  22    0.54    0.65
  29  17  24    0.11    0.43
  29  17  26    0.57    0.65
  29  18   1    1.91    0.86
  29  18   3   15.14    2.78
  29  18   5   38.26    5.04
  29  18   7   15.69    3.06
  29  18   9    0.24    0.93
  29  18  11    1.26    0.60
  29  18  13    2.13    0.75
  29  18  15    9.63    1.60
  29  18  17   15.55    2.04
  29  18  19    2.28    0.71
  29  18  21    0.20    0.50
  29  18  23   -0.36    0.36
  29  18  25   -0.01    0.45
  29  18  27    1.67    1.35
  29  19   0   48.80    9.36
  29  19   2   49.72    8.59
  29  19   4   32.30    5.50
  29  19   6    3.91    1.46
  29  19   8   -0.08    0.75
  29  19  10    3.42    1.34
  29  19  12    6.94    1.61
  29  19  14   11.15    2.04
  29  19  16    7.40    1.23
  29  19  18    1.98    0.77
  29  19  20    0.04    0.53
  29  19  22   -0.68    0.41
  29  19  24    0.08    0.37
  29  19  26   -0.49    0.69
  29  20   1    1.82    1.06
  29  20   3   11.17    2.18
  29  20   5   23.07    3.71
  29  20   7   12.30    2.91
  29  20   9    3.20    0.89
  29  20  11    1.67    0.77
  29  20  13    1.20    0.58
  29  20  15    0.77    0.43
  29  20  17    0.01    0.50
  29  20  19    0.41    0.50
  29  20  21   -0.26    0.50
  29  20  23   -0.33    0.43
  29  20  25   -0.03    0.38
  29  21   0   49.53    7.70
  29  21   2   23.85    4.44
  29  21   4   13.73    3.02
  29  21   6    1.73    0.80
  29  21   8    1.54    1.11
  29  21  10    3.17    1.53
  29  21  12    4.64    1.22
  29  21  14    6.46    1.56
  29  21  16    2.95    0.77
  29  21  18    0.83    0.49
  29  21  20    0.48    0.64
  29  21  22   -0.16    0.48
  29  21  24    0.31    1.05
  29  22   1    1.00    0.80
  29  22   3    6.63    2.63
  29  22   5   11.37    2.85
  29  22   7   13.93    3.15
  29  22   9    2.73    0.81
  29  22  11    2.61    0.92
  29  22  13    2.57    1.14
  29  22  15   -0.74    0.54
  29  22  17    0.03    0.38
  29  22  19   -0.18    0.43
  29  22  21    0.70    0.52
  29  22  23    0.47    0.44
  29  23   0    9.67    2.70
  29  23   2    3.50    1.28
  29  23   4    2.06    0.87
  29  23   6    1.64    0.69
  29  23   8    1.47    0.77
  29  23  10    1.50    0.69
  29  23  12    0.49    0.75
  29  23  14    0.49    0.63
  29  23  16    0.19    0.45
  29  23  18    0.34    0.32
  29  23  20    0.08    0.41
  29  23  22    0.22    0.63
  29  24   1    0.19    0.77
  29  24   3    0.08    1.00
  29  24   5   -0.46    0.89
  29  24   7    3.65    1.56
  29  24   9    2.97    1.15
  29  24  11    6.36    2.60
  29  24  13    0.44    0.67
  29  24  15   -0.03    0.59
  29  24  17    0.15    0.45
  29  24  19    0.21    0.41
  29  24  21   -0.46    0.44
  29  25   0    0.20    0.91
  29  25   2    0.93    0.97
  29  25   4    0.13    0.81
  29  25   6    1.42    0.80
  29  25   8    0.18    0.80
  29  25  10   -0.53    0.77
  29  25  12    0.80    0.76
  29  25  14   -0.66    0.65
  29  25  16    0.57    0.63
  29  25  18    0.83    0.36
  29  25  20   -0.30    0.34
  29  26   1   -1.64    0.83
  29  26   3   -0.02    0.95
  29  26   5   -0.86    0.88
  29  26   7    0.77    0.88
  29  26   9    0.88    0.86
  29  26  11    1.22    0.86
  29  26  13    0.91    0.74
  29  26  15   -0.68    0.82
  29  26  17    1.03    0.95
  29  26  19   -0.08    0.65
  29  27   0   34.36    8.21
  29  27   2   17.43    4.77
  29  27   4    7.79    2.70
  29  27   6    0.07    0.94
  29  27   8    1.34    0.93
  29  27  10    2.14    0.83
  29  27  12    2.94    1.57
  29  27  14    4.53    2.29
  29  27  16    4.30    1.72
  29  27  18    1.69    1.83
  29  28   1    0.72    0.93
  29  28   3   -0.82    0.88
  29  28   5   -0.84    0.76
  29  28   7    0.35    0.67
  29  28   9   -0.79    0.71
  29  28  11    0.86    0.76
  29  28  13   -1.29    0.74
  29  28  15   -0.70    0.77
  29  29   0   58.47   16.34
  29  29   2   32.91   10.51
  29  29   4   26.38    7.94
  29  29   6    0.12    0.90
  29  29   8    0.14    0.80
  29  29  10    2.90    1.64
  29  29  12   10.45    4.22
  29  29  14    4.46    4.14
  30   0   0   74.87   23.92
  30   1   1    1.81    0.93
  30   1   3    2.08    0.79
  30   1   5    0.68    0.77
  30   1   7    0.35    0.68
  30   1   9    0.42    0.59
  30   1  11    0.64    0.46
  30   1  13    1.23    0.63
  30   1  15    2.50    0.81
  30   1  17    2.05    0.90
  30   1  19    1.40    1.38
  30   1  21    0.32    0.83
  30   1  23   -0.93    0.77
  30   1  25   -0.63    0.76
  30   1  27    0.49    0.92
  30   1  29    0.14    0.92
  30   2   0    3.61    1.12
  30   2   2   34.91    5.30
  30   2   4    1.89    1.03
  30   2   6   16.03    3.32
  30   2   8   16.84    3.04
  30   2  10    6.65    1.02
  30   2  12    1.22    0.57
  30   2  14    2.48    0.71
  30   2  16  124.33   13.80
  30   2  18   55.23   10.66
  30   2  20   85.85   11.32
  30   2  22   18.25    4.07
  30   2  24    0.01    0.83
  30   2  26   47.72   15.60
  30   2  28   62.80   12.22
  30   3   1    1.70    0.88
  30   3   3    0.44    0.88
  30   3   5    0.13    0.75
  30   3   7    0.23    0.76
  30   3   9    0.41    0.60
  30   3  11    2.32    0.56
  30   3  13    6.13    1.21
  30   3  15   16.78    2.53
  30   3  17    9.62    2.12
  30   3  19    9.66    2.35
  30   3  21    2.53    1.09
  30   3  23    5.71    2.56
  30   3  25   -0.02    0.70
  30   3  27   -0.68    0.88
  30   3  29    1.34    0.80
  30   4   0   22.09    3.28
  30   4   2    4.09    3.05
  30   4   4    0.02    0.94
  30   4   6    0.42    0.81
  30   4   8    2.84    0.76
  30   4  10    0.84    0.55
  30   4  12    1.00    0.52
  30   4  14    0.50    0.68
  30   4  16   51.83    7.14
  30   4  18   18.10    5.73
  30   4  20   40.56    7.81
  30   4  22    6.24    1.79
  30   4  24   -0.82    0.90
  30   4  26   23.79    6.29
  30   4  28   22.72    6.55
  30   5   1   -1.40    0.80
  30   5   3    0.33    0.87
  30   5   5    1.14    0.83
  30   5   7    0.07    1.14
  30   5   9    1.70    0.64
  30   5  11    2.28    0.52
  30   5  13    9.53    1.38
  30   5  15   17.02    2.74
  30   5  17   20.49    3.61
  30   5  19   15.44    3.29
  30   5  21    9.12    2.62
  30   5  23    1.59    0.90
  30   5  25    1.83    1.51
  30   5  27   -0.02    0.63
  30   5  29    0.31    1.16
  30   6   0   -0.82    0.76
  30   6   2   18.60    2.68
  30   6   4    2.22    0.77
  30   6   6    4.54    0.86
  30   6   8    7.63    1.40
  30   6  10    0.47    0.50
  30   6  12    1.66    0.61
  30   6  14    1.28    0.64
  30   6  16    6.81    1.69
  30   6  18    2.43    0.99
  30   6  20    3.72    1.31
  30   6  22    2.29    1.08
  30   6  24   -0.18    0.92
  30   6  26    3.14    1.34
  30   6  28    0.41    0.84
  30   7   1    0.64    0.65
  30   7   3   -0.02    0.67
  30   7   5   -0.76    0.70
  30   7   7    1.10    0.68
  30   7   9    0.92    0.69
  30   7  11    0.15    0.43
  30   7  13    2.97    0.68
  30   7  15   10.66    1.87
  30   7  17    9.87    2.19
  30   7  19    8.54    1.99
  30   7  21    8.98    2.14
  30   7  23    2.07    1.03
  30   7  25    0.78    0.81
  30   7  27    0.91    0.72
  30   7  29    0.98    0.82
  30   8   0    0.01    0.67
  30   8   2   11.94    2.24
  30   8   4    2.45    0.81
  30   8   6    6.94    1.33
  30   8   8   11.30    1.85
  30   8  10    0.63    0.60
  30   8  12    1.44    0.52
  30   8  14    8.25    1.56
  30   8  16    0.79    0.75
  30   8  18    2.72    1.16
  30   8  20   -0.08    0.76
  30   8  22    0.31    0.68
  30   8  24    0.27    0.75
  30   8  26   -0.04    0.74
  30   8  28   -0.97    0.84
  30   9   1   -0.36    0.61
  30   9   3    0.52    0.59
  30   9   5    1.79    0.64
  30   9   7    0.31    0.60
  30   9   9    1.60    0.72
  30   9  11    2.05    0.52
  30   9  13    0.27    0.48
  30   9  15   -0.11    0.61
  30   9  17    0.59    1.00
  30   9  19    1.21    1.04
  30   9  21    0.95    0.93
  30   9  23    3.69    1.59
  30   9  25    1.04    0.92
  30   9  27    1.65    0.86
  30   9  29    0.52    1.02
  30  10   0    1.88    0.53
  30  10   2    4.51    0.91
  30  10   4    1.62    0.53
  30  10   6   -0.12    0.50
  30  10   8    0.67    0.90
  30  10  10    2.04    0.59
  30  10  12    0.24    0.45
  30  10  14    5.38    0.90
  30  10  16    1.23    0.60
  30  10  18    5.01    2.61
  30  10  20    0.32    0.63
  30  10  22   -0.64    0.75
  30  10  24    0.55    0.92
  30  10  26    8.33    2.64
  30  10  28   13.23    4.80
  30  11   1    0.56    0.48
  30  11   3    2.14    0.49
  30  11   5    1.60    0.47
  30  11   7    3.28    1.79
  30  11   9    1.48    0.54
  30  11  11    6.84    1.05
  30  11  13    7.00    1.01
  30  11  15    0.98    0.64
  30  11  17    1.55    0.77
  30  11  19   -0.20    0.61
  30  11  21    0.00    0.63
  30  11  23    3.16    1.70
  30  11  25    0.79    1.25
  30  11  27    2.00    1.39
  30  11  29    0.00    0.89
  30  12   0    1.90    0.59
  30  12   2    0.64    0.54
  30  12   4    0.16    0.54
  30  12   6    0.91    0.45
  30  12   8    3.61    0.76
  30  12  10    0.05    0.43
  30  12  12    4.64    0.72
  30  12  14   30.26    2.95
  30  12  16   17.23    2.92
  30  12  18   12.93    2.23
  30  12  20    5.22    1.67
  30  12  22    0.91    0.68
  30  12  24    1.69    0.75
  30  12  26    1.71    2.17
  30  12  28    9.42    4.54
  30  13   1    0.82    0.72
  30  13   3    6.56    1.13
  30  13   5    9.83    1.58
  30  13   7    3.29    0.80
  30  13   9    0.21    0.45
  30  13  11    7.53    1.04
  30  13  13   19.61    1.62
  30  13  15   21.05    2.23
  30  13  17   13.11    1.87
  30  13  19    2.40    0.80
  30  13  21   -0.49    0.66
  30  13  23   -1.34    0.74
  30  13  25   -0.04    0.80
  30  13  27   -0.18    0.98
  30  14   0    6.44    1.32
  30  14   2    1.31    0.75
  30  14   4    1.74    1.21
  30  14   6    0.49    0.59
  30  14   8   10.26    1.73
  30  14  10    2.61    0.81
  30  14  12   31.71    3.14
  30  14  14   70.82    5.17
  30  14  16   42.36    3.97
  30  14  18   24.76    3.20
  30  14  20   10.75    2.07
  30  14  22    0.09    0.52
  30  14  24    1.09    0.79
  30  14  26   14.59    6.17
  30  14  28   10.03    5.67
  30  15   1    3.29    1.17
  30  15   3   16.46    2.67
  30  15   5   19.49    3.35
  30  15   7    8.04    1.47
  30  15   9   -0.75    0.60
  30  15  11    3.68    0.88
  30  15  13   26.38    2.77
  30  15  15   46.92    3.63
  30  15  17   35.49    3.26
  30  15  19   10.93    1.65
  30  15  21    0.63    0.55
  30  15  23    1.28    1.23
  30  15  25   -1.35    0.74
  30  15  27   -0.74    0.64
  30  16   0  159.53   17.73
  30  16   2  118.39   15.56
  30  16   4   51.26    8.58
  30  16   6    5.94    1.42
  30  16   8    0.41    0.67
  30  16  10    0.94    0.60
  30  16  12   13.25    2.01
  30  16  14   70.30    6.80
  30  16  16   41.32    3.80
  30  16  18   21.12    2.58
  30  16  20    5.00    1.11
  30  16  22    0.53    0.46
  30  16  24    0.08    0.50
  30  16  26    2.92    1.69
  30  17   1    0.47    1.01
  30  17   3   14.17    3.67
  30  17   5   17.37    2.93
  30  17   7    8.45    1.45
  30  17   9   -0.02    0.67
  30  17  11    0.26    0.60
  30  17  13   12.32    1.79
  30  17  15   35.09    3.74
  30  17  17   31.54    3.14
  30  17  19   11.11    1.54
  30  17  21    0.42    0.41
  30  17  23    0.35    0.44
  30  17  25    0.67    0.61
  30  18   0   77.21   12.47
  30  18   2   52.10    8.29
  30  18   4   19.80    3.62
  30  18   6    1.38    0.82
  30  18   8    1.15    0.77
  30  18  10    0.27    0.68
  30  18  12   16.80    2.69
  30  18  14   12.96    2.32
  30  18  16   17.15    2.59
  30  18  18    4.04    1.00
  30  18  20    1.38    0.58
  30  18  22   -0.18    0.38
  30  18  24    0.34    0.43
  30  18  26    1.24    1.17
  30  19   1    1.44    1.83
  30  19   3    9.20    1.90
  30  19   5   12.43    2.70
  30  19   7    6.67    1.80
  30  19   9    2.78    1.15
  30  19  11    0.41    0.65
  30  19  13    2.91    1.10
  30  19  15    8.39    1.38
  30  19  17   10.80    1.64
  30  19  19    0.93    0.61
  30  19  21   -0.99    0.37
  30  19  23    0.10    0.34
  30  19  25    0.22    0.60
  30  20   0  137.17   17.88
  30  20   2  116.89   16.49
  30  20   4   27.37    5.25
  30  20   6    4.76    1.59
  30  20   8    0.57    0.75
  30  20  10   -0.32    0.66
  30  20  12    5.49    1.48
  30  20  14    8.12    1.85
  30  20  16    4.61    1.05
  30  20  18    1.32    0.58
  30  20  20    0.46    0.53
  30  20  22    0.64    0.44
  30  20  24   -0.47    0.44
  30  21   1   -0.49    0.83
  30  21   3    2.62    1.23
  30  21   5   12.14    3.02
  30  21   7    4.43    1.47
  30  21   9    3.45    1.22
  30  21  11    1.46    0.64
  30  21  13   -1.15    0.60
  30  21  15    0.89    0.59
  30  21  17    1.15    0.59
  30  21  19    1.49    0.98
  30  21  21   -0.18    0.43
  30  21  23   -0.07    0.57
  30  22   0   20.50    4.71
  30  22   2   32.22    5.53
  30  22   4    4.65    1.58
  30  22   6    0.33    0.95
  30  22   8    0.01    0.74
  30  22  10    0.76    1.10
  30  22  12    0.93    0.76
  30  22  14    1.36    0.60
  30  22  16   -0.32    0.54
  30  22  18    0.13    0.35
  30  22  20    0.00    0.40
  30  22  22    0.64    0.48
  30  23   1    1.36    0.81
  30  23   3   -0.70    0.87
  30  23   5    1.70    0.79
  30  23   7    5.32    1.31
  30  23   9    6.94    1.59
  30  23  11    2.15    1.01
  30  23  13    0.29    0.71
  30  23  15    0.44    0.55
  30  23  17   -0.50    0.43
  30  23  19    0.12    0.32
  30  23  21   -0.64    0.46
  30  24   0    0.57    1.20
  30  24   2   -1.36    0.90
  30  24   4    1.14    0.90
  30  24   6    0.31    0.71
  30  24   8   -0.34    0.79
  30  24  10    2.39    1.32
  30  24  12    0.90    0.69
  30  24  14   -0.11    0.61
  30  24  16    0.63    0.52
  30  24  18    0.68    0.49
  30  24  20   -0.11    0.49
  30  25   1    0.70    0.86
  30  25   3    0.47    0.80
  30  25   5    1.22    0.77
  30  25   7   -0.07    0.81
  30  25   9    2.39    0.94
  30  25  11   -0.03    0.81
  30  25  13    0.31    0.87
  30  25  15    0.00    0.67
  30  25  17    0.13    0.61
  30  25  19    0.82    0.71
  30  26   0   25.44    5.17
  30  26   2   40.59   11.63
  30  26   4   12.10    4.78
  30  26   6    0.65    0.89
  30  26   8    0.10    0.81
  30  26  10    2.92    1.92
  30  26  12    4.56    1.85
  30  26  14   11.45    3.63
  30  26  16    4.99    3.84
  30  26  18   -0.33    0.86
  30  27   1    1.59    1.04
  30  27   3   -0.29    0.71
  30  27   5   -1.69    0.91
  30  27   7    0.64    0.84
  30  27   9    1.03    1.00
  30  27  11    0.71    0.91
  30  27  13    0.09    0.72
  30  27  15   -0.07    1.33
  30  28   0   67.07   15.93
  30  28   2   55.10   12.22
  30  28   4   17.18    4.62
  30  28   6    1.36    0.97
  30  28   8   -0.25    0.94
  30  28  10    8.04    2.24
  30  28  12   13.21    5.44
  30  28  14   13.57    8.82
  30  29   1    1.11    0.75
  30  29   3    0.37    0.82
  30  29   5    0.83    0.84
  30  29   7    1.49    0.82
  30  29   9    1.31    1.12
  30  29  11   -0.86    0.92
  30  30   0  116.70   44.38
  30  30   2  120.65   24.68
  30  30   4   38.70   11.12
  30  30   6    2.56    2.15
  30  30   8    0.04    0.66
  31   1   0    2.23    1.17
  31   1   2    2.07    1.06
  31   1   4    2.47    0.93
  31   1   6    0.83    0.88
  31   1   8    0.56    0.74
  31   1  10    0.77    0.60
  31   1  12   -0.01    0.44
  31   1  14    1.01    0.65
  31   1  16    0.83    0.74
  31   1  18    3.08    0.87
  31   1  20   -0.14    0.78
  31   1  22    0.95    0.77
  31   1  24   -0.13    0.86
  31   1  26    0.57    0.83
  31   1  28    1.43    0.86
  31   1  30    0.38    1.26
  31   2   1    3.81    1.09
  31   2   3    0.16    0.90
  31   2   5    1.24    1.00
  31   2   7    1.93    1.19
  31   2   9    1.13    0.75
  31   2  11    0.59    0.50
  31   2  13    0.05    0.54
  31   2  15   49.47    6.62
  31   2  17    3.99    1.35
  31   2  19   48.13    7.19
  31   2  21   17.17    4.15
  31   2  23    3.84    1.48
  31   2  25   17.32    4.72
  31   2  27   15.91    5.71
  31   2  29   24.03    9.17
  31   3   0    1.26    0.89
  31   3   2    1.13    0.87
  31   3   4    1.74    0.90
  31   3   6    0.99    0.92
  31   3   8    2.80    1.24
  31   3  10    3.28    0.88
  31   3  12    6.40    1.03
  31   3  14    5.94    1.19
  31   3  16    7.84    1.48
  31   3  18    3.80    1.33
  31   3  20    1.82    1.11
  31   3  22   -0.46    0.84
  31   3  24   -0.61    0.86
  31   3  26    1.23    0.89
  31   3  28    0.01    0.93
  31   3  30    0.49    0.98
  31   4   1    1.03    0.88
  31   4   3    1.23    0.81
  31   4   5    1.62    0.89
  31   4   7   11.30    2.30
  31   4   9    1.55    0.68
  31   4  11    1.14    0.60
  31   4  13    0.37    0.47
  31   4  15   15.19    2.61
  31   4  17    2.17    1.05
  31   4  19   20.64    4.46
  31   4  21    3.64    1.16
  31   4  23    1.90    0.77
  31   4  25    0.91    1.37
  31   4  27    7.68    2.77
  31   4  29   22.20    7.77
  31   5   0    2.24    1.16
  31   5   2    2.01    1.06
  31   5   4    3.53    0.93
  31   5   6   -0.33    0.78
  31   5   8   -0.04    0.77
  31   5  10    1.66    0.72
  31   5  12    8.65    1.27
  31   5  14   15.09    2.32
  31   5  16   12.77    2.21
  31   5  18    6.81    1.83
  31   5  20    8.30    2.59
  31   5  22    1.45    0.80
  31   5  24    0.58    0.84
  31   5  26    1.69    0.78
  31   5  28   -1.20    0.81
  31   5  30   -1.98    1.27
  31   6   1    1.88    0.84
  31   6   3    0.45    0.84
  31   6   5    2.74    1.23
  31   6   7    3.46    1.04
  31   6   9    0.94    0.71
  31   6  11    0.46    0.56
  31   6  13    0.21    0.46
  31   6  15    4.98    1.31
  31   6  17    0.03    0.71
  31   6  19    2.11    1.10
  31   6  21    0.90    0.75
  31   6  23    3.38    1.13
  31   6  25   -0.05    1.19
  31   6  27   -0.91    1.02
  31   6  29    1.03    1.10
  31   7   0    4.35    0.94
  31   7   2    7.54    2.23
  31   7   4    3.56    1.14
  31   7   6    2.06    0.81
  31   7   8    1.12    0.67
  31   7  10    0.46    0.58
  31   7  12   -0.01    0.45
  31   7  14    1.98    0.64
  31   7  16   -1.21    0.71
  31   7  18    3.72    2.34
  31   7  20    1.42    0.93
  31   7  22    1.71    0.68
  31   7  24    0.20    0.80
  31   7  26    0.11    0.78
  31   7  28   -1.76    0.92
  31   8   1   -0.42    0.78
  31   8   3    1.43    0.77
  31   8   5    6.43    4.38
  31   8   7    0.70    0.75
  31   8   9    0.26    0.74
  31   8  11    0.23    0.57
  31   8  13    0.80    0.57
  31   8  15    2.17    0.65
  31   8  17    0.57    0.69
  31   8  19    1.11    0.95
  31   8  21   -0.32    0.71
  31   8  23    0.99    0.91
  31   8  25   -0.78    0.80
  31   8  27    0.22    0.97
  31   8  29   -0.76    0.88
  31   9   0   11.46    9.76
  31   9   2    2.01    1.14
  31   9   4    1.28    0.78
  31   9   6    1.24    0.67
  31   9   8    1.38    0.64
  31   9  10    0.47    0.64
  31   9  12    1.71    0.50
  31   9  14    1.66    0.55
  31   9  16    0.35    0.67
  31   9  18    0.86    0.77
  31   9  20    2.40    0.98
  31   9  22    3.59    1.45
  31   9  24    1.45    0.74
  31   9  26    0.72    0.98
  31   9  28   -1.21    0.86
  31  10   1   -0.77    0.61
  31  10   3    2.73    0.99
  31  10   5    1.58    0.64
  31  10   7    0.25    0.58
  31  10   9    1.76    1.32
  31  10  11    0.02    0.54
  31  10  13    4.81    0.94
  31  10  15    0.69    0.54
  31  10  17    5.99    1.95
  31  10  19   -0.14    0.60
  31  10  21    0.10    0.65
  31  10  23    2.04    0.94
  31  10  25    2.28    1.09
  31  10  27    1.36    1.90
  31  11   0    0.78    0.50
  31  11   2    0.68    0.48
  31  11   4    0.24    0.47
  31  11   6    0.02    0.53
  31  11   8    0.60    0.54
  31  11  10    0.15    0.50
  31  11  12    0.46    0.54
  31  11  14    1.31    0.48
  31  11  16    1.23    0.63
  31  11  18    1.10    0.63
  31  11  20   -0.03    0.60
  31  11  22    1.99    1.40
  31  11  24    2.60    1.39
  31  11  26    1.26    0.97
  31  11  28    1.38    1.25
  31  12   1    1.26    0.50
  31  12   3    4.60    0.81
  31  12   5    5.31    0.94
  31  12   7    0.58    0.46
  31  12   9    2.64    0.81
  31  12  11    1.40    0.65
  31  12  13   10.89    1.39
  31  12  15    7.97    1.39
  31  12  17   16.39    3.35
  31  12  19    2.46    1.04
  31  12  21    2.83    1.24
  31  12  23    0.64    0.68
  31  12  25    0.87    0.79
  31  12  27    7.32    3.07
  31  13   0    0.95    0.57
  31  13   2    0.94    0.66
  31  13   4    0.92    0.65
  31  13   6   -0.25    0.46
  31  13   8   -0.57    0.43
  31  13  10    2.46    0.63
  31  13  12    8.88    1.22
  31  13  14   21.19    2.29
  31  13  16   16.88    2.01
  31  13  18    4.80    1.13
  31  13  20    0.76    0.98
  31  13  22   -1.11    0.61
  31  13  24    1.28    0.89
  31  13  26    1.64    1.49
  31  14   1    1.42    0.79
  31  14   3    7.87    1.45
  31  14   5   15.89    2.28
  31  14   7    2.86    1.29
  31  14   9    2.52    0.60
  31  14  11    1.37    0.45
  31  14  13   16.70    1.85
  31  14  15   27.77    2.38
  31  14  17   26.19    3.14
  31  14  19   11.39    1.98
  31  14  21    1.88    1.04
  31  14  23    0.33    0.60
  31  14  25    0.87    0.99
  31  14  27   22.00    9.33
  31  15   0   37.68    5.10
  31  15   2   46.87    5.62
  31  15   4   13.67    2.88
  31  15   6    8.05    2.22
  31  15   8    1.13    0.63
  31  15  10    0.89    0.55
  31  15  12   13.09    2.14
  31  15  14   24.54    1.94
  31  15  16   39.19    3.25
  31  15  18   13.59    1.99
  31  15  20    1.94    0.68
  31  15  22   -0.44    0.57
  31  15  24   -0.37    0.77
  31  15  26    1.28    1.28
  31  16   1    1.58    0.77
  31  16   3    5.04    1.54
  31  16   5    7.62    1.74
  31  16   7    0.41    0.60
  31  16   9    4.04    1.17
  31  16  11    1.34    0.70
  31  16  13   16.76    2.04
  31  16  15   29.95    2.66
  31  16  17   29.37    2.75
  31  16  19   11.04    1.88
  31  16  21    2.69    0.80
  31  16  23    0.87    0.58
  31  16  25    0.74    0.66
  31  17   0    3.57    1.20
  31  17   2    6.91    1.67
  31  17   4   -0.02    0.97
  31  17   6   -0.31    0.65
  31  17   8    7.75    5.88
  31  17  10    1.87    0.75
  31  17  12   14.22    2.15
  31  17  14   23.41    2.72
  31  17  16   28.76    2.63
  31  17  18    8.20    1.32
  31  17  20    1.16    0.52
  31  17  22    0.01    0.42
  31  17  24    0.37    0.70
  31  18   1    0.68    0.84
  31  18   3    5.34    1.26
  31  18   5    6.49    1.59
  31  18   7    2.00    0.99
  31  18   9    0.02    0.78
  31  18  11   -0.61    0.65
  31  18  13    4.29    1.21
  31  18  15   17.69    2.34
  31  18  17    9.16    1.27
  31  18  19    7.09    1.21
  31  18  21    0.27    0.37
  31  18  23   -0.83    0.42
  31  19   0   67.14   11.07
  31  19   2   72.17   10.37
  31  19   4   20.69    4.30
  31  19   6    7.13    1.67
  31  19   8   -0.52    0.64
  31  19  10    0.10    0.57
  31  19  12    4.25    1.66
  31  19  14    8.04    1.67
  31  19  16   12.80    1.80
  31  19  18    7.91    1.39
  31  19  20    0.72    0.44
  31  19  22   -0.13    0.35
  31  19  24    2.13    0.76
  31  20   1    2.41    1.76
  31  20   3    2.81    1.05
  31  20   5    5.63    1.80
  31  20   7    0.72    0.80
  31  20   9    2.96    1.46
  31  20  11    0.16    0.70
  31  20  13    1.56    0.76
  31  20  15    2.44    0.89
  31  20  17    2.13    0.59
  31  20  19    1.05    0.46
  31  20  21   -0.31    0.35
  31  20  23    0.43    0.50
  31  21   0    7.74    2.05
  31  21   2    9.26    2.60
  31  21   4    4.61    1.82
  31  21   6    0.23    0.79
  31  21   8   -0.60    0.74
  31  21  10    0.11    0.71
  31  21  12    0.93    0.91
  31  21  14    0.54    0.64
  31  21  16    1.21    0.66
  31  21  18    0.59    0.50
  31  21  20    0.29    0.36
  31  21  22   -1.11    0.42
  31  22   1   -0.59    0.80
  31  22   3    9.14    7.53
  31  22   5    3.80    1.31
  31  22   7    1.90    0.77
  31  22   9    3.36    1.62
  31  22  11    0.54    0.76
  31  22  13   -0.44    0.68
  31  22  15    0.16    0.53
  31  22  17   -0.30    0.43
  31  22  19    0.21    0.34
  31  22  21   -0.44    0.48
  31  23   0    3.48    1.25
  31  23   2    2.81    1.21
  31  23   4    1.80    0.91
  31  23   6    1.34    0.76
  31  23   8    2.14    1.03
  31  23  10    1.28    0.68
  31  23  12   -0.22    0.63
  31  23  14   -0.74    0.57
  31  23  16    0.43    0.61
  31  23  18   -0.81    0.41
  31  23  20   -0.02    0.57
  31  24   1    0.26    0.75
  31  24   3   -1.11    0.83
  31  24   5    0.14    0.82
  31  24   7    1.34    0.80
  31  24   9    0.09    0.75
  31  24  11    1.53    1.14
  31  24  13    2.41    1.62
  31  24  15    0.57    0.70
  31  24  17    0.54    0.74
  31  24  19   -0.22    0.68
  31  25   0   17.82    5.01
  31  25   2    5.21    2.60
  31  25   4    0.88    0.99
  31  25   6    0.53    0.80
  31  25   8    0.60    0.87
  31  25  10    2.36    0.84
  31  25  12    1.93    1.11
  31  25  14    1.33    1.13
  31  25  16    0.48    0.72
  31  26   1    1.46    0.94
  31  26   3    0.29    0.77
  31  26   5    0.31    0.84
  31  26   7   -0.70    0.72
  31  26   9    1.57    1.14
  31  26  11    7.97    5.39
  31  26  13    1.81    1.12
  31  26  15    0.21    1.29
  31  27   0   26.05    6.35
  31  27   2   20.62    6.44
  31  27   4   12.15    4.46
  31  27   6    0.53    0.81
  31  27   8   -0.72    1.17
  31  27  10    5.73    2.51
  31  27  12    3.61    2.05
  31  27  14    7.30    6.08
  31  28   1    0.77    0.83
  31  28   3    0.12    0.66
  31  28   5    0.59    1.02
  31  28   7    1.12    1.16
  31  28   9    0.27    0.87
  31  28  11   -0.29    0.58
  31  29   0   46.36   13.40
  31  29   2   43.84   11.75
  31  29   4   23.12    7.84
  31  29   6    0.47    0.99
  31  29   8    0.97    1.24
  31  30   1   -0.23    0.82
  31  30   3   -1.11    0.92
  31  30   5    2.22    1.29
  32   0   0    3.08    3.11
  32   1   1    1.58    0.99
  32   1   3    0.80    2.33
  32   1   5    0.01    1.00
  32   1   7    0.50    0.79
  32   1   9   -0.23    0.78
  32   1  11    0.92    0.58
  32   1  13    0.53    0.46
  32   1  15    0.16    0.63
  32   1  17    1.16    0.76
  32   1  19   -0.70    0.77
  32   1  21    1.45    0.77
  32   1  23   -0.01    0.78
  32   1  25   -0.74    0.92
  32   1  27    0.20    1.11
  32   1  29   -1.13    0.99
  32   2   0    4.78    1.51
  32   2   2   22.98    5.50
  32   2   4    1.73    1.11
  32   2   6   -1.04    0.82
  32   2   8    0.02    0.77
  32   2  10    1.34    0.77
  32   2  12    3.37    0.99
  32   2  14   24.36    3.48
  32   2  16    1.99    1.00
  32   2  18   84.88   11.60
  32   2  20   15.63    3.52
  32   2  22   13.28    3.01
  32   2  24    8.89    3.34
  32   2  26   16.80    4.87
  32   2  28   54.04   18.81
  32   3   1   -0.79    0.88
  32   3   3   -0.18    0.79
  32   3   5   -0.31    0.82
  32   3   7    0.09    0.81
  32   3   9    0.84    0.68
  32   3  11    2.98    0.93
  32   3  13    5.90    0.98
  32   3  15    3.20    1.22
  32   3  17    2.04    0.75
  32   3  19    1.55    0.94
  32   3  21    0.31    0.65
  32   3  23   -0.01    0.79
  32   3  25   -1.05    1.06
  32   3  27   -0.75    0.83
  32   3  29    1.61    1.90
  32   4   0    1.50    1.15
  32   4   2    5.60    3.75
  32   4   4    0.27    0.86
  32   4   6    7.58    1.50
  32   4   8    0.71    0.82
  32   4  10    4.62    2.93
  32   4  12    2.56    0.69
  32   4  14   12.35    1.87
  32   4  16    0.09    0.64
  32   4  18   28.90    5.78
  32   4  20    3.90    1.62
  32   4  22    6.00    2.26
  32   4  24    0.72    0.94
  32   4  26    2.02    0.95
  32   4  28   22.54    6.85
  32   5   1    0.55    0.81
  32   5   3    0.94    0.83
  32   5   5    2.92    1.03
  32   5   7    2.74    0.99
  32   5   9    3.01    0.98
  32   5  11    5.67    1.26
  32   5  13   23.01    3.28
  32   5  15    8.45    1.46
  32   5  17    4.81    2.71
  32   5  19    0.44    0.76
  32   5  21    0.76    0.87
  32   5  23    1.17    0.81
  32   5  25   -0.03    0.87
  32   5  27    2.14    1.10
  32   5  29   -0.10    1.15
  32   6   0    5.12    1.70
  32   6   2    1.17    0.82
  32   6   4    7.78    1.66
  32   6   6   19.09    3.80
  32   6   8    1.69    1.02
  32   6  10    2.51    1.31
  32   6  12   11.69    4.21
  32   6  14    1.06    0.63
  32   6  16    3.63    1.34
  32   6  18    3.31    1.05
  32   6  20    0.70    0.66
  32   6  22    2.53    1.70
  32   6  24    0.30    0.78
  32   6  26   -0.97    0.74
  32   6  28   -0.64    0.72
  32   7   1   -0.91    0.84
  32   7   3    0.71    0.90
  32   7   5    2.03    1.17
  32   7   7    2.02    0.78
  32   7   9    0.75    0.68
  32   7  11    0.76    0.72
  32   7  13    8.56    1.26
  32   7  15    2.67    0.81
  32   7  17    2.73    1.16
  32   7  19    0.27    0.79
  32   7  21    0.76    0.76
  32   7  23   -0.22    0.71
  32   7  25   -0.53    0.89
  32   7  27   -0.47    0.88
  32   8   0    0.25    0.87
  32   8   2    0.74    0.79
  32   8   4    1.58    0.76
  32   8   6    1.93    0.97
  32   8   8    3.12    1.27
  32   8  10    1.15    0.76
  32   8  12    2.75    2.03
  32   8  14    4.09    0.91
  32   8  16    0.33    0.59
  32   8  18    1.32    0.77
  32   8  20   -0.65    0.77
  32   8  22   11.81    3.93
  32   8  24   -0.48    0.86
  32   8  26    5.91    2.41
  32   8  28    0.15    1.21
  32   9   1   -0.07    0.75
  32   9   3   -1.48    0.83
  32   9   5    3.82    1.32
  32   9   7    0.49    0.68
  32   9   9    0.68    0.60
  32   9  11   -0.91    0.64
  32   9  13    0.47    0.55
  32   9  15    1.12    0.75
  32   9  17   -0.46    0.53
  32   9  19    0.52    0.97
  32   9  21    0.50    0.78
  32   9  23    0.29    0.61
  32   9  25    0.11    0.70
  32   9  27    0.54    0.79
  32  10   0    6.66    1.77
  32  10   2    1.14    0.69
  32  10   4    2.44    1.47
  32  10   6    3.63    1.12
  32  10   8    0.60    0.69
  32  10  10   -0.05    0.64
  32  10  12    1.16    0.63
  32  10  14   -0.14    0.47
  32  10  16    8.10    1.54
  32  10  18   -0.59    0.58
  32  10  20    0.79    0.75
  32  10  22   -0.70    0.89
  32  10  24   -0.11    1.04
  32  10  26   10.94    5.54
  32  11   1    0.01    0.95
  32  11   3    3.30    0.79
  32  11   5   11.62    1.91
  32  11   7    4.59    1.74
  32  11   9    1.39    1.36
  32  11  11    1.17    0.55
  32  11  13    0.70    0.53
  32  11  15    4.82    0.90
  32  11  17    1.09    0.76
  32  11  19    1.19    0.55
  32  11  21    0.60    0.57
  32  11  23   -0.90    0.77
  32  11  25    1.32    0.86
  32  11  27   -1.70    0.97
  32  12   0   11.72    5.42
  32  12   2    4.13    1.80
  32  12   4    1.34    0.74
  32  12   6    7.85    1.68
  32  12   8    0.22    0.48
  32  12  10    2.17    0.97
  32  12  12   12.81    1.99
  32  12  14    9.58    1.38
  32  12  16   19.42    2.71
  32  12  18    4.54    1.28
  32  12  20    3.46    1.73
  32  12  22    0.65    0.60
  32  12  24    0.71    0.98
  32  12  26   15.31    6.00
  32  13   1    1.66    0.70
  32  13   3    5.99    0.95
  32  13   5   16.61    2.06
  32  13   7    6.96    1.19
  32  13   9    0.07    0.72
  32  13  11    1.40    0.59
  32  13  13   11.98    1.84
  32  13  15   34.97    3.88
  32  13  17   16.64    2.18
  32  13  19    4.12    1.06
  32  13  21    0.13    0.59
  32  13  23    0.32    0.71
  32  13  25    1.13    1.12
  32  14   0   34.71    4.20
  32  14   2   30.12    3.45
  32  14   4   12.64    2.00
  32  14   6    1.26    0.89
  32  14   8    2.74    0.69
  32  14  10    0.20    0.46
  32  14  12    7.91    1.27
  32  14  14   18.12    2.37
  32  14  16   31.21    3.03
  32  14  18   14.50    2.37
  32  14  20    3.73    1.49
  32  14  22    0.29    0.52
  32  14  24   -0.18    0.80
  32  14  26    0.89    0.24
  32  15   1    0.65    0.66
  32  15   3    8.23    1.73
  32  15   5    9.12    1.50
  32  15   7    2.91    1.06
  32  15   9   -0.23    0.46
  32  15  11    4.81    0.97
  32  15  13   28.03    3.17
  32  15  15   41.11    3.51
  32  15  17   43.07    3.95
  32  15  19   11.02    2.26
  32  15  21    2.29    0.94
  32  15  23   -0.27    0.58
  32  15  25   -1.26    1.25
  32  16   0    2.34    0.70
  32  16   2    1.12    0.69
  32  16   4   -0.41    0.68
  32  16   6    2.86    1.27
  32  16   8    0.27    0.65
  32  16  10    4.04    1.24
  32  16  12   16.31    2.35
  32  16  14   32.89    3.04
  32  16  16   30.26    2.98
  32  16  18   10.70    1.61
  32  16  20    0.52    0.54
  32  16  22   -0.16    0.52
  32  16  24    0.52    0.72
  32  17   1    1.08    0.74
  32  17   3    2.62    0.95
  32  17   5    6.25    3.17
  32  17   7    4.53    1.93
  32  17   9    0.14    0.60
  32  17  11    3.77    1.02
  32  17  13   12.27    2.06
  32  17  15   42.12    4.06
  32  17  17   25.18    2.26
  32  17  19    7.70    1.31
  32  17  21   -0.19    0.52
  32  17  23   -0.38    0.58
  32  18   0   73.69   10.53
  32  18   2   63.68    9.71
  32  18   4   28.63    6.02
  32  18   6    1.11    0.89
  32  18   8    0.88    0.70
  32  18  10   -0.16    0.56
  32  18  12    5.48    1.58
  32  18  14    9.50    2.18
  32  18  16   10.97    1.66
  32  18  18    6.76    1.08
  32  18  20    1.49    0.55
  32  18  22   -0.63    0.54
  32  19   1   -0.29    0.76
  32  19   3    1.80    0.93
  32  19   5    2.23    0.90
  32  19   7    1.53    0.81
  32  19   9    0.82    0.66
  32  19  11    0.78    0.61
  32  19  13    7.32    1.45
  32  19  15   11.16    1.92
  32  19  17    7.89    1.24
  32  19  19    1.88    0.58
  32  19  21   -0.08    0.34
  32  20   0   27.12    6.31
  32  20   2    9.40    2.46
  32  20   4    4.54    1.65
  32  20   6    0.48    0.70
  32  20   8    0.49    0.67
  32  20  10    0.35    0.68
  32  20  12    0.09    0.58
  32  20  14    3.77    1.01
  32  20  16    3.08    0.93
  32  20  18    0.08    0.35
  32  20  20   -0.58    0.30
  32  21   1    1.14    0.78
  32  21   3    0.68    0.81
  32  21   5    0.22    0.71
  32  21   7    0.11    0.67
  32  21   9    0.80    0.77
  32  21  11    0.63    0.70
  32  21  13    0.41    0.63
  32  21  15    0.92    0.60
  32  21  17    0.52    0.48
  32  21  19    0.49    0.32
  32  22   0   20.61    7.08
  32  22   2   12.02    3.34
  32  22   4   10.52    2.84
  32  22   6    2.38    1.32
  32  22   8    6.43    2.26
  32  22  10    0.45    0.75
  32  22  12    0.43    0.58
  32  22  14   -0.52    0.72
  32  22  16   -0.43    0.61
  32  22  18    0.77    0.46
  32  22  20    1.06    0.36
  32  23   1   -1.33    0.78
  32  23   3    0.87    0.69
  32  23   5   -0.21    0.81
  32  23   7    0.24    1.05
  32  23   9   -0.36    0.64
  32  23  11   -0.41    0.76
  32  23  13   -0.22    0.59
  32  23  15    0.08    0.63
  32  23  17   -0.56    0.93
  32  24   0    8.94    3.72
  32  24   2    3.02    1.68
  32  24   4   -0.30    0.99
  32  24   6    0.08    0.72
  32  24   8   -0.29    0.79
  32  24  10    1.53    1.11
  32  24  12    0.52    0.81
  32  24  14    1.84    0.88
  32  24  16    0.18    0.75
  32  25   1   -0.43    0.93
  32  25   3    1.05    0.68
  32  25   5    1.21    0.78
  32  25   7    0.26    0.65
  32  25   9    0.50    0.89
  32  25  11    1.89    0.98
  32  25  13    1.19    1.40
  32  25  15    0.26    0.99
  32  26   0    7.35    3.36
  32  26   2   12.41    4.65
  32  26   4   -0.58    0.98
  32  26   6    0.50    0.82
  32  26   8    1.19    1.35
  32  26  10    6.41    3.19
  32  26  12   14.59    4.77
  32  26  14   -2.56    2.93
  32  27   1    0.08    0.89
  32  27   3    0.19    0.71
  32  27   5   -0.33    1.00
  32  27   7    1.50    0.86
  32  27   9    1.42    0.95
  32  27  11    9.55    4.55
  32  28   0   80.74   25.90
  32  28   2   39.46   11.75
  32  28   4   23.18    6.63
  32  28   6    1.20    0.97
  32  28   8   -0.08    1.29
  32  29   1    0.84    1.17
  32  29   3   -1.34    1.44
  32  29   5   -2.36    0.99
  33   1   0    0.97    0.91
  33   1   2    3.95    1.04
  33   1   4    1.46    0.94
  33   1   6    0.54    0.88
  33   1   8   -0.12    0.87
  33   1  10    0.33    0.67
  33   1  12    0.37    0.58
  33   1  14    0.07    0.46
  33   1  16    1.21    0.63
  33   1  18    0.37    0.68
  33   1  20   -0.58    0.77
  33   1  22   -0.65    0.66
  33   1  24   -0.56    0.86
  33   1  26    0.38    0.78
  33   1  28   -1.11    1.34
  33   2   1    2.22    0.97
  33   2   3    0.94    1.04
  33   2   5    0.46    0.86
  33   2   7   11.17   10.34
  33   2   9    0.67    1.54
  33   2  11    3.46    0.97
  33   2  13    6.30    1.15
  33   2  15    2.23    0.78
  33   2  17   14.56    3.68
  33   2  19    3.62    1.11
  33   2  21   15.30    3.35
  33   2  23    0.92    1.19
  33   2  25    0.68    0.90
  33   2  27   13.86    5.50
  33   3   0    0.97    0.97
  33   3   2    3.37    1.34
  33   3   4    0.68    1.03
  33   3   6    0.27    0.99
  33   3   8    0.22    0.87
  33   3  10    2.68    0.79
  33   3  12    2.08    0.65
  33   3  14    2.23    0.68
  33   3  16    1.43    1.05
  33   3  18    0.29    0.99
  33   3  20    0.05    0.75
  33   3  22    0.48    0.98
  33   3  24    0.58    0.88
  33   3  26    1.47    0.74
  33   3  28   -0.43    1.64
  33   4   1    1.78    1.01
  33   4   3   -0.21    0.98
  33   4   5    0.09    0.93
  33   4   7    0.79    0.86
  33   4   9    0.57    0.74
  33   4  11    1.14    0.63
  33   4  13    4.26    0.98
  33   4  15    1.80    0.56
  33   4  17    5.80    1.50
  33   4  19   -0.08    0.80
  33   4  21   10.53    2.72
  33   4  23    0.04    0.76
  33   4  25    1.09    0.94
  33   4  27    6.27    2.66
  33   5   0    1.51    0.88
  33   5   2    0.45    0.86
  33   5   4    2.45    0.82
  33   5   6   -0.52    0.82
  33   5   8   -0.99    0.81
  33   5  10    1.54    0.77
  33   5  12    5.74    1.69
  33   5  14    4.33    1.34
  33   5  16    1.02    0.64
  33   5  18    0.50    0.59
  33   5  20    0.41    0.67
  33   5  22    0.32    0.66
  33   5  24    0.70    1.06
  33   5  26    0.60    0.83
  33   6   1    0.45    1.06
  33   6   3   -2.15    1.00
  33   6   5    3.84    1.96
  33   6   7   -0.21    0.82
  33   6   9   -0.80    0.78
  33   6  11    0.18    0.61
  33   6  13    1.26    0.82
  33   6  15    1.42    0.47
  33   6  17    2.68    0.98
  33   6  19   -0.04    0.69
  33   6  21    2.17    1.24
  33   6  23    0.44    0.78
  33   6  25    1.39    1.00
  33   6  27   -0.11    0.91
  33   7   0    0.23    0.93
  33   7   2    1.38    0.91
  33   7   4    2.13    0.99
  33   7   6    0.27    0.87
  33   7   8    1.93    0.99
  33   7  10    4.98    1.67
  33   7  12   12.69    2.03
  33   7  14   12.47    1.85
  33   7  16    4.39    1.27
  33   7  18    1.03    0.89
  33   7  20   -0.24    0.70
  33   7  22    0.90    0.76
  33   7  24   -1.47    0.67
  33   7  26    0.61    0.79
  33   8   1    3.46    1.91
  33   8   3   -1.09    0.76
  33   8   5    0.32    0.78
  33   8   7    4.10    1.20
  33   8   9    0.98    0.75
  33   8  11    0.30    0.58
  33   8  13    0.56    0.54
  33   8  15    1.66    0.50
  33   8  17    1.95    0.71
  33   8  19   -0.05    0.50
  33   8  21    5.93    2.01
  33   8  23   -0.55    0.66
  33   8  25   10.46    3.46
  33   8  27   -1.99    1.58
  33   9   0    1.70    1.23
  33   9   2    3.84    1.48
  33   9   4    1.28    0.69
  33   9   6    0.90    0.77
  33   9   8    0.02    0.70
  33   9  10   -0.01    0.65
  33   9  12    0.30    0.74
  33   9  14    1.29    0.74
  33   9  16    0.47    0.72
  33   9  18   -0.80    0.61
  33   9  20   -0.25    0.74
  33   9  22    0.11    0.72
  33   9  24    0.47    0.83
  33   9  26    1.11    0.76
  33  10   1    0.63    0.69
  33  10   3    2.02    0.92
  33  10   5    2.90    0.86
  33  10   7   12.89    2.70
  33  10   9    0.13    0.70
  33  10  11    0.67    0.65
  33  10  13   -0.31    0.52
  33  10  15    4.04    1.04
  33  10  17    0.36    0.52
  33  10  19    0.68    0.63
  33  10  21    1.04    0.74
  33  10  23    0.46    0.89
  33  10  25    8.56    3.54
  33  11   0    5.97    1.22
  33  11   2    2.74    0.99
  33  11   4    0.87    0.83
  33  11   6    1.95    0.86
  33  11   8    0.07    0.59
  33  11  10    0.61    0.65
  33  11  12    0.18    0.57
  33  11  14    1.64    0.76
  33  11  16    2.03    0.52
  33  11  18    2.38    1.17
  33  11  20    0.41    0.54
  33  11  22    0.95    0.69
  33  11  24    1.62    1.12
  33  11  26   -2.82    1.14
  33  12   1    1.01    0.63
  33  12   3    2.80    1.23
  33  12   5    2.86    0.90
  33  12   7   15.43    2.86
  33  12   9    1.47    0.86
  33  12  11    0.11    0.52
  33  12  13    0.18    0.56
  33  12  15   12.82    1.95
  33  12  17    1.76    0.59
  33  12  19    3.75    1.09
  33  12  21    0.00    0.64
  33  12  23    0.38    0.95
  33  12  25   13.85    4.71
  33  13   0    8.90    1.68
  33  13   2    3.76    0.87
  33  13   4    2.24    0.78
  33  13   6    0.63    0.60
  33  13   8    1.35    0.98
  33  13  10    0.98    0.53
  33  13  12    0.36    0.66
  33  13  14    7.77    1.55
  33  13  16    9.44    1.33
  33  13  18    4.81    1.37
  33  13  20    0.25    0.84
  33  13  22   -0.47    0.60
  33  13  24    0.15    0.76
  33  14   1    0.05    0.47
  33  14   3    1.46    0.60
  33  14   5    3.49    0.97
  33  14   7    9.79    1.53
  33  14   9    1.21    0.98
  33  14  11    0.53    0.65
  33  14  13    2.52    0.76
  33  14  15   16.17    2.63
  33  14  17    8.58    1.39
  33  14  19    3.62    1.12
  33  14  21   -0.40    0.58
  33  14  23    0.16    0.69
  33  15   0    2.75    0.88
  33  15   2    1.51    0.77
  33  15   4    0.55    0.58
  33  15   6    0.47    0.67
  33  15   8    0.22    0.43
  33  15  10    2.21    0.78
  33  15  12    7.21    1.46
  33  15  14   20.79    2.85
  33  15  16   15.46    1.99
  33  15  18   11.16    1.78
  33  15  20    0.54    0.64
  33  15  22    0.46    0.61
  33  15  24   -1.29    0.71
  33  16   1   -0.43    0.68
  33  16   3    0.60    0.63
  33  16   5   -0.40    0.58
  33  16   7    3.34    1.06
  33  16   9   -0.11    0.44
  33  16  11    2.00    0.58
  33  16  13    9.87    1.62
  33  16  15   19.31    2.53
  33  16  17   13.10    1.67
  33  16  19    4.39    0.86
  33  16  21    1.79    1.84
  33  16  23   -0.43    0.59
  33  17   0   20.88    3.39
  33  17   2   16.12    2.91
  33  17   4    7.21    1.96
  33  17   6    3.99    1.02
  33  17   8   -0.11    0.67
  33  17  10    0.04    0.53
  33  17  12    2.10    0.67
  33  17  14   10.72    1.61
  33  17  16    9.23    1.45
  33  17  18    5.64    1.02
  33  17  20    0.65    0.53
  33  17  22    1.72    0.57
  33  18   1   -0.16    0.90
  33  18   3    0.68    0.60
  33  18   5    0.27    0.88
  33  18   7    0.95    0.84
  33  18   9    0.18    0.55
  33  18  11    0.72    0.54
  33  18  13    3.17    1.03
  33  18  15    6.77    1.40
  33  18  17    6.17    1.02
  33  18  19    2.24    0.70
  33  18  21   -0.27    0.44
  33  19   0    7.51    2.43
  33  19   2    1.67    0.76
  33  19   4    2.68    2.26
  33  19   6    0.97    0.63
  33  19   8    0.64    0.65
  33  19  10   -0.27    0.60
  33  19  12    0.66    0.74
  33  19  14    5.60    1.21
  33  19  16    7.28    1.48
  33  19  18    2.47    0.61
  33  19  20   -0.08    0.32
  33  20   1    0.10    0.71
  33  20   3    0.80    0.75
  33  20   5    1.23    1.62
  33  20   7   -0.30    0.70
  33  20   9   -0.76    0.60
  33  20  11    0.84    0.64
  33  20  13    0.71    0.65
  33  20  15    0.88    0.77
  33  20  17    1.03    0.55
  33  20  19    0.30    0.36
  33  21   0   17.95    5.28
  33  21   2    4.01    1.57
  33  21   4    5.36    1.81
  33  21   6    6.09    1.80
  33  21   8    6.89    1.82
  33  21  10    3.48    1.47
  33  21  12    0.97    0.59
  33  21  14    0.32    0.53
  33  21  16   -0.60    0.46
  33  21  18    0.10    0.52
  33  22   1    1.56    0.74
  33  22   3   -0.27    0.83
  33  22   5   -0.08    0.84
  33  22   7    1.25    0.79
  33  22   9   -0.53    0.72
  33  22  11   -0.75    0.68
  33  22  13    0.98    0.55
  33  22  15   -0.21    0.52
  33  22  17   -1.29    0.55
  33  23   0    0.54    0.86
  33  23   2    0.08    1.16
  33  23   4   -0.91    0.66
  33  23   6   -0.30    0.65
  33  23   8    1.93    0.76
  33  23  10    0.30    1.02
  33  23  12   -0.72    0.95
  33  23  14   -0.42    0.57
  33  23  16    0.55    0.77
  33  24   1    0.43    0.84
  33  24   3    1.50    0.90
  33  24   5    0.29    0.76
  33  24   7   -0.69    0.76
  33  24   9    0.77    0.77
  33  24  11   -0.93    0.81
  33  24  13    0.38    0.93
  33  24  15   -0.84    1.47
  33  25   0    1.42    0.60
  33  25   2   -0.15    0.92
  33  25   4    0.89    0.81
  33  25   6   -1.17    0.93
  33  25   8    0.40    1.03
  33  25  10   13.30    5.16
  33  25  12    8.22    3.71
  33  26   1   -1.28    0.77
  33  26   3    0.31    1.02
  33  26   5    1.22    0.84
  33  26   7   -0.59    1.06
  33  26   9    0.37    0.66
  33  26  11    3.41    1.61
  33  27   0   30.41   11.85
  33  27   2   19.36    6.24
  33  27   4    2.64    1.71
  33  27   6   -1.01    0.74
  33  27   8    3.95    2.43
  33  28   1   -0.93    2.34
  33  28   3    0.89    0.94
  34   0   0   42.06   15.60
  34   1   1    0.29    1.20
  34   1   3    1.43    1.00
  34   1   5   -0.35    0.97
  34   1   7    0.88    0.80
  34   1   9   -0.53    0.81
  34   1  11    0.35    0.70
  34   1  13   -0.80    0.53
  34   1  15    0.46    0.47
  34   1  17   -0.67    0.55
  34   1  19    0.08    0.60
  34   1  21   -0.79    0.87
  34   1  23   -0.59    0.86
  34   1  25    0.49    0.82
  34   1  27    0.57    3.67
  34   2   0   10.08    2.94
  34   2   2    6.78    2.56
  34   2   4    0.15    0.93
  34   2   6   -1.14    0.79
  34   2   8    3.14    1.14
  34   2  10    4.85    1.64
  34   2  12    2.83    1.05
  34   2  14   12.48    2.22
  34   2  16   22.21    3.31
  34   2  18    1.05    0.67
  34   2  20    7.69    2.30
  34   2  22    1.70    0.86
  34   2  24   -0.36    0.76
  34   2  26   10.62    5.22
  34   3   1    2.44    1.74
  34   3   3   -0.04    0.98
  34   3   5   -0.23    0.97
  34   3   7    2.66    1.26
  34   3   9    6.36    1.99
  34   3  11    6.66    2.33
  34   3  13    4.18    1.17
  34   3  15    2.98    0.76
  34   3  17    0.37    0.55
  34   3  19   -0.74    0.63
  34   3  21    1.02    0.94
  34   3  23    2.39    0.86
  34   3  25   -0.01    0.99
  34   3  27   -3.41    3.22
  34   4   0   24.16    5.55
  34   4   2    1.40    1.20
  34   4   4    4.97    1.54
  34   4   6    1.13    0.94
  34   4   8   -1.28    0.83
  34   4  10   -0.45    0.90
  34   4  12    1.08    0.79
  34   4  14   10.11    1.91
  34   4  16    7.75    1.42
  34   4  18   -0.33    0.56
  34   4  20    9.08    2.50
  34   4  22   -0.14    0.89
  34   4  24   -1.03    0.70
  34   4  26   -0.03    0.95
  34   5   1    0.56    1.06
  34   5   3    2.48    1.45
  34   5   5    0.67    0.97
  34   5   7    4.47    1.79
  34   5   9    3.41    1.36
  34   5  11   11.02    2.78
  34   5  13    5.85    1.35
  34   5  15    3.41    0.81
  34   5  17    0.34    0.65
  34   5  19   -0.24    0.66
  34   5  21   -0.63    0.77
  34   5  23    0.15    1.22
  34   5  25   -0.45    0.82
  34   6   0    1.28    0.89
  34   6   2    0.02    0.83
  34   6   4    1.53    1.17
  34   6   6    0.66    0.91
  34   6   8   -0.20    0.81
  34   6  10    1.27    0.83
  34   6  12    5.05    1.84
  34   6  14    1.96    1.05
  34   6  16    8.42    1.50
  34   6  18   -0.56    0.58
  34   6  20    9.76    4.01
  34   6  22    0.95    0.71
  34   6  24    1.84    1.20
  34   6  26    0.37    0.72
  34   7   1    2.57    2.89
  34   7   3    2.30    0.91
  34   7   5    2.07    1.31
  34   7   7    2.81    1.16
  34   7   9    3.03    1.06
  34   7  11   15.19    3.83
  34   7  13    5.62    1.29
  34   7  15    1.46    0.49
  34   7  17    1.13    0.90
  34   7  19    0.40    0.56
  34   7  21    1.85    0.90
  34   7  23    1.03    0.81
  34   7  25   -0.14    0.98
  34   8   0    0.05    0.81
  34   8   2    2.27    1.24
  34   8   4    0.72    0.75
  34   8   6    0.87    1.26
  34   8   8    0.93    0.75
  34   8  10    0.35    0.65
  34   8  12    1.46    0.76
  34   8  14    6.30    1.37
  34   8  16    0.87    0.44
  34   8  18   -0.19    0.60
  34   8  20    0.03    0.70
  34   8  22    0.78    0.58
  34   8  24    2.39    1.77
  34   8  26   -0.88    0.92
  34   9   1    0.86    0.84
  34   9   3    1.95    0.98
  34   9   5    3.00    1.57
  34   9   7    6.49    1.73
  34   9   9    7.01    1.94
  34   9  11    0.45    0.97
  34   9  13    0.37    0.60
  34   9  15   -0.21    0.40
  34   9  17    0.87    0.45
  34   9  19    0.24    0.57
  34   9  21   -0.84    0.57
  34   9  23   -0.16    0.83
  34   9  25    0.53    1.26
  34  10   0    0.65    0.76
  34  10   2   13.50    3.70
  34  10   4    2.26    1.01
  34  10   6    0.44    0.67
  34  10   8    0.91    0.80
  34  10  10    1.05    0.86
  34  10  12    0.20    0.69
  34  10  14    1.82    1.06
  34  10  16    0.83    0.78
  34  10  18    0.61    0.88
  34  10  20   -0.46    0.60
  34  10  22    1.61    0.72
  34  10  24   14.51    4.99
  34  11   1   -1.16    0.74
  34  11   3    4.47    1.54
  34  11   5    6.57    1.71
  34  11   7    5.56    2.04
  34  11   9    1.68    0.74
  34  11  11    0.60    0.60
  34  11  13   -0.25    0.56
  34  11  15    1.42    0.61
  34  11  17    2.62    0.70
  34  11  19    1.25    0.91
  34  11  21    0.31    0.60
  34  11  23    0.47    0.69
  34  12   0    5.73    1.21
  34  12   2    1.34    0.80
  34  12   4    0.78    0.70
  34  12   6    3.08    1.47
  34  12   8    1.10    1.25
  34  12  10    1.08    0.69
  34  12  12   -0.33    0.60
  34  12  14    7.54    1.85
  34  12  16    1.88    0.71
  34  12  18    4.09    1.09
  34  12  20    0.07    0.53
  34  12  22   -0.65    0.60
  34  12  24    2.03    2.86
  34  13   1   -0.15    0.48
  34  13   3    4.77    1.29
  34  13   5    3.82    1.27
  34  13   7    5.80    1.33
  34  13   9    0.32    0.61
  34  13  11    0.60    0.60
  34  13  13    5.74    1.64
  34  13  15   16.87    2.73
  34  13  17    8.72    1.58
  34  13  19    6.62    1.73
  34  13  21    1.34    1.01
  34  13  23   -0.61    0.68
  34  14   0    6.69    1.35
  34  14   2   12.25    2.12
  34  14   4    6.78    1.53
  34  14   6    1.36    1.16
  34  14   8    2.77    1.00
  34  14  10    2.58    0.99
  34  14  12    3.81    1.09
  34  14  14   14.13    2.84
  34  14  16    7.93    1.51
  34  14  18    6.46    1.58
  34  14  20    0.03    0.50
  34  14  22    0.38    0.52
  34  15   1    0.56    0.43
  34  15   3    0.95    0.50
  34  15   5    1.29    0.57
  34  15   7    1.80    0.58
  34  15   9    0.99    0.43
  34  15  11    1.99    0.78
  34  15  13   11.59    2.38
  34  15  15   15.17    2.67
  34  15  17   10.82    1.80
  34  15  19    3.07    1.03
  34  15  21    0.25    0.46
  34  16   0   23.97    3.51
  34  16   2   17.43    3.09
  34  16   4    9.54    1.61
  34  16   6    6.74    1.37
  34  16   8    0.25    0.54
  34  16  10   -0.21    0.44
  34  16  12    1.01    0.57
  34  16  14    4.52    1.20
  34  16  16    8.33    1.88
  34  16  18    2.66    0.98
  34  16  20   -0.90    0.34
  34  16  22   -0.01    0.86
  34  17   1   -0.23    0.53
  34  17   3   -0.44    0.50
  34  17   5    0.00    0.56
  34  17   7    1.26    0.56
  34  17   9   -0.24    0.43
  34  17  11    1.57    0.63
  34  17  13    8.10    1.55
  34  17  15   12.86    2.16
  34  17  17    6.10    1.36
  34  17  19    3.62    1.03
  34  17  21   -0.31    0.56
  34  18   0    1.60    0.87
  34  18   2    0.33    0.68
  34  18   4    0.24    0.75
  34  18   6    0.27    0.61
  34  18   8   -0.87    0.53
  34  18  10    0.79    0.76
  34  18  12    3.02    0.99
  34  18  14    6.52    1.60
  34  18  16    3.30    1.12
  34  18  18    0.25    0.42
  34  18  20    0.05    0.43
  34  19   1    0.38    0.55
  34  19   3    0.18    0.57
  34  19   5    1.03    0.64
  34  19   7   -0.38    0.57
  34  19   9   -0.44    0.55
  34  19  11    0.38    0.75
  34  19  13    6.61    1.68
  34  19  15    5.67    1.26
  34  19  17    1.38    0.68
  34  19  19   -0.58    0.44
  34  20   0   16.55    5.05
  34  20   2   14.75    3.38
  34  20   4    4.96    1.59
  34  20   6   12.32    3.26
  34  20   8    1.27    0.71
  34  20  10    0.65    0.58
  34  20  12    0.13    0.64
  34  20  14   -0.25    0.44
  34  20  16    0.15    0.40
  34  20  18   -0.97    0.65
  34  21   1   -0.40    0.76
  34  21   3    0.25    0.76
  34  21   5    0.10    0.69
  34  21   7    0.61    0.63
  34  21   9   -0.70    0.63
  34  21  11    1.02    0.70
  34  21  13    0.63    0.65
  34  21  15    1.64    1.29
  34  21  17   -0.53    0.58
  34  22   0    0.21    0.87
  34  22   2    0.71    0.79
  34  22   4    1.49    0.83
  34  22   6   -0.21    0.74
  34  22   8    0.46    0.84
  34  22  10   -0.45    0.74
  34  22  12   -0.55    0.58
  34  22  14   -0.46    0.54
  34  22  16   -0.44    1.16
  34  23   1    0.26    0.78
  34  23   3   -0.23    1.04
  34  23   5    1.31    0.82
  34  23   7    0.27    0.84
  34  23   9    0.04    0.78
  34  23  11   -0.66    0.60
  34  23  13    0.03    0.57
  34  24   0   -0.11    0.70
  34  24   2    0.87    0.95
  34  24   4   -0.95    0.61
  34  24   6    2.15    1.76
  34  24   8   18.38    5.90
  34  24  10    9.00    4.46
  34  24  12    0.09    1.02
  34  25   1    0.13    0.70
  34  25   3    0.18    0.89
  34  25   5    0.35    0.97
  34  25   7   -0.29    0.67
  34  25   9   -1.66    1.13
  34  25  11   -2.94    5.44
  34  26   0   13.25    5.71
  34  26   2    7.92    3.59
  34  26   4    0.40    0.77
  34  26   6   -1.98    1.06
  34  26   8    0.15    1.90
  34  27   1   -1.40    1.42
  34  27   3    1.74    0.45
  35   1   0    5.20    1.59
  35   1   2    3.54    2.41
  35   1   4    0.64    0.90
  35   1   6   -0.84    1.06
  35   1   8   -0.49    0.83
  35   1  10   -0.97    0.81
  35   1  12   -1.23    0.70
  35   1  14    0.74    1.00
  35   1  16   -0.61    0.38
  35   1  18   -0.10    0.55
  35   1  20    0.11    0.70
  35   1  22   -0.24    0.67
  35   1  24   -0.71    0.66
  35   1  26    0.19    0.44
  35   2   1    1.67    1.54
  35   2   3    0.38    1.03
  35   2   5   -1.26    0.93
  35   2   7   -0.31    0.79
  35   2   9    1.51    1.17
  35   2  11   -0.07    0.74
  35   2  13   17.39    3.63
  35   2  15    1.90    0.64
  35   2  17    0.22    0.46
  35   2  19    0.72    0.94
  35   2  21   -0.88    0.66
  35   2  23   -1.45    0.94
  35   2  25    1.47    0.87
  35   3   0    1.35    1.14
  35   3   2    0.97    1.42
  35   3   4   -0.91    1.03
  35   3   6    0.53    0.88
  35   3   8    2.14    0.89
  35   3  10    5.27    1.87
  35   3  12    0.84    0.83
  35   3  14    0.15    0.77
  35   3  16    0.34    0.42
  35   3  18   -0.57    0.56
  35   3  20    0.22    0.59
  35   3  22    1.14    1.26
  35   3  24    3.01    1.64
  35   4   1    1.65    1.53
  35   4   3    2.22    1.81
  35   4   5   -0.97    0.93
  35   4   7    0.05    0.74
  35   4   9   -0.36    0.83
  35   4  11   -0.91    0.75
  35   4  13    2.41    1.37
  35   4  15    4.13    1.34
  35   4  17    0.18    0.46
  35   4  19    0.49    0.63
  35   4  21    0.99    0.83
  35   4  23    6.85    2.28
  35   4  25    1.13    0.94
  35   5   0    3.68    3.29
  35   5   2   -0.93    0.80
  35   5   4   -1.62    0.98
  35   5   6    0.55    0.94
  35   5   8    2.48    1.20
  35   5  10   10.41    3.68
  35   5  12   10.00    3.20
  35   5  14    3.16    0.88
  35   5  16    0.45    0.46
  35   5  18    0.20    0.53
  35   5  20    0.35    0.77
  35   5  22   -0.33    0.82
  35   5  24    1.11    0.80
  35   6   1    0.70    0.88
  35   6   3    2.53    0.87
  35   6   5    0.56    0.82
  35   6   7    0.40    0.90
  35   6   9   -0.15    0.78
  35   6  11   -0.79    0.72
  35   6  13    1.20    0.83
  35   6  15    1.59    0.69
  35   6  17    0.76    0.64
  35   6  19    0.02    0.69
  35   6  21   -0.53    0.72
  35   6  23    6.63    2.11
  35   6  25   -1.33    1.22
  35   7   0   -0.03    0.84
  35   7   2    4.78    3.06
  35   7   4    1.85    1.27
  35   7   6   -0.09    0.75
  35   7   8    0.77    1.36
  35   7  10    6.99    1.54
  35   7  12    7.25    1.76
  35   7  14    2.32    1.04
  35   7  16    0.19    0.42
  35   7  18   -0.64    0.47
  35   7  20    1.53    0.74
  35   7  22    3.93    1.06
  35   7  24    4.05    2.72
  35   8   1    0.55    0.78
  35   8   3    5.07    1.73
  35   8   5    0.63    0.89
  35   8   7   -0.21    0.90
  35   8   9    0.92    0.72
  35   8  11    1.15    0.70
  35   8  13   -0.16    0.65
  35   8  15    1.34    0.61
  35   8  17   -0.24    0.43
  35   8  19   -0.36    0.52
  35   8  21   -0.74    0.68
  35   8  23    5.10    2.17
  35   9   0    2.67    0.91
  35   9   2   -0.58    0.88
  35   9   4    5.59    4.54
  35   9   6    0.49    0.79
  35   9   8   -0.16    0.67
  35   9  10    3.12    1.50
  35   9  12    1.02    1.02
  35   9  14    0.03    0.52
  35   9  16    0.04    0.42
  35   9  18    0.11    0.37
  35   9  20    0.18    0.55
  35   9  22    0.50    0.67
  35   9  24    0.38    0.71
  35  10   1   -0.90    0.81
  35  10   3    3.75    1.54
  35  10   5    1.38    1.23
  35  10   7   12.87    5.04
  35  10   9    4.07    1.34
  35  10  11    0.00    0.70
  35  10  13   -0.19    0.63
  35  10  15   -0.22    0.47
  35  10  17    0.83    0.45
  35  10  19   -0.35    0.42
  35  10  21    0.58    0.55
  35  10  23    2.46    1.33
  35  11   0    1.67    0.78
  35  11   2    2.70    2.48
  35  11   4    0.23    0.74
  35  11   6    1.01    0.82
  35  11   8   -0.37    0.72
  35  11  10    1.21    0.82
  35  11  12    1.10    0.71
  35  11  14    0.18    0.56
  35  11  16    0.37    0.46
  35  11  18    1.48    0.48
  35  11  20    0.23    0.56
  35  11  22   -0.71    0.67
  35  12   1    0.08    0.74
  35  12   3    1.48    0.92
  35  12   5    1.81    1.14
  35  12   7    8.95    2.47
  35  12   9    0.43    0.77
  35  12  11    0.41    0.66
  35  12  13    2.61    1.15
  35  12  15   -0.84    0.59
  35  12  17    1.93    0.74
  35  12  19    0.11    0.37
  35  12  21    1.19    0.49
  35  12  23   -0.70    1.54
  35  13   0   14.80    2.84
  35  13   2    7.86    1.69
  35  13   4    5.20    1.39
  35  13   6    0.66    0.75
  35  13   8    0.82    0.67
  35  13  10    0.66    0.63
  35  13  12    1.74    0.94
  35  13  14    2.63    1.31
  35  13  16    5.80    1.40
  35  13  18    2.83    0.94
  35  13  20    0.22    0.48
  35  13  22   -0.48    0.95
  35  14   1   -0.07    0.49
  35  14   3    1.95    0.79
  35  14   5    3.38    1.10
  35  14   7    4.07    1.13
  35  14   9    0.65    0.58
  35  14  11   -0.02    0.54
  35  14  13    3.00    1.31
  35  14  15   -0.25    0.64
  35  14  17    2.69    1.11
  35  14  19   -0.03    0.33
  35  14  21   -0.55    0.47
  35  15   0    3.59    0.91
  35  15   2    3.06    0.81
  35  15   4    1.39    0.63
  35  15   6    1.00    0.64
  35  15   8    0.47    0.48
  35  15  10   -0.48    0.57
  35  15  12    0.70    0.54
  35  15  14    1.00    0.67
  35  15  16    2.80    1.06
  35  15  18    2.63    1.04
  35  15  20    0.29    0.35
  35  16   1    0.15    0.45
  35  16   3    0.08    0.41
  35  16   5    0.63    0.48
  35  16   7    0.61    0.56
  35  16   9   -0.48    0.37
  35  16  11    0.42    0.56
  35  16  13    2.72    0.97
  35  16  15    0.99    0.99
  35  16  17    3.46    1.11
  35  16  19    0.43    0.44
  35  17   0   -0.60    0.45
  35  17   2   -0.48    0.47
  35  17   4    0.21    0.45
  35  17   6    0.41    0.40
  35  17   8    0.61    0.40
  35  17  10    0.50    0.42
  35  17  12    2.66    0.79
  35  17  14    2.00    0.94
  35  17  16    0.60    0.66
  35  17  18    0.18    0.61
  35  18   1    0.29    0.52
  35  18   3    0.16    0.54
  35  18   5    0.30    0.52
  35  18   7   -0.61    0.48
  35  18   9    0.12    0.38
  35  18  11    1.34    0.52
  35  18  13    2.06    0.81
  35  18  15    0.75    0.52
  35  18  17   -0.43    0.56
  35  19   0    1.12    0.88
  35  19   2    2.51    1.36
  35  19   4    0.64    0.60
  35  19   6   -0.80    0.64
  35  19   8   -0.14    0.59
  35  19  10    0.32    0.44
  35  19  12   -0.07    0.37
  35  19  14    1.44    0.71
  35  19  16    0.80    0.44
  35  19  18   -1.17    1.33
  35  20   1   -0.45    0.57
  35  20   3   -0.79    0.58
  35  20   5    0.44    0.75
  35  20   7    0.59    0.75
  35  20   9   -0.30    0.63
  35  20  11    0.21    0.57
  35  20  13    0.41    0.50
  35  20  15   -0.25    0.35
  35  20  17    2.91    1.47
  35  21   0    0.09    0.71
  35  21   2   -1.00    0.71
  35  21   4    0.03    0.70
  35  21   6    1.12    0.68
  35  21   8    0.01    0.86
  35  21  10    0.08    0.58
  35  21  12   -0.23    0.56
  35  21  14    0.87    0.53
  35  22   1    0.53    0.81
  35  22   3    2.01    1.13
  35  22   5    1.92    0.69
  35  22   7   -0.23    0.71
  35  22   9    1.27    0.65
  35  22  11   -0.25    0.63
  35  22  13   -0.53    1.10
  35  23   0    0.45    0.66
  35  23   2   -0.02    0.78
  35  23   4    3.46    1.90
  35  23   6   -0.32    0.95
  35  23   8    7.26    2.98
  35  23  10    3.28    1.94
  35  23  12    0.88    0.49
  35  24   1    0.46    0.77
  35  24   3    0.93    0.99
  35  24   5    3.65    1.93
  35  24   7   -0.76    0.78
  35  24   9    1.37    1.14
  35  25   0    8.48    3.15
  35  25   2   -0.05    1.01
  35  25   4    0.19    1.12
  35  25   6   -0.53    1.13
  36   0   0   11.79    6.49
  36   1   1   -0.77    0.91
  36   1   3    0.76    0.94
  36   1   5    0.44    0.84
  36   1   7    0.46    0.84
  36   1   9    0.54    1.19
  36   1  11   -0.02    0.81
  36   1  13   -0.05    0.61
  36   1  15   -0.26    0.52
  36   1  17   -0.08    0.37
  36   1  19   -0.92    0.52
  36   1  21    0.53    0.68
  36   1  23    0.60    0.67
  36   2   0    4.25    2.29
  36   2   2   43.72   11.59
  36   2   4    0.94    1.22
  36   2   6    6.72    2.82
  36   2   8    3.16    2.82
  36   2  10    0.77    1.02
  36   2  12    3.54    1.34
  36   2  14    6.22    1.49
  36   2  16    2.40    0.95
  36   2  18    0.63    0.48
  36   2  20   -0.12    0.57
  36   2  22    0.13    0.77
  36   2  24   -0.69    0.75
  36   3   1   -0.75    0.93
  36   3   3    1.66    0.88
  36   3   5   -0.84    0.95
  36   3   7    1.19    0.88
  36   3   9    5.45    1.78
  36   3  11    1.99    1.28
  36   3  13    1.93    1.00
  36   3  15    0.03    0.53
  36   3  17    0.16    0.38
  36   3  19   -0.34    0.52
  36   3  21    1.10    0.88
  36   3  23   -0.30    0.68
  36   4   0    5.43    2.66
  36   4   2    5.88    3.13
  36   4   4    0.55    1.03
  36   4   6    0.59    0.86
  36   4   8   -0.14    0.77
  36   4  10   -0.64    0.82
  36   4  12    2.14    1.36
  36   4  14   -0.67    0.69
  36   4  16    0.86    0.47
  36   4  18    0.75    0.52
  36   4  20    0.69    0.60
  36   4  22    1.59    1.58
  36   4  24   -0.31    0.79
  36   5   1    0.86    0.94
  36   5   3   -0.49    0.81
  36   5   5   -0.24    1.02
  36   5   7   -0.14    0.84
  36   5   9    1.20    1.32
  36   5  11    3.86    1.51
  36   5  13    1.93    1.11
  36   5  15    1.47    0.69
  36   5  17    0.49    0.42
  36   5  19    0.71    0.68
  36   5  21    3.29    1.62
  36   5  23    9.40    4.61
  36   6   0    0.42    0.91
  36   6   2    9.83    3.37
  36   6   4   -0.63    0.86
  36   6   6    8.55    2.34
  36   6   8    0.88    1.05
  36   6  10    4.58    2.02
  36   6  12   -0.31    0.75
  36   6  14    6.36    2.02
  36   6  16    1.38    0.86
  36   6  18    0.23    0.41
  36   6  20   -1.05    0.53
  36   6  22    3.12    1.40
  36   7   1   -0.49    0.80
  36   7   3   -1.44    1.02
  36   7   5   -1.32    0.89
  36   7   7    3.80    1.58
  36   7   9   10.57    2.98
  36   7  11    6.84    2.04
  36   7  13    4.36    1.31
  36   7  15    0.75    0.69
  36   7  17    0.42    0.37
  36   7  19    0.53    0.65
  36   7  21    2.07    1.19
  36   7  23   -0.75    1.16
  36   8   0   10.69    3.65
  36   8   2   -0.29    0.86
  36   8   4    1.19    0.86
  36   8   6    1.83    0.89
  36   8   8    0.14    1.17
  36   8  10    1.66    1.09
  36   8  12   -0.15    0.70
  36   8  14    0.48    0.65
  36   8  16    0.11    0.49
  36   8  18   -0.52    0.37
  36   8  20    0.00    0.48
  36   8  22    2.26    1.33
  36   9   1    0.34    1.06
  36   9   3    3.06    1.28
  36   9   5    8.34    2.73
  36   9   7   13.95    3.37
  36   9   9    5.19    2.18
  36   9  11    1.65    1.23
  36   9  13    1.84    0.92
  36   9  15    1.25    0.97
  36   9  17   -0.16    0.44
  36   9  19    2.81    0.89
  36   9  21    1.16    0.89
  36  10   0    0.46    0.91
  36  10   2    0.25    0.91
  36  10   4    0.59    1.29
  36  10   6    6.44    2.51
  36  10   8    0.54    1.09
  36  10  10   -0.71    0.78
  36  10  12   -0.60    1.00
  36  10  14    0.20    0.68
  36  10  16    0.25    0.54
  36  10  18    0.24    0.38
  36  10  20    0.04    0.49
  36  10  22   -0.86    0.80
  36  11   1    0.02    0.78
  36  11   3    2.86    1.19
  36  11   5    3.13    1.28
  36  11   7    3.72    1.84
  36  11   9    6.96    1.89
  36  11  11    0.04    0.65
  36  11  13   -0.15    0.60
  36  11  15    0.11    0.64
  36  11  17   -0.63    0.55
  36  11  19    1.31    0.67
  36  11  21    0.98    0.64
  36  12   0   19.34    3.99
  36  12   2    5.62    2.22
  36  12   4    7.24    1.95
  36  12   6    0.94    1.09
  36  12   8    0.60    0.77
  36  12  10   -0.27    0.60
  36  12  12   -0.45    0.63
  36  12  14   -0.61    0.71
  36  12  16    3.01    1.04
  36  12  18    0.47    0.43
  36  12  20   -0.90    0.34
  36  13   1    0.03    0.68
  36  13   3    1.91    0.82
  36  13   5    1.66    1.13
  36  13   7    1.94    0.81
  36  13   9   -0.54    0.60
  36  13  11    0.57    0.81
  36  13  13   -0.26    0.59
  36  13  15    1.37    0.91
  36  13  17    1.38    0.76
  36  13  19    1.00    0.58
  36  14   0    0.84    0.57
  36  14   2    4.88    1.49
  36  14   4    3.11    1.09
  36  14   6    5.39    1.85
  36  14   8    1.10    0.69
  36  14  10    0.44    0.61
  36  14  12    1.81    0.63
  36  14  14    0.11    0.68
  36  14  16    1.74    0.82
  36  14  18   -0.44    0.60
  36  14  20   -0.67    0.78
  36  15   1    0.55    0.57
  36  15   3    0.55    0.57
  36  15   5    2.08    1.96
  36  15   7    0.79    0.63
  36  15   9   -0.14    0.58
  36  15  11    1.04    0.75
  36  15  13    2.17    0.83
  36  15  15    2.13    1.25
  36  15  17    3.19    1.42
  36  15  19   -1.22    0.57
  36  16   0    3.32    1.00
  36  16   2    1.21    0.55
  36  16   4    2.34    1.59
  36  16   6   -0.35    0.50
  36  16   8    0.38    0.59
  36  16  10    0.31    0.76
  36  16  12    1.72    0.89
  36  16  14    0.23    0.82
  36  16  16    1.12    0.82
  36  16  18   -0.45    0.64
  36  17   1   -0.16    0.37
  36  17   3    0.01    0.42
  36  17   5    0.16    0.40
  36  17   7   -0.65    0.40
  36  17   9    0.22    0.38
  36  17  11    0.03    0.54
  36  17  13    0.69    0.75
  36  17  15    1.42    1.10
  36  17  17   -0.64    0.83
  36  18   0    0.01    0.49
  36  18   2    0.79    0.52
  36  18   4    0.83    0.48
  36  18   6   -0.18    0.38
  36  18   8    0.04    0.41
  36  18  10   -0.41    0.37
  36  18  12   -0.95    0.40
  36  18  14    0.14    0.53
  36  18  16   -0.12    0.71
  36  19   1    0.21    0.56
  36  19   3    1.05    0.60
  36  19   5    0.75    0.66
  36  19   7   -0.08    0.49
  36  19   9    2.36    0.74
  36  19  11    0.19    0.57
  36  19  13    1.84    0.88
  36  19  15    0.13    0.49
  36  20   0    0.44    0.64
  36  20   2   -0.34    0.64
  36  20   4    0.03    0.63
  36  20   6    0.60    0.57
  36  20   8    0.60    0.44
  36  20  10    0.49    0.42
  36  20  12    0.50    0.34
  36  20  14   -0.25    0.61
  36  21   1    0.84    0.63
  36  21   3    0.32    0.79
  36  21   5    2.88    1.64
  36  21   7    1.80    1.32
  36  21   9    3.07    1.53
  36  21  11   -0.03    0.97
  36  21  13    0.88    1.70
  36  22   0   -0.31    0.79
  36  22   2    1.28    0.97
  36  22   4    1.80    1.72
  36  22   6    0.30    0.63
  36  22   8   -0.34    1.04
  36  22  10   -1.99    0.79
  36  23   1   -0.16    0.60
  36  23   3    0.55    0.77
  36  23   5    0.55    1.36
  36  23   7    0.83    1.15
  36  24   0   -1.96    1.17
  36  24   2   -0.58    1.00
  36  24   4    1.51    2.07
  36  24   6    0.46    0.53
  37   1   0    6.86    3.74
  37   1   2    0.60    1.15
  37   1   4   -0.15    1.10
  37   1   6    0.04    1.02
  37   1   8    1.20    0.95
  37   1  10    0.98    1.00
  37   1  12    0.93    0.84
  37   1  14   -1.20    0.63
  37   1  16   -0.29    0.53
  37   1  18   -0.38    0.38
  37   1  20   -0.72    0.64
  37   1  22   -0.12    0.64
  37   2   1    3.51    1.55
  37   2   3   -0.14    1.01
  37   2   5    0.15    0.92
  37   2   7    1.87    1.14
  37   2   9    0.12    0.86
  37   2  11    5.55    1.90
  37   2  13    0.32    0.63
  37   2  15    3.37    1.27
  37   2  17    0.31    0.41
  37   2  19   -0.36    0.40
  37   2  21    0.63    0.66
  37   3   0   -1.12    1.02
  37   3   2    1.12    1.32
  37   3   4    0.68    0.97
  37   3   6    0.02    1.73
  37   3   8   -0.79    0.79
  37   3  10   -0.68    0.89
  37   3  12   -1.20    0.71
  37   3  14    0.69    0.58
  37   3  16    0.57    0.56
  37   3  18    0.44    0.42
  37   3  20   -0.20    0.53
  37   3  22    1.31    1.06
  37   4   1    0.97    1.12
  37   4   3   -0.14    1.11
  37   4   5    0.97    0.92
  37   4   7   -0.55    0.95
  37   4   9    0.41    0.83
  37   4  11   -0.80    0.83
  37   4  13    0.42    0.78
  37   4  15    0.63    0.69
  37   4  17   -0.03    0.43
  37   4  19    0.12    0.41
  37   4  21   -0.63    0.69
  37   5   0   -0.16    1.80
  37   5   2    0.43    1.26
  37   5   4    2.36    0.97
  37   5   6    2.69    1.48
  37   5   8    9.29    3.40
  37   5  10    9.68    2.85
  37   5  12    1.90    1.92
  37   5  14    3.28    1.27
  37   5  16   -0.86    0.60
  37   5  18    0.46    0.49
  37   5  20    2.77    1.05
  37   5  22   -0.74    0.99
  37   6   1   -3.13    1.00
  37   6   3   -0.20    0.90
  37   6   5    6.09    2.78
  37   6   7    0.19    0.88
  37   6   9    0.69    0.98
  37   6  11   -0.79    0.76
  37   6  13    0.69    0.87
  37   6  15    0.79    0.70
  37   6  17   -0.13    0.46
  37   6  19   -0.03    0.36
  37   6  21   -0.72    0.59
  37   7   0   -0.32    1.15
  37   7   2    1.28    1.03
  37   7   4    0.58    0.80
  37   7   6    0.23    0.80
  37   7   8   -0.52    0.92
  37   7  10    1.22    1.03
  37   7  12    1.40    1.05
  37   7  14    0.88    0.80
  37   7  16   -1.01    0.58
  37   7  18    1.43    0.56
  37   7  20    4.56    1.29
  37   7  22   -2.43    1.78
  37   8   1   -1.16    0.87
  37   8   3    2.26    0.80
  37   8   5    9.35    2.97
  37   8   7    0.54    0.88
  37   8   9    1.60    1.02
  37   8  11    0.81    0.88
  37   8  13    0.74    0.71
  37   8  15    0.79    0.61
  37   8  17    0.60    0.60
  37   8  19   -0.22    0.37
  37   8  21   -0.04    0.69
  37   9   0    0.74    0.81
  37   9   2    0.34    0.92
  37   9   4    0.60    0.80
  37   9   6    0.83    0.94
  37   9   8    3.94    1.68
  37   9  10    2.18    1.31
  37   9  12    1.37    1.00
  37   9  14    1.10    0.90
  37   9  16    1.13    0.79
  37   9  18   -0.24    0.53
  37   9  20    2.17    1.00
  37  10   1    0.53    1.14
  37  10   3    2.07    1.34
  37  10   5    9.25    2.80
  37  10   7    2.26    1.03
  37  10   9    2.38    1.23
  37  10  11   -0.69    0.72
  37  10  13    0.29    0.64
  37  10  15    0.77    1.25
  37  10  17    0.54    0.47
  37  10  19    0.03    0.33
  37  11   0    6.73    2.29
  37  11   2    5.36    2.27
  37  11   4    1.74    1.19
  37  11   6    1.76    0.89
  37  11   8    1.29    0.79
  37  11  10    2.12    0.71
  37  11  12    0.34    0.78
  37  11  14    0.46    0.75
  37  11  16    0.81    0.68
  37  11  18   -0.43    0.49
  37  11  20   -0.35    0.74
  37  12   1   -1.01    0.61
  37  12   3    1.54    0.78
  37  12   5    6.81    2.38
  37  12   7    0.63    0.83
  37  12   9    3.49    1.70
  37  12  11    0.71    0.58
  37  12  13   -0.05    0.74
  37  12  15    0.50    0.71
  37  12  17    1.26    0.95
  37  12  19   -0.19    0.74
  37  13   0    1.20    0.65
  37  13   2    0.14    0.74
  37  13   4   -0.31    0.75
  37  13   6    1.53    0.89
  37  13   8    1.24    0.88
  37  13  10    0.19    0.65
  37  13  12   -0.60    0.69
  37  13  14    0.08    0.72
  37  13  16    0.44    0.72
  37  13  18    1.48    0.66
  37  14   1    0.19    0.95
  37  14   3   -0.31    0.67
  37  14   5    5.53    1.78
  37  14   7   -0.19    0.65
  37  14   9    0.07    0.63
  37  14  11   -0.11    0.57
  37  14  13   -1.39    0.94
  37  14  15    0.09    0.55
  37  14  17    0.00    0.76
  37  15   0    4.25    1.29
  37  15   2    3.65    1.36
  37  15   4    0.86    0.67
  37  15   6   -0.01    0.74
  37  15   8    0.72    0.63
  37  15  10    0.72    0.63
  37  15  12   -0.14    0.84
  37  15  14    3.20    1.37
  37  15  16    0.21    0.88
  37  16   1   -0.25    0.46
  37  16   3    0.65    0.69
  37  16   5    0.91    0.55
  37  16   7   -0.50    0.55
  37  16   9   -0.08    0.58
  37  16  11    0.44    0.53
  37  16  13    0.27    0.58
  37  16  15    0.56    0.66
  37  17   0    0.99    0.40
  37  17   2   -0.84    0.37
  37  17   4    0.26    0.48
  37  17   6    0.36    0.41
  37  17   8    0.16    0.52
  37  17  10    1.32    0.52
  37  17  12    0.00    0.57
  37  17  14   -0.35    0.63
  37  18   1   -0.30    0.42
  37  18   3   -0.43    0.41
  37  18   5    0.52    0.47
  37  18   7    0.31    0.40
  37  18   9    1.88    0.68
  37  18  11   -0.03    0.47
  37  18  13    0.55    0.79
  37  19   0    0.67    0.63
  37  19   2    0.24    0.38
  37  19   4   -0.49    0.44
  37  19   6   -0.49    0.41
  37  19   8    0.16    0.41
  37  19  10    0.48    0.33
  37  19  12   -0.47    0.66
  37  20   1    0.72    0.47
  37  20   3    0.88    0.53
  37  20   5    1.73    0.83
  37  20   7    2.22    0.95
  37  20   9    2.69    1.19
  37  20  11   -1.32    1.23
  37  21   0   -0.15    0.61
  37  21   2    0.59    0.66
  37  21   4   -0.11    0.57
  37  21   6   -0.04    0.55
  37  21   8   -2.05    0.81
  37  22   1   -0.71    0.59
  37  22   3   -0.15    0.82
  37  22   5   11.16    6.62
  37  23   0   -1.68    2.38
  38   0   0    8.39    6.01
  38   1   1    0.43    1.10
  38   1   3    1.36    1.02
  38   1   5    0.60    1.13
  38   1   7   -1.17    1.01
  38   1   9    0.07    0.95
  38   1  11   -0.89    0.84
  38   1  13   -0.11    0.70
  38   1  15   -0.36    0.69
  38   1  17    0.93    0.55
  38   1  19    0.04    0.61
  38   1  21   -0.46    0.68
  38   2   0    1.19    0.90
  38   2   2    4.82    2.70
  38   2   4   -0.30    1.23
  38   2   6    7.82    3.43
  38   2   8   -1.14    1.04
  38   2  10    8.65    2.94
  38   2  12   -0.54    0.75
  38   2  14    7.00    3.37
  38   2  16   -0.19    0.71
  38   2  18    1.95    0.98
  38   2  20    0.27    0.38
  38   3   1    1.35    1.03
  38   3   3    0.80    1.01
  38   3   5    1.35    0.94
  38   3   7    2.28    1.02
  38   3   9    0.57    0.79
  38   3  11   -0.18    0.92
  38   3  13    0.94    0.68
  38   3  15    0.47    0.72
  38   3  17    0.43    0.60
  38   3  19    0.25    0.52
  38   3  21   -0.29    0.67
  38   4   0   38.07    8.59
  38   4   2   -0.38    1.06
  38   4   4   18.41    7.15
  38   4   6   -1.79    0.98
  38   4   8    5.52    2.94
  38   4  10    0.19    0.80
  38   4  12   10.33    4.99
  38   4  14    0.48    0.70
  38   4  16    0.63    0.60
  38   4  18    1.72    0.84
  38   4  20    0.38    0.41
  38   5   1   -0.33    0.94
  38   5   3   -0.27    0.92
  38   5   5    1.20    1.10
  38   5   7    6.92    2.96
  38   5   9    1.81    1.57
  38   5  11    0.09    0.88
  38   5  13    1.49    0.90
  38   5  15    1.14    0.66
  38   5  17   -0.03    0.56
  38   5  19    2.43    1.17
  38   6   0    0.31    0.89
  38   6   2    3.83    2.50
  38   6   4   -1.01    0.90
  38   6   6    0.77    0.88
  38   6   8    0.11    0.88
  38   6  10    0.00    0.88
  38   6  12    0.61    0.84
  38   6  14   -0.04    0.83
  38   6  16   -0.31    0.64
  38   6  18    2.43    1.08
  38   6  20   -1.12    0.48
  38   7   1   -0.92    1.02
  38   7   3    0.04    1.19
  38   7   5    5.32    1.92
  38   7   7    2.97    1.44
  38   7   9    3.62    1.68
  38   7  11    3.03    2.40
  38   7  13    2.40    1.42
  38   7  15   -0.08    0.53
  38   7  17    0.53    0.66
  38   7  19    7.70    2.23
  38   8   0   -0.52    1.11
  38   8   2   -0.94    0.98
  38   8   4    6.73    3.29
  38   8   6    1.92    1.23
  38   8   8    7.64    2.58
  38   8  10    1.15    1.11
  38   8  12    9.51    3.16
  38   8  14   -0.01    0.64
  38   8  16    0.46    0.70
  38   8  18    0.65    1.17
  38   9   1   -1.80    0.89
  38   9   3    1.57    1.01
  38   9   5    5.22    1.89
  38   9   7    9.12    3.76
  38   9   9    6.92    2.33
  38   9  11    1.61    1.45
  38   9  13    0.60    0.92
  38   9  15    0.65    0.90
  38   9  17    2.30    1.31
  38   9  19   -2.46    1.37
  38  10   0    1.34    1.43
  38  10   2    6.35    2.72
  38  10   4    0.53    0.90
  38  10   6    2.57    2.21
  38  10   8    4.33    1.89
  38  10  10   -0.21    0.82
  38  10  12   -0.37    0.77
  38  10  14   -0.68    0.67
  38  10  16   -0.43    0.59
  38  10  18   -0.23    0.64
  38  11   1   -0.16    0.80
  38  11   3    3.86    2.67
  38  11   5    1.73    1.27
  38  11   7    5.53    2.01
  38  11   9    0.61    1.22
  38  11  11   -0.47    0.80
  38  11  13   -0.94    0.86
  38  11  15    1.74    0.82
  38  11  17    0.86    0.91
  38  12   0    0.01    0.84
  38  12   2    0.29    1.78
  38  12   4    6.09    2.18
  38  12   6    0.42    0.72
  38  12   8    6.06    2.30
  38  12  10    0.11    0.91
  38  12  12   -0.98    0.66
  38  12  14   -0.30    0.60
  38  12  16    1.53    0.80
  38  13   1    0.20    0.70
  38  13   3    0.38    0.75
  38  13   5    0.99    1.01
  38  13   7    1.21    0.98
  38  13   9    0.49    0.69
  38  13  11    0.22    0.65
  38  13  13    0.90    0.81
  38  13  15    0.11    0.83
  38  14   0    2.23    1.20
  38  14   2    3.11    1.73
  38  14   4    0.35    0.70
  38  14   6    0.08    0.86
  38  14   8    0.60    0.67
  38  14  10    0.71    0.67
  38  14  12    0.50    0.92
  38  14  14    0.45    0.71
  38  14  16   -2.43    2.28
  38  15   1   -0.83    0.74
  38  15   3   -0.80    0.61
  38  15   5    0.05    0.57
  38  15   7    0.14    0.58
  38  15   9   -0.44    0.69
  38  15  11    0.04    0.74
  38  15  13    0.00    0.70
  38  15  15   -2.13    1.51
  38  16   0    0.86    0.64
  38  16   2   -0.52    0.66
  38  16   4    0.74    0.63
  38  16   6   -0.55    0.70
  38  16   8   -0.29    0.70
  38  16  10    0.19    0.70
  38  16  12   -1.29    0.79
  38  16  14    3.79    0.66
  38  17   1   -0.27    0.46
  38  17   3    0.36    0.57
  38  17   5    0.50    0.60
  38  17   7    0.33    0.63
  38  17   9    1.37    1.34
  38  17  11   -1.14    0.60
  38  18   0    2.78    1.21
  38  18   2    3.40    1.05
  38  18   4    1.32    0.57
  38  18   6   -0.87    0.49
  38  18   8   -0.12    0.52
  38  18  10    1.81    0.98
  38  19   1   -0.23    0.41
  38  19   3    1.88    0.97
  38  19   5    2.63    1.11
  38  19   7    6.66    2.44
  38  19   9    1.20    1.83
  38  20   0    0.07    0.40
  38  20   2   -0.70    0.48
  38  20   4    0.35    0.44
  38  20   6   -0.72    0.58
  38  20   8   -0.58    0.32
  38  21   1   -0.44    0.87
  38  21   3   -2.74    2.33
  38  21   5   -1.11    0.12
  39   1   0    0.08    0.97
  39   1   2   -0.27    1.00
  39   1   4   -0.87    0.89
  39   1   6   -1.98    0.88
  39   1   8   -0.34    0.75
  39   1  10    0.90    0.97
  39   1  12   -0.65    0.81
  39   1  14    0.26    0.82
  39   1  16    0.42    0.68
  39   1  18   -0.31    0.65
  39   2   1   -1.25    1.09
  39   2   3    2.35    1.80
  39   2   5    0.55    1.88
  39   2   7   -0.05    1.06
  39   2   9    1.03    1.01
  39   2  11    1.11    0.86
  39   2  13    1.56    0.98
  39   2  15    0.57    0.74
  39   2  17    0.91    1.69
  39   2  19    0.91    0.52
  39   3   0    2.58    1.85
  39   3   2   -3.45    1.08
  39   3   4    4.27    1.40
  39   3   6    0.20    0.83
  39   3   8    4.30    1.90
  39   3  10    4.17    2.66
  39   3  12    1.91    1.43
  39   3  14    1.61    0.93
  39   3  16    0.35    0.74
  39   3  18   -0.24    0.70
  39   4   1    0.69    1.03
  39   4   3    0.07    1.11
  39   4   5   -0.57    1.02
  39   4   7    0.94    1.17
  39   4   9    0.56    0.84
  39   4  11   -1.51    0.70
  39   4  13    2.27    0.90
  39   4  15   -0.31    0.70
  39   4  17    1.88    1.42
  39   4  19    0.52    0.99
  39   5   0    1.61    1.25
  39   5   2    3.08    1.35
  39   5   4   -0.54    0.93
  39   5   6    0.69    0.79
  39   5   8   -0.87    0.79
  39   5  10   -0.64    0.72
  39   5  12   -0.02    0.67
  39   5  14    0.10    0.78
  39   5  16   -0.36    0.65
  39   5  18    3.47    2.52
  39   6   1   -0.34    1.42
  39   6   3    2.84    2.07
  39   6   5   -1.12    0.88
  39   6   7    0.59    1.11
  39   6   9   -1.04    0.79
  39   6  11   -0.15    0.74
  39   6  13    0.98    0.79
  39   6  15   -0.59    0.74
  39   6  17    0.76    0.72
  39   7   0    1.00    1.19
  39   7   2   -1.34    1.05
  39   7   4   -1.06    0.94
  39   7   6   -0.48    1.32
  39   7   8    2.21    1.78
  39   7  10    0.61    0.92
  39   7  12    1.45    1.21
  39   7  14   -0.42    1.11
  39   7  16   -0.35    0.75
  39   7  18   -2.82    2.46
  39   8   1   -0.01    0.87
  39   8   3    0.59    1.48
  39   8   5   -0.12    1.35
  39   8   7   -0.12    1.38
  39   8   9    1.62    0.92
  39   8  11   -0.99    0.97
  39   8  13   -0.93    0.71
  39   8  15    0.00    0.69
  39   8  17   -0.47    1.10
  39   9   0    1.16    0.94
  39   9   2    0.57    0.79
  39   9   4    0.18    0.90
  39   9   6   -1.16    0.89
  39   9   8    1.31    0.97
  39   9  10   -0.49    0.80
  39   9  12    1.10    0.75
  39   9  14   -1.06    0.76
  39   9  16   -0.79    0.61
  39  10   1    0.12    0.76
  39  10   3    1.31    1.34
  39  10   5   -0.89    0.71
  39  10   7    1.11    1.61
  39  10   9    0.94    1.10
  39  10  11    0.94    0.90
  39  10  13    1.12    0.81
  39  10  15   -0.27    0.76
  39  11   0   -0.60    0.99
  39  11   2   -0.03    0.71
  39  11   4    0.95    0.76
  39  11   6    0.66    0.88
  39  11   8    0.57    0.81
  39  11  10    0.19    0.80
  39  11  12    0.77    0.92
  39  11  14    1.21    0.88
  39  11  16   -3.28    3.48
  39  12   1    0.84    0.68
  39  12   3    3.85    2.01
  39  12   5   -1.01    0.81
  39  12   7    0.04    0.94
  39  12   9   -0.33    0.64
  39  12  11   -0.20    1.08
  39  12  13    0.56    0.71
  39  12  15   -1.56    1.68
  39  13   0   -0.23    0.91
  39  13   2    0.29    0.97
  39  13   4    1.68    0.87
  39  13   6   -0.01    0.81
  39  13   8   -0.47    0.86
  39  13  10   -0.32    0.80
  39  13  12   -1.14    0.80
  39  13  14    1.94    1.84
  39  14   1   -0.52    0.89
  39  14   3    0.90    0.91
  39  14   5   -0.56    0.80
  39  14   7    0.35    0.89
  39  14   9    1.06    0.84
  39  14  11    0.02    0.88
  39  14  13    0.94    2.41
  39  15   0   -0.07    0.77
  39  15   2   -0.19    0.78
  39  15   4   -0.49    0.75
  39  15   6   -0.56    0.93
  39  15   8   -1.43    0.76
  39  15  10   -0.63    0.63
  39  15  12    1.89    1.42
  39  16   1   -0.50    0.66
  39  16   3   -0.49    0.61
  39  16   5    0.90    0.83
  39  16   7    0.13    0.68
  39  16   9   -0.40    0.56
  39  16  11   -0.12    0.40
  39  17   0    8.77    2.96
  39  17   2    0.84    1.17
  39  17   4    0.00    0.74
  39  17   6    0.89    1.02
  39  17   8    0.10    0.99
  39  18   1   -0.01    0.63
  39  18   3   -0.20    0.49
  39  18   5    0.08    0.86
  39  18   7   -2.56    1.42
  39  19   0   -0.55    0.90
  39  19   2    0.52    0.72
  39  19   4   -1.23    2.98
  40   0   0   -1.37    1.54
  40   1   1    2.45    1.10
  40   1   3    0.16    0.92
  40   1   5    0.88    1.00
  40   1   7   -0.20    1.16
  40   1   9    0.37    0.92
  40   1  11   -0.92    0.83
  40   1  13   -1.46    0.95
  40   1  15    0.86    0.93
  40   1  17    0.01    0.58
  40   2   0    0.44    1.12
  40   2   2    6.45    3.16
  40   2   4   -2.47    1.16
  40   2   6    7.02    3.19
  40   2   8   -0.18    0.89
  40   2  10    1.11    0.91
  40   2  12    1.94    0.82
  40   2  14    0.64    0.98
  40   2  16    1.34    2.53
  40   3   1   -0.75    0.90
  40   3   3   -0.98    0.97
  40   3   5    0.94    1.11
  40   3   7    1.67    0.87
  40   3   9   -1.59    0.99
  40   3  11    1.85    0.95
  40   3  13    1.15    1.02
  40   3  15   -1.05    0.81
  40   3  17   -0.40    0.55
  40   4   0    2.40    1.17
  40   4   2   -1.80    1.08
  40   4   4    6.74    3.18
  40   4   6   -0.27    0.84
  40   4   8    0.74    0.97
  40   4  10   -1.35    0.92
  40   4  12   -0.13    0.86
  40   4  14    0.16    0.71
  40   4  16   -1.91    1.19
  40   5   1   -0.36    0.77
  40   5   3   -1.33    0.92
  40   5   5    1.64    0.87
  40   5   7   -0.22    0.91
  40   5   9    2.22    1.06
  40   5  11    0.60    0.80
  40   5  13   -1.16    0.63
  40   5  15    0.98    0.81
  40   6   0   -0.01    1.02
  40   6   2    2.74    2.23
  40   6   4   -0.94    0.89
  40   6   6   11.96    3.88
  40   6   8    0.78    1.19
  40   6  10    2.35    2.01
  40   6  12   -0.01    0.64
  40   6  14   -0.01    0.83
  40   6  16    0.42    1.44
  40   7   1    0.55    1.25
  40   7   3    0.03    1.04
  40   7   5   -0.77    0.98
  40   7   7    2.11    0.97
  40   7   9    1.11    1.06
  40   7  11    0.15    0.83
  40   7  13   -0.04    0.86
  40   7  15    0.52    0.88
  40   8   0    1.70    1.61
  40   8   2   -1.46    1.04
  40   8   4   -0.52    0.98
  40   8   6    1.43    1.44
  40   8   8   -0.20    0.89
  40   8  10   -1.37    1.09
  40   8  12    0.11    0.77
  40   8  14    2.96    2.82
  40   9   1   -1.03    0.90
  40   9   3    0.54    1.05
  40   9   5    1.59    0.89
  40   9   7    4.38    3.19
  40   9   9   -0.13    1.13
  40   9  11    1.44    1.53
  40   9  13    0.79    0.90
  40  10   0    0.68    0.84
  40  10   2    0.46    0.97
  40  10   4   -0.58    0.70
  40  10   6    0.70    1.37
  40  10   8    0.60    1.25
  40  10  10    1.25    2.10
  40  10  12    0.25    0.88
  40  10  14    4.12    1.24
  40  11   1   -0.69    0.77
  40  11   3    0.05    0.95
  40  11   5    0.29    1.13
  40  11   7    1.19    0.71
  40  11   9   -1.16    0.93
  40  11  11    1.13    0.66
  40  11  13   -2.47    3.72
  40  12   0   -0.45    1.47
  40  12   2   -0.97    0.89
  40  12   4    0.30    1.15
  40  12   6    0.58    1.21
  40  12   8    0.03    0.75
  40  12  10   -0.02    0.78
  40  12  12    1.05    0.38
  40  13   1   -1.47    1.06
  40  13   3   -1.21    0.87
  40  13   5    0.70    0.90
  40  13   7   -0.09    1.11
  40  13   9   -0.54    1.03
  40  13  11   -0.86    2.11
  40  14   0   -0.60    0.83
  40  14   2    0.79    0.90
  40  14   4   -0.98    0.70
  40  14   6   -0.12    0.68
  40  14   8   -1.13    0.83
  40  15   1   -0.67    0.72
  40  15   3   -0.75    0.95
  40  15   5   -0.04    0.75
  40  15   7    0.61    0.84
  40  16   0    3.97    2.41
  40  16   2    0.22    1.08
  40  16   4    3.91    2.85
  40  16   6   -1.29    0.97
  40  17   1   -1.57    1.65
  40  17   3    2.68    3.20
  41   1   0    0.86    1.13
  41   1   2   -0.14    1.22
  41   1   4    0.36    0.89
  41   1   6    0.31    0.91
  41   1   8   -1.36    1.27
  41   1  10    0.26    1.23
  41   1  12   -0.42    0.97
  41   1  14   -1.23    0.93
  41   2   1   -0.68    1.00
  41   2   3    0.40    0.94
  41   2   5    0.67    0.98
  41   2   7    0.43    0.84
  41   2   9   -0.59    1.05
  41   2  11    0.43    0.98
  41   2  13   -0.29    0.95
  41   3   0    1.33    1.26
  41   3   2   -0.89    1.32
  41   3   4    1.48    1.02
  41   3   6   -0.70    1.48
  41   3   8    0.40    1.12
  41   3  10    0.12    0.93
  41   3  12    0.05    1.06
  41   3  14   -2.48    1.49
  41   4   1   -1.25    1.29
  41   4   3    0.26    1.01
  41   4   5    0.26    1.05
  41   4   7   -0.61    1.34
  41   4   9    0.25    1.00
  41   4  11   -1.47    0.94
  41   4  13   -0.66    0.91
  41   5   0   -0.30    0.86
  41   5   2    0.18    0.97
  41   5   4    4.10    3.40
  41   5   6    0.15    0.79
  41   5   8    0.98    1.02
  41   5  10   -0.25    1.34
  41   5  12   -0.30    0.78
  41   5  14   -5.36    5.10
  41   6   1   -0.31    0.81
  41   6   3    2.62    0.90
  41   6   5   -0.29    1.19
  41   6   7   -0.86    1.00
  41   6   9    0.14    0.89
  41   6  11    0.08    0.95
  41   6  13   -1.95    1.53
  41   7   0   -0.16    1.08
  41   7   2   -1.68    1.12
  41   7   4    1.82    0.90
  41   7   6    0.65    0.95
  41   7   8    0.53    0.84
  41   7  10    0.43    0.83
  41   7  12    3.28    1.10
  41   8   1    0.41    0.79
  41   8   3    0.38    0.97
  41   8   5    0.19    1.25
  41   8   7   -0.31    0.80
  41   8   9    1.05    0.82
  41   8  11   -0.44    1.67
  41   9   0    0.35    0.82
  41   9   2   -0.56    0.95
  41   9   4   -0.31    1.01
  41   9   6   -0.13    1.11
  41   9   8    0.53    1.27
  41   9  10   -0.57    0.83
  41  10   1    1.19    1.02
  41  10   3    0.60    1.61
  41  10   5    1.12    1.09
  41  10   7    1.22    0.98
  41  10   9   -0.18    1.04
  41  11   0    0.53    1.14
  41  11   2   -1.25    0.99
  41  11   4    2.47    1.16
  41  11   6   -0.80    1.04
  41  11   8    0.38    1.05
  41  11  10    0.41    0.79
  41  12   1    0.33    0.84
  41  12   3   -0.53    0.92
  41  12   5   -0.03    0.64
  41  12   7   -1.50    0.98
  41  12   9   -0.21    0.15
  41  13   0   -0.19    0.88
  41  13   2    1.15    1.05
  41  13   4   -0.56    1.40
  41  13   6   -0.34    1.15
  41  14   1   -1.82    1.83
  41  14   3   -0.35    3.12
  41  15   0   -1.33    0.50
  42   0   0   25.71   20.79
  42   1   1   -0.59    1.03
  42   1   3    0.88    1.02
  42   1   5   -1.06    1.55
  42   1   7    0.79    1.19
  42   1   9   -1.89    0.92
  42   1  11    0.19    2.22
  42   2   0    0.76    1.17
  42   2   2    5.38    3.82
  42   2   4   -2.14    1.12
  42   2   6   -2.43    0.89
  42   2   8    1.79    1.25
  42   2  10    0.64    2.50
  42   3   1   -0.01    1.21
  42   3   3   -0.02    1.32
  42   3   5   -0.36    0.89
  42   3   7   -0.38    1.33
  42   3   9    0.67    1.33
  42   4   0   -0.59    1.66
  42   4   2   -0.38    1.22
  42   4   4   -1.15    1.39
  42   4   6    1.91    1.22
  42   4   8   -0.48    0.72
  42   4  10   -0.74    1.66
  42   5   1    0.75    1.22
  42   5   3    1.02    1.04
  42   5   5   -1.25    0.95
  42   5   7   -0.84    1.21
  42   5   9    0.89    1.26
  42   6   0    0.05    1.04
  42   6   2    0.49    1.21
  42   6   4   -1.54    1.21
  42   6   6   -0.74    0.87
  42   6   8    1.81    1.33
  42   6  10    4.24    2.71
  42   7   1    0.47    0.74
  42   7   3    0.53    1.20
  42   7   5   -2.18    1.28
  42   7   7   -0.70    1.06
  42   7   9   -4.17    4.22
  42   8   0    0.38    1.26
  42   8   2   -0.13    1.76
  42   8   4   -0.67    1.19
  42   8   6   -2.48    1.79
  42   8   8    0.98    0.90
  42   9   1   -0.16    0.99
  42   9   3   -0.36    1.16
  42   9   5   -1.05    1.83
  42  10   0    0.18    1.03
  42  10   2   -1.40    1.79
  42  10   4   -0.02    1.40
  42  11   1   -2.35    1.33
  42  11   3    1.23    2.12
  43   1   0    0.04    2.01
  43   1   2    0.32    1.31
  43   1   4    0.53    1.50
  43   1   6   -1.94    0.88
  43   2   1   -0.36    0.67
  43   2   3   -1.88    1.53
  43   2   5   -0.33    1.54
  43   3   0   -0.18    1.25
  43   3   2   -0.08    1.36
  43   3   4    0.64    0.25
  43   3   6   -1.77    1.47
  43   4   1   -1.22    1.27
  43   4   3   -2.40    0.67
  43   4   5   -0.19    0.26
  43   5   0   -3.43    2.40
  43   5   2   -1.47    1.65
  43   6   1   -0.30    1.99
  43   6   3   -3.25    2.56
  43   7   0    2.74    2.67
   0   0   0    0.00    0.00

_computing_structure_solution     'SHELXT 2018/2 (Sheldrick, 2018)'
;
_shelx_hkl_checksum   78282

_shelx_fab_file
;
    0    1    1   1112.66      0.00
    0    0    2   1689.13      0.00
    1    1    2   -399.56      0.00
    0    2    2   -279.11      0.00
    2    2    2   1665.70      0.00
    0    1    3    -84.63      0.00
    1    2    3      9.41      0.00
    0    3    3    201.05      0.00
    2    3    3    -23.34      0.00
    0    0    4   -562.10      0.00
    1    1    4    414.55      0.00
    1    3    4     20.78      0.00
    0    2    4   -527.38      0.00
    2    2    4   -230.27      0.00
    3    3    4      9.55      0.00
    0    4    4    183.41      0.00
    2    4    4    253.01      0.00
    4    4    4    179.87      0.00
    0    1    5   -269.27      0.00
    1    2    5    244.60      0.00
    1    4    5      4.86      0.00
    2    3    5     71.36      0.00
    0    3    5     78.64      0.00
    3    4    5    145.99      0.00
    0    5    5    244.09      0.00
    2    5    5     -1.34      0.00
    4    5    5     57.41      0.00
    0    0    6    -75.06      0.00
    1    1    6   -102.13      0.00
    1    3    6    -92.92      0.00
    1    5    6    -42.43      0.00
    0    2    6    155.19      0.00
    2    2    6   -281.89      0.00
    2    4    6    -11.82      0.00
    3    3    6    105.84      0.00
    3    5    6     63.39      0.00
    0    4    6   -353.93      0.00
    4    4    6    114.35      0.00
    5    5    6     72.27      0.00
    0    6    6   -266.30      0.00
    2    6    6   -102.02      0.00
    4    6    6    -18.33      0.00
    6    6    6   -250.10      0.00
    0    1    7    215.78      0.00
    1    2    7    -95.84      0.00
    1    4    7     64.42      0.00
    1    6    7    -39.68      0.00
    2    3    7    -21.84      0.00
    2    5    7     94.11      0.00
    0    3    7     51.34      0.00
    3    4    7    -19.99      0.00
    3    6    7    -91.82      0.00
    4    5    7     65.02      0.00
    0    5    7    -75.71      0.00
    5    6    7     41.24      0.00
    0    7    7    -45.55      0.00
    2    7    7    -15.96      0.00
    4    7    7    -39.60      0.00
    6    7    7     13.56      0.00
    0    0    8   -181.36      0.00
    1    1    8    -83.71      0.00
    1    3    8     55.85      0.00
    1    5    8    119.55      0.00
    1    7    8     18.38      0.00
    0    2    8    121.35      0.00
    2    2    8    -44.37      0.00
    2    4    8     13.24      0.00
    2    6    8     20.36      0.00
    3    3    8   -199.16      0.00
    3    5    8    -51.97      0.00
    3    7    8      1.91      0.00
    0    4    8      4.43      0.00
    4    4    8    -84.67      0.00
    4    6    8     56.28      0.00
    5    5    8    -41.70      0.00
    5    7    8    -35.73      0.00
    0    6    8   -172.10      0.00
    6    6    8     11.71      0.00
    7    7    8     12.39      0.00
    0    8    8    191.52      0.00
    2    8    8    -48.22      0.00
    4    8    8     50.62      0.00
    6    8    8    -41.36      0.00
    8    8    8    -21.01      0.00
    0    1    9     83.65      0.00
    1    2    9    -61.39      0.00
    1    4    9   -100.91      0.00
    1    6    9     23.55      0.00
    1    8    9    -22.79      0.00
    2    3    9   -194.88      0.00
    2    5    9    -74.03      0.00
    2    7    9    -37.33      0.00
    0    3    9    172.21      0.00
    3    4    9    -37.40      0.00
    3    6    9     80.52      0.00
    3    8    9    -18.45      0.00
    4    5    9     39.43      0.00
    4    7    9     37.66      0.00
    0    5    9     70.09      0.00
    5    6    9      3.27      0.00
    5    8    9     39.28      0.00
    6    7    9      5.01      0.00
    0    7    9     42.02      0.00
    7    8    9     20.37      0.00
    0    9    9     17.24      0.00
    2    9    9     18.12      0.00
    4    9    9     -4.68      0.00
    6    9    9     39.79      0.00
    8    9    9     37.04      0.00
    0    0   10     72.40      0.00
    1    1   10    -42.30      0.00
    1    3   10    -57.50      0.00
    1    5   10    -29.59      0.00
    1    7   10     -1.51      0.00
    1    9   10     11.34      0.00
    0    2   10     25.49      0.00
    2    2   10    -37.16      0.00
    2    4   10    -58.74      0.00
    2    6   10     29.45      0.00
    2    8   10    -35.47      0.00
    3    3   10     43.20      0.00
    3    5   10     -9.45      0.00
    3    7   10     14.56      0.00
    3    9   10    -30.47      0.00
    0    4   10     76.79      0.00
    4    4   10    177.92      0.00
    4    6   10    -47.43      0.00
    4    8   10     23.74      0.00
    5    5   10     28.18      0.00
    5    7   10     24.18      0.00
    5    9   10     -4.24      0.00
    0    6   10     -9.88      0.00
    6    6   10    -87.87      0.00
    6    8   10     14.17      0.00
    7    7   10      2.07      0.00
    7    9   10    -22.92      0.00
    0    8   10    -11.41      0.00
    8    8   10    -25.16      0.00
    9    9   10     13.04      0.00
    0   10   10     -7.00      0.00
    2   10   10     41.83      0.00
    4   10   10     -9.54      0.00
    6   10   10     33.57      0.00
    8   10   10     -2.72      0.00
   10   10   10     47.29      0.00
    0    1   11     -6.31      0.00
    1    2   11     35.63      0.00
    1    4   11     16.48      0.00
    1    6   11     19.06      0.00
    1    8   11     24.81      0.00
    1   10   11     -8.25      0.00
    2    3   11     -9.05      0.00
    2    5   11     16.54      0.00
    2    7   11     26.61      0.00
    2    9   11    -10.39      0.00
    0    3   11    -14.14      0.00
    3    4   11     15.82      0.00
    3    6   11     31.21      0.00
    3    8   11      1.89      0.00
    3   10   11     -4.33      0.00
    4    5   11    -50.06      0.00
    4    7   11     18.94      0.00
    4    9   11     33.93      0.00
    0    5   11    -30.88      0.00
    5    6   11     -6.25      0.00
    5    8   11     14.11      0.00
    5   10   11    -24.24      0.00
    6    7   11     22.90      0.00
    6    9   11    -26.15      0.00
    0    7   11    -14.03      0.00
    7    8   11      2.03      0.00
    7   10   11      5.60      0.00
    8    9   11    -31.88      0.00
    0    9   11      3.21      0.00
    9   10   11     12.34      0.00
    0   11   11     56.26      0.00
    2   11   11    -24.61      0.00
    4   11   11    -23.16      0.00
    6   11   11    -12.86      0.00
    8   11   11     30.99      0.00
   10   11   11    -23.64      0.00
    0    0   12     28.78      0.00
    1    1   12    -17.34      0.00
    1    3   12     -0.19      0.00
    1    5   12     73.32      0.00
    1    7   12     22.19      0.00
    1    9   12     17.22      0.00
    1   11   12     14.86      0.00
    0    2   12    -13.16      0.00
    2    2   12     38.04      0.00
    2    4   12     35.94      0.00
    2    6   12     -4.21      0.00
    2    8   12    -10.19      0.00
    2   10   12    -20.54      0.00
    3    3   12      5.23      0.00
    3    5   12    -24.78      0.00
    3    7   12     11.81      0.00
    3    9   12      3.29      0.00
    3   11   12      5.14      0.00
    0    4   12     53.76      0.00
    4    4   12    -50.36      0.00
    4    6   12      1.05      0.00
    4    8   12     18.41      0.00
    4   10   12     47.30      0.00
    5    5   12    -12.58      0.00
    5    7   12     14.52      0.00
    5    9   12      1.83      0.00
    5   11   12      6.31      0.00
    0    6   12      9.19      0.00
    6    6   12     21.39      0.00
    6    8   12    -11.67      0.00
    6   10   12      7.11      0.00
    7    7   12      7.84      0.00
    7    9   12      3.16      0.00
    7   11   12     -0.94      0.00
    0    8   12     16.60      0.00
    8    8   12     16.20      0.00
    8   10   12     -5.91      0.00
    9    9   12    -23.67      0.00
    9   11   12     97.72      0.00
    0   10   12     -2.67      0.00
   10   10   12    -61.16      0.00
   11   11   12    -32.97      0.00
    0   12   12      3.97      0.00
    2   12   12     -0.10      0.00
    4   12   12     16.93      0.00
    6   12   12      5.08      0.00
    8   12   12     19.41      0.00
   10   12   12    -21.59      0.00
   12   12   12     -8.62      0.00
    0    1   13    -37.25      0.00
    1    2   13     30.14      0.00
    1    4   13     16.62      0.00
    1    6   13      6.89      0.00
    1    8   13      1.22      0.00
    1   10   13      0.57      0.00
    1   12   13    -15.24      0.00
    2    3   13     -7.69      0.00
    2    5   13      6.06      0.00
    2    7   13      1.27      0.00
    2    9   13     -4.71      0.00
    2   11   13     14.88      0.00
    0    3   13     60.22      0.00
    3    4   13     -9.48      0.00
    3    6   13    -10.00      0.00
    3    8   13    -15.19      0.00
    3   10   13     -6.01      0.00
    3   12   13      6.71      0.00
    4    5   13     20.40      0.00
    4    7   13     13.17      0.00
    4    9   13    -15.50      0.00
    4   11   13      6.92      0.00
    0    5   13     18.30      0.00
    5    6   13    -11.55      0.00
    5    8   13      1.11      0.00
    5   10   13    -22.56      0.00
    5   12   13    -43.89      0.00
    6    7   13      7.14      0.00
    6    9   13     -0.61      0.00
    6   11   13     19.52      0.00
    0    7   13    -22.56      0.00
    7    8   13     17.88      0.00
    7   10   13    -18.38      0.00
    7   12   13    -92.31      0.00
    8    9   13      5.88      0.00
    8   11   13     26.43      0.00
    0    9   13     30.42      0.00
    9   10   13    -15.32      0.00
    9   12   13    -33.71      0.00
   10   11   13     45.75      0.00
    0   11   13    -57.87      0.00
   11   12   13     -8.85      0.00
    0   13   13     55.91      0.00
    2   13   13     55.59      0.00
    4   13   13      3.18      0.00
    6   13   13    -28.90      0.00
    8   13   13     18.79      0.00
   10   13   13      0.09      0.00
   12   13   13    -11.65      0.00
    0    0   14    -78.26      0.00
    1    1   14     15.73      0.00
    1    3   14     10.97      0.00
    1    5   14    -14.54      0.00
    1    7   14     -4.73      0.00
    1    9   14    -10.61      0.00
    1   11   14     18.47      0.00
    1   13   14    109.79      0.00
    0    2   14      2.73      0.00
    2    2   14    -70.02      0.00
    2    4   14     22.51      0.00
    2    6   14    -34.51      0.00
    2    8   14     -9.30      0.00
    2   10   14     10.42      0.00
    2   12   14    -16.82      0.00
    3    3   14     17.02      0.00
    3    5   14     16.07      0.00
    3    7   14     -0.50      0.00
    3    9   14     -9.65      0.00
    3   11   14    -10.26      0.00
    3   13   14     34.84      0.00
    0    4   14    -44.55      0.00
    4    4   14      3.91      0.00
    4    6   14     52.56      0.00
    4    8   14      4.17      0.00
    4   10   14      2.20      0.00
    4   12   14    -26.87      0.00
    5    5   14    -21.68      0.00
    5    7   14     -3.17      0.00
    5    9   14     -2.41      0.00
    5   11   14    -40.66      0.00
    5   13   14      8.65      0.00
    0    6   14     31.07      0.00
    6    6   14    -32.65      0.00
    6    8   14     64.07      0.00
    6   10   14     41.84      0.00
    6   12   14     -2.73      0.00
    7    7   14    -24.89      0.00
    7    9   14      3.70      0.00
    7   11   14   -110.80      0.00
    7   13   14     15.54      0.00
    0    8   14    -14.69      0.00
    8    8   14    -52.99      0.00
    8   10   14   -115.61      0.00
    8   12   14    -34.95      0.00
    9    9   14    -86.06      0.00
    9   11   14    -30.45      0.00
    9   13   14    -16.02      0.00
    0   10   14     29.85      0.00
   10   10   14    -34.16      0.00
   10   12   14     13.12      0.00
   11   11   14     11.48      0.00
   11   13   14     13.11      0.00
    0   12   14    -14.06      0.00
   12   12   14      8.52      0.00
   13   13   14     18.13      0.00
    0   14   14     33.71      0.00
    2   14   14    -11.32      0.00
    4   14   14      4.60      0.00
    6   14   14    -11.30      0.00
    8   14   14     37.36      0.00
   10   14   14     -9.74      0.00
   12   14   14      6.88      0.00
   14   14   14     -6.57      0.00
    0    1   15     48.59      0.00
    1    2   15    -15.35      0.00
    1    4   15     12.14      0.00
    1    6   15    -15.89      0.00
    1    8   15     -1.80      0.00
    1   10   15    -34.78      0.00
    1   12   15    -77.87      0.00
    1   14   15      2.75      0.00
    2    3   15     -7.58      0.00
    2    5   15     25.08      0.00
    2    7   15      4.69      0.00
    2    9   15    -12.15      0.00
    2   11   15     24.30      0.00
    2   13   15    -16.57      0.00
    0    3   15     31.07      0.00
    3    4   15      6.90      0.00
    3    6   15     12.39      0.00
    3    8   15     11.35      0.00
    3   10   15    -45.86      0.00
    3   12   15     12.63      0.00
    3   14   15      4.66      0.00
    4    5   15    -28.31      0.00
    4    7   15    -12.03      0.00
    4    9   15      9.35      0.00
    4   11   15     36.87      0.00
    4   13   15      4.22      0.00
    0    5   15    -22.28      0.00
    5    6   15     14.68      0.00
    5    8   15     15.18      0.00
    5   10   15    -16.91      0.00
    5   12   15     54.44      0.00
    5   14   15     17.81      0.00
    6    7   15    -11.66      0.00
    6    9   15     54.84      0.00
    6   11   15     90.03      0.00
    6   13   15     -2.64      0.00
    0    7   15     14.24      0.00
    7    8   15    102.87      0.00
    7   10   15     46.82      0.00
    7   12   15     -5.80      0.00
    7   14   15    -12.19      0.00
    8    9   15     72.72      0.00
    8   11   15     13.76      0.00
    8   13   15     -1.55      0.00
    0    9   15     17.58      0.00
    9   10   15      5.92      0.00
    9   12   15     -8.62      0.00
    9   14   15      4.91      0.00
   10   11   15      9.23      0.00
   10   13   15     -7.31      0.00
    0   11   15    -11.14      0.00
   11   12   15     -4.31      0.00
   11   14   15     15.31      0.00
   12   13   15      3.33      0.00
    0   13   15    -18.79      0.00
   13   14   15      8.14      0.00
    0   15   15      6.09      0.00
    2   15   15     -5.17      0.00
    4   15   15    -14.69      0.00
    6   15   15     -5.28      0.00
    8   15   15     12.76      0.00
   10   15   15    -11.62      0.00
   12   15   15      6.78      0.00
   14   15   15    -15.54      0.00
    0    0   16     27.14      0.00
    1    1   16    -41.64      0.00
    1    3   16    -19.72      0.00
    1    5   16    -13.20      0.00
    1    7   16      9.43      0.00
    1    9   16    -31.26      0.00
    1   11   16      5.75      0.00
    1   13   16     12.65      0.00
    1   15   16      3.87      0.00
    0    2   16     25.01      0.00
    2    2   16    -27.40      0.00
    2    4   16     41.59      0.00
    2    6   16    -17.20      0.00
    2    8   16      7.10      0.00
    2   10   16     33.73      0.00
    2   12   16     -6.42      0.00
    2   14   16    -30.50      0.00
    3    3   16     29.90      0.00
    3    5   16      3.59      0.00
    3    7   16     12.36      0.00
    3    9   16     15.67      0.00
    3   11   16     42.33      0.00
    3   13   16      3.12      0.00
    3   15   16     14.28      0.00
    0    4   16      5.69      0.00
    4    4   16    -32.11      0.00
    4    6   16     -6.69      0.00
    4    8   16    -22.61      0.00
    4   10   16     -5.83      0.00
    4   12   16      4.50      0.00
    4   14   16     -7.71      0.00
    5    5   16     24.64      0.00
    5    7   16     60.26      0.00
    5    9   16   -133.28      0.00
    5   11   16    -22.87      0.00
    5   13   16    -11.76      0.00
    5   15   16      4.30      0.00
    0    6   16     54.10      0.00
    6    6   16     22.00      0.00
    6    8   16     33.05      0.00
    6   10   16    -14.66      0.00
    6   12   16     11.50      0.00
    6   14   16    -16.71      0.00
    7    7   16     78.78      0.00
    7    9   16     -9.85      0.00
    7   11   16      2.08      0.00
    7   13   16      9.97      0.00
    7   15   16      8.64      0.00
    0    8   16    -29.47      0.00
    8    8   16     59.39      0.00
    8   10   16      3.54      0.00
    8   12   16      2.03      0.00
    8   14   16      1.59      0.00
    9    9   16     11.97      0.00
    9   11   16      7.96      0.00
    9   13   16      3.35      0.00
    9   15   16      8.46      0.00
    0   10   16      6.25      0.00
   10   10   16      7.64      0.00
   10   12   16    -11.49      0.00
   10   14   16      2.83      0.00
   11   11   16      0.53      0.00
   11   13   16     -3.59      0.00
   11   15   16      5.26      0.00
    0   12   16     -6.68      0.00
   12   12   16     -3.68      0.00
   12   14   16      2.76      0.00
   13   13   16      4.20      0.00
   13   15   16     18.37      0.00
    0   14   16    -51.78      0.00
   14   14   16     -1.22      0.00
   15   15   16    -18.02      0.00
    0   16   16    -46.32      0.00
    2   16   16     18.85      0.00
    4   16   16      9.75      0.00
    6   16   16      0.02      0.00
    8   16   16      1.48      0.00
   10   16   16      6.09      0.00
   12   16   16     -3.98      0.00
   14   16   16     16.45      0.00
   16   16   16     28.86      0.00
    0    1   17     -5.15      0.00
    1    2   17     11.45      0.00
    1    4   17    -25.78      0.00
    1    6   17     -0.57      0.00
    1    8   17    -41.37      0.00
    1   10   17    -17.09      0.00
    1   12   17    -25.71      0.00
    1   14   17     -8.13      0.00
    1   16   17      5.05      0.00
    2    3   17    -31.96      0.00
    2    5   17    -15.33      0.00
    2    7   17     15.31      0.00
    2    9   17     16.39      0.00
    2   11   17      5.93      0.00
    2   13   17    -19.62      0.00
    2   15   17    -16.36      0.00
    0    3   17      6.43      0.00
    3    4   17     16.47      0.00
    3    6   17     10.60      0.00
    3    8   17    147.40      0.00
    3   10   17    -21.29      0.00
    3   12   17     -8.35      0.00
    3   14   17      2.86      0.00
    3   16   17    -26.02      0.00
    4    5   17      8.21      0.00
    4    7   17     81.02      0.00
    4    9   17    -38.83      0.00
    4   11   17      0.84      0.00
    4   13   17     15.87      0.00
    4   15   17      6.81      0.00
    0    5   17     38.93      0.00
    5    6   17    -12.34      0.00
    5    8   17     27.54      0.00
    5   10   17    -17.84      0.00
    5   12   17     -9.85      0.00
    5   14   17     10.56      0.00
    5   16   17      7.41      0.00
    6    7   17    -31.80      0.00
    6    9   17    -48.15      0.00
    6   11   17      3.88      0.00
    6   13   17     -7.35      0.00
    6   15   17      6.97      0.00
    0    7   17    -22.11      0.00
    7    8   17    -33.30      0.00
    7   10   17     25.48      0.00
    7   12   17      5.13      0.00
    7   14   17    -17.51      0.00
    7   16   17     -6.82      0.00
    8    9   17    -16.04      0.00
    8   11   17     -3.76      0.00
    8   13   17      1.90      0.00
    8   15   17      3.51      0.00
    0    9   17     21.96      0.00
    9   10   17     -4.37      0.00
    9   12   17     -1.86      0.00
    9   14   17     -7.93      0.00
    9   16   17     -5.06      0.00
   10   11   17     -6.71      0.00
   10   13   17     -4.12      0.00
   10   15   17     -3.79      0.00
    0   11   17     15.43      0.00
   11   12   17     12.41      0.00
   11   14   17     25.03      0.00
   11   16   17     -2.98      0.00
   12   13   17     -8.33      0.00
   12   15   17     -8.91      0.00
    0   13   17     -0.73      0.00
   13   14   17    -17.31      0.00
   13   16   17      0.08      0.00
   14   15   17      6.06      0.00
    0   15   17      6.38      0.00
   15   16   17      3.25      0.00
    0   17   17     14.43      0.00
    2   17   17     -2.17      0.00
    4   17   17      0.69      0.00
    6   17   17    -23.34      0.00
    8   17   17     14.30      0.00
   10   17   17      2.59      0.00
   12   17   17      5.27      0.00
   14   17   17    -10.34      0.00
   16   17   17     -0.18      0.00
    0    0   18     47.21      0.00
    1    1   18      1.62      0.00
    1    3   18    -33.93      0.00
    1    5   18     18.64      0.00
    1    7   18    -51.80      0.00
    1    9   18     -8.17      0.00
    1   11   18     22.65      0.00
    1   13   18    -21.42      0.00
    1   15   18     -4.99      0.00
    1   17   18      3.04      0.00
    0    2   18    -30.46      0.00
    2    2   18     -8.42      0.00
    2    4   18     16.59      0.00
    2    6   18    -72.25      0.00
    2    8   18    -25.47      0.00
    2   10   18     -8.01      0.00
    2   12   18      3.59      0.00
    2   14   18      6.07      0.00
    2   16   18     -0.94      0.00
    3    3   18     62.99      0.00
    3    5   18     88.48      0.00
    3    7   18    -18.12      0.00
    3    9   18     11.08      0.00
    3   11   18     -7.79      0.00
    3   13   18    -18.40      0.00
    3   15   18     15.21      0.00
    3   17   18      7.51      0.00
    0    4   18     65.73      0.00
    4    4   18    101.04      0.00
    4    6   18     -2.89      0.00
    4    8   18      9.15      0.00
    4   10   18      0.12      0.00
    4   12   18     -0.39      0.00
    4   14   18     -4.42      0.00
    4   16   18     11.71      0.00
    5    5   18    -29.92      0.00
    5    7   18    -20.86      0.00
    5    9   18      2.25      0.00
    5   11   18      3.51      0.00
    5   13   18    -11.18      0.00
    5   15   18      2.29      0.00
    5   17   18     -6.09      0.00
    0    6   18     69.40      0.00
    6    6   18     25.55      0.00
    6    8   18     14.28      0.00
    6   10   18    -19.22      0.00
    6   12   18      2.57      0.00
    6   14   18     -0.42      0.00
    6   16   18     -1.86      0.00
    7    7   18      9.69      0.00
    7    9   18      4.06      0.00
    7   11   18      2.66      0.00
    7   13   18     -2.58      0.00
    7   15   18     10.88      0.00
    7   17   18      1.94      0.00
    0    8   18     39.26      0.00
    8    8   18      7.34      0.00
    8   10   18    -11.45      0.00
    8   12   18      3.15      0.00
    8   14   18      3.39      0.00
    8   16   18      8.08      0.00
    9    9   18     17.26      0.00
    9   11   18     21.10      0.00
    9   13   18      5.35      0.00
    9   15   18    -10.54      0.00
    9   17   18      2.58      0.00
    0   10   18     10.19      0.00
   10   10   18     -3.38      0.00
   10   12   18     -6.22      0.00
   10   14   18      4.62      0.00
   10   16   18     -2.80      0.00
   11   11   18     10.30      0.00
   11   13   18     -8.38      0.00
   11   15   18      9.01      0.00
   11   17   18     -1.11      0.00
    0   12   18     36.47      0.00
   12   12   18     39.50      0.00
   12   14   18      8.19      0.00
   12   16   18     -0.76      0.00
   13   13   18     -2.52      0.00
   13   15   18     -2.71      0.00
   13   17   18     -0.42      0.00
    0   14   18      9.87      0.00
   14   14   18     22.45      0.00
   14   16   18     -1.16      0.00
   15   15   18      9.40      0.00
   15   17   18     -7.69      0.00
    0   16   18     23.76      0.00
   16   16   18     -6.46      0.00
   17   17   18     -5.63      0.00
    0   18   18     48.63      0.00
    2   18   18    -33.52      0.00
    4   18   18      1.17      0.00
    6   18   18    -13.77      0.00
    8   18   18     11.06      0.00
   10   18   18     -6.62      0.00
   12   18   18      9.30      0.00
   14   18   18     -4.55      0.00
   16   18   18     -6.52      0.00
   18   18   18     -5.32      0.00
    0    1   19    125.37      0.00
    1    2   19   -115.34      0.00
    1    4   19    -40.62      0.00
    1    6   19     18.63      0.00
    1    8   19    -28.36      0.00
    1   10   19      6.37      0.00
    1   12   19     -0.30      0.00
    1   14   19    -14.81      0.00
    1   16   19     -2.13      0.00
    1   18   19    -13.52      0.00
    2    3   19     -6.14      0.00
    2    5   19      3.83      0.00
    2    7   19      0.67      0.00
    2    9   19    -21.21      0.00
    2   11   19     -7.91      0.00
    2   13   19      3.71      0.00
    2   15   19    -10.86      0.00
    2   17   19     -2.91      0.00
    0    3   19     -1.06      0.00
    3    4   19     10.12      0.00
    3    6   19     -8.47      0.00
    3    8   19      8.40      0.00
    3   10   19      3.04      0.00
    3   12   19     19.61      0.00
    3   14   19     -0.21      0.00
    3   16   19      5.69      0.00
    3   18   19     17.75      0.00
    4    5   19     13.03      0.00
    4    7   19      3.58      0.00
    4    9   19      2.12      0.00
    4   11   19      0.08      0.00
    4   13   19    -17.94      0.00
    4   15   19     -6.39      0.00
    4   17   19     11.44      0.00
    0    5   19    -51.05      0.00
    5    6   19      0.63      0.00
    5    8   19    -11.64      0.00
    5   10   19     30.93      0.00
    5   12   19    -20.57      0.00
    5   14   19    -27.32      0.00
    5   16   19     28.09      0.00
    5   18   19     10.47      0.00
    6    7   19    -12.73      0.00
    6    9   19    -16.25      0.00
    6   11   19     -6.79      0.00
    6   13   19      8.97      0.00
    6   15   19      1.78      0.00
    6   17   19     -9.74      0.00
    0    7   19     21.69      0.00
    7    8   19      6.60      0.00
    7   10   19     -2.70      0.00
    7   12   19    -11.79      0.00
    7   14   19     15.18      0.00
    7   16   19     -9.90      0.00
    7   18   19    -19.01      0.00
    8    9   19      8.46      0.00
    8   11   19     17.71      0.00
    8   13   19     -9.24      0.00
    8   15   19      1.34      0.00
    8   17   19     -5.67      0.00
    0    9   19     24.72      0.00
    9   10   19    -10.05      0.00
    9   12   19     -4.06      0.00
    9   14   19     -0.86      0.00
    9   16   19     -1.16      0.00
    9   18   19     -1.47      0.00
   10   11   19      8.19      0.00
   10   13   19     -7.03      0.00
   10   15   19     -5.22      0.00
   10   17   19     -0.03      0.00
    0   11   19      0.43      0.00
   11   12   19     -7.22      0.00
   11   14   19     -6.24      0.00
   11   16   19      3.19      0.00
   11   18   19      5.13      0.00
   12   13   19     10.31      0.00
   12   15   19    -15.57      0.00
   12   17   19      8.73      0.00
    0   13   19      2.11      0.00
   13   14   19     -0.56      0.00
   13   16   19    -17.57      0.00
   13   18   19     -6.29      0.00
   14   15   19      3.34      0.00
   14   17   19      0.63      0.00
    0   15   19      1.09      0.00
   15   16   19      2.45      0.00
   15   18   19     -7.92      0.00
   16   17   19      5.48      0.00
    0   17   19     -8.10      0.00
   17   18   19      0.68      0.00
    0   19   19     11.99      0.00
    2   19   19    -21.85      0.00
    4   19   19     10.13      0.00
    6   19   19     -1.32      0.00
    8   19   19      1.72      0.00
   10   19   19      1.23      0.00
   12   19   19      7.71      0.00
   14   19   19     -7.97      0.00
   16   19   19     -1.15      0.00
   18   19   19      0.50      0.00
    0    0   20    132.25      0.00
    1    1   20    -12.83      0.00
    1    3   20     -1.15      0.00
    1    5   20    -12.24      0.00
    1    7   20      8.88      0.00
    1    9   20     -3.67      0.00
    1   11   20      3.02      0.00
    1   13   20      4.05      0.00
    1   15   20     16.12      0.00
    1   17   20      4.81      0.00
    1   19   20     -3.86      0.00
    0    2   20    -32.44      0.00
    2    2   20    -13.57      0.00
    2    4   20     -9.61      0.00
    2    6   20     -0.72      0.00
    2    8   20      8.59      0.00
    2   10   20     -1.90      0.00
    2   12   20    -32.69      0.00
    2   14   20      3.63      0.00
    2   16   20     -0.40      0.00
    2   18   20      4.33      0.00
    3    3   20     -7.47      0.00
    3    5   20     19.26      0.00
    3    7   20     15.46      0.00
    3    9   20     -8.38      0.00
    3   11   20      9.12      0.00
    3   13   20     -3.11      0.00
    3   15   20    -22.36      0.00
    3   17   20    -18.80      0.00
    3   19   20     -9.12      0.00
    0    4   20     49.90      0.00
    4    4   20    -29.46      0.00
    4    6   20     -8.94      0.00
    4    8   20     -6.10      0.00
    4   10   20    -10.27      0.00
    4   12   20      5.32      0.00
    4   14   20     14.09      0.00
    4   16   20     -5.60      0.00
    4   18   20     -0.56      0.00
    5    5   20     14.57      0.00
    5    7   20     17.72      0.00
    5    9   20     -5.68      0.00
    5   11   20     -5.70      0.00
    5   13   20     -8.55      0.00
    5   15   20    -16.95      0.00
    5   17   20      3.84      0.00
    5   19   20     -7.92      0.00
    0    6   20    -10.92      0.00
    6    6   20     10.52      0.00
    6    8   20    -15.46      0.00
    6   10   20    -16.23      0.00
    6   12   20     -1.14      0.00
    6   14   20     -9.77      0.00
    6   16   20     -9.25      0.00
    6   18   20     -0.51      0.00
    7    7   20     -3.14      0.00
    7    9   20     -9.99      0.00
    7   11   20      4.42      0.00
    7   13   20      0.22      0.00
    7   15   20    -16.39      0.00
    7   17   20     -6.50      0.00
    7   19   20      4.82      0.00
    0    8   20     -4.70      0.00
    8    8   20     -3.47      0.00
    8   10   20      2.72      0.00
    8   12   20     20.47      0.00
    8   14   20      2.93      0.00
    8   16   20     -9.14      0.00
    8   18   20      5.15      0.00
    9    9   20     -6.83      0.00
    9   11   20      0.08      0.00
    9   13   20     -0.31      0.00
    9   15   20     -3.64      0.00
    9   17   20      6.07      0.00
    9   19   20      3.36      0.00
    0   10   20      5.26      0.00
   10   10   20      9.09      0.00
   10   12   20      0.44      0.00
   10   14   20     -2.99      0.00
   10   16   20    -11.28      0.00
   10   18   20      7.55      0.00
   11   11   20      1.22      0.00
   11   13   20     -6.87      0.00
   11   15   20      5.19      0.00
   11   17   20     -1.13      0.00
   11   19   20      1.67      0.00
    0   12   20     15.62      0.00
   12   12   20     -3.37      0.00
   12   14   20      5.77      0.00
   12   16   20      9.32      0.00
   12   18   20     -7.00      0.00
   13   13   20    -15.11      0.00
   13   15   20     -7.32      0.00
   13   17   20      3.48      0.00
   13   19   20     -4.01      0.00
    0   14   20     -7.24      0.00
   14   14   20     18.84      0.00
   14   16   20     -9.11      0.00
   14   18   20     -0.55      0.00
   15   15   20      7.10      0.00
   15   17   20     -4.24      0.00
   15   19   20     -4.01      0.00
    0   16   20     22.96      0.00
   16   16   20     -9.02      0.00
   16   18   20     10.05      0.00
   17   17   20      0.35      0.00
   17   19   20      0.97      0.00
    0   18   20     13.76      0.00
   18   18   20      7.41      0.00
   19   19   20      1.11      0.00
    0   20   20     -9.58      0.00
    2   20   20     -1.77      0.00
    4   20   20      3.89      0.00
    6   20   20    -10.80      0.00
    8   20   20     16.17      0.00
   10   20   20     -3.54      0.00
   12   20   20     -3.13      0.00
   14   20   20      9.24      0.00
   16   20   20      0.25      0.00
   18   20   20    -12.18      0.00
   20   20   20    -14.22      0.00
    0    1   21      3.73      0.00
    1    2   21     -4.15      0.00
    1    4   21      5.31      0.00
    1    6   21     25.73      0.00
    1    8   21      5.00      0.00
    1   10   21     -2.12      0.00
    1   12   21      6.56      0.00
    1   14   21    -18.50      0.00
    1   16   21     -9.78      0.00
    1   18   21     -7.57      0.00
    1   20   21      9.64      0.00
    2    3   21     -0.05      0.00
    2    5   21    -12.33      0.00
    2    7   21     -8.40      0.00
    2    9   21     -5.51      0.00
    2   11   21     -3.61      0.00
    2   13   21     -0.48      0.00
    2   15   21    -20.45      0.00
    2   17   21     -6.73      0.00
    2   19   21     -9.36      0.00
    0    3   21    -44.07      0.00
    3    4   21      5.98      0.00
    3    6   21     -8.30      0.00
    3    8   21      4.13      0.00
    3   10   21    -11.70      0.00
    3   12   21      1.17      0.00
    3   14   21     10.21      0.00
    3   16   21      3.73      0.00
    3   18   21     11.35      0.00
    3   20   21      6.03      0.00
    4    5   21     -5.20      0.00
    4    7   21     16.16      0.00
    4    9   21      7.45      0.00
    4   11   21     14.01      0.00
    4   13   21      9.22      0.00
    4   15   21     21.09      0.00
    4   17   21     -8.32      0.00
    4   19   21      5.67      0.00
    0    5   21     30.94      0.00
    5    6   21    -23.44      0.00
    5    8   21     11.30      0.00
    5   10   21    -10.74      0.00
    5   12   21      7.53      0.00
    5   14   21     12.02      0.00
    5   16   21     -0.96      0.00
    5   18   21     -3.83      0.00
    5   20   21     -9.67      0.00
    6    7   21     -3.02      0.00
    6    9   21      7.54      0.00
    6   11   21      3.15      0.00
    6   13   21     -2.67      0.00
    6   15   21     -1.77      0.00
    6   17   21      4.76      0.00
    6   19   21     -1.95      0.00
    0    7   21      1.31      0.00
    7    8   21      5.97      0.00
    7   10   21      1.53      0.00
    7   12   21    -14.09      0.00
    7   14   21     -6.14      0.00
    7   16   21      9.13      0.00
    7   18   21     -6.86      0.00
    7   20   21     -0.43      0.00
    8    9   21    -14.60      0.00
    8   11   21      2.29      0.00
    8   13   21      1.32      0.00
    8   15   21     14.07      0.00
    8   17   21     -5.17      0.00
    8   19   21      0.61      0.00
    0    9   21     -0.54      0.00
    9   10   21      8.02      0.00
    9   12   21      1.74      0.00
    9   14   21      1.27      0.00
    9   16   21      1.56      0.00
    9   18   21      3.38      0.00
    9   20   21      1.03      0.00
   10   11   21     -2.24      0.00
   10   13   21     11.78      0.00
   10   15   21     -3.71      0.00
   10   17   21     -0.40      0.00
   10   19   21      5.36      0.00
    0   11   21     -3.32      0.00
   11   12   21      6.66      0.00
   11   14   21      4.89      0.00
   11   16   21     -7.14      0.00
   11   18   21      4.55      0.00
   11   20   21     -2.74      0.00
   12   13   21      2.90      0.00
   12   15   21     10.19      0.00
   12   17   21     -4.77      0.00
   12   19   21     -6.24      0.00
    0   13   21     11.32      0.00
   13   14   21      2.73      0.00
   13   16   21      1.57      0.00
   13   18   21     -1.86      0.00
   13   20   21     -0.05      0.00
   14   15   21     -6.67      0.00
   14   17   21      3.04      0.00
   14   19   21      2.74      0.00
    0   15   21     -2.13      0.00
   15   16   21      2.77      0.00
   15   18   21      1.23      0.00
   15   20   21      0.71      0.00
   16   17   21      2.38      0.00
   16   19   21     -0.23      0.00
    0   17   21      2.79      0.00
   17   18   21      6.98      0.00
   17   20   21      5.11      0.00
   18   19   21      1.63      0.00
    0   19   21     -3.78      0.00
   19   20   21     -3.59      0.00
    0   21   21     -1.64      0.00
    2   21   21      0.78      0.00
    4   21   21      3.34      0.00
    6   21   21     -8.04      0.00
    8   21   21     -5.70      0.00
   10   21   21      6.25      0.00
   12   21   21      1.50      0.00
   14   21   21      2.49      0.00
   16   21   21      1.19      0.00
   18   21   21      5.62      0.00
   20   21   21      3.81      0.00
    0    0   22    -23.32      0.00
    1    1   22     10.70      0.00
    1    3   22      4.44      0.00
    1    5   22     -7.77      0.00
    1    7   22     -1.57      0.00
    1    9   22      5.91      0.00
    1   11   22      3.14      0.00
    1   13   22      1.34      0.00
    1   15   22      1.38      0.00
    1   17   22      2.42      0.00
    1   19   22      0.52      0.00
    1   21   22      2.41      0.00
    0    2   22    -20.29      0.00
    2    2   22     17.29      0.00
    2    4   22      1.24      0.00
    2    6   22      7.99      0.00
    2    8   22    -17.79      0.00
    2   10   22      3.63      0.00
    2   12   22     -9.89      0.00
    2   14   22      9.29      0.00
    2   16   22    -19.03      0.00
    2   18   22      0.28      0.00
    2   20   22     -5.34      0.00
    3    3   22     16.31      0.00
    3    5   22    -15.82      0.00
    3    7   22    -11.83      0.00
    3    9   22      8.54      0.00
    3   11   22      5.45      0.00
    3   13   22      3.20      0.00
    3   15   22      8.02      0.00
    3   17   22     -5.04      0.00
    3   19   22     -0.12      0.00
    3   21   22     -1.61      0.00
    0    4   22     -0.29      0.00
    4    4   22     -6.20      0.00
    4    6   22     33.39      0.00
    4    8   22     -4.21      0.00
    4   10   22    -21.00      0.00
    4   12   22     -0.01      0.00
    4   14   22      1.58      0.00
    4   16   22     -0.20      0.00
    4   18   22      1.60      0.00
    4   20   22      5.54      0.00
    5    5   22     -6.56      0.00
    5    7   22      9.71      0.00
    5    9   22     -1.99      0.00
    5   11   22      6.86      0.00
    5   13   22     -2.06      0.00
    5   15   22      8.50      0.00
    5   17   22      2.67      0.00
    5   19   22     -2.00      0.00
    5   21   22      4.45      0.00
    0    6   22     11.33      0.00
    6    6   22     -9.54      0.00
    6    8   22     -7.15      0.00
    6   10   22     -0.57      0.00
    6   12   22     17.05      0.00
    6   14   22     -8.83      0.00
    6   16   22     -3.01      0.00
    6   18   22     -1.07      0.00
    6   20   22     -6.20      0.00
    7    7   22      1.75      0.00
    7    9   22      5.62      0.00
    7   11   22      1.27      0.00
    7   13   22    -24.49      0.00
    7   15   22     12.35      0.00
    7   17   22      9.11      0.00
    7   19   22     -6.17      0.00
    7   21   22     -9.37      0.00
    0    8   22      8.16      0.00
    8    8   22     10.24      0.00
    8   10   22     -5.94      0.00
    8   12   22      3.81      0.00
    8   14   22     -6.97      0.00
    8   16   22     -0.79      0.00
    8   18   22     -3.73      0.00
    8   20   22      9.85      0.00
    9    9   22      6.25      0.00
    9   11   22      6.16      0.00
    9   13   22     -6.21      0.00
    9   15   22      3.20      0.00
    9   17   22     -7.11      0.00
    9   19   22     -3.83      0.00
    9   21   22      5.66      0.00
    0   10   22     -0.95      0.00
   10   10   22    -14.80      0.00
   10   12   22     -4.68      0.00
   10   14   22     -0.92      0.00
   10   16   22     -3.71      0.00
   10   18   22      3.95      0.00
   10   20   22    -10.31      0.00
   11   11   22     -2.30      0.00
   11   13   22      7.94      0.00
   11   15   22     -6.45      0.00
   11   17   22      6.30      0.00
   11   19   22      3.57      0.00
   11   21   22     -1.18      0.00
    0   12   22      1.08      0.00
   12   12   22     -5.25      0.00
   12   14   22      7.62      0.00
   12   16   22      1.90      0.00
   12   18   22     -5.87      0.00
   12   20   22      9.30      0.00
   13   13   22     -6.24      0.00
   13   15   22     -1.20      0.00
   13   17   22     -7.03      0.00
   13   19   22      1.28      0.00
   13   21   22     -3.67      0.00
    0   14   22      3.53      0.00
   14   14   22     -0.99      0.00
   14   16   22      6.97      0.00
   14   18   22     -5.52      0.00
   14   20   22      0.00      0.00
   15   15   22     -7.39      0.00
   15   17   22     -1.00      0.00
   15   19   22     -0.29      0.00
   15   21   22      2.23      0.00
    0   16   22      2.06      0.00
   16   16   22     12.47      0.00
   16   18   22     -8.61      0.00
   16   20   22     -1.31      0.00
   17   17   22     -7.99      0.00
   17   19   22    -13.29      0.00
   17   21   22      6.77      0.00
    0   18   22      1.41      0.00
   18   18   22     -6.30      0.00
   18   20   22      3.29      0.00
   19   19   22    -11.04      0.00
   19   21   22     -7.17      0.00
    0   20   22      7.09      0.00
   20   20   22      8.41      0.00
   21   21   22     -0.48      0.00
    0   22   22    -13.19      0.00
    2   22   22      3.20      0.00
    4   22   22     -7.77      0.00
    6   22   22    -11.67      0.00
    8   22   22      2.90      0.00
   10   22   22     -1.76      0.00
   12   22   22     28.92      0.00
   14   22   22     10.21      0.00
   16   22   22    -12.68      0.00
   18   22   22     -2.66      0.00
   20   22   22     -6.07      0.00
   22   22   22     -9.13      0.00
    0    1   23    -18.14      0.00
    1    2   23      1.31      0.00
    1    4   23      9.01      0.00
    1    6   23     -6.71      0.00
    1    8   23     -1.49      0.00
    1   10   23      0.43      0.00
    1   12   23      7.32      0.00
    1   14   23     14.82      0.00
    1   16   23     -0.03      0.00
    1   18   23     -2.88      0.00
    1   20   23     -7.76      0.00
    1   22   23      3.16      0.00
    2    3   23     -2.59      0.00
    2    5   23     -5.51      0.00
    2    7   23      6.78      0.00
    2    9   23    -15.87      0.00
    2   11   23     -0.39      0.00
    2   13   23     -1.67      0.00
    2   15   23     -0.35      0.00
    2   17   23      0.99      0.00
    2   19   23     -2.20      0.00
    2   21   23     -5.50      0.00
    0    3   23      2.58      0.00
    3    4   23    -10.84      0.00
    3    6   23      2.35      0.00
    3    8   23    -10.49      0.00
    3   10   23     12.13      0.00
    3   12   23    -12.06      0.00
    3   14   23    -12.62      0.00
    3   16   23      1.94      0.00
    3   18   23     -1.21      0.00
    3   20   23     -4.76      0.00
    3   22   23     10.79      0.00
    4    5   23      8.94      0.00
    4    7   23      3.51      0.00
    4    9   23     -7.43      0.00
    4   11   23      1.71      0.00
    4   13   23      2.99      0.00
    4   15   23      2.16      0.00
    4   17   23     13.08      0.00
    4   19   23      1.05      0.00
    4   21   23     10.01      0.00
    0    5   23     -9.69      0.00
    5    6   23     -0.83      0.00
    5    8   23      5.23      0.00
    5   10   23    -12.20      0.00
    5   12   23     -0.39      0.00
    5   14   23     -6.02      0.00
    5   16   23     -1.85      0.00
    5   18   23      3.04      0.00
    5   20   23    -10.77      0.00
    5   22   23     -5.17      0.00
    6    7   23    -13.68      0.00
    6    9   23      2.72      0.00
    6   11   23     -5.27      0.00
    6   13   23     -8.05      0.00
    6   15   23     -5.38      0.00
    6   17   23    -10.12      0.00
    6   19   23     -2.12      0.00
    6   21   23     -7.96      0.00
    0    7   23      0.87      0.00
    7    8   23      9.34      0.00
    7   10   23      5.81      0.00
    7   12   23      5.97      0.00
    7   14   23     -6.91      0.00
    7   16   23      3.02      0.00
    7   18   23      6.50      0.00
    7   20   23      1.37      0.00
    7   22   23      2.45      0.00
    8    9   23      5.30      0.00
    8   11   23      1.17      0.00
    8   13   23     -0.75      0.00
    8   15   23      6.53      0.00
    8   17   23     -5.43      0.00
    8   19   23      1.24      0.00
    8   21   23     -4.77      0.00
    0    9   23     12.56      0.00
    9   10   23      9.57      0.00
    9   12   23     -0.06      0.00
    9   14   23     -9.94      0.00
    9   16   23     -3.92      0.00
    9   18   23      0.18      0.00
    9   20   23     -2.02      0.00
    9   22   23     -9.96      0.00
   10   11   23      2.30      0.00
   10   13   23     -0.72      0.00
   10   15   23     -1.87      0.00
   10   17   23      2.29      0.00
   10   19   23     -7.53      0.00
   10   21   23     -8.62      0.00
    0   11   23      6.73      0.00
   11   12   23     -0.85      0.00
   11   14   23     -5.18      0.00
   11   16   23     -2.82      0.00
   11   18   23     -5.01      0.00
   11   20   23     -6.60      0.00
   11   22   23      1.72      0.00
   12   13   23     -5.68      0.00
   12   15   23     -4.49      0.00
   12   17   23      4.48      0.00
   12   19   23     11.59      0.00
   12   21   23     -0.48      0.00
    0   13   23    -23.06      0.00
   13   14   23     -5.18      0.00
   13   16   23      6.12      0.00
   13   18   23    -11.03      0.00
   13   20   23     -9.78      0.00
   13   22   23      4.36      0.00
   14   15   23     -8.15      0.00
   14   17   23     -5.64      0.00
   14   19   23      8.02      0.00
   14   21   23     -8.19      0.00
    0   15   23      3.26      0.00
   15   16   23     -2.78      0.00
   15   18   23     12.59      0.00
   15   20   23      9.12      0.00
   15   22   23     -0.82      0.00
   16   17   23     -6.28      0.00
   16   19   23      3.79      0.00
   16   21   23     14.56      0.00
    0   17   23      3.03      0.00
   17   18   23      9.98      0.00
   17   20   23     -4.67      0.00
   17   22   23     -0.06      0.00
   18   19   23     -6.39      0.00
   18   21   23     -6.88      0.00
    0   19   23      6.15      0.00
   19   20   23     -2.84      0.00
   19   22   23      0.54      0.00
   20   21   23      2.92      0.00
    0   21   23     24.07      0.00
   21   22   23      1.09      0.00
    0   23   23      4.59      0.00
    2   23   23      6.33      0.00
    4   23   23     13.53      0.00
    6   23   23    -27.56      0.00
    8   23   23     -4.84      0.00
   10   23   23     -1.29      0.00
   12   23   23     -2.33      0.00
   14   23   23    -11.03      0.00
   16   23   23     10.42      0.00
   18   23   23      9.29      0.00
   20   23   23     -0.04      0.00
   22   23   23      4.65      0.00
    0    0   24    -36.71      0.00
    1    1   24     -2.17      0.00
    1    3   24     -3.12      0.00
    1    5   24      8.65      0.00
    1    7   24     -9.57      0.00
    1    9   24     -3.34      0.00
    1   11   24     -2.30      0.00
    1   13   24     -2.22      0.00
    1   15   24      6.10      0.00
    1   17   24     -2.00      0.00
    1   19   24      1.44      0.00
    1   21   24      3.29      0.00
    1   23   24     -6.83      0.00
    0    2   24     30.80      0.00
    2    2   24      1.22      0.00
    2    4   24      3.91      0.00
    2    6   24    -14.92      0.00
    2    8   24      8.05      0.00
    2   10   24      2.04      0.00
    2   12   24      8.03      0.00
    2   14   24     -4.04      0.00
    2   16   24     -3.40      0.00
    2   18   24     -4.23      0.00
    2   20   24      1.45      0.00
    2   22   24     -9.66      0.00
    3    3   24      5.15      0.00
    3    5   24      1.59      0.00
    3    7   24     -5.62      0.00
    3    9   24     -7.77      0.00
    3   11   24     -7.49      0.00
    3   13   24     -8.98      0.00
    3   15   24     -1.13      0.00
    3   17   24      4.08      0.00
    3   19   24     -1.99      0.00
    3   21   24      2.48      0.00
    3   23   24     -4.52      0.00
    0    4   24     -1.38      0.00
    4    4   24     12.45      0.00
    4    6   24      4.30      0.00
    4    8   24      4.89      0.00
    4   10   24      3.98      0.00
    4   12   24      2.54      0.00
    4   14   24     -5.44      0.00
    4   16   24      6.95      0.00
    4   18   24     -4.92      0.00
    4   20   24      9.69      0.00
    4   22   24      2.13      0.00
    5    5   24    -17.41      0.00
    5    7   24     -6.09      0.00
    5    9   24      1.22      0.00
    5   11   24      6.56      0.00
    5   13   24      1.69      0.00
    5   15   24      4.46      0.00
    5   17   24      5.54      0.00
    5   19   24     -8.65      0.00
    5   21   24     12.67      0.00
    5   23   24     13.54      0.00
    0    6   24     28.61      0.00
    6    6   24     -3.09      0.00
    6    8   24      5.77      0.00
    6   10   24     -3.63      0.00
    6   12   24    -10.14      0.00
    6   14   24      4.00      0.00
    6   16   24      1.18      0.00
    6   18   24      2.13      0.00
    6   20   24     -3.10      0.00
    6   22   24     -0.88      0.00
    7    7   24     -6.35      0.00
    7    9   24      4.19      0.00
    7   11   24     -2.64      0.00
    7   13   24      2.28      0.00
    7   15   24     -9.00      0.00
    7   17   24      2.73      0.00
    7   19   24      7.27      0.00
    7   21   24      2.90      0.00
    7   23   24      5.03      0.00
    0    8   24      8.45      0.00
    8    8   24     -9.58      0.00
    8   10   24      3.77      0.00
    8   12   24      1.47      0.00
    8   14   24      3.96      0.00
    8   16   24     -8.88      0.00
    8   18   24     -6.58      0.00
    8   20   24     -2.31      0.00
    8   22   24      5.64      0.00
    9    9   24     -5.89      0.00
    9   11   24      0.12      0.00
    9   13   24     -6.36      0.00
    9   15   24      5.58      0.00
    9   17   24     -7.70      0.00
    9   19   24      4.27      0.00
    9   21   24     -1.27      0.00
    9   23   24     -4.40      0.00
    0   10   24    -15.38      0.00
   10   10   24     -4.76      0.00
   10   12   24     -4.32      0.00
   10   14   24     -2.84      0.00
   10   16   24      1.81      0.00
   10   18   24     -6.92      0.00
   10   20   24     -5.10      0.00
   10   22   24     -7.32      0.00
   11   11   24      1.49      0.00
   11   13   24      3.10      0.00
   11   15   24     -1.27      0.00
   11   17   24      8.35      0.00
   11   19   24      1.00      0.00
   11   21   24      3.31      0.00
   11   23   24      2.11      0.00
    0   12   24      0.94      0.00
   12   12   24      5.58      0.00
   12   14   24     -1.89      0.00
   12   16   24    -14.68      0.00
   12   18   24     -1.22      0.00
   12   20   24     -1.87      0.00
   12   22   24    -11.02      0.00
   13   13   24      5.81      0.00
   13   15   24      5.84      0.00
   13   17   24     -7.71      0.00
   13   19   24      5.95      0.00
   13   21   24     -2.15      0.00
   13   23   24      6.13      0.00
    0   14   24     -4.44      0.00
   14   14   24      0.58      0.00
   14   16   24      1.26      0.00
   14   18   24      1.19      0.00
   14   20   24      0.16      0.00
   14   22   24      1.61      0.00
   15   15   24     -3.46      0.00
   15   17   24     -0.74      0.00
   15   19   24     -5.57      0.00
   15   21   24      4.55      0.00
   15   23   24      1.15      0.00
    0   16   24     -8.29      0.00
   16   16   24     -8.25      0.00
   16   18   24      0.39      0.00
   16   20   24      8.71      0.00
   16   22   24     -4.70      0.00
   17   17   24    -16.45      0.00
   17   19   24     -5.06      0.00
   17   21   24     -3.67      0.00
   17   23   24     -1.94      0.00
    0   18   24      8.85      0.00
   18   18   24      4.66      0.00
   18   20   24     -9.94      0.00
   18   22   24     -1.97      0.00
   19   19   24      0.64      0.00
   19   21   24      0.65      0.00
   19   23   24     -0.70      0.00
    0   20   24      3.35      0.00
   20   20   24     -5.69      0.00
   20   22   24      5.87      0.00
   21   21   24      5.75      0.00
   21   23   24     -2.21      0.00
    0   22   24    -22.64      0.00
   22   22   24     -2.56      0.00
   23   23   24      0.81      0.00
    0   24   24     13.99      0.00
    2   24   24     -4.85      0.00
    4   24   24     -5.94      0.00
    6   24   24    -11.28      0.00
    8   24   24     -8.36      0.00
   10   24   24      4.46      0.00
   12   24   24     20.56      0.00
   14   24   24      3.81      0.00
   16   24   24    -16.20      0.00
   18   24   24     -4.39      0.00
   20   24   24      4.52      0.00
   22   24   24      3.49      0.00
   24   24   24     21.59      0.00
    0    1   25     10.36      0.00
    1    2   25      0.68      0.00
    1    4   25     -1.76      0.00
    1    6   25     10.81      0.00
    1    8   25     -4.02      0.00
    1   10   25      7.02      0.00
    1   12   25    -11.81      0.00
    1   14   25     -2.12      0.00
    1   16   25     -1.14      0.00
    1   18   25     -1.16      0.00
    1   20   25     -0.56      0.00
    1   22   25     -3.46      0.00
    1   24   25     -8.76      0.00
    2    3   25     -2.08      0.00
    2    5   25      9.65      0.00
    2    7   25      4.84      0.00
    2    9   25      1.10      0.00
    2   11   25     -7.89      0.00
    2   13   25     -2.24      0.00
    2   15   25      9.67      0.00
    2   17   25     -8.12      0.00
    2   19   25      8.12      0.00
    2   21   25     -1.77      0.00
    2   23   25     -4.50      0.00
    0    3   25      5.09      0.00
    3    4   25      5.26      0.00
    3    6   25    -13.81      0.00
    3    8   25    -11.57      0.00
    3   10   25      4.80      0.00
    3   12   25      4.41      0.00
    3   14   25     -3.88      0.00
    3   16   25     -5.05      0.00
    3   18   25      4.27      0.00
    3   20   25     -4.13      0.00
    3   22   25      5.31      0.00
    3   24   25      5.81      0.00
    4    5   25     11.46      0.00
    4    7   25     -3.47      0.00
    4    9   25      9.13      0.00
    4   11   25      0.83      0.00
    4   13   25      0.27      0.00
    4   15   25      0.13      0.00
    4   17   25     -1.95      0.00
    4   19   25    -12.37      0.00
    4   21   25      3.72      0.00
    4   23   25     -1.08      0.00
    0    5   25     -1.56      0.00
    5    6   25     -6.84      0.00
    5    8   25      0.64      0.00
    5   10   25      1.61      0.00
    5   12   25      3.13      0.00
    5   14   25     -2.90      0.00
    5   16   25     -6.35      0.00
    5   18   25      6.84      0.00
    5   20   25      0.77      0.00
    5   22   25     -6.47      0.00
    5   24   25      5.66      0.00
    6    7   25      4.48      0.00
    6    9   25     -5.96      0.00
    6   11   25      7.76      0.00
    6   13   25     -7.94      0.00
    6   15   25      5.74      0.00
    6   17   25     -2.25      0.00
    6   19   25      5.40      0.00
    6   21   25      6.40      0.00
    6   23   25     -1.10      0.00
    0    7   25      0.75      0.00
    7    8   25    -10.50      0.00
    7   10   25     -7.61      0.00
    7   12   25      3.26      0.00
    7   14   25     11.91      0.00
    7   16   25     -3.71      0.00
    7   18   25      1.20      0.00
    7   20   25     -0.56      0.00
    7   22   25     -2.75      0.00
    7   24   25     -5.54      0.00
    8    9   25     -6.85      0.00
    8   11   25     -8.82      0.00
    8   13   25     -6.32      0.00
    8   15   25     -5.95      0.00
    8   17   25     14.20      0.00
    8   19   25      0.28      0.00
    8   21   25     -9.36      0.00
    8   23   25     -8.43      0.00
    0    9   25     -4.23      0.00
    9   10   25     -2.76      0.00
    9   12   25     -2.04      0.00
    9   14   25     -4.27      0.00
    9   16   25      5.65      0.00
    9   18   25     -3.94      0.00
    9   20   25      7.51      0.00
    9   22   25     -4.48      0.00
    9   24   25     -5.27      0.00
   10   11   25     -1.73      0.00
   10   13   25     -5.64      0.00
   10   15   25     11.04      0.00
   10   17   25    -10.26      0.00
   10   19   25     -7.22      0.00
   10   21   25      4.74      0.00
   10   23   25      2.31      0.00
    0   11   25     -6.12      0.00
   11   12   25     -8.31      0.00
   11   14   25      6.27      0.00
   11   16   25      2.61      0.00
   11   18   25     -5.22      0.00
   11   20   25      1.47      0.00
   11   22   25     -2.62      0.00
   11   24   25     -4.98      0.00
   12   13   25     -0.64      0.00
   12   15   25     -1.41      0.00
   12   17   25      2.24      0.00
   12   19   25     -1.14      0.00
   12   21   25      2.99      0.00
   12   23   25    -12.79      0.00
    0   13   25     -5.66      0.00
   13   14   25     -4.20      0.00
   13   16   25     -6.74      0.00
   13   18   25      3.35      0.00
   13   20   25      4.57      0.00
   13   22   25     13.62      0.00
   13   24   25     -0.57      0.00
   14   15   25      4.73      0.00
   14   17   25      0.99      0.00
   14   19   25     -1.87      0.00
   14   21   25      0.76      0.00
   14   23   25     -6.17      0.00
    0   15   25     -2.37      0.00
   15   16   25    -11.93      0.00
   15   18   25      2.69      0.00
   15   20   25     -7.55      0.00
   15   22   25     -5.94      0.00
   15   24   25      8.42      0.00
   16   17   25     10.00      0.00
   16   19   25     -0.23      0.00
   16   21   25     -8.68      0.00
   16   23   25    -13.65      0.00
    0   17   25     -2.87      0.00
   17   18   25     -6.14      0.00
   17   20   25     -0.65      0.00
   17   22   25     -7.40      0.00
   17   24   25     -0.61      0.00
   18   19   25      2.87      0.00
   18   21   25      2.84      0.00
   18   23   25      0.79      0.00
    0   19   25    -12.23      0.00
   19   20   25     -3.34      0.00
   19   22   25      0.17      0.00
   19   24   25     -3.18      0.00
   20   21   25      2.06      0.00
   20   23   25      7.25      0.00
    0   21   25     10.13      0.00
   21   22   25     -4.63      0.00
   21   24   25      4.83      0.00
   22   23   25     -3.07      0.00
    0   23   25      0.90      0.00
   23   24   25     -1.88      0.00
    0   25   25      7.97      0.00
    2   25   25    -10.19      0.00
    4   25   25      3.32      0.00
    6   25   25      2.15      0.00
    8   25   25     -6.00      0.00
   10   25   25    -13.53      0.00
   12   25   25      4.10      0.00
   14   25   25     -1.07      0.00
   16   25   25     17.25      0.00
   18   25   25    -10.77      0.00
   20   25   25      8.63      0.00
   22   25   25      8.25      0.00
   24   25   25     -8.01      0.00
    0    0   26     24.26      0.00
    1    1   26      4.60      0.00
    1    3   26     -8.15      0.00
    1    5   26     -1.26      0.00
    1    7   26      3.78      0.00
    1    9   26     -1.83      0.00
    1   11   26     -1.55      0.00
    1   13   26     -1.85      0.00
    1   15   26     13.10      0.00
    1   17   26      2.04      0.00
    1   19   26     -7.21      0.00
    1   21   26      1.36      0.00
    1   23   26     -5.20      0.00
    1   25   26     -7.17      0.00
    0    2   26      5.55      0.00
    2    2   26    -10.68      0.00
    2    4   26     23.67      0.00
    2    6   26    -17.23      0.00
    2    8   26      1.09      0.00
    2   10   26     -0.63      0.00
    2   12   26     11.01      0.00
    2   14   26     -8.77      0.00
    2   16   26    -11.73      0.00
    2   18   26      7.07      0.00
    2   20   26      3.04      0.00
    2   22   26    -10.97      0.00
    2   24   26     -5.31      0.00
    3    3   26     -8.45      0.00
    3    5   26     -0.74      0.00
    3    7   26      0.22      0.00
    3    9   26      2.91      0.00
    3   11   26      5.96      0.00
    3   13   26      6.65      0.00
    3   15   26     -4.58      0.00
    3   17   26     -6.06      0.00
    3   19   26      2.12      0.00
    3   21   26      5.66      0.00
    3   23   26      1.07      0.00
    3   25   26      4.79      0.00
    0    4   26     14.19      0.00
    4    4   26     -8.26      0.00
    4    6   26     -2.45      0.00
    4    8   26     10.31      0.00
    4   10   26      2.59      0.00
    4   12   26     -1.20      0.00
    4   14   26      7.51      0.00
    4   16   26      7.24      0.00
    4   18   26     -1.52      0.00
    4   20   26      0.47      0.00
    4   22   26     13.72      0.00
    4   24   26     -0.08      0.00
    5    5   26      9.40      0.00
    5    7   26      4.01      0.00
    5    9   26      5.54      0.00
    5   11   26     -0.61      0.00
    5   13   26     -0.05      0.00
    5   15   26     -1.26      0.00
    5   17   26     -3.17      0.00
    5   19   26     -1.84      0.00
    5   21   26      0.98      0.00
    5   23   26      4.07      0.00
    5   25   26      1.16      0.00
    0    6   26     14.58      0.00
    6    6   26    -10.60      0.00
    6    8   26     -1.08      0.00
    6   10   26      4.67      0.00
    6   12   26      1.11      0.00
    6   14   26      3.51      0.00
    6   16   26      3.29      0.00
    6   18   26     -3.03      0.00
    6   20   26      5.04      0.00
    6   22   26     -3.80      0.00
    6   24   26     -0.93      0.00
    7    7   26     22.64      0.00
    7    9   26     -9.35      0.00
    7   11   26     -4.34      0.00
    7   13   26      5.76      0.00
    7   15   26      3.19      0.00
    7   17   26      1.71      0.00
    7   19   26      1.06      0.00
    7   21   26      1.46      0.00
    7   23   26    -10.27      0.00
    7   25   26      3.25      0.00
    0    8   26     -4.20      0.00
    8    8   26     14.10      0.00
    8   10   26      2.88      0.00
    8   12   26      7.77      0.00
    8   14   26      9.94      0.00
    8   16   26      9.93      0.00
    8   18   26      2.47      0.00
    8   20   26     10.35      0.00
    8   22   26      5.12      0.00
    8   24   26      8.99      0.00
    9    9   26     -2.34      0.00
    9   11   26     -5.60      0.00
    9   13   26     -8.04      0.00
    9   15   26     -6.11      0.00
    9   17   26      3.31      0.00
    9   19   26     -4.54      0.00
    9   21   26     -1.06      0.00
    9   23   26      5.89      0.00
    9   25   26      9.02      0.00
    0   10   26     -9.51      0.00
   10   10   26    -18.02      0.00
   10   12   26      3.81      0.00
   10   14   26      1.79      0.00
   10   16   26     -0.46      0.00
   10   18   26      5.70      0.00
   10   20   26     -3.40      0.00
   10   22   26     -9.25      0.00
   10   24   26      6.72      0.00
   11   11   26      6.76      0.00
   11   13   26      5.18      0.00
   11   15   26     13.03      0.00
   11   17   26      4.61      0.00
   11   19   26     -0.38      0.00
   11   21   26      6.62      0.00
   11   23   26      1.69      0.00
   11   25   26      3.94      0.00
    0   12   26     10.55      0.00
   12   12   26     -1.69      0.00
   12   14   26      1.23      0.00
   12   16   26     -5.45      0.00
   12   18   26      9.68      0.00
   12   20   26    -15.52      0.00
   12   22   26      0.51      0.00
   12   24   26      0.29      0.00
   13   13   26      1.74      0.00
   13   15   26      4.53      0.00
   13   17   26     14.16      0.00
   13   19   26      8.09      0.00
   13   21   26     -3.41      0.00
   13   23   26     -0.37      0.00
   13   25   26     -1.89      0.00
    0   14   26     16.21      0.00
   14   14   26     15.91      0.00
   14   16   26     -2.97      0.00
   14   18   26      5.55      0.00
   14   20   26     -3.35      0.00
   14   22   26      7.49      0.00
   14   24   26     -4.03      0.00
   15   15   26     -2.07      0.00
   15   17   26     -6.26      0.00
   15   19   26     -5.95      0.00
   15   21   26     -2.51      0.00
   15   23   26      6.12      0.00
   15   25   26      2.52      0.00
    0   16   26     -5.94      0.00
   16   16   26      3.31      0.00
   16   18   26     -0.26      0.00
   16   20   26      4.54      0.00
   16   22   26     -4.08      0.00
   16   24   26      7.67      0.00
   17   17   26     11.26      0.00
   17   19   26     -2.79      0.00
   17   21   26     -7.77      0.00
   17   23   26      3.82      0.00
   17   25   26     -1.20      0.00
    0   18   26     21.98      0.00
   18   18   26    -14.90      0.00
   18   20   26      0.77      0.00
   18   22   26     -3.52      0.00
   18   24   26     12.98      0.00
   19   19   26     -1.98      0.00
   19   21   26      6.77      0.00
   19   23   26     14.39      0.00
   19   25   26    -10.07      0.00
    0   20   26    -16.86      0.00
   20   20   26     -8.91      0.00
   20   22   26      0.53      0.00
   20   24   26      1.92      0.00
   21   21   26      1.25      0.00
   21   23   26     -1.11      0.00
   21   25   26      1.44      0.00
    0   22   26      4.61      0.00
   22   22   26      9.40      0.00
   22   24   26     -7.55      0.00
   23   23   26      2.50      0.00
   23   25   26     -5.67      0.00
    0   24   26      5.80      0.00
   24   24   26     24.32      0.00
    0   26   26      1.42      0.00
    2   26   26     25.47      0.00
    4   26   26      0.94      0.00
    6   26   26     -1.16      0.00
    8   26   26      5.98      0.00
   10   26   26      8.17      0.00
   12   26   26     -8.94      0.00
   14   26   26     -1.18      0.00
   16   26   26      1.65      0.00
   18   26   26      3.00      0.00
   20   26   26     13.10      0.00
   22   26   26     -5.93      0.00
    0    1   27     -4.85      0.00
    1    2   27      0.95      0.00
    1    4   27      7.45      0.00
    1    6   27    -16.80      0.00
    1    8   27      4.05      0.00
    1   10   27     -8.11      0.00
    1   12   27     -1.26      0.00
    1   14   27    -13.77      0.00
    1   16   27     -2.01      0.00
    1   18   27      2.19      0.00
    1   20   27      0.47      0.00
    1   22   27     -5.39      0.00
    1   24   27     -0.17      0.00
    1   26   27     -0.62      0.00
    2    3   27     -8.23      0.00
    2    5   27     -7.67      0.00
    2    7   27    -10.34      0.00
    2    9   27     -2.78      0.00
    2   11   27     -0.31      0.00
    2   13   27     -9.32      0.00
    2   15   27    -10.84      0.00
    2   17   27      3.55      0.00
    2   19   27      0.04      0.00
    2   21   27     -0.46      0.00
    2   23   27    -10.22      0.00
    2   25   27     -7.49      0.00
    0    3   27     12.29      0.00
    3    4   27      1.83      0.00
    3    6   27      1.76      0.00
    3    8   27      9.17      0.00
    3   10   27     -6.19      0.00
    3   12   27      3.56      0.00
    3   14   27     -4.60      0.00
    3   16   27     -4.27      0.00
    3   18   27     -4.48      0.00
    3   20   27      3.49      0.00
    3   22   27      0.31      0.00
    3   24   27      3.40      0.00
    3   26   27     -0.05      0.00
    4    5   27      9.69      0.00
    4    7   27      8.92      0.00
    4    9   27     -2.63      0.00
    4   11   27     -6.36      0.00
    4   13   27      2.96      0.00
    4   15   27     -3.12      0.00
    4   17   27     -1.03      0.00
    4   19   27     -3.48      0.00
    4   21   27     -9.36      0.00
    4   23   27     -1.65      0.00
    4   25   27    -13.50      0.00
    0    5   27     -5.46      0.00
    5    6   27     -1.31      0.00
    5    8   27     -3.96      0.00
    5   10   27      0.16      0.00
    5   12   27     -4.62      0.00
    5   14   27     -0.92      0.00
    5   16   27     -4.24      0.00
    5   18   27     -3.84      0.00
    5   20   27      6.95      0.00
    5   22   27     -9.62      0.00
    5   24   27     -0.77      0.00
    5   26   27     -3.53      0.00
    6    7   27     -4.60      0.00
    6    9   27     -8.61      0.00
    6   11   27      7.51      0.00
    6   13   27      0.84      0.00
    6   15   27     -0.39      0.00
    6   17   27      2.73      0.00
    6   19   27      4.49      0.00
    6   21   27     -6.56      0.00
    6   23   27     -2.22      0.00
    6   25   27     -3.57      0.00
    0    7   27     12.00      0.00
    7    8   27      0.55      0.00
    7   10   27      6.25      0.00
    7   12   27     -8.28      0.00
    7   14   27     -8.21      0.00
    7   16   27      6.28      0.00
    7   18   27     -7.68      0.00
    7   20   27      1.29      0.00
    7   22   27      3.94      0.00
    7   24   27     11.47      0.00
    7   26   27      6.84      0.00
    8    9   27      3.74      0.00
    8   11   27     -2.14      0.00
    8   13   27      6.35      0.00
    8   15   27     -1.21      0.00
    8   17   27     -6.41      0.00
    8   19   27     -2.81      0.00
    8   21   27      3.62      0.00
    8   23   27     -9.07      0.00
    8   25   27      0.48      0.00
    0    9   27      0.89      0.00
    9   10   27      0.53      0.00
    9   12   27      0.96      0.00
    9   14   27      4.32      0.00
    9   16   27     -2.97      0.00
    9   18   27     -5.02      0.00
    9   20   27     -1.72      0.00
    9   22   27     -1.42      0.00
    9   24   27      1.12      0.00
    9   26   27     -8.76      0.00
   10   11   27      1.89      0.00
   10   13   27      1.52      0.00
   10   15   27     -2.69      0.00
   10   17   27     -2.75      0.00
   10   19   27      3.04      0.00
   10   21   27     -1.14      0.00
   10   23   27      0.09      0.00
   10   25   27     -3.17      0.00
    0   11   27     -7.26      0.00
   11   12   27      2.62      0.00
   11   14   27      1.68      0.00
   11   16   27     -8.08      0.00
   11   18   27      7.95      0.00
   11   20   27      9.93      0.00
   11   22   27     -3.58      0.00
   11   24   27     -0.71      0.00
   11   26   27      2.38      0.00
   12   13   27      1.63      0.00
   12   15   27      3.18      0.00
   12   17   27      3.01      0.00
   12   19   27      1.40      0.00
   12   21   27      8.30      0.00
   12   23   27      2.13      0.00
   12   25   27     -2.23      0.00
    0   13   27      6.78      0.00
   13   14   27     -4.76      0.00
   13   16   27     -1.57      0.00
   13   18   27      9.67      0.00
   13   20   27      4.73      0.00
   13   22   27     -3.37      0.00
   13   24   27     -3.04      0.00
   13   26   27     -1.26      0.00
   14   15   27      9.90      0.00
   14   17   27     -9.60      0.00
   14   19   27     -3.78      0.00
   14   21   27     -7.02      0.00
   14   23   27      0.70      0.00
   14   25   27      4.14      0.00
    0   15   27      9.01      0.00
   15   16   27     -7.66      0.00
   15   18   27      1.01      0.00
   15   20   27      3.51      0.00
   15   22   27      7.13      0.00
   15   24   27     -5.65      0.00
   15   26   27      2.54      0.00
   16   17   27      0.77      0.00
   16   19   27     -2.19      0.00
   16   21   27     -0.07      0.00
   16   23   27     -2.79      0.00
   16   25   27      0.46      0.00
    0   17   27      3.75      0.00
   17   18   27      3.34      0.00
   17   20   27    -13.13      0.00
   17   22   27     -2.62      0.00
   17   24   27     -2.41      0.00
   17   26   27     -0.73      0.00
   18   19   27     10.25      0.00
   18   21   27      0.03      0.00
   18   23   27      5.36      0.00
   18   25   27     -0.11      0.00
    0   19   27    -10.68      0.00
   19   20   27     -3.95      0.00
   19   22   27      2.60      0.00
   19   24   27     -4.92      0.00
   19   26   27      2.40      0.00
   20   21   27     -6.15      0.00
   20   23   27      4.61      0.00
   20   25   27     -5.20      0.00
    0   21   27     15.65      0.00
   21   22   27     -2.40      0.00
   21   24   27     -4.61      0.00
   21   26   27     -4.07      0.00
   22   23   27     -5.94      0.00
   22   25   27     11.06      0.00
    0   23   27     18.45      0.00
   23   24   27      5.05      0.00
    0   25   27     13.57      0.00
    0   27   27    -11.82      0.00
    2   27   27     -4.36      0.00
    4   27   27     -8.44      0.00
    6   27   27      6.38      0.00
    8   27   27    -12.89      0.00
   10   27   27      7.55      0.00
   12   27   27     -9.51      0.00
   14   27   27     -6.33      0.00
   16   27   27     -3.79      0.00
   18   27   27     -0.61      0.00
   20   27   27     -1.89      0.00
    0    0   28      6.71      0.00
    1    1   28     25.44      0.00
    1    3   28     13.50      0.00
    1    5   28     -3.18      0.00
    1    7   28      2.13      0.00
    1    9   28      5.63      0.00
    1   11   28     -5.52      0.00
    1   13   28     -3.06      0.00
    1   15   28     -3.23      0.00
    1   17   28     -1.97      0.00
    1   19   28      2.37      0.00
    1   21   28      0.98      0.00
    1   23   28     -4.36      0.00
    1   25   28     -2.91      0.00
    1   27   28     -5.34      0.00
    0    2   28    -18.34      0.00
    2    2   28    -12.80      0.00
    2    4   28      5.99      0.00
    2    6   28     11.98      0.00
    2    8   28      0.73      0.00
    2   10   28    -14.97      0.00
    2   12   28     -7.75      0.00
    2   14   28     -6.95      0.00
    2   16   28     -1.19      0.00
    2   18   28      3.48      0.00
    2   20   28     -2.66      0.00
    2   22   28     -1.17      0.00
    2   24   28      1.10      0.00
    2   26   28     -3.56      0.00
    3    3   28      1.43      0.00
    3    5   28    -13.04      0.00
    3    7   28      3.37      0.00
    3    9   28      1.94      0.00
    3   11   28     10.33      0.00
    3   13   28     -3.98      0.00
    3   15   28      0.73      0.00
    3   17   28      2.28      0.00
    3   19   28      7.28      0.00
    3   21   28     -1.90      0.00
    3   23   28     -2.01      0.00
    3   25   28      1.52      0.00
    3   27   28      9.21      0.00
    0    4   28     13.30      0.00
    4    4   28     -0.87      0.00
    4    6   28      2.81      0.00
    4    8   28      5.21      0.00
    4   10   28    -21.35      0.00
    4   12   28      6.36      0.00
    4   14   28      2.56      0.00
    4   16   28     -6.59      0.00
    4   18   28      7.65      0.00
    4   20   28     -2.36      0.00
    4   22   28     -0.44      0.00
    4   24   28      2.41      0.00
    4   26   28     10.92      0.00
    5    5   28     -2.37      0.00
    5    7   28     -2.77      0.00
    5    9   28      5.61      0.00
    5   11   28     -1.89      0.00
    5   13   28     -2.90      0.00
    5   15   28      0.11      0.00
    5   17   28      4.29      0.00
    5   19   28     -0.70      0.00
    5   21   28      0.54      0.00
    5   23   28      0.16      0.00
    5   25   28     -8.32      0.00
    5   27   28     -7.47      0.00
    0    6   28      4.05      0.00
    6    6   28      6.74      0.00
    6    8   28      7.21      0.00
    6   10   28     -5.05      0.00
    6   12   28     -2.60      0.00
    6   14   28      2.07      0.00
    6   16   28    -12.75      0.00
    6   18   28      4.36      0.00
    6   20   28     -4.12      0.00
    6   22   28      3.21      0.00
    6   24   28     11.86      0.00
    6   26   28     -1.06      0.00
    7    7   28     10.51      0.00
    7    9   28     -3.37      0.00
    7   11   28      2.17      0.00
    7   13   28     -6.80      0.00
    7   15   28      2.09      0.00
    7   17   28      0.16      0.00
    7   19   28      4.46      0.00
    7   21   28     -0.67      0.00
    7   23   28     -0.16      0.00
    7   25   28      6.97      0.00
    7   27   28     -7.54      0.00
    0    8   28      5.25      0.00
    8    8   28     -0.72      0.00
    8   10   28     -4.88      0.00
    8   12   28      1.65      0.00
    8   14   28     -4.95      0.00
    8   16   28     -4.62      0.00
    8   18   28      3.20      0.00
    8   20   28     -1.07      0.00
    8   22   28      1.74      0.00
    8   24   28      0.40      0.00
    8   26   28     -2.30      0.00
    9    9   28     14.21      0.00
    9   11   28     -2.30      0.00
    9   13   28      2.20      0.00
    9   15   28     -3.70      0.00
    9   17   28     -2.83      0.00
    9   19   28     -6.13      0.00
    9   21   28      0.04      0.00
    9   23   28     -3.53      0.00
    9   25   28      1.57      0.00
    9   27   28     -4.55      0.00
    0   10   28     -5.18      0.00
   10   10   28      1.16      0.00
   10   12   28     -0.27      0.00
   10   14   28     10.62      0.00
   10   16   28      1.24      0.00
   10   18   28     10.97      0.00
   10   20   28      4.49      0.00
   10   22   28     -0.74      0.00
   10   24   28      8.18      0.00
   10   26   28      9.62      0.00
   11   11   28      3.60      0.00
   11   13   28     -9.54      0.00
   11   15   28      0.31      0.00
   11   17   28     -7.48      0.00
   11   19   28      0.74      0.00
   11   21   28     -0.80      0.00
   11   23   28     14.06      0.00
   11   25   28     -6.18      0.00
   11   27   28      5.83      0.00
    0   12   28      3.93      0.00
   12   12   28     -1.13      0.00
   12   14   28      0.06      0.00
   12   16   28      3.51      0.00
   12   18   28     -0.12      0.00
   12   20   28     -9.04      0.00
   12   22   28     -2.27      0.00
   12   24   28      7.51      0.00
   12   26   28     -8.81      0.00
   13   13   28      5.74      0.00
   13   15   28    -11.18      0.00
   13   17   28      7.87      0.00
   13   19   28      1.76      0.00
   13   21   28      5.11      0.00
   13   23   28     -3.42      0.00
   13   25   28      0.80      0.00
   13   27   28      0.94      0.00
    0   14   28     -1.01      0.00
   14   14   28     -4.03      0.00
   14   16   28     -1.35      0.00
   14   18   28      6.82      0.00
   14   20   28     -3.54      0.00
   14   22   28     -6.45      0.00
   14   24   28      2.70      0.00
   14   26   28      4.88      0.00
   15   15   28      6.89      0.00
   15   17   28     -9.88      0.00
   15   19   28      2.52      0.00
   15   21   28     -0.75      0.00
   15   23   28     -9.24      0.00
   15   25   28     -5.41      0.00
   15   27   28      0.71      0.00
    0   16   28      2.61      0.00
   16   16   28      4.14      0.00
   16   18   28     -3.27      0.00
   16   20   28     -2.64      0.00
   16   22   28     10.54      0.00
   16   24   28      1.66      0.00
   16   26   28      0.12      0.00
   17   17   28     -1.63      0.00
   17   19   28    -10.40      0.00
   17   21   28     -2.05      0.00
   17   23   28     -0.32      0.00
   17   25   28      1.81      0.00
   17   27   28      0.90      0.00
    0   18   28     -9.10      0.00
   18   18   28      2.51      0.00
   18   20   28      4.77      0.00
   18   22   28      3.96      0.00
   18   24   28      1.52      0.00
   18   26   28     -3.05      0.00
   19   19   28     13.39      0.00
   19   21   28     -1.76      0.00
   19   23   28      3.27      0.00
   19   25   28      2.10      0.00
   19   27   28     -5.67      0.00
    0   20   28    -22.76      0.00
   20   20   28      8.94      0.00
   20   22   28     -5.06      0.00
   20   24   28      3.46      0.00
   20   26   28     -7.84      0.00
   21   21   28      4.73      0.00
   21   23   28      5.27      0.00
   21   25   28      6.38      0.00
    0   22   28     -4.83      0.00
   22   22   28      5.24      0.00
   22   24   28     -8.09      0.00
   23   23   28      1.32      0.00
    0   24   28     -6.91      0.00
    0   26   28      1.05      0.00
    0   28   28     12.88      0.00
    2   28   28     -6.27      0.00
    4   28   28     10.80      0.00
    6   28   28     -9.09      0.00
    8   28   28      2.43      0.00
   10   28   28      4.78      0.00
   12   28   28     -4.38      0.00
   14   28   28      2.56      0.00
   16   28   28      8.25      0.00
   18   28   28     -1.45      0.00
    0    1   29     13.78      0.00
    1    2   29    -12.17      0.00
    1    4   29      7.14      0.00
    1    6   29    -10.47      0.00
    1    8   29      4.15      0.00
    1   10   29     -7.18      0.00
    1   12   29      6.94      0.00
    1   14   29      2.02      0.00
    1   16   29     -2.88      0.00
    1   18   29     -3.87      0.00
    1   20   29     -4.17      0.00
    1   22   29     -0.05      0.00
    1   24   29      6.41      0.00
    1   26   29      2.94      0.00
    1   28   29      2.22      0.00
    2    3   29     -8.31      0.00
    2    5   29      8.43      0.00
    2    7   29     -1.50      0.00
    2    9   29     -3.30      0.00
    2   11   29     -1.18      0.00
    2   13   29     -7.53      0.00
    2   15   29      2.07      0.00
    2   17   29      2.52      0.00
    2   19   29     -9.84      0.00
    2   21   29     -4.44      0.00
    2   23   29      2.09      0.00
    2   25   29      2.31      0.00
    2   27   29     -3.09      0.00
    0    3   29      8.75      0.00
    3    4   29      9.98      0.00
    3    6   29     -3.54      0.00
    3    8   29     -5.23      0.00
    3   10   29     -4.41      0.00
    3   12   29      1.53      0.00
    3   14   29     -1.91      0.00
    3   16   29      5.50      0.00
    3   18   29      2.88      0.00
    3   20   29     -1.09      0.00
    3   22   29     -1.97      0.00
    3   24   29     -8.38      0.00
    3   26   29      1.16      0.00
    3   28   29      7.10      0.00
    4    5   29     10.90      0.00
    4    7   29      3.82      0.00
    4    9   29     -5.17      0.00
    4   11   29      7.84      0.00
    4   13   29      0.19      0.00
    4   15   29     16.44      0.00
    4   17   29     -0.09      0.00
    4   19   29     11.50      0.00
    4   21   29     -2.74      0.00
    4   23   29     -3.00      0.00
    4   25   29     -1.52      0.00
    4   27   29      5.94      0.00
    0    5   29      0.05      0.00
    5    6   29    -10.59      0.00
    5    8   29      7.59      0.00
    5   10   29      3.92      0.00
    5   12   29     -0.01      0.00
    5   14   29     -3.05      0.00
    5   16   29     -9.01      0.00
    5   18   29     12.76      0.00
    5   20   29     -5.69      0.00
    5   22   29      5.72      0.00
    5   24   29      8.42      0.00
    5   26   29     -1.24      0.00
    5   28   29     -1.50      0.00
    6    7   29      0.31      0.00
    6    9   29      0.29      0.00
    6   11   29      0.23      0.00
    6   13   29      0.88      0.00
    6   15   29     -5.11      0.00
    6   17   29     -7.45      0.00
    6   19   29      0.83      0.00
    6   21   29      3.62      0.00
    6   23   29     -2.53      0.00
    6   25   29      1.24      0.00
    6   27   29    -10.83      0.00
    0    7   29     10.51      0.00
    7    8   29      5.52      0.00
    7   10   29     -4.25      0.00
    7   12   29      3.21      0.00
    7   14   29    -10.79      0.00
    7   16   29      5.73      0.00
    7   18   29      8.17      0.00
    7   20   29     -1.46      0.00
    7   22   29     -8.48      0.00
    7   24   29     -3.51      0.00
    7   26   29     -8.89      0.00
    7   28   29     -4.42      0.00
    8    9   29     -6.77      0.00
    8   11   29      2.75      0.00
    8   13   29     -2.16      0.00
    8   15   29      4.97      0.00
    8   17   29      3.36      0.00
    8   19   29      5.64      0.00
    8   21   29      3.48      0.00
    8   23   29     -9.58      0.00
    8   25   29     -1.91      0.00
    8   27   29    -16.68      0.00
    0    9   29     13.88      0.00
    9   10   29      5.28      0.00
    9   12   29     -5.62      0.00
    9   14   29      3.60      0.00
    9   16   29    -11.47      0.00
    9   18   29     -1.73      0.00
    9   20   29     -2.60      0.00
    9   22   29     -4.05      0.00
    9   24   29      0.70      0.00
    9   26   29      1.70      0.00
    9   28   29     -3.62      0.00
   10   11   29      9.09      0.00
   10   13   29     -7.04      0.00
   10   15   29     -7.38      0.00
   10   17   29      5.05      0.00
   10   19   29     -8.19      0.00
   10   21   29     -5.73      0.00
   10   23   29     -0.96      0.00
   10   25   29      1.28      0.00
   10   27   29     -0.17      0.00
    0   11   29     -5.17      0.00
   11   12   29     -0.54      0.00
   11   14   29     -3.08      0.00
   11   16   29     -6.11      0.00
   11   18   29     -5.68      0.00
   11   20   29      0.71      0.00
   11   22   29     -1.74      0.00
   11   24   29      4.54      0.00
   11   26   29      2.09      0.00
   11   28   29     -0.26      0.00
   12   13   29     -0.06      0.00
   12   15   29     -1.60      0.00
   12   17   29      2.62      0.00
   12   19   29      2.68      0.00
   12   21   29     -0.22      0.00
   12   23   29      6.15      0.00
   12   25   29     -8.69      0.00
   12   27   29     -2.35      0.00
    0   13   29      1.82      0.00
   13   14   29      7.39      0.00
   13   16   29     -7.48      0.00
   13   18   29      6.17      0.00
   13   20   29      0.60      0.00
   13   22   29      8.00      0.00
   13   24   29      9.85      0.00
   13   26   29      0.60      0.00
   13   28   29      1.98      0.00
   14   15   29     -0.95      0.00
   14   17   29     -3.19      0.00
   14   19   29      2.30      0.00
   14   21   29     -2.44      0.00
   14   23   29     -0.01      0.00
   14   25   29     -3.99      0.00
   14   27   29     -8.96      0.00
    0   15   29      2.38      0.00
   15   16   29      4.36      0.00
   15   18   29     -2.69      0.00
   15   20   29     -0.49      0.00
   15   22   29     -2.19      0.00
   15   24   29     -3.19      0.00
   15   26   29      2.49      0.00
   15   28   29     -0.90      0.00
   16   17   29      3.73      0.00
   16   19   29     -3.25      0.00
   16   21   29     -4.29      0.00
   16   23   29     -0.38      0.00
   16   25   29     -0.65      0.00
   16   27   29      4.80      0.00
    0   17   29    -19.55      0.00
   17   18   29      3.57      0.00
   17   20   29    -16.38      0.00
   17   22   29     -5.07      0.00
   17   24   29      1.38      0.00
   17   26   29      5.53      0.00
   18   19   29     -5.24      0.00
   18   21   29      4.48      0.00
   18   23   29     -1.00      0.00
   18   25   29      3.95      0.00
   18   27   29     -1.40      0.00
    0   19   29      3.95      0.00
   19   20   29      0.44      0.00
   19   22   29      9.25      0.00
   19   24   29     -5.90      0.00
   19   26   29      7.08      0.00
   20   21   29     -0.02      0.00
   20   23   29     -5.34      0.00
   20   25   29      4.81      0.00
    0   21   29     -6.23      0.00
   21   22   29      2.93      0.00
   21   24   29      6.28      0.00
   22   23   29     -3.26      0.00
    0   23   29      8.08      0.00
    0   25   29     -8.38      0.00
    0   27   29     -1.48      0.00
    0   29   29     19.06      0.00
    2   29   29     -3.17      0.00
    4   29   29     15.28      0.00
    6   29   29     11.20      0.00
    8   29   29     18.16      0.00
   10   29   29    -10.40      0.00
   12   29   29     -1.92      0.00
   14   29   29     -6.25      0.00
    0    0   30     34.51      0.00
    1    1   30    -35.46      0.00
    1    3   30    -15.97      0.00
    1    5   30      7.26      0.00
    1    7   30      7.36      0.00
    1    9   30     -0.69      0.00
    1   11   30      2.16      0.00
    1   13   30      1.69      0.00
    1   15   30      5.24      0.00
    1   17   30      2.63      0.00
    1   19   30      7.63      0.00
    1   21   30     11.33      0.00
    1   23   30      5.15      0.00
    1   25   30     -3.34      0.00
    1   27   30    -10.48      0.00
    1   29   30    -10.24      0.00
    0    2   30     -5.69      0.00
    2    2   30      0.63      0.00
    2    4   30     -3.88      0.00
    2    6   30     -8.34      0.00
    2    8   30      2.02      0.00
    2   10   30      4.36      0.00
    2   12   30     -8.10      0.00
    2   14   30     -2.56      0.00
    2   16   30    -12.62      0.00
    2   18   30     -2.97      0.00
    2   20   30     -9.71      0.00
    2   22   30     -0.44      0.00
    2   24   30      4.22      0.00
    2   26   30    -13.64      0.00
    2   28   30     14.66      0.00
    3    3   30     -0.81      0.00
    3    5   30      7.46      0.00
    3    7   30     13.12      0.00
    3    9   30     -1.28      0.00
    3   11   30      1.10      0.00
    3   13   30     -2.38      0.00
    3   15   30      1.95      0.00
    3   17   30     -7.17      0.00
    3   19   30     -0.74      0.00
    3   21   30     -3.16      0.00
    3   23   30      6.26      0.00
    3   25   30     -0.14      0.00
    3   27   30      0.59      0.00
    3   29   30    -10.63      0.00
    0    4   30      7.05      0.00
    4    4   30     -2.05      0.00
    4    6   30    -12.29      0.00
    4    8   30      2.19      0.00
    4   10   30    -20.02      0.00
    4   12   30     -2.04      0.00
    4   14   30     -2.25      0.00
    4   16   30      9.13      0.00
    4   18   30      0.01      0.00
    4   20   30      4.03      0.00
    4   22   30      1.83      0.00
    4   24   30      6.95      0.00
    4   26   30      4.44      0.00
    4   28   30      2.78      0.00
    5    5   30      8.27      0.00
    5    7   30     -0.37      0.00
    5    9   30     -7.20      0.00
    5   11   30      3.86      0.00
    5   13   30      0.00      0.00
    5   15   30     -2.86      0.00
    5   17   30     -4.40      0.00
    5   19   30      0.89      0.00
    5   21   30     -1.78      0.00
    5   23   30     -2.20      0.00
    5   25   30     -6.15      0.00
    5   27   30     -2.44      0.00
    5   29   30     -6.73      0.00
    0    6   30     -6.10      0.00
    6    6   30     -6.73      0.00
    6    8   30      1.35      0.00
    6   10   30      3.39      0.00
    6   12   30      5.28      0.00
    6   14   30     -0.17      0.00
    6   16   30      1.27      0.00
    6   18   30      4.95      0.00
    6   20   30      0.50      0.00
    6   22   30     -9.18      0.00
    6   24   30     -1.40      0.00
    6   26   30      0.98      0.00
    6   28   30    -12.09      0.00
    7    7   30     -2.25      0.00
    7    9   30      2.76      0.00
    7   11   30     -0.78      0.00
    7   13   30      0.84      0.00
    7   15   30      4.53      0.00
    7   17   30     -3.22      0.00
    7   19   30      4.20      0.00
    7   21   30     -1.64      0.00
    7   23   30      4.08      0.00
    7   25   30     -7.45      0.00
    7   27   30     -2.79      0.00
    7   29   30     11.27      0.00
    0    8   30     18.38      0.00
    8    8   30      5.80      0.00
    8   10   30      0.20      0.00
    8   12   30     -1.21      0.00
    8   14   30     -2.57      0.00
    8   16   30     -0.23      0.00
    8   18   30     -5.56      0.00
    8   20   30     -2.19      0.00
    8   22   30     -3.90      0.00
    8   24   30     -2.28      0.00
    8   26   30     -4.35      0.00
    8   28   30    -10.14      0.00
    9    9   30      4.97      0.00
    9   11   30     -4.94      0.00
    9   13   30      4.23      0.00
    9   15   30     -8.39      0.00
    9   17   30      8.15      0.00
    9   19   30      3.54      0.00
    9   21   30      7.01      0.00
    9   23   30      5.59      0.00
    9   25   30      2.16      0.00
    9   27   30      5.05      0.00
    9   29   30     -5.73      0.00
    0   10   30      2.53      0.00
   10   10   30     10.32      0.00
   10   12   30     -0.85      0.00
   10   14   30      7.14      0.00
   10   16   30     -4.49      0.00
   10   18   30      7.23      0.00
   10   20   30     -4.73      0.00
   10   22   30      2.82      0.00
   10   24   30      1.81      0.00
   10   26   30      7.57      0.00
   10   28   30     -6.98      0.00
   11   11   30     -2.52      0.00
   11   13   30      0.55      0.00
   11   15   30     -1.59      0.00
   11   17   30      8.38      0.00
   11   19   30      3.05      0.00
   11   21   30     -0.19      0.00
   11   23   30     -1.68      0.00
   11   25   30    -11.92      0.00
   11   27   30      0.17      0.00
   11   29   30     -4.79      0.00
    0   12   30     -6.89      0.00
   12   12   30      4.70      0.00
   12   14   30     -1.49      0.00
   12   16   30      3.79      0.00
   12   18   30     -2.65      0.00
   12   20   30     -3.07      0.00
   12   22   30      2.60      0.00
   12   24   30      0.81      0.00
   12   26   30      3.00      0.00
   12   28   30      2.65      0.00
   13   13   30      3.92      0.00
   13   15   30      1.25      0.00
   13   17   30     -3.91      0.00
   13   19   30      4.62      0.00
   13   21   30     -3.00      0.00
   13   23   30     -1.89      0.00
   13   25   30      8.62      0.00
   13   27   30     -7.80      0.00
    0   14   30     -4.27      0.00
   14   14   30     -9.87      0.00
   14   16   30      3.29      0.00
   14   18   30      5.13      0.00
   14   20   30      1.87      0.00
   14   22   30     -3.49      0.00
   14   24   30      0.29      0.00
   14   26   30     15.33      0.00
   14   28   30     -7.88      0.00
   15   15   30     10.13      0.00
   15   17   30     -3.19      0.00
   15   19   30      2.74      0.00
   15   21   30      1.04      0.00
   15   23   30     -4.49      0.00
   15   25   30     -8.70      0.00
   15   27   30     10.83      0.00
    0   16   30     13.09      0.00
   16   16   30      1.41      0.00
   16   18   30     -3.14      0.00
   16   20   30      6.60      0.00
   16   22   30     -2.93      0.00
   16   24   30      2.89      0.00
   16   26   30     -7.18      0.00
   17   17   30      6.84      0.00
   17   19   30     -3.30      0.00
   17   21   30     -2.06      0.00
   17   23   30      0.76      0.00
   17   25   30      3.87      0.00
    0   18   30    -12.05      0.00
   18   18   30      2.62      0.00
   18   20   30     -3.29      0.00
   18   22   30     -3.90      0.00
   18   24   30     -6.52      0.00
   18   26   30     -5.71      0.00
   19   19   30     -8.03      0.00
   19   21   30      1.97      0.00
   19   23   30      0.63      0.00
   19   25   30      1.62      0.00
    0   20   30      8.36      0.00
   20   20   30      1.20      0.00
   20   22   30      5.93      0.00
   20   24   30     -0.91      0.00
   21   21   30     -2.43      0.00
   21   23   30     -3.82      0.00
    0   22   30      2.72      0.00
   22   22   30      7.01      0.00
    0   24   30      4.26      0.00
    0   26   30    -20.43      0.00
    0   28   30    -11.16      0.00
    0   30   30     27.45      0.00
    2   30   30    -41.43      0.00
    4   30   30      7.42      0.00
    6   30   30     10.43      0.00
    8   30   30      0.94      0.00
    0    1   31     10.89      0.00
    1    2   31     -7.13      0.00
    1    4   31      3.94      0.00
    1    6   31      6.28      0.00
    1    8   31     -0.36      0.00
    1   10   31      5.49      0.00
    1   12   31      1.94      0.00
    1   14   31     -3.35      0.00
    1   16   31     -1.64      0.00
    1   18   31     -2.26      0.00
    1   20   31     -3.74      0.00
    1   22   31     -0.46      0.00
    1   24   31     -0.54      0.00
    1   26   31      9.60      0.00
    1   28   31     -9.53      0.00
    1   30   31      1.13      0.00
    2    3   31      2.33      0.00
    2    5   31     -1.12      0.00
    2    7   31      7.60      0.00
    2    9   31     -2.72      0.00
    2   11   31     -1.44      0.00
    2   13   31     -0.67      0.00
    2   15   31      8.80      0.00
    2   17   31      0.99      0.00
    2   19   31      5.87      0.00
    2   21   31     -2.59      0.00
    2   23   31     -4.69      0.00
    2   25   31      2.56      0.00
    2   27   31     -3.57      0.00
    2   29   31     -8.35      0.00
    0    3   31     -0.15      0.00
    3    4   31    -11.76      0.00
    3    6   31     -4.65      0.00
    3    8   31     -2.43      0.00
    3   10   31      0.35      0.00
    3   12   31     -0.01      0.00
    3   14   31     -4.92      0.00
    3   16   31     -2.57      0.00
    3   18   31      3.00      0.00
    3   20   31     -1.45      0.00
    3   22   31     -2.67      0.00
    3   24   31      0.33      0.00
    3   26   31     -1.87      0.00
    3   28   31    -14.28      0.00
    3   30   31      0.56      0.00
    4    5   31     -9.32      0.00
    4    7   31     -8.32      0.00
    4    9   31     -0.73      0.00
    4   11   31      0.05      0.00
    4   13   31      0.05      0.00
    4   15   31      5.67      0.00
    4   17   31     -1.60      0.00
    4   19   31      1.41      0.00
    4   21   31     -5.02      0.00
    4   23   31      0.98      0.00
    4   25   31     12.89      0.00
    4   27   31      7.18      0.00
    4   29   31     -4.60      0.00
    0    5   31     -6.29      0.00
    5    6   31     -2.58      0.00
    5    8   31     -8.81      0.00
    5   10   31     -2.98      0.00
    5   12   31      3.42      0.00
    5   14   31     -7.54      0.00
    5   16   31      1.20      0.00
    5   18   31      2.90      0.00
    5   20   31      0.55      0.00
    5   22   31     -0.99      0.00
    5   24   31      4.57      0.00
    5   26   31      8.68      0.00
    5   28   31      1.74      0.00
    5   30   31      8.96      0.00
    6    7   31      2.12      0.00
    6    9   31      4.65      0.00
    6   11   31      1.39      0.00
    6   13   31      0.80      0.00
    6   15   31     -1.22      0.00
    6   17   31     -3.04      0.00
    6   19   31      1.51      0.00
    6   21   31      8.97      0.00
    6   23   31     -0.55      0.00
    6   25   31     -3.18      0.00
    6   27   31      3.15      0.00
    6   29   31    -10.84      0.00
    0    7   31     -4.75      0.00
    7    8   31    -12.65      0.00
    7   10   31      4.05      0.00
    7   12   31      1.58      0.00
    7   14   31     -1.83      0.00
    7   16   31     10.18      0.00
    7   18   31     -1.78      0.00
    7   20   31      5.15      0.00
    7   22   31      2.28      0.00
    7   24   31     -2.03      0.00
    7   26   31      1.83      0.00
    7   28   31     -6.44      0.00
    8    9   31      1.52      0.00
    8   11   31     -5.61      0.00
    8   13   31      0.11      0.00
    8   15   31     -4.33      0.00
    8   17   31      8.00      0.00
    8   19   31      3.92      0.00
    8   21   31     -5.51      0.00
    8   23   31      1.19      0.00
    8   25   31     -0.34      0.00
    8   27   31     12.98      0.00
    8   29   31     -5.21      0.00
    0    9   31    -23.38      0.00
    9   10   31     -1.37      0.00
    9   12   31     -1.62      0.00
    9   14   31      9.45      0.00
    9   16   31      0.44      0.00
    9   18   31     11.08      0.00
    9   20   31     -4.18      0.00
    9   22   31      0.64      0.00
    9   24   31    -10.09      0.00
    9   26   31      0.86      0.00
    9   28   31     -5.47      0.00
   10   11   31     -0.93      0.00
   10   13   31      0.60      0.00
   10   15   31     -6.41      0.00
   10   17   31     -4.87      0.00
   10   19   31      1.32      0.00
   10   21   31      4.57      0.00
   10   23   31     -2.02      0.00
   10   25   31     -3.64      0.00
   10   27   31     -6.81      0.00
    0   11   31      4.48      0.00
   11   12   31      5.40      0.00
   11   14   31     -4.17      0.00
   11   16   31     -4.86      0.00
   11   18   31      1.63      0.00
   11   20   31     -1.85      0.00
   11   22   31     -0.48      0.00
   11   24   31     -0.43      0.00
   11   26   31      0.83      0.00
   11   28   31      7.94      0.00
   12   13   31      3.29      0.00
   12   15   31      5.33      0.00
   12   17   31     -3.12      0.00
   12   19   31     -1.54      0.00
   12   21   31     -5.78      0.00
   12   23   31      5.50      0.00
   12   25   31     -2.52      0.00
   12   27   31      5.87      0.00
    0   13   31      3.75      0.00
   13   14   31     -1.05      0.00
   13   16   31     -2.50      0.00
   13   18   31     -0.62      0.00
   13   20   31     -2.32      0.00
   13   22   31      6.69      0.00
   13   24   31      0.41      0.00
   13   26   31      2.30      0.00
   14   15   31     -1.03      0.00
   14   17   31      2.73      0.00
   14   19   31     -3.07      0.00
   14   21   31     -4.01      0.00
   14   23   31      2.08      0.00
   14   25   31      3.06      0.00
   14   27   31     19.76      0.00
    0   15   31      8.82      0.00
   15   16   31      7.94      0.00
   15   18   31     -7.38      0.00
   15   20   31     -1.29      0.00
   15   22   31     -1.62      0.00
   15   24   31      4.88      0.00
   15   26   31     -3.77      0.00
   16   17   31     -9.22      0.00
   16   19   31      2.34      0.00
   16   21   31     -0.56      0.00
   16   23   31      5.13      0.00
   16   25   31      0.24      0.00
    0   17   31     -5.72      0.00
   17   18   31     -1.03      0.00
   17   20   31     -0.05      0.00
   17   22   31      1.74      0.00
   17   24   31     -1.62      0.00
   18   19   31     -3.76      0.00
   18   21   31     -1.14      0.00
   18   23   31      4.26      0.00
    0   19   31    -11.96      0.00
   19   20   31     -4.98      0.00
   19   22   31     -3.16      0.00
   19   24   31     -7.54      0.00
   20   21   31      2.64      0.00
   20   23   31      2.57      0.00
    0   21   31     -4.92      0.00
   21   22   31      0.69      0.00
    0   23   31      6.38      0.00
    0   25   31     -3.36      0.00
    0   27   31      8.62      0.00
    0   29   31      5.14      0.00
    0    0   32     -3.63      0.00
    1    1   32     -2.27      0.00
    1    3   32     -3.74      0.00
    1    5   32     -7.86      0.00
    1    7   32      2.63      0.00
    1    9   32      1.95      0.00
    1   11   32     -1.71      0.00
    1   13   32     -4.21      0.00
    1   15   32     11.99      0.00
    1   17   32     -2.05      0.00
    1   19   32      4.37      0.00
    1   21   32      5.61      0.00
    1   23   32      2.69      0.00
    1   25   32      2.29      0.00
    1   27   32      0.17      0.00
    1   29   32     -2.97      0.00
    0    2   32     -0.77      0.00
    2    2   32    -12.13      0.00
    2    4   32     10.46      0.00
    2    6   32      2.39      0.00
    2    8   32      2.76      0.00
    2   10   32     -1.51      0.00
    2   12   32     -4.08      0.00
    2   14   32     -0.29      0.00
    2   16   32     -6.96      0.00
    2   18   32    -10.24      0.00
    2   20   32     -3.16      0.00
    2   22   32      7.40      0.00
    2   24   32      0.61      0.00
    2   26   32      1.09      0.00
    2   28   32     -1.45      0.00
    3    3   32      8.04      0.00
    3    5   32     -5.68      0.00
    3    7   32    -17.66      0.00
    3    9   32      4.35      0.00
    3   11   32      0.29      0.00
    3   13   32      2.77      0.00
    3   15   32     -0.19      0.00
    3   17   32      4.67      0.00
    3   19   32      5.55      0.00
    3   21   32     -6.96      0.00
    3   23   32     -9.13      0.00
    3   25   32      2.07      0.00
    3   27   32      6.57      0.00
    3   29   32     -1.06      0.00
    0    4   32     11.57      0.00
    4    4   32      5.15      0.00
    4    6   32     -2.08      0.00
    4    8   32     -1.06      0.00
    4   10   32     -5.07      0.00
    4   12   32      2.38      0.00
    4   14   32      2.47      0.00
    4   16   32      4.28      0.00
    4   18   32      0.36      0.00
    4   20   32      7.07      0.00
    4   22   32     -1.63      0.00
    4   24   32     -7.55      0.00
    4   26   32     11.40      0.00
    4   28   32      8.33      0.00
    5    5   32    -14.37      0.00
    5    7   32      3.89      0.00
    5    9   32     -8.24      0.00
    5   11   32      1.76      0.00
    5   13   32      6.97      0.00
    5   15   32     -0.59      0.00
    5   17   32      6.53      0.00
    5   19   32     -0.85      0.00
    5   21   32      3.08      0.00
    5   23   32      6.26      0.00
    5   25   32     -2.74      0.00
    5   27   32      5.32      0.00
    5   29   32      3.36      0.00
    0    6   32     -1.01      0.00
    6    6   32      6.50      0.00
    6    8   32     -7.08      0.00
    6   10   32     -5.86      0.00
    6   12   32     -6.96      0.00
    6   14   32     -1.08      0.00
    6   16   32     -2.91      0.00
    6   18   32     -0.84      0.00
    6   20   32      2.00      0.00
    6   22   32      7.83      0.00
    6   24   32     -0.57      0.00
    6   26   32     -6.84      0.00
    6   28   32     12.38      0.00
    7    7   32      3.18      0.00
    7    9   32      6.55      0.00
    7   11   32     -4.85      0.00
    7   13   32     -5.63      0.00
    7   15   32     -3.17      0.00
    7   17   32     -0.88      0.00
    7   19   32     -1.81      0.00
    7   21   32      1.83      0.00
    7   23   32     -6.41      0.00
    7   25   32     -3.46      0.00
    7   27   32      6.25      0.00
    0    8   32    -23.25      0.00
    8    8   32      5.82      0.00
    8   10   32      0.51      0.00
    8   12   32     -5.69      0.00
    8   14   32      0.95      0.00
    8   16   32     -3.78      0.00
    8   18   32     -7.32      0.00
    8   20   32      5.66      0.00
    8   22   32      7.06      0.00
    8   24   32     12.47      0.00
    8   26   32      1.89      0.00
    8   28   32     10.08      0.00
    9    9   32     -8.40      0.00
    9   11   32      3.14      0.00
    9   13   32     -6.43      0.00
    9   15   32      1.55      0.00
    9   17   32     -5.24      0.00
    9   19   32     -1.82      0.00
    9   21   32     -3.80      0.00
    9   23   32     11.03      0.00
    9   25   32     -5.51      0.00
    9   27   32     -0.55      0.00
    0   10   32     -5.93      0.00
   10   10   32    -10.35      0.00
   10   12   32      1.56      0.00
   10   14   32      0.34      0.00
   10   16   32     -0.46      0.00
   10   18   32     -2.84      0.00
   10   20   32     -1.44      0.00
   10   22   32     13.50      0.00
   10   24   32     -5.18      0.00
   10   26   32     -2.74      0.00
   11   11   32     -4.30      0.00
   11   13   32     -2.82      0.00
   11   15   32     -1.66      0.00
   11   17   32     -2.55      0.00
   11   19   32     -3.08      0.00
   11   21   32     -5.24      0.00
   11   23   32    -11.42      0.00
   11   25   32     -0.85      0.00
   11   27   32     -6.43      0.00
    0   12   32     15.77      0.00
   12   12   32      2.34      0.00
   12   14   32      0.11      0.00
   12   16   32      3.40      0.00
   12   18   32     -3.33      0.00
   12   20   32     -2.76      0.00
   12   22   32     -2.03      0.00
   12   24   32      7.05      0.00
   12   26   32     11.71      0.00
   13   13   32     -1.65      0.00
   13   15   32     13.02      0.00
   13   17   32     -0.19      0.00
   13   19   32      1.47      0.00
   13   21   32     -1.14      0.00
   13   23   32      2.97      0.00
   13   25   32     -0.07      0.00
    0   14   32      3.64      0.00
   14   14   32      2.58      0.00
   14   16   32     -5.87      0.00
   14   18   32      1.56      0.00
   14   20   32     -2.25      0.00
   14   22   32      3.62      0.00
   14   24   32     -0.25      0.00
   14   26   32     14.77      0.00
   15   15   32     -7.54      0.00
   15   17   32     16.98      0.00
   15   19   32     -1.44      0.00
   15   21   32      5.05      0.00
   15   23   32     -1.24      0.00
   15   25   32      7.46      0.00
    0   16   32      9.15      0.00
   16   16   32      9.36      0.00
   16   18   32      2.06      0.00
   16   20   32     -2.67      0.00
   16   22   32      3.50      0.00
   16   24   32      2.40      0.00
   17   17   32     -8.82      0.00
   17   19   32      3.30      0.00
   17   21   32      4.05      0.00
   17   23   32      6.59      0.00
    0   18   32     -8.71      0.00
   18   18   32     -0.73      0.00
   18   20   32      3.44      0.00
   18   22   32     -0.01      0.00
   19   19   32      2.90      0.00
   19   21   32      1.65      0.00
    0   20   32      6.63      0.00
   20   20   32     -7.77      0.00
    0   22   32     -6.15      0.00
   20   22   32     -8.00      0.00
    0   24   32      4.86      0.00
    0   26   32     17.76      0.00
    0   28   32     20.42      0.00
    0    1   33      4.56      0.00
    1    2   33      5.02      0.00
    1    4   33     -1.69      0.00
    1    6   33     -4.63      0.00
    1    8   33      1.90      0.00
    1   10   33     -8.98      0.00
    1   12   33      8.42      0.00
    1   14   33    -11.21      0.00
    1   16   33     -2.56      0.00
    1   18   33      1.74      0.00
    1   20   33     -4.67      0.00
    1   22   33     -8.64      0.00
    1   24   33      0.41      0.00
    1   26   33      3.35      0.00
    1   28   33     -5.76      0.00
    2    3   33      4.24      0.00
    2    5   33     -2.81      0.00
    2    7   33    -13.23      0.00
    2    9   33      2.21      0.00
    2   11   33     -6.18      0.00
    2   13   33     -4.57      0.00
    2   15   33     -5.13      0.00
    2   17   33     -5.77      0.00
    2   19   33      2.12      0.00
    2   21   33     -9.96      0.00
    2   23   33     -8.48      0.00
    2   25   33      9.97      0.00
    2   27   33     -0.88      0.00
    0    3   33     11.16      0.00
    3    4   33      8.64      0.00
    3    6   33      6.14      0.00
    3    8   33     -3.09      0.00
    3   10   33     -2.31      0.00
    3   12   33     -3.24      0.00
    3   14   33      4.01      0.00
    3   16   33     -2.28      0.00
    3   18   33     -1.57      0.00
    3   20   33      1.70      0.00
    3   22   33      4.47      0.00
    3   24   33     -4.01      0.00
    3   26   33     -0.02      0.00
    3   28   33      5.71      0.00
    4    5   33     13.07      0.00
    4    7   33     -7.19      0.00
    4    9   33      0.11      0.00
    4   11   33     -5.35      0.00
    4   13   33      4.71      0.00
    4   15   33      4.50      0.00
    4   17   33      5.83      0.00
    4   19   33     -6.02      0.00
    4   21   33      1.85      0.00
    4   23   33      6.78      0.00
    4   25   33      6.43      0.00
    4   27   33      5.46      0.00
    0    5   33      6.23      0.00
    5    6   33     -2.77      0.00
    5    8   33      0.11      0.00
    5   10   33      4.64      0.00
    5   12   33      4.56      0.00
    5   14   33      3.00      0.00
    5   16   33      3.44      0.00
    5   18   33      5.35      0.00
    5   20   33      8.81      0.00
    5   22   33     -0.68      0.00
    5   24   33     -5.37      0.00
    5   26   33      0.85      0.00
    6    7   33      9.61      0.00
    6    9   33      6.08      0.00
    6   11   33      6.53      0.00
    6   13   33     -8.58      0.00
    6   15   33     -3.86      0.00
    6   17   33     -0.55      0.00
    6   19   33     -1.43      0.00
    6   21   33     -5.10      0.00
    6   23   33      0.02      0.00
    6   25   33     -3.19      0.00
    6   27   33     -4.24      0.00
    0    7   33      0.13      0.00
    7    8   33      0.97      0.00
    7   10   33      0.01      0.00
    7   12   33     -2.75      0.00
    7   14   33     -4.23      0.00
    7   16   33     -2.06      0.00
    7   18   33      6.67      0.00
    7   20   33     -8.90      0.00
    7   22   33     -9.70      0.00
    7   24   33      3.84      0.00
    7   26   33      4.53      0.00
    8    9   33      1.92      0.00
    8   11   33     -5.54      0.00
    8   13   33      9.82      0.00
    8   15   33      2.74      0.00
    8   17   33     -3.09      0.00
    8   19   33      1.71      0.00
    8   21   33     -6.11      0.00
    8   23   33      0.93      0.00
    8   25   33      2.89      0.00
    8   27   33     -3.54      0.00
    0    9   33    -11.56      0.00
    9   10   33     -6.77      0.00
    9   12   33      9.26      0.00
    9   14   33     -1.34      0.00
    9   16   33      8.53      0.00
    9   18   33     -0.01      0.00
    9   20   33      1.45      0.00
    9   22   33     -3.43      0.00
    9   24   33     -6.61      0.00
    9   26   33      1.57      0.00
   10   11   33      7.76      0.00
   10   13   33      0.47      0.00
   10   15   33      0.20      0.00
   10   17   33     -5.74      0.00
   10   19   33     -6.22      0.00
   10   21   33      1.15      0.00
   10   23   33      2.89      0.00
   10   25   33      8.02      0.00
    0   11   33      4.04      0.00
   11   12   33      1.95      0.00
   11   14   33     -2.43      0.00
   11   16   33     -1.06      0.00
   11   18   33      3.59      0.00
   11   20   33     -7.21      0.00
   11   22   33     -2.96      0.00
   11   24   33     -3.91      0.00
   11   26   33      6.00      0.00
   12   13   33     -6.31      0.00
   12   15   33     -3.92      0.00
   12   17   33      0.71      0.00
   12   19   33     -1.47      0.00
   12   21   33     -4.16      0.00
   12   23   33     -3.17      0.00
   12   25   33    -13.63      0.00
    0   13   33     -2.07      0.00
   13   14   33      7.79      0.00
   13   16   33      2.52      0.00
   13   18   33     -1.07      0.00
   13   20   33     -3.79      0.00
   13   22   33      9.36      0.00
   13   24   33      4.91      0.00
   14   15   33      1.48      0.00
   14   17   33     -1.73      0.00
   14   19   33      1.51      0.00
   14   21   33      4.73      0.00
   14   23   33     -0.04      0.00
    0   15   33     -2.68      0.00
   15   16   33     -3.67      0.00
   15   18   33      7.01      0.00
   15   20   33      1.76      0.00
   15   22   33     -4.21      0.00
   15   24   33    -12.36      0.00
   16   17   33      2.14      0.00
   16   19   33     -6.58      0.00
   16   21   33     -5.38      0.00
   16   23   33      1.41      0.00
    0   17   33     15.12      0.00
   17   18   33     -1.91      0.00
   17   20   33     -0.83      0.00
   17   22   33     13.29      0.00
   18   19   33      1.44      0.00
   18   21   33      7.20      0.00
    0   19   33      4.91      0.00
   19   20   33      5.77      0.00
    0   21   33      7.81      0.00
    0   23   33      4.30      0.00
    0   25   33     -3.03      0.00
    0   27   33     -9.41      0.00
    0    0   34      0.41      0.00
    1    1   34    -13.17      0.00
    1    3   34    -12.40      0.00
    1    5   34     -3.08      0.00
    1    7   34      9.63      0.00
    1    9   34     -4.36      0.00
    1   11   34     -5.93      0.00
    1   13   34      8.03      0.00
    1   15   34      1.47      0.00
    1   17   34     -3.02      0.00
    1   19   34      2.22      0.00
    1   21   34     -3.35      0.00
    1   23   34      2.31      0.00
    1   25   34     -1.41      0.00
    1   27   34      4.16      0.00
    0    2   34     -3.93      0.00
    2    2   34    -22.98      0.00
    2    4   34     18.70      0.00
    2    6   34      0.37      0.00
    2    8   34     -1.48      0.00
    2   10   34     -3.04      0.00
    2   12   34     -8.04      0.00
    2   14   34     -5.88      0.00
    2   16   34     -9.07      0.00
    2   18   34     -6.09      0.00
    2   20   34      3.19      0.00
    2   22   34    -10.25      0.00
    2   24   34     -4.80      0.00
    2   26   34      2.71      0.00
    3    3   34      0.39      0.00
    3    5   34     10.15      0.00
    3    7   34     -7.02      0.00
    3    9   34      4.69      0.00
    3   11   34     -2.86      0.00
    3   13   34      0.64      0.00
    3   15   34     -2.66      0.00
    3   17   34     -2.69      0.00
    3   19   34     -3.72      0.00
    3   21   34      1.34      0.00
    3   23   34      0.59      0.00
    3   25   34     11.20      0.00
    3   27   34      2.70      0.00
    0    4   34      6.66      0.00
    4    4   34      3.65      0.00
    4    6   34     -6.68      0.00
    4    8   34     -0.44      0.00
    4   10   34      6.57      0.00
    4   12   34     -3.40      0.00
    4   14   34      8.89      0.00
    4   16   34      8.48      0.00
    4   18   34      5.82      0.00
    4   20   34      4.57      0.00
    4   22   34      6.93      0.00
    4   24   34     -5.48      0.00
    4   26   34    -15.28      0.00
    5    5   34     -0.15      0.00
    5    7   34      9.11      0.00
    5    9   34      1.87      0.00
    5   11   34      0.66      0.00
    5   13   34      1.69      0.00
    5   15   34     -0.90      0.00
    5   17   34      2.85      0.00
    5   19   34     -8.49      0.00
    5   21   34     -4.97      0.00
    5   23   34      3.77      0.00
    5   25   34     -9.66      0.00
    0    6   34      7.55      0.00
    6    6   34     -7.81      0.00
    6    8   34     -1.25      0.00
    6   10   34      2.27      0.00
    6   12   34     -0.75      0.00
    6   14   34     -6.35      0.00
    6   16   34     -4.58      0.00
    6   18   34     -1.05      0.00
    6   20   34    -16.07      0.00
    6   22   34     -0.80      0.00
    6   24   34      4.09      0.00
    6   26   34     -0.68      0.00
    7    7   34     -2.48      0.00
    7    9   34     -2.12      0.00
    7   11   34     -4.70      0.00
    7   13   34      4.07      0.00
    7   15   34      1.71      0.00
    7   17   34      2.19      0.00
    7   19   34     -6.91      0.00
    7   21   34     -7.23      0.00
    7   23   34     -0.41      0.00
    7   25   34      6.93      0.00
    0    8   34     12.13      0.00
    8    8   34     -2.13      0.00
    8   10   34     -4.27      0.00
    8   12   34     -2.17      0.00
    8   14   34     10.60      0.00
    8   16   34      0.95      0.00
    8   18   34     -4.05      0.00
    8   20   34     -5.75      0.00
    8   22   34     -3.92      0.00
    8   24   34      7.14      0.00
    8   26   34     16.12      0.00
    9    9   34    -16.07      0.00
    9   11   34     -8.83      0.00
    9   13   34      5.25      0.00
    9   15   34      2.94      0.00
    9   17   34      5.87      0.00
    9   19   34      1.68      0.00
    9   21   34     -4.50      0.00
    9   23   34      1.90      0.00
    9   25   34      0.04      0.00
    0   10   34     -1.60      0.00
   10   10   34     14.83      0.00
   10   12   34     -1.94      0.00
   10   14   34      2.07      0.00
   10   16   34      6.28      0.00
   10   18   34      1.87      0.00
   10   20   34      2.62      0.00
   10   22   34      5.03      0.00
   10   24   34    -13.64      0.00
   11   11   34     -4.63      0.00
   11   13   34      3.82      0.00
   11   15   34     -3.11      0.00
   11   17   34     -0.25      0.00
   11   19   34     -3.72      0.00
   11   21   34     -2.14      0.00
   11   23   34     -4.76      0.00
    0   12   34     -0.38      0.00
   12   12   34      0.05      0.00
   12   14   34      2.56      0.00
   12   16   34      1.55      0.00
   12   18   34      0.72      0.00
   12   20   34      0.05      0.00
   12   22   34      1.23      0.00
   12   24   34    -13.52      0.00
   13   13   34     -5.47      0.00
   13   15   34     -4.09      0.00
   13   17   34     -1.10      0.00
   13   19   34     -6.75      0.00
   13   21   34      1.22      0.00
   13   23   34     -2.77      0.00
    0   14   34      9.85      0.00
   14   14   34     -4.51      0.00
   14   16   34     -4.05      0.00
   14   18   34     -5.29      0.00
   14   20   34     -7.40      0.00
   14   22   34      2.38      0.00
   15   15   34      3.20      0.00
   15   17   34     -2.19      0.00
   15   19   34      1.22      0.00
   15   21   34     -3.62      0.00
    0   16   34      5.69      0.00
   16   16   34     -6.63      0.00
   16   18   34      0.64      0.00
   16   20   34      8.00      0.00
   16   22   34      1.59      0.00
   17   17   34     -3.15      0.00
   17   19   34     -0.28      0.00
   17   21   34     -6.57      0.00
    0   18   34      7.79      0.00
   18   18   34      7.86      0.00
   18   20   34     -4.89      0.00
   19   19   34    -12.86      0.00
    0   20   34     -6.68      0.00
    0   22   34     -1.35      0.00
    0   24   34      9.71      0.00
   11   25   34    -11.02      0.00
    0   26   34     -3.98      0.00
    0    1   35      2.79      0.00
    1    2   35     -7.67      0.00
    1    4   35      8.36      0.00
    1    6   35     -9.07      0.00
    1    8   35      3.58      0.00
    1   10   35     -6.16      0.00
    1   12   35      7.97      0.00
    1   14   35     -6.76      0.00
    1   16   35      1.35      0.00
    1   18   35      1.72      0.00
    1   20   35      1.32      0.00
    1   22   35      1.13      0.00
    1   24   35      1.00      0.00
    1   26   35     -1.11      0.00
    2    3   35     -9.27      0.00
    2    5   35     -0.68      0.00
    2    7   35      1.50      0.00
    2    9   35      1.15      0.00
    2   11   35     -1.97      0.00
    2   13   35     -0.60      0.00
    2   15   35     -7.74      0.00
    2   17   35     -7.99      0.00
    2   19   35    -10.38      0.00
    2   21   35     -3.42      0.00
    2   23   35    -10.14      0.00
    2   25   35    -12.95      0.00
    0    3   35      2.44      0.00
    3    4   35      9.85      0.00
    3    6   35      2.51      0.00
    3    8   35     -2.33      0.00
    3   10   35     -2.45      0.00
    3   12   35     10.41      0.00
    3   14   35     -0.83      0.00
    3   16   35     -0.46      0.00
    3   18   35      3.79      0.00
    3   20   35     -2.33      0.00
    3   22   35     -3.72      0.00
    3   24   35      2.05      0.00
    4    5   35     -4.12      0.00
    4    7   35      0.35      0.00
    4    9   35      7.11      0.00
    4   11   35      7.12      0.00
    4   13   35      4.02      0.00
    4   15   35      3.69      0.00
    4   17   35      5.44      0.00
    4   19   35      6.45      0.00
    4   21   35     -9.31      0.00
    4   23   35    -15.24      0.00
    4   25   35     -3.13      0.00
    0    5   35    -13.42      0.00
    5    6   35     -8.34      0.00
    5    8   35      0.78      0.00
    5   10   35      1.25      0.00
    5   12   35     -1.91      0.00
    5   14   35     -3.08      0.00
    5   16   35     -1.30      0.00
    5   18   35     -4.87      0.00
    5   20   35     -1.75      0.00
    5   22   35     -0.63      0.00
    5   24   35     -3.02      0.00
    6    7   35      1.50      0.00
    6    9   35      0.10      0.00
    6   11   35     -2.04      0.00
    6   13   35     -4.98      0.00
    6   15   35     -3.54      0.00
    6   17   35      5.17      0.00
    6   19   35     -9.75      0.00
    6   21   35     -5.24      0.00
    6   23   35      1.00      0.00
    6   25   35      7.76      0.00
    0    7   35      3.04      0.00
    7    8   35      9.19      0.00
    7   10   35      0.36      0.00
    7   12   35     -1.62      0.00
    7   14   35      1.51      0.00
    7   16   35     -0.15      0.00
    7   18   35      4.23      0.00
    7   20   35      0.13      0.00
    7   22   35     -0.19      0.00
    7   24   35     -6.74      0.00
    8    9   35     -1.60      0.00
    8   11   35      2.79      0.00
    8   13   35      2.09      0.00
    8   15   35      1.17      0.00
    8   17   35      4.32      0.00
    8   19   35      6.87      0.00
    8   21   35     -1.68      0.00
    8   23   35     -8.03      0.00
    0    9   35      0.25      0.00
    9   10   35     -4.16      0.00
    9   12   35     -4.04      0.00
    9   14   35      6.02      0.00
    9   16   35     -3.63      0.00
    9   18   35     -4.68      0.00
    9   20   35      8.44      0.00
    9   22   35     -1.27      0.00
    9   24   35     -6.88      0.00
   10   11   35     -6.54      0.00
   10   13   35     -7.52      0.00
   10   15   35     -5.38      0.00
   10   17   35     -4.38      0.00
   10   19   35      0.43      0.00
   10   21   35      5.10      0.00
   10   23   35      1.50      0.00
    0   11   35     15.53      0.00
   11   12   35     -6.99      0.00
   11   14   35      3.75      0.00
   11   16   35     -4.67      0.00
   11   18   35      0.60      0.00
   11   20   35     -8.99      0.00
   11   22   35     10.69      0.00
   12   13   35      1.82      0.00
   12   15   35     -1.65      0.00
   12   17   35     -0.03      0.00
   12   19   35     -5.54      0.00
   12   21   35     -7.68      0.00
   12   23   35      4.85      0.00
    0   13   35     -0.84      0.00
   13   14   35     -3.14      0.00
   13   16   35     -1.57      0.00
   13   18   35      2.27      0.00
   13   20   35      2.84      0.00
   13   22   35      0.60      0.00
   14   15   35      9.94      0.00
   14   17   35      0.72      0.00
   14   19   35      0.31      0.00
   14   21   35      6.75      0.00
    0   15   35      2.81      0.00
   15   16   35     -2.99      0.00
   15   18   35      0.96      0.00
   15   20   35     -0.94      0.00
   16   17   35      0.59      0.00
   16   19   35     -1.83      0.00
    0   17   35      6.70      0.00
   17   18   35    -10.53      0.00
    0   19   35     10.90      0.00
   18   19   35      9.49      0.00
   17   20   35    -18.72      0.00
    0   21   35      2.80      0.00
    0   23   35     -2.79      0.00
    0   25   35     -6.10      0.00
    0    0   36      7.77      0.00
    1    1   36     -2.76      0.00
    1    3   36     -7.61      0.00
    1    5   36      4.50      0.00
    1    7   36      6.90      0.00
    1    9   36      0.21      0.00
    1   11   36      9.51      0.00
    1   13   36     -5.57      0.00
    1   15   36      1.82      0.00
    1   17   36      2.56      0.00
    1   19   36     -2.63      0.00
    1   21   36     -6.31      0.00
    1   23   36     -0.43      0.00
    0    2   36     10.22      0.00
    2    2   36    -12.86      0.00
    2    4   36      3.17      0.00
    2    6   36     -2.59      0.00
    2    8   36      6.25      0.00
    2   10   36      2.17      0.00
    2   12   36      2.04      0.00
    2   14   36     -9.96      0.00
    2   16   36     -2.51      0.00
    2   18   36     -1.72      0.00
    2   20   36      4.55      0.00
    2   22   36     -3.13      0.00
    2   24   36     14.56      0.00
    3    3   36     15.89      0.00
    3    5   36     -2.31      0.00
    3    7   36     -3.42      0.00
    3    9   36     -3.56      0.00
    3   11   36      1.47      0.00
    3   13   36     -2.66      0.00
    3   15   36      1.40      0.00
    3   17   36      1.07      0.00
    3   19   36      2.08      0.00
    3   21   36     -4.90      0.00
    3   23   36     11.32      0.00
    0    4   36      9.60      0.00
    4    4   36      1.16      0.00
    4    6   36     -5.95      0.00
    4    8   36      2.26      0.00
    4   10   36     -0.01      0.00
    4   12   36      5.79      0.00
    4   14   36     -3.93      0.00
    4   16   36      0.99      0.00
    4   18   36      3.73      0.00
    4   20   36     -6.10      0.00
    4   22   36      4.36      0.00
    4   24   36      4.45      0.00
    5    5   36     -0.79      0.00
    5    7   36     12.31      0.00
    5    9   36      1.11      0.00
    5   11   36     -1.79      0.00
    5   13   36     -1.90      0.00
    5   15   36     -4.30      0.00
    5   17   36     -6.56      0.00
    5   19   36      1.46      0.00
    5   21   36     -2.39      0.00
    5   23   36     -0.11      0.00
    0    6   36     -4.76      0.00
    6    6   36     -4.66      0.00
    6    8   36     -2.60      0.00
    6   10   36     -4.22      0.00
    6   12   36     -7.84      0.00
    6   14   36     -3.65      0.00
    6   16   36     -4.23      0.00
    6   18   36     -0.87      0.00
    6   20   36     -6.62      0.00
    6   22   36     -1.85      0.00
    7    7   36     -2.88      0.00
    7    9   36     -5.67      0.00
    7   11   36      1.18      0.00
    7   13   36     -4.51      0.00
    7   15   36      1.17      0.00
    7   17   36      5.12      0.00
    7   19   36      8.78      0.00
    7   21   36     -3.87      0.00
    7   23   36     12.02      0.00
    0    8   36      1.39      0.00
    8    8   36     -1.84      0.00
    8   10   36      0.53      0.00
    8   12   36      5.07      0.00
    8   14   36     -3.94      0.00
    8   16   36     -5.65      0.00
    8   18   36     -0.86      0.00
    8   20   36      6.02      0.00
    8   22   36     -2.42      0.00
    9    9   36     -5.32      0.00
    9   11   36     -5.33      0.00
    9   13   36     -1.50      0.00
    9   15   36     -2.37      0.00
    9   17   36      3.87      0.00
    9   19   36      3.67      0.00
    9   21   36      3.66      0.00
    0   10   36      3.93      0.00
   10   10   36     13.22      0.00
   10   12   36     -2.27      0.00
   10   14   36      0.50      0.00
   10   16   36      9.79      0.00
   10   18   36     -5.91      0.00
   10   20   36      0.32      0.00
   10   22   36      8.18      0.00
   11   11   36     -2.29      0.00
   11   13   36     -1.24      0.00
   11   15   36      2.39      0.00
   11   17   36    -13.01      0.00
   11   19   36      5.24      0.00
   11   21   36     -6.45      0.00
    0   12   36      3.72      0.00
   12   12   36     -9.09      0.00
   12   14   36     -9.22      0.00
   12   16   36     -0.15      0.00
   12   18   36      7.33      0.00
   12   20   36      1.56      0.00
   13   13   36     19.71      0.00
   13   15   36     -5.85      0.00
   13   17   36      4.56      0.00
   13   19   36     -0.06      0.00
    0   14   36     -2.11      0.00
   14   14   36    -12.06      0.00
   14   16   36      4.69      0.00
   14   18   36     -5.62      0.00
   14   20   36     -1.48      0.00
   15   15   36      6.29      0.00
   15   17   36     -2.23      0.00
   15   19   36      9.55      0.00
    0   16   36     -3.32      0.00
   16   16   36     -0.58      0.00
   16   18   36      8.66      0.00
   17   17   36     12.92      0.00
    0   18   36     -7.44      0.00
    0   20   36      5.01      0.00
   13   21   36     -5.14      0.00
    0   22   36     -6.94      0.00
    0   24   36    -24.29      0.00
    6   24   36      1.44      0.00
    0    1   37     -8.23      0.00
    1    2   37     -5.27      0.00
    1    4   37     10.16      0.00
    1    6   37    -14.46      0.00
    1    8   37      8.44      0.00
    1   10   37     -2.62      0.00
    1   12   37      0.78      0.00
    1   14   37     -3.81      0.00
    1   16   37     -0.87      0.00
    1   18   37      1.76      0.00
    1   20   37      1.98      0.00
    1   22   37      4.22      0.00
    2    3   37    -11.19      0.00
    2    5   37    -12.57      0.00
    2    7   37     -0.33      0.00
    2    9   37     -1.02      0.00
    2   11   37      3.62      0.00
    2   13   37     -1.37      0.00
    2   15   37     -0.54      0.00
    2   17   37      5.65      0.00
    2   19   37     -5.16      0.00
    2   21   37     -4.88      0.00
    0    3   37     16.24      0.00
    3    4   37      9.06      0.00
    3    6   37      1.59      0.00
    3    8   37     10.50      0.00
    3   10   37     -2.12      0.00
    3   12   37      3.96      0.00
    3   14   37     -1.16      0.00
    3   16   37    -10.81      0.00
    3   18   37     -2.72      0.00
    3   20   37      0.52      0.00
    3   22   37     -4.30      0.00
    4    5   37     -5.31      0.00
    4    7   37      5.04      0.00
    4    9   37     -5.86      0.00
    4   11   37      5.87      0.00
    4   13   37      5.00      0.00
    4   15   37      3.29      0.00
    4   17   37      0.12      0.00
    4   19   37      2.12      0.00
    4   21   37      0.81      0.00
    0    5   37     22.47      0.00
    5    6   37      1.42      0.00
    5    8   37     -8.24      0.00
    5   10   37      8.15      0.00
    5   12   37      0.12      0.00
    5   14   37      8.02      0.00
    5   16   37     -3.65      0.00
    5   18   37     -1.20      0.00
    5   20   37      0.03      0.00
    5   22   37     12.57      0.00
    6    7   37     -4.43      0.00
    6    9   37     -2.35      0.00
    6   11   37    -11.67      0.00
    6   13   37     -1.56      0.00
    6   15   37     -3.28      0.00
    6   17   37      5.92      0.00
    6   19   37     -2.35      0.00
    6   21   37     -2.10      0.00
    0    7   37      4.77      0.00
    7    8   37     -5.96      0.00
    7   10   37     -6.62      0.00
    7   12   37     -0.17      0.00
    7   14   37      1.79      0.00
    7   16   37      2.98      0.00
    7   18   37     -4.17      0.00
    7   20   37      1.48      0.00
    7   22   37    -22.06      0.00
    8    9   37     -1.15      0.00
    8   11   37      8.07      0.00
    8   13   37      2.56      0.00
    8   15   37     -1.24      0.00
    8   17   37      2.04      0.00
    8   19   37      3.88      0.00
    8   21   37     -2.13      0.00
    0    9   37      2.08      0.00
    9   10   37      0.90      0.00
    9   12   37     -5.53      0.00
    9   14   37     -1.36      0.00
    9   16   37      3.69      0.00
    9   18   37      7.74      0.00
    9   20   37     -3.65      0.00
   10   11   37     -8.86      0.00
   10   13   37     -0.35      0.00
   10   15   37     -0.60      0.00
   10   17   37     -8.13      0.00
   10   19   37     -2.45      0.00
    0   11   37     -5.04      0.00
   11   12   37      5.63      0.00
   11   14   37      2.72      0.00
   11   16   37     -4.38      0.00
   11   18   37    -12.90      0.00
   11   20   37     14.32      0.00
   12   13   37      2.00      0.00
   12   15   37      7.92      0.00
   12   17   37      0.23      0.00
   12   19   37      4.89      0.00
    0   13   37     -1.38      0.00
   13   14   37      0.97      0.00
   13   16   37      0.07      0.00
   13   18   37     -5.02      0.00
   14   15   37      2.79      0.00
   14   17   37      5.42      0.00
    0   15   37      3.92      0.00
   15   16   37     -0.05      0.00
    0   17   37    -12.83      0.00
    0   19   37      4.94      0.00
    0   21   37     -2.20      0.00
    0   23   37     18.29      0.00
    0    0   38     -8.12      0.00
    1    1   38     14.02      0.00
    1    3   38     -8.15      0.00
    1    5   38      7.63      0.00
    1    7   38     -3.37      0.00
    1    9   38     -0.24      0.00
    1   11   38     -2.93      0.00
    1   13   38     -1.28      0.00
    1   15   38     -1.00      0.00
    1   17   38      4.43      0.00
    1   19   38      3.85      0.00
    1   21   38     -3.96      0.00
    0    2   38     12.74      0.00
    2    2   38     -8.77      0.00
    2    4   38     10.57      0.00
    2    6   38     -7.30      0.00
    2    8   38     -0.05      0.00
    2   10   38    -12.11      0.00
    2   12   38      5.24      0.00
    2   14   38     -3.88      0.00
    2   16   38     -4.53      0.00
    2   18   38     -7.25      0.00
    2   20   38     -2.49      0.00
    3    3   38     13.37      0.00
    3    5   38      5.20      0.00
    3    7   38     -5.70      0.00
    3    9   38      1.55      0.00
    3   11   38      5.04      0.00
    3   13   38      1.55      0.00
    3   15   38     -0.86      0.00
    3   17   38     -3.53      0.00
    3   19   38      2.67      0.00
    3   21   38     14.77      0.00
    0    4   38     36.48      0.00
    4    4   38     11.23      0.00
    4    6   38     11.16      0.00
    4    8   38      3.44      0.00
    4   10   38     -1.36      0.00
    4   12   38     11.76      0.00
    4   14   38      1.67      0.00
    4   16   38      9.06      0.00
    4   18   38      5.19      0.00
    4   20   38     -2.66      0.00
    5    5   38      0.49      0.00
    5    7   38      9.25      0.00
    5    9   38      1.96      0.00
    5   11   38     -8.18      0.00
    5   13   38      1.07      0.00
    5   15   38      7.18      0.00
    5   17   38     -5.39      0.00
    5   19   38     -1.75      0.00
    0    6   38     -4.17      0.00
    6    6   38     -2.69      0.00
    6    8   38     -2.59      0.00
    6   10   38     -9.16      0.00
    6   12   38     -3.31      0.00
    6   14   38      6.21      0.00
    6   16   38     -6.17      0.00
    6   18   38      0.41      0.00
    6   20   38    -10.67      0.00
    7    7   38      5.81      0.00
    7    9   38      2.62      0.00
    7   11   38     -4.72      0.00
    7   13   38      4.96      0.00
    7   15   38      0.96      0.00
    7   17   38      2.52      0.00
    7   19   38     13.19      0.00
    0    8   38     -1.55      0.00
    8    8   38     10.05      0.00
    8   10   38     -6.09      0.00
    8   12   38     13.91      0.00
    8   14   38      3.93      0.00
    8   16   38     -3.72      0.00
    8   18   38     -5.37      0.00
    9    9   38     -8.94      0.00
    9   11   38     -1.56      0.00
    9   13   38      1.23      0.00
    9   15   38      4.77      0.00
    9   17   38      6.69      0.00
    9   19   38     13.42      0.00
    0   10   38     -7.35      0.00
   10   10   38    -12.36      0.00
   10   12   38      7.98      0.00
   10   14   38     -1.67      0.00
   10   16   38     -1.13      0.00
   10   18   38     -0.85      0.00
   11   11   38      8.02      0.00
   11   13   38      0.80      0.00
   11   15   38     10.35      0.00
   11   17   38      4.78      0.00
    0   12   38     -0.31      0.00
   12   12   38     -6.44      0.00
   12   14   38     -3.32      0.00
   12   16   38     -5.48      0.00
   13   13   38    -11.91      0.00
   13   15   38      3.97      0.00
    0   14   38     -8.95      0.00
   14   14   38     -2.31      0.00
   14   16   38     18.98      0.00
   15   15   38     -3.40      0.00
    0   16   38     -3.91      0.00
    0   18   38      0.31      0.00
    0   20   38      2.10      0.00
    8   20   38      6.09      0.00
    5   21   38    -23.11      0.00
    0    1   39      5.09      0.00
    1    2   39     -6.46      0.00
    1    4   39     -1.62      0.00
    1    6   39     -0.90      0.00
    1    8   39     -5.77      0.00
    1   10   39     -3.95      0.00
    1   12   39      5.09      0.00
    1   14   39      0.87      0.00
    1   16   39     -5.63      0.00
    1   18   39      0.28      0.00
    2    3   39     -8.15      0.00
    2    5   39     -2.58      0.00
    2    7   39     -0.62      0.00
    2    9   39     -1.87      0.00
    2   11   39      2.13      0.00
    2   13   39     -4.06      0.00
    2   15   39     -2.12      0.00
    2   17   39     -7.11      0.00
    2   19   39     -3.98      0.00
    0    3   39      0.20      0.00
    3    4   39     -1.62      0.00
    3    6   39     -7.82      0.00
    3    8   39     -0.73      0.00
    3   10   39      2.24      0.00
    3   12   39     -6.80      0.00
    3   14   39      8.01      0.00
    3   16   39      2.96      0.00
    3   18   39      8.96      0.00
    4    5   39     15.20      0.00
    4    7   39     -1.13      0.00
    4    9   39      0.14      0.00
    4   11   39      0.03      0.00
    4   13   39     -9.68      0.00
    4   15   39     -3.97      0.00
    4   17   39      5.61      0.00
    4   19   39     -4.20      0.00
    0    5   39      6.78      0.00
    5    6   39      1.84      0.00
    5    8   39     -2.02      0.00
    5   10   39      2.15      0.00
    5   12   39     -5.08      0.00
    5   14   39     -2.81      0.00
    5   16   39      2.62      0.00
    5   18   39     -5.50      0.00
    6    7   39     -4.27      0.00
    6    9   39      1.03      0.00
    6   11   39     -3.42      0.00
    6   13   39      5.59      0.00
    6   15   39      3.41      0.00
    6   17   39     -0.27      0.00
    0    7   39     -3.21      0.00
    7    8   39      6.90      0.00
    7   10   39     -4.80      0.00
    7   12   39      8.27      0.00
    7   14   39     -3.85      0.00
    7   16   39     -2.55      0.00
    7   18   39     16.91      0.00
    8    9   39      6.91      0.00
    8   11   39      5.86      0.00
    8   13   39     -1.85      0.00
    8   15   39     -1.73      0.00
    8   17   39      7.83      0.00
    0    9   39      2.56      0.00
    9   10   39      4.23      0.00
    9   12   39      0.05      0.00
    9   14   39     -4.28      0.00
    9   16   39      6.89      0.00
   10   11   39     -3.74      0.00
   10   13   39     -7.60      0.00
   10   15   39      1.01      0.00
    0   11   39     -0.50      0.00
   11   12   39      4.68      0.00
   11   14   39      6.93      0.00
   11   16   39     -5.31      0.00
   12   13   39      1.91      0.00
   12   15   39     10.75      0.00
    0   13   39     18.21      0.00
   13   14   39     16.78      0.00
    0   15   39     -9.06      0.00
    0   17   39    -15.15      0.00
    0   19   39    -13.26      0.00
    0    0   40      2.19      0.00
    1    1   40    -25.23      0.00
    1    3   40     -8.33      0.00
    1    5   40     -7.28      0.00
    1    7   40     -3.09      0.00
    1    9   40      3.23      0.00
    1   11   40      3.78      0.00
    1   13   40     -3.07      0.00
    1   15   40     -3.63      0.00
    1   17   40      0.06      0.00
    0    2   40      4.03      0.00
    2    2   40     -2.73      0.00
    2    4   40      8.27      0.00
    2    6   40    -11.04      0.00
    2    8   40      1.14      0.00
    2   10   40     -2.33      0.00
    2   12   40     -5.06      0.00
    2   14   40      6.82      0.00
    2   16   40     10.38      0.00
    3    3   40     -6.25      0.00
    3    5   40      2.07      0.00
    3    7   40      4.03      0.00
    3    9   40      3.80      0.00
    3   11   40      0.41      0.00
    3   13   40     -1.46      0.00
    3   15   40      1.23      0.00
    3   17   40     -5.13      0.00
    0    4   40      3.64      0.00
    4    4   40      7.24      0.00
    4    6   40     -3.19      0.00
    4    8   40     -1.36      0.00
    4   10   40     -0.30      0.00
    4   12   40     -2.07      0.00
    4   14   40      2.76      0.00
    4   16   40     -6.98      0.00
    5    5   40      5.69      0.00
    5    7   40     15.67      0.00
    5    9   40      3.01      0.00
    5   11   40      1.37      0.00
    5   13   40     -2.83      0.00
    5   15   40      3.06      0.00
    0    6   40     -6.59      0.00
    6    6   40    -24.97      0.00
    6    8   40      2.22      0.00
    6   10   40      5.27      0.00
    6   12   40     -0.39      0.00
    6   14   40      3.17      0.00
    6   16   40      5.62      0.00
    7    7   40      2.57      0.00
    7    9   40     -5.34      0.00
    7   11   40     -6.59      0.00
    7   13   40      5.66      0.00
    7   15   40     -7.45      0.00
    0    8   40      1.04      0.00
    8    8   40     11.50      0.00
    8   10   40     -6.22      0.00
    8   12   40      1.36      0.00
    8   14   40     -4.86      0.00
    9    9   40    -12.43      0.00
    9   11   40      5.84      0.00
    9   13   40     -1.01      0.00
    0   10   40      7.45      0.00
   10   10   40      2.82      0.00
   10   12   40     -4.47      0.00
   10   14   40    -23.15      0.00
   11   11   40      0.60      0.00
   11   13   40      6.66      0.00
    0   12   40    -10.82      0.00
   12   12   40     -9.00      0.00
    0   14   40      2.31      0.00
    0   16   40      6.67      0.00
    0    1   41     -1.39      0.00
    1    2   41     -9.78      0.00
    1    4   41      3.83      0.00
    1    6   41     -1.32      0.00
    1    8   41      3.74      0.00
    1   10   41      3.41      0.00
    1   12   41     -1.15      0.00
    1   14   41     -0.90      0.00
    2    3   41     -2.06      0.00
    2    5   41     -2.47      0.00
    2    7   41     -6.99      0.00
    2    9   41     -5.08      0.00
    2   11   41      2.01      0.00
    2   13   41      6.44      0.00
    0    3   41     -2.78      0.00
    3    4   41     -5.89      0.00
    3    6   41     15.27      0.00
    3    8   41      7.72      0.00
    3   10   41     -2.12      0.00
    3   12   41     -4.56      0.00
    3   14   41     -0.71      0.00
    4    5   41     -4.88      0.00
    4    7   41     -4.04      0.00
    4    9   41     -1.47      0.00
    4   11   41     -9.80      0.00
    4   13   41     -1.96      0.00
    0    5   41      4.51      0.00
    5    6   41     -4.05      0.00
    5    8   41     -0.62      0.00
    5   10   41     -4.15      0.00
    5   12   41      7.54      0.00
    5   14   41     -0.58      0.00
    6    7   41      3.44      0.00
    6    9   41     -1.06      0.00
    6   11   41     -1.22      0.00
    6   13   41     -0.34      0.00
    0    7   41     10.76      0.00
    7    8   41      2.35      0.00
    7   10   41     -5.03      0.00
    7   12   41     13.90      0.00
    8    9   41     -3.50      0.00
    8   11   41      1.89      0.00
    0    9   41     -2.83      0.00
    9   10   41    -12.17      0.00
    0   11   41     -2.71      0.00
   10   11   41     -0.40      0.00
    9   12   41      6.25      0.00
    0   13   41      3.77      0.00
    0   15   41     10.73      0.00
    0    0   42     30.24      0.00
    1    1   42      3.72      0.00
    1    3   42      9.17      0.00
    1    5   42     -4.32      0.00
    1    7   42      5.93      0.00
    1    9   42      1.52      0.00
    1   11   42     -0.35      0.00
    0    2   42     -8.40      0.00
    2    2   42    -16.54      0.00
    2    4   42     -3.20      0.00
    2    6   42     10.22      0.00
    2    8   42     -6.58      0.00
    2   10   42      2.17      0.00
    3    3   42      1.38      0.00
    3    5   42      2.35      0.00
    3    7   42     -3.13      0.00
    3    9   42      1.36      0.00
    0    4   42    -16.30      0.00
    4    4   42     -1.60      0.00
    4    6   42      9.88      0.00
    4    8   42     -8.28      0.00
    4   10   42      0.96      0.00
    5    5   42      1.70      0.00
    5    7   42     -6.08      0.00
    5    9   42      0.43      0.00
    0    6   42     -2.77      0.00
    6    6   42      6.36      0.00
    6    8   42     -4.22      0.00
    6   10   42     22.38      0.00
    7    7   42      3.69      0.00
    7    9   42     -5.72      0.00
    0    8   42     -5.93      0.00
    8    8   42     -1.58      0.00
    0   10   42      6.44      0.00
    3   11   42     -9.96      0.00
    0    1   43      9.40      0.00
    1    2   43     -8.32      0.00
    1    4   43      4.85      0.00
    1    6   43    -10.88      0.00
    2    3   43     -6.90      0.00
    2    5   43     -1.00      0.00
    0    3   43      7.56      0.00
    3    4   43     -4.59      0.00
    3    6   43     -1.94      0.00
    4    5   43      0.52      0.00
    0    5   43      3.40      0.00
    0    7   43    -10.31      0.00
   25   25   26     -5.79      0.00
   24   26   26     24.05      0.00
   26   26   26     -6.77      0.00
   24   25   27     31.12      0.00
   23   26   27     -7.94      0.00
   25   26   27     -4.01      0.00
   22   27   27     27.28      0.00
   24   27   27      6.23      0.00
   26   27   27     -8.34      0.00
   24   24   28    -17.24      0.00
   23   25   28    -17.45      0.00
   25   25   28      3.77      0.00
   22   26   28     -2.98      0.00
   24   26   28     -8.47      0.00
   26   26   28      6.04      0.00
   21   27   28     -2.47      0.00
   23   27   28     -2.23      0.00
   25   27   28     -3.98      0.00
   27   27   28      6.94      0.00
   20   28   28     21.07      0.00
   22   28   28     18.01      0.00
   24   28   28     12.66      0.00
   26   28   28     12.63      0.00
   28   28   28    -20.78      0.00
   23   24   29     12.93      0.00
   22   25   29     -0.27      0.00
   24   25   29      9.23      0.00
   21   26   29     -2.01      0.00
   23   26   29      8.30      0.00
   25   26   29     -4.93      0.00
   20   27   29     -4.16      0.00
   22   27   29    -11.69      0.00
   24   27   29     -1.39      0.00
   26   27   29     -0.96      0.00
   17   28   29     21.77      0.00
   19   28   29      1.73      0.00
   21   28   29     -1.61      0.00
   23   28   29    -10.09      0.00
   25   28   29     -5.30      0.00
   27   28   29     -3.28      0.00
   16   29   29      1.66      0.00
   18   29   29      4.65      0.00
   20   29   29    -19.35      0.00
   22   29   29      4.87      0.00
   24   29   29      1.52      0.00
   26   29   29      1.71      0.00
   28   29   29      5.18      0.00
   23   23   30      8.57      0.00
   22   24   30    -22.21      0.00
   24   24   30     -7.35      0.00
   21   25   30      4.20      0.00
   23   25   30     -1.39      0.00
   25   25   30     -5.83      0.00
   20   26   30    -10.92      0.00
   22   26   30      0.15      0.00
   24   26   30     -6.85      0.00
   26   26   30     -8.38      0.00
   17   27   30      0.25      0.00
   19   27   30    -12.23      0.00
   21   27   30     -2.77      0.00
   23   27   30      5.37      0.00
   25   27   30      0.03      0.00
   27   27   30     -0.85      0.00
   16   28   30     -2.59      0.00
   18   28   30     -1.69      0.00
   20   28   30     16.97      0.00
   22   28   30     -1.64      0.00
   24   28   30      2.40      0.00
   26   28   30      2.87      0.00
   28   28   30      1.25      0.00
   13   29   30    -26.15      0.00
   15   29   30      5.90      0.00
   17   29   30    -14.88      0.00
   19   29   30    -12.17      0.00
   21   29   30     -2.50      0.00
   23   29   30      2.01      0.00
   25   29   30      4.39      0.00
   27   29   30      2.42      0.00
   29   29   30      0.79      0.00
   10   30   30     -0.58      0.00
   12   30   30      1.21      0.00
   14   30   30    -37.56      0.00
   16   30   30     20.19      0.00
   18   30   30     17.48      0.00
   20   30   30      4.55      0.00
   22   30   30     11.02      0.00
   24   30   30    -14.99      0.00
   26   30   30      8.76      0.00
   28   30   30      4.56      0.00
   22   23   31     -7.10      0.00
   21   24   31     12.04      0.00
   23   24   31      1.64      0.00
   18   25   31      4.46      0.00
   20   25   31    -14.13      0.00
   22   25   31     -2.83      0.00
   24   25   31      1.16      0.00
   17   26   31     -9.41      0.00
   19   26   31      3.73      0.00
   21   26   31      3.95      0.00
   23   26   31      5.49      0.00
   25   26   31      6.87      0.00
   16   27   31      0.03      0.00
   18   27   31     -2.63      0.00
   20   27   31      8.01      0.00
   22   27   31     -3.25      0.00
   24   27   31      4.68      0.00
   26   27   31     -0.70      0.00
   13   28   31      6.14      0.00
   15   28   31      1.07      0.00
   17   28   31      0.17      0.00
   19   28   31      8.80      0.00
   21   28   31      2.88      0.00
   23   28   31    -13.14      0.00
   25   28   31      6.81      0.00
   27   28   31    -11.89      0.00
   10   29   31    -11.59      0.00
   12   29   31      8.28      0.00
   14   29   31     16.89      0.00
   16   29   31    -10.00      0.00
   18   29   31     -1.45      0.00
   20   29   31     -3.32      0.00
   22   29   31      7.07      0.00
   24   29   31      4.39      0.00
   26   29   31      0.37      0.00
    7   30   31     -0.84      0.00
    9   30   31     -9.53      0.00
   11   30   31     11.71      0.00
   13   30   31      8.84      0.00
   15   30   31      5.02      0.00
   17   30   31      1.48      0.00
   19   30   31      2.48      0.00
   21   30   31      0.27      0.00
   23   30   31     -2.19      0.00
   25   30   31     -9.35      0.00
    0   31   31     -0.84      0.00
    2   31   31      8.83      0.00
    4   31   31     23.35      0.00
    6   31   31      1.84      0.00
    8   31   31     24.29      0.00
   10   31   31      1.33      0.00
   12   31   31     -4.17      0.00
   14   31   31      0.73      0.00
   16   31   31      1.59      0.00
   18   31   31     -2.64      0.00
   20   31   31     -3.24      0.00
   22   31   31     -0.61      0.00
   24   31   31      6.23      0.00
   21   21   32     -2.47      0.00
   22   22   32      5.07      0.00
   19   23   32     -3.91      0.00
   21   23   32     -5.51      0.00
   23   23   32      3.20      0.00
   18   24   32     -2.19      0.00
   20   24   32     -3.59      0.00
   22   24   32      1.74      0.00
   24   24   32     -1.53      0.00
   17   25   32      4.43      0.00
   19   25   32     12.36      0.00
   21   25   32      6.77      0.00
   23   25   32      7.81      0.00
   25   25   32     -3.59      0.00
   16   26   32    -16.96      0.00
   18   26   32     -6.57      0.00
   20   26   32    -11.00      0.00
   22   26   32      6.62      0.00
   24   26   32    -11.14      0.00
   26   26   32     -0.16      0.00
   13   27   32     -1.85      0.00
   15   27   32     20.65      0.00
   17   27   32     18.23      0.00
   19   27   32     -0.58      0.00
   21   27   32      9.46      0.00
   23   27   32     -1.05      0.00
   25   27   32     -1.44      0.00
   27   27   32      3.72      0.00
   10   28   32     16.53      0.00
   12   28   32      5.90      0.00
   14   28   32     -2.23      0.00
   16   28   32     -9.95      0.00
   18   28   32     -0.07      0.00
   20   28   32     -7.12      0.00
   22   28   32     -9.09      0.00
   24   28   32      5.20      0.00
   26   28   32      0.39      0.00
    7   29   32     19.13      0.00
    9   29   32      8.18      0.00
   11   29   32     -6.36      0.00
   13   29   32    -16.33      0.00
   15   29   32      4.26      0.00
   17   29   32      0.32      0.00
   19   29   32      8.34      0.00
   21   29   32      3.99      0.00
   23   29   32      3.11      0.00
   25   29   32      6.71      0.00
    0   30   32     57.51      0.00
    2   30   32    -33.08      0.00
    4   30   32     16.80      0.00
    6   30   32     17.67      0.00
    8   30   32    -20.77      0.00
   10   30   32      3.05      0.00
   12   30   32      4.70      0.00
   14   30   32     -5.96      0.00
   16   30   32     -6.46      0.00
   18   30   32      6.81      0.00
   20   30   32     -4.93      0.00
   22   30   32     -2.07      0.00
   24   30   32     -2.21      0.00
    1   31   32     11.23      0.00
    3   31   32      5.55      0.00
    5   31   32     -6.85      0.00
    7   31   32     -7.44      0.00
    9   31   32      0.70      0.00
   11   31   32     -0.07      0.00
   13   31   32     -2.45      0.00
   15   31   32     -7.20      0.00
   17   31   32      3.03      0.00
   19   31   32     -0.90      0.00
   21   31   32     -1.34      0.00
   23   31   32      0.59      0.00
    0   32   32    -31.38      0.00
    2   32   32    -29.16      0.00
    4   32   32    -14.52      0.00
    6   32   32     -0.39      0.00
    8   32   32    -11.76      0.00
   10   32   32     -5.76      0.00
   12   32   32      9.64      0.00
   14   32   32      9.62      0.00
   16   32   32     -9.64      0.00
   18   32   32      1.69      0.00
   20   32   32     -6.12      0.00
   22   32   32      9.70      0.00
   20   21   33     15.69      0.00
   19   22   33     -3.99      0.00
   21   22   33     -1.37      0.00
   18   23   33      5.23      0.00
   20   23   33      3.44      0.00
   22   23   33     -0.66      0.00
   17   24   33     -6.18      0.00
   19   24   33     -8.67      0.00
   21   24   33     -6.98      0.00
   23   24   33      5.33      0.00
   14   25   33     16.39      0.00
   16   25   33      0.39      0.00
   18   25   33      3.86      0.00
   20   25   33     -5.47      0.00
   22   25   33     -4.44      0.00
   24   25   33      3.64      0.00
   13   26   33      0.52      0.00
   15   26   33     -6.39      0.00
   17   26   33      0.24      0.00
   19   26   33      4.52      0.00
   21   26   33      8.23      0.00
   23   26   33      1.52      0.00
   25   26   33     -7.10      0.00
   10   27   33     -6.33      0.00
   12   27   33      1.64      0.00
   14   27   33      6.74      0.00
   16   27   33      1.32      0.00
   18   27   33     -2.14      0.00
   20   27   33      1.14      0.00
   22   27   33      2.74      0.00
   24   27   33     -4.38      0.00
   26   27   33      1.80      0.00
    5   28   33     -1.23      0.00
    7   28   33      5.80      0.00
    9   28   33     -6.54      0.00
   11   28   33     15.37      0.00
   13   28   33    -14.39      0.00
   15   28   33      3.12      0.00
   17   28   33     -8.36      0.00
   19   28   33     -4.25      0.00
   21   28   33      0.99      0.00
   23   28   33     -5.96      0.00
   25   28   33     -5.48      0.00
    0   29   33     14.38      0.00
    2   29   33    -16.40      0.00
    4   29   33      4.87      0.00
    6   29   33     -4.32      0.00
    8   29   33      1.60      0.00
   10   29   33     -0.38      0.00
   12   29   33      2.92      0.00
   14   29   33     -0.14      0.00
   16   29   33      5.95      0.00
   18   29   33      4.31      0.00
   20   29   33     -0.22      0.00
   22   29   33      7.24      0.00
   24   29   33     -1.88      0.00
    1   30   33    -13.12      0.00
    3   30   33     -9.08      0.00
    5   30   33     -3.24      0.00
    7   30   33      0.17      0.00
    9   30   33      3.27      0.00
   11   30   33     -6.17      0.00
   13   30   33      6.99      0.00
   15   30   33     -1.66      0.00
   17   30   33     -5.24      0.00
   19   30   33     -7.14      0.00
   21   30   33     -2.67      0.00
   23   30   33      3.81      0.00
    0   31   33     16.57      0.00
    2   31   33    -10.29      0.00
    4   31   33      3.53      0.00
    6   31   33    -15.10      0.00
    8   31   33     18.25      0.00
   10   31   33     -4.64      0.00
   12   31   33     -7.18      0.00
   14   31   33     -4.22      0.00
   16   31   33     10.19      0.00
   18   31   33      0.08      0.00
   20   31   33      0.28      0.00
   22   31   33     -3.34      0.00
    1   32   33     12.37      0.00
    3   32   33      5.49      0.00
    5   32   33      9.42      0.00
    7   32   33     -4.15      0.00
    9   32   33      2.23      0.00
   11   32   33     -0.77      0.00
   13   32   33      6.02      0.00
   15   32   33      0.47      0.00
   17   32   33      0.63      0.00
   19   32   33      5.55      0.00
   21   32   33     -0.84      0.00
    0   33   33     -0.22      0.00
    2   33   33      5.01      0.00
    4   33   33      1.04      0.00
    6   33   33      5.44      0.00
    8   33   33      0.85      0.00
   10   33   33      5.08      0.00
   12   33   33     -6.62      0.00
   14   33   33     -1.88      0.00
   16   33   33      0.48      0.00
   18   33   33     -4.04      0.00
   20   33   33      2.88      0.00
   20   20   34    -26.88      0.00
   19   21   34     -9.47      0.00
   21   21   34      0.22      0.00
   18   22   34     -2.06      0.00
   20   22   34      6.28      0.00
   22   22   34     -8.54      0.00
   15   23   34    -14.15      0.00
   17   23   34     -3.59      0.00
   19   23   34      5.46      0.00
   21   23   34      9.98      0.00
   23   23   34     -9.57      0.00
   14   24   34      0.57      0.00
   16   24   34     -8.72      0.00
   18   24   34     -1.16      0.00
   20   24   34      1.70      0.00
   22   24   34      0.20      0.00
   24   24   34    -12.86      0.00
   13   25   34    -30.64      0.00
   15   25   34      8.83      0.00
   17   25   34      2.79      0.00
   19   25   34     -6.01      0.00
   21   25   34      4.01      0.00
   23   25   34     -4.05      0.00
   25   25   34     14.15      0.00
   10   26   34     16.33      0.00
   12   26   34     -4.81      0.00
   14   26   34      4.37      0.00
   16   26   34     -6.98      0.00
   18   26   34      5.71      0.00
   20   26   34     -6.24      0.00
   22   26   34     -6.34      0.00
   24   26   34      1.50      0.00
   26   26   34      5.17      0.00
    5   27   34     11.48      0.00
    7   27   34     -7.90      0.00
    9   27   34      9.85      0.00
   11   27   34    -13.05      0.00
   13   27   34      5.44      0.00
   15   27   34      3.62      0.00
   17   27   34      0.82      0.00
   19   27   34     -1.62      0.00
   21   27   34     -0.46      0.00
   23   27   34      0.65      0.00
   25   27   34      4.44      0.00
    0   28   34      8.27      0.00
    2   28   34    -13.81      0.00
    4   28   34    -10.87      0.00
    6   28   34      0.24      0.00
    8   28   34     -8.25      0.00
   10   28   34     -7.69      0.00
   12   28   34      7.18      0.00
   14   28   34     -2.02      0.00
   16   28   34     -4.64      0.00
   18   28   34      1.02      0.00
   20   28   34      0.61      0.00
   22   28   34      0.52      0.00
   24   28   34      5.42      0.00
    1   29   34      0.18      0.00
    3   29   34     -1.35      0.00
    5   29   34      9.22      0.00
    7   29   34     -3.72      0.00
    9   29   34     -0.03      0.00
   11   29   34     -3.29      0.00
   13   29   34      1.63      0.00
   15   29   34     -0.52      0.00
   17   29   34      0.00      0.00
   19   29   34      9.58      0.00
   21   29   34     -0.84      0.00
   23   29   34     -0.40      0.00
    0   30   34     19.12      0.00
    2   30   34      4.67      0.00
    4   30   34      9.12      0.00
    6   30   34      1.15      0.00
    8   30   34      7.02      0.00
   10   30   34     -0.58      0.00
   12   30   34      2.45      0.00
   14   30   34      0.28      0.00
   16   30   34     -2.42      0.00
   18   30   34     -7.22      0.00
   20   30   34     13.92      0.00
   22   30   34    -11.53      0.00
    1   31   34     -8.33      0.00
    3   31   34      2.08      0.00
    5   31   34     -5.10      0.00
    7   31   34      1.02      0.00
    9   31   34      3.22      0.00
   11   31   34      0.59      0.00
   13   31   34     -0.47      0.00
   15   31   34     -1.28      0.00
   17   31   34      5.31      0.00
   19   31   34      1.76      0.00
   21   31   34      5.84      0.00
    0   32   34    -19.66      0.00
    2   32   34      6.22      0.00
    4   32   34     -0.15      0.00
    6   32   34    -14.72      0.00
    8   32   34      8.20      0.00
   10   32   34    -12.03      0.00
   12   32   34      2.34      0.00
   14   32   34     -2.10      0.00
   16   32   34     -4.49      0.00
   18   32   34     -8.47      0.00
   20   32   34      1.01      0.00
    1   33   34      0.82      0.00
    3   33   34     -1.92      0.00
    5   33   34      4.43      0.00
    7   33   34     -1.84      0.00
    9   33   34      5.14      0.00
   11   33   34      3.36      0.00
   13   33   34      1.95      0.00
   15   33   34     -2.30      0.00
   17   33   34      5.58      0.00
    0   34   34     -9.80      0.00
    2   34   34    -14.83      0.00
    4   34   34    -13.01      0.00
    6   34   34      2.31      0.00
    8   34   34     -3.48      0.00
   10   34   34    -10.28      0.00
   12   34   34      1.69      0.00
   14   34   34     -2.07      0.00
   16   34   34     -5.87      0.00
   19   20   35     -0.47      0.00
   16   21   35     -3.59      0.00
   18   21   35     -3.12      0.00
[truncated: 54,772 more chars]
