# Supplementary material for: Dynamic three-dimensional structures of a metal–organic framework captured with femtosecond serial crystallography
Source: Nat Chem. 2024 Mar 25;16(5):693–9. doi: 10.1038/s41557-024-01460-w (PMC11087265; doi:10.1038/s41557-024-01460-w)
Supplement: Supplementary file 17 — Crystallographic structure factors for PCN–224(Fe)–CO at 2.35 ps; CCDC reference number 2308202. [file 41557_2024_1460_MOESM17_ESM.cif]

 
data_time2d35
# start Validation Reply Form
_vrf_THETM01_time2d35
;
PROBLEM: The value of sine(theta_max)/wavelength is less than 0.575
RESPONSE: To prevent the intensities of the Bragg spots in the 
low-resolution region from exceeding the detector's saturation limit, 
the X-ray flux had to be limited. Consequently, the intensity of the 
Bragg spots in the high-resolution region was insufficient for detection, 
resulting in the limited resolution.
;
_vrf_PLAT084_time2d35
;
PROBLEM: High wR2 Value (i.e. > 0.25) ...................       0.36 Report
RESPONSE: In serial femtosecond crystallography, diffraction images 
are acquired from a large number of different crystals with different 
sizes and crystallinity. Consequently, errors are introduced while 
merging data obtained from different crystals. Such errors result in 
a high wR2 value for this crystal structure. Moreover, the crystallographic 
analysis of PCN-224 reveals the presence of MOF-525 structural motifs, 
which manifest as defects within the crystal matrix. These defects are 
presumed to be a contributing factor to the elevated wR2 values noted 
in the analysis.
;
# end Validation Reply Form


_audit_creation_method            'SHELXL-2018/3'
_shelx_SHELXL_version_number      '2018/3'
_chemical_name_systematic         ?
_chemical_name_common             ?
_chemical_melting_point           ?
_chemical_formula_moiety          ?
_chemical_formula_sum
 'C147 H72 Fe3 N12 O67 Zr12' 
_chemical_formula_weight          4340.35

loop_
 _atom_type_symbol
 _atom_type_description
 _atom_type_scat_dispersion_real
 _atom_type_scat_dispersion_imag
 _atom_type_scat_source
 'C'  'C'   0.0051   0.0024
 'International Tables Vol C Tables 4.2.6.8 and 6.1.1.4'
 'H'  'H'   0.0000   0.0000
 'International Tables Vol C Tables 4.2.6.8 and 6.1.1.4'
 'N'  'N'   0.0096   0.0048
 'International Tables Vol C Tables 4.2.6.8 and 6.1.1.4'
 'O'  'O'   0.0160   0.0088
 'International Tables Vol C Tables 4.2.6.8 and 6.1.1.4'
 'Fe'  'Fe'   0.3561   1.1184
 'International Tables Vol C Tables 4.2.6.8 and 6.1.1.4'
 'Zr'  'Zr'  -1.4549   0.7529
 'International Tables Vol C Tables 4.2.6.8 and 6.1.1.4'
 
_space_group_crystal_system       cubic
_space_group_IT_number            229
_space_group_name_H-M_alt         'I m -3 m'
_space_group_name_Hall            '-I 4 2 3'
 
_shelx_space_group_comment
;
The symmetry employed for this shelxl refinement is uniquely defined
by the following loop, which should always be used as a source of
symmetry information in preference to the above space-group names.
They are only intended as comments.
;
 
loop_
 _space_group_symop_operation_xyz
 'x, y, z'
 '-x, -y, z'
 '-x, y, -z'
 'x, -y, -z'
 'z, x, y'
 'z, -x, -y'
 '-z, -x, y'
 '-z, x, -y'
 'y, z, x'
 '-y, z, -x'
 'y, -z, -x'
 '-y, -z, x'
 'y, x, -z'
 '-y, -x, -z'
 'y, -x, z'
 '-y, x, z'
 'x, z, -y'
 '-x, z, y'
 '-x, -z, -y'
 'x, -z, y'
 'z, y, -x'
 'z, -y, x'
 '-z, y, x'
 '-z, -y, -x'
 'x+1/2, y+1/2, z+1/2'
 '-x+1/2, -y+1/2, z+1/2'
 '-x+1/2, y+1/2, -z+1/2'
 'x+1/2, -y+1/2, -z+1/2'
 'z+1/2, x+1/2, y+1/2'
 'z+1/2, -x+1/2, -y+1/2'
 '-z+1/2, -x+1/2, y+1/2'
 '-z+1/2, x+1/2, -y+1/2'
 'y+1/2, z+1/2, x+1/2'
 '-y+1/2, z+1/2, -x+1/2'
 'y+1/2, -z+1/2, -x+1/2'
 '-y+1/2, -z+1/2, x+1/2'
 'y+1/2, x+1/2, -z+1/2'
 '-y+1/2, -x+1/2, -z+1/2'
 'y+1/2, -x+1/2, z+1/2'
 '-y+1/2, x+1/2, z+1/2'
 'x+1/2, z+1/2, -y+1/2'
 '-x+1/2, z+1/2, y+1/2'
 '-x+1/2, -z+1/2, -y+1/2'
 'x+1/2, -z+1/2, y+1/2'
 'z+1/2, y+1/2, -x+1/2'
 'z+1/2, -y+1/2, x+1/2'
 '-z+1/2, y+1/2, x+1/2'
 '-z+1/2, -y+1/2, -x+1/2'
 '-x, -y, -z'
 'x, y, -z'
 'x, -y, z'
 '-x, y, z'
 '-z, -x, -y'
 '-z, x, y'
 'z, x, -y'
 'z, -x, y'
 '-y, -z, -x'
 'y, -z, x'
 '-y, z, x'
 'y, z, -x'
 '-y, -x, z'
 'y, x, z'
 '-y, x, -z'
 'y, -x, -z'
 '-x, -z, y'
 'x, -z, -y'
 'x, z, y'
 '-x, z, -y'
 '-z, -y, x'
 '-z, y, -x'
 'z, -y, -x'
 'z, y, x'
 '-x+1/2, -y+1/2, -z+1/2'
 'x+1/2, y+1/2, -z+1/2'
 'x+1/2, -y+1/2, z+1/2'
 '-x+1/2, y+1/2, z+1/2'
 '-z+1/2, -x+1/2, -y+1/2'
 '-z+1/2, x+1/2, y+1/2'
 'z+1/2, x+1/2, -y+1/2'
 'z+1/2, -x+1/2, y+1/2'
 '-y+1/2, -z+1/2, -x+1/2'
 'y+1/2, -z+1/2, x+1/2'
 '-y+1/2, z+1/2, x+1/2'
 'y+1/2, z+1/2, -x+1/2'
 '-y+1/2, -x+1/2, z+1/2'
 'y+1/2, x+1/2, z+1/2'
 '-y+1/2, x+1/2, -z+1/2'
 'y+1/2, -x+1/2, -z+1/2'
 '-x+1/2, -z+1/2, y+1/2'
 'x+1/2, -z+1/2, -y+1/2'
 'x+1/2, z+1/2, y+1/2'
 '-x+1/2, z+1/2, -y+1/2'
 '-z+1/2, -y+1/2, x+1/2'
 '-z+1/2, y+1/2, -x+1/2'
 'z+1/2, -y+1/2, -x+1/2'
 'z+1/2, y+1/2, x+1/2'
 
_cell_length_a                    38.880(5)
_cell_length_b                    38.880(5)
_cell_length_c                    38.880(5)
_cell_angle_alpha                 90
_cell_angle_beta                  90
_cell_angle_gamma                 90
_cell_volume                      58773(20)
_cell_formula_units_Z             4
_cell_measurement_temperature     293(2)
_cell_measurement_reflns_used     3303106
_cell_measurement_theta_min       0.87
_cell_measurement_theta_max       27.90
 
_exptl_crystal_description        cubic
_exptl_crystal_colour             black
_exptl_crystal_density_meas       ?
_exptl_crystal_density_method     ?
_exptl_crystal_density_diffrn     0.491          
_exptl_crystal_F_000              8528
_exptl_transmission_factor_min    ?
_exptl_transmission_factor_max    ?
_exptl_crystal_size_max           ?
_exptl_crystal_size_mid           ?
_exptl_crystal_size_min           ?
_exptl_absorpt_coefficient_mu     0.448
_shelx_estimated_absorpt_T_min    ?
_shelx_estimated_absorpt_T_max    ?
_exptl_absorpt_correction_type    ?
_exptl_absorpt_correction_T_min   ?
_exptl_absorpt_correction_T_max   ?
_exptl_absorpt_process_details    ?
_exptl_absorpt_special_details    ?
_diffrn_ambient_temperature       293(2)
_diffrn_radiation_wavelength      0.82656
_diffrn_radiation_type            'synchrotron'
_diffrn_source                    'PAL-XFEL'
_diffrn_measurement_device_type   'SFX measurement MX-225HS'
_diffrn_measurement_method        'Fixed-target system'
_diffrn_detector_area_resol_mean  ?
_diffrn_reflns_number             7287
_diffrn_reflns_av_unetI/netI      0.0807
_diffrn_reflns_av_R_equivalents   0.0724
_diffrn_reflns_limit_h_min        1
_diffrn_reflns_limit_h_max        43
_diffrn_reflns_limit_k_min        0
_diffrn_reflns_limit_k_max        30
_diffrn_reflns_limit_l_min        0
_diffrn_reflns_limit_l_max        30
_diffrn_reflns_theta_min          0.861
_diffrn_reflns_theta_max          27.713
_diffrn_reflns_theta_full         27.713
_diffrn_measured_fraction_theta_max   0.992
_diffrn_measured_fraction_theta_full  0.992
_diffrn_reflns_Laue_measured_fraction_max    0.992
_diffrn_reflns_Laue_measured_fraction_full   0.992
_diffrn_reflns_point_group_measured_fraction_max   0.992
_diffrn_reflns_point_group_measured_fraction_full  0.992
_reflns_number_total              4099
_reflns_number_gt                 2383
_reflns_threshold_expression      'I > 2\s(I)'
_reflns_Friedel_coverage          0.000
_reflns_Friedel_fraction_max      .
_reflns_Friedel_fraction_full     .
 
_reflns_special_details
;
 Reflections were merged by SHELXL according to the crystal
 class for the calculation of statistics and refinement.
 
 Structure factors included contributions from the .fab file.
 
 _reflns_Friedel_fraction is defined as the number of unique
 Friedel pairs measured divided by the number that would be
 possible theoretically, ignoring centric projections and
 systematic absences.
;
 
_computing_data_collection        ?
_computing_cell_refinement        ?
_computing_data_reduction         'CrystFEL (J. Appl. Cryst. 2012) and XPREP (Bruker, 2004)'
_computing_structure_solution     'SHELXT 2018/2 (Sheldrick, 2018)'
_computing_structure_refinement 'SHELXL-2018/3 (Sheldrick, 2018)'
_computing_molecular_graphics     ?
_computing_publication_material   ?
_refine_special_details           ?
_refine_ls_structure_factor_coef  Fsqd
_refine_ls_matrix_type            full
_refine_ls_weighting_scheme       calc
_refine_ls_weighting_details
'w=1/[\s^2^(Fo^2^)+(0.2000P)^2^] where P=(Fo^2^+2Fc^2^)/3'
_atom_sites_solution_primary      ?
_atom_sites_solution_secondary    ?
_atom_sites_solution_hydrogens    geom
_refine_ls_hydrogen_treatment     constr
_refine_ls_extinction_method      'SHELXL-2018/3 (Sheldrick 2018)'
_refine_ls_extinction_coef        0.00028(7)
_refine_ls_extinction_expression
 'Fc^*^=kFc[1+0.001xFc^2^\l^3^/sin(2\q)]^-1/4^'
_refine_ls_number_reflns          4099
_refine_ls_number_parameters      131
_refine_ls_number_restraints      156
_refine_ls_R_factor_all           0.1529
_refine_ls_R_factor_gt            0.1240
_refine_ls_wR_factor_ref          0.3568
_refine_ls_wR_factor_gt           0.3109
_refine_ls_goodness_of_fit_ref    1.193
_refine_ls_restrained_S_all       1.210
_refine_ls_shift/su_max           0.000
_refine_ls_shift/su_mean          0.000
 
loop_
 _atom_site_label
 _atom_site_type_symbol
 _atom_site_fract_x
 _atom_site_fract_y
 _atom_site_fract_z
 _atom_site_U_iso_or_equiv
 _atom_site_adp_type
 _atom_site_occupancy
 _atom_site_site_symmetry_order  
 _atom_site_calc_flag
 _atom_site_refinement_flags_posn
 _atom_site_refinement_flags_adp
 _atom_site_refinement_flags_occupancy
 _atom_site_disorder_assembly
 _atom_site_disorder_group
C6 C 0.250000 0.83069(17) 0.33069(17) 0.165(5) Uani 1 2 d DS TU P . .
O6 O 0.28251(19) 0.71749(19) 0.28251(19) 0.111(3) Uani 1 6 d S TU P . .
O5 O 0.27856(19) 0.81470(18) 0.32746(16) 0.178(3) Uani 1 1 d . U . . .
C7 C 0.250000 0.85897(15) 0.35897(15) 0.148(4) Uani 1 2 d DS TU P . .
C8 C 0.2779(4) 0.8666(2) 0.3758(2) 0.192(4) Uani 1 1 d . U . . .
H8 H 0.297825 0.854789 0.369678 0.230 Uiso 1 1 calc R U . . .
C10 C 0.250000 0.9103(2) 0.4103(2) 0.175(6) Uani 1 2 d S TU P . .
C11 C 0.250000 0.93667(15) 0.43667(15) 0.183(6) Uani 1 2 d S TU P . .
C12 C 0.2498(3) 0.92630(16) 0.47190(15) 0.201(5) Uani 1 1 d . U . . .
C13 C 0.2488(4) 0.89167(16) 0.48184(19) 0.224(6) Uani 1 1 d . U . . .
H13 H 0.248189 0.872571 0.467447 0.269 Uiso 1 1 calc R U . . .
N14 N 0.2491(4) 0.9488(2) 0.500000 0.200(6) Uani 1 2 d S TU P . .
Fe15 Fe 0.23362(16) 1.000000 0.500000 0.155(3) Uani 0.5 4 d DS TU P . .
C16 C 0.1898(5) 1.000000 0.500000 0.159(10) Uani 0.5 4 d DS TU P . .
O17 O 0.1630(7) 1.000000 0.500000 0.198(11) Uani 0.5 4 d DS TU P . .
C9 C 0.2810(4) 0.8919(3) 0.4032(3) 0.204(5) Uani 1 1 d . U . . .
H9 H 0.301359 0.895782 0.415055 0.245 Uiso 1 1 calc R U . . .
Zr1 Zr 0.2860(2) 0.7788(2) 0.2860(2) 0.116(2) Uani 0.448(17) 2 d S TU P . 1
O3 O 0.3400(4) 0.7563(5) 0.2900(5) 0.155(6) Uani 0.448(17) 1 d . U P . 1
O1 O 0.2353(5) 0.7647(5) 0.2890(5) 0.118(7) Uani 0.448(17) 2 d S TU P . 1
Zr2 Zr 0.2987(2) 0.7660(2) 0.2987(2) 0.131(2) Uani 0.552(17) 2 d S TU P . 2
O4 O 0.3522(5) 0.7449(6) 0.3092(6) 0.217(8) Uani 0.552(17) 1 d . U P . 2
O2 O 0.2463(3) 0.7537(3) 0.3167(5) 0.134(6) Uani 0.552(17) 2 d S TU P . 2
 
loop_
 _atom_site_aniso_label
 _atom_site_aniso_U_11
 _atom_site_aniso_U_22
 _atom_site_aniso_U_33
 _atom_site_aniso_U_23
 _atom_site_aniso_U_13
 _atom_site_aniso_U_12
C6 0.228(13) 0.134(5) 0.134(5) -0.053(7) 0.084(7) -0.084(7)
O6 0.111(3) 0.111(3) 0.111(3) -0.040(4) 0.040(4) -0.040(4)
O5 0.195(5) 0.171(4) 0.168(4) -0.082(4) 0.083(4) -0.072(4)
C7 0.244(13) 0.101(4) 0.101(4) -0.045(5) 0.057(6) -0.057(6)
C8 0.310(13) 0.127(6) 0.139(6) -0.075(5) 0.027(7) -0.044(7)
C10 0.37(2) 0.078(4) 0.078(4) -0.001(5) 0.001(5) -0.001(5)
C11 0.410(18) 0.069(3) 0.069(3) -0.003(4) 0.002(5) -0.002(5)
C12 0.464(16) 0.072(4) 0.068(3) -0.016(3) 0.001(5) -0.006(6)
C13 0.527(19) 0.061(3) 0.084(3) 0.001(3) 0.008(6) 0.007(6)
N14 0.435(19) 0.079(4) 0.086(5) 0.000 0.000 -0.008(7)
Fe15 0.325(10) 0.0688(19) 0.0712(19) 0.000 0.000 0.000
C16 0.32(3) 0.081(14) 0.073(14) 0.000 0.000 0.000
O17 0.37(3) 0.111(14) 0.110(14) 0.000 0.000 0.000
C9 0.334(15) 0.155(8) 0.122(6) -0.042(6) -0.001(7) -0.048(9)
Zr1 0.117(3) 0.114(3) 0.117(3) -0.051(2) 0.045(3) -0.051(2)
O3 0.098(8) 0.183(11) 0.185(12) -0.047(9) 0.043(7) -0.055(7)
O1 0.121(7) 0.121(7) 0.112(14) -0.039(9) 0.039(9) -0.031(11)
Zr2 0.132(2) 0.129(3) 0.132(2) -0.060(2) 0.054(3) -0.060(2)
O4 0.148(10) 0.261(14) 0.241(15) 0.010(12) 0.004(10) -0.048(9)
O2 0.140(7) 0.140(7) 0.123(12) -0.049(7) 0.049(7) -0.049(7)
 
_geom_special_details
;
 All esds (except the esd in the dihedral angle between two l.s. planes)
 are estimated using the full covariance matrix.  The cell esds are taken
 into account individually in the estimation of esds in distances, angles
 and torsion angles; correlations between esds in cell parameters are only
 used when they are defined by crystal symmetry.  An approximate (isotropic)
 treatment of cell esds is used for estimating esds involving l.s. planes.
;
 
loop_
 _geom_bond_atom_site_label_1
 _geom_bond_atom_site_label_2
 _geom_bond_distance
 _geom_bond_site_symmetry_2
 _geom_bond_publ_flag
C6 O5 1.279(8) . ?
C6 O5 1.279(8) 42_554 ?
C6 C7 1.555(12) . ?
O6 Zr2 2.086(5) 12_665 ?
O6 Zr2 2.086(5) 6_566 ?
O6 Zr2 2.086(5) . ?
O6 Zr1 2.393(11) 6_566 ?
O6 Zr1 2.393(11) 12_665 ?
O6 Zr1 2.393(11) . ?
O5 Zr1 2.150(6) . ?
O5 Zr2 2.333(9) . ?
C7 C8 1.302(12) 42_554 ?
C7 C8 1.302(12) . ?
C8 C9 1.455(12) . ?
C10 C9 1.427(15) 42_554 ?
C10 C9 1.427(15) . ?
C10 C11 1.450(14) . ?
C11 C12 1.428(8) . ?
C11 C12 1.428(8) 42_554 ?
C12 N14 1.400(7) . ?
C12 C13 1.402(9) . ?
C13 C13 1.412(15) 50_556 ?
N14 Fe15 2.080(9) . ?
N14 Fe15 2.102(9) 89_564 ?
Fe15 Fe15 1.274(12) 89_564 ?
Fe15 C16 1.703(19) . ?
C16 O17 1.042(19) . ?
Zr1 O1 1.24(3) 84_455 ?
Zr1 O1 2.050(14) . ?
Zr1 O1 2.050(14) 6_566 ?
Zr1 O3 2.278(18) . ?
Zr1 O3 2.278(18) 72 ?
Zr1 Zr1 2.83(2) 84_455 ?
Zr1 Zr1 2.83(2) 78_554 ?
Zr1 Zr1 3.568(6) 12_665 ?
Zr1 Zr1 3.568(6) 6_566 ?
O1 O1 1.76(2) 78_554 ?
O1 O1 1.76(2) 84_455 ?
Zr2 O2 2.204(8) 6_566 ?
Zr2 O2 2.205(8) . ?
Zr2 O4 2.28(2) . ?
Zr2 O4 2.28(2) 72 ?
Zr2 Zr2 3.558(6) 12_665 ?
Zr2 Zr2 3.558(6) 6_566 ?
 
loop_
 _geom_angle_atom_site_label_1
 _geom_angle_atom_site_label_2
 _geom_angle_atom_site_label_3
 _geom_angle
 _geom_angle_site_symmetry_1
 _geom_angle_site_symmetry_3
 _geom_angle_publ_flag
O5 C6 O5 131.2(10) . 42_554 ?
O5 C6 C7 114.4(5) . . ?
O5 C6 C7 114.4(5) 42_554 . ?
Zr2 O6 Zr2 117.0(3) 12_665 6_566 ?
Zr2 O6 Zr2 117.0(3) 12_665 . ?
Zr2 O6 Zr2 117.0(3) 6_566 . ?
Zr2 O6 Zr1 109.6(5) 12_665 6_566 ?
Zr2 O6 Zr1 20.54(17) 6_566 6_566 ?
Zr2 O6 Zr1 109.6(5) . 6_566 ?
Zr2 O6 Zr1 20.54(17) 12_665 12_665 ?
Zr2 O6 Zr1 109.6(5) 6_566 12_665 ?
Zr2 O6 Zr1 109.6(5) . 12_665 ?
Zr1 O6 Zr1 96.4(5) 6_566 12_665 ?
Zr1 O6 Zr1 96.4(5) 6_566 . ?
Zr1 O6 Zr1 96.4(5) 12_665 . ?
C6 O5 Zr1 120.4(7) . . ?
C6 O5 Zr2 137.1(7) . . ?
C8 C7 C8 117.9(11) 42_554 . ?
C8 C7 C6 121.1(6) 42_554 . ?
C8 C7 C6 121.1(6) . . ?
C7 C8 C9 126.1(13) . . ?
C9 C10 C9 121.1(13) 42_554 . ?
C9 C10 C11 119.4(6) 42_554 . ?
C9 C10 C11 119.4(6) . . ?
C12 C11 C12 122.8(8) . 42_554 ?
C12 C11 C10 118.6(4) . . ?
C12 C11 C10 118.6(4) 42_554 . ?
N14 C12 C13 112.6(6) . . ?
N14 C12 C11 124.9(6) . . ?
C13 C12 C11 122.4(6) . . ?
C12 C13 C13 106.0(4) . 50_556 ?
C12 N14 C12 102.6(7) . 50_556 ?
C12 N14 Fe15 127.2(5) . . ?
C12 N14 Fe15 127.2(5) 50_556 . ?
C12 N14 Fe15 125.8(5) . 89_564 ?
C12 N14 Fe15 125.8(5) 50_556 89_564 ?
Fe15 N14 Fe15 35.5(4) . 89_564 ?
Fe15 Fe15 C16 180.0 89_564 . ?
Fe15 Fe15 N14 73.2(4) 89_564 51_575 ?
C16 Fe15 N14 106.8(4) . 51_575 ?
Fe15 Fe15 N14 73.2(4) 89_564 . ?
C16 Fe15 N14 106.8(4) . . ?
N14 Fe15 N14 146.4(9) 51_575 . ?
Fe15 Fe15 N14 71.3(4) 89_564 43_566 ?
C16 Fe15 N14 108.7(4) . 43_566 ?
N14 Fe15 N14 84.69(10) 51_575 43_566 ?
N14 Fe15 N14 84.69(10) . 43_566 ?
Fe15 Fe15 N14 71.3(4) 89_564 89_564 ?
C16 Fe15 N14 108.7(4) . 89_564 ?
N14 Fe15 N14 84.69(10) 51_575 89_564 ?
N14 Fe15 N14 84.69(10) . 89_564 ?
N14 Fe15 N14 142.7(9) 43_566 89_564 ?
O17 C16 Fe15 180.0 . . ?
C10 C9 C8 114.4(13) . . ?
O1 Zr1 O1 58.6(11) 84_455 . ?
O1 Zr1 O1 58.6(10) 84_455 6_566 ?
O1 Zr1 O1 92.0(9) . 6_566 ?
O1 Zr1 O5 101.8(9) 84_455 72 ?
O1 Zr1 O5 154.5(10) . 72 ?
O1 Zr1 O5 90.1(5) 6_566 72 ?
O1 Zr1 O5 101.8(9) 84_455 . ?
O1 Zr1 O5 90.1(5) . . ?
O1 Zr1 O5 154.5(10) 6_566 . ?
O5 Zr1 O5 77.4(3) 72 . ?
O1 Zr1 O3 141.7(5) 84_455 . ?
O1 Zr1 O3 141.1(9) . . ?
O1 Zr1 O3 84.8(8) 6_566 . ?
O5 Zr1 O3 64.5(6) 72 . ?
O5 Zr1 O3 108.9(5) . . ?
O1 Zr1 O3 141.7(5) 84_455 72 ?
O1 Zr1 O3 84.8(8) . 72 ?
O1 Zr1 O3 141.1(9) 6_566 72 ?
O5 Zr1 O3 108.9(5) 72 72 ?
O5 Zr1 O3 64.5(6) . 72 ?
O3 Zr1 O3 74.3(9) . 72 ?
O1 Zr1 O6 103.9(8) 84_455 . ?
O1 Zr1 O6 71.3(7) . . ?
O1 Zr1 O6 71.3(7) 6_566 . ?
O5 Zr1 O6 133.0(5) 72 . ?
O5 Zr1 O6 133.0(5) . . ?
O3 Zr1 O6 70.9(5) . . ?
O3 Zr1 O6 70.9(5) 72 . ?
O1 Zr1 Zr1 40.4(4) 84_455 84_455 ?
O1 Zr1 Zr1 89.3(7) . 84_455 ?
O1 Zr1 Zr1 23.1(8) 6_566 84_455 ?
O5 Zr1 Zr1 82.9(3) 72 84_455 ?
O5 Zr1 Zr1 131.6(8) . 84_455 ?
O3 Zr1 Zr1 101.2(6) . 84_455 ?
O3 Zr1 Zr1 163.0(5) 72 84_455 ?
O6 Zr1 Zr1 92.1(2) . 84_455 ?
O1 Zr1 Zr1 40.4(4) 84_455 78_554 ?
O1 Zr1 Zr1 23.1(8) . 78_554 ?
O1 Zr1 Zr1 89.3(7) 6_566 78_554 ?
O5 Zr1 Zr1 131.6(8) 72 78_554 ?
O5 Zr1 Zr1 82.9(3) . 78_554 ?
O3 Zr1 Zr1 163.0(5) . 78_554 ?
O3 Zr1 Zr1 101.2(6) 72 78_554 ?
O6 Zr1 Zr1 92.1(2) . 78_554 ?
Zr1 Zr1 Zr1 78.1(7) 84_455 78_554 ?
O1 Zr1 Zr1 75.6(7) 84_455 12_665 ?
O1 Zr1 Zr1 29.5(7) . 12_665 ?
O1 Zr1 Zr1 81.3(4) 6_566 12_665 ?
O5 Zr1 Zr1 171.20(17) 72 12_665 ?
O5 Zr1 Zr1 111.27(16) . 12_665 ?
O3 Zr1 Zr1 112.3(4) . 12_665 ?
O3 Zr1 Zr1 77.0(4) 72 12_665 ?
O6 Zr1 Zr1 41.8(3) . 12_665 ?
Zr1 Zr1 Zr1 89.995(1) 84_455 12_665 ?
Zr1 Zr1 Zr1 50.9(3) 78_554 12_665 ?
O1 Zr1 Zr1 75.6(7) 84_455 6_566 ?
O1 Zr1 Zr1 81.3(4) . 6_566 ?
O1 Zr1 Zr1 29.5(7) 6_566 6_566 ?
O5 Zr1 Zr1 111.27(16) 72 6_566 ?
O5 Zr1 Zr1 171.20(17) . 6_566 ?
O3 Zr1 Zr1 77.0(4) . 6_566 ?
O3 Zr1 Zr1 112.3(4) 72 6_566 ?
O6 Zr1 Zr1 41.8(3) . 6_566 ?
Zr1 Zr1 Zr1 50.9(3) 84_455 6_566 ?
Zr1 Zr1 Zr1 89.995(2) 78_554 6_566 ?
Zr1 Zr1 Zr1 59.997(1) 12_665 6_566 ?
Zr1 O1 O1 84(2) 78_554 78_554 ?
Zr1 O1 O1 84(2) 78_554 84_455 ?
O1 O1 O1 114.1(15) 78_554 84_455 ?
Zr1 O1 Zr1 116.5(9) 78_554 12_665 ?
O1 O1 Zr1 37.0(13) 78_554 12_665 ?
O1 O1 Zr1 131.4(7) 84_455 12_665 ?
Zr1 O1 Zr1 116.5(9) 78_554 . ?
O1 O1 Zr1 131.4(7) 78_554 . ?
O1 O1 Zr1 37.0(13) 84_455 . ?
Zr1 O1 Zr1 120.9(14) 12_665 . ?
O6 Zr2 O2 67.7(3) . 6_566 ?
O6 Zr2 O2 67.7(3) . . ?
O2 Zr2 O2 122.5(8) 6_566 . ?
O6 Zr2 O4 90.2(8) . . ?
O2 Zr2 O4 78.3(8) 6_566 . ?
O2 Zr2 O4 135.1(8) . . ?
O6 Zr2 O4 90.2(8) . 72 ?
O2 Zr2 O4 135.1(8) 6_566 72 ?
O2 Zr2 O4 78.3(8) . 72 ?
O4 Zr2 O4 62.6(11) . 72 ?
O6 Zr2 O5 141.0(3) . 72 ?
O2 Zr2 O5 73.5(3) 6_566 72 ?
O2 Zr2 O5 136.6(7) . 72 ?
O4 Zr2 O5 85.1(6) . 72 ?
O4 Zr2 O5 120.8(6) 72 72 ?
O6 Zr2 O5 141.0(3) . . ?
O2 Zr2 O5 136.6(7) 6_566 . ?
O2 Zr2 O5 73.5(3) . . ?
O4 Zr2 O5 120.9(6) . . ?
O4 Zr2 O5 85.1(6) 72 . ?
O5 Zr2 O5 70.4(4) 72 . ?
O6 Zr2 Zr2 31.49(15) . 12_665 ?
O5 Zr2 Zr2 155.9(4) 72 12_665 ?
O5 Zr2 Zr2 109.66(16) . 12_665 ?
O6 Zr2 Zr2 31.49(15) . 6_566 ?
O2 Zr2 Zr2 36.2(3) 6_566 6_566 ?
O2 Zr2 Zr2 94.0(3) . 6_566 ?
O4 Zr2 Zr2 82.7(6) . 6_566 ?
O4 Zr2 Zr2 113.1(5) 72 6_566 ?
O5 Zr2 Zr2 109.66(16) 72 6_566 ?
O5 Zr2 Zr2 155.9(4) . 6_566 ?
Zr2 Zr2 Zr2 59.997(1) 12_665 6_566 ?
Zr2 O2 Zr2 107.6(6) 12_665 . ?
 
_refine_diff_density_max    0.912
_refine_diff_density_min   -0.843
_refine_diff_density_rms    0.101

_shelx_res_file
;
TITL shelx_time2d25_a.res in Im-3m
    shelx_time2d25_a_sq.res
    created by SHELXL-2018/3 at 23:01:18 on 19-Dec-2022
REM Old TITL shelx_time2d25 in Im-3m
REM SHELXT solution in Im-3m: R1 0.538, Rweak 0.271, Alpha 0.129
REM <I/s>   0.000 for    0 systematic absences,  Orientation as input
REM Formula found by SHELXT:  C144 N48 O46 Fe3 Zr12
CELL  0.82656  38.8800  38.8800  38.8800   90.000   90.000   90.000
ZERR    4.000   0.0045   0.0045   0.0045    0.000    0.000    0.000
LATT  2
SYMM -X, -Y, Z
SYMM -X, Y, -Z
SYMM X, -Y, -Z
SYMM Z, X, Y
SYMM Z, -X, -Y
SYMM -Z, -X, Y
SYMM -Z, X, -Y
SYMM Y, Z, X
SYMM -Y, Z, -X
SYMM Y, -Z, -X
SYMM -Y, -Z, X
SYMM Y, X, -Z
SYMM -Y, -X, -Z
SYMM Y, -X, Z
SYMM -Y, X, Z
SYMM X, Z, -Y
SYMM -X, Z, Y
SYMM -X, -Z, -Y
SYMM X, -Z, Y
SYMM Z, Y, -X
SYMM Z, -Y, X
SYMM -Z, Y, X
SYMM -Z, -Y, -X
SFAC C H N O FE ZR
DISP $C  0.00511  0.00239 15.74444!source kissel
DISP $H -0.00002  0.00000  0.66615!source kissel
DISP $N  0.00955  0.00480 28.17579!source kissel
DISP $O  0.01604  0.00875 47.81841!source kissel
DISP $Fe  0.35610  1.11842 5271.23871!source kissel
DISP $Zr -1.45491  0.75288 3671.72661!source kissel
UNIT 588 288 48 268 12 48
ACTA
L.S. 5 0  207
BOND
DFIX 1.71 0.02 Fe15 C16
DFIX 1.1 0.02 C16 O17
DFIX 1.513 0.02 C6 C7
SIMU 0.05
DELU 0.05
ISOR 0.01 0.02 O3 O4 O5
FMAP 2
PLAN 20
ABIN
LIST 4
WGHT    0.200000
EXTI    0.000284
FVAR       0.07789   0.44753
C6    1    0.250000    0.830693    0.330693    10.50000    0.22828    0.13386 =
         0.13386   -0.05312    0.08441   -0.08441
O6    4    0.282507    0.717493    0.282507    10.16667    0.11149    0.11149 =
         0.11149   -0.04040    0.04040   -0.04040
O5    4    0.278555    0.814701    0.327460    11.00000    0.19485    0.17073 =
         0.16760   -0.08217    0.08299   -0.07154
C7    1    0.250000    0.858965    0.358965    10.50000    0.24366    0.10083 =
         0.10083   -0.04529    0.05681   -0.05681
C8    1    0.277939    0.866607    0.375764    11.00000    0.30952    0.12673 =
         0.13901   -0.07468    0.02677   -0.04374
AFIX  43
H8    2    0.297825    0.854789    0.369678    11.00000   -1.20000
AFIX   0
C10   1    0.250000    0.910302    0.410302    10.50000    0.36960    0.07814 =
         0.07814   -0.00064    0.00108   -0.00108
C11   1    0.250000    0.936675    0.436675    10.50000    0.41034    0.06858 =
         0.06858   -0.00316    0.00209   -0.00209
C12   1    0.249848    0.926303    0.471900    11.00000    0.46358    0.07157 =
         0.06824   -0.01560    0.00112   -0.00606
C13   1    0.248779    0.891667    0.481841    11.00000    0.52666    0.06103 =
         0.08407    0.00068    0.00799    0.00677
AFIX  43
H13   2    0.248189    0.872571    0.467447    11.00000   -1.20000
AFIX   0
N14   3    0.249086    0.948790    0.500000    10.50000    0.43461    0.07866 =
         0.08604    0.00000    0.00000   -0.00821
FE15  5    0.233620    1.000000    0.500000    10.12500    0.32482    0.06877 =
         0.07116    0.00000    0.00000    0.00000
C16   1    0.189829    1.000000    0.500000    10.12500    0.32324    0.08062 =
         0.07305    0.00000    0.00000    0.00000
O17   4    0.163035    1.000000    0.500000    10.12500    0.37164    0.11144 =
         0.11031    0.00000    0.00000    0.00000
C9    1    0.280961    0.891915    0.403176    11.00000    0.33427    0.15549 =
         0.12231   -0.04219   -0.00065   -0.04762
AFIX  43
H9    2    0.301359    0.895782    0.415055    11.00000   -1.20000
AFIX   0
PART 1
ZR1   6    0.286044    0.778849    0.286044    20.50000    0.11743    0.11382 =
         0.11743   -0.05092    0.04518   -0.05092
O3    4    0.339971    0.756293    0.289950    21.00000    0.09796    0.18254 =
         0.18471   -0.04721    0.04254   -0.05506
O1    4    0.235340    0.764660    0.289008    20.50000    0.12075    0.12075 =
         0.11186   -0.03853    0.03853   -0.03093
PART 0
PART 2
ZR2   6    0.298664    0.766047    0.298664   -20.50000    0.13194    0.12938 =
         0.13194   -0.05950    0.05405   -0.05950
O4    4    0.352231    0.744900    0.309229   -21.00000    0.14793    0.26095 =
         0.24147    0.01037    0.00445   -0.04802
O2    4    0.246335    0.753664    0.316652   -20.50000    0.14004    0.14004 =
         0.12319   -0.04856    0.04856   -0.04889
PART 0
HKLF 4


REM  shelx_time2d25_a.res in Im-3m
REM wR2 = 0.3568, GooF = S = 1.193, Restrained GooF = 1.210 for all data
REM R1 = 0.1240 for 2383 Fo > 4sig(Fo) and 0.1529 for all 4099 data
REM 131 parameters refined using 156 restraints

                                             
REM Highest difference peak  0.912,  deepest hole -0.843,  1-sigma level  0.101
Q1    1   0.1777  1.0000  0.5000  10.25000  0.05    0.91
Q2    1   0.3529  0.7396  0.2664  11.00000  0.05    0.71
Q3    1   0.3517  0.7454  0.2975  11.00000  0.05    0.54
Q4    1   0.2994  0.7006  0.2699  10.50000  0.05    0.47
Q5    1   0.2449  0.7551  0.3379  10.50000  0.05    0.45
Q6    1   0.3486  0.7630  0.3154  11.00000  0.05    0.44
Q7    1   0.3164  0.7235  0.3165  10.50000  0.05    0.44
Q8    1   0.2581  0.9269  0.4727  11.00000  0.05    0.43
Q9    1   0.2500  0.8005  0.3005  10.50000  0.05    0.38
Q10   1   0.2961  0.8012  0.2648  11.00000  0.05    0.37
Q11   1   0.2848  0.9483  0.4819  11.00000  0.05    0.35
Q12   1   0.2579  0.8615  0.5000  10.50000  0.05    0.35
Q13   1   0.2847  0.9463  0.5000  10.50000  0.05    0.34
Q14   1   0.2655  0.9120  0.3680  11.00000  0.05    0.34
Q15   1   0.2925  0.7075  0.3233  10.50000  0.05    0.34
Q16   1   0.3379  0.7761  0.3114  11.00000  0.05    0.34
Q17   1   0.2437  0.8898  0.4923  11.00000  0.05    0.33
Q18   1   0.3426  0.7695  0.3152  11.00000  0.05    0.33
Q19   1   0.2662  0.8675  0.5000  10.50000  0.05    0.33
Q20   1   0.3002  0.8004  0.3420  11.00000  0.05    0.32
;
_shelx_res_checksum   44844

_shelx_hkl_file
;
   1   1   0 -264.52   88.99
   2   0   0 7574.38  233.56
   2   1   1 2559.69   76.31
   2   2   0 7470.82  178.04
   2   2   2 9791.06  705.82
   3   1   0  633.08   27.30
   3   1   2  327.21   34.42
   3   2   1  349.31   33.24
   3   3   0  189.22   42.09
   3   3   2  301.28   29.63
   4   0   0 9999.00  284.56
   4   1   1  855.14   48.92
   4   1   3   95.72    5.87
   4   2   0 1756.26   68.99
   4   2   2 2056.47  129.15
   4   3   1  108.22    7.98
   4   3   3  -27.33   31.80
   4   4   0  759.09   72.19
   4   4   2  384.12   59.55
   4   4   4 1754.22  221.14
   5   1   0   15.27    5.87
   5   1   2  -75.48    4.06
   5   1   4  574.41   11.46
   5   2   1  -80.26    4.61
   5   2   3  310.07   11.51
   5   3   0 -202.75   13.99
   5   3   2  326.27   24.14
   5   3   4  -73.22   12.36
   5   4   1  609.44   18.01
   5   4   3  -76.71   13.61
   5   5   0  450.98   51.45
   5   5   2  731.45   43.10
   5   5   4   35.28    6.14
   6   0   0 5608.71  280.24
   6   1   1 1416.37   47.20
   6   1   3 -142.97    7.17
   6   1   5  390.27   17.49
   6   2   0  654.29   11.51
   6   2   2  665.21   53.45
   6   2   4  372.18   33.72
   6   3   1 -141.59    7.88
   6   3   3   16.75    6.20
   6   3   5  282.39   18.67
   6   4   0   22.30    8.09
   6   4   2  348.06   31.50
   6   4   4  262.41   24.94
   6   5   1  411.48   19.90
   6   5   3  269.51   15.38
   6   5   5  476.84   36.83
   6   6   0  828.31   72.19
   6   6   2  271.39   34.50
   6   6   4 1775.54  130.70
   6   6   6  916.52  142.07
   7   1   0  -71.20    4.89
   7   1   2   26.05    2.96
   7   1   4    3.74    3.91
   7   1   6  -71.30    4.76
   7   2   1   32.33    7.50
   7   2   3   87.32   11.83
   7   2   5  350.27   41.08
   7   3   0  119.97    4.88
   7   3   2   74.61    3.84
   7   3   4  185.14   10.81
   7   3   6 1151.30   40.87
   7   4   1   -0.71    3.03
   7   4   3  202.91   10.81
   7   4   5  406.42   12.39
   7   5   0  435.68   21.87
   7   5   2  331.57   31.50
   7   5   4  402.37   12.68
   7   5   6  189.65   25.38
   7   6   1  -55.51   17.23
   7   6   3 1243.29   39.03
   7   6   5  174.20   24.73
   7   7   0 2483.65  128.78
   7   7   2 2209.78  111.24
   7   7   4  746.39   51.77
   7   7   6   91.14    6.11
   8   0   0 4401.80  271.53
   8   1   1 1147.98   37.72
   8   1   3  199.80   10.87
   8   1   5  576.63    9.40
   8   1   7   63.42    5.93
   8   2   0 1768.28   90.05
   8   2   2  601.55   40.08
   8   2   4 1187.13   96.86
   8   2   6  518.93   68.24
   8   3   1  195.39   12.51
   8   3   3 -199.98    9.85
   8   3   5  269.03   14.28
   8   3   7  853.82   45.65
   8   4   0  665.61   56.97
   8   4   2 1070.48   85.70
   8   4   4 1533.40   79.37
   8   4   6   19.20    6.47
   8   5   1  580.91   13.45
   8   5   3  252.53   14.02
   8   5   5  573.42   38.36
   8   5   7  513.24   33.85
   8   6   0   72.38   15.30
   8   6   2  397.97   45.23
   8   6   4   11.17    5.35
   8   6   6  647.60   67.43
   8   7   1   73.85   12.07
   8   7   3  986.82   69.54
   8   7   5  452.92   27.36
   8   7   7  593.09   42.23
   8   8   0  440.64   37.61
   8   8   2  356.24   24.16
   8   8   4  377.31   40.14
   8   8   6 1032.46   92.87
   8   8   8  931.75   90.44
   9   1   0  359.13   26.45
   9   1   2  218.47   20.94
   9   1   4  339.97    9.68
   9   1   6   41.01    3.02
   9   1   8   21.39    3.40
   9   2   1  220.28   17.01
   9   2   3  552.25   10.03
   9   2   5 -106.11    5.29
   9   2   7  368.26   20.42
   9   3   0  376.05    7.54
   9   3   2  575.25   30.39
   9   3   4 -170.45    9.54
   9   3   6   86.24    4.17
   9   3   8  333.43   20.33
   9   4   1  378.05   14.43
   9   4   3 -191.62    7.94
   9   4   5   35.51    3.51
   9   4   7  178.71   16.34
   9   5   0   41.79   14.62
   9   5   2  -98.85    8.29
   9   5   4   39.68    6.61
   9   5   6  241.65   21.83
   9   5   8  581.52   34.89
   9   6   1   43.87    2.89
   9   6   3   97.13    7.52
   9   6   5  226.41   21.30
   9   6   7   55.60    4.44
   9   7   0  344.37   14.79
   9   7   2  301.61   11.02
   9   7   4  159.41   12.73
   9   7   6   49.96    3.54
   9   7   8  445.33   40.77
   9   8   1   13.99    2.15
   9   8   3  383.50   24.82
   9   8   5  508.58   25.18
   9   8   7  355.01   24.41
   9   9   0 1753.42  100.33
   9   9   2 1762.22   62.14
   9   9   4  953.91   65.87
   9   9   6  199.75   14.54
   9   9   8   66.50    3.37
  10   0   0 1754.29  155.97
  10   1   1  102.44   13.01
  10   1   3  230.39   14.10
  10   1   5  107.00    5.35
  10   1   7   95.82    6.07
  10   1   9   42.57    4.15
  10   2   0 2106.69  108.56
  10   2   2  147.38   32.54
  10   2   4  696.29   45.53
  10   2   6  473.37   43.86
  10   2   8  279.30   17.90
  10   3   1  208.05   14.35
  10   3   3  291.55   17.04
  10   3   5  287.97   15.84
  10   3   7  379.71   26.63
  10   3   9  304.86   20.37
  10   4   0 1522.12   84.35
  10   4   2  582.87   33.31
  10   4   4  756.07   56.33
  10   4   6    7.33    3.55
  10   4   8   42.84   12.83
  10   5   1  101.16    5.26
  10   5   3  298.47   28.47
  10   5   5  522.88   36.50
  10   5   7  310.42   18.31
  10   5   9  266.69   20.92
  10   6   0 1081.50   69.57
  10   6   2  435.80   30.82
  10   6   4    7.96    3.71
  10   6   6  104.40   20.49
  10   6   8   25.23    4.88
  10   7   1   91.49    6.39
  10   7   3  373.33   25.42
  10   7   5  340.01   20.56
  10   7   7  153.50   12.24
  10   7   9  292.07   17.49
  10   8   0  549.12   55.28
  10   8   2  278.23   14.87
  10   8   4   18.93    4.03
  10   8   6   24.26    4.81
  10   8   8  166.53   15.23
  10   9   1   50.70    5.19
  10   9   3  286.74   23.48
  10   9   5  271.58   30.63
  10   9   7  273.69   17.98
  10   9   9  144.53   13.94
  10  10   0  345.13   35.83
  10  10   2  425.77   28.99
  10  10   4  112.59   18.19
  10  10   6  149.82   13.51
  10  10   8   87.59    9.07
  10  10  10  250.71   34.22
  11   1   0   71.96    8.83
  11   1   2   98.50    2.82
  11   1   4    7.94    2.51
  11   1   6   -9.14    3.28
  11   1   8  -39.08    5.63
  11   1  10   45.17    2.51
  11   2   1   99.61    3.26
  11   2   3  282.65   19.41
  11   2   5   49.26    5.19
  11   2   7  300.76    9.02
  11   2   9   59.73    4.41
  11   3   0  554.52   21.18
  11   3   2  293.76   19.64
  11   3   4   28.41    3.00
  11   3   6   42.24    4.29
  11   3   8    6.96    3.30
  11   3  10   60.54    2.75
  11   4   1   16.06    3.74
  11   4   3   33.26    3.56
  11   4   5    1.04    7.31
  11   4   7    3.07    5.39
  11   4   9   71.80    4.25
  11   5   0  206.89   13.72
  11   5   2   57.63    9.32
  11   5   4   -0.85    4.17
  11   5   6  -28.82   18.38
  11   5   8   41.34    3.89
  11   5  10  177.01   11.87
  11   6   1   -8.05    2.84
  11   6   3   38.35    3.58
  11   6   5  -12.87    4.76
  11   6   7   -1.66    1.97
  11   6   9   46.34    3.44
  11   7   0  430.40   25.22
  11   7   2  298.42    9.28
  11   7   4   -0.97    6.59
  11   7   6    6.47    6.73
  11   7   8  103.74   10.50
  11   7  10  174.52   14.83
  11   8   1  -40.86    4.36
  11   8   3    0.01    2.29
  11   8   5   50.18    5.33
  11   8   7  106.29    9.83
  11   8   9   22.08    2.48
  11   9   0   88.36   35.51
  11   9   2   54.95    3.71
  11   9   4   69.94    4.29
  11   9   6   32.22    2.95
  11   9   8   23.01    2.67
  11   9  10  139.36   11.53
  11  10   1   45.31    2.43
  11  10   3   66.46    3.54
  11  10   5  204.22   15.16
  11  10   7  170.34   13.87
  11  10   9  116.72    9.64
  11  11   0  228.12   18.79
  11  11   2  247.81   12.09
  11  11   4  197.51   11.51
  11  11   6  194.58   15.78
  11  11   8   86.68    6.39
  11  11  10  -99.52    7.54
  12   0   0   62.65   17.47
  12   1   1  133.34   10.58
  12   1   3  191.66    9.07
  12   1   5   81.10    2.18
  12   1   7    2.95    2.62
  12   1   9   19.17    1.59
  12   1  11   20.30    1.95
  12   2   0 2349.71   94.01
  12   2   2 1575.89   65.88
  12   2   4  843.56   50.12
  12   2   6  683.62   54.01
  12   2   8   40.28    3.56
  12   2  10    9.59    2.22
  12   3   1  196.40    9.06
  12   3   3  191.25   13.54
  12   3   5  313.37   15.50
  12   3   7  188.80   23.71
  12   3   9   99.94    4.65
  12   3  11   35.81    2.15
  12   4   0   44.43    6.73
  12   4   2  860.55   49.44
  12   4   4  352.31   29.32
  12   4   6   31.50    5.13
  12   4   8   16.09    2.81
  12   4  10    2.67    2.69
  12   5   1   88.40    3.52
  12   5   3  318.15   14.80
  12   5   5  716.79   36.96
  12   5   7  289.84   20.72
  12   5   9   52.86    3.74
  12   5  11  199.64   15.75
  12   6   0  912.23   75.46
  12   6   2  647.35   46.37
  12   6   4   36.44    4.29
  12   6   6    3.26    1.75
  12   6   8   -2.29    1.91
  12   6  10   55.51    5.32
  12   7   1    3.84    2.04
  12   7   3  155.68    7.26
  12   7   5  258.63   16.68
  12   7   7   74.45    5.55
  12   7   9   90.92    9.03
  12   7  11  145.49   11.77
  12   8   0   10.64    3.11
  12   8   2   62.31    8.15
  12   8   4   13.95    1.81
  12   8   6   -1.01    1.66
  12   8   8   12.05    1.92
  12   8  10   43.90   10.66
  12   9   1   24.34    1.55
  12   9   3  106.74    7.22
  12   9   5   74.39    6.28
  12   9   7  100.96    9.94
  12   9   9   35.14    5.66
  12   9  11    7.88   12.90
  12  10   0   79.95    6.98
  12  10   2   13.80    3.41
  12  10   4    1.25    2.17
  12  10   6   59.13    4.80
  12  10   8   28.36    3.11
  12  10  10  -61.33    9.88
  12  11   1   24.33    1.97
  12  11   3   40.95    5.03
  12  11   5  186.62   12.38
  12  11   7  157.67   12.58
  12  11   9   42.38   20.27
  12  11  11  -63.68    5.91
  12  12   0 2171.54  173.35
  12  12   2  692.17   49.09
  12  12   4  581.84   41.83
  12  12   6  298.33   41.50
  12  12   8  131.44   15.01
  12  12  10  -52.47    4.56
  12  12  12   93.54   25.10
  13   1   0  308.78   12.47
  13   1   2  255.12    9.44
  13   1   4   40.99    5.00
  13   1   6   47.15    8.46
  13   1   8   35.44    3.32
  13   1  10   25.44    1.67
  13   1  12   16.84    1.56
  13   2   1  243.78    8.05
  13   2   3  100.35    5.47
  13   2   5  660.45   25.07
  13   2   7  160.52    5.56
  13   2   9   20.65    2.01
  13   2  11  180.67   10.36
  13   3   0  110.43    3.87
  13   3   2  101.72    4.74
  13   3   4   96.09    7.48
  13   3   6   19.83    2.21
  13   3   8   -0.36    1.66
  13   3  10   11.50    1.45
  13   3  12   22.16    2.08
  13   4   1   39.57    5.37
  13   4   3  101.29    8.68
  13   4   5  266.23   13.16
  13   4   7  145.02    8.31
  13   4   9   31.43    2.48
  13   4  11    8.46    1.44
  13   5   0  900.02   52.33
  13   5   2  733.75   36.01
  13   5   4  280.82   14.14
  13   5   6   29.02    4.82
  13   5   8    1.16    1.58
  13   5  10   25.40    3.56
  13   5  12   34.91    8.37
  13   6   1   53.00    5.25
  13   6   3   16.49    1.54
  13   6   5   32.39    2.06
  13   6   7   17.12    2.10
  13   6   9    8.47    3.67
  13   6  11    5.07    2.65
  13   7   0  126.34    7.91
  13   7   2  171.06    9.07
  13   7   4  130.52    8.73
  13   7   6   16.63    2.52
  13   7   8    3.33    1.81
  13   7  10   10.28    2.66
  13   7  12  393.41   18.39
  13   8   1   34.98    2.25
  13   8   3    0.22    1.91
  13   8   5   -0.82    1.48
  13   8   7    6.07    4.45
  13   8   9    7.10    1.77
  13   8  11  138.59   10.46
  13   9   0    6.43    2.25
  13   9   2   28.04    5.13
  13   9   4   29.89    2.07
  13   9   6    5.22    3.34
  13   9   8    8.63    1.74
  13   9  10  -43.28    8.21
  13   9  12    9.39    7.24
  13  10   1   29.69    2.25
  13  10   3    8.54    1.26
  13  10   5   25.62    3.21
  13  10   7   16.08    2.78
  13  10   9  -17.72    8.26
  13  10  11   18.63    9.05
  13  11   0  365.71   20.64
  13  11   2  168.06    8.50
  13  11   4   12.38    1.85
  13  11   6   13.31    2.82
  13  11   8  156.44   11.65
  13  11  10    7.88    7.92
  13  11  12    2.14    1.51
  13  12   1   17.39    2.85
  13  12   3   32.39    4.04
  13  12   5   41.35    7.55
  13  12   7  364.05   19.39
  13  12   9   -5.14    3.55
  13  12  11    0.60    1.59
  13  13   0  896.69   62.44
  13  13   2  698.49   48.77
  13  13   4  296.20   10.68
  13  13   6   47.30    8.28
  13  13   8   62.39    7.13
  13  13  10  169.73   12.72
  13  13  12   66.58    6.11
  14   0   0 1314.38  116.23
  14   1   1   27.32    2.91
  14   1   3  142.61    9.79
  14   1   5   21.96    2.89
  14   1   7    7.33    1.41
  14   1   9    8.87    1.47
  14   1  11    9.47    2.77
  14   1  13  238.08   12.66
  14   2   0 1537.79   73.61
  14   2   2   88.31    6.94
  14   2   4 1131.77   64.20
  14   2   6   52.58    4.21
  14   2   8    5.89    1.92
  14   2  10  471.74   50.99
  14   2  12 1368.76  100.81
  14   3   1  130.07    6.91
  14   3   3  133.65    7.46
  14   3   5  164.37    9.03
  14   3   7  110.67    5.55
  14   3   9   27.22    2.03
  14   3  11  -12.20    1.58
  14   3  13   63.32    6.95
  14   4   0 1555.25   93.79
  14   4   2 1345.87   67.79
  14   4   4 1438.81   88.99
  14   4   6   80.38   11.07
  14   4   8    6.89    1.66
  14   4  10   31.36    2.66
  14   4  12 1213.51   69.54
  14   5   1   21.70    2.04
  14   5   3  160.59    7.20
  14   5   5  376.58   22.75
  14   5   7  196.32   14.02
  14   5   9    4.25    1.67
  14   5  11  -57.52    6.43
  14   5  13   34.51    5.44
  14   6   0  300.76   20.39
  14   6   2   65.58    5.39
  14   6   4   60.87    6.11
  14   6   6    9.73    1.71
  14   6   8    0.88    1.69
  14   6  10  -12.02    4.65
  14   6  12  669.79   48.70
  14   7   1    8.59    1.51
  14   7   3  110.99    7.21
  14   7   5  159.56    9.65
  14   7   7   90.31    5.77
  14   7   9   31.37    4.11
  14   7  11  288.78   14.14
  14   7  13  134.99   11.16
  14   8   0  178.20   15.32
  14   8   2    5.76    1.97
  14   8   4    7.81    2.07
  14   8   6    3.65    3.00
  14   8   8   -6.54    1.74
  14   8  10  189.13   11.66
  14   8  12  158.88   25.93
  14   9   1   10.44    1.44
  14   9   3   24.04    1.44
  14   9   5    2.67    1.40
  14   9   7   42.90   13.73
  14   9   9  179.64   12.42
  14   9  11   15.34    4.91
  14   9  13   60.65    5.35
  14  10   0  336.08   52.93
  14  10   2  409.04   32.88
  14  10   4   38.10    3.99
  14  10   6  -17.56    3.58
  14  10   8  211.95   12.20
  14  10  10    2.28    4.61
  14  10  12   21.61    3.93
  14  11   1   10.39    4.13
  14  11   3  -12.39    1.07
  14  11   5  -73.38    5.69
  14  11   7  259.08   12.02
  14  11   9   19.82    4.62
  14  11  11    8.66    2.81
  14  11  13    7.81    1.49
  14  12   0 1393.03   86.10
  14  12   2 1482.47  120.14
  14  12   4 1194.29   65.39
  14  12   6  544.68   41.36
  14  12   8  124.11   11.88
  14  12  10   19.28    4.22
  14  12  12  161.23   19.38
  14  13   1  200.60   10.21
  14  13   3   55.62    6.78
  14  13   5   50.49    7.47
  14  13   7  150.70   15.84
  14  13   9   62.14    5.82
  14  13  11    6.07    1.43
  14  13  13    9.32    3.88
  14  14   0 1183.99  105.44
  14  14   2 1553.00  116.84
  14  14   4 1053.97   67.71
  14  14   6  508.40   51.08
  14  14   8   35.39    4.30
  14  14  10  105.07   10.59
  14  14  12  395.71   40.75
  14  14  14  367.97   44.01
  15   1   0   22.60    1.52
  15   1   2   26.19    1.71
  15   1   4   14.62    2.14
  15   1   6   23.96    3.97
  15   1   8   -1.08    1.38
  15   1  10  -10.96    2.30
  15   1  12  130.40    9.29
  15   1  14   20.87   10.75
  15   2   1   27.23    4.21
  15   2   3 1116.71   39.24
  15   2   5  228.97   14.06
  15   2   7  536.35   22.31
  15   2   9   12.62    2.56
  15   2  11  733.11   47.55
  15   2  13 1055.98   66.97
  15   3   0 1158.19   46.27
  15   3   2 1196.39   40.20
  15   3   4  860.63   34.05
  15   3   6  436.98   15.71
  15   3   8  111.55    6.22
  15   3  10   -6.96    3.19
  15   3  12  -22.26    5.51
  15   3  14    3.14    2.15
  15   4   1   13.56    1.43
  15   4   3  846.59   31.36
  15   4   5  237.06   11.05
  15   4   7  409.09   22.23
  15   4   9   15.28    2.06
  15   4  11  642.91   20.46
  15   4  13  332.68   16.64
  15   5   0  174.13    9.10
  15   5   2  214.39   11.13
  15   5   4  211.08    9.43
  15   5   6  125.38    9.91
  15   5   8   26.84    5.61
  15   5  10  -38.39    6.51
  15   5  12  -22.49    2.22
  15   5  14   47.83    4.25
  15   6   1   17.58    1.58
  15   6   3  480.70   27.71
  15   6   5  116.31    9.64
  15   6   7  172.79    8.48
  15   6   9  -33.35    7.28
  15   6  11  -11.17    7.76
  15   6  13   15.51    1.51
  15   7   0  546.59   26.40
  15   7   2  586.58   31.15
  15   7   4  435.45   21.86
  15   7   6  141.24    7.25
  15   7   8  -49.30    5.25
  15   7  10   53.71    8.11
  15   7  12   11.77    9.61
  15   7  14   32.21    3.23
  15   8   1    0.78    1.40
  15   8   3  115.58    6.73
  15   8   5   18.71    2.73
  15   8   7  -45.27    6.66
  15   8   9  173.41   11.50
  15   8  11   -4.71    2.78
  15   8  13   79.21    5.28
  15   9   0   52.03    4.69
  15   9   2   12.51    2.41
  15   9   4   13.39    5.45
  15   9   6  -51.68    6.85
  15   9   8  173.75   11.58
  15   9  10   18.11    3.54
  15   9  12    6.39    2.93
  15   9  14   14.38    1.77
  15  10   1  -10.07    2.25
  15  10   3   -4.59    4.11
  15  10   5  -49.01    6.00
  15  10   7   60.94    9.05
  15  10   9   20.23    3.85
  15  10  11   51.63    3.93
  15  10  13  292.92   24.30
  15  11   0  922.28   52.67
  15  11   2  830.42   53.21
  15  11   4  669.69   33.47
  15  11   6  -10.31    6.32
  15  11   8   -7.50    2.52
  15  11  10   64.75    5.88
  15  11  12   41.62    4.91
  15  11  14    5.22    2.85
  15  12   1  153.18   10.40
  15  12   3   -7.46    6.24
  15  12   5  -15.68    4.08
  15  12   7    0.45    1.52
  15  12   9    3.88    1.38
  15  12  11   45.13    4.67
  15  12  13  211.25   18.86
  15  13   0 1365.73   97.42
  15  13   2  936.87   61.66
  15  13   4  352.70   17.60
  15  13   6   12.61    1.69
  15  13   8   79.85    5.14
  15  13  10  264.44   15.78
  15  13  12  186.08   12.81
  15  13  14   39.76    4.58
  15  14   1    9.76    1.81
  15  14   3    4.03    1.27
  15  14   5   45.46    3.06
  15  14   7   33.87    2.86
  15  14   9   24.37    7.03
  15  14  11    2.97    1.81
  15  14  13   35.76    3.85
  15  15   0  688.19   65.51
  15  15   2  438.57   25.42
  15  15   4  167.13    9.91
  15  15   6    0.03    1.01
  15  15   8  110.04    7.98
  15  15  10  397.95   27.41
  15  15  12  233.51   15.17
  15  15  14   55.84    3.97
  16   0   0    5.25    2.66
  16   1   1    5.72    1.95
  16   1   3   97.31    4.39
  16   1   5   48.93   31.73
  16   1   7    3.74    1.38
  16   1   9  -71.11    4.25
  16   1  11  -44.42    6.55
  16   1  13   11.09    1.82
  16   1  15    3.95    2.15
  16   2   0 1113.06   59.30
  16   2   2 1966.15   94.25
  16   2   4  478.41   29.52
  16   2   6 1390.79   89.24
  16   2   8   23.77    3.97
  16   2  10  637.10   34.77
  16   2  12  504.48   47.41
  16   2  14  433.72   48.16
  16   3   1   98.35    4.04
  16   3   3  232.34    9.20
  16   3   5  100.18    4.14
  16   3   7   57.66    2.54
  16   3   9  -96.89    4.96
  16   3  11  -73.00    4.69
  16   3  13    4.54    1.27
  16   3  15    1.48    1.36
  16   4   0   33.70   14.05
  16   4   2  607.19   49.68
  16   4   4  105.55    6.04
  16   4   6  321.25   23.71
  16   4   8   10.05    5.76
  16   4  10  585.17   46.26
  16   4  12  445.71   31.93
  16   4  14  492.72   42.34
  16   5   1   21.97    2.38
  16   5   3  100.63    4.17
  16   5   5  140.50    8.74
  16   5   7  -13.05    4.03
  16   5   9  254.78    9.96
  16   5  11  -14.72    1.77
  16   5  13    8.06    1.18
  16   5  15   25.82    2.80
  16   6   0  821.73   61.65
  16   6   2 1554.84   99.87
  16   6   4  338.79   21.38
  16   6   6  777.76   68.38
  16   6   8  219.74   13.39
  16   6  10  -37.40    2.96
  16   6  12   22.48    2.40
  16   6  14   88.94    7.59
  16   7   1    5.55    1.43
  16   7   3   58.33    2.91
  16   7   5  -15.45    3.34
  16   7   7   62.81    8.46
  16   7   9  -73.78    5.10
  16   7  11    8.48    1.44
  16   7  13   36.13    4.58
  16   7  15   64.73    7.74
  16   8   0   76.82    7.91
  16   8   2   28.34    6.20
  16   8   4   27.88    9.74
  16   8   6  212.54   12.97
  16   8   8   13.36   11.98
  16   8  10   18.97   10.10
  16   8  12   13.20    2.21
  16   8  14    1.73    2.38
  16   9   1  -68.52    4.03
  16   9   3  -88.92    4.62
  16   9   5  251.32    9.72
  16   9   7  -72.08    4.82
  16   9   9    9.18    1.55
  16   9  11   12.17    2.03
  16   9  13   37.02    3.25
  16   9  15   33.40    2.82
  16  10   0 1067.80  103.81
  16  10   2  614.31   31.98
  16  10   4  545.83   33.52
  16  10   6  -28.71    4.69
  16  10   8    8.07    2.75
  16  10  10   98.22   11.49
  16  10  12  238.58   30.08
  16  10  14  238.60   22.13
  16  11   1  -34.96    6.81
  16  11   3  -72.54    4.17
  16  11   5  -12.13    1.64
  16  11   7    7.29    1.32
  16  11   9   12.55    3.58
  16  11  11   16.73    2.67
  16  11  13   12.68    1.58
  16  11  15   19.87    1.74
  16  12   0 1150.59  100.13
  16  12   2  586.33   45.30
  16  12   4  514.41   38.75
  16  12   6   23.12    2.43
  16  12   8   15.50    2.04
  16  12  10  228.52   24.03
  16  12  12  671.19   79.99
  16  12  14  363.23   27.80
  16  13   1    7.57    1.34
  16  13   3    4.58    1.16
  16  13   5    7.78    1.12
  16  13   7   27.56    2.82
  16  13   9   42.01    4.02
  16  13  11    8.14    1.78
  16  13  13    9.76    1.74
  16  13  15    9.09    3.60
  16  14   0  472.99   34.48
  16  14   2  406.97   32.62
  16  14   4  539.95   33.68
  16  14   6   73.76    5.58
  16  14   8    0.55    2.01
  16  14  10  217.13   29.25
  16  14  12  442.12   42.65
  16  14  14  390.46   34.80
  16  15   1    2.71    1.27
  16  15   3    1.51    1.41
  16  15   5   24.33    2.06
  16  15   7   71.79    7.63
  16  15   9   29.95    2.30
  16  15  11   20.00    2.33
  16  15  13    2.15    1.33
  16  15  15    3.60    1.23
  16  16   0 1259.55  114.76
  16  16   2 1144.93   89.43
  16  16   4 1094.98   89.50
  16  16   6  386.97   31.15
  16  16   8   14.79    4.02
  16  16  10   67.42    7.11
  16  16  12  262.67   25.20
  16  16  14  168.33   18.19
  16  16  16   78.40   13.88
  17   1   0  424.07   17.00
  17   1   2  331.13   19.82
  17   1   4  219.17   12.27
  17   1   6   87.10    8.33
  17   1   8   76.41    8.31
  17   1  10  -47.41    4.66
  17   1  12    0.81    1.27
  17   1  14   -0.18    1.25
  17   1  16    7.57    4.06
  17   2   1  350.11   18.15
  17   2   3  302.34   13.80
  17   2   5 1571.31   75.00
  17   2   7  -59.25    6.46
  17   2   9   54.12    7.58
  17   2  11  575.48   39.20
  17   2  13  495.97   28.80
  17   2  15  976.70   65.57
  17   3   0  257.87   13.60
  17   3   2  297.26   14.24
  17   3   4  231.98   10.42
  17   3   6   49.66    5.22
  17   3   8  222.05    9.00
  17   3  10    7.58    2.93
  17   3  12   23.60    4.00
  17   3  14   16.26    2.33
  17   3  16   14.21    3.99
  17   4   1  216.69    9.00
  17   4   3  223.50    8.46
  17   4   5 1147.63   51.92
  17   4   7  117.39    6.62
  17   4   9  -72.44    3.29
  17   4  11  149.12    6.39
  17   4  13  224.46   16.20
  17   4  15  493.16   30.66
  17   5   0 1881.32   88.51
  17   5   2 1503.72   61.24
  17   5   4 1177.16   47.63
  17   5   6  512.01   30.82
  17   5   8   97.79   11.69
  17   5  10   26.47    2.88
  17   5  12   37.35    2.12
  17   5  14   23.04    3.37
  17   5  16   -0.15    1.04
  17   6   1   79.95    5.91
  17   6   3   60.61    7.62
  17   6   5  557.32   36.47
  17   6   7   79.81    7.81
  17   6   9   -1.18    2.11
  17   6  11    6.00    6.09
  17   6  13   11.88    1.29
  17   6  15   68.62    3.37
  17   7   0  -21.02    8.14
  17   7   2  -59.15    7.33
  17   7   4  129.09   15.90
  17   7   6   92.57    8.26
  17   7   8  -10.03    1.78
  17   7  10   -0.07    1.30
  17   7  12    5.87    1.32
  17   7  14    6.91    1.19
  17   7  16    7.66    1.15
  17   8   1   70.46    8.81
  17   8   3  231.46    8.77
  17   8   5   96.00    8.92
  17   8   7  -10.96    2.18
  17   8   9   23.83    2.03
  17   8  11   35.35    2.93
  17   8  13   50.64    6.37
  17   8  15   26.93    2.93
  17   9   0  177.41   10.09
  17   9   2   61.57    6.98
  17   9   4  -75.40    3.08
  17   9   6   -1.73    2.01
  17   9   8   16.57    1.56
  17   9  10   34.84    3.56
  17   9  12   62.40    5.95
  17   9  14   14.90    1.74
  17   9  16    2.66    1.21
  17  10   1  -47.57    4.03
  17  10   3    3.03    2.33
  17  10   5   26.41    2.25
  17  10   7    1.12    1.27
  17  10   9   31.69    3.41
  17  10  11  104.45    8.76
  17  10  13  203.94   15.87
  17  10  15  219.21   18.06
  17  11   0  656.12   35.31
  17  11   2  563.95   41.01
  17  11   4  160.30    7.81
  17  11   6    2.65    1.16
  17  11   8   35.77    2.88
  17  11  10  103.66    8.46
  17  11  12  129.89   11.06
  17  11  14   29.06    2.45
  17  11  16    2.21    2.14
  17  12   1    2.51    1.25
  17  12   3   19.27    2.10
  17  12   5   40.51    2.51
  17  12   7    9.07    1.25
  17  12   9   67.21    7.85
  17  12  11  128.82   10.65
  17  12  13  224.79   22.49
  17  12  15  208.34   15.62
  17  13   0  629.10   41.94
  17  13   2  496.73   30.33
  17  13   4  198.08   10.62
  17  13   6   16.50    1.33
  17  13   8   54.45    5.40
  17  13  10  169.28   13.71
  17  13  12  178.60   13.42
  17  13  14   56.29    6.29
  17  13  16    0.27    1.26
  17  14   1   -0.23    1.15
  17  14   3   18.38    2.70
  17  14   5   33.14   13.91
  17  14   7    9.05    4.11
  17  14   9   14.32    2.43
  17  14  11   22.67    2.23
  17  14  13   61.77    5.67
  17  14  15   94.20    8.43
  17  15   0 1395.99  102.14
  17  15   2 1034.33   66.13
  17  15   4  481.06   27.00
  17  15   6   69.26    3.29
  17  15   8   29.93    2.67
  17  15  10  188.32   11.98
  17  15  12  211.60   17.34
  17  15  14   69.45    6.77
  17  15  16    4.99    1.26
  17  16   1    4.04    2.75
  17  16   3   16.90    2.00
  17  16   5    0.56    1.06
  17  16   7   10.05    1.40
  17  16   9    4.06    1.18
  17  16  11   -0.93    1.12
  17  16  13    0.52    1.40
  17  16  15    6.03    1.49
  17  17   0  440.37   41.99
  17  17   2  229.97   13.64
  17  17   4   69.56    5.67
  17  17   6   -0.12    0.75
  17  17   8   96.56    7.28
  17  17  10  320.76   22.90
  17  17  12  333.28   25.37
  17  17  14  151.97   13.45
  17  17  16   21.22    3.47
  18   0   0  424.04   63.80
  18   1   1    0.64    5.18
  18   1   3    5.22   11.75
  18   1   5  -33.80    7.20
  18   1   7   56.92    8.25
  18   1   9  -11.01    1.66
  18   1  11   -0.23    1.30
  18   1  13    3.21    1.29
  18   1  15    2.21    1.22
  18   1  17    0.16    1.19
  18   2   0   99.04   15.06
  18   2   2   38.80    9.47
  18   2   4  483.95   39.23
  18   2   6  273.86    9.59
  18   2   8   -3.14    5.91
  18   2  10  518.78   47.86
  18   2  12  227.09   16.24
  18   2  14  670.72   56.43
  18   2  16  251.28   21.57
  18   3   1  -14.77    2.44
  18   3   3   -1.91    6.10
  18   3   5  189.93    6.77
  18   3   7  -77.52    4.88
  18   3   9   33.98    9.18
  18   3  11    9.88    1.74
  18   3  13   22.96    2.14
  18   3  15    1.41    1.16
  18   3  17    6.18    1.40
  18   4   0  983.81   54.92
  18   4   2  467.01   34.31
  18   4   4 2066.17   75.19
  18   4   6  118.98    8.20
  18   4   8  135.74    8.57
  18   4  10    5.96    1.60
  18   4  12    6.28    1.64
  18   4  14  244.59   21.90
  18   4  16  105.47   15.20
  18   5   1  -33.62    6.63
  18   5   3  184.85    7.14
  18   5   5   64.05    6.36
  18   5   7   72.48    7.09
  18   5   9   94.32    6.03
  18   5  11   21.19    1.37
  18   5  13    1.56    1.03
  18   5  15    9.02    3.17
  18   5  17   10.59    1.26
  18   6   0  222.17    9.65
  18   6   2  297.24   13.93
  18   6   4  107.63   13.98
  18   6   6  -22.11    1.82
  18   6   8   49.57    7.66
  18   6  10   -0.14    1.10
  18   6  12    7.09    1.03
  18   6  14  103.01    7.77
  18   6  16   33.07    2.81
  18   7   1   47.83    7.99
  18   7   3  -71.08    5.50
  18   7   5   65.77    5.52
  18   7   7  248.46   17.68
  18   7   9  136.61    9.98
  18   7  11    4.39    1.19
  18   7  13    2.91    1.08
  18   7  15   17.50    1.80
  18   7  17   17.52    1.70
  18   8   0  -42.73   12.50
  18   8   2    2.15    6.11
  18   8   4  144.82    9.28
  18   8   6   35.70    2.55
  18   8   8  323.62   25.88
  18   8  10  227.57   27.66
  18   8  12  192.06   24.88
  18   8  14   21.29    2.86
  18   8  16   33.40    2.92
  18   9   1  -10.38    1.81
  18   9   3   17.86    3.52
  18   9   5   89.54    4.45
  18   9   7  151.90   10.14
  18   9   9   20.64    2.58
  18   9  11    4.73    1.18
  18   9  13   33.59    3.77
  18   9  15   16.75    1.86
  18   9  17   39.61    2.99
  18  10   0  676.30   67.42
  18  10   2  517.67   49.41
  18  10   4    9.85    4.18
  18  10   6   -0.99    1.04
  18  10   8  170.03   15.36
  18  10  10  433.08   41.82
  18  10  12  522.97   59.52
  18  10  14  211.67   18.00
  18  10  16  133.18   12.51
  18  11   1    0.37    1.40
  18  11   3   11.31    1.82
  18  11   5   28.22    1.96
  18  11   7    4.99    1.15
  18  11   9   11.50    2.67
  18  11  11   34.85    3.19
  18  11  13   27.69    2.89
  18  11  15   37.91    3.30
  18  11  17   23.16    1.82
  18  12   0  193.84   16.31
  18  12   2  242.37   24.66
  18  12   4    8.33    4.71
  18  12   6    7.63    1.19
  18  12   8  193.36   17.04
  18  12  10  416.61   39.43
  18  12  12  506.06   38.95
  18  12  14  262.45   21.72
  18  12  16  331.42   33.18
  18  13   1    6.03    1.18
  18  13   3   20.53    2.45
  18  13   5    2.86    1.03
  18  13   7    5.35    2.12
  18  13   9   30.54    2.49
  18  13  11   27.64    3.58
  18  13  13   32.66    2.92
  18  13  15   11.35    1.97
  18  13  17   22.71    2.47
  18  14   0  653.27   45.60
  18  14   2  798.02   62.85
  18  14   4  250.64   18.64
  18  14   6  101.01    7.36
  18  14   8   17.64    2.80
  18  14  10  215.59   17.08
  18  14  12  346.35   48.00
  18  14  14  330.86   33.76
  18  14  16  162.22   17.61
  18  15   1    1.74    1.22
  18  15   3   10.55    4.15
  18  15   5    3.44    1.07
  18  15   7   20.35    2.71
  18  15   9   15.95    1.67
  18  15  11   35.36    3.03
  18  15  13   21.71    9.16
  18  15  15    9.21    1.63
  18  15  17    2.49    1.10
  18  16   0  332.65   34.18
  18  16   2  225.04   20.11
  18  16   4   61.17    5.13
  18  16   6   33.46    2.70
  18  16   8   43.35    4.80
  18  16  10  137.78   11.68
  18  16  12  306.85   32.48
  18  16  14  239.47   31.14
  18  16  16   83.07   10.25
  18  17   1    0.10    1.23
  18  17   3    4.00    1.23
  18  17   5    7.84    1.03
  18  17   7   23.51    6.50
  18  17   9   38.75    3.33
  18  17  11   20.56    2.07
  18  17  13   18.23    1.74
  18  17  15    4.48    2.96
  18  17  17    2.82    1.01
  18  18   0  751.16   68.52
  18  18   2  745.69   60.92
  18  18   4  338.97   28.38
  18  18   6  248.98   20.60
  18  18   8   70.27    5.70
  18  18  10    2.12    1.01
  18  18  12    3.51    1.41
  18  18  14    4.73    1.12
  18  18  16    2.03    0.99
  18  18  18    6.13    2.66
  19   1   0  230.68    9.44
  19   1   2  240.59    9.98
  19   1   4  -46.82    3.80
  19   1   6  -22.33    1.44
  19   1   8    4.00    1.18
  19   1  10    4.30    1.36
  19   1  12    7.70    2.59
  19   1  14    1.16    1.54
  19   1  16   -0.85    1.62
  19   1  18   -0.01    1.29
  19   2   1  253.87   10.01
  19   2   3  780.22   35.26
  19   2   5   16.82    6.59
  19   2   7  160.43   11.79
  19   2   9   83.51    5.58
  19   2  11   47.78   14.88
  19   2  13  547.83   32.98
  19   2  15  261.20   41.16
  19   2  17  518.26   44.01
  19   3   0  869.18   33.32
  19   3   2  797.50   40.17
  19   3   4  342.75   15.76
  19   3   6   85.83    5.91
  19   3   8   21.52    1.96
  19   3  10    4.50    1.22
  19   3  12    3.78    2.25
  19   3  14   -1.04    1.12
  19   3  16    3.39    1.06
  19   3  18    3.21    1.18
  19   4   1  -35.39    5.10
  19   4   3  399.14   29.22
  19   4   5    1.99    1.66
  19   4   7   70.46    3.54
  19   4   9   36.68    1.97
  19   4  11    5.73    1.30
  19   4  13  220.83   16.32
  19   4  15   71.38    6.39
  19   4  17  199.79   12.62
  19   5   0  -27.66    6.47
  19   5   2    5.81    4.44
  19   5   4    4.82    3.93
  19   5   6    9.91    0.88
  19   5   8   39.90    1.92
  19   5  10   53.33    2.96
  19   5  12   32.15    2.38
  19   5  14    0.56    0.99
  19   5  16    7.87    1.04
  19   5  18    6.36    1.30
  19   6   1  -20.78    2.25
  19   6   3   86.26    4.89
  19   6   5   12.57    2.44
  19   6   7   18.76    1.74
  19   6   9    7.96    1.45
  19   6  11    3.30    1.44
  19   6  13   33.46    5.24
  19   6  15    0.41    0.71
  19   6  17   57.03    4.25
  19   7   0  147.06    8.94
  19   7   2  153.35   12.64
  19   7   4   76.55    4.25
  19   7   6   19.23    1.59
  19   7   8   24.26    2.43
  19   7  10   36.51    3.30
  19   7  12   44.13    4.04
  19   7  14   45.79    3.15
  19   7  16   29.41    2.06
  19   7  18    6.24    0.92
  19   8   1    4.81    1.21
  19   8   3   19.48    1.60
  19   8   5   38.80    1.99
  19   8   7   20.82    1.99
  19   8   9   10.10    1.15
  19   8  11   58.17    4.71
  19   8  13   19.80    1.99
  19   8  15   61.14    3.71
  19   8  17   -0.16    1.26
  19   9   0  115.17    7.02
  19   9   2   65.90    4.04
  19   9   4   37.55    2.59
  19   9   6    7.09    0.93
  19   9   8   11.72    2.80
  19   9  10   39.28    3.17
  19   9  12   41.78    3.06
  19   9  14   45.39    3.49
  19   9  16   21.31    1.73
  19   9  18    0.56    0.79
  19  10   1    5.40    1.27
  19  10   3    5.03    1.70
  19  10   5   47.15    2.73
  19  10   7   33.99    4.22
  19  10   9   48.48    4.76
  19  10  11  152.11   10.50
  19  10  13  123.08   11.54
  19  10  15  182.63   11.95
  19  10  17   18.53    2.04
  19  11   0   53.95    4.95
  19  11   2   28.38    1.89
  19  11   4    4.84    2.22
  19  11   6    3.63    0.78
  19  11   8   51.23    5.17
  19  11  10  149.91   12.47
  19  11  12  143.10   12.47
  19  11  14   56.08    5.04
  19  11  16    9.92    1.62
  19  11  18    7.50    1.23
  19  12   1   10.69    2.01
  19  12   3    2.28    1.22
  19  12   5   28.91    3.51
  19  12   7   45.90    3.08
  19  12   9   46.91    3.60
  19  12  11  153.53   12.14
  19  12  13  122.78    9.14
  19  12  15  195.18   14.08
  19  12  17   29.12    2.86
  19  13   0  684.10   51.20
  19  13   2  565.08   33.47
  19  13   4  197.24   11.31
  19  13   6   24.04    1.48
  19  13   8   17.05    1.70
  19  13  10  119.19    9.83
  19  13  12  111.36    8.44
  19  13  14   73.19    7.31
  19  13  16    8.39    1.16
  19  13  18    1.40    0.92
  19  14   1    0.63    1.23
  19  14   3   -1.27    1.16
  19  14   5    6.58    3.03
  19  14   7   57.82    3.54
  19  14   9   44.85    3.10
  19  14  11   49.31    3.73
  19  14  13   81.97   10.79
  19  14  15   89.73    8.94
  19  14  17   24.11    2.45
  19  15   0  267.80   22.48
  19  15   2  205.33   15.36
  19  15   4   65.77    5.06
  19  15   6    1.19    0.74
  19  15   8   70.16    4.15
  19  15  10  170.53   14.35
  19  15  12  230.64   16.68
  19  15  14  123.19    9.50
  19  15  16   14.10    1.89
  19  15  18    4.04    2.28
  19  16   1   -0.47    1.08
  19  16   3    6.47    5.04
  19  16   5    6.51    1.22
  19  16   7   26.81    2.89
  19  16   9   22.40    1.89
  19  16  11    7.94    1.10
  19  16  13    9.25    1.86
  19  16  15   16.63    2.03
  19  16  17    3.48    1.01
  19  17   0  622.04   40.14
  19  17   2  525.99   33.14
  19  17   4  243.11   22.12
  19  17   6   58.88    3.95
  19  17   8   -0.71    0.74
  19  17  10   15.53    1.75
  19  17  12   31.39    4.33
  19  17  14   21.63    3.28
  19  17  16    6.41    1.84
  19  17  18    0.70    1.01
  19  18   1    5.13    2.92
  19  18   3    3.14    1.12
  19  18   5    6.26    1.12
  19  18   7    4.69    0.89
  19  18   9    1.44    0.95
  19  18  11    8.96    1.36
  19  18  13    3.62    0.96
  19  18  15    0.44    1.01
  19  18  17   -1.16    1.07
  19  19   0   78.37    9.16
  19  19   2   38.32    4.25
  19  19   4    7.62    1.51
  19  19   6    0.33    0.90
  19  19   8   10.96    1.30
  19  19  10   26.19    2.60
  19  19  12   35.91    3.55
  19  19  14   25.59    2.96
  19  19  16    4.61    1.26
  19  19  18    1.06    0.90
  20   0   0  219.22   36.24
  20   1   1  -17.10    2.00
  20   1   3   -4.78    2.92
  20   1   5    1.80    0.77
  20   1   7   17.76    3.17
  20   1   9    5.24    1.07
  20   1  11   14.40    1.81
  20   1  13    3.43    1.21
  20   1  15    1.08    1.21
  20   1  17    6.33    1.97
  20   1  19   -3.00    1.11
  20   2   0  -13.84    2.38
  20   2   2  134.40   12.44
  20   2   4   29.32    4.73
  20   2   6   59.58    5.47
  20   2   8  104.21    9.42
  20   2  10    4.00    1.15
  20   2  12  217.62   16.35
  20   2  14   26.08    3.92
  20   2  16  339.70   29.44
  20   2  18   31.11    3.91
  20   3   1   -7.22    1.15
  20   3   3    5.08    1.14
  20   3   5   60.15    4.13
  20   3   7   62.81    4.00
  20   3   9  117.49   13.99
  20   3  11   59.51    7.92
  20   3  13   23.04    1.97
  20   3  15    0.51    1.06
  20   3  17    6.37    1.25
  20   3  19   -0.19    1.01
  20   4   0  214.15   14.53
  20   4   2   25.95    2.51
  20   4   4   74.04    5.96
  20   4   6    3.92    1.77
  20   4   8   32.67    2.89
  20   4  10    6.13    3.78
  20   4  12   60.02    5.45
  20   4  14    8.99    9.09
  20   4  16  106.23    9.54
  20   4  18    7.29    1.18
  20   5   1    3.96    0.78
  20   5   3   61.59    4.14
  20   5   5   94.15    3.87
  20   5   7  393.08   27.16
  20   5   9  233.64   14.19
  20   5  11  100.42    6.25
  20   5  13    0.63    0.89
  20   5  15    5.04    1.34
  20   5  17    5.61    2.43
  20   5  19    3.63    2.12
  20   6   0    9.53    1.47
  20   6   2   66.09    6.69
  20   6   4    2.88    1.06
  20   6   6  161.36   11.61
  20   6   8   70.68    5.41
  20   6  10  305.31   34.91
  20   6  12   29.25    7.95
  20   6  14   59.70    5.96
  20   6  16   27.88    3.88
  20   6  18   -2.34    0.95
  20   7   1   17.53    1.84
  20   7   3   70.82    5.59
  20   7   5  351.53   20.64
  20   7   7  420.16   29.17
  20   7   9  271.33   18.72
  20   7  11   21.34    1.86
  20   7  13    1.18    0.67
  20   7  15   23.88    1.96
  20   7  17   15.60    1.43
  20   7  19   12.42    2.44
  20   8   0  152.63   15.60
  20   8   2  123.98   12.53
  20   8   4   37.47    3.00
  20   8   6   79.44    6.43
  20   8   8  128.96    9.57
  20   8  10  306.41   40.31
  20   8  12   97.20    9.32
  20   8  14   62.72    5.44
  20   8  16   -0.11    1.04
  20   8  18    1.82    1.51
  20   9   1    4.14    1.15
  20   9   3  127.74    7.21
  20   9   5  235.23   10.87
  20   9   7  271.72   20.46
  20   9   9   69.20    7.39
  20   9  11    5.47    1.07
  20   9  13   32.06    2.12
  20   9  15   30.00    2.73
  20   9  17   37.12    3.97
  20   9  19   20.33    2.08
  20  10   0   12.66    2.25
  20  10   2   10.35    3.77
  20  10   4    7.92    1.96
  20  10   6  289.58   23.27
  20  10   8  242.32   19.33
  20  10  10  456.02   33.65
  20  10  12  274.49   23.71
  20  10  14  250.46   24.52
  20  10  16    0.04    0.89
  20  10  18    1.49    0.71
  20  11   1   17.08    3.48
  20  11   3   44.39    2.95
  20  11   5  104.84    6.22
  20  11   7   20.63    1.60
  20  11   9    7.02    1.36
  20  11  11   33.87    2.80
  20  11  13   44.67    3.47
  20  11  15   75.66    6.24
  20  11  17   21.04    2.15
  20  11  19   29.70    3.73
  20  12   0  364.01   28.60
  20  12   2  260.12   21.33
  20  12   4   54.10    4.98
  20  12   6   19.42    1.93
  20  12   8   80.45    6.02
  20  12  10  227.79   20.46
  20  12  12  342.78   28.97
  20  12  14  240.89   24.04
  20  12  16   25.51    2.93
  20  12  18    2.52    2.49
  20  13   1    6.50    1.18
  20  13   3   32.94    4.14
  20  13   5    0.64    0.92
  20  13   7    2.41    0.77
  20  13   9   33.13    2.45
  20  13  11   40.24    3.36
  20  13  13   69.36    5.80
  20  13  15   44.35    4.91
  20  13  17   39.87    3.99
  20  13  19   12.10    1.85
  20  14   0   54.04    5.76
  20  14   2   38.90    5.26
  20  14   4   17.54    2.66
  20  14   6   55.41    5.65
  20  14   8   59.67    4.44
  20  14  10  258.37   22.98
  20  14  12  237.00   23.99
  20  14  14  255.50   33.17
  20  14  16    9.09    1.86
  20  14  18    0.82    0.93
  20  15   1   -1.00    1.10
  20  15   3    3.45    1.95
  20  15   5    4.36    0.96
  20  15   7   22.75    1.96
  20  15   9   33.63    2.65
  20  15  11   66.01    5.76
  20  15  13   33.72    4.08
  20  15  15   40.68    4.61
  20  15  17   19.59    3.12
  20  15  19    5.65    1.37
  20  16   0  337.67   36.01
  20  16   2  282.13   23.63
  20  16   4  142.75   13.12
  20  16   6   30.17    2.40
  20  16   8    0.73    0.78
  20  16  10    2.29    1.15
  20  16  12   18.96    2.45
  20  16  14    7.59    1.47
  20  16  16    2.62    1.00
  20  16  18    0.00    1.01
  20  17   1    2.81    1.26
  20  17   3    7.61    1.27
  20  17   5    3.70    1.25
  20  17   7   13.80    1.34
  20  17   9   33.06    2.82
  20  17  11   29.02    2.92
  20  17  13   40.01    4.78
  20  17  15   18.76    2.88
  20  17  17    6.95    1.25
  20  17  19    4.29    1.34
  20  18   0   46.79    5.14
  20  18   2   27.12    3.36
  20  18   4    8.10    1.29
  20  18   6   -1.04    0.96
  20  18   8    0.21    0.73
  20  18  10    3.21    1.78
  20  18  12    0.41    1.03
  20  18  14    2.47    0.99
  20  18  16    0.86    1.14
  20  18  18    3.23    2.30
  20  19   1   -1.29    2.11
  20  19   3   -0.08    1.19
  20  19   5    4.82    1.41
  20  19   7   10.07    1.45
  20  19   9   14.02    1.30
  20  19  11   31.93    4.30
  20  19  13    9.39    1.51
  20  19  15    9.31    1.33
  20  19  17    3.39    1.14
  20  19  19    4.45    2.22
  20  20   0  314.22   32.98
  20  20   2  410.34   43.46
  20  20   4  153.13   14.08
  20  20   6   74.70    8.50
  20  20   8   59.87    5.56
  20  20  10   91.88    7.80
  20  20  12   30.55    6.47
  20  20  14   11.24    2.51
  20  20  16    2.89    1.40
  20  20  18    3.84    1.11
  20  20  20    7.84    3.29
  21   1   0   34.52    2.51
  21   1   2   23.38    1.96
  21   1   4   -0.90    0.92
  21   1   6    2.07    0.95
  21   1   8    5.88    1.37
  21   1  10   10.58    1.48
  21   1  12    5.54    1.38
  21   1  14    2.77    1.29
  21   1  16    2.81    1.22
  21   1  18   -1.29    1.07
  21   1  20   -0.77    1.12
  21   2   1   23.46    2.54
  21   2   3    4.66    1.22
  21   2   5   41.93    2.00
  21   2   7   16.54    1.54
  21   2   9   40.53    4.26
  21   2  11   73.16    5.18
  21   2  13    7.74    1.25
  21   2  15  106.41    9.53
  21   2  17   13.99    2.28
  21   2  19  174.12   15.17
  21   3   0    1.06    2.21
  21   3   2    1.00    1.07
  21   3   4    8.06    3.52
  21   3   6   45.12    2.54
  21   3   8   43.80    2.52
  21   3  10   43.34    2.74
  21   3  12   26.95    2.18
  21   3  14    7.77    1.56
  21   3  16   10.83    1.54
  21   3  18    9.46    1.45
  21   3  20    0.10    1.03
  21   4   1    1.14    0.85
  21   4   3    3.82    1.16
  21   4   5    9.02    1.71
  21   4   7   32.78    1.96
  21   4   9   10.38    1.25
  21   4  11   21.83    1.55
  21   4  13    1.51    1.26
  21   4  15   36.55    3.34
  21   4  17    4.15    1.12
  21   4  19   78.67    9.10
  21   5   0   77.37    4.80
  21   5   2   51.01    3.08
  21   5   4    5.56    0.89
  21   5   6   47.55    3.65
  21   5   8   52.58    2.73
  21   5  10   23.70    1.89
  21   5  12    8.65    1.15
  21   5  14    6.88    3.52
  21   5  16   14.65    1.48
  21   5  18   12.76    1.82
  21   5  20    2.22    1.01
  21   6   1    0.00    0.88
  21   6   3   43.16    2.67
  21   6   5   39.94    1.60
  21   6   7   82.43    4.15
  21   6   9    5.14    0.82
  21   6  11    4.19    0.73
  21   6  13   12.55    1.01
  21   6  15    9.39    1.22
  21   6  17   -1.10    0.90
  21   6  19   24.99    2.38
  21   7   0   13.68    2.48
  21   7   2   20.08    5.95
  21   7   4   37.83    2.34
  21   7   6   70.17    2.82
  21   7   8   27.38    2.08
  21   7  10    7.04    0.88
  21   7  12    2.22    0.92
  21   7  14    7.91    1.11
  21   7  16   27.49    1.74
  21   7  18   13.09    1.19
  21   7  20    1.78    0.95
  21   8   1    7.55    2.00
  21   8   3   43.10    3.12
  21   8   5   44.87    2.12
  21   8   7   29.23    2.21
  21   8   9   19.00    1.34
  21   8  11   15.51    1.64
  21   8  13   75.30    5.73
  21   8  15   10.14    0.92
  21   8  17    6.13    0.73
  21   8  19   14.30    1.59
  21   9   0   54.22   26.38
  21   9   2   29.47    2.69
  21   9   4   11.40    2.75
  21   9   6    5.35    2.10
  21   9   8   25.23    2.59
  21   9  10   47.79    3.19
  21   9  12   43.83    3.99
  21   9  14   36.95    2.81
  21   9  16   26.67    2.07
  21   9  18    5.13    0.66
  21   9  20    4.95    1.89
  21  10   1   10.42    1.08
  21  10   3   44.46    3.60
  21  10   5   22.03    1.38
  21  10   7    8.10    2.40
  21  10   9   50.44    3.82
  21  10  11   76.49    6.98
  21  10  13  134.00   10.68
  21  10  15   20.59    1.97
  21  10  17   11.46    1.18
  21  10  19    5.78    0.77
  21  11   0  102.83    7.83
  21  11   2   70.21    5.07
  21  11   4   22.12    1.62
  21  11   6    5.65    0.82
  21  11   8   15.93    1.25
  21  11  10   64.79    7.70
  21  11  12   72.02    5.44
  21  11  14   39.32    3.39
  21  11  16   20.98    1.84
  21  11  18    3.87    0.84
  21  11  20    3.30    0.97
  21  12   1   18.06    7.35
  21  12   3   33.59    2.73
  21  12   5   13.13    3.62
  21  12   7    5.91    2.06
  21  12   9   45.41    3.69
  21  12  11   67.42    4.91
  21  12  13  126.96   11.77
  21  12  15   32.10    3.67
  21  12  17   20.19    3.66
  21  12  19   -0.64    0.88
  21  13   0    9.50    2.28
  21  13   2   10.31    1.82
  21  13   4    1.45    0.99
  21  13   6   15.23    1.74
  21  13   8   72.63    5.07
  21  13  10  148.21   12.14
  21  13  12  120.56    9.62
  21  13  14   66.61    5.22
  21  13  16   14.82    1.63
  21  13  18   -0.78    0.84
  21  13  20    1.48    0.92
  21  14   1    4.47    1.29
  21  14   3    5.66    1.38
  21  14   5    0.75    1.07
  21  14   7   10.24    1.41
  21  14   9   37.80    3.29
  21  14  11   41.16    4.32
  21  14  13   64.99    6.52
  21  14  15   12.54    1.54
  21  14  17   16.95    7.02
  21  14  19    2.89    0.92
  21  15   0  136.96   14.57
  21  15   2   82.87    8.39
  21  15   4   34.63    3.14
  21  15   6    6.41    1.03
  21  15   8    9.90    0.77
  21  15  10   16.98    3.03
  21  15  12   31.45    2.71
  21  15  14   12.25    1.58
  21  15  16    4.02    1.04
  21  15  18    0.04    0.96
  21  15  20    2.65    1.44
  21  16   1    7.29    3.04
  21  16   3    7.54    1.73
  21  16   5   16.47    2.23
  21  16   7   36.20    3.19
  21  16   9   36.39    2.95
  21  16  11   21.41    2.18
  21  16  13   10.58    1.91
  21  16  15    4.26    1.00
  21  16  17    4.32    1.11
  21  16  19    5.17    1.69
  21  17   0   26.41    3.66
  21  17   2   17.47    2.80
  21  17   4    1.70    1.11
  21  17   6   -0.37    0.96
  21  17   8    6.85    0.92
  21  17  10   15.51    1.86
  21  17  12   12.79    1.63
  21  17  14   10.11    1.66
  21  17  16    4.82    1.10
  21  17  18    1.74    0.93
  21  17  20   -0.21    1.07
  21  18   1   -3.34    1.15
  21  18   3   10.87    1.85
  21  18   5   10.39    2.22
  21  18   7   13.91    1.34
  21  18   9    6.29    0.77
  21  18  11    4.77    0.93
  21  18  13    1.00    0.88
  21  18  15   -1.45    0.93
  21  18  17   -0.40    0.96
  21  18  19    7.00    1.26
  21  19   0  300.02   22.70
  21  19   2  191.18   18.93
  21  19   4   78.70    7.50
  21  19   6   28.03    3.49
  21  19   8   16.69    1.47
  21  19  10    9.35    1.07
  21  19  12    1.23    0.82
  21  19  14    2.56    0.96
  21  19  16    7.40    2.00
  21  19  18    2.73    1.21
  21  19  20    2.07    0.93
  21  20   1   -1.44    1.11
  21  20   3    0.41    1.12
  21  20   5    0.14    1.01
  21  20   7    1.97    0.88
  21  20   9    4.25    0.75
  21  20  11    3.04    0.73
  21  20  13    4.61    1.40
  21  20  15    3.69    0.93
  21  20  17    2.51    2.14
  21  20  19    3.67    1.07
  21  21   0    0.11    1.36
  21  21   2    1.29    1.21
  21  21   4    7.55    1.15
  21  21   6    5.03    1.22
  21  21   8    0.99    0.82
  21  21  10    1.59    0.66
  21  21  12    3.66    0.92
  21  21  14    3.89    1.58
  21  21  16   10.73    5.03
  21  21  18    8.63    1.86
  21  21  20    9.91    2.62
  22   0   0    6.04    2.23
  22   1   1    4.84    2.74
  22   1   3    6.14    1.10
  22   1   5   14.25    1.49
  22   1   7   41.45    5.92
  22   1   9   16.27    1.77
  22   1  11   18.39    2.12
  22   1  13    9.94    2.34
  22   1  15   -1.63    1.21
  22   1  17    0.05    1.11
  22   1  19    0.78    1.15
  22   1  21    0.42    1.11
  22   2   0   25.96    3.34
  22   2   2   98.35    9.48
  22   2   4   37.72    3.74
  22   2   6   69.87    6.77
  22   2   8   22.61    2.32
  22   2  10   26.18    3.70
  22   2  12    3.14    1.25
  22   2  14   18.80    3.58
  22   2  16   11.68    2.07
  22   2  18   40.69    5.56
  22   2  20    7.95    1.71
  22   3   1    6.51    0.99
  22   3   3   69.49    4.96
  22   3   5  255.53   15.67
  22   3   7  196.05   12.69
  22   3   9  182.60   10.83
  22   3  11   98.35    6.92
  22   3  13   28.06    3.00
  22   3  15    1.55    1.11
  22   3  17    4.61    1.15
  22   3  19    4.44    1.18
  22   3  21    1.70    1.27
  22   4   0   24.14    3.69
  22   4   2   49.72    8.81
  22   4   4   17.63    2.21
  22   4   6   65.61    3.93
  22   4   8   25.67    2.25
  22   4  10    1.22    2.41
  22   4  12   25.37    2.86
  22   4  14   20.74    9.58
  22   4  16    4.04    1.64
  22   4  18   19.64    2.77
  22   4  20   13.73    1.91
  22   5   1   12.21    1.58
  22   5   3  260.73   16.04
  22   5   5  387.31   14.90
  22   5   7  477.29   24.74
  22   5   9  327.72   26.63
  22   5  11  211.58   15.57
  22   5  13    6.43    0.99
  22   5  15    5.96    1.33
  22   5  17   14.40    1.69
  22   5  19    5.32    1.44
  22   5  21    3.80    1.25
  22   6   0  137.04   10.17
  22   6   2   59.25    3.69
  22   6   4   66.19    3.91
  22   6   6    2.99    0.96
  22   6   8   80.04    9.02
  22   6  10   39.50    4.19
  22   6  12   33.54    2.59
  22   6  14    3.77    1.36
  22   6  16    9.17    1.66
  22   6  18    4.56    1.30
  22   6  20    3.65    1.08
  22   7   1   32.62    3.44
  22   7   3  169.05   12.38
  22   7   5  530.92   34.05
  22   7   7  378.01   23.48
  22   7   9  214.06   10.73
  22   7  11   54.07    3.40
  22   7  13    4.08    0.74
  22   7  15   30.37    3.17
  22   7  17   16.36    1.93
  22   7  19   11.07    1.73
  22   7  21    7.13    1.34
  22   8   0   20.78    1.77
  22   8   2   18.32    1.81
  22   8   4   37.03    5.35
  22   8   6   64.33    3.80
  22   8   8  264.70   17.06
  22   8  10  199.75   14.79
  22   8  12  175.94   11.44
  22   8  14   18.74    1.49
  22   8  16    8.73    1.38
  22   8  18   12.31    1.59
  22   8  20    1.70    1.00
  22   9   1   16.86    3.65
  22   9   3  186.70   12.50
  22   9   5  306.71   29.21
  22   9   7  261.79   20.89
  22   9   9   51.12    4.21
  22   9  11   11.50    1.23
  22   9  13   22.92    2.70
  22   9  15   42.23    2.80
  22   9  17   43.58    3.81
  22   9  19   11.12    1.26
  22   9  21   10.21    1.84
  22  10   0   74.60    9.90
  22  10   2   23.20    2.58
  22  10   4    2.26    1.04
  22  10   6   52.64    5.87
  22  10   8  201.38   14.38
  22  10  10  181.26   13.54
  22  10  12  162.54   13.53
  22  10  14   24.55    4.02
  22  10  16    2.23    0.89
  22  10  18    7.95    1.11
  22  10  20    4.25    1.03
  22  11   1   20.65    3.48
  22  11   3  110.21    9.58
  22  11   5  196.47   13.51
  22  11   7   62.90    5.03
  22  11   9   13.56    2.30
  22  11  11    6.46    1.16
  22  11  13   22.79    2.34
  22  11  15   58.28    5.08
  22  11  17   29.62    3.45
  22  11  19   15.98    2.07
  22  11  21    4.65    0.99
  22  12   0   -0.53    1.23
  22  12   2    0.05    1.01
  22  12   4   29.11    2.96
  22  12   6   36.50    3.85
  22  12   8  204.20   16.86
  22  12  10  157.25   13.27
  22  12  12  210.48   20.94
  22  12  14   13.60    1.71
  22  12  16    1.93    1.00
  22  12  18    8.39    1.55
  22  12  20   10.07    1.78
  22  13   1    4.80    1.45
  22  13   3   26.27    2.52
  22  13   5    4.80    1.10
  22  13   7    2.22    0.66
  22  13   9   23.26    1.74
  22  13  11   19.68    1.95
  22  13  13   40.77    3.40
  22  13  15   34.68    3.77
  22  13  17   27.60    3.65
  22  13  19    8.52    1.29
  22  13  21    4.59    1.12
  22  14   0   23.92    3.19
  22  14   2   15.19    2.62
  22  14   4    8.81    1.22
  22  14   6    1.63    1.07
  22  14   8   16.75    1.36
  22  14  10   31.56    4.07
  22  14  12   17.97    2.55
  22  14  14    0.25    0.97
  22  14  16    0.96    0.93
  22  14  18    4.39    1.40
  22  14  20    4.59    2.18
  22  15   1    1.25    2.82
  22  15   3    1.08    1.22
  22  15   5    6.47    1.08
  22  15   7   39.50    7.03
  22  15   9   41.39    3.10
  22  15  11   59.96    5.88
  22  15  13   30.67    3.81
  22  15  15   37.57    3.89
  22  15  17   11.75    1.78
  22  15  19    4.18    1.10
  22  15  21    2.85    0.90
  22  16   0   12.36    1.89
  22  16   2   17.93    2.85
  22  16   4    9.39    2.00
  22  16   6    7.20    1.55
  22  16   8    8.61    0.92
  22  16  10    1.49    1.06
  22  16  12    2.93    0.92
  22  16  14    2.48    1.11
  22  16  16    1.95    1.06
  22  16  18    1.27    1.04
  22  16  20    2.95    1.58
  22  17   1    0.49    1.14
  22  17   3    4.81    1.55
  22  17   5   12.72    1.93
  22  17   7   20.45    2.32
  22  17   9   45.67    4.19
  22  17  11   22.68    2.38
  22  17  13   24.16    3.30
  22  17  15   13.68    2.08
  22  17  17    5.02    1.69
  22  17  19    2.37    1.01
  22  17  21    0.53    0.92
  22  18   0  106.97    9.98
  22  18   2   48.42    6.47
  22  18   4   24.71    2.95
  22  18   6    4.96    1.27
  22  18   8   11.21    1.71
  22  18  10    7.00    0.97
  22  18  12    5.08    1.41
  22  18  14    5.98    4.66
  22  18  16    2.69    2.51
  22  18  18   18.63    3.21
  22  18  20   17.21    3.15
  22  19   1    0.27    1.04
  22  19   3    4.70    1.29
  22  19   5    5.07    1.52
  22  19   7   12.79    1.86
  22  19   9   10.68    1.40
  22  19  11   15.60    1.67
  22  19  13    7.26    1.22
  22  19  15    6.50    1.64
  22  19  17    2.37    1.14
  22  19  19   -1.00    0.93
  22  19  21    2.29    1.91
  22  20   0    0.38    1.14
  22  20   2    9.14    3.69
  22  20   4   12.14    2.01
  22  20   6    6.30    1.18
  22  20   8    0.70    0.93
  22  20  10    7.68    1.36
  22  20  12   11.94    2.11
  22  20  14    4.34    1.33
  22  20  16    1.12    1.29
  22  20  18   28.29    4.40
  22  20  20   57.00    8.39
  22  21   1   -0.12    1.21
  22  21   3    0.60    1.01
  22  21   5    3.59    1.21
  22  21   7    4.04    1.25
  22  21   9   10.46    1.71
  22  21  11    8.11    2.21
  22  21  13    6.18    1.18
  22  21  15    2.17    1.10
  22  21  17    1.45    1.14
  22  21  19    1.04    0.79
  22  21  21    4.17    1.32
  22  22   0   46.37    9.31
  22  22   2   18.16    3.49
  22  22   4   29.86    5.02
  22  22   6   24.44    4.44
  22  22   8  148.71   22.22
  22  22  10  156.85   15.06
  22  22  12  204.60   15.30
  22  22  14   70.48    9.03
  22  22  16    4.99    1.78
  22  22  18   27.80    5.17
  22  22  20   69.71    9.77
  22  22  22   62.46   17.71
  23   1   0    7.22    3.40
  23   1   2    7.32    1.85
  23   1   4    7.33    2.11
  23   1   6    5.07    2.07
  23   1   8    7.80    1.43
  23   1  10    9.84    1.19
  23   1  12    3.51    1.15
  23   1  14    0.82    1.41
  23   1  16    2.55    1.10
  23   1  18    3.58    1.32
  23   1  20    3.81    1.08
  23   1  22   -0.01    1.14
  23   2   1    5.82    2.92
  23   2   3    4.21    1.52
  23   2   5   42.75    3.07
  23   2   7   13.03    1.49
  23   2   9   12.25    2.54
  23   2  11    6.15    1.48
  23   2  13    2.91    1.14
  23   2  15   29.96    3.74
  23   2  17    1.80    1.36
  23   2  19    6.59    1.32
  23   2  21    9.00    1.69
  23   3   0    0.93    1.10
  23   3   2   11.90    3.22
  23   3   4   32.22    1.95
  23   3   6   82.80    3.39
  23   3   8  109.03    6.78
  23   3  10   76.70    5.03
  23   3  12   27.07    2.75
  23   3  14    4.54    1.89
  23   3  16    4.58    1.04
  23   3  18    9.53    1.58
  23   3  20    5.36    1.32
  23   3  22    0.88    1.12
  23   4   1   10.11    2.07
  23   4   3   37.06    2.48
  23   4   5   98.24    5.41
  23   4   7    8.25    2.23
  23   4   9   31.74    6.98
  23   4  11    0.19    0.99
  23   4  13   -0.26    1.04
  23   4  15    8.69    1.36
  23   4  17   -0.04    1.00
  23   4  19    8.90    1.18
  23   4  21   11.49    2.36
  23   5   0   21.48    3.55
  23   5   2   43.00    2.91
  23   5   4   92.62    5.77
  23   5   6  104.55    4.45
  23   5   8  120.14    6.14
  23   5  10  101.60    6.26
  23   5  12   22.45    2.89
  23   5  14   -0.10    1.00
  23   5  16   11.17    1.58
  23   5  18   28.96    3.70
  23   5  20   16.87    2.47
  23   5  22    1.40    1.07
  23   6   1    3.80    0.71
  23   6   3   87.92    4.18
  23   6   5  105.05    4.54
  23   6   7   19.67    1.00
  23   6   9   12.24    0.90
  23   6  11    7.06    0.81
  23   6  13    8.88    1.40
  23   6  15   11.16    1.23
  23   6  17    1.15    0.89
  23   6  19    2.10    0.92
  23   6  21   19.05    2.43
  23   7   0   41.61    2.52
  23   7   2   13.93    1.22
  23   7   4    5.99    1.07
  23   7   6   18.42    1.00
  23   7   8   35.80    1.77
  23   7  10   18.35    1.56
  23   7  12    0.95    0.78
  23   7  14    7.61    1.07
  23   7  16   11.49    1.32
  23   7  18   14.39    1.69
  23   7  20    7.44    1.33
  23   7  22    0.55    1.11
  23   8   1   10.28    1.10
  23   8   3  113.72    7.72
  23   8   5  127.22    6.78
  23   8   7   35.98    1.63
  23   8   9    2.97    1.55
  23   8  11   15.38    1.74
  23   8  13    6.21    0.75
  23   8  15   10.31    0.96
  23   8  17   -0.18    0.71
  23   8  19   -0.55    0.82
  23   8  21   54.93    7.94
  23   9   0    7.25    1.21
  23   9   2   12.44    1.32
  23   9   4   25.44    2.17
  23   9   6   11.81    0.81
  23   9   8    2.32    0.71
  23   9  10    2.36    1.37
  23   9  12    4.63    0.74
  23   9  14   19.15    1.37
  23   9  16   14.35    1.51
  23   9  18   15.80    1.84
  23   9  20    4.99    0.99
  23   9  22    1.40    0.92
  23  10   1   11.97    1.30
  23  10   3   79.92    5.85
  23  10   5   90.29    5.18
  23  10   7   17.65    1.21
  23  10   9    0.90    0.85
  23  10  11   29.00    2.48
  23  10  13    8.96    1.15
  23  10  15    6.50    0.86
  23  10  17    2.29    0.62
  23  10  19    2.29    0.60
  23  10  21   91.76    8.94
  23  11   0    8.83    1.75
  23  11   2    5.44    1.12
  23  11   4   -0.38    0.96
  23  11   6   18.12    6.28
  23  11   8   13.53    1.27
  23  11  10   19.31    1.63
  23  11  12   27.90    2.28
  23  11  14   24.62    2.84
  23  11  16    9.27    1.15
  23  11  18    2.34    0.63
  23  11  20    1.60    0.81
  23  11  22    3.39    2.08
  23  12   1    9.88    4.24
  23  12   3   25.25    2.21
  23  12   5   22.64    1.73
  23  12   7    2.44    1.38
  23  12   9    3.40    0.90
  23  12  11   25.19    2.11
  23  12  13    4.47    0.99
  23  12  15    4.25    0.85
  23  12  17   -0.37    0.77
  23  12  19    1.84    0.73
  23  12  21   77.10    5.25
  23  13   0    0.81    1.26
  23  13   2    3.44    1.07
  23  13   4   -1.80    1.00
  23  13   6    6.54    1.01
  23  13   8    4.81    0.77
  23  13  10    7.36    0.97
  23  13  12    5.00    0.92
  23  13  14    4.87    0.88
  23  13  16    1.11    0.81
  23  13  18    3.11    1.32
  23  13  20    0.69    0.70
  23  13  22    4.04    1.85
  23  14   1    2.04    1.14
  23  14   3    2.49    1.12
  23  14   5    0.77    1.00
  23  14   7   10.16    2.84
  23  14   9   21.76    1.59
  23  14  11   21.83    2.17
  23  14  13    2.84    0.86
  23  14  15    1.70    0.88
  23  14  17    2.11    0.97
  23  14  19    1.33    0.90
  23  14  21   19.45    2.59
  23  15   0   34.89    3.22
  23  15   2   30.55    3.07
  23  15   4   15.56    2.00
  23  15   6   11.58    1.30
  23  15   8   10.22    0.95
  23  15  10    8.31    1.14
  23  15  12    3.52    0.88
  23  15  14    1.34    1.25
  23  15  16    0.38    0.92
  23  15  18    0.18    0.86
  23  15  20   -0.40    0.90
  23  15  22   -0.52    0.78
  23  16   1    1.08    0.99
  23  16   3    4.36    1.23
  23  16   5    9.42    1.29
  23  16   7   13.69    1.43
  23  16   9   13.97    1.27
  23  16  11   10.05    1.00
  23  16  13    0.26    0.81
  23  16  15    2.86    0.97
  23  16  17   10.68    1.58
  23  16  19    2.96    0.95
  23  16  21    0.62    0.88
  23  17   0    8.20    2.97
  23  17   2    0.60    1.03
  23  17   4   -0.37    1.00
  23  17   6    1.12    1.96
  23  17   8   -0.45    0.77
  23  17  10    2.33    0.64
  23  17  12   -0.33    0.82
  23  17  14    2.33    0.90
  23  17  16    6.73    1.33
  23  17  18    8.00    1.96
  23  17  20    3.67    1.15
  23  17  22    0.67    0.77
  23  18   1    1.81    1.06
  23  18   3   11.28    1.49
  23  18   5   21.29    2.86
  23  18   7   14.86    1.66
  23  18   9   11.44    1.33
  23  18  11    3.40    0.64
  23  18  13   -0.99    0.85
  23  18  15    1.04    1.64
  23  18  17    5.44    1.32
  23  18  19    5.08    1.27
  23  18  21    2.88    1.07
  23  19   0    3.33    1.15
  23  19   2    7.65    1.36
  23  19   4    8.05    1.41
  23  19   6    2.70    1.00
  23  19   8    3.66    2.45
  23  19  10    1.97    0.66
  23  19  12    2.06    0.71
  23  19  14    1.71    0.90
  23  19  16    2.63    1.36
  23  19  18    8.26    1.59
  23  19  20    3.06    1.26
  23  19  22    1.74    1.33
  23  20   1    1.43    1.29
  23  20   3    7.07    1.32
  23  20   5   26.56    3.19
  23  20   7   13.46    5.26
  23  20   9    6.58    1.08
  23  20  11    1.22    0.81
  23  20  13    1.77    0.89
  23  20  15    1.97    1.56
  23  20  17    1.40    1.01
  23  20  19    2.03    1.43
  23  20  21    2.18    1.34
  23  21   0   12.18    1.69
  23  21   2    8.62    1.95
  23  21   4    8.15    1.45
  23  21   6   18.52    2.84
  23  21   8   54.48    7.33
  23  21  10  107.29    9.70
  23  21  12   93.01    6.70
  23  21  14   16.67    2.41
  23  21  16    2.32    1.11
  23  21  18    3.60    1.73
  23  21  20    4.19    1.58
  23  21  22    0.03    0.93
  23  22   1    1.41    1.12
  23  22   3    1.00    1.06
  23  22   5    1.81    1.32
  23  22   7    2.86    0.93
  23  22   9    1.11    0.85
  23  22  11    2.37    0.86
  23  22  13    1.55    0.84
  23  22  15    2.28    1.12
  23  22  17    0.00    0.84
  23  22  19    1.71    1.19
  23  22  21    2.03    1.23
  23  23   0   68.68   12.49
  23  23   2   56.62    8.37
  23  23   4   16.12    3.26
  23  23   6    1.63    0.92
  23  23   8    5.93    1.51
  23  23  10   21.71    3.11
  23  23  12   45.35    6.29
  23  23  14    7.15    1.29
  23  23  16   -0.16    1.07
  23  23  18    5.04    1.40
  23  23  20    6.54    1.48
  23  23  22    7.55    1.95
  24   0   0   98.78   24.89
  24   1   1    5.73    1.23
  24   1   3   14.39    1.55
  24   1   5   28.21    2.60
  24   1   7   47.15    2.85
  24   1   9   20.41    2.70
  24   1  11   19.93    1.92
  24   1  13    1.56    0.99
  24   1  15    0.75    0.96
  24   1  17    1.91    0.99
  24   1  19    0.81    1.10
  24   1  21    1.29    1.16
  24   1  23   -0.08    1.21
  24   2   0   25.20    2.91
  24   2   2   18.02    2.01
  24   2   4  116.80    9.83
  24   2   6    3.78    0.86
  24   2   8   44.63    7.47
  24   2  10    3.71    1.63
  24   2  12   -1.44    1.48
  24   2  14   73.45   11.36
  24   2  16    8.87    1.69
  24   2  18   47.83    6.94
  24   2  20    3.02    1.14
  24   2  22   94.23   13.76
  24   3   1   14.51    1.70
  24   3   3  112.80    7.11
  24   3   5  280.19   26.79
  24   3   7  235.99   15.05
  24   3   9  148.93    9.25
  24   3  11   85.33    9.03
  24   3  13   10.48    1.49
  24   3  15    3.73    0.96
  24   3  17   10.40    1.51
  24   3  19   19.63    2.93
  24   3  21    3.95    1.74
  24   3  23    2.10    1.08
  24   4   0  112.52   10.18
  24   4   2  118.99   11.20
  24   4   4  163.62   13.34
  24   4   6    2.95    1.85
  24   4   8    9.77    1.18
  24   4  10    7.37    2.00
  24   4  12    3.49    1.07
  24   4  14   26.66    3.70
  24   4  16    8.87    1.45
  24   4  18   38.12    4.89
  24   4  20    1.45    1.08
  24   4  22   31.58    5.10
  24   5   1   34.73    7.06
  24   5   3  214.81   13.61
  24   5   5  333.64   29.92
  24   5   7  400.20   20.53
  24   5   9  230.34   15.28
  24   5  11   73.46    5.24
  24   5  13   -0.42    1.26
  24   5  15    4.88    1.06
  24   5  17   25.57    2.84
  24   5  19   35.51    5.43
  24   5  21   26.78    5.11
  24   5  23    3.28    1.16
  24   6   0   18.90    2.06
  24   6   2    3.03    0.73
  24   6   4    2.36    0.78
  24   6   6   47.23    4.21
  24   6   8   19.54    2.71
  24   6  10   57.92    6.72
  24   6  12   13.13    2.19
  24   6  14   18.48    2.88
  24   6  16   -1.18    0.93
  24   6  18    3.32    0.96
  24   6  20    3.48    1.11
  24   6  22    1.41    1.07
  24   7   1   41.71    2.74
  24   7   3  199.95    9.05
  24   7   5  407.83   21.05
  24   7   7  340.81   15.39
  24   7   9  205.61   11.49
  24   7  11   37.65    2.69
  24   7  13    0.55    0.74
  24   7  15   14.98    1.56
  24   7  17   27.06    3.00
  24   7  19   26.10    4.48
  24   7  21    9.10    1.77
  24   7  23    6.67    5.13
  24   8   0   26.62    2.82
  24   8   2   27.18    2.04
  24   8   4   12.07    1.60
  24   8   6   15.17    1.96
  24   8   8   65.62    6.06
  24   8  10   62.03    4.25
  24   8  12   17.83    2.00
  24   8  14    5.37    0.82
  24   8  16    2.96    0.82
  24   8  18   -0.56    0.82
  24   8  20   22.96    3.44
  24   8  22    9.69    5.61
  24   9   1   24.26    2.40
  24   9   3  167.18   12.44
  24   9   5  207.46   14.45
  24   9   7  204.39   12.58
  24   9   9   73.56    3.97
  24   9  11   11.80    1.33
  24   9  13    1.14    0.60
  24   9  15   10.21    1.04
  24   9  17   19.08    2.15
  24   9  19   13.34    1.93
  24   9  21    5.80    1.40
  24   9  23    3.11    1.38
  24  10   0    7.28    4.36
  24  10   2    5.30    2.15
  24  10   4    6.84    1.86
  24  10   6   53.48    6.03
  24  10   8   66.93    4.93
  24  10  10   85.77    7.70
  24  10  12   12.66    1.51
  24  10  14    0.99    0.67
  24  10  16    1.47    0.56
  24  10  18    6.69    1.18
  24  10  20   79.15    8.51
  24  10  22   34.95    5.61
  24  11   1   18.27    1.73
  24  11   3   59.62    5.80
  24  11   5   87.46    8.80
  24  11   7   38.99    2.81
  24  11   9   13.42    1.82
  24  11  11   -0.41    0.75
  24  11  13    2.14    0.90
  24  11  15   14.95    1.56
  24  11  17    7.76    1.04
  24  11  19    6.95    1.26
  24  11  21    2.95    1.08
  24  11  23    0.86    0.81
  24  12   0    0.26    1.00
  24  12   2    0.67    1.01
  24  12   4    5.13    1.06
  24  12   6   12.68    2.58
  24  12   8   18.98    2.07
  24  12  10   15.65    1.78
  24  12  12    0.62    0.79
  24  12  14   12.34    2.03
  24  12  16    4.29    1.38
  24  12  18   13.88    1.86
  24  12  20  135.44   12.98
  24  12  22   76.20    8.77
  24  13   1    5.51    1.16
  24  13   3    6.57    1.18
  24  13   5    1.80    1.03
  24  13   7    1.15    0.84
  24  13   9    2.15    0.59
  24  13  11    2.14    0.75
  24  13  13    6.62    1.00
  24  13  15    4.26    0.92
  24  13  17    4.03    0.97
  24  13  19    3.08    1.07
  24  13  21    0.93    0.60
  24  13  23    1.08    0.69
  24  14   0   91.68   11.17
  24  14   2   57.56    6.06
  24  14   4   24.57    3.88
  24  14   6   17.67    1.93
  24  14   8    5.33    0.90
  24  14  10    1.78    0.69
  24  14  12   14.84    2.66
  24  14  14   18.74    2.71
  24  14  16   10.62    2.03
  24  14  18    7.59    1.91
  24  14  20   49.88    6.99
  24  14  22   29.67    3.58
  24  15   1    0.16    1.33
  24  15   3    4.70    1.08
  24  15   5    3.73    1.08
  24  15   7   19.75    3.81
  24  15   9   10.70    0.90
  24  15  11   15.13    2.26
  24  15  13    3.80    1.04
  24  15  15    6.72    1.37
  24  15  17    1.58    1.07
  24  15  19    3.63    1.63
  24  15  21    0.66    0.74
  24  15  23    1.86    1.64
  24  16   0   20.49    3.04
  24  16   2    7.65    1.40
  24  16   4    8.54    1.41
  24  16   6   -0.82    0.90
  24  16   8    4.39    0.85
  24  16  10    0.14    0.58
  24  16  12    6.99    1.62
  24  16  14    5.87    1.47
  24  16  16    2.77    1.54
  24  16  18    2.55    1.80
  24  16  20    0.90    1.37
  24  16  22    2.74    1.29
  24  17   1    2.51    1.07
  24  17   3   14.12    1.74
  24  17   5   29.28    3.00
  24  17   7   32.94    5.55
  24  17   9   23.55    3.30
  24  17  11    9.47    1.26
  24  17  13    7.84    1.58
  24  17  15    5.65    2.40
  24  17  17    2.54    0.92
  24  17  19    2.62    1.07
  24  17  21   -0.04    0.74
  24  17  23    0.42    0.70
  24  18   0   65.17    7.70
  24  18   2   40.80    6.35
  24  18   4   25.48    5.06
  24  18   6    4.43    1.56
  24  18   8   -1.54    0.88
  24  18  10    8.87    1.33
  24  18  12   16.61    3.03
  24  18  14    9.92    1.97
  24  18  16    2.93    1.58
  24  18  18    6.57    1.88
  24  18  20    5.67    1.82
  24  18  22   17.86    3.00
  24  19   1    2.25    1.15
  24  19   3   17.28    2.28
  24  19   5   39.72    8.61
  24  19   7   32.48    4.14
  24  19   9   17.79    2.77
  24  19  11    6.54    1.00
  24  19  13    2.15    0.82
  24  19  15    2.71    1.15
  24  19  17    2.28    1.51
  24  19  19    0.71    0.78
  24  19  21    1.14    0.74
  24  19  23   -0.01    0.78
  24  20   0   11.75    3.10
  24  20   2    2.19    1.06
  24  20   4    3.25    1.15
  24  20   6    2.23    1.03
  24  20   8   19.35    4.36
  24  20  10   91.27    9.77
  24  20  12   91.05    7.74
  24  20  14   38.20    5.30
  24  20  16    2.89    1.03
  24  20  18    8.11    2.04
  24  20  20   43.30    6.30
  24  20  22   29.22    5.76
  24  21   1    2.95    1.06
  24  21   3    6.28    1.25
  24  21   5   12.12    2.14
  24  21   7   10.50    2.06
  24  21   9    5.88    1.16
  24  21  11    1.86    1.21
  24  21  13    1.00    0.75
  24  21  15    0.29    0.71
  24  21  17    0.16    0.88
  24  21  19    1.63    1.00
  24  21  21    1.59    1.08
  24  21  23    0.95    0.93
  24  22   0  120.68   19.59
  24  22   2   74.11   10.03
  24  22   4   49.26    7.52
  24  22   6    3.06    1.01
  24  22   8    4.98    1.19
  24  22  10   48.96    6.33
  24  22  12   78.03    7.24
  24  22  14   31.91    4.07
  24  22  16   -0.51    0.64
  24  22  18   11.58    3.11
  24  22  20   53.25    9.47
  24  22  22   52.85   10.51
  24  23   1   -1.30    1.14
  24  23   3    2.48    2.04
  24  23   5    1.66    0.97
  24  23   7    1.74    1.00
  24  23   9    2.93    1.07
  24  23  11    0.92    0.97
  24  23  13   -0.48    0.58
  24  23  15    1.63    0.62
  24  23  17    1.00    0.78
  24  23  19   -0.36    0.78
  24  23  21    2.85    0.85
  24  23  23    0.34    1.01
  24  24   0    0.93    1.82
  24  24   2    0.63    1.32
  24  24   4   12.18    3.15
  24  24   6   52.31    8.79
  24  24   8   53.36    8.80
  24  24  10  171.38   16.65
  24  24  12  106.32   11.79
  24  24  14   56.03    5.69
  24  24  16    0.00    0.56
  24  24  18    3.56    1.56
  24  24  20   33.47    6.32
  24  24  22   43.32    8.40
  24  24  24   21.70    8.03
  25   1   0    0.97    1.03
  25   1   2    3.66    1.48
  25   1   4    6.59    0.99
  25   1   6    6.72    1.23
  25   1   8   17.57    1.33
  25   1  10    8.74    1.08
  25   1  12    0.34    0.97
  25   1  14   -2.29    0.92
  25   1  16    0.63    1.03
  25   1  18    0.16    1.03
  25   1  20    0.97    1.18
  25   1  22    1.73    1.06
  25   1  24    0.12    1.15
  25   2   1    3.08    1.14
  25   2   3   73.37    5.33
  25   2   5   14.08    4.00
  25   2   7   57.56    4.37
  25   2   9    7.04    1.96
  25   2  11    1.03    1.14
  25   2  13   35.95    3.89
  25   2  15   24.67    4.91
  25   2  17   59.59    7.14
  25   2  19   38.29    7.03
  25   2  21   52.92    6.07
  25   2  23    4.51    2.33
  25   3   0   80.37    5.52
  25   3   2   71.34    5.45
  25   3   4   74.04    5.19
  25   3   6   93.62    6.41
  25   3   8  123.35    5.80
  25   3  10   80.25    6.51
  25   3  12   17.75    1.91
  25   3  14   -0.32    0.97
  25   3  16    8.07    1.56
  25   3  18   22.52    2.54
  25   3  20   33.55    5.19
  25   3  22    7.46    1.71
  25   3  24    1.82    1.00
  25   4   1    6.03    1.12
  25   4   3   71.85    4.85
  25   4   5    3.08    1.74
  25   4   7   44.27    2.45
  25   4   9    4.52    1.18
  25   4  11   -0.53    1.60
  25   4  13   17.71    1.74
  25   4  15    6.41    1.33
  25   4  17   27.10    3.85
  25   4  19   19.17    2.85
  25   4  21   32.59    8.21
  25   4  23    1.75    1.03
  25   5   0   13.60    2.60
  25   5   2    8.42    1.92
  25   5   4    2.12    2.52
  25   5   6   18.91    1.37
  25   5   8   47.05    2.25
  25   5  10   31.00    3.28
  25   5  12    3.87    1.77
  25   5  14    1.91    0.88
  25   5  16   19.27    2.63
  25   5  18   36.94    4.43
  25   5  20   30.87    3.85
  25   5  22   13.29    2.80
  25   5  24   -0.26    1.01
  25   6   1    8.15    1.06
  25   6   3  100.66    7.00
  25   6   5   17.47    1.36
  25   6   7   63.46    6.13
  25   6   9    7.70    0.82
  25   6  11   -1.91    0.81
  25   6  13    5.29    0.93
  25   6  15    6.21    1.11
  25   6  17    8.22    1.69
  25   6  19    2.34    0.92
  25   6  21    1.01    0.92
  25   6  23   22.68    4.80
  25   7   0   60.80    3.96
  25   7   2   55.39    3.63
  25   7   4   48.67    2.81
  25   7   6   71.37    3.80
  25   7   8   73.48    3.47
  25   7  10   29.12    2.22
  25   7  12    3.02    0.84
  25   7  14    0.49    0.73
  25   7  16   10.72    1.63
  25   7  18   32.73    5.03
  25   7  20   39.62    5.92
  25   7  22   12.66    2.22
  25   7  24    2.67    1.01
  25   8   1   18.38    1.44
  25   8   3  131.49    6.87
  25   8   5   52.52    3.03
  25   8   7   70.39    3.34
  25   8   9    6.69    0.74
  25   8  11    1.36    0.63
  25   8  13    1.96    1.14
  25   8  15    4.96    1.33
  25   8  17   -0.49    0.85
  25   8  19    4.30    1.15
  25   8  21    9.16    2.11
  25   8  23   40.06    6.37
  25   9   0    3.17    0.93
  25   9   2    1.58    0.89
  25   9   4    3.73    1.36
  25   9   6    7.88    1.00
  25   9   8    6.09    0.64
  25   9  10    4.30    1.10
  25   9  12    0.34    0.56
  25   9  14    3.52    0.64
  25   9  16    4.22    0.75
  25   9  18    4.73    0.97
  25   9  20    6.95    1.81
  25   9  22    0.73    0.95
  25   9  24   -1.41    0.96
  25  10   1    8.26    1.04
  25  10   3   76.72    5.74
  25  10   5   27.38    2.30
  25  10   7   32.09    2.47
  25  10   9    2.41    0.55
  25  10  11    1.07    0.64
  25  10  13    1.32    0.59
  25  10  15    0.62    0.60
  25  10  17    2.37    0.62
  25  10  19   20.71    2.52
  25  10  21   38.53    5.03
  25  10  23  100.29   10.64
  25  11   0    3.19    2.10
  25  11   2   -0.52    0.99
  25  11   4   -0.63    0.95
  25  11   6   -0.21    0.74
  25  11   8    1.71    0.60
  25  11  10   -0.03    0.60
  25  11  12    2.01    0.77
  25  11  14    0.10    0.58
  25  11  16   -0.63    0.58
  25  11  18    0.71    0.60
  25  11  20    0.14    0.69
  25  11  22    0.29    0.71
  25  11  24    0.66    1.04
  25  12   1   -0.08    0.99
  25  12   3   20.20    2.11
  25  12   5    3.26    0.86
  25  12   7    4.51    1.34
  25  12   9    0.51    0.52
  25  12  11    1.38    0.74
  25  12  13    1.11    0.75
  25  12  15    1.93    1.19
  25  12  17    2.96    0.64
  25  12  19   31.28    3.21
  25  12  21   49.79    5.26
  25  12  23   81.89    8.50
  25  13   0   40.03    3.95
  25  13   2   46.78    4.81
  25  13   4   20.24    1.85
  25  13   6    8.62    1.59
  25  13   8    1.40    0.67
  25  13  10    2.75    0.58
  25  13  12    0.60    0.79
  25  13  14    2.69    0.93
  25  13  16    2.77    0.82
  25  13  18    5.67    3.04
  25  13  20   -0.51    0.56
  25  13  22    0.53    1.07
  25  13  24    1.22    0.86
  25  14   1   -1.15    0.96
  25  14   3   -0.16    0.95
  25  14   5    1.66    0.97
  25  14   7    0.84    0.84
  25  14   9    3.28    0.63
  25  14  11    1.84    0.62
  25  14  13    4.59    0.92
  25  14  15    0.96    0.79
  25  14  17    3.03    1.70
  25  14  19    8.21    1.40
  25  14  21   17.20    2.03
  25  14  23   13.83    2.08
  25  15   0   19.87    2.73
  25  15   2   18.93    2.48
  25  15   4   10.03    1.93
  25  15   6    8.09    2.03
  25  15   8    3.96    0.90
  25  15  10   -0.45    0.59
  25  15  12   -0.78    0.70
  25  15  14    1.26    0.78
  25  15  16   -0.52    0.81
  25  15  18    0.49    1.34
  25  15  20    0.88    0.73
  25  15  22    1.48    0.67
  25  15  24    0.19    0.58
  25  16   1    0.36    1.00
  25  16   3    6.92    1.23
  25  16   5   16.02    2.01
  25  16   7   17.54    2.26
  25  16   9    4.52    1.41
  25  16  11    1.04    0.55
  25  16  13    3.37    1.01
  25  16  15   -0.01    0.79
  25  16  17    0.27    1.43
  25  16  19    1.04    1.33
  25  16  21    0.11    0.73
  25  16  23   -0.08    0.58
  25  17   0   74.01    7.17
  25  17   2   70.76    9.98
  25  17   4   33.61    4.58
  25  17   6    9.46    1.71
  25  17   8   -0.29    0.88
  25  17  10    2.19    0.75
  25  17  12    3.74    0.70
  25  17  14    1.77    0.78
  25  17  16    0.97    0.93
  25  17  18    0.67    0.81
  25  17  20    0.71    0.74
  25  17  22    0.79    0.71
  25  17  24   -0.52    0.56
  25  18   1    1.19    1.11
  25  18   3   22.70    2.58
  25  18   5   35.95    4.33
  25  18   7   31.47    4.04
  25  18   9    5.96    2.08
  25  18  11    0.07    0.59
  25  18  13    1.30    0.69
  25  18  15    1.18    0.75
  25  18  17    0.38    0.73
  25  18  19    0.67    0.88
  25  18  21    0.26    0.77
  25  18  23    1.99    0.92
  25  19   0   55.60    8.05
  25  19   2   35.73    5.91
  25  19   4   18.79    3.43
  25  19   6    2.22    1.14
  25  19   8    4.21    1.23
  25  19  10   23.75    2.63
  25  19  12   32.77    2.93
  25  19  14    7.33    1.41
  25  19  16    2.49    2.74
  25  19  18    0.77    0.82
  25  19  20    1.69    0.79
  25  19  22    0.74    1.15
  25  19  24    1.77    0.92
  25  20   1    3.47    1.12
  25  20   3   32.66    4.63
  25  20   5   53.92    8.13
  25  20   7   25.79    3.54
  25  20   9    5.69    1.16
  25  20  11    0.51    0.74
  25  20  13    2.32    2.22
  25  20  15    0.21    0.81
  25  20  17   -0.25    0.95
  25  20  19    3.66    4.15
  25  20  21    0.22    0.86
  25  20  23    6.85    1.55
  25  21   0   77.42    9.51
  25  21   2   56.66    7.18
  25  21   4   28.38    6.14
  25  21   6    2.19    0.96
  25  21   8    6.66    1.82
  25  21  10   40.98    6.24
  25  21  12   50.67    5.48
  25  21  14   17.09    2.01
  25  21  16    0.66    0.73
  25  21  18    1.18    0.82
  25  21  20    2.71    0.96
  25  21  22    2.52    0.88
  25  21  24    2.17    2.88
  25  22   1    5.03    3.37
  25  22   3    9.03    2.37
  25  22   5   15.99    3.36
  25  22   7   15.01    2.34
  25  22   9    0.40    0.90
  25  22  11    1.12    0.85
  25  22  13    0.79    0.64
  25  22  15    0.55    0.63
  25  22  17    0.51    0.73
  25  22  19    0.63    0.84
  25  22  21    1.45    0.78
  25  22  23    4.06    1.34
  25  23   0    0.48    1.30
  25  23   2    1.27    1.29
  25  23   4    0.63    1.21
  25  23   6   10.94    2.48
  25  23   8   53.12    7.28
  25  23  10   86.36   10.17
  25  23  12   63.94    6.46
  25  23  14   16.46    2.01
  25  23  16    0.30    0.58
  25  23  18    1.52    0.99
  25  23  20    4.22    1.60
  25  23  22    5.76    2.00
  25  23  24    0.66    0.85
  25  24   1    0.38    1.16
  25  24   3    2.49    1.36
  25  24   5   -0.05    1.11
  25  24   7    0.27    1.00
  25  24   9    1.11    0.86
  25  24  11   -0.99    0.75
  25  24  13    0.53    0.92
  25  24  15   -0.11    0.66
  25  24  17    0.01    0.55
  25  24  19    0.96    0.81
  25  24  21    2.00    0.82
  25  24  23   -0.10    0.85
  25  25   0    8.96    3.06
  25  25   2   10.61    1.99
  25  25   4    1.56    0.97
  25  25   6    2.75    1.07
  25  25   8   17.12    3.60
  25  25  10   14.56    3.78
  25  25  12   14.47    2.89
  25  25  14    1.62    0.69
  25  25  16   -0.18    0.51
  25  25  18    0.90    0.92
  25  25  20    4.71    1.30
  25  25  22   -1.03    1.00
  25  25  24    1.06    1.14
  26   0   0   27.73    6.13
  26   1   1    0.59    2.22
  26   1   3   17.35   12.95
  26   1   5   11.01    1.19
  26   1   7   14.08    1.15
  26   1   9    3.51    0.84
  26   1  11    3.34    1.81
  26   1  13    0.10    0.92
  26   1  15    2.07    1.04
  26   1  17    2.19    1.22
  26   1  19    4.18    1.16
  26   1  21    5.89    2.84
  26   1  23   -0.21    1.08
  26   1  25    0.19    1.11
  26   2   0   96.71   11.09
  26   2   2  194.10   14.93
  26   2   4   10.33    6.78
  26   2   6  158.34   15.17
  26   2   8   13.50    1.19
  26   2  10    5.54    1.06
  26   2  12    7.22    1.18
  26   2  14    5.18    1.32
  26   2  16  115.43   12.61
  26   2  18  157.10   19.49
  26   2  20  143.94   16.71
  26   2  22   10.76    2.18
  26   2  24   13.54    3.56
  26   3   1    4.61    1.14
  26   3   3   40.75    3.88
  26   3   5   84.59    6.80
  26   3   7   79.03    5.06
  26   3   9   51.07    4.78
  26   3  11    6.36    1.10
  26   3  13   -0.96    0.92
  26   3  15    8.80    1.44
  26   3  17   19.91    3.06
  26   3  19   27.07    4.00
  26   3  21   15.80    3.28
  26   3  23    1.75    1.08
  26   3  25    0.93    1.11
  26   4   0   18.50    1.69
  26   4   2    3.80    1.00
  26   4   4  116.21   11.10
  26   4   6    8.88    1.23
  26   4   8   16.30    3.52
  26   4  10    8.83    1.15
  26   4  12   27.27    3.12
  26   4  14   12.98    1.80
  26   4  16   59.94    7.43
  26   4  18   63.65    8.88
  26   4  20   46.20    6.99
  26   4  22    2.86    1.19
  26   4  24   -0.03    1.16
  26   5   1    9.53    1.29
  26   5   3   77.14    5.96
  26   5   5  131.73   13.03
  26   5   7  208.78   15.72
  26   5   9   82.70    5.63
  26   5  11   15.54    1.86
  26   5  13    0.58    0.93
  26   5  15   12.18    1.55
  26   5  17   49.01    6.25
  26   5  19   59.43    8.21
  26   5  21   34.73    5.66
  26   5  23    8.42    3.58
  26   5  25   -0.32    1.18
  26   6   0  154.37   13.76
  26   6   2  182.14   15.01
  26   6   4    9.99    2.30
  26   6   6   73.70    7.22
  26   6   8    3.52    0.82
  26   6  10    3.26    0.99
  26   6  12    0.23    0.77
  26   6  14    3.92    2.97
  26   6  16    7.04    1.40
  26   6  18   13.34    2.59
  26   6  20    2.25    1.36
  26   6  22    2.67    1.91
  26   6  24    0.26    0.92
  26   7   1   12.87    1.52
  26   7   3   74.29    6.43
  26   7   5  207.63   17.52
  26   7   7  179.29   10.96
  26   7   9  100.61    7.09
  26   7  11    5.84    0.86
  26   7  13    0.55    0.79
  26   7  15    3.37    1.25
  26   7  17   28.89    3.99
  26   7  19   50.29    7.31
  26   7  21   29.29    5.48
  26   7  23    7.02    1.67
  26   7  25    0.89    1.01
  26   8   0    7.35    0.74
  26   8   2   13.38    1.27
  26   8   4   14.87    1.88
  26   8   6    2.65    0.70
  26   8   8   12.34    1.15
  26   8  10    8.07    1.10
  26   8  12    3.96    0.93
  26   8  14   -0.01    0.79
  26   8  16   -0.36    0.88
  26   8  18    1.04    1.00
  26   8  20    9.85    2.34
  26   8  22   24.96    4.02
  26   8  24    9.25    2.52
  26   9   1    6.30    2.60
  26   9   3   48.19    4.71
  26   9   5   89.55    7.32
  26   9   7  105.48    8.26
  26   9   9   45.82    2.82
  26   9  11    4.71    0.67
  26   9  13    4.92    2.18
  26   9  15    0.60    0.74
  26   9  17   15.01    2.49
  26   9  19   15.51    2.75
  26   9  21    9.73    2.23
  26   9  23    7.00    2.38
  26   9  25    1.06    0.89
  26  10   0    2.88    1.19
  26  10   2    5.04    1.03
  26  10   4   10.28    2.40
  26  10   6    2.37    0.74
  26  10   8    8.28    1.34
  26  10  10    1.59    0.58
  26  10  12   11.75    1.04
  26  10  14    7.24    0.96
  26  10  16   20.17    2.49
  26  10  18   28.08    4.19
  26  10  20   45.85    5.47
  26  10  22   35.85    5.96
  26  10  24   37.33    5.41
  26  11   1    2.26    0.88
  26  11   3   11.33    1.54
  26  11   5   13.75    1.45
  26  11   7    9.48    1.36
  26  11   9    5.32    0.70
  26  11  11    4.11    1.14
  26  11  13    3.36    1.56
  26  11  15    1.67    0.60
  26  11  17    1.19    0.62
  26  11  19    1.27    0.75
  26  11  21    0.85    1.14
  26  11  23    2.01    0.90
  26  11  25   -0.78    0.78
  26  12   0   15.34    1.85
  26  12   2    6.62    1.33
  26  12   4   25.29    3.44
  26  12   6    0.04    0.78
  26  12   8    2.65    0.81
  26  12  10   11.55    1.03
  26  12  12   42.47    4.69
  26  12  14   40.47    5.22
  26  12  16   35.95    3.47
  26  12  18   85.65    7.76
  26  12  20  100.55   10.28
  26  12  22   66.29    7.61
  26  12  24   13.06    3.65
  26  13   1   -0.32    0.97
  26  13   3    1.23    0.96
  26  13   5    0.10    0.89
  26  13   7   -0.11    0.74
  26  13   9    0.44    0.64
  26  13  11    3.39    0.66
  26  13  13    6.67    3.26
  26  13  15    1.27    0.77
  26  13  17    1.49    0.89
  26  13  19   -0.42    0.56
  26  13  21    0.33    0.82
  26  13  23    1.11    0.71
  26  13  25    1.73    0.73
  26  14   0    9.98    1.51
  26  14   2    9.43    1.34
  26  14   4   19.45    3.15
  26  14   6    1.97    0.85
  26  14   8    1.08    0.77
  26  14  10    7.44    0.96
  26  14  12   43.02    4.21
  26  14  14   15.79    2.23
  26  14  16   11.75    1.96
  26  14  18   13.99    2.37
  26  14  20   17.37    2.74
  26  14  22    6.89    1.67
  26  14  24    3.14    1.22
  26  15   1    1.54    1.07
  26  15   3    6.41    1.12
  26  15   5   10.25    1.45
  26  15   7    7.50    1.41
  26  15   9    1.23    0.75
  26  15  11    1.32    0.56
  26  15  13    2.95    0.81
  26  15  15    6.35    4.11
  26  15  17    0.82    0.73
  26  15  19    0.60    0.77
  26  15  21    0.99    0.53
  26  15  23   -0.38    0.49
  26  15  25   -0.23    0.59
  26  16   0  145.95   17.38
  26  16   2  102.92   11.92
  26  16   4   52.49    7.61
  26  16   6    7.04    1.14
  26  16   8   -0.22    0.81
  26  16  10   19.71    2.28
  26  16  12   44.26    4.08
  26  16  14    9.50    1.73
  26  16  16    6.77    1.43
  26  16  18    2.40    0.89
  26  16  20    0.88    0.89
  26  16  22    0.49    0.56
  26  16  24    0.26    0.45
  26  17   1    4.30    1.18
  26  17   3   25.01    3.81
  26  17   5   36.16    5.37
  26  17   7   30.63    3.80
  26  17   9    9.77    1.60
  26  17  11    0.96    0.64
  26  17  13    1.30    0.86
  26  17  15    0.41    1.03
  26  17  17   -0.52    0.88
  26  17  19    0.05    0.71
  26  17  21    0.64    0.86
  26  17  23    0.85    0.59
  26  17  25    0.55    0.47
  26  18   0  175.75   24.40
  26  18   2  139.29   15.05
  26  18   4   66.97    9.02
  26  18   6    7.84    1.70
  26  18   8    1.41    1.25
  26  18  10   23.37    3.69
  26  18  12   88.95    9.40
  26  18  14   14.27    2.26
  26  18  16    1.29    0.78
  26  18  18   -0.11    0.77
  26  18  20    0.08    0.84
  26  18  22    4.63    1.66
  26  18  24    3.08    0.90
  26  19   1    5.24    1.49
  26  19   3   20.93    3.29
  26  19   5   66.94    9.05
  26  19   7   68.86    8.46
  26  19   9   15.67    3.19
  26  19  11    1.06    0.74
  26  19  13   -0.04    0.56
  26  19  15    0.56    0.74
  26  19  17   -0.04    0.71
  26  19  19    1.06    1.33
  26  19  21    0.62    0.78
  26  19  23    0.16    0.75
  26  19  25    0.08    0.59
  26  20   0  158.11   20.05
  26  20   2  137.07   15.21
  26  20   4   41.82    6.48
  26  20   6    4.92    1.77
  26  20   8    7.59    1.75
  26  20  10   45.85    5.99
  26  20  12   78.59    7.94
  26  20  14   20.79    2.69
  26  20  16    5.21    2.73
  26  20  18    0.15    0.75
  26  20  20    1.19    0.96
  26  20  22   14.95    3.06
  26  20  24   17.01    6.40
  26  21   1    2.14    1.14
  26  21   3   19.64    3.14
  26  21   5   30.10    4.76
  26  21   7   20.16    3.85
  26  21   9    4.59    1.29
  26  21  11    1.37    0.84
  26  21  13    1.04    1.06
  26  21  15   -0.22    0.56
  26  21  17    0.00    0.79
  26  21  19    0.84    0.69
  26  21  21    0.53    0.75
  26  21  23    0.14    0.64
  26  21  25    0.66    0.77
  26  22   0    6.98    2.93
  26  22   2    9.88    2.22
  26  22   4    5.92    3.69
  26  22   6    0.32    1.07
  26  22   8   15.14    3.34
  26  22  10   37.80    5.70
  26  22  12   77.14    8.77
  26  22  14    8.35    1.36
  26  22  16    2.00    0.90
  26  22  18    8.66    2.41
  26  22  20   23.96    4.88
  26  22  22   17.17    5.21
  26  22  24   32.13    6.57
  26  23   1    2.30    1.04
  26  23   3    5.45    4.48
  26  23   5    5.15    1.55
  26  23   7    8.95    1.85
  26  23   9    3.45    1.58
  26  23  11    2.55    0.88
  26  23  13    0.18    0.69
  26  23  15    0.55    0.51
  26  23  17   -0.67    0.60
  26  23  19    1.15    1.51
  26  23  21    0.62    0.67
  26  23  23    0.33    0.66
  26  23  25   -0.16    0.74
  26  24   0   11.03    2.77
  26  24   2   10.02    3.28
  26  24   4    2.29    1.12
  26  24   6    0.89    1.22
  26  24   8   17.83    8.18
  26  24  10   16.78    3.88
  26  24  12   23.49    3.95
  26  24  14    2.34    1.04
  26  24  16   -0.53    0.47
  26  24  18    1.25    0.78
  26  24  20    1.11    1.01
  26  24  22   13.82    5.35
  26  24  24    6.06    1.80
  26  25   1    0.37    1.10
  26  25   3   -1.10    1.03
  26  25   5    1.00    1.40
  26  25   7    0.07    0.92
  26  25   9    0.73    0.92
  26  25  11   -0.55    0.89
  26  25  13    2.00    1.55
  26  25  15   -0.95    0.60
  26  25  17    0.44    0.45
  26  25  19    0.66    0.59
  26  25  21    0.45    0.71
  26  25  23   -0.26    0.77
  26  26   0    0.00    1.75
  26  26   2    1.00    1.11
  26  26   4    0.69    1.11
  26  26   6    2.58    1.62
  26  26   8    6.80    2.11
  26  26  10    6.44    2.14
  26  26  12    5.84    2.22
  26  26  14   -0.49    0.70
  26  26  16    1.14    1.12
  26  26  18    3.89    1.03
  26  26  20    0.33    0.86
  26  26  22    5.00    2.19
  27   1   0   23.82    2.21
  27   1   2   14.97    2.01
  27   1   4    8.40    1.34
  27   1   6    3.66    1.19
  27   1   8    4.56    0.67
  27   1  10    3.41    1.47
  27   1  12   -0.01    0.81
  27   1  14    0.93    0.90
  27   1  16    0.48    1.14
  27   1  18    7.83    2.30
  27   1  20    3.95    1.06
  27   1  22    1.95    1.18
  27   1  24    0.37    1.27
  27   1  26    0.04    1.14
  27   2   1   18.15    2.48
  27   2   3   15.57    1.43
  27   2   5   73.48    6.26
  27   2   7    0.64    0.99
  27   2   9   19.04   11.90
  27   2  11    0.15    0.86
  27   2  13    4.52    1.08
  27   2  15   72.15   11.99
  27   2  17  103.82   14.28
  27   2  19   96.52   10.31
  27   2  21   21.87    4.11
  27   2  23   23.78    4.50
  27   2  25    0.93    0.95
  27   3   0   15.06    1.80
  27   3   2   12.80    1.92
  27   3   4    2.85    1.19
  27   3   6   -2.23    0.86
  27   3   8    2.58    0.59
  27   3  10   -0.32    0.66
  27   3  12   -0.07    0.79
  27   3  14    6.44    1.12
  27   3  16   22.26    3.22
  27   3  18   27.80    4.10
  27   3  20   26.14    5.15
  27   3  22    8.96    2.66
  27   3  24   -0.56    1.21
  27   3  26   -0.99    1.00
  27   4   1    7.20    1.10
  27   4   3    4.85    1.15
  27   4   5   61.57    4.78
  27   4   7    0.85    1.26
  27   4   9    1.54    0.58
  27   4  11    0.22    0.78
  27   4  13    4.11    0.93
  27   4  15   44.02    5.87
  27   4  17   57.93    7.99
  27   4  19   49.68    6.98
  27   4  21   12.99    2.36
  27   4  23    1.75    0.97
  27   4  25    0.92    1.00
  27   5   0  117.05    9.09
  27   5   2   78.92    6.58
  27   5   4   66.31    5.74
  27   5   6   91.71    9.39
  27   5   8   75.44    4.87
  27   5  10   29.08    2.14
  27   5  12   19.16    9.81
  27   5  14    0.12    0.84
  27   5  16   22.45    2.59
  27   5  18   66.39    8.11
  27   5  20   56.21    9.36
  27   5  22   30.44    6.52
  27   5  24    2.17    1.54
  27   5  26   -1.36    0.86
  27   6   1    2.08    0.97
  27   6   3   -2.03    0.78
  27   6   5   86.22    6.25
  27   6   7    8.88    1.41
  27   6   9    4.70    0.62
  27   6  11    0.45    0.74
  27   6  13    0.08    0.89
  27   6  15   12.66    1.52
  27   6  17   10.09    1.47
  27   6  19    1.51    1.01
  27   6  21   -0.40    0.89
  27   6  23    3.29    2.25
  27   6  25    0.88    1.11
  27   7   0    5.52    1.88
  27   7   2    1.14    1.59
  27   7   4    2.51    0.99
  27   7   6    8.06    0.95
  27   7   8    6.57    0.81
  27   7  10    0.45    0.56
  27   7  12    1.54    0.75
  27   7  14    2.21    0.90
  27   7  16   20.49    2.80
  27   7  18   34.87    5.28
  27   7  20   27.93    4.30
  27   7  22   10.13    2.06
  27   7  24    3.45    1.38
  27   7  26    0.79    1.04
  27   8   1    6.57    0.77
  27   8   3    2.43    1.22
  27   8   5   67.01    4.51
  27   8   7    5.72    0.78
  27   8   9    2.70    0.56
  27   8  11    5.80    0.84
  27   8  13    0.89    0.90
  27   8  15    0.71    0.84
  27   8  17    1.36    1.41
  27   8  19    4.21    2.11
  27   8  21    8.29    2.26
  27   8  23    6.18    1.91
  27   8  25    6.76    2.19
  27   9   0   17.49    1.38
  27   9   2    7.39    0.81
  27   9   4    2.70    1.36
  27   9   6    4.81    0.66
  27   9   8    4.93    0.59
  27   9  10    4.65    0.52
  27   9  12    3.15    0.75
  27   9  14    0.82    0.75
  27   9  16    1.44    0.96
  27   9  18    6.77    1.38
  27   9  20    9.68    2.40
  27   9  22   11.09    4.59
  27   9  24    2.32    1.41
  27   9  26    0.33    0.81
  27  10   1    2.81    0.71
  27  10   3   -0.86    0.64
  27  10   5   33.36    2.65
  27  10   7    1.19    0.55
  27  10   9    3.89    0.51
  27  10  11    7.95    0.89
  27  10  13    2.37    0.59
  27  10  15    1.45    0.69
  27  10  17    9.00    1.26
  27  10  19   32.24    4.76
  27  10  21   11.29    2.66
  27  10  23   14.98    3.73
  27  10  25    4.74    1.71
  27  11   0   -0.15    0.81
  27  11   2    0.93    0.82
  27  11   4   -0.41    0.70
  27  11   6    1.64    0.77
  27  11   8    4.99    0.74
  27  11  10    8.96    0.93
  27  11  12   16.56    1.49
  27  11  14   13.35    1.30
  27  11  16    4.08    0.81
  27  11  18    0.77    0.71
  27  11  20    0.62    0.97
  27  11  22    0.58    0.82
  27  11  24    1.12    0.93
  27  11  26    0.16    0.86
  27  12   1    7.95    6.73
  27  12   3   -0.12    0.81
  27  12   5    9.92    1.15
  27  12   7   -0.23    0.75
  27  12   9    5.00    0.75
  27  12  11   16.58    1.41
  27  12  13    4.63    1.03
  27  12  15    6.89    1.18
  27  12  17   16.27    1.81
  27  12  19   29.21    3.21
  27  12  21   18.78    3.02
  27  12  23   12.42    3.43
  27  12  25    2.28    1.03
  27  13   0    5.13    1.14
  27  13   2    4.99    1.06
  27  13   4    5.65    1.19
  27  13   6    0.73    0.81
  27  13   8    0.23    0.69
  27  13  10    2.01    0.59
  27  13  12    6.22    1.01
  27  13  14    4.17    0.92
  27  13  16    2.03    0.64
  27  13  18    1.88    0.67
  27  13  20    5.26    2.40
  27  13  22    1.60    0.71
  27  13  24    1.21    0.82
  27  13  26    0.44    0.71
  27  14   1   -0.48    1.00
  27  14   3    5.18    1.26
  27  14   5    0.36    0.88
  27  14   7    2.99    0.99
  27  14   9    2.11    0.86
  27  14  11   11.46    1.52
  27  14  13    6.25    0.90
  27  14  15    6.28    1.67
  27  14  17   16.69    2.14
  27  14  19   26.29    2.65
  27  14  21    7.87    1.18
  27  14  23    3.93    1.11
  27  14  25   -0.89    0.70
  27  15   0   89.96    9.83
  27  15   2   89.13   11.24
  27  15   4   46.11    5.30
  27  15   6    8.15    1.40
  27  15   8    0.47    0.81
  27  15  10    1.80    0.79
  27  15  12    6.83    0.86
  27  15  14    7.35    1.14
  27  15  16    1.96    0.81
  27  15  18    1.23    0.69
  27  15  20    0.42    0.58
  27  15  22    0.84    0.45
  27  15  24    0.29    0.60
  27  15  26   -0.77    0.78
  27  16   1    1.66    0.97
  27  16   3   29.11    3.49
  27  16   5   24.66    3.54
  27  16   7   15.80    2.36
  27  16   9    2.32    0.75
  27  16  11    3.60    1.10
  27  16  13    1.85    0.63
  27  16  15    5.28    1.04
  27  16  17    7.44    2.48
  27  16  19    5.24    1.14
  27  16  21    1.04    0.63
  27  16  23    0.37    0.49
  27  16  25   -1.08    0.55
  27  17   0  106.34   11.05
  27  17   2  107.75   12.36
  27  17   4   64.99    9.27
  27  17   6    8.74    1.82
  27  17   8    1.18    0.81
  27  17  10    8.42    1.41
  27  17  12   18.34    2.22
  27  17  14   16.06    2.15
  27  17  16    5.13    1.40
  27  17  18    1.01    1.00
  27  17  20   -0.55    0.69
  27  17  22    0.47    0.71
  27  17  24   -0.15    0.45
  27  17  26    0.00    0.51
  27  18   1    4.22    1.33
  27  18   3   39.08    5.76
  27  18   5   64.91    7.68
  27  18   7   36.72    5.00
  27  18   9    8.22    1.45
  27  18  11    0.99    0.66
  27  18  13    1.86    0.67
  27  18  15    0.27    0.74
  27  18  17    0.78    0.74
  27  18  19   -0.07    0.73
  27  18  21    0.59    0.69
  27  18  23   -0.42    0.62
  27  18  25    1.74    0.62
  27  19   0  141.14   14.53
  27  19   2   97.08   10.54
  27  19   4   45.72    5.70
  27  19   6    4.44    1.15
  27  19   8    2.70    1.14
  27  19  10   23.63    3.91
  27  19  12   41.54    4.58
  27  19  14   30.34    3.10
  27  19  16    7.14    1.51
  27  19  18    0.82    0.77
  27  19  20   -0.90    0.64
  27  19  22   -0.40    0.66
  27  19  24   -0.58    0.59
  27  19  26    0.37    0.42
  27  20   1    4.11    1.49
  27  20   3   31.55    4.54
  27  20   5   46.54    6.25
  27  20   7   28.75    4.37
  27  20   9    6.18    1.44
  27  20  11    0.64    0.90
  27  20  13    0.96    0.71
  27  20  15   -0.16    0.53
  27  20  17   -1.38    0.89
  27  20  19    1.03    0.79
  27  20  21    0.42    1.06
  27  20  23   -0.22    0.70
  27  20  25    1.63    1.03
  27  21   0   39.49    6.52
  27  21   2   27.62    4.54
  27  21   4   22.97   10.44
  27  21   6    1.19    1.03
  27  21   8    3.14    1.27
  27  21  10   17.57    3.37
  27  21  12   23.31    3.44
  27  21  14    8.07    1.84
  27  21  16    4.00    1.85
  27  21  18   -0.12    0.75
  27  21  20    0.14    0.73
  27  21  22    1.71    1.12
  27  21  24    0.53    0.74
  27  21  26    0.37    0.64
  27  22   1    1.60    1.12
  27  22   3   13.13    3.65
  27  22   5   31.15    5.77
  27  22   7   23.67    5.82
  27  22   9    7.68    2.00
  27  22  11    2.84    1.40
  27  22  13    1.41    0.77
  27  22  15    0.60    0.49
  27  22  17    1.15    0.63
  27  22  19    1.12    1.14
  27  22  21    2.11    1.11
  27  22  23    0.37    0.86
  27  22  25    0.89    1.25
  27  23   0   11.69    2.86
  27  23   2   15.41    2.62
  27  23   4    3.82    1.54
  27  23   6   -0.99    0.95
  27  23   8    9.18    2.03
  27  23  10   23.01    4.43
  27  23  12   14.36    2.58
  27  23  14    9.21    1.86
  27  23  16    0.25    0.47
  27  23  18   -0.40    0.59
  27  23  20    0.96    0.67
  27  23  22    0.37    0.69
  27  23  24    0.36    0.77
  27  24   1    4.17    3.77
  27  24   3    2.30    1.22
  27  24   5    4.55    1.71
  27  24   7    4.33    0.96
  27  24   9    2.15    1.10
  27  24  11    1.01    0.81
  27  24  13    1.00    0.78
  27  24  15   -0.22    0.62
  27  24  17    0.44    0.47
  27  24  19   -0.42    0.49
  27  24  21   -0.30    0.74
  27  24  23   -0.88    0.78
  27  25   0    2.30    1.06
  27  25   2    1.52    1.18
  27  25   4    0.03    1.01
  27  25   6    4.18    1.49
  27  25   8    4.26    1.56
  27  25  10    8.95    2.19
  27  25  12    2.38    1.06
  27  25  14   -0.04    0.73
  27  25  16    0.37    0.56
  27  25  18    0.30    0.45
  27  25  20    2.38    0.82
  27  25  22    0.75    1.10
  27  26   1   -0.11    0.99
  27  26   3    1.41    1.00
  27  26   5    0.53    0.97
  27  26   7   -0.45    0.97
  27  26   9   -0.75    1.04
  27  26  11   -0.03    0.81
  27  26  13   -0.77    0.82
  27  26  15   -0.49    0.78
  27  26  17    2.96    2.78
  27  26  19    0.38    0.47
  27  26  21    0.01    0.70
  27  27   0    6.65    3.14
  27  27   2   10.98    2.55
  27  27   4    5.55    1.77
  27  27   6    5.51    1.66
  27  27   8    2.00    1.22
  27  27  10    0.23    0.89
  27  27  12   13.51    7.40
  27  27  14    0.95    0.79
  27  27  16   -0.33    0.81
  27  27  18   -0.15    0.52
  27  27  20    0.03    0.49
  28   0   0  204.75   37.86
  28   1   1    0.44    1.16
  28   1   3    0.79    0.99
  28   1   5    0.32    0.95
  28   1   7   -0.52    0.82
  28   1   9    0.38    0.53
  28   1  11    1.33    0.71
  28   1  13   -0.47    0.86
  28   1  15    2.99    1.12
  28   1  17    5.66    1.30
  28   1  19    2.80    1.15
  28   1  21    1.73    0.96
  28   1  23    1.48    0.99
  28   1  25    2.65    1.47
  28   1  27    0.74    0.95
  28   2   0    0.64    1.22
  28   2   2   45.83    5.39
  28   2   4   15.31    2.60
  28   2   6   15.47    2.07
  28   2   8    4.66    0.82
  28   2  10    6.06    4.48
  28   2  12    0.45    0.81
  28   2  14   60.52    7.41
  28   2  16   80.67   10.31
  28   2  18  141.29   17.64
  28   2  20  107.36   14.27
  28   2  22   45.27    6.87
  28   2  24   -0.41    0.95
  28   2  26    7.58    2.32
  28   3   1    0.89    0.97
  28   3   3    3.10    1.15
  28   3   5   11.47    1.64
  28   3   7    1.95    0.89
  28   3   9    0.32    0.55
  28   3  11    0.77    0.77
  28   3  13    5.30    1.00
  28   3  15   22.66    3.28
  28   3  17   36.10    4.61
  28   3  19   28.59    4.65
  28   3  21   15.53    2.71
  28   3  23    5.80    3.47
  28   3  25   -1.16    0.96
  28   3  27    0.78    1.59
  28   4   0  177.30   18.79
  28   4   2   18.68    2.74
  28   4   4  176.49   18.78
  28   4   6    7.20    1.34
  28   4   8   39.01    3.84
  28   4  10   26.86    2.89
  28   4  12    1.44    0.93
  28   4  14   16.60    2.55
  28   4  16   23.92    4.13
  28   4  18  102.48   12.32
  28   4  20   35.05    6.91
  28   4  22   26.95    6.11
  28   4  24    4.17    1.40
  28   4  26    1.91    1.80
  28   5   1    1.67    0.93
  28   5   3   14.20    2.77
  28   5   5   50.93    7.41
  28   5   7   30.28    2.99
  28   5   9    5.55    0.79
  28   5  11    1.74    0.73
  28   5  13    2.17    0.88
  28   5  15   28.63    4.91
  28   5  17   57.55    6.89
  28   5  19   54.01    7.78
  28   5  21   48.44    7.40
  28   5  23   12.05    3.19
  28   5  25    1.62    1.04
  28   5  27    0.63    0.95
  28   6   0    4.81    1.80
  28   6   2   14.62    2.52
  28   6   4   10.46    1.89
  28   6   6    9.09    1.58
  28   6   8    0.16    0.69
  28   6  10    1.48    0.53
  28   6  12    3.36    0.97
  28   6  14   16.69    3.08
  28   6  16    6.57    1.32
  28   6  18   19.60    8.29
  28   6  20    4.11    1.38
  28   6  22    1.95    1.01
  28   6  24    0.66    1.34
  28   6  26    4.28    1.60
  28   7   1   -0.64    0.82
  28   7   3    4.66    0.96
  28   7   5   33.74    3.34
  28   7   7   37.76    5.98
  28   7   9    6.55    0.77
  28   7  11   -0.49    0.58
  28   7  13    0.34    0.75
  28   7  15    6.66    1.29
  28   7  17   30.44    5.70
  28   7  19   34.40    4.99
  28   7  21   34.05    6.92
  28   7  23    7.39    2.14
  28   7  25    1.58    1.01
  28   7  27   -0.15    0.88
  28   8   0   61.32    6.22
  28   8   2    4.71    0.84
  28   8   4   37.72    4.19
  28   8   6    0.89    0.67
  28   8   8    4.11    0.73
  28   8  10   13.25    1.38
  28   8  12    1.14    0.70
  28   8  14    3.80    1.66
  28   8  16    2.96    1.25
  28   8  18    7.59    3.43
  28   8  20    1.15    0.93
  28   8  22    2.10    1.04
  28   8  24    3.22    1.25
  28   8  26   -0.67    0.86
  28   9   1   -0.19    0.56
  28   9   3   -0.11    0.58
  28   9   5    6.80    0.74
  28   9   7    7.29    0.96
  28   9   9    3.25    0.73
  28   9  11    2.37    0.59
  28   9  13    2.58    1.04
  28   9  15    0.62    0.71
  28   9  17    5.25    1.91
  28   9  19    7.33    1.59
  28   9  21   11.35    2.84
  28   9  23    5.00    1.96
  28   9  25    2.89    1.01
  28   9  27    0.81    0.90
  28  10   0   16.90    1.63
  28  10   2    0.93    0.64
  28  10   4   24.01    2.43
  28  10   6    0.90    0.58
  28  10   8   10.17    1.22
  28  10  10   41.49    3.30
  28  10  12   17.90    1.82
  28  10  14   19.71    2.37
  28  10  16   47.60    5.78
  28  10  18   59.13    8.28
  28  10  20   23.29    4.19
  28  10  22    9.43    2.01
  28  10  24    1.32    0.85
  28  10  26   -1.64    0.82
  28  11   1    2.60    0.75
  28  11   3    0.53    0.73
  28  11   5    0.05    0.64
  28  11   7    0.22    0.59
  28  11   9    2.56    0.58
  28  11  11    6.89    0.67
  28  11  13    6.33    0.81
  28  11  15    1.48    0.67
  28  11  17   -0.44    0.77
  28  11  19    0.25    0.75
  28  11  21    1.89    0.81
  28  11  23    1.18    1.12
  28  11  25    1.59    1.12
  28  11  27    1.47    0.90
  28  12   0    2.17    0.88
  28  12   2    2.40    1.45
  28  12   4    0.81    0.79
  28  12   6    2.58    0.86
  28  12   8    1.34    0.67
  28  12  10   19.31    2.06
  28  12  12   12.24    1.33
  28  12  14   17.75    2.54
  28  12  16   49.03    5.50
  28  12  18   36.54    4.63
  28  12  20   12.46    4.10
  28  12  22    9.35    3.23
  28  12  24    0.93    0.85
  28  12  26    0.48    0.88
  28  13   1    0.37    0.89
  28  13   3    4.93    1.01
  28  13   5    4.54    0.99
  28  13   7    1.49    0.75
  28  13   9    0.26    0.79
  28  13  11    8.92    1.00
  28  13  13   12.58    1.60
  28  13  15   16.54    1.85
  28  13  17    6.30    0.93
  28  13  19    1.16    0.59
  28  13  21   -0.33    0.69
  28  13  23    0.55    0.75
  28  13  25    1.23    0.93
  28  13  27   -0.29    0.79
  28  14   0   47.87    6.04
  28  14   2   71.61    9.99
  28  14   4   15.20    2.19
  28  14   6    9.83    2.33
  28  14   8    0.03    0.88
  28  14  10   26.77    3.29
  28  14  12   22.48    2.85
  28  14  14   38.54    4.29
  28  14  16   67.14    6.83
  28  14  18   47.82    4.70
  28  14  20   10.13    1.78
  28  14  22    6.54    1.43
  28  14  24   -0.71    0.67
  28  14  26   -0.88    0.66
  28  15   1    2.14    1.00
  28  15   3   24.94    3.62
  28  15   5   20.72    2.81
  28  15   7   12.31    1.95
  28  15   9    0.22    0.73
  28  15  11    2.96    0.89
  28  15  13   16.21    1.64
  28  15  15   17.68    2.10
  28  15  17   11.94    1.73
  28  15  19    1.96    0.69
  28  15  21    1.07    0.52
  28  15  23    1.58    0.96
  28  15  25    0.25    0.73
  28  15  27    0.16    0.79
  28  16   0   80.89   10.80
  28  16   2   96.63   12.17
  28  16   4   37.31    5.32
  28  16   6    3.37    1.29
  28  16   8    6.03    1.81
  28  16  10   50.68    6.98
  28  16  12   43.34    4.06
  28  16  14   59.33    5.44
  28  16  16   51.29    5.74
  28  16  18   34.70    4.29
  28  16  20    3.49    0.96
  28  16  22    0.25    0.45
  28  16  24   -0.33    0.53
  28  16  26   -0.47    0.71
  28  17   1    3.29    1.03
  28  17   3   22.33    3.19
  28  17   5   55.28    6.25
  28  17   7   33.95    4.80
  28  17   9    6.37    1.29
  28  17  11    0.78    1.19
  28  17  13    4.26    0.81
  28  17  15   15.41    1.81
  28  17  17    5.91    1.49
  28  17  19    2.77    0.96
  28  17  21   -0.04    0.66
  28  17  23    0.89    1.19
  28  17  25   -0.60    0.58
  28  17  27    1.63    2.34
  28  18   0  185.71   23.44
  28  18   2  235.68   32.63
  28  18   4   62.17    8.26
  28  18   6    6.63    1.63
  28  18   8    3.65    2.22
  28  18  10   52.55    6.57
  28  18  12   49.19    5.81
  28  18  14   43.09    3.84
  28  18  16   32.43    3.96
  28  18  18   10.25    2.17
  28  18  20   -0.18    0.69
  28  18  22   -0.01    0.55
  28  18  24    1.26    0.55
  28  18  26    1.14    0.63
  28  19   1    0.40    1.06
  28  19   3   36.77    5.04
  28  19   5   42.95    6.80
  28  19   7   42.78    6.50
  28  19   9    5.88    1.67
  28  19  11    1.75    0.89
  28  19  13    1.97    0.71
  28  19  15    3.15    0.75
  28  19  17    2.47    0.90
  28  19  19    1.82    0.75
  28  19  21   -1.07    0.67
  28  19  23    0.79    0.55
  28  19  25    0.18    0.45
  28  19  27   -0.03    0.64
  28  20   0  133.62   16.86
  28  20   2  108.21   16.27
  28  20   4   31.55    6.66
  28  20   6    8.84    2.36
  28  20   8    0.92    0.84
  28  20  10   15.94    3.87
  28  20  12   18.89    4.08
  28  20  14    9.85    1.74
  28  20  16    0.38    0.59
  28  20  18    3.39    2.26
  28  20  20   14.61   12.24
  28  20  22    3.25    1.23
  28  20  24    0.29    0.74
  28  20  26    0.49    0.48
  28  21   1    2.47    1.84
  28  21   3   25.97   10.39
  28  21   5   53.82    7.26
  28  21   7   28.80    5.82
  28  21   9    8.52    1.74
  28  21  11    1.08    0.90
  28  21  13    0.70    0.69
  28  21  15    0.90    0.51
  28  21  17   -0.97    0.53
  28  21  19   -1.23    0.62
  28  21  21    1.48    0.64
  28  21  23   -0.05    0.67
  28  21  25    0.11    0.60
  28  22   0  104.58   17.53
  28  22   2   65.84   10.38
  28  22   4   26.84    4.95
  28  22   6    0.15    1.11
  28  22   8    2.11    0.99
  28  22  10   14.73    2.92
  28  22  12    8.98    1.85
  28  22  14    6.43    1.47
  28  22  16    0.55    0.52
  28  22  18    1.43    0.75
  28  22  20    0.84    0.67
  28  22  22    0.79    0.93
  28  22  24    0.29    1.47
  28  23   1    0.53    1.07
  28  23   3    5.41    1.74
  28  23   5   11.03    2.60
  28  23   7   15.01    3.65
  28  23   9    2.49    1.21
  28  23  11    1.88    1.40
  28  23  13    0.23    0.73
  28  23  15    0.97    1.07
  28  23  17    0.47    0.42
  28  23  19   -0.38    0.53
  28  23  21    0.08    0.66
  28  23  23    1.74    1.15
  28  24   0    3.82    1.36
  28  24   2    0.96    1.45
  28  24   4    1.25    1.14
  28  24   6   -0.48    0.96
  28  24   8    0.90    0.99
  28  24  10    3.10    1.36
  28  24  12    0.30    0.75
  28  24  14    0.75    1.10
  28  24  16    1.15    0.75
  28  24  18   -0.27    0.42
  28  24  20    1.07    0.84
  28  24  22    1.91    1.78
  28  25   1   -0.67    1.12
  28  25   3   -0.70    0.96
  28  25   5    0.19    1.15
  28  25   7    3.34    0.99
  28  25   9    2.21    1.01
  28  25  11    2.14    1.01
  28  25  13    3.32    1.40
  28  25  15   -0.78    0.71
  28  25  17    0.45    0.59
  28  25  19    0.03    0.41
  28  25  21   -0.22    0.64
  28  26   0   10.50    3.54
  28  26   2    7.51    2.62
  28  26   4    9.25    2.78
  28  26   6    6.36    2.97
  28  26   8    6.26    1.64
  28  26  10   -0.25    0.95
  28  26  12    0.78    0.84
  28  26  14    1.14    1.18
  28  26  16    0.34    0.74
  28  26  18    0.12    0.62
  28  26  20   -0.27    0.48
  28  27   1   -1.23    1.01
  28  27   3   -0.32    1.00
  28  27   5    0.66    1.12
  28  27   7    0.36    0.90
  28  27   9    0.63    0.93
  28  27  11    0.70    0.88
  28  27  13    1.55    0.75
  28  27  15    1.12    0.79
  28  27  17   -0.49    0.71
  28  27  19    0.14    0.74
  28  28   0   90.29   22.64
  28  28   2   86.94   24.85
  28  28   4   65.36   11.83
  28  28   6    7.37    2.82
  28  28   8    1.38    1.10
  28  28  10    1.38    1.38
  28  28  12   27.32    7.66
  28  28  14   10.83    3.55
  28  28  16    5.73    2.40
  28  28  18   -2.74    1.27
  29   1   0   16.53    1.93
  29   1   2   12.29    2.08
  29   1   4    3.96    1.12
  29   1   6    3.96    1.11
  29   1   8    4.88    1.00
  29   1  10    2.07    0.56
  29   1  12    1.01    0.79
  29   1  14    3.41    1.00
  29   1  16    5.84    1.26
  29   1  18    2.12    1.06
  29   1  20    2.52    1.10
  29   1  22    0.63    0.97
  29   1  24    0.96    2.01
  29   1  26    0.99    1.34
  29   1  28   -0.15    0.92
  29   2   1   11.44    2.32
  29   2   3   16.31    2.12
  29   2   5    2.52    0.95
  29   2   7   19.80    2.44
  29   2   9    8.28    1.25
  29   2  11    3.93    2.00
  29   2  13   11.57    1.69
  29   2  15   12.10    2.07
  29   2  17   86.62   11.62
  29   2  19   70.71   11.06
  29   2  21   44.13    8.29
  29   2  23    1.84    1.59
  29   2  25    0.14    1.01
  29   2  27   25.57    6.07
  29   3   0   23.25    4.50
  29   3   2   19.93    2.85
  29   3   4   13.23    1.93
  29   3   6    8.33    1.34
  29   3   8    4.52    0.93
  29   3  10    0.04    0.55
  29   3  12    0.51    0.78
  29   3  14    2.89    1.11
  29   3  16   25.18    3.47
  29   3  18   25.38    4.48
  29   3  20   14.58    3.26
  29   3  22   12.02    2.80
  29   3  24   -0.01    1.12
  29   3  26    0.99    1.04
  29   3  28    0.41    1.01
  29   4   1    5.74    1.34
  29   4   3   16.73    2.52
  29   4   5    1.84    1.33
  29   4   7   16.94    1.88
  29   4   9    8.33    1.25
  29   4  11    0.62    0.56
  29   4  13    5.06    1.15
  29   4  15    4.76    1.21
  29   4  17   40.91    5.45
  29   4  19   33.17    5.00
  29   4  21   18.34    3.97
  29   4  23    2.00    1.07
  29   4  25   -0.60    1.01
  29   4  27   15.79    4.93
  29   5   0    2.12    1.07
  29   5   2    1.15    1.15
  29   5   4    6.00    3.84
  29   5   6    1.27    0.89
  29   5   8    3.08    2.52
  29   5  10    1.74    0.58
  29   5  12    5.22    1.10
  29   5  14   18.31    2.89
  29   5  16   42.23    5.36
  29   5  18   30.15    4.92
  29   5  20   29.84    5.37
  29   5  22   12.84    2.88
  29   5  24    4.44    1.92
  29   5  26   -1.01    1.01
  29   5  28   -1.60    1.00
  29   6   1    4.06    0.96
  29   6   3    6.72    1.41
  29   6   5    1.59    0.89
  29   6   7    8.79    1.78
  29   6   9    5.40    0.86
  29   6  11    0.59    0.55
  29   6  13    3.92    0.82
  29   6  15    0.67    0.85
  29   6  17    5.40    1.54
  29   6  19    5.67    1.62
  29   6  21    1.93    0.97
  29   6  23   -0.03    0.95
  29   6  25    1.10    0.97
  29   6  27    1.77    1.36
  29   7   0   20.93    2.97
  29   7   2   15.24    2.47
  29   7   4   17.23    2.71
  29   7   6    9.69    1.54
  29   7   8    3.73    0.95
  29   7  10    1.69    0.63
  29   7  12    2.66    2.49
  29   7  14    6.35    2.60
  29   7  16   12.43    1.89
  29   7  18   14.09    2.86
  29   7  20   17.12    3.04
  29   7  22    8.26    2.52
  29   7  24    2.00    1.23
  29   7  26   -1.07    0.88
  29   7  28   -0.07    1.01
  29   8   1    5.70    1.00
  29   8   3    3.62    0.85
  29   8   5    1.44    0.74
  29   8   7    0.63    0.79
  29   8   9    1.97    0.74
  29   8  11    2.14    0.89
  29   8  13    0.36    0.67
  29   8  15    1.96    1.52
  29   8  17    0.38    0.82
  29   8  19    0.30    0.88
  29   8  21    0.90    0.85
  29   8  23   -0.27    0.93
  29   8  25   -1.01    0.95
  29   8  27    0.21    0.85
  29   9   0    5.52    0.84
  29   9   2    6.03    0.92
  29   9   4    7.54    1.30
  29   9   6    4.88    1.06
  29   9   8    2.33    0.71
  29   9  10    4.00    0.70
  29   9  12    4.54    0.77
  29   9  14    0.19    0.69
  29   9  16   -0.69    0.79
  29   9  18    1.47    1.22
  29   9  20    4.25    1.41
  29   9  22    3.58    1.14
  29   9  24    2.01    1.06
  29   9  26   10.79    9.00
  29   9  28    0.01    0.89
  29  10   1    1.26    0.59
  29  10   3   -0.15    0.52
  29  10   5    2.15    0.66
  29  10   7    0.88    0.60
  29  10   9    5.85    0.82
  29  10  11    0.45    0.49
  29  10  13    0.70    0.78
  29  10  15    8.58    1.62
  29  10  17    3.25    1.11
  29  10  19    5.19    1.27
  29  10  21    4.77    1.27
  29  10  23    0.41    0.84
  29  10  25    3.34    1.74
  29  10  27    1.48    1.27
  29  11   0    2.36    0.73
  29  11   2    1.23    0.62
  29  11   4   -0.27    0.58
  29  11   6    1.49    0.55
  29  11   8    1.74    0.49
  29  11  10    0.15    0.51
  29  11  12    4.21    1.07
  29  11  14    2.58    1.51
  29  11  16    1.66    0.73
  29  11  18    3.08    0.81
  29  11  20    1.40    0.89
  29  11  22    3.34    1.58
  29  11  24    4.56    1.71
  29  11  26   -0.53    0.78
  29  11  28    1.60    1.15
  29  12   1    0.99    0.77
  29  12   3    0.15    0.70
  29  12   5    2.96    0.95
  29  12   7    0.48    0.62
  29  12   9    5.76    0.73
  29  12  11    1.70    0.47
  29  12  13    5.56    0.77
  29  12  15   22.26    2.63
  29  12  17   22.04    3.07
  29  12  19   11.24    1.92
  29  12  21    9.40    3.26
  29  12  23    1.97    0.78
  29  12  25    0.58    0.89
  29  12  27    4.54    2.25
  29  13   0   11.36    1.81
  29  13   2   12.35    2.22
  29  13   4    4.87    0.93
  29  13   6    1.51    0.81
  29  13   8    0.69    0.71
  29  13  10    0.70    0.64
  29  13  12    6.61    0.89
  29  13  14   14.13    1.86
  29  13  16    8.77    1.30
  29  13  18    3.21    0.88
  29  13  20    3.11    0.78
  29  13  22    2.49    1.64
  29  13  24   -0.23    0.84
  29  13  26    0.10    0.86
  29  13  28   -1.19    0.92
  29  14   1    5.06    0.93
  29  14   3    4.67    1.23
  29  14   5   14.62    1.85
  29  14   7    2.86    0.95
  29  14   9    0.23    0.75
  29  14  11    0.12    0.64
  29  14  13   12.27    1.26
  29  14  15   36.20    3.07
  29  14  17   37.14    3.55
  29  14  19   11.29    1.56
  29  14  21    9.24    1.63
  29  14  23    0.82    0.71
  29  14  25    0.05    0.73
  29  14  27    3.45    1.85
  29  15   0   22.56    3.93
  29  15   2   15.35    2.80
  29  15   4    5.82    1.19
  29  15   6    2.71    1.22
  29  15   8    1.67    1.11
  29  15  10   15.09    2.62
  29  15  12   33.68    3.77
  29  15  14   50.31    4.11
  29  15  16   32.00    3.56
  29  15  18   10.20    1.41
  29  15  20    1.74    0.70
  29  15  22    1.73    1.43
  29  15  24    0.23    0.75
  29  15  26    0.19    0.79
  29  15  28   -0.36    0.74
  29  16   1    4.45    1.14
  29  16   3   30.54    4.88
  29  16   5   36.16    5.40
  29  16   7   17.84    3.26
  29  16   9    1.10    0.74
  29  16  11    2.51    1.44
  29  16  13   12.17    1.95
  29  16  15   32.14    3.22
  29  16  17   41.54    4.56
  29  16  19    7.11    1.23
  29  16  21    3.78    0.77
  29  16  23    0.60    0.63
  29  16  25    0.10    0.67
  29  16  27    6.40    4.28
  29  17   0  140.44   20.20
  29  17   2  168.46   17.83
  29  17   4   53.32    8.14
  29  17   6   10.46    2.28
  29  17   8   -1.33    0.81
  29  17  10    6.00    1.41
  29  17  12   19.17    2.92
  29  17  14   32.96    2.89
  29  17  16   37.64    4.03
  29  17  18    9.39    1.81
  29  17  20    0.59    0.58
  29  17  22    1.54    0.67
  29  17  24   -0.48    0.55
  29  17  26    0.08    0.75
  29  18   1    3.10    1.03
  29  18   3   31.37    3.91
  29  18   5   44.86    6.72
  29  18   7   10.14    2.30
  29  18   9    0.67    0.82
  29  18  11    3.03    1.93
  29  18  13    6.46    1.34
  29  18  15   11.99    1.52
  29  18  17   16.84    2.28
  29  18  19    1.55    0.81
  29  18  21   -0.08    0.53
  29  18  23   -0.04    0.41
  29  18  25   -0.03    0.58
  29  18  27    2.73    2.58
  29  19   0   56.84    8.58
  29  19   2   65.09    9.50
  29  19   4   26.00    3.95
  29  19   6    3.45    1.38
  29  19   8    0.99    1.08
  29  19  10    2.55    1.11
  29  19  12    9.18    1.84
  29  19  14   12.72    2.11
  29  19  16    8.11    1.23
  29  19  18    2.06    0.86
  29  19  20    0.11    0.59
  29  19  22   -0.07    0.52
  29  19  24    0.22    0.52
  29  19  26   -1.16    0.64
  29  20   1    0.53    0.95
  29  20   3   15.95    3.03
  29  20   5   23.26    4.67
  29  20   7   11.69    3.07
  29  20   9    1.86    1.63
  29  20  11    1.38    1.03
  29  20  13    0.38    0.63
  29  20  15    2.63    0.86
  29  20  17    1.45    0.56
  29  20  19    0.56    0.96
  29  20  21   -0.19    0.60
  29  20  23   -0.74    0.55
  29  20  25   -0.71    0.52
  29  21   0   62.09   10.24
  29  21   2   42.82    9.57
  29  21   4   12.32    2.75
  29  21   6    0.69    1.00
  29  21   8    0.71    0.96
  29  21  10    4.32    1.58
  29  21  12    3.66    1.33
  29  21  14    7.91    1.92
  29  21  16    3.69    0.95
  29  21  18    0.81    0.62
  29  21  20   -0.23    0.62
  29  21  22    0.05    0.59
  29  21  24    0.60    0.53
  29  22   1    3.54    2.38
  29  22   3   10.65    3.33
  29  22   5   16.65    3.58
  29  22   7   10.69    2.95
  29  22   9    5.35    1.62
  29  22  11    1.75    1.22
  29  22  13    0.64    0.77
  29  22  15   -0.10    0.74
  29  22  17    0.95    0.45
  29  22  19   -0.52    0.53
  29  22  21    0.25    0.60
  29  22  23   -0.07    0.81
  29  23   0    2.07    1.44
  29  23   2    4.95    2.04
  29  23   4    1.36    1.19
  29  23   6   -0.11    0.93
  29  23   8   -0.96    0.95
  29  23  10    1.00    0.85
  29  23  12    2.69    0.95
  29  23  14    1.34    0.93
  29  23  16    1.54    0.85
  29  23  18    0.11    0.49
  29  23  20    0.78    0.62
  29  23  22    0.05    0.60
  29  24   1    1.03    0.92
  29  24   3   -0.26    1.06
  29  24   5    2.15    1.18
  29  24   7    3.95    1.91
  29  24   9    0.89    1.19
  29  24  11    5.69    1.69
  29  24  13    0.38    1.26
  29  24  15   -0.26    0.73
  29  24  17    0.79    0.55
  29  24  19   -0.64    0.42
  29  24  21    0.37    0.58
  29  25   0    1.60    1.27
  29  25   2    0.66    1.08
  29  25   4    0.74    0.99
  29  25   6    0.62    1.01
  29  25   8    1.12    1.12
  29  25  10    0.03    0.97
  29  25  12    0.05    0.82
  29  25  14   -0.71    0.84
  29  25  16   -1.55    0.69
  29  25  18    0.16    0.52
  29  25  20   -0.37    0.41
  29  26   1    0.07    0.92
  29  26   3    1.25    1.01
  29  26   5    0.90    0.99
  29  26   7    0.77    0.90
  29  26   9    0.26    0.93
  29  26  11    0.11    1.00
  29  26  13    0.48    0.92
  29  26  15    2.62    0.85
  29  26  17   -0.11    0.79
  29  26  19   -0.12    0.55
  29  27   0   25.29    5.56
  29  27   2   34.06   10.83
  29  27   4   14.68    3.91
  29  27   6    1.10    1.23
  29  27   8    1.34    0.90
  29  27  10    6.28    1.78
  29  27  12    6.47    2.12
  29  27  14   10.70    3.11
  29  27  16    1.62    1.45
  29  27  18   -0.71    1.36
  29  28   1   -0.11    0.79
  29  28   3   -0.58    0.97
  29  28   5    1.18    0.93
  29  28   7    0.42    0.85
  29  28   9    0.04    1.03
  29  28  11    0.05    0.96
  29  28  13   -0.49    1.12
  29  28  15    1.59    0.96
  29  29   0   68.56   18.49
  29  29   2   51.59   12.87
  29  29   4    9.37    2.89
  29  29   6   -0.58    1.12
  29  29   8    0.16    1.14
  29  29  10   14.01    4.63
  29  29  12   14.54    5.33
  29  29  14    8.28    5.08
  30   0   0   72.65   15.86
  30   1   1    2.66    1.12
  30   1   3    1.52    1.08
  30   1   5    0.99    1.03
  30   1   7    0.56    0.92
  30   1   9   -0.27    0.85
  30   1  11    0.96    0.55
  30   1  13    1.00    0.82
  30   1  15    2.67    0.92
  30   1  17    4.54    2.19
  30   1  19    0.26    0.96
  30   1  21    4.76    3.33
  30   1  23   -0.66    1.03
  30   1  25   -0.74    0.96
  30   1  27   -0.36    0.86
  30   1  29   -0.71    1.03
  30   2   0    2.69    1.03
  30   2   2   55.11    7.87
  30   2   4    3.17    1.12
  30   2   6   23.42    4.04
  30   2   8   15.82    3.34
  30   2  10    6.62    1.11
  30   2  12    0.29    0.63
  30   2  14    2.67    0.89
  30   2  16  117.36   15.50
  30   2  18   77.00   11.94
  30   2  20  135.28   18.00
  30   2  22   21.79    4.54
  30   2  24   -0.18    1.03
  30   2  26   39.21    9.91
  30   2  28   58.58   12.24
  30   3   1   -0.51    1.07
  30   3   3    1.30    1.03
  30   3   5    1.10    1.10
  30   3   7   -1.40    0.93
  30   3   9   -0.33    0.73
  30   3  11    1.52    0.60
  30   3  13   14.49    2.12
  30   3  15   24.26    3.29
  30   3  17   20.89    3.40
  30   3  19   20.33    3.69
  30   3  21   20.61   13.12
  30   3  23    1.15    1.10
  30   3  25   -0.16    1.30
  30   3  27    1.45    0.96
  30   3  29    4.29    1.04
  30   4   0   24.00    5.59
  30   4   2    2.96    1.04
  30   4   4   -0.48    1.04
  30   4   6    1.54    1.00
  30   4   8    2.84    0.92
  30   4  10    1.08    0.66
  30   4  12    1.36    0.63
  30   4  14    3.37    1.45
  30   4  16   69.27    9.65
  30   4  18   22.27    4.13
  30   4  20   61.73    9.91
  30   4  22    9.39    2.48
  30   4  24   -0.73    1.01
  30   4  26   21.35    5.21
  30   4  28   14.30    5.26
  30   5   1    0.36    0.92
  30   5   3    0.90    0.92
  30   5   5   -0.48    0.86
  30   5   7    0.10    0.96
  30   5   9    1.92    1.30
  30   5  11    0.82    0.55
  30   5  13   10.84    1.47
  30   5  15   39.08    5.66
  30   5  17   21.30    3.78
  30   5  19   17.16    3.17
  30   5  21   23.48    4.66
  30   5  23   -1.45    1.00
  30   5  25   -0.12    1.08
  30   5  27   -1.38    1.10
  30   5  29   -2.40    1.11
  30   6   0   -0.30    0.90
  30   6   2   29.84    4.51
  30   6   4    1.27    1.11
  30   6   6    4.04    1.34
  30   6   8    8.87    1.47
  30   6  10    0.81    0.66
  30   6  12    0.63    0.59
  30   6  14   -0.16    0.75
  30   6  16   10.72    2.80
  30   6  18    4.11    1.49
  30   6  20    3.10    1.70
  30   6  22    0.95    1.08
  30   6  24   -0.15    1.04
  30   6  26   -1.36    1.04
  30   6  28    1.74    1.77
  30   7   1   -0.55    0.93
  30   7   3    2.21    2.80
  30   7   5   -0.55    0.79
  30   7   7    0.10    0.82
  30   7   9   -0.22    0.90
  30   7  11    0.92    0.55
  30   7  13    3.21    0.75
  30   7  15   13.01    2.48
  30   7  17    8.20    1.80
  30   7  19   11.49    3.45
  30   7  21   11.68    3.52
  30   7  23    4.26    2.60
  30   7  25   -1.32    1.03
  30   7  27    0.29    0.99
  30   7  29    1.80    1.22
  30   8   0    0.66    0.97
  30   8   2   20.85    4.45
  30   8   4    2.55    0.99
  30   8   6   11.42    2.10
  30   8   8   13.13    2.52
  30   8  10    2.22    1.21
  30   8  12    3.52    0.59
  30   8  14   10.80    2.11
  30   8  16    1.89    1.19
  30   8  18    4.18    1.43
  30   8  20    1.51    1.15
  30   8  22   -1.40    0.99
  30   8  24    0.63    1.00
  30   8  26    1.34    1.07
  30   8  28    0.08    1.11
  30   9   1   -0.59    0.99
  30   9   3    1.36    0.81
  30   9   5    2.11    0.74
  30   9   7    1.52    0.74
  30   9   9    1.11    0.67
  30   9  11    1.22    0.55
  30   9  13    0.44    0.59
  30   9  15    1.27    0.75
  30   9  17    1.34    0.82
  30   9  19    0.89    1.03
  30   9  21    5.58    1.84
  30   9  23    3.29    2.32
  30   9  25    1.06    1.52
  30   9  27   -0.51    1.01
  30   9  29    1.04    1.10
  30  10   0    1.00    0.60
  30  10   2   11.94    1.95
  30  10   4    0.74    0.81
  30  10   6   -0.53    0.64
  30  10   8   -0.19    0.66
  30  10  10    4.32    1.08
  30  10  12    0.49    0.53
  30  10  14    5.10    1.19
  30  10  16    2.17    0.82
  30  10  18    2.32    1.10
  30  10  20    0.99    0.81
  30  10  22    1.00    0.78
  30  10  24    0.78    0.99
  30  10  26   10.72    3.21
  30  10  28   19.96    6.30
  30  11   1    1.32    0.55
  30  11   3    3.06    0.59
  30  11   5    1.67    0.59
  30  11   7    0.25    0.75
  30  11   9    1.88    0.66
  30  11  11    9.13    1.27
  30  11  13    7.72    0.93
  30  11  15    2.34    0.71
  30  11  17    3.78    1.95
  30  11  19    3.29    1.69
  30  11  21    1.77    1.34
  30  11  23    5.85    1.95
  30  11  25    1.81    1.27
  30  11  27   -0.15    1.08
  30  11  29    0.84    1.26
  30  12   0    5.45    1.67
  30  12   2    1.37    1.14
  30  12   4    0.48    0.60
  30  12   6    1.25    0.56
  30  12   8    4.07    1.69
  30  12  10    1.36    0.73
  30  12  12    7.68    1.16
  30  12  14   44.61    4.95
  30  12  16   24.34    3.34
  30  12  18   17.13    3.06
  30  12  20    1.86    1.27
  30  12  22    1.32    0.89
  30  12  24    1.12    1.07
  30  12  26    6.30    2.93
  30  12  28    8.03    4.39
  30  13   1    2.62    1.52
  30  13   3    8.29    1.18
  30  13   5   13.73    2.06
  30  13   7    3.45    0.86
  30  13   9   -0.27    0.55
  30  13  11    8.47    1.16
  30  13  13   25.55    2.26
  30  13  15   39.03    3.36
  30  13  17   14.58    2.19
  30  13  19    5.58    2.04
  30  13  21    0.10    0.64
  30  13  23    0.81    0.89
  30  13  25    0.66    0.96
  30  13  27    0.33    1.11
  30  14   0    4.17    1.08
  30  14   2    5.52    2.41
  30  14   4    3.54    1.58
  30  14   6    2.55    1.56
  30  14   8   10.57    2.19
  30  14  10    8.24    1.44
  30  14  12   51.66    4.92
  30  14  14   83.28    5.51
  30  14  16   64.77    5.54
  30  14  18   35.43    4.17
  30  14  20   13.01    2.59
  30  14  22   -0.71    0.64
  30  14  24    0.69    0.93
  30  14  26    4.91    2.33
  30  14  28   -2.26    1.63
  30  15   1    3.92    0.97
  30  15   3   17.13    3.14
  30  15   5   34.11    4.54
  30  15   7   10.50    2.03
  30  15   9    2.65    1.54
  30  15  11    4.71    1.12
  30  15  13   38.35    3.45
  30  15  15   54.93    3.92
  30  15  17   41.25    3.69
  30  15  19    9.66    1.66
  30  15  21    0.99    0.70
  30  15  23    1.04    0.67
  30  15  25    1.19    0.69
  30  15  27    0.75    0.97
  30  16   0  164.57   19.97
  30  16   2  127.56   15.94
  30  16   4   61.46    9.03
  30  16   6    9.06    2.21
  30  16   8    0.93    0.82
  30  16  10    0.48    0.79
  30  16  12   24.19    3.34
  30  16  14   65.90    5.91
  30  16  16   68.16    5.58
  30  16  18   35.61    3.49
  30  16  20    7.87    1.60
  30  16  22    0.25    0.62
  30  16  24    0.36    0.71
  30  16  26    4.17    2.08
  30  17   1    1.99    1.00
  30  17   3   15.04    2.67
  30  17   5   26.63    4.17
  30  17   7    7.65    1.48
  30  17   9    0.59    0.73
  30  17  11    3.19    0.86
  30  17  13   16.64    2.26
  30  17  15   42.68    3.84
  30  17  17   30.88    3.32
  30  17  19    7.72    1.52
  30  17  21   -0.18    0.45
  30  17  23   -0.85    0.60
  30  17  25    0.67    0.63
  30  18   0  108.18   19.02
  30  18   2   76.72   12.10
  30  18   4   22.71    4.24
  30  18   6    3.25    1.08
  30  18   8    2.55    1.06
  30  18  10    0.93    0.85
  30  18  12   26.15    3.88
  30  18  14   30.77    3.48
  30  18  16   24.79    2.80
  30  18  18    3.51    1.15
  30  18  20    1.11    0.75
  30  18  22   -0.25    0.47
  30  18  24    0.67    0.56
  30  18  26   -1.03    1.32
  30  19   1    1.85    0.93
  30  19   3   15.19    3.66
  30  19   5   20.11    3.74
  30  19   7   15.83    3.56
  30  19   9    3.60    0.97
  30  19  11    0.42    0.73
  30  19  13    2.30    0.95
  30  19  15   10.79    1.74
  30  19  17   10.48    1.59
  30  19  19    3.37    1.08
  30  19  21   -0.18    0.49
  30  19  23    0.70    0.74
  30  19  25   -0.18    0.95
  30  20   0  184.47   24.34
  30  20   2  109.80   17.16
  30  20   4   51.77    9.32
  30  20   6    5.65    2.12
  30  20   8    0.30    1.06
  30  20  10   -0.92    0.90
  30  20  12    8.81    1.99
  30  20  14   10.31    2.47
  30  20  16   12.57    1.97
  30  20  18    2.25    0.70
  30  20  20    0.03    0.69
  30  20  22   -0.05    0.55
  30  20  24   -0.90    0.49
  30  21   1   -0.16    1.04
  30  21   3    4.19    1.77
  30  21   5   22.11    3.80
  30  21   7    6.96    1.70
  30  21   9    6.09    3.22
  30  21  11   -0.04    0.88
  30  21  13    0.26    0.71
  30  21  15    0.37    0.66
  30  21  17    0.04    0.44
  30  21  19    1.06    0.56
  30  21  21    1.14    0.60
  30  21  23    0.10    0.63
  30  22   0   15.93    4.43
  30  22   2   19.02    4.24
  30  22   4    4.25    2.21
  30  22   6    1.70    1.00
  30  22   8    0.01    0.92
  30  22  10    0.27    1.14
  30  22  12   -0.26    0.73
  30  22  14   -0.08    0.67
  30  22  16   -0.29    0.64
  30  22  18    0.04    0.44
  30  22  20    1.12    0.52
  30  22  22   -1.07    0.66
  30  23   1   -2.47    1.08
  30  23   3    0.88    1.10
  30  23   5    1.22    1.11
  30  23   7   12.50    2.52
  30  23   9    7.09    2.47
  30  23  11    5.88    1.45
  30  23  13    1.30    0.82
  30  23  15   -0.15    1.63
  30  23  17   -0.10    0.55
  30  23  19    0.32    0.44
  30  23  21   -0.15    0.69
  30  24   0    5.41    2.71
  30  24   2   -0.15    1.12
  30  24   4    1.86    0.92
  30  24   6    2.65    1.00
  30  24   8   -0.10    0.93
  30  24  10    1.22    1.16
  30  24  12    0.32    0.95
  30  24  14   -0.82    0.79
  30  24  16   -0.44    0.66
  30  24  18    0.78    0.63
  30  24  20   -0.32    0.63
  30  25   1   -0.75    0.97
  30  25   3   -0.88    1.06
  30  25   5    3.58    2.88
  30  25   7    1.01    1.03
  30  25   9    2.19    1.11
  30  25  11    2.17    1.38
  30  25  13    2.56    1.16
  30  25  15   -0.07    0.89
  30  25  17    1.37    0.66
  30  25  19   -0.32    0.97
  30  26   0   80.41   14.87
  30  26   2   35.58    8.77
  30  26   4   16.91    5.40
  30  26   6   -1.01    1.11
  30  26   8   -0.18    1.00
  30  26  10    7.68    3.14
  30  26  12    9.40    3.36
  30  26  14   10.72    4.78
  30  26  16    5.54    2.29
  30  26  18   -0.30    2.48
  30  27   1   -0.64    0.96
  30  27   3    1.51    1.12
  30  27   5    1.60    2.04
  30  27   7    0.27    1.12
  30  27   9    1.52    1.10
  30  27  11    1.36    1.23
  30  27  13    0.49    1.21
  30  27  15    0.52    0.95
  30  28   0   86.00   17.72
  30  28   2   34.63   11.79
  30  28   4   32.41    7.21
  30  28   6   -0.16    1.15
  30  28   8    0.01    0.84
  30  28  10   14.27    5.11
  30  28  12   37.91   13.45
  30  28  14   35.76   17.91
  30  29   1    1.73    1.00
  30  29   3   -0.07    0.99
  30  29   5    0.37    1.18
  30  29   7   -0.99    0.90
  30  29   9   -0.55    0.97
  30  29  11    1.48    1.14
  30  30   0   60.09   26.19
  30  30   2  173.16   31.36
  30  30   4   67.31   20.54
  30  30   6   -0.49    1.52
  30  30   8   -0.49    1.01
  31   1   0    3.66    2.15
  31   1   2    5.69    1.66
  31   1   4    1.27    1.14
  31   1   6   -0.41    1.10
  31   1   8    0.25    0.97
  31   1  10    0.10    0.78
  31   1  12    0.55    0.92
  31   1  14    1.03    0.81
  31   1  16    1.56    0.82
  31   1  18    1.00    1.01
  31   1  20   -0.21    0.95
  31   1  22   -0.79    1.03
  31   1  24    0.26    0.97
  31   1  26    0.41    0.96
  31   1  28   -1.04    1.33
  31   1  30   -2.14    1.14
  31   2   1    1.58    1.23
  31   2   3    1.67    1.29
  31   2   5    7.07    5.74
  31   2   7   11.27    2.14
  31   2   9    1.48    1.10
  31   2  11    0.70    0.60
  31   2  13    0.66    0.63
  31   2  15   47.09    5.61
  31   2  17    4.93    1.64
  31   2  19   66.43    9.77
  31   2  21   12.62    2.77
  31   2  23    2.80    1.19
  31   2  25   19.85    5.95
  31   2  27    8.72    4.96
  31   2  29   85.54   19.72
  31   3   0    3.56    1.11
  31   3   2    2.06    1.14
  31   3   4    0.29    0.99
  31   3   6    2.41    1.18
  31   3   8    2.19    1.01
  31   3  10    5.28    1.12
  31   3  12    9.11    1.16
  31   3  14   13.57    1.97
  31   3  16    6.09    1.74
  31   3  18    6.25    1.60
  31   3  20    1.85    1.06
  31   3  22    0.49    1.01
  31   3  24   -1.26    0.89
  31   3  26    0.27    1.04
  31   3  28    0.21    0.86
  31   3  30   -2.07    0.81
  31   4   1    0.10    1.14
  31   4   3    1.85    1.07
  31   4   5    2.93    1.30
  31   4   7    8.68    2.08
  31   4   9    1.30    0.88
  31   4  11    1.27    0.62
  31   4  13    0.75    0.63
  31   4  15   15.87    2.62
  31   4  17    2.59    1.14
  31   4  19   22.12    4.56
  31   4  21    8.06    2.60
  31   4  23    0.93    1.22
  31   4  25    2.85    1.56
  31   4  27    3.54    1.63
  31   4  29   14.43    5.95
  31   5   0    0.99    1.10
  31   5   2   11.92    5.24
  31   5   4    2.80    1.16
  31   5   6    2.25    0.99
  31   5   8    1.70    0.88
  31   5  10    3.11    2.10
  31   5  12    6.76    1.16
  31   5  14   12.87    1.95
  31   5  16   15.61    2.65
  31   5  18   10.69    1.96
  31   5  20    6.76    2.00
  31   5  22    1.12    1.11
  31   5  24   -1.08    1.01
  31   5  26    0.23    1.07
  31   5  28   -1.00    1.19
  31   5  30   -2.22    2.06
  31   6   1    2.59    1.48
  31   6   3    1.86    1.01
  31   6   5    0.12    0.93
  31   6   7    1.75    0.97
  31   6   9    0.90    0.75
  31   6  11    0.16    0.60
  31   6  13    0.15    0.59
  31   6  15    3.25    1.32
  31   6  17    0.84    0.96
  31   6  19    4.61    1.69
  31   6  21   -0.36    0.85
  31   6  23   -0.12    0.95
  31   6  25   -0.42    1.04
  31   6  27   -1.07    1.37
  31   6  29   -2.86    1.30
  31   7   0    3.88    1.22
  31   7   2    6.52    1.69
  31   7   4    8.69    1.85
  31   7   6    1.29    0.86
  31   7   8    0.21    0.89
  31   7  10    1.26    0.74
  31   7  12    2.34    1.52
  31   7  14    3.19    1.07
  31   7  16    2.00    1.22
  31   7  18    4.02    1.10
  31   7  20   -0.15    1.07
  31   7  22   -0.73    1.01
  31   7  24   -0.62    1.06
  31   7  26    1.97    1.27
  31   7  28    1.08    1.16
  31   8   1    1.18    0.85
  31   8   3    2.06    0.93
  31   8   5    1.34    1.11
  31   8   7    0.71    0.84
  31   8   9    1.47    0.88
  31   8  11    1.38    0.64
  31   8  13    0.18    0.53
  31   8  15    2.08    0.95
  31   8  17    1.01    0.73
  31   8  19    0.49    0.92
  31   8  21    0.42    0.88
  31   8  23    2.60    1.19
  31   8  25    1.25    1.06
  31   8  27    0.55    1.18
  31   8  29   -0.78    1.41
  31   9   0    1.08    0.97
  31   9   2    2.56    0.93
  31   9   4    0.44    0.84
  31   9   6    0.75    0.79
  31   9   8    2.40    0.84
  31   9  10    0.51    0.70
  31   9  12    1.91    0.70
  31   9  14    2.55    0.82
  31   9  16    2.89    0.75
  31   9  18    8.69    4.84
  31   9  20    2.41    1.16
  31   9  22    1.32    1.03
  31   9  24   -0.47    0.93
  31   9  26    0.97    1.33
  31   9  28   -0.96    1.11
  31  10   1    0.53    0.73
  31  10   3    3.34    0.86
  31  10   5    3.08    0.86
  31  10   7    1.60    0.97
  31  10   9    1.40    0.70
  31  10  11    2.69    0.99
  31  10  13    4.63    0.96
  31  10  15    0.86    0.64
  31  10  17    4.08    1.11
  31  10  19   -0.78    0.74
  31  10  21    2.08    0.86
  31  10  23    2.73    2.56
  31  10  25    1.95    0.96
  31  10  27    3.89    2.47
  31  11   0    1.97    0.77
  31  11   2    1.67    0.60
  31  11   4    0.85    0.60
  31  11   6    1.12    0.78
  31  11   8    1.33    0.79
  31  11  10    0.12    0.75
  31  11  12    0.42    0.59
  31  11  14    2.25    1.12
  31  11  16    0.75    0.73
  31  11  18    1.51    1.07
  31  11  20    1.03    0.95
  31  11  22    1.04    1.37
  31  11  24    2.56    1.04
  31  11  26    2.71    1.82
  31  11  28   -0.82    0.86
  31  12   1    0.95    0.69
  31  12   3    9.72    2.58
  31  12   5    6.11    0.89
  31  12   7    1.92    1.70
  31  12   9    1.70    0.70
  31  12  11    1.89    0.81
  31  12  13   16.56    1.75
  31  12  15   12.99    1.91
  31  12  17   18.64    3.07
  31  12  19    7.07    1.54
  31  12  21   -0.41    0.79
  31  12  23    1.01    1.30
  31  12  25    1.63    1.22
  31  12  27    9.35    4.37
  31  13   0    1.80    0.63
  31  13   2    4.06    1.92
  31  13   4   -0.62    0.82
  31  13   6    0.40    0.53
  31  13   8    0.63    0.60
  31  13  10    5.40    0.84
  31  13  12   14.88    1.78
  31  13  14   24.55    2.25
  31  13  16   27.73    3.03
  31  13  18    6.29    1.60
  31  13  20    0.60    0.84
  31  13  22    0.71    0.74
  31  13  24    0.69    0.84
  31  13  26    4.15    1.75
  31  14   1    0.67    0.81
  31  14   3   13.50    2.37
  31  14   5    7.07    1.52
  31  14   7    2.08    0.70
  31  14   9    2.60    0.71
  31  14  11    0.86    0.59
  31  14  13   22.83    2.08
  31  14  15   33.06    2.77
  31  14  17   29.51    3.80
  31  14  19   11.64    2.32
  31  14  21    0.45    0.71
  31  14  23   -1.73    0.70
  31  14  25    2.86    1.80
  31  14  27    7.32    5.28
  31  15   0   46.81    6.13
  31  15   2   41.12    5.11
  31  15   4   19.71    3.32
  31  15   6    4.26    1.27
  31  15   8    1.96    0.84
  31  15  10    0.74    0.69
  31  15  12   12.06    1.80
  31  15  14   29.97    2.62
  31  15  16   39.62    3.11
  31  15  18   23.93    3.47
  31  15  20    2.66    0.90
  31  15  22    0.00    0.75
  31  15  24    1.10    0.77
  31  15  26   -0.77    0.89
  31  16   1    4.00    2.47
  31  16   3    8.20    1.77
  31  16   5   16.73    2.69
  31  16   7    1.25    0.99
  31  16   9    3.89    1.85
  31  16  11    1.97    0.79
  31  16  13   17.53    2.17
  31  16  15   36.61    2.84
  31  16  17   28.37    2.58
  31  16  19   14.17    2.11
  31  16  21    1.58    0.95
  31  16  23    0.63    0.71
  31  16  25    0.90    1.12
  31  17   0   11.87    4.00
  31  17   2    3.54    1.11
  31  17   4    1.89    0.96
  31  17   6    3.52    1.60
  31  17   8    0.40    0.84
  31  17  10   10.94    5.69
  31  17  12   24.52    4.18
  31  17  14   38.99    4.04
  31  17  16   29.41    2.47
  31  17  18   19.26    2.04
  31  17  20    1.12    0.67
  31  17  22    0.97    0.58
  31  17  24   -0.37    0.73
  31  18   1    0.56    0.97
  31  18   3    7.87    1.71
  31  18   5   19.63    9.29
  31  18   7    1.67    1.03
  31  18   9    4.62    1.85
  31  18  11    8.10    6.70
  31  18  13    5.67    1.56
  31  18  15   21.37    2.67
  31  18  17   16.83    1.86
  31  18  19    8.74    1.48
  31  18  21    0.81    0.48
  31  18  23    0.05    0.62
  31  19   0   86.80   10.81
  31  19   2   66.64    9.91
  31  19   4   18.59    3.67
  31  19   6    5.03    1.45
  31  19   8    0.60    1.03
  31  19  10    0.64    0.81
  31  19  12    5.58    1.51
  31  19  14   12.25    2.75
  31  19  16   17.38    2.25
  31  19  18    5.51    1.29
  31  19  20    2.47    0.66
  31  19  22   -0.10    0.41
  31  19  24   -2.80    0.59
  31  20   1    0.10    0.96
  31  20   3    3.10    0.96
  31  20   5    2.06    1.36
  31  20   7    2.23    1.11
  31  20   9    4.55    2.06
  31  20  11   -0.27    0.73
  31  20  13    1.21    0.96
  31  20  15    3.62    1.03
  31  20  17    0.93    0.52
  31  20  19    2.60    0.62
  31  20  21    0.86    0.49
  31  20  23   -0.69    0.89
  31  21   0   15.73    3.54
  31  21   2   21.41    5.17
  31  21   4    5.67    1.26
  31  21   6    0.71    0.92
  31  21   8    0.63    0.86
  31  21  10    0.48    1.11
  31  21  12    1.89    1.21
  31  21  14    1.89    1.26
  31  21  16    1.30    0.74
  31  21  18    0.05    0.48
  31  21  20   -0.41    0.47
  31  21  22   -1.21    0.86
  31  22   1    0.90    0.99
  31  22   3    0.15    0.92
  31  22   5    1.45    1.27
  31  22   7    0.59    0.96
  31  22   9    2.85    2.17
  31  22  11    1.26    0.78
  31  22  13   -0.08    0.67
  31  22  15   -0.58    0.69
  31  22  17   -0.38    0.56
  31  22  19    0.16    0.41
  31  22  21    0.55    0.79
  31  23   0    1.86    1.69
  31  23   2    8.00    2.12
  31  23   4    0.95    1.08
  31  23   6    0.66    0.96
  31  23   8    0.44    0.97
  31  23  10    0.95    0.79
  31  23  12   -0.78    0.82
  31  23  14   -0.64    0.70
  31  23  16   -0.14    0.70
  31  23  18   -0.16    0.52
  31  23  20    0.59    0.84
  31  24   1   -0.26    0.89
  31  24   3   -0.14    1.04
  31  24   5    1.51    0.96
  31  24   7   -0.32    0.99
  31  24   9    2.08    1.04
  31  24  11   -0.32    1.08
  31  24  13    0.38    1.01
  31  24  15    0.47    0.92
  31  24  17   -0.44    0.74
  31  24  19   15.50   14.49
  31  25   0    4.48    2.17
  31  25   2    1.82    1.49
  31  25   4    2.33    1.49
  31  25   6   -0.48    0.89
  31  25   8    1.03    0.92
  31  25  10    2.29    1.51
  31  25  12    3.47    1.36
  31  25  14    2.69    1.04
  31  25  16   -1.82    0.86
  31  26   1    0.64    1.06
  31  26   3    0.66    1.12
  31  26   5   -1.84    1.16
  31  26   7   -0.66    1.14
  31  26   9    0.59    0.89
  31  26  11    4.48    2.52
  31  26  13    2.28    1.25
  31  26  15   -0.42    1.21
  31  27   0   31.70    8.74
  31  27   2    9.24    2.88
  31  27   4    2.33    1.52
  31  27   6   -0.10    0.81
  31  27   8    1.47    1.19
  31  27  10    6.30    3.44
  31  27  12    4.87    3.04
  31  27  14   -2.03    2.59
  31  28   1   -0.52    1.22
  31  28   3   -1.64    0.90
  31  28   5   -0.49    1.27
  31  28   7   -1.01    1.18
  31  28   9   -1.32    1.08
  31  28  11   -0.62    1.11
  31  29   0   89.64   19.12
  31  29   2   71.17   13.82
  31  29   4   20.79   10.14
  31  29   6    0.70    1.29
  31  29   8   -0.16    1.37
  31  29  10   -0.93    0.97
  31  30   1    0.25    1.12
  31  30   3    2.41    1.34
  31  30   5    3.00    1.91
  32   0   0   16.61    7.74
  32   1   1    1.10    1.19
  32   1   3    0.00    1.07
  32   1   5   -1.15    1.12
  32   1   7   -0.08    0.96
  32   1   9   -1.69    0.88
  32   1  11    2.77    1.49
  32   1  13    1.16    0.56
  32   1  15    1.14    0.78
  32   1  17   -0.59    0.79
  32   1  19    0.25    0.95
  32   1  21    0.62    0.92
  32   1  23    0.41    0.85
  32   1  25    1.66    1.16
  32   1  27   -0.99    0.92
  32   1  29   -2.00    1.56
  32   2   0    5.78    2.32
  32   2   2   24.33    5.14
  32   2   4    3.08    1.38
  32   2   6    1.81    1.12
  32   2   8    0.04    1.03
  32   2  10   -0.52    0.85
  32   2  12    1.00    0.67
  32   2  14   48.46    4.84
  32   2  16   -0.16    0.84
  32   2  18   63.42   10.57
  32   2  20   20.87    3.69
  32   2  22   20.30    5.96
  32   2  24    7.61    2.44
  32   2  26    9.00    4.15
  32   2  28   30.44    9.59
  32   3   1    1.51    1.14
  32   3   3    1.69    0.96
  32   3   5    1.93    1.16
  32   3   7    0.34    1.01
  32   3   9    0.47    0.93
  32   3  11    4.02    0.97
  32   3  13    9.16    1.30
  32   3  15    7.54    2.19
  32   3  17    2.91    1.06
  32   3  19    2.32    1.21
  32   3  21   -0.04    0.93
  32   3  23    0.07    0.92
  32   3  25    0.86    1.26
  32   3  27    0.40    0.97
  32   3  29   -2.69    2.99
  32   4   0    0.70    1.22
  32   4   2   -0.55    1.62
  32   4   4   -0.14    1.10
  32   4   6    7.07    1.97
  32   4   8    0.41    1.01
  32   4  10    4.98    1.67
  32   4  12    1.89    0.89
  32   4  14   26.19    4.39
  32   4  16   -0.37    0.81
  32   4  18   38.07    7.72
  32   4  20    7.20    2.73
  32   4  22   12.40    3.17
  32   4  24    0.60    1.00
  32   4  26   -0.21    1.07
  32   4  28   39.58   12.27
  32   5   1   -1.33    1.07
  32   5   3    1.91    1.12
  32   5   5    6.30    1.62
  32   5   7    4.36    1.23
  32   5   9    4.99    1.63
  32   5  11   12.03    2.38
  32   5  13   21.72    2.69
  32   5  15    9.44    1.66
  32   5  17    9.43    2.17
  32   5  19    2.19    0.89
  32   5  21   -0.38    0.96
  32   5  23    0.67    0.88
  32   5  25    0.86    1.26
  32   5  27    2.65    1.07
  32   5  29   -9.27    1.67
  32   6   0    8.40    2.23
  32   6   2    1.41    0.99
  32   6   4    8.54    2.65
  32   6   6   20.78    3.39
  32   6   8    0.59    0.96
  32   6  10    4.52    1.44
  32   6  12    7.22    1.82
  32   6  14    1.84    0.99
  32   6  16    2.71    1.18
  32   6  18    4.19    1.59
  32   6  20    2.15    0.92
  32   6  22    3.62    1.51
  32   6  24   -1.10    0.92
  32   6  26    0.56    1.21
  32   6  28   -0.01    1.18
  32   7   1   -0.37    0.97
  32   7   3    1.99    0.96
  32   7   5    2.84    1.25
  32   7   7    2.75    1.33
  32   7   9   -0.38    0.75
  32   7  11    8.29    2.01
  32   7  13    7.24    1.08
  32   7  15    5.63    1.95
  32   7  17    2.43    0.85
  32   7  19    0.99    1.11
  32   7  21    1.00    0.89
  32   7  23   -0.05    1.01
  32   7  25    0.05    1.00
  32   7  27   -0.47    0.88
  32   8   0    3.49    1.06
  32   8   2    1.38    1.06
  32   8   4    0.40    0.90
  32   8   6    2.17    1.00
  32   8   8    6.61    1.78
  32   8  10    0.40    0.86
  32   8  12    1.52    1.49
  32   8  14    2.96    0.74
  32   8  16    0.89    0.71
  32   8  18    2.25    1.18
  32   8  20    0.03    0.89
  32   8  22    7.22    2.49
  32   8  24   -0.21    1.04
  32   8  26    5.62    3.12
  32   8  28   -1.93    1.26
  32   9   1    0.73    0.84
  32   9   3    3.43    1.36
  32   9   5    1.99    0.99
  32   9   7    0.49    0.78
  32   9   9   -0.56    0.78
  32   9  11    0.55    0.75
  32   9  13    0.05    0.53
  32   9  15    1.26    0.67
  32   9  17   -0.27    0.73
  32   9  19    0.97    0.82
  32   9  21    0.66    0.99
  32   9  23    0.15    0.90
  32   9  25    1.63    1.21
  32   9  27    0.63    0.93
  32  10   0    2.82    1.07
  32  10   2    2.91    2.21
  32  10   4    0.11    1.37
  32  10   6    3.65    1.51
  32  10   8    0.40    0.78
  32  10  10    0.74    0.74
  32  10  12    0.84    0.70
  32  10  14    1.38    0.69
  32  10  16    8.76    2.07
  32  10  18    1.48    1.19
  32  10  20    3.08    3.40
  32  10  22    0.75    0.99
  32  10  24    0.60    1.01
  32  10  26    7.32    3.97
  32  10  28    0.32    5.55
  32  11   1    0.48    0.71
  32  11   3    3.03    0.90
  32  11   5   10.24    1.96
  32  11   7    4.87    1.08
  32  11   9   11.13    8.48
  32  11  11   -0.42    0.64
  32  11  13    1.19    0.69
  32  11  15    4.95    0.90
  32  11  17    2.60    1.00
  32  11  19   -0.21    0.70
  32  11  21    0.05    0.90
  32  11  23   -1.22    1.15
  32  11  25    2.43    1.21
  32  11  27    0.41    2.04
  32  12   0    6.59    1.59
  32  12   2    2.91    1.15
  32  12   4    5.35    1.54
  32  12   6    8.81    1.81
  32  12   8    0.66    0.59
  32  12  10    2.77    1.03
  32  12  12   14.54    2.89
  32  12  14   11.66    1.74
  32  12  16   26.58    3.19
  32  12  18    4.15    1.40
  32  12  20    2.85    1.30
  32  12  22    1.01    0.78
  32  12  24    2.47    1.15
  32  12  26   20.61    6.69
  32  13   1   -0.25    0.55
  32  13   3    4.65    0.96
  32  13   5   22.08    2.54
  32  13   7    7.48    0.96
  32  13   9    1.03    0.55
  32  13  11    2.08    0.81
  32  13  13   13.34    2.11
  32  13  15   34.57    3.30
  32  13  17   19.60    2.96
  32  13  19    5.07    1.51
  32  13  21    0.44    0.70
  32  13  23   -0.81    0.75
  32  13  25    6.13    2.66
  32  14   0   46.42    4.59
  32  14   2   44.72    5.14
  32  14   4   17.71    2.67
  32  14   6    1.30    0.71
  32  14   8    2.38    0.81
  32  14  10    0.97    0.48
  32  14  12   15.08    2.34
  32  14  14   24.93    2.82
  32  14  16   32.81    3.55
  32  14  18   10.11    1.80
  32  14  20    5.62    1.93
  32  14  22   -0.33    0.77
  32  14  24    1.59    0.99
  32  14  26   -1.58    1.97
  32  15   1    1.96    1.14
  32  15   3    5.21    1.23
  32  15   5    8.42    1.97
  32  15   7    4.58    1.07
  32  15   9    0.38    0.56
  32  15  11    5.67    0.99
  32  15  13   37.99    3.62
  32  15  15   60.94    4.73
  32  15  17   41.91    4.00
  32  15  19    9.62    1.91
  32  15  21   -0.47    0.64
  32  15  23    2.44    1.36
  32  15  25   -0.25    0.95
  32  16   0    2.19    0.86
  32  16   2    1.41    0.84
  32  16   4   -0.58    0.74
  32  16   6    2.78    1.07
  32  16   8   -0.38    0.73
  32  16  10   12.02    2.01
  32  16  12   34.66    3.87
  32  16  14   32.70    3.37
  32  16  16   27.14    2.60
  32  16  18   17.50    2.66
  32  16  20    2.03    1.06
  32  16  22   -0.85    0.67
  32  16  24    0.63    0.77
  32  17   1   -1.07    0.78
  32  17   3    3.34    1.04
  32  17   5    5.95    1.33
  32  17   7    1.45    0.90
  32  17   9   -0.38    0.88
  32  17  11    2.01    1.06
  32  17  13   30.08    4.30
  32  17  15   47.72    4.91
  32  17  17   37.25    3.06
  32  17  19    9.59    1.41
  32  17  21   -0.08    0.55
  32  17  23    0.67    0.69
  32  18   0  111.87   17.84
  32  18   2   78.59   11.46
  32  18   4   47.82    7.26
  32  18   6    4.52    1.19
  32  18   8    2.49    1.01
  32  18  10    3.40    1.34
  32  18  12    6.87    1.63
  32  18  14   14.97    2.58
  32  18  16   17.45    2.47
  32  18  18    9.73    1.25
  32  18  20    1.43    0.62
  32  18  22    0.81    0.63
  32  19   1    1.95    0.90
  32  19   3    0.56    1.00
  32  19   5    1.56    1.27
  32  19   7    1.54    0.88
  32  19   9    0.69    0.81
  32  19  11    0.12    0.71
  32  19  13    5.59    1.34
  32  19  15   12.28    1.97
  32  19  17   10.18    1.49
  32  19  19    0.88    0.45
  32  19  21    0.05    0.73
  32  20   0   21.92    4.39
  32  20   2   11.79    3.08
  32  20   4    8.59    2.85
  32  20   6    1.63    2.65
  32  20   8    0.53    0.79
  32  20  10    0.05    0.77
  32  20  12    2.19    0.93
  32  20  14    4.33    1.52
  32  20  16    2.93    1.18
  32  20  18    1.23    0.56
  32  20  20    0.19    0.37
  32  20  22   -0.77    2.23
  32  21   1   -0.47    0.89
  32  21   3   -0.34    0.84
  32  21   5   -0.48    0.92
  32  21   7    2.00    0.95
  32  21   9    1.10    0.85
  32  21  11   -1.82    0.66
  32  21  13    0.32    0.75
  32  21  15    0.11    0.79
  32  21  17   -0.55    0.60
  32  21  19    0.30    0.41
  32  21  21   -2.19    2.25
  32  22   0   11.38    3.71
  32  22   2   18.78    4.11
  32  22   4   12.24    3.12
  32  22   6    1.10    1.04
  32  22   8    6.28    1.95
  32  22  10    1.89    0.89
  32  22  12    0.26    0.74
  32  22  14   -0.82    0.75
  32  22  16    0.05    0.59
  32  22  18   -0.97    0.58
  32  22  20   -1.71    0.08
  32  23   1    0.75    0.93
  32  23   3   -0.23    0.92
  32  23   5    0.90    1.54
  32  23   7   -0.49    0.92
  32  23   9    1.49    0.89
  32  23  11    0.93    0.85
  32  23  13    2.43    0.78
  32  23  15   -0.05    0.88
  32  23  17   -0.44    0.85
  32  24   0    7.03    3.21
  32  24   2   17.57    5.22
  32  24   4    3.32    1.49
  32  24   6    0.10    0.84
  32  24   8    1.30    1.06
  32  24  10    0.15    1.06
  32  24  12    2.71    1.48
  32  24  14    0.16    1.04
  32  24  16   -0.01    1.07
  32  25   1    0.70    1.14
  32  25   3    0.66    0.97
  32  25   5   -1.19    1.15
  32  25   7   -1.21    1.06
  32  25   9    1.10    1.15
  32  25  11    0.38    1.14
  32  25  13    0.08    1.12
  32  25  15    1.25    2.06
  32  26   0    2.70    2.25
  32  26   2    7.47    2.74
  32  26   4    0.99    1.22
  32  26   6    2.44    1.07
  32  26   8    6.41    2.78
  32  26  10   27.89    6.91
  32  26  12   15.53    5.17
  32  26  14   -3.65    3.49
  32  27   1    0.66    1.07
  32  27   3   -2.17    1.11
  32  27   5    1.38    1.62
  32  27   7    1.10    1.12
  32  27   9    2.91    0.97
  32  27  11    1.66    2.54
  32  28   0   88.18   20.56
  32  28   2   55.51   15.71
  32  28   4   16.69    6.39
  32  28   6    0.79    1.44
  32  28   8    5.19    2.74
  32  29   1   -0.23    1.43
  32  29   3    1.22    2.06
  32  29   5   -0.04    1.62
  33   1   0    3.12    1.26
  33   1   2   -0.23    1.21
  33   1   4    1.36    1.14
  33   1   6    2.14    1.04
  33   1   8    1.67    1.06
  33   1  10    4.08    1.75
  33   1  12    2.33    0.88
  33   1  14   -0.21    0.55
  33   1  16    0.99    0.75
  33   1  18    0.36    0.81
  33   1  20    0.58    0.84
  33   1  22    3.69    3.66
  33   1  24   -0.75    1.07
  33   1  26    1.52    1.18
  33   1  28   -0.30    1.58
  33   2   1    0.42    1.78
  33   2   3    1.85    1.14
  33   2   5    9.13    3.99
  33   2   7    0.51    1.14
  33   2   9    1.04    0.97
  33   2  11    4.48    1.33
  33   2  13    4.17    0.97
  33   2  15    4.18    1.11
  33   2  17   20.04    3.66
  33   2  19    5.63    2.19
  33   2  21    9.31    3.07
  33   2  23    0.60    1.08
  33   2  25   -0.40    0.88
  33   2  27   25.81   10.69
  33   3   0    5.54    1.80
  33   3   2    3.60    1.33
  33   3   4   -1.44    1.06
  33   3   6    3.60    2.52
  33   3   8    0.55    1.48
  33   3  10    2.69    1.64
  33   3  12    3.10    0.89
  33   3  14    4.37    1.23
  33   3  16    1.33    0.79
  33   3  18    0.79    0.74
  33   3  20    0.75    1.10
  33   3  22    0.19    0.92
  33   3  24    0.69    1.07
  33   3  26   -0.05    1.04
  33   3  28   -0.10    1.48
  33   4   1    3.59    1.44
  33   4   3    0.45    1.21
  33   4   5    3.78    2.54
  33   4   7    2.77    1.03
  33   4   9    1.10    1.04
  33   4  11    0.22    0.78
  33   4  13    5.41    1.07
  33   4  15    2.26    0.73
  33   4  17    7.33    1.95
  33   4  19    1.19    0.81
  33   4  21    0.96    1.36
  33   4  23    0.93    0.92
  33   4  25    0.99    0.96
  33   4  27    4.06    2.48
  33   5   0    5.19    2.12
  33   5   2    0.74    1.14
  33   5   4    0.75    1.12
  33   5   6    0.55    1.06
  33   5   8   -1.86    0.92
  33   5  10    1.62    0.92
  33   5  12    6.14    1.52
  33   5  14    2.34    0.63
  33   5  16    0.84    0.77
  33   5  18   -0.40    0.78
  33   5  20    2.28    2.96
  33   5  22   -0.27    0.99
  33   5  24    0.70    1.22
  33   5  26    0.01    0.99
  33   5  28   -2.71    0.19
  33   6   1   -0.51    1.07
  33   6   3   -0.48    1.01
  33   6   5    1.07    0.97
  33   6   7    0.04    0.96
  33   6   9    1.08    0.89
  33   6  11    2.21    1.16
  33   6  13    2.00    0.85
  33   6  15    2.00    0.63
  33   6  17    3.48    1.23
  33   6  19   -0.30    0.77
  33   6  21    3.33    1.78
  33   6  23   -1.26    0.93
  33   6  25    1.95    1.07
  33   6  27   -0.89    0.82
  33   7   0    0.42    0.97
  33   7   2   -0.25    1.11
  33   7   4    1.95    1.43
  33   7   6    4.41    3.44
  33   7   8    3.51    1.07
  33   7  10    5.73    1.73
  33   7  12   25.22    5.22
  33   7  14    9.59    1.48
  33   7  16    9.20    1.70
  33   7  18    1.99    0.95
  33   7  20   -1.08    0.75
  33   7  22   -0.64    0.86
  33   7  24   -0.88    0.84
  33   7  26   -0.36    1.12
  33   8   1   -1.37    1.04
  33   8   3    0.29    1.16
  33   8   5   -0.14    0.85
  33   8   7    4.92    2.49
  33   8   9    6.76    5.02
  33   8  11    1.29    0.78
  33   8  13    0.47    0.70
  33   8  15    2.55    0.96
  33   8  17    1.95    0.77
  33   8  19    1.06    0.79
  33   8  21    0.42    1.03
  33   8  23    0.00    1.03
  33   8  25   14.35    5.91
  33   8  27    0.45    1.43
  33   9   0    3.21    1.26
  33   9   2    1.49    1.11
  33   9   4    0.53    0.88
  33   9   6    0.95    0.96
  33   9   8    1.07    0.81
  33   9  10   -0.11    0.79
  33   9  12    1.06    0.73
  33   9  14    1.78    0.89
  33   9  16    0.88    1.04
  33   9  18    0.07    0.67
  33   9  20    1.92    0.97
  33   9  22   -0.30    0.89
  33   9  24    0.51    0.99
  33   9  26    0.22    1.08
  33  10   1    2.88    1.70
  33  10   3    0.96    0.93
  33  10   5    4.13    1.85
  33  10   7   14.98    2.81
  33  10   9    5.39    4.43
  33  10  11    0.62    0.73
  33  10  13    0.08    0.59
  33  10  15    4.73    0.93
  33  10  17    0.23    0.58
  33  10  19   -0.19    0.62
  33  10  21    1.07    0.78
  33  10  23    1.97    1.78
  33  10  25   10.54    4.50
  33  11   0    4.41    1.22
  33  11   2    1.49    0.93
  33  11   4    1.25    0.86
  33  11   6    0.27    0.77
  33  11   8    0.45    0.71
  33  11  10    1.54    1.07
  33  11  12    0.32    0.70
  33  11  14    1.60    0.63
  33  11  16    0.33    0.67
  33  11  18    0.93    0.70
  33  11  20    1.45    1.21
  33  11  22   -0.22    0.71
  33  11  24    0.25    0.79
  33  11  26   -1.81    1.29
  33  12   1    0.64    0.64
  33  12   3    4.08    1.14
  33  12   5    2.38    1.15
  33  12   7   14.94    3.14
  33  12   9    0.55    0.82
  33  12  11    1.15    0.69
  33  12  13   -0.62    0.64
  33  12  15   10.07    1.63
  33  12  17    1.41    0.70
  33  12  19    2.96    1.29
  33  12  21   -0.48    0.69
  33  12  23    0.47    0.89
  33  12  25    9.58    5.18
  33  13   0    4.71    0.97
  33  13   2    4.45    0.79
  33  13   4    3.97    0.93
  33  13   6    2.55    0.77
  33  13   8    0.49    0.64
  33  13  10   -0.67    0.81
  33  13  12    0.93    0.71
  33  13  14    4.17    1.15
  33  13  16    9.88    1.37
  33  13  18    3.87    1.04
  33  13  20    0.19    0.70
  33  13  22   -0.37    0.73
  33  13  24    1.78    1.19
  33  14   1    1.12    0.77
  33  14   3    2.04    0.77
  33  14   5    2.28    0.67
  33  14   7    9.00    1.48
  33  14   9    1.21    1.29
  33  14  11    3.77    0.88
  33  14  13    5.21    1.27
  33  14  15   25.51    3.00
  33  14  17   14.58    1.86
  33  14  19    4.07    1.37
  33  14  21   -0.34    0.59
  33  14  23    0.48    0.70
  33  15   0    5.70    1.23
  33  15   2    1.69    0.88
  33  15   4    0.45    0.66
  33  15   6    0.60    0.64
  33  15   8    0.30    0.62
  33  15  10    2.81    0.81
  33  15  12   11.50    1.73
  33  15  14   29.44    3.82
  33  15  16   25.86    2.80
  33  15  18   10.55    1.64
  33  15  20    1.14    0.89
  33  15  22    0.40    0.75
  33  15  24   -1.93    1.86
  33  16   1    1.04    0.77
  33  16   3    2.01    0.71
  33  16   5    0.00    0.70
  33  16   7    6.28    1.30
  33  16   9   -1.27    0.55
  33  16  11    1.11    0.60
  33  16  13   14.79    1.96
  33  16  15   22.15    2.73
  33  16  17   13.66    1.74
  33  16  19    5.19    1.21
  33  16  21   -0.05    0.64
  33  16  23   -1.19    1.10
  33  17   0   31.37    4.24
  33  17   2   19.06    3.66
  33  17   4    5.50    1.40
  33  17   6    1.92    0.96
  33  17   8    0.59    0.64
  33  17  10    0.45    0.59
  33  17  12    2.62    0.75
  33  17  14   12.05    1.77
  33  17  16   18.30    2.21
  33  17  18    7.18    1.36
  33  17  20    0.45    0.58
  33  17  22   -0.44    0.70
  33  18   1   -1.00    0.81
  33  18   3   -0.25    0.70
  33  18   5    0.45    0.79
  33  18   7    3.80    1.97
  33  18   9    0.40    0.73
  33  18  11    2.38    0.77
  33  18  13    4.65    1.15
  33  18  15    9.70    1.58
  33  18  17    8.31    1.22
  33  18  19    1.26    0.58
  33  18  21    0.22    0.66
  33  19   0    4.04    1.48
  33  19   2    2.59    1.52
  33  19   4    1.15    0.85
  33  19   6   -1.03    0.78
  33  19   8    1.66    1.47
  33  19  10    0.93    0.74
  33  19  12    4.07    1.10
  33  19  14    8.28    1.82
  33  19  16    8.90    1.58
  33  19  18    2.37    0.67
  33  19  20    1.10    0.90
  33  20   1    0.07    0.85
  33  20   3   -0.40    0.79
  33  20   5    0.60    0.93
  33  20   7    0.40    0.82
  33  20   9   -0.03    0.71
  33  20  11    0.03    1.11
  33  20  13   -0.07    0.70
  33  20  15    1.45    0.75
  33  20  17    0.88    0.62
  33  20  19    0.01    0.40
  33  21   0   18.48    4.65
  33  21   2   20.89    4.50
  33  21   4    6.72    2.11
  33  21   6    6.21    1.89
  33  21   8    4.06    1.56
  33  21  10    1.49    1.23
  33  21  12    1.81    0.74
  33  21  14    0.79    0.67
  33  21  16   -0.58    0.69
  33  21  18    1.10    0.49
  33  22   1    0.48    0.86
  33  22   3   -0.82    0.95
  33  22   5   -0.33    1.01
  33  22   7    0.12    0.85
  33  22   9   -0.12    0.78
  33  22  11    3.51    2.75
  33  22  13   -0.95    0.82
  33  22  15    1.00    0.71
  33  22  17    0.15    0.62
  33  23   0    2.28    1.38
  33  23   2    0.26    0.92
  33  23   4    0.74    0.96
  33  23   6   -0.21    1.03
  33  23   8    0.03    0.99
  33  23  10    0.15    0.90
  33  23  12    0.60    0.97
  33  23  14    0.00    0.78
  33  23  16   -2.11    1.07
  33  24   1   -0.18    1.12
  33  24   3    0.88    0.96
  33  24   5    1.30    1.08
  33  24   7   -0.34    1.08
  33  24   9    0.22    1.04
  33  24  11   -1.07    1.01
  33  24  13   -0.33    0.85
  33  24  15   -0.36    1.11
  33  25   0    0.49    1.04
  33  25   2    0.14    1.25
  33  25   4   -0.23    0.97
  33  25   6    0.88    1.22
  33  25   8   11.73    3.41
  33  25  10    9.44    2.99
  33  25  12   18.08    7.36
  33  26   1   -0.19    1.00
  33  26   3    0.49    1.19
  33  26   5    1.73    1.19
  33  26   7   -0.88    0.96
  33  26   9    1.34    0.79
  33  26  11   -0.11    1.38
  33  27   0   39.34   11.35
  33  27   2   25.36    7.39
  33  27   4   -1.33    1.45
  33  27   6    1.21    0.96
  33  27   8   -1.63    0.89
  33  28   1   -0.77    1.36
  33  28   3   -0.32    2.93
  33  28   5   -8.10    0.26
  34   0   0  121.69   43.50
  34   1   1    0.29    1.11
  34   1   3    0.59    1.08
  34   1   5    0.93    2.06
  34   1   7   -0.49    1.08
  34   1   9    0.64    0.96
  34   1  11    0.44    0.90
  34   1  13    0.74    1.00
  34   1  15    1.37    0.95
  34   1  17    0.90    0.69
  34   1  19   -0.23    0.79
  34   1  21    0.63    0.85
  34   1  23    1.51    0.89
  34   1  25   -1.34    1.27
  34   1  27   -1.97    1.78
  34   2   0    9.84    3.52
  34   2   2    4.24    1.69
  34   2   4    1.21    1.22
  34   2   6    5.91    4.45
  34   2   8    0.69    1.12
  34   2  10    7.31    3.06
  34   2  12    3.80    1.06
  34   2  14   10.25    1.71
  34   2  16   23.88    3.28
  34   2  18   -0.67    0.85
  34   2  20   22.23    4.59
  34   2  22   -0.60    0.93
  34   2  24    0.29    1.03
  34   2  26    8.88    6.02
  34   3   1   -0.66    1.21
  34   3   3   -0.15    1.15
  34   3   5    0.15    1.29
  34   3   7   -0.16    1.03
  34   3   9    3.97    1.71
  34   3  11    4.61    1.45
  34   3  13    2.66    1.10
  34   3  15    1.82    0.53
  34   3  17   -0.93    0.67
  34   3  19   -0.48    0.82
  34   3  21    1.10    0.82
  34   3  23    0.64    1.06
  34   3  25   -0.34    1.14
  34   3  27   -2.07    0.95
  34   4   0   32.40    8.46
  34   4   2    1.69    1.37
  34   4   4   -1.67    1.16
  34   4   6   -1.40    1.16
  34   4   8    0.55    0.99
  34   4  10    4.85    1.70
  34   4  12    1.73    1.52
  34   4  14    9.98    2.01
  34   4  16    8.51    1.59
  34   4  18   -0.12    0.66
  34   4  20    9.92    2.62
  34   4  22    1.54    1.01
  34   4  24    2.32    0.89
  34   4  26   -1.11    0.79
  34   5   1    1.21    1.12
  34   5   3    1.89    1.15
  34   5   5    3.00    1.34
  34   5   7    2.19    0.99
  34   5   9    6.62    2.29
  34   5  11   10.81    2.54
  34   5  13    8.73    1.69
  34   5  15    1.81    0.77
  34   5  17    1.69    0.67
  34   5  19    1.30    1.04
  34   5  21   -0.59    0.75
  34   5  23    2.17    1.36
  34   5  25    1.86    0.92
  34   6   0    2.19    1.43
  34   6   2   -0.93    1.04
  34   6   4   -0.19    1.10
  34   6   6   -0.25    1.07
  34   6   8   -0.12    1.01
  34   6  10   -1.81    0.79
  34   6  12    4.74    1.66
  34   6  14    0.71    0.64
  34   6  16   10.32    2.03
  34   6  18    0.63    0.64
  34   6  20    6.40    1.97
  34   6  22    0.89    0.82
  34   6  24    4.25    1.63
  34   6  26    0.97    1.47
  34   7   1    1.27    1.85
  34   7   3    6.44    3.80
  34   7   5    0.53    1.21
  34   7   7    4.52    1.71
  34   7   9    4.19    1.66
  34   7  11    5.74    2.14
  34   7  13    1.74    1.03
  34   7  15    1.36    0.56
  34   7  17    0.55    0.73
  34   7  19    0.51    0.75
  34   7  21   -0.07    0.79
  34   7  23   -1.21    0.86
  34   7  25   -2.70    1.01
  34   8   0    1.85    1.21
  34   8   2    4.21    1.33
  34   8   4    1.73    1.07
  34   8   6    0.55    0.89
  34   8   8    1.63    0.95
  34   8  10    0.47    1.04
  34   8  12    2.52    2.03
  34   8  14    2.18    1.16
  34   8  16   -0.10    0.71
  34   8  18   -0.19    0.67
  34   8  20    0.96    0.81
  34   8  22   -0.11    0.78
  34   8  24   13.90    4.74
  34   8  26   30.96   22.33
  34   9   1    1.16    0.96
  34   9   3    2.85    1.11
  34   9   5    7.32    2.11
  34   9   7    6.26    2.45
  34   9   9    6.33    1.70
  34   9  11    2.77    1.26
  34   9  13   -0.81    0.69
  34   9  15    2.25    1.43
  34   9  17    0.37    0.52
  34   9  19   -0.29    0.66
  34   9  21   -0.04    0.75
  34   9  23   -0.44    0.78
  34   9  25    1.40    1.45
  34  10   0   -0.37    0.86
  34  10   2   10.69    3.07
  34  10   4    2.08    1.07
  34  10   6    4.55    3.23
  34  10   8    2.67    1.19
  34  10  10    2.25    1.12
  34  10  12    0.92    1.04
  34  10  14    3.67    1.16
  34  10  16    0.04    0.70
  34  10  18    0.73    0.60
  34  10  20    1.07    0.77
  34  10  22   -0.69    0.84
  34  10  24   14.69    8.25
  34  11   1   -1.67    0.86
  34  11   3    1.22    1.06
  34  11   5    6.58    2.12
  34  11   7    5.22    1.69
  34  11   9    1.43    0.89
  34  11  11    0.77    0.70
  34  11  13   -0.01    0.63
  34  11  15    0.51    0.59
  34  11  17    1.74    0.77
  34  11  19    1.03    0.73
  34  11  21    1.26    0.88
  34  11  23    0.40    0.79
  34  12   0    6.47    2.00
  34  12   2    3.33    1.25
  34  12   4    1.60    1.27
  34  12   6    7.59    1.64
  34  12   8   -0.51    0.78
  34  12  10    0.30    0.69
  34  12  12   -0.86    0.69
  34  12  14    3.87    1.54
  34  12  16    2.56    0.78
  34  12  18    3.70    1.08
  34  12  20    0.00    0.69
  34  12  22   -0.18    0.63
  34  12  24    7.88    6.03
  34  13   1   -0.11    0.60
  34  13   3    3.62    1.18
  34  13   5    7.07    1.89
  34  13   7    6.74    1.63
  34  13   9    1.16    1.03
  34  13  11    0.38    0.71
  34  13  13    8.06    1.85
  34  13  15    8.14    2.18
  34  13  17    8.73    1.51
  34  13  19    4.77    1.41
  34  13  21    0.11    0.73
  34  13  23   -0.47    0.89
  34  14   0    8.66    1.59
  34  14   2    8.48    1.51
  34  14   4   14.90    2.75
  34  14   6    1.52    0.62
  34  14   8    2.43    0.86
  34  14  10    5.32    1.25
  34  14  12    6.74    1.58
  34  14  14   18.76    3.26
  34  14  16    5.70    1.38
  34  14  18    8.17    1.33
  34  14  20    0.81    0.49
  34  14  22    0.86    0.67
  34  15   1    0.96    0.52
  34  15   3    1.30    0.59
  34  15   5    3.33    0.79
  34  15   7    1.34    0.60
  34  15   9   -0.55    0.49
  34  15  11    3.48    0.81
  34  15  13   17.82    2.70
  34  15  15   21.37    3.07
  34  15  17   16.94    2.91
  34  15  19    4.74    1.23
  34  15  21   -0.19    0.48
  34  16   0   35.54    4.30
  34  16   2   28.19    4.18
  34  16   4   11.58    1.89
  34  16   6   11.81    1.82
  34  16   8    0.55    0.48
  34  16  10   -0.84    0.47
  34  16  12    1.10    0.58
  34  16  14    4.74    1.66
  34  16  16    6.22    1.44
  34  16  18    2.49    0.99
  34  16  20    0.19    0.48
  34  16  22   -0.10    1.41
  34  17   1    0.19    0.71
  34  17   3    0.58    0.62
  34  17   5    0.41    0.84
  34  17   7    1.23    0.56
  34  17   9    2.03    0.79
  34  17  11    2.08    0.70
  34  17  13   11.29    1.74
  34  17  15   19.96    2.97
  34  17  17    8.44    1.73
  34  17  19    2.58    0.81
  34  17  21   -0.33    0.73
  34  18   0    0.89    0.85
  34  18   2    1.92    1.19
  34  18   4   -0.08    0.70
  34  18   6    1.70    0.74
  34  18   8    1.45    1.41
  34  18  10   -0.14    0.62
  34  18  12    3.97    0.95
  34  18  14    6.25    1.47
  34  18  16    2.86    1.04
  34  18  18    0.47    0.58
  34  18  20   -0.58    0.66
  34  19   1   -0.88    0.70
  34  19   3    0.78    0.74
  34  19   5   -0.63    0.70
  34  19   7   -0.49    0.73
  34  19   9    1.12    0.69
  34  19  11    1.80    0.75
  34  19  13    6.11    1.67
  34  19  15    3.73    1.08
  34  19  17    1.40    0.86
  34  19  19   -0.55    0.51
  34  20   0   23.67    5.47
  34  20   2   16.57    4.03
  34  20   4    6.24    2.15
  34  20   6   10.31    3.62
  34  20   8    0.75    0.97
  34  20  10    1.25    0.84
  34  20  12    0.37    0.95
  34  20  14    0.14    0.60
  34  20  16    0.44    0.52
  34  20  18    0.69    0.62
  34  21   1   -1.33    0.84
  34  21   3    2.14    0.84
  34  21   5   -0.51    0.79
  34  21   7    0.86    0.86
  34  21   9    0.44    0.74
  34  21  11    0.41    0.90
  34  21  13   -0.08    0.92
  34  21  15   -0.66    0.74
  34  21  17   -0.53    0.85
  34  22   0    1.40    1.11
  34  22   2   -0.07    1.03
  34  22   4   -1.70    1.04
  34  22   6    0.53    0.89
  34  22   8   -0.66    0.81
  34  22  10   -0.62    0.85
  34  22  12   -0.32    0.88
  34  22  14    1.16    1.19
  34  22  16   -2.15    1.62
  34  23   1    1.01    0.82
  34  23   3    1.80    1.12
  34  23   5    0.14    0.96
  34  23   7    0.90    0.85
  34  23   9    0.93    0.89
  34  23  11   -1.01    0.74
  34  23  13   -0.04    0.92
  34  24   0    2.19    2.32
  34  24   2    0.07    1.14
  34  24   4   -0.77    1.25
  34  24   6   12.50    3.97
  34  24   8   13.69    5.33
  34  24  10   15.19    5.37
  34  24  12   -1.60    1.10
  34  25   1   -0.58    1.58
  34  25   3   -1.08    1.06
  34  25   5    1.48    1.37
  34  25   7    0.89    0.81
  34  25   9   -0.96    0.92
  34  26   0   20.56    8.22
  34  26   2    7.18    3.36
  34  26   4    4.08    1.77
  34  26   6   -0.70    1.16
  34  26   8    1.64    3.02
  34  27   1   -3.62    1.67
  34  27   3   -1.06    0.73
  35   1   0    0.48    1.41
  35   1   2    1.12    1.22
  35   1   4    0.79    1.18
  35   1   6   -0.15    0.99
  35   1   8    0.12    1.00
  35   1  10    0.75    1.06
  35   1  12    0.00    1.40
  35   1  14    0.05    0.75
  35   1  16    1.12    0.95
  35   1  18    0.22    0.64
  35   1  20   -0.51    0.82
  35   1  22   -0.58    0.93
  35   1  24   -0.96    1.19
  35   2   1    3.14    1.36
  35   2   3    2.99    1.36
  35   2   5    2.71    1.69
  35   2   7    1.52    1.01
  35   2   9    0.66    1.03
  35   2  11   -0.29    0.88
  35   2  13   13.34    2.60
  35   2  15    3.92    0.92
  35   2  17   -0.34    0.56
  35   2  19    1.71    1.27
  35   2  21   -0.81    0.71
  35   2  23   -1.62    1.11
  35   2  25    4.55    2.21
  35   3   0    2.89    1.30
  35   3   2    0.62    1.32
  35   3   4    4.21    1.70
  35   3   6    0.64    1.14
  35   3   8    1.85    1.25
  35   3  10    2.58    1.89
  35   3  12    1.48    1.01
  35   3  14    0.99    0.75
  35   3  16    0.67    0.47
  35   3  18    0.60    0.63
  35   3  20    0.49    0.85
  35   3  22    1.03    1.12
  35   3  24    5.66    2.22
  35   4   1    1.92    1.40
  35   4   3    2.10    1.27
  35   4   5    0.66    0.97
  35   4   7    2.01    1.14
  35   4   9    0.03    0.88
  35   4  11    0.67    0.84
  35   4  13    4.80    1.59
  35   4  15    5.36    1.16
  35   4  17    0.44    0.67
  35   4  19   -0.04    0.75
  35   4  21   -0.04    0.74
  35   4  23    3.59    2.33
  35   4  25    0.49    1.33
  35   5   0   -0.14    1.00
  35   5   2    1.16    1.03
  35   5   4   -0.38    1.00
  35   5   6   -0.25    0.96
  35   5   8    1.37    1.18
  35   5  10    2.67    1.67
  35   5  12    4.51    1.74
  35   5  14    8.81    2.44
  35   5  16    1.51    0.53
  35   5  18    0.18    0.66
  35   5  20    0.86    0.92
  35   5  22    0.59    0.92
  35   5  24    0.03    1.18
  35   6   1    1.11    1.07
  35   6   3    0.69    1.14
  35   6   5    1.08    1.23
  35   6   7   -0.16    1.07
  35   6   9    0.67    1.00
  35   6  11   -0.01    0.85
  35   6  13    2.84    0.99
  35   6  15    0.47    0.62
  35   6  17   -0.15    0.51
  35   6  19   -0.44    0.71
  35   6  21   -0.84    0.71
  35   6  23    7.87    2.65
  35   6  25    1.01    1.62
  35   7   0    2.97    2.01
  35   7   2    1.78    1.01
  35   7   4   -0.44    1.04
  35   7   6    0.84    1.03
  35   7   8    1.47    1.01
  35   7  10    2.28    1.69
  35   7  12    8.98    2.58
  35   7  14    3.06    1.40
  35   7  16    1.22    0.49
  35   7  18   -0.34    0.51
  35   7  20   -0.97    0.67
  35   7  22    0.15    0.97
  35   7  24    0.48    1.10
  35   8   1   -1.66    1.08
  35   8   3    1.29    1.10
  35   8   5    3.14    1.04
  35   8   7    4.47    1.84
  35   8   9   -1.37    0.92
  35   8  11    0.41    0.93
  35   8  13    1.71    1.06
  35   8  15    1.34    1.03
  35   8  17    0.25    0.45
  35   8  19    0.49    0.66
  35   8  21   -0.67    0.82
  35   8  23   10.11    3.44
  35   9   0    2.10    1.07
  35   9   2   -0.49    0.95
  35   9   4   -0.27    1.01
  35   9   6    0.04    0.93
  35   9   8    0.48    0.90
  35   9  10    3.80    2.18
  35   9  12    0.30    0.86
  35   9  14    0.52    0.69
  35   9  16    0.56    0.55
  35   9  18    0.89    0.55
  35   9  20   -0.37    0.73
  35   9  22   -0.97    0.82
  35   9  24    0.97    2.03
  35  10   1   -0.77    0.96
  35  10   3    5.30    1.96
  35  10   5    5.33    2.66
  35  10   7    5.98    1.81
  35  10   9    4.61    2.78
  35  10  11    1.70    0.93
  35  10  13    1.62    0.78
  35  10  15    1.45    0.63
  35  10  17    1.23    0.93
  35  10  19    0.21    0.55
  35  10  21   -0.36    0.74
  35  10  23    3.15    2.19
  35  11   0   -0.40    0.93
  35  11   2    1.03    0.81
  35  11   4    0.30    0.89
  35  11   6    1.04    0.88
  35  11   8   -0.05    0.93
  35  11  10    1.55    0.90
  35  11  12    1.18    0.73
  35  11  14    0.05    0.66
  35  11  16    0.51    0.56
  35  11  18    0.75    0.52
  35  11  20    2.01    0.82
  35  11  22    1.51    0.66
  35  12   1    0.19    0.85
  35  12   3    1.01    1.21
  35  12   5    4.76    1.56
  35  12   7    4.95    1.60
  35  12   9    1.33    1.11
  35  12  11   -0.45    0.79
  35  12  13    2.66    1.07
  35  12  15   -1.10    0.71
  35  12  17    2.69    1.01
  35  12  19    0.32    0.53
  35  12  21   -0.48    0.66
  35  12  23    2.88    5.32
  35  13   0   25.16    4.06
  35  13   2   14.51    3.07
  35  13   4    4.93    1.80
  35  13   6    1.93    0.92
  35  13   8    0.64    0.85
  35  13  10    0.97    0.78
  35  13  12    2.41    1.22
  35  13  14    5.11    1.36
  35  13  16    4.70    1.44
  35  13  18    2.23    0.92
  35  13  20    1.26    0.67
  35  13  22   -1.12    0.90
  35  14   1    0.85    0.55
  35  14   3    1.18    0.81
  35  14   5    4.65    1.54
  35  14   7    4.82    1.67
  35  14   9   -0.38    0.75
  35  14  11    1.56    1.40
  35  14  13    1.86    1.00
  35  14  15    2.81    1.04
  35  14  17    2.45    0.97
  35  14  19   -0.58    0.45
  35  14  21   -1.08    0.78
  35  15   0    1.70    0.84
  35  15   2    4.02    0.97
  35  15   4    1.93    0.81
  35  15   6    3.70    0.92
  35  15   8    0.49    0.66
  35  15  10    0.75    0.88
  35  15  12    0.16    0.70
  35  15  14   -0.44    0.64
  35  15  16    5.00    2.06
  35  15  18    2.77    0.97
  35  15  20   -0.53    0.47
  35  16   1    0.23    0.47
  35  16   3    0.41    1.26
  35  16   5    0.48    0.51
  35  16   7    1.37    0.69
  35  16   9    1.19    0.51
  35  16  11    0.29    0.63
  35  16  13    4.95    1.23
  35  16  15    3.89    1.36
  35  16  17    5.80    1.99
  35  16  19    0.49    0.55
  35  17   0    0.10    0.55
  35  17   2    0.07    0.70
  35  17   4    1.33    0.77
  35  17   6   -0.70    0.52
  35  17   8    0.52    0.49
  35  17  10    0.93    0.55
  35  17  12    2.11    0.77
  35  17  14    3.52    1.29
  35  17  16    4.04    1.10
  35  17  18    0.85    0.66
  35  18   1    0.99    0.64
  35  18   3   -0.34    0.63
  35  18   5    0.10    0.62
  35  18   7   -0.67    0.58
  35  18   9   -0.16    0.44
  35  18  11    1.55    0.62
  35  18  13    2.59    0.96
  35  18  15    3.00    1.14
  35  18  17    1.29    0.84
  35  19   0    2.18    1.32
  35  19   2    2.33    1.00
  35  19   4    0.05    0.81
  35  19   6    0.66    0.77
  35  19   8    0.70    0.60
  35  19  10    0.56    0.60
  35  19  12    0.10    0.49
  35  19  14    0.59    0.47
  35  19  16    0.74    1.00
  35  19  18    2.03    0.64
  35  20   1   -1.52    0.77
  35  20   3   -0.58    0.75
  35  20   5    0.03    0.73
  35  20   7    1.60    0.75
  35  20   9    1.84    1.56
  35  20  11    0.89    0.70
  35  20  13   -0.18    0.64
  35  20  15   -0.38    0.52
  35  20  17    0.16    2.11
  35  21   0   -0.22    0.73
  35  21   2    0.27    0.78
  35  21   4   -0.44    0.88
  35  21   6    0.41    0.74
  35  21   8    0.59    0.77
  35  21  10    0.27    0.79
  35  21  12    0.53    0.77
  35  21  14   -0.95    0.62
  35  22   1    0.75    0.88
  35  22   3    4.10    2.07
  35  22   5   -0.29    0.88
  35  22   7    0.29    1.07
  35  22   9    0.95    0.92
  35  22  11    0.62    0.75
  35  22  13   -0.49    1.25
  35  23   0   -0.55    0.92
  35  23   2    0.71    1.00
  35  23   4    4.62    2.04
  35  23   6    6.44    2.73
  35  23   8    5.04    2.28
  35  23  10    7.13    2.95
  35  23  12   -1.03    0.67
  35  24   1   -0.95    0.86
  35  24   3    5.84    2.77
  35  24   5    1.91    1.85
  35  24   7    0.82    1.22
  35  24   9   -1.03    1.43
  35  25   0    3.47    2.78
  35  25   2    1.01    1.60
  35  25   4    0.00    1.01
  35  25   6   -1.75    2.47
  36   0   0   64.50   22.35
  36   1   1    0.21    1.27
  36   1   3    0.40    1.25
  36   1   5    1.00    1.07
  36   1   7    2.21    1.06
  36   1   9    0.64    0.99
  36   1  11    1.22    0.96
  36   1  13    0.16    1.15
  36   1  15   -0.19    0.62
  36   1  17    0.04    0.42
  36   1  19    1.71    0.93
  36   1  21    0.15    0.69
  36   1  23    0.15    1.10
  36   2   0    0.38    1.71
  36   2   2   30.71   10.27
  36   2   4   -0.95    1.16
  36   2   6   15.54    4.13
  36   2   8    1.38    1.33
  36   2  10    0.78    1.06
  36   2  12    2.45    1.55
  36   2  14    5.82    1.77
  36   2  16    0.03    0.67
  36   2  18    1.48    0.73
  36   2  20    0.25    0.70
  36   2  22    1.69    1.11
  36   2  24    0.67    1.99
  36   3   1    0.05    1.01
  36   3   3   -0.30    1.00
  36   3   5   -0.07    1.01
  36   3   7    0.71    1.15
  36   3   9    0.16    1.47
  36   3  11    5.98    2.21
  36   3  13    4.19    2.14
  36   3  15    0.55    0.59
  36   3  17    1.12    0.93
  36   3  19    0.15    0.70
  36   3  21    4.91    1.66
  36   3  23    3.06    1.16
  36   4   0   16.73    5.24
  36   4   2    2.04    1.62
  36   4   4    4.89    1.85
  36   4   6    0.97    1.00
  36   4   8    0.07    1.04
  36   4  10   -0.01    1.12
  36   4  12    6.13    1.99
  36   4  14    3.67    1.41
  36   4  16    1.01    0.62
  36   4  18   -0.26    0.56
  36   4  20    1.04    0.73
  36   4  22    0.74    1.18
  36   4  24    0.55    1.37
  36   5   1    4.74    3.81
  36   5   3   -0.67    1.11
  36   5   5    1.45    1.12
  36   5   7    0.49    1.10
  36   5   9    1.63    1.47
  36   5  11    3.91    1.41
  36   5  13    5.14    1.77
  36   5  15    1.48    0.66
  36   5  17    0.04    0.47
  36   5  19    0.73    0.63
  36   5  21    4.89    1.73
  36   5  23    2.45    2.00
  36   6   0    0.74    1.22
  36   6   2   13.87    4.41
  36   6   4    1.25    1.22
  36   6   6   10.79    3.65
  36   6   8    2.36    1.58
  36   6  10    7.77    3.39
  36   6  12    0.77    0.84
  36   6  14    5.66    1.81
  36   6  16   -0.36    0.56
  36   6  18    0.41    0.51
  36   6  20   -0.81    0.66
  36   6  22   -0.47    1.36
  36   7   1   -0.53    1.15
  36   7   3   -1.75    1.21
  36   7   5    0.58    1.52
  36   7   7    4.10    2.32
  36   7   9    7.96    3.11
  36   7  11    7.37    2.08
  36   7  13    3.67    1.23
  36   7  15    1.49    0.85
  36   7  17    0.77    0.49
  36   7  19    0.48    0.71
  36   7  21    2.25    1.70
  36   7  23   -1.40    1.22
  36   8   0    7.80    2.63
  36   8   2   -0.82    0.93
  36   8   4    0.04    1.04
  36   8   6   -0.85    1.08
  36   8   8   -0.15    0.96
  36   8  10   -0.92    1.08
  36   8  12    2.84    0.90
  36   8  14    2.18    1.15
  36   8  16   -0.05    0.63
  36   8  18   -0.08    0.45
  36   8  20   -0.42    0.59
  36   8  22   -0.75    0.89
  36   9   1    0.78    0.93
  36   9   3    3.07    1.29
  36   9   5    5.67    2.11
  36   9   7   18.48    5.21
  36   9   9   21.60    5.29
  36   9  11    3.29    1.80
  36   9  13    2.06    0.79
  36   9  15    0.07    0.69
  36   9  17    0.74    0.74
  36   9  19    2.40    0.96
  36   9  21    4.17    1.78
  36  10   0    2.14    1.73
  36  10   2    0.10    1.21
  36  10   4   -1.22    0.93
  36  10   6    2.56    1.66
  36  10   8    0.90    0.99
  36  10  10   10.03    4.32
  36  10  12   -0.85    0.78
  36  10  14    3.92    3.22
  36  10  16    1.33    0.99
  36  10  18    0.40    0.52
  36  10  20    0.75    0.59
  36  10  22    0.37    1.18
  36  11   1   -0.60    0.90
  36  11   3    1.95    1.27
  36  11   5    5.69    2.51
  36  11   7   10.87    3.15
  36  11   9    2.19    1.16
  36  11  11    1.03    0.90
  36  11  13   -0.84    0.69
  36  11  15    0.55    0.79
  36  11  17    1.00    0.67
  36  11  19    3.77    1.00
  36  11  21   -1.11    0.67
  36  12   0   36.66    8.65
  36  12   2    3.87    1.71
  36  12   4    6.18    2.00
  36  12   6    1.15    0.79
  36  12   8   -0.49    0.82
  36  12  10   -0.52    0.89
  36  12  12    2.43    1.25
  36  12  14   -1.18    0.84
  36  12  16    2.04    1.11
  36  12  18    0.14    0.63
  36  12  20    0.29    0.81
  36  13   1    0.63    1.00
  36  13   3    1.80    0.97
  36  13   5    1.82    0.93
  36  13   7    5.77    2.18
  36  13   9    1.15    1.06
  36  13  11    1.59    0.79
  36  13  13   -0.05    0.74
  36  13  15    2.70    1.32
  36  13  17    0.97    1.00
  36  13  19    1.84    0.78
  36  13  21   -0.74    1.47
  36  14   0    2.86    1.27
  36  14   2    8.76    2.34
  36  14   4    0.85    1.12
  36  14   6    5.10    1.84
  36  14   8    0.45    0.82
  36  14  10    3.00    1.66
  36  14  12   -0.19    0.69
  36  14  14    0.56    0.81
  36  14  16    0.41    0.74
  36  14  18    0.27    0.67
  36  14  20   -0.19    0.70
  36  15   1    0.56    0.81
  36  15   3   -0.11    0.67
  36  15   5    0.95    0.81
  36  15   7    0.66    0.75
  36  15   9    0.48    1.00
  36  15  11   -0.05    0.79
  36  15  13    3.60    1.75
  36  15  15    3.55    1.66
  36  15  17    1.41    1.14
  36  15  19   -1.66    0.93
  36  16   0    3.80    1.26
  36  16   2    0.32    0.55
  36  16   4    0.25    0.55
  36  16   6   -0.41    0.52
  36  16   8    0.82    0.64
  36  16  10    0.37    0.74
  36  16  12    3.03    1.33
  36  16  14    1.41    1.06
  36  16  16    1.10    1.14
  36  16  18    0.64    1.18
  36  17   1    0.22    0.42
  36  17   3    0.64    0.45
  36  17   5    0.62    0.44
  36  17   7    0.27    0.90
  36  17   9    1.22    0.52
  36  17  11   -0.04    0.64
  36  17  13    2.52    1.18
  36  17  15    4.32    2.07
  36  17  17    5.54    2.74
  36  18   0    1.03    0.69
  36  18   2    1.48    0.60
  36  18   4    0.78    0.64
  36  18   6    0.30    0.51
  36  18   8    0.07    0.41
  36  18  10   -0.37    0.49
  36  18  12    0.08    0.49
  36  18  14    0.33    0.88
  36  18  16    1.22    1.01
  36  19   1    1.01    0.70
  36  19   3    0.44    0.69
  36  19   5    0.29    0.55
  36  19   7    1.62    0.70
  36  19   9    2.23    0.82
  36  19  11    3.08    1.06
  36  19  13    0.14    0.62
  36  19  15   -0.55    0.77
  36  20   0    0.55    0.89
  36  20   2   -0.85    0.74
  36  20   4    0.81    0.67
  36  20   6   -1.06    0.81
  36  20   8   -0.69    0.59
  36  20  10    1.12    0.60
  36  20  12    0.32    0.58
  36  20  14    0.34    0.95
  36  21   1   -0.75    0.67
  36  21   3    2.41    1.51
  36  21   5    2.33    1.34
  36  21   7    5.77    2.03
  36  21   9    0.53    0.82
  36  21  11   -0.62    0.75
  36  21  13   -3.30    3.02
  36  22   0   -0.22    0.77
  36  22   2    0.97    1.03
  36  22   4    3.06    1.48
  36  22   6    3.55    1.64
  36  22   8    0.67    1.07
  36  22  10    1.36    2.00
  36  23   1    0.47    0.81
  36  23   3    0.49    0.81
  36  23   5    4.11    2.36
  36  23   7   14.54    5.32
  36  23   9   -2.48    0.84
  36  24   0    0.56    1.30
  36  24   2   -0.78    2.19
  36  24   4   -1.29    1.88
  37   1   0    3.36    1.70
  37   1   2   -1.44    1.49
  37   1   4    0.59    1.25
  37   1   6    3.17    1.30
  37   1   8    1.04    1.11
  37   1  10   -0.29    1.12
  37   1  12   -0.34    0.84
  37   1  14   -0.14    0.81
  37   1  16   -0.79    0.63
  37   1  18   -1.00    0.45
  37   1  20   -1.14    0.56
  37   1  22    0.63    0.86
  37   2   1    3.34    1.69
  37   2   3    8.02    3.30
  37   2   5   -0.52    1.21
  37   2   7   -0.10    1.11
  37   2   9    0.01    1.32
  37   2  11    3.88    2.17
  37   2  13   -0.16    0.82
  37   2  15    3.73    1.21
  37   2  17    1.47    0.92
  37   2  19    0.00    0.59
  37   2  21    0.08    0.73
  37   3   0    0.19    1.29
  37   3   2    3.59    2.70
  37   3   4   -0.05    1.01
  37   3   6    0.62    0.95
  37   3   8    0.79    1.21
  37   3  10   -0.16    1.07
  37   3  12    1.16    0.88
  37   3  14    2.06    1.14
  37   3  16   -0.16    0.67
  37   3  18    0.78    0.51
  37   3  20   -0.01    0.70
  37   3  22    1.34    1.58
  37   4   1    0.52    1.26
  37   4   3    1.12    1.11
  37   4   5   -2.38    1.14
  37   4   7   -0.15    1.10
  37   4   9    4.44    1.43
  37   4  11    0.86    1.37
  37   4  13   -0.62    0.81
  37   4  15   -0.97    0.79
  37   4  17    1.26    0.55
  37   4  19    0.00    0.52
  37   4  21   -0.04    0.71
  37   5   0    0.40    1.41
  37   5   2    1.62    1.23
  37   5   4    2.04    1.23
  37   5   6    0.82    1.45
  37   5   8    7.83    3.15
  37   5  10   17.65    5.99
  37   5  12    5.67    3.47
  37   5  14    6.91    2.69
  37   5  16    0.32    0.66
  37   5  18    0.21    0.49
  37   5  20    1.81    0.77
  37   5  22    0.66    1.40
  37   6   1   -0.27    1.07
  37   6   3    0.32    1.12
  37   6   5    3.44    2.07
  37   6   7   -0.73    1.00
  37   6   9    0.58    1.01
  37   6  11    0.92    1.01
  37   6  13    1.91    1.18
  37   6  15    0.89    0.82
  37   6  17    0.84    0.89
  37   6  19   -0.40    0.42
  37   6  21   -0.10    0.55
  37   7   0   -0.55    1.04
  37   7   2   -0.26    1.23
  37   7   4   -0.99    1.06
  37   7   6    1.04    0.99
  37   7   8    1.12    1.16
  37   7  10    3.15    1.96
  37   7  12    0.51    1.10
  37   7  14    0.16    0.90
  37   7  16    0.16    0.69
  37   7  18    0.34    0.59
  37   7  20    4.61    1.44
  37   7  22    1.10    0.32
  37   8   1    0.15    1.25
  37   8   3   -0.71    1.12
  37   8   5   11.35    3.97
  37   8   7    2.15    1.44
  37   8   9    6.94    2.22
  37   8  11   -0.44    1.00
  37   8  13    2.52    1.12
  37   8  15    0.93    1.15
  37   8  17   -0.36    0.53
  37   8  19   -0.22    0.42
  37   8  21   -1.27    0.79
  37   9   0    2.32    1.10
  37   9   2   -0.95    0.85
  37   9   4    0.10    0.97
  37   9   6   -1.22    1.01
  37   9   8    4.88    1.95
  37   9  10    2.73    1.59
  37   9  12    1.43    1.64
  37   9  14    0.19    0.75
  37   9  16   -0.08    0.77
  37   9  18    1.66    0.84
  37   9  20    2.04    1.04
  37  10   1   -0.14    0.93
  37  10   3   -1.06    1.03
  37  10   5    7.14    2.47
  37  10   7   -0.15    1.03
  37  10   9    1.15    0.96
  37  10  11    1.33    0.90
  37  10  13    1.19    0.95
  37  10  15    1.27    0.78
  37  10  17    3.77    3.08
  37  10  19    0.75    0.51
  37  11   0    8.26    2.49
  37  11   2    8.55    2.51
  37  11   4    0.75    1.04
  37  11   6    1.32    0.92
  37  11   8    0.82    0.89
  37  11  10    0.15    0.79
  37  11  12    1.62    0.86
  37  11  14    0.99    0.81
  37  11  16    0.59    0.78
  37  11  18    1.23    0.64
  37  11  20    5.65    3.19
  37  12   1   -0.85    0.93
  37  12   3   -0.15    0.99
  37  12   5    5.26    3.33
  37  12   7    0.42    1.00
  37  12   9    1.70    1.22
  37  12  11   -0.07    0.88
  37  12  13    2.00    0.89
  37  12  15    1.07    0.85
  37  12  17    0.52    1.08
  37  12  19   -0.42    0.64
  37  13   0    0.69    0.89
  37  13   2    0.78    0.75
  37  13   4    0.75    0.79
  37  13   6   -0.99    0.99
  37  13   8   -0.64    0.93
  37  13  10    0.36    0.75
  37  13  12   -0.16    0.81
  37  13  14    0.45    0.71
  37  13  16    0.18    0.71
  37  13  18    1.01    0.82
  37  14   1   -0.11    0.85
  37  14   3   -0.79    0.81
  37  14   5    5.02    1.93
  37  14   7    0.47    0.90
  37  14   9   -2.03    0.86
  37  14  11    0.75    0.77
  37  14  13   -0.89    0.82
  37  14  15    0.90    0.96
  37  14  17    1.16    0.71
  37  15   0    2.45    0.99
  37  15   2    3.26    1.36
  37  15   4    1.69    1.11
  37  15   6    0.16    0.71
  37  15   8   -0.59    0.78
  37  15  10    0.07    0.81
  37  15  12    0.63    0.84
  37  15  14    0.45    0.84
  37  15  16   -0.16    0.62
  37  16   1    0.36    0.60
  37  16   3   -0.07    0.60
  37  16   5    1.14    0.64
  37  16   7   -0.08    0.67
  37  16   9    1.66    0.74
  37  16  11    0.29    0.78
  37  16  13   -0.01    0.71
  37  16  15   -0.78    0.82
  37  17   0    0.01    0.58
  37  17   2    1.41    0.53
  37  17   4    0.49    0.51
  37  17   6    0.40    0.64
  37  17   8   -0.55    0.64
  37  17  10   -0.21    0.64
  37  17  12   -0.18    0.71
  37  17  14   -0.30    0.77
  37  18   1    0.01    0.45
  37  18   3    0.26    0.47
  37  18   5    0.42    0.47
  37  18   7    1.51    0.77
  37  18   9    1.12    0.78
  37  18  11    0.62    0.66
  37  18  13   -0.67    0.82
  37  19   0    0.12    0.62
  37  19   2    0.19    0.49
  37  19   4    0.38    0.51
  37  19   6    0.26    0.45
  37  19   8   -0.25    0.45
  37  19  10   -0.11    0.58
  37  19  12   -0.51    0.88
  37  20   1   -0.56    0.55
  37  20   3   -0.70    0.62
  37  20   5    3.30    1.30
  37  20   7    1.92    1.03
  37  20   9    1.01    0.95
  37  20  11   -1.70    1.19
  37  21   0    0.11    0.66
  37  21   2   -0.52    0.66
  37  21   4    0.22    0.66
  37  21   6    0.14    0.55
  37  21   8    0.04    0.73
  37  22   1   -0.19    0.85
  37  22   3    3.81    1.74
  37  22   5    4.21    3.43
  37  22   7   -1.41    0.92
  37  23   0    1.84    1.33
  37  23   2    0.55    0.40
  38   0   0   13.54   13.83
  38   1   1   -1.75    1.06
  38   1   3    2.97    1.93
  38   1   5   -0.77    1.25
  38   1   7    2.34    1.08
  38   1   9    0.32    1.07
  38   1  11    0.23    1.10
  38   1  13    1.04    0.88
  38   1  15    0.04    0.84
  38   1  17    0.29    0.62
  38   1  19   -0.25    0.49
  38   1  21   -0.99    1.11
  38   2   0   -1.40    1.25
  38   2   2   10.94    4.26
  38   2   4   -1.27    1.45
  38   2   6   11.47    3.84
  38   2   8    2.85    1.04
  38   2  10    0.52    1.99
  38   2  12   -1.22    0.90
  38   2  14   -0.74    1.11
  38   2  16   -1.49    0.78
  38   2  18    4.10    1.21
  38   2  20   -0.77    0.49
  38   3   1    2.14    1.16
  38   3   3    1.67    1.34
  38   3   5    1.59    1.19
  38   3   7   -1.00    1.04
  38   3   9   -0.88    1.18
  38   3  11   -0.30    0.92
  38   3  13    0.04    0.96
  38   3  15    2.00    1.45
  38   3  17   -1.22    0.67
  38   3  19    0.97    0.70
  38   3  21   -1.12    1.26
  38   4   0   16.93    5.98
  38   4   2   -1.69    1.21
  38   4   4   24.18    6.67
  38   4   6    3.19    1.16
  38   4   8   36.94   10.62
  38   4  10    0.81    0.86
  38   4  12    5.59    1.99
  38   4  14    0.70    0.79
  38   4  16    0.37    0.66
  38   4  18    2.45    1.00
  38   4  20   -0.44    0.47
  38   5   1    0.38    1.27
  38   5   3    2.23    1.07
  38   5   5    1.89    1.10
  38   5   7    3.21    1.51
  38   5   9   10.65    3.55
  38   5  11    0.05    1.11
  38   5  13    0.48    1.21
  38   5  15   -1.38    0.79
  38   5  17    0.00    0.69
  38   5  19    1.25    0.92
  38   6   0    1.21    1.03
  38   6   2    4.74    3.26
  38   6   4    1.37    1.16
  38   6   6    0.55    1.10
  38   6   8    0.15    1.27
  38   6  10    0.04    0.95
  38   6  12   -0.44    0.86
  38   6  14   -0.38    0.96
  38   6  16    0.51    0.96
  38   6  18    1.26    1.03
  38   6  20    0.04    1.14
  38   7   1   -0.01    1.33
  38   7   3   -0.88    1.26
  38   7   5    1.06    1.22
  38   7   7    0.69    1.73
  38   7   9    4.93    3.07
  38   7  11    5.11    2.29
  38   7  13    0.27    1.63
  38   7  15    1.07    0.78
  38   7  17    0.30    0.81
  38   7  19    3.11    1.92
  38   8   0    3.08    1.69
  38   8   2   -0.59    1.12
  38   8   4   20.08    5.69
  38   8   6    3.11    1.38
  38   8   8   14.08    4.21
  38   8  10    2.22    1.29
  38   8  12    3.11    1.86
  38   8  14    0.11    0.82
  38   8  16    0.19    0.84
  38   8  18    1.34    0.97
  38   8  20   -0.05    0.05
  38   9   1    0.70    1.08
  38   9   3    1.14    1.33
  38   9   5   -0.38    1.22
  38   9   7    5.25    2.48
  38   9   9    4.51    1.92
  38   9  11    0.01    1.27
  38   9  13    1.04    0.97
  38   9  15   -0.45    0.82
  38   9  17    1.47    0.97
  38   9  19   16.53    9.83
  38  10   0    1.18    1.08
  38  10   2    9.58    3.34
  38  10   4    0.29    0.97
  38  10   6   -0.79    1.03
  38  10   8    3.45    1.58
  38  10  10   -0.48    0.86
  38  10  12   -0.47    1.10
  38  10  14    0.41    1.04
  38  10  16    0.97    0.82
  38  10  18   -0.47    1.15
  38  11   1    0.67    0.99
  38  11   3   -0.30    1.04
  38  11   5    1.07    1.19
  38  11   7    3.36    2.28
  38  11   9    3.23    1.29
  38  11  11   -0.04    0.86
  38  11  13    0.42    0.85
  38  11  15   -0.23    0.78
  38  11  17    1.23    0.85
  38  12   0   -1.03    0.95
  38  12   2    0.12    1.04
  38  12   4    5.80    2.08
  38  12   6    0.23    0.93
  38  12   8    1.54    1.44
  38  12  10    2.15    1.33
  38  12  12    1.25    1.22
  38  12  14    0.12    0.99
  38  12  16    0.51    0.90
  38  13   1    0.85    1.26
  38  13   3    0.32    0.90
  38  13   5    1.86    1.06
  38  13   7    1.91    1.44
  38  13   9    1.12    1.07
  38  13  11    0.16    0.99
  38  13  13    0.33    0.89
  38  13  15    1.14    0.96
  38  13  17   -6.59    6.36
  38  14   0    0.82    1.33
  38  14   2    5.89    2.14
  38  14   4    0.08    0.93
  38  14   6    0.29    0.92
  38  14   8   -0.05    0.85
  38  14  10   -0.23    0.84
  38  14  12    0.77    0.89
  38  14  14   -0.21    0.78
  38  14  16   -0.32    0.29
  38  15   1   -0.21    0.85
  38  15   3   -1.07    0.75
  38  15   5    0.89    0.84
  38  15   7    0.12    0.73
  38  15   9    0.55    0.89
  38  15  11   -1.54    0.79
  38  15  13    1.19    0.90
  38  15  15   -0.19    0.93
  38  16   0    1.27    0.86
  38  16   2   -0.84    0.77
  38  16   4   -0.75    0.78
  38  16   6   -0.42    0.75
  38  16   8    2.01    0.89
  38  16  10   -0.74    0.73
  38  16  12   -0.41    0.95
  38  16  14   -1.15    2.43
  38  17   1    0.26    0.59
  38  17   3    3.43    2.52
  38  17   5   -0.41    0.63
  38  17   7   -0.32    0.82
  38  17   9    1.73    2.00
  38  17  11   -0.62    0.88
  38  18   0    2.58    1.21
  38  18   2    8.63    1.93
  38  18   4    0.29    0.60
  38  18   6    0.74    0.75
  38  18   8    5.65    2.22
  38  18  10   -0.07    1.01
  38  19   1    0.37    0.53
  38  19   3    0.44    0.66
  38  19   5    2.06    1.14
  38  19   7    0.58    0.99
  38  19   9   -3.10    1.82
  38  20   0   -0.07    0.56
  38  20   2   -0.74    0.51
  38  20   4   -0.36    0.55
  38  20   6    0.40    0.73
  38  20   8   -0.55    2.49
  38  21   1   -1.64    0.97
  38  21   3   -3.19    1.16
  39   1   0    0.49    1.34
  39   1   2    2.74    3.25
  39   1   4   -0.15    1.34
  39   1   6    0.45    1.16
  39   1   8   -0.07    1.18
  39   1  10   -0.05    0.99
  39   1  12    0.85    1.01
  39   1  14    0.66    1.04
  39   1  16   -0.22    0.77
  39   1  18    0.00    0.77
  39   2   1   -0.74    1.27
  39   2   3    0.47    1.71
  39   2   5    2.23    1.37
  39   2   7    1.80    1.22
  39   2   9    1.29    1.84
  39   2  11    0.51    1.14
  39   2  13   -0.97    2.89
  39   2  15    7.92    8.28
  39   2  17    1.77    1.44
  39   2  19    1.52    1.00
  39   3   0    2.91    1.70
  39   3   2    0.33    1.33
  39   3   4    1.04    1.45
  39   3   6   -1.26    1.91
  39   3   8    5.99    3.43
  39   3  10    2.00    1.78
  39   3  12    2.08    1.78
  39   3  14   -1.45    1.00
  39   3  16    0.10    0.90
  39   3  18    0.47    0.75
  39   4   1   -0.36    1.23
  39   4   3   -0.14    1.52
  39   4   5    2.59    1.21
  39   4   7   -0.38    1.22
  39   4   9   -0.69    1.07
  39   4  11    1.06    0.78
  39   4  13   -0.11    1.04
  39   4  15   -1.06    0.82
  39   4  17    3.25    1.26
  39   4  19    0.48    1.54
  39   5   0   -1.30    1.45
  39   5   2   -1.70    1.25
  39   5   4    1.99    1.38
  39   5   6    5.41    5.25
  39   5   8   -0.79    1.15
  39   5  10   -0.16    1.19
  39   5  12    0.51    1.14
  39   5  14    0.48    0.89
  39   5  16    0.99    0.77
  39   5  18   -1.45    1.04
  39   6   1    1.49    1.19
  39   6   3    1.27    1.38
  39   6   5   -0.90    0.92
  39   6   7    0.55    2.03
  39   6   9    0.48    1.26
  39   6  11    0.53    1.04
  39   6  13    1.19    0.93
  39   6  15    1.73    0.85
  39   6  17    1.11    1.18
  39   7   0   -1.36    1.29
  39   7   2    2.65    1.67
  39   7   4    0.66    1.43
  39   7   6    2.95    1.16
  39   7   8    3.93    1.88
  39   7  10    2.21    1.67
  39   7  12   -0.21    1.15
  39   7  14    8.63    8.94
  39   7  16    0.92    0.95
  39   7  18    2.66    2.91
  39   8   1    0.44    1.10
  39   8   3    1.91    2.04
  39   8   5    0.53    0.99
  39   8   7    2.99    1.99
  39   8   9    0.63    1.07
  39   8  11    0.60    1.16
  39   8  13   -0.97    1.11
  39   8  15    0.29    0.93
  39   8  17    2.00    2.23
  39   9   0    0.04    1.10
  39   9   2   -1.18    1.36
  39   9   4   -0.66    1.11
  39   9   6   -0.49    0.92
  39   9   8    0.10    1.30
  39   9  10    2.07    1.03
  39   9  12   -1.97    1.01
  39   9  14   -1.04    0.85
  39   9  16    0.66    0.73
  39  10   1   -2.03    1.12
  39  10   3    3.11    2.07
  39  10   5    0.36    1.04
  39  10   7    1.80    1.14
  39  10   9    1.08    1.32
  39  10  11    0.67    1.29
  39  10  13    0.45    1.11
  39  10  15   -1.10    1.11
  39  11   0   -0.23    0.99
  39  11   2   -2.55    0.95
  39  11   4   -0.64    1.03
  39  11   6    0.88    1.16
  39  11   8   -0.86    1.11
  39  11  10   -0.27    1.03
  39  11  12    0.52    1.11
  39  11  14   -1.25    1.47
  39  11  16    3.62    3.45
  39  12   1   -0.05    1.11
  39  12   3    1.81    1.36
  39  12   5    0.73    1.22
  39  12   7   -2.08    1.18
  39  12   9    2.26    1.37
  39  12  11   -0.58    1.06
  39  12  13    0.56    1.14
  39  12  15   -3.29    4.76
  39  13   0    0.11    1.33
  39  13   2    0.40    0.92
  39  13   4   -0.16    0.95
  39  13   6    0.11    0.86
  39  13   8   -0.90    1.04
  39  13  10    2.11    1.06
  39  13  12   -0.21    1.21
  39  13  14    2.55    0.99
  39  14   1    0.81    0.86
  39  14   3    0.18    1.04
  39  14   5    0.92    1.06
  39  14   7   -0.71    0.97
  39  14   9   -1.58    1.14
  39  14  11    1.36    1.01
  39  14  13   -1.32    1.10
  39  15   0   -0.37    0.92
  39  15   2   -0.32    0.78
  39  15   4    0.36    0.97
  39  15   6   -1.12    1.06
  39  15   8   -1.06    0.77
  39  15  10   -1.43    0.88
  39  15  12    0.84    1.03
  39  16   1    0.29    0.75
  39  16   3    0.70    0.75
  39  16   5   -0.07    1.06
  39  16   7    1.33    0.79
  39  16   9    0.15    1.10
  39  16  11   -2.41    1.32
  39  17   0    2.47    2.00
  39  17   2    5.43    1.71
  39  17   4    1.22    1.34
  39  17   6    2.93    1.44
  39  17   8   -1.67    1.14
  39  18   1   -0.40    0.66
  39  18   3    0.63    0.59
  39  18   5   -0.53    0.97
  39  18   7    2.93    3.63
  39  19   0   -0.30    0.77
  39  19   2   -1.01    1.12
  39  19   4    0.26    1.21
  40   0   0   -2.89    2.11
  40   1   1   -0.04    1.34
  40   1   3   -0.60    1.36
  40   1   5    0.26    1.14
  40   1   7    1.91    1.36
  40   1   9    3.12    0.99
  40   1  11    0.16    0.99
  40   1  13   -1.06    1.07
  40   1  15   -0.93    0.78
  40   1  17    5.55    1.97
  40   2   0    0.77    1.52
  40   2   2    5.52    3.33
  40   2   4    1.86    1.54
  40   2   6    3.99    2.66
  40   2   8   -0.47    0.89
  40   2  10   -1.33    1.22
  40   2  12    0.78    1.27
  40   2  14    0.78    1.04
  40   2  16    1.71    1.41
  40   3   1   -0.36    1.14
  40   3   3   -0.19    1.19
  40   3   5    3.93    2.73
  40   3   7   -0.04    1.15
  40   3   9   -1.54    1.36
  40   3  11    0.71    1.16
  40   3  13    1.62    2.48
  40   3  15    0.88    1.01
  40   4   0    2.01    2.60
  40   4   2   -1.08    1.26
  40   4   4    1.91    2.00
  40   4   6    0.52    0.93
  40   4   8   -1.41    1.10
  40   4  10    1.27    1.08
  40   4  12    1.10    0.90
  40   4  14   -1.45    1.41
  40   4  16    2.80    3.17
  40   5   1   -0.23    1.08
  40   5   3   -2.00    1.26
  40   5   5   -1.03    1.26
  40   5   7    1.26    1.23
  40   5   9   -0.25    1.14
  40   5  11    5.02    2.40
  40   5  13   -2.54    1.40
  40   5  15   -1.15    0.89
  40   6   0    1.44    0.99
  40   6   2    3.15    2.69
  40   6   4    0.37    1.21
  40   6   6   19.90    5.07
  40   6   8   -0.40    1.41
  40   6  10    4.58    3.19
  40   6  12    0.96    1.27
  40   6  14   -1.36    1.00
  40   6  16   -1.62    2.25
  40   7   1   -0.70    1.38
  40   7   3   -0.40    1.32
  40   7   5    0.25    1.58
  40   7   7   -1.19    1.43
  40   7   9    0.42    1.29
  40   7  11    1.71    2.65
  40   7  13   -0.66    1.00
  40   7  15    0.32    0.88
  40   8   0    0.74    1.30
  40   8   2   -0.60    1.19
  40   8   4    1.36    1.23
  40   8   6   -2.01    1.12
  40   8   8    0.22    1.25
  40   8  10    1.08    1.80
  40   8  12   -0.60    1.08
  40   8  14    0.25    1.06
  40   9   1    1.12    1.15
  40   9   3   -0.79    1.11
  40   9   5    3.51    1.60
  40   9   7    0.22    1.12
  40   9   9   -1.26    1.60
  40   9  11    0.47    1.69
  40   9  13   -1.00    1.52
  40   9  15    0.78    2.55
  40  10   0    1.38    1.11
  40  10   2   -1.33    1.27
  40  10   4    1.74    1.21
  40  10   6    6.80    3.45
  40  10   8    4.00    2.21
  40  10  10   -0.96    1.08
  40  10  12    1.27    0.93
  40  10  14    0.07    1.23
  40  11   1   -0.11    1.06
  40  11   3    0.41    0.77
  40  11   5    2.21    1.08
  40  11   7    0.19    1.10
  40  11   9    0.78    1.44
  40  11  11   -0.88    1.06
  40  11  13   -0.75    1.26
  40  12   0   -0.21    1.22
  40  12   2   -1.29    1.25
  40  12   4    0.58    1.15
  40  12   6    0.42    1.27
  40  12   8   -0.69    1.08
  40  12  10    0.40    1.25
  40  12  12    3.18    2.10
  40  13   1   -0.70    0.96
  40  13   3    0.58    1.01
  40  13   5    2.30    2.62
  40  13   7   -0.30    1.07
  40  13   9   -0.37    1.19
  40  13  11    3.06    1.44
  40  14   0    0.42    0.89
  40  14   2    0.22    1.01
  40  14   4    0.44    1.00
  40  14   6    0.25    0.97
  40  14   8    1.04    0.93
  40  14  10    0.74    4.26
  40  15   1    1.15    0.92
  40  15   3   -0.19    1.10
  40  15   5   -0.77    0.67
  40  15   7   -2.54    1.74
  40  16   0   12.57    7.22
  40  16   2    4.30    2.32
  40  16   4   -0.37    1.38
  40  16   6   -0.77    1.34
  40  17   1    0.53    1.52
  40  17   3   -3.77    1.18
  41   1   0    1.27    1.27
  41   1   2    0.81    1.19
  41   1   4    0.44    1.54
  41   1   6   -0.81    1.29
  41   1   8   -0.04    1.30
  41   1  10    0.44    1.60
  41   1  12   -0.37    1.01
  41   1  14    1.14    3.41
  41   2   1   -0.74    1.30
  41   2   3   -0.34    1.47
  41   2   5    1.41    1.32
  41   2   7    2.48    1.60
  41   2   9    1.62    1.12
  41   2  11    0.01    1.25
  41   2  13   -2.85    1.27
  41   3   0   -0.60    1.74
  41   3   2    0.25    1.32
  41   3   4   -0.04    1.16
  41   3   6   -2.17    1.25
  41   3   8    2.33    1.47
  41   3  10   -2.81    1.41
  41   3  12   -0.66    1.32
  41   3  14    0.22    1.16
  41   4   1   -0.12    1.10
  41   4   3   -1.32    1.16
  41   4   5    0.85    1.64
  41   4   7    1.38    1.18
  41   4   9    0.16    1.00
  41   4  11    1.47    1.29
  41   4  13   -1.33    1.26
  41   5   0   -2.30    1.11
  41   5   2   -0.81    1.21
  41   5   4    1.33    1.18
  41   5   6   -0.48    1.03
  41   5   8    0.93    1.19
  41   5  10    1.97    1.45
  41   5  12   -3.69    2.03
  41   5  14   -2.59    0.99
  41   6   1    0.75    1.19
  41   6   3    0.85    1.10
  41   6   5    0.19    1.80
  41   6   7    0.10    1.37
  41   6   9    0.11    1.16
  41   6  11    2.18    1.25
  41   6  13   -5.36    2.18
  41   7   0   -1.16    1.64
  41   7   2    6.32    3.41
  41   7   4    0.78    1.38
  41   7   6   -0.41    2.44
  41   7   8   -0.99    1.04
  41   7  10   -2.74    1.10
  41   7  12   -0.71    2.37
  41   8   1    0.05    1.15
  41   8   3    0.44    1.51
  41   8   5    0.75    1.32
  41   8   7    0.14    1.00
  41   8   9   -0.67    1.06
  41   8  11   -1.55    1.33
  41   9   0    0.25    1.45
  41   9   2   -0.40    1.51
  41   9   4   -2.60    1.29
  41   9   6    0.04    1.11
  41   9   8    0.21    1.07
  41   9  10   -0.79    1.56
  41  10   1    0.82    1.54
  41  10   3    0.74    1.00
  41  10   5    4.51    4.91
  41  10   7    0.82    1.30
  41  10   9   -0.22    2.77
  41  11   0    0.07    1.37
  41  11   2    3.02    3.43
  41  11   4   -0.15    1.30
  41  11   6    0.38    1.29
  41  11   8   -0.78    1.37
  41  12   1   -0.58    1.18
  41  12   3   -0.49    1.01
  41  12   5    0.00    0.73
  41  12   7   -0.74    1.25
  41  13   0    0.03    1.38
  41  13   2   -0.64    1.27
  41  13   4   -0.73    1.15
  41  13   6    3.59    2.78
  41  14   1   -2.10    1.27
  41  14   3   -2.91    2.23
  41  14   5   -2.75    0.63
  42   0   0   26.78   22.30
  42   1   1    0.48    1.44
  42   1   3    0.00    1.18
  42   1   5   -2.32    1.93
  42   1   7    1.01    1.58
  42   1   9   -0.08    1.33
  42   1  11   -0.90    1.18
  42   2   0    0.25    1.51
  42   2   2    1.78    2.14
  42   2   4   -0.22    1.45
  42   2   6   -3.18    1.89
  42   2   8    0.92    2.00
  42   2  10    2.49    1.54
  42   3   1   -0.92    1.59
  42   3   3    0.90    1.56
  42   3   5   -0.32    1.67
  42   3   7    0.34    1.03
  42   3   9   -3.45    1.49
  42   3  11    1.59    2.51
  42   4   0    1.88    3.29
  42   4   2    2.48    1.52
  42   4   4   -2.08    1.55
  42   4   6   -1.67    1.14
  42   4   8   -2.58    1.38
  42   4  10   -1.12    2.71
  42   5   1   -0.66    1.40
  42   5   3    0.73    1.32
  42   5   5    1.45    1.29
  42   5   7   -1.99    1.11
  42   5   9   -1.92    1.85
  42   6   0    1.48    1.36
  42   6   2    4.08    4.02
  42   6   4    1.47    1.26
  42   6   6    0.93    1.52
  42   6   8   -1.67    1.29
  42   6  10   -6.18    2.81
  42   7   1    1.41    1.19
  42   7   3   -0.52    1.25
  42   7   5    0.92    1.66
  42   7   7    1.59    1.18
  42   7   9    1.34    1.38
  42   8   0    4.13    2.22
  42   8   2   -1.81    1.26
  42   8   4    0.45    1.04
  42   8   6    1.06    2.04
  42   8   8    4.21    3.58
  42   9   1    0.64    1.12
  42   9   3    0.16    1.69
  42   9   5   -0.44    2.12
  42  10   0   -2.03    1.92
  42  10   2    0.52    1.04
  42  10   4   -1.86    2.26
  42  10   6   -0.66    1.99
  42  11   1   -0.73    2.52
  42  11   3    1.59    2.85
  43   1   0   -0.59    2.55
  43   1   2    0.38    1.45
  43   1   4   -0.82    1.37
  43   1   6    1.75    1.38
  43   2   1   -3.39    1.26
  43   2   3   -0.96    2.11
  43   2   5    0.75    2.12
  43   3   0    2.04    1.84
  43   3   2    0.63    1.77
  43   3   4   -1.86    2.01
  43   4   1   -0.18    2.19
  43   4   3   -1.27    1.93
  43   4   5    1.33    3.55
  43   5   0    1.11    3.44
  43   5   2    3.30    2.58
  43   5   4   -0.45    3.10
  43   5   6   -2.95    3.26
  43   6   1   -2.25    3.02
  43   7   0   -4.71    2.11
   0   0   0    0.00    0.00

_computing_structure_solution     'SHELXT 2018/2 (Sheldrick, 2018)'
;
_shelx_hkl_checksum   61145

_shelx_fab_file
;
    0    1    1   1155.94      0.00
    0    0    2   1648.36      0.00
    1    1    2   -460.74      0.00
    0    2    2   -257.77      0.00
    2    2    2   1828.56      0.00
    0    1    3    -98.04      0.00
    1    2    3     28.16      0.00
    0    3    3    264.00      0.00
    2    3    3    -50.67      0.00
    0    0    4   -597.24      0.00
    1    1    4    442.57      0.00
    1    3    4     21.67      0.00
    0    2    4   -511.21      0.00
    2    2    4   -291.76      0.00
    3    3    4      5.76      0.00
    0    4    4    201.80      0.00
    2    4    4    276.95      0.00
    4    4    4    -41.46      0.00
    0    1    5   -230.98      0.00
    1    2    5    228.97      0.00
    1    4    5      4.85      0.00
    2    3    5    104.63      0.00
    0    3    5     46.10      0.00
    3    4    5    140.40      0.00
    0    5    5    262.31      0.00
    2    5    5    -11.76      0.00
    4    5    5    -12.73      0.00
    0    0    6    -52.69      0.00
    1    1    6   -106.88      0.00
    1    3    6    -98.91      0.00
    1    5    6    -19.77      0.00
    0    2    6    137.27      0.00
    2    2    6   -305.26      0.00
    2    4    6     -4.90      0.00
    3    3    6    133.56      0.00
    3    5    6     54.97      0.00
    0    4    6   -365.42      0.00
    4    4    6     46.66      0.00
    5    5    6     97.19      0.00
    0    6    6   -260.69      0.00
    2    6    6   -119.26      0.00
    4    6    6     65.14      0.00
    6    6    6   -136.20      0.00
    0    1    7    200.26      0.00
    1    2    7    -96.86      0.00
    1    4    7     70.27      0.00
    1    6    7    -45.68      0.00
    2    3    7    -30.16      0.00
    2    5    7     84.74      0.00
    0    3    7   -130.67      0.00
    3    4    7    -46.32      0.00
    3    6    7    -73.71      0.00
    4    5    7     79.08      0.00
    0    5    7    -74.09      0.00
    5    6    7     39.65      0.00
    0    7    7    -18.29      0.00
    2    7    7     -0.76      0.00
    4    7    7    -18.23      0.00
    6    7    7     -4.03      0.00
    0    0    8   -189.49      0.00
    1    1    8    -76.97      0.00
    1    3    8     43.87      0.00
    1    5    8    108.94      0.00
    1    7    8     16.85      0.00
    0    2    8    104.76      0.00
    2    2    8     -3.58      0.00
    2    4    8    -14.59      0.00
    2    6    8     12.67      0.00
    3    3    8   -208.93      0.00
    3    5    8    -47.15      0.00
    3    7    8     16.74      0.00
    0    4    8     15.45      0.00
    4    4    8    -21.87      0.00
    4    6    8    136.89      0.00
    5    5    8    -31.55      0.00
    5    7    8    -61.27      0.00
    0    6    8   -188.73      0.00
    6    6    8     19.64      0.00
    7    7    8     45.18      0.00
    0    8    8    142.36      0.00
    2    8    8    -56.12      0.00
    4    8    8     57.91      0.00
    6    8    8    -64.11      0.00
    8    8    8      7.50      0.00
    0    1    9     92.64      0.00
    1    2    9    -74.68      0.00
    1    4    9    -95.46      0.00
    1    6    9     35.84      0.00
    1    8    9    -17.71      0.00
    2    3    9   -214.18      0.00
    2    5    9    -93.96      0.00
    2    7    9    -31.47      0.00
    0    3    9    151.35      0.00
    3    4    9    -36.16      0.00
    3    6    9     81.46      0.00
    3    8    9    -35.88      0.00
    4    5    9     26.78      0.00
    4    7    9     33.10      0.00
    0    5    9    115.29      0.00
    5    6    9    -12.05      0.00
    5    8    9     36.60      0.00
    6    7    9     18.93      0.00
    0    7    9     53.39      0.00
    7    8    9      8.79      0.00
    0    9    9     33.95      0.00
    2    9    9      8.59      0.00
    4    9    9    -18.57      0.00
    6    9    9     38.05      0.00
    8    9    9      8.43      0.00
    0    0   10     27.90      0.00
    1    1   10    -76.69      0.00
    1    3   10    -69.78      0.00
    1    5   10    -27.24      0.00
    1    7   10      1.16      0.00
    1    9   10     12.49      0.00
    0    2   10      2.70      0.00
    2    2   10    -13.38      0.00
    2    4   10    -47.60      0.00
    2    6   10     42.54      0.00
    2    8   10    -22.33      0.00
    3    3   10     47.04      0.00
    3    5   10     -2.69      0.00
    3    7   10     13.33      0.00
    3    9   10    -35.78      0.00
    0    4   10     66.90      0.00
    4    4   10    164.40      0.00
    4    6   10    -57.09      0.00
    4    8   10     49.79      0.00
    5    5   10     15.57      0.00
    5    7   10     36.23      0.00
    5    9   10    -11.54      0.00
    0    6   10    -32.40      0.00
    6    6   10    -87.23      0.00
    6    8   10     12.91      0.00
    7    7   10    -23.76      0.00
    7    9   10    -28.99      0.00
    0    8   10    -10.52      0.00
    8    8   10    -49.20      0.00
    9    9   10     15.04      0.00
    0   10   10     12.94      0.00
    2   10   10     34.88      0.00
    4   10   10     -2.22      0.00
    6   10   10     51.91      0.00
    8   10   10     12.96      0.00
   10   10   10     16.85      0.00
    0    1   11    -11.40      0.00
    1    2   11     36.83      0.00
    1    4   11      5.00      0.00
    1    6   11      9.58      0.00
    1    8   11     21.75      0.00
    1   10   11     -7.09      0.00
    2    3   11    -17.10      0.00
    2    5   11     22.81      0.00
    2    7   11     21.40      0.00
    2    9   11    -17.97      0.00
    0    3   11      9.54      0.00
    3    4   11      8.82      0.00
    3    6   11     45.96      0.00
    3    8   11    -12.27      0.00
    3   10   11      9.77      0.00
    4    5   11    -59.27      0.00
    4    7   11     23.11      0.00
    4    9   11     33.49      0.00
    0    5   11    -21.59      0.00
    5    6   11     -5.72      0.00
    5    8   11     19.06      0.00
    5   10   11    -23.18      0.00
    6    7   11     22.55      0.00
    6    9   11    -26.74      0.00
    0    7   11      7.71      0.00
    7    8   11      7.97      0.00
    7   10   11     19.95      0.00
    8    9   11    -19.32      0.00
    0    9   11     33.22      0.00
    9   10   11     -8.20      0.00
    0   11   11     55.39      0.00
    2   11   11    -18.90      0.00
    4   11   11    -25.18      0.00
    6   11   11     -0.71      0.00
    8   11   11     18.84      0.00
   10   11   11    -32.53      0.00
    0    0   12     16.85      0.00
    1    1   12    -12.87      0.00
    1    3   12      8.23      0.00
    1    5   12     65.62      0.00
    1    7   12     28.23      0.00
    1    9   12     12.74      0.00
    1   11   12      7.23      0.00
    0    2   12      3.60      0.00
    2    2   12     -5.99      0.00
    2    4   12     39.03      0.00
    2    6   12    -19.45      0.00
    2    8   12    -11.06      0.00
    2   10   12     -7.42      0.00
    3    3   12    -13.93      0.00
    3    5   12    -14.70      0.00
    3    7   12      1.38      0.00
    3    9   12     12.69      0.00
    3   11   12      6.25      0.00
    0    4   12     57.09      0.00
    4    4   12    -30.80      0.00
    4    6   12     11.01      0.00
    4    8   12     17.30      0.00
    4   10   12     46.58      0.00
    5    5   12    -10.29      0.00
    5    7   12      3.98      0.00
    5    9   12     -6.06      0.00
    5   11   12      7.49      0.00
    0    6   12      9.97      0.00
    6    6   12      2.29      0.00
    6    8   12    -30.18      0.00
    6   10   12      2.08      0.00
    7    7   12     23.64      0.00
    7    9   12      9.84      0.00
    7   11   12    -18.59      0.00
    0    8   12     29.28      0.00
    8    8   12     11.49      0.00
    8   10   12    -12.15      0.00
    9    9   12    -24.12      0.00
    9   11   12     80.65      0.00
    0   10   12     -3.75      0.00
   10   10   12    -52.85      0.00
   11   11   12    -29.85      0.00
    0   12   12     34.16      0.00
    2   12   12     -7.10      0.00
    4   12   12    -13.70      0.00
    6   12   12     -5.79      0.00
    8   12   12     12.83      0.00
   10   12   12    -21.28      0.00
   12   12   12    -42.46      0.00
    0    1   13    -32.71      0.00
    1    2   13     28.52      0.00
    1    4   13     22.70      0.00
    1    6   13     13.15      0.00
    1    8   13      5.59      0.00
    1   10   13      2.49      0.00
    1   12   13     -9.15      0.00
    2    3   13    -12.60      0.00
    2    5   13      6.81      0.00
    2    7   13     -3.67      0.00
    2    9   13     -1.74      0.00
    2   11   13     13.52      0.00
    0    3   13     56.46      0.00
    3    4   13      2.17      0.00
    3    6   13     -0.18      0.00
    3    8   13    -17.57      0.00
    3   10   13     -6.10      0.00
    3   12   13      5.25      0.00
    4    5   13     19.35      0.00
    4    7   13      9.88      0.00
    4    9   13     -3.69      0.00
    4   11   13      9.14      0.00
    0    5   13     -4.20      0.00
    5    6   13     -2.84      0.00
    5    8   13     -5.39      0.00
    5   10   13    -19.74      0.00
    5   12   13    -42.34      0.00
    6    7   13      7.03      0.00
    6    9   13      7.62      0.00
    6   11   13     24.71      0.00
    0    7   13     -6.46      0.00
    7    8   13     22.84      0.00
    7   10   13    -26.42      0.00
    7   12   13    -90.38      0.00
    8    9   13      1.14      0.00
    8   11   13     10.41      0.00
    0    9   13     23.15      0.00
    9   10   13     -3.41      0.00
    9   12   13    -42.63      0.00
   10   11   13     59.29      0.00
    0   11   13    -54.26      0.00
   11   12   13    -41.62      0.00
    0   13   13     19.63      0.00
    2   13   13     31.21      0.00
    4   13   13     -5.39      0.00
    6   13   13    -23.46      0.00
    8   13   13     12.13      0.00
   10   13   13     -8.83      0.00
   12   13   13     -0.40      0.00
    0    0   14    -82.51      0.00
    1    1   14     17.43      0.00
    1    3   14      4.75      0.00
    1    5   14     -8.30      0.00
    1    7   14     -8.93      0.00
    1    9   14     -6.21      0.00
    1   11   14     27.05      0.00
    1   13   14    108.29      0.00
    0    2   14    -10.80      0.00
    2    2   14    -61.96      0.00
    2    4   14     23.53      0.00
    2    6   14    -46.69      0.00
    2    8   14    -13.36      0.00
    2   10   14      9.82      0.00
    2   12   14    -18.55      0.00
    3    3   14     33.18      0.00
    3    5   14      6.23      0.00
    3    7   14      5.58      0.00
    3    9   14    -10.46      0.00
    3   11   14     -7.46      0.00
    3   13   14     50.74      0.00
    0    4   14    -62.65      0.00
    4    4   14    -25.84      0.00
    4    6   14     61.04      0.00
    4    8   14      3.46      0.00
    4   10   14    -11.56      0.00
    4   12   14    -34.29      0.00
    5    5   14    -42.24      0.00
    5    7   14     11.01      0.00
    5    9   14      0.48      0.00
    5   11   14    -39.23      0.00
    5   13   14     11.54      0.00
    0    6   14     27.23      0.00
    6    6   14    -31.21      0.00
    6    8   14     55.37      0.00
    6   10   14     48.10      0.00
    6   12   14      2.18      0.00
    7    7   14    -38.69      0.00
    7    9   14      2.02      0.00
    7   11   14    -98.90      0.00
    7   13   14     12.54      0.00
    0    8   14     -8.42      0.00
    8    8   14    -45.11      0.00
    8   10   14   -126.34      0.00
    8   12   14    -34.44      0.00
    9    9   14    -88.22      0.00
    9   11   14    -40.79      0.00
    9   13   14    -11.82      0.00
    0   10   14     51.15      0.00
   10   10   14    -39.80      0.00
   10   12   14     16.56      0.00
   11   11   14     -0.49      0.00
   11   13   14      5.96      0.00
    0   12   14      8.89      0.00
   12   12   14      8.18      0.00
   13   13   14     21.16      0.00
    0   14   14     50.53      0.00
    2   14   14     35.73      0.00
    4   14   14      5.57      0.00
    6   14   14    -11.80      0.00
    8   14   14     34.03      0.00
   10   14   14     -5.53      0.00
   12   14   14    -21.38      0.00
   14   14   14    -40.32      0.00
    0    1   15     42.61      0.00
    1    2   15    -29.48      0.00
    1    4   15      9.81      0.00
    1    6   15    -17.96      0.00
    1    8   15      8.14      0.00
    1   10   15    -40.98      0.00
    1   12   15    -81.44      0.00
    1   14   15     10.46      0.00
    2    3   15    -15.57      0.00
    2    5   15     14.26      0.00
    2    7   15     -7.58      0.00
    2    9   15     -6.47      0.00
    2   11   15     10.63      0.00
    2   13   15     -4.10      0.00
    0    3   15     12.94      0.00
    3    4   15      3.59      0.00
    3    6   15      9.93      0.00
    3    8   15      9.84      0.00
    3   10   15    -51.33      0.00
    3   12   15     21.13      0.00
    3   14   15     -6.08      0.00
    4    5   15    -31.32      0.00
    4    7   15     -7.33      0.00
    4    9   15     12.71      0.00
    4   11   15     49.16      0.00
    4   13   15     11.86      0.00
    0    5   15    -23.93      0.00
    5    6   15     22.02      0.00
    5    8   15     22.46      0.00
    5   10   15    -14.09      0.00
    5   12   15     49.72      0.00
    5   14   15     20.06      0.00
    6    7   15    -29.70      0.00
    6    9   15     59.05      0.00
    6   11   15     94.32      0.00
    6   13   15     -0.59      0.00
    0    7   15     12.13      0.00
    7    8   15     94.17      0.00
    7   10   15     45.95      0.00
    7   12   15     16.02      0.00
    7   14   15    -14.02      0.00
    8    9   15     82.53      0.00
    8   11   15     22.64      0.00
    8   13   15    -12.01      0.00
    0    9   15     19.06      0.00
    9   10   15      4.69      0.00
    9   12   15     -3.19      0.00
    9   14   15     11.07      0.00
   10   11   15      1.56      0.00
   10   13   15      4.21      0.00
    0   11   15    -50.04      0.00
   11   12   15    -11.07      0.00
   11   14   15     18.50      0.00
   12   13   15      3.47      0.00
    0   13   15    -19.63      0.00
   13   14   15     -7.88      0.00
    0   15   15     12.05      0.00
    2   15   15     -1.85      0.00
    4   15   15    -26.68      0.00
    6   15   15      1.15      0.00
    8   15   15     12.15      0.00
   10   15   15      3.86      0.00
   12   15   15     22.82      0.00
   14   15   15     -9.60      0.00
    0    0   16     98.51      0.00
    1    1   16    -29.41      0.00
    1    3   16    -14.62      0.00
    1    5   16     -9.88      0.00
    1    7   16      4.99      0.00
    1    9   16    -30.99      0.00
    1   11   16      1.73      0.00
    1   13   16     14.39      0.00
    1   15   16      1.33      0.00
    0    2   16     35.55      0.00
    2    2   16    -12.30      0.00
    2    4   16     20.13      0.00
    2    6   16    -35.51      0.00
    2    8   16      5.27      0.00
    2   10   16     28.20      0.00
    2   12   16      2.49      0.00
    2   14   16    -13.36      0.00
    3    3   16     25.14      0.00
    3    5   16      4.93      0.00
    3    7   16     18.36      0.00
    3    9   16     12.49      0.00
    3   11   16     44.80      0.00
    3   13   16     -1.13      0.00
    3   15   16     11.13      0.00
    0    4   16      1.47      0.00
    4    4   16    -18.79      0.00
    4    6   16    -12.42      0.00
    4    8   16    -34.59      0.00
    4   10   16    -31.62      0.00
    4   12   16      1.76      0.00
    4   14   16     -4.35      0.00
    5    5   16     39.25      0.00
    5    7   16     42.95      0.00
    5    9   16   -140.74      0.00
    5   11   16    -23.08      0.00
    5   13   16     -4.72      0.00
    5   15   16     -1.42      0.00
    0    6   16     23.77      0.00
    6    6   16    -12.19      0.00
    6    8   16     24.81      0.00
    6   10   16    -13.28      0.00
    6   12   16     14.36      0.00
    6   14   16     -8.31      0.00
    7    7   16    -48.38      0.00
    7    9   16    -29.79      0.00
    7   11   16      5.51      0.00
    7   13   16      1.68      0.00
    7   15   16     24.02      0.00
    0    8   16    -39.47      0.00
    8    8   16     53.99      0.00
    8   10   16      7.55      0.00
    8   12   16      7.65      0.00
    8   14   16     -7.50      0.00
    9    9   16     16.78      0.00
    9   11   16      8.05      0.00
    9   13   16     -0.76      0.00
    9   15   16      5.62      0.00
    0   10   16      4.77      0.00
   10   10   16     -6.25      0.00
   10   12   16     -6.10      0.00
   10   14   16     -6.44      0.00
   11   11   16      8.52      0.00
   11   13   16      4.67      0.00
   11   15   16      1.82      0.00
    0   12   16    -14.79      0.00
   12   12   16    -29.08      0.00
   12   14   16    -18.84      0.00
   13   13   16      1.30      0.00
   13   15   16    -11.52      0.00
    0   14   16    -28.77      0.00
   14   14   16     15.68      0.00
   15   15   16    -23.84      0.00
    0   16   16    -15.65      0.00
    2   16   16     -0.13      0.00
    4   16   16     10.35      0.00
    6   16   16    -19.67      0.00
    8   16   16     -0.21      0.00
   10   16   16      5.21      0.00
   12   16   16      3.81      0.00
   14   16   16     -8.54      0.00
   16   16   16      9.39      0.00
    0    1   17    -18.34      0.00
    1    2   17     12.11      0.00
    1    4   17    -25.87      0.00
    1    6   17     -3.99      0.00
    1    8   17    -36.32      0.00
    1   10   17    -17.15      0.00
    1   12   17    -23.24      0.00
    1   14   17      0.40      0.00
    1   16   17     15.89      0.00
    2    3   17    -34.07      0.00
    2    5   17    -21.53      0.00
    2    7   17     19.00      0.00
    2    9   17      6.20      0.00
    2   11   17     19.85      0.00
    2   13   17      2.49      0.00
    2   15   17    -17.21      0.00
    0    3   17     12.05      0.00
    3    4   17     14.24      0.00
    3    6   17     17.78      0.00
    3    8   17    145.61      0.00
    3   10   17    -26.98      0.00
    3   12   17    -11.94      0.00
    3   14   17      3.37      0.00
    3   16   17    -16.91      0.00
    4    5   17      9.07      0.00
    4    7   17     81.37      0.00
    4    9   17    -32.69      0.00
    4   11   17      4.93      0.00
    4   13   17     10.68      0.00
    4   15   17     12.50      0.00
    0    5   17     27.86      0.00
    5    6   17    -38.33      0.00
    5    8   17     41.18      0.00
    5   10   17    -20.75      0.00
    5   12   17    -13.03      0.00
    5   14   17     14.33      0.00
    5   16   17    -17.53      0.00
    6    7   17    -37.11      0.00
    6    9   17    -26.63      0.00
    6   11   17      3.35      0.00
    6   13   17     -7.93      0.00
    6   15   17     -0.46      0.00
    0    7   17    -26.64      0.00
    7    8   17    -34.76      0.00
    7   10   17     13.09      0.00
    7   12   17      3.22      0.00
    7   14   17    -14.87      0.00
    7   16   17     -6.80      0.00
    8    9   17     -7.00      0.00
    8   11   17     -4.05      0.00
    8   13   17     -1.41      0.00
    8   15   17      4.90      0.00
    0    9   17     37.51      0.00
    9   10   17     -0.89      0.00
    9   12   17     -2.24      0.00
    9   14   17     -6.50      0.00
    9   16   17     -4.36      0.00
   10   11   17     -3.77      0.00
   10   13   17      1.77      0.00
   10   15   17    -12.31      0.00
    0   11   17      9.54      0.00
   11   12   17      8.37      0.00
   11   14   17     18.00      0.00
   11   16   17      8.60      0.00
   12   13   17     -6.87      0.00
   12   15   17     -2.40      0.00
    0   13   17     21.05      0.00
   13   14   17      2.72      0.00
   13   16   17     -8.35      0.00
   14   15   17      1.48      0.00
    0   15   17     -4.85      0.00
   15   16   17      5.28      0.00
    0   17   17     27.18      0.00
    2   17   17      5.79      0.00
    4   17   17      2.30      0.00
    6   17   17    -17.03      0.00
    8   17   17     19.24      0.00
   10   17   17      7.55      0.00
   12   17   17      5.61      0.00
   14   17   17    -13.49      0.00
   16   17   17      8.87      0.00
    0    0   18     79.20      0.00
    1    1   18      7.16      0.00
    1    3   18    -40.81      0.00
    1    5   18     21.88      0.00
    1    7   18    -66.83      0.00
    1    9   18    -10.82      0.00
    1   11   18     16.88      0.00
    1   13   18    -20.37      0.00
    1   15   18    -16.16      0.00
    1   17   18      8.69      0.00
    0    2   18    -50.85      0.00
    2    2   18    -17.99      0.00
    2    4   18      9.38      0.00
    2    6   18    -81.73      0.00
    2    8   18    -55.21      0.00
    2   10   18    -21.81      0.00
    2   12   18     17.88      0.00
    2   14   18      3.64      0.00
    2   16   18     -2.74      0.00
    3    3   18     82.95      0.00
    3    5   18     85.54      0.00
    3    7   18    -18.18      0.00
    3    9   18      8.75      0.00
    3   11   18    -14.32      0.00
    3   13   18    -20.47      0.00
    3   15   18     18.22      0.00
    3   17   18      2.52      0.00
    0    4   18     38.49      0.00
    4    4   18     90.88      0.00
    4    6   18    -12.79      0.00
    4    8   18      8.18      0.00
    4   10   18     10.91      0.00
    4   12   18     -8.48      0.00
    4   14   18    -10.47      0.00
    4   16   18     23.24      0.00
    5    5   18    -72.61      0.00
    5    7   18    -16.31      0.00
    5    9   18     -8.89      0.00
    5   11   18      4.93      0.00
    5   13   18     23.95      0.00
    5   15   18     10.79      0.00
    5   17   18     -0.86      0.00
    0    6   18     64.61      0.00
    6    6   18     34.73      0.00
    6    8   18     19.20      0.00
    6   10   18    -22.99      0.00
    6   12   18      9.79      0.00
    6   14   18     -8.72      0.00
    6   16   18     -4.78      0.00
    7    7   18     -0.11      0.00
    7    9   18      6.80      0.00
    7   11   18      3.15      0.00
    7   13   18     -1.05      0.00
    7   15   18      4.57      0.00
    7   17   18      3.34      0.00
    0    8   18     46.46      0.00
    8    8   18     -5.42      0.00
    8   10   18      4.80      0.00
    8   12   18      9.19      0.00
    8   14   18      2.78      0.00
    8   16   18      6.41      0.00
    9    9   18     -4.28      0.00
    9   11   18      7.98      0.00
    9   13   18     -0.58      0.00
    9   15   18    -12.14      0.00
    9   17   18     -7.12      0.00
    0   10   18     18.87      0.00
   10   10   18     28.87      0.00
   10   12   18    -25.62      0.00
   10   14   18     -1.31      0.00
   10   16   18      6.89      0.00
   11   11   18     10.42      0.00
   11   13   18     -9.37      0.00
   11   15   18      6.50      0.00
   11   17   18      2.13      0.00
    0   12   18     40.98      0.00
   12   12   18     -6.27      0.00
   12   14   18     10.12      0.00
   12   16   18     26.78      0.00
   13   13   18      5.47      0.00
   13   15   18     -3.83      0.00
   13   17   18      5.25      0.00
    0   14   18     -6.59      0.00
   14   14   18     17.10      0.00
   14   16   18    -12.04      0.00
   15   15   18      8.63      0.00
   15   17   18     -5.50      0.00
    0   16   18    -12.02      0.00
   16   16   18     -5.23      0.00
   17   17   18    -12.40      0.00
    0   18   18    -25.69      0.00
    2   18   18    -18.58      0.00
    4   18   18     -5.51      0.00
    6   18   18    -12.72      0.00
    8   18   18      9.58      0.00
   10   18   18     -7.41      0.00
   12   18   18      6.54      0.00
   14   18   18      2.90      0.00
   16   18   18     -2.96      0.00
   18   18   18      1.25      0.00
    0    1   19    127.07      0.00
    1    2   19   -125.41      0.00
    1    4   19    -40.65      0.00
    1    6   19     23.70      0.00
    1    8   19    -26.12      0.00
    1   10   19      7.86      0.00
    1   12   19     -4.52      0.00
    1   14   19      0.03      0.00
    1   16   19     -4.72      0.00
    1   18   19    -10.24      0.00
    2    3   19      4.35      0.00
    2    5   19     11.18      0.00
    2    7   19     -5.93      0.00
    2    9   19    -21.15      0.00
    2   11   19      0.65      0.00
    2   13   19     15.65      0.00
    2   15   19    -12.34      0.00
    2   17   19      8.65      0.00
    0    3   19     -9.16      0.00
    3    4   19     14.30      0.00
    3    6   19    -11.01      0.00
    3    8   19      7.06      0.00
    3   10   19     12.27      0.00
    3   12   19     10.58      0.00
    3   14   19      5.19      0.00
    3   16   19     -4.09      0.00
    3   18   19     15.03      0.00
    4    5   19      1.86      0.00
    4    7   19     -0.22      0.00
    4    9   19      7.18      0.00
    4   11   19     -2.74      0.00
    4   13   19     -3.99      0.00
    4   15   19     -3.57      0.00
    4   17   19      7.89      0.00
    0    5   19    -50.60      0.00
    5    6   19     -0.14      0.00
    5    8   19     -7.53      0.00
    5   10   19     28.53      0.00
    5   12   19    -16.04      0.00
    5   14   19    -27.84      0.00
    5   16   19     26.20      0.00
    5   18   19     11.77      0.00
    6    7   19     -6.00      0.00
    6    9   19    -10.92      0.00
    6   11   19     -2.45      0.00
    6   13   19      5.29      0.00
    6   15   19    -10.36      0.00
    6   17   19     -2.24      0.00
    0    7   19     19.36      0.00
    7    8   19      1.15      0.00
    7   10   19      2.03      0.00
    7   12   19    -12.26      0.00
    7   14   19      8.81      0.00
    7   16   19     -7.90      0.00
    7   18   19    -21.20      0.00
    8    9   19     11.32      0.00
    8   11   19     14.52      0.00
    8   13   19    -10.60      0.00
    8   15   19      4.40      0.00
    8   17   19     -0.44      0.00
    0    9   19     27.43      0.00
    9   10   19     -9.43      0.00
    9   12   19    -10.47      0.00
    9   14   19      0.64      0.00
    9   16   19      4.65      0.00
    9   18   19     -3.86      0.00
   10   11   19     15.09      0.00
   10   13   19     -1.90      0.00
   10   15   19     -4.44      0.00
   10   17   19     -0.21      0.00
    0   11   19     -6.56      0.00
   11   12   19    -20.18      0.00
   11   14   19     -9.95      0.00
   11   16   19      1.34      0.00
   11   18   19      2.56      0.00
   12   13   19      0.40      0.00
   12   15   19     -6.00      0.00
   12   17   19     -3.85      0.00
    0   13   19    -16.45      0.00
   13   14   19     -5.59      0.00
   13   16   19     -9.28      0.00
   13   18   19      2.87      0.00
   14   15   19     -5.45      0.00
   14   17   19      0.30      0.00
    0   15   19     -0.90      0.00
   15   16   19     10.46      0.00
   15   18   19     -5.42      0.00
   16   17   19      2.22      0.00
    0   17   19     10.06      0.00
   17   18   19     -4.82      0.00
    0   19   19      9.90      0.00
    2   19   19      1.21      0.00
    4   19   19     17.73      0.00
    6   19   19     -5.84      0.00
    8   19   19      4.24      0.00
   10   19   19     -3.60      0.00
   12   19   19      5.70      0.00
   14   19   19     -6.62      0.00
   16   19   19      8.86      0.00
   18   19   19      2.28      0.00
    0    0   20     85.27      0.00
    1    1   20     -3.47      0.00
    1    3   20      3.05      0.00
    1    5   20     -9.60      0.00
    1    7   20      6.59      0.00
    1    9   20     -3.40      0.00
    1   11   20      5.82      0.00
    1   13   20     -0.32      0.00
    1   15   20      9.66      0.00
    1   17   20      7.74      0.00
    1   19   20     -0.83      0.00
    0    2   20    -30.79      0.00
    2    2   20    -31.28      0.00
    2    4   20     -5.16      0.00
    2    6   20    -10.58      0.00
    2    8   20      9.10      0.00
    2   10   20      4.10      0.00
    2   12   20    -24.50      0.00
    2   14   20     -3.53      0.00
    2   16   20    -18.60      0.00
    2   18   20      2.89      0.00
    3    3   20     -3.26      0.00
    3    5   20     21.09      0.00
    3    7   20     13.89      0.00
    3    9   20     -5.19      0.00
    3   11   20     16.48      0.00
    3   13   20      3.94      0.00
    3   15   20    -19.03      0.00
    3   17   20    -19.04      0.00
    3   19   20    -17.91      0.00
    0    4   20     45.00      0.00
    4    4   20    -28.62      0.00
    4    6   20     -8.03      0.00
    4    8   20     -3.22      0.00
    4   10   20     -8.48      0.00
    4   12   20      3.98      0.00
    4   14   20     14.44      0.00
    4   16   20     -5.43      0.00
    4   18   20      5.97      0.00
    5    5   20     25.97      0.00
    5    7   20     27.94      0.00
    5    9   20      5.06      0.00
    5   11   20     -5.50      0.00
    5   13   20      1.62      0.00
    5   15   20    -18.47      0.00
    5   17   20     -3.93      0.00
    5   19   20     -1.16      0.00
    0    6   20     -4.01      0.00
    6    6   20     23.28      0.00
    6    8   20    -10.19      0.00
    6   10   20     -6.49      0.00
    6   12   20      3.91      0.00
    6   14   20    -12.47      0.00
    6   16   20     -0.63      0.00
    6   18   20     -5.30      0.00
    7    7   20    -18.16      0.00
    7    9   20      4.31      0.00
    7   11   20     10.89      0.00
    7   13   20    -10.81      0.00
    7   15   20     -7.99      0.00
    7   17   20     -5.52      0.00
    7   19   20     -3.01      0.00
    0    8   20     -8.44      0.00
    8    8   20      5.61      0.00
    8   10   20      6.56      0.00
    8   12   20     16.40      0.00
    8   14   20     -2.34      0.00
    8   16   20     -5.91      0.00
    8   18   20      2.90      0.00
    9    9   20     -1.26      0.00
    9   11   20      5.35      0.00
    9   13   20      2.60      0.00
    9   15   20     -5.18      0.00
    9   17   20      1.20      0.00
    9   19   20     -1.38      0.00
    0   10   20     -4.23      0.00
   10   10   20     12.37      0.00
   10   12   20     -1.95      0.00
   10   14   20     -1.19      0.00
   10   16   20     -5.55      0.00
   10   18   20     13.87      0.00
   11   11   20     -0.09      0.00
   11   13   20      1.28      0.00
   11   15   20     10.00      0.00
   11   17   20     -1.78      0.00
   11   19   20      0.23      0.00
    0   12   20      8.69      0.00
   12   12   20     -7.95      0.00
   12   14   20      2.27      0.00
   12   16   20      3.85      0.00
   12   18   20      7.54      0.00
   13   13   20    -10.36      0.00
   13   15   20     -2.44      0.00
   13   17   20      6.51      0.00
   13   19   20      0.74      0.00
    0   14   20      4.17      0.00
   14   14   20     -0.96      0.00
   14   16   20     -8.67      0.00
   14   18   20      0.45      0.00
   15   15   20      9.37      0.00
   15   17   20    -14.17      0.00
   15   19   20     -4.00      0.00
    0   16   20     10.04      0.00
   16   16   20    -13.36      0.00
   16   18   20      9.89      0.00
   17   17   20     -0.01      0.00
   17   19   20      3.97      0.00
    0   18   20      8.33      0.00
   18   18   20     15.64      0.00
   19   19   20     16.60      0.00
    0   20   20    -11.04      0.00
    2   20   20    -29.36      0.00
    4   20   20      7.22      0.00
    6   20   20     -3.06      0.00
    8   20   20      3.68      0.00
   10   20   20     -5.54      0.00
   12   20   20     10.02      0.00
   14   20   20      7.60      0.00
   16   20   20     10.99      0.00
   18   20   20      0.25      0.00
   20   20   20     39.49      0.00
    0    1   21      0.95      0.00
    1    2   21      0.39      0.00
    1    4   21      3.48      0.00
    1    6   21      4.04      0.00
    1    8   21      2.40      0.00
    1   10   21     -5.87      0.00
    1   12   21      2.91      0.00
    1   14   21    -18.13      0.00
    1   16   21     -8.22      0.00
    1   18   21     -9.97      0.00
    1   20   21      4.47      0.00
    2    3   21    -10.64      0.00
    2    5   21     -8.86      0.00
    2    7   21    -12.46      0.00
    2    9   21      0.92      0.00
    2   11   21    -10.03      0.00
    2   13   21     -1.16      0.00
    2   15   21    -13.42      0.00
    2   17   21     -6.42      0.00
    2   19   21    -16.96      0.00
    0    3   21    -17.25      0.00
    3    4   21      0.77      0.00
    3    6   21     -7.43      0.00
    3    8   21     11.70      0.00
    3   10   21    -10.53      0.00
    3   12   21      0.12      0.00
    3   14   21     -1.61      0.00
    3   16   21     16.09      0.00
    3   18   21      7.22      0.00
    3   20   21     -8.59      0.00
    4    5   21    -10.02      0.00
    4    7   21     18.55      0.00
    4    9   21      1.49      0.00
    4   11   21     13.46      0.00
    4   13   21     14.88      0.00
    4   15   21     14.41      0.00
    4   17   21     -1.41      0.00
    4   19   21      3.97      0.00
    0    5   21     26.49      0.00
    5    6   21    -19.81      0.00
    5    8   21      7.80      0.00
    5   10   21     -8.27      0.00
    5   12   21     11.62      0.00
    5   14   21      5.61      0.00
    5   16   21     -0.19      0.00
    5   18   21     -1.97      0.00
    5   20   21     -6.53      0.00
    6    7   21     -5.90      0.00
    6    9   21      9.71      0.00
    6   11   21      6.30      0.00
    6   13   21     -5.39      0.00
    6   15   21      1.67      0.00
    6   17   21      1.33      0.00
    6   19   21     -7.52      0.00
    0    7   21     -3.02      0.00
    7    8   21     12.30      0.00
    7   10   21      3.62      0.00
    7   12   21    -19.74      0.00
    7   14   21     -3.03      0.00
    7   16   21     11.85      0.00
    7   18   21     -4.05      0.00
    7   20   21     -7.21      0.00
    8    9   21    -12.86      0.00
    8   11   21     -5.99      0.00
    8   13   21     -3.97      0.00
    8   15   21     15.14      0.00
    8   17   21    -12.01      0.00
    8   19   21     -0.12      0.00
    0    9   21    -13.06      0.00
    9   10   21      6.28      0.00
    9   12   21      1.96      0.00
    9   14   21      0.16      0.00
    9   16   21     -0.40      0.00
    9   18   21      2.75      0.00
    9   20   21     -2.60      0.00
   10   11   21     -2.68      0.00
   10   13   21     -0.92      0.00
   10   15   21     -3.03      0.00
   10   17   21      4.16      0.00
   10   19   21      2.12      0.00
    0   11   21      2.71      0.00
   11   12   21      2.16      0.00
   11   14   21      2.88      0.00
   11   16   21     -4.48      0.00
   11   18   21      5.24      0.00
   11   20   21     -2.09      0.00
   12   13   21     -3.13      0.00
   12   15   21     14.31      0.00
   12   17   21     -1.94      0.00
   12   19   21      5.27      0.00
    0   13   21      5.56      0.00
   13   14   21      2.35      0.00
   13   16   21      9.01      0.00
   13   18   21     -3.37      0.00
   13   20   21     -3.91      0.00
   14   15   21     -5.83      0.00
   14   17   21      3.80      0.00
   14   19   21     -0.43      0.00
    0   15   21     -3.88      0.00
   15   16   21      2.85      0.00
   15   18   21     -3.50      0.00
   15   20   21     -1.33      0.00
   16   17   21     -1.10      0.00
   16   19   21      0.63      0.00
    0   17   21      5.55      0.00
   17   18   21      5.22      0.00
   17   20   21     -4.83      0.00
   18   19   21      1.86      0.00
    0   19   21    -10.94      0.00
   19   20   21     -0.92      0.00
    0   21   21     -2.37      0.00
    2   21   21     -0.32      0.00
    4   21   21      2.89      0.00
    6   21   21    -13.87      0.00
    8   21   21      4.12      0.00
   10   21   21     -5.36      0.00
   12   21   21     -5.35      0.00
   14   21   21    -10.89      0.00
   16   21   21      1.86      0.00
   18   21   21     -3.80      0.00
   20   21   21     -0.57      0.00
    0    0   22    -27.87      0.00
    1    1   22     20.63      0.00
    1    3   22      5.78      0.00
    1    5   22    -10.99      0.00
    1    7   22      3.64      0.00
    1    9   22      9.16      0.00
    1   11   22      5.55      0.00
    1   13   22      4.26      0.00
    1   15   22     -3.21      0.00
    1   17   22      9.57      0.00
    1   19   22      3.88      0.00
    1   21   22      1.82      0.00
    0    2   22    -13.16      0.00
    2    2   22      2.66      0.00
    2    4   22      8.82      0.00
    2    6   22     10.80      0.00
    2    8   22    -16.53      0.00
    2   10   22     -2.26      0.00
    2   12   22      1.30      0.00
    2   14   22      5.57      0.00
    2   16   22    -22.02      0.00
    2   18   22     -1.70      0.00
    2   20   22     -2.81      0.00
    3    3   22     -7.30      0.00
    3    5   22    -10.58      0.00
    3    7   22     -4.66      0.00
    3    9   22     11.63      0.00
    3   11   22      2.89      0.00
    3   13   22     -2.00      0.00
    3   15   22      8.73      0.00
    3   17   22     -2.36      0.00
    3   19   22     -6.22      0.00
    3   21   22      1.86      0.00
    0    4   22    -12.06      0.00
    4    4   22     -5.56      0.00
    4    6   22     18.41      0.00
    4    8   22    -14.19      0.00
    4   10   22    -21.91      0.00
    4   12   22     -1.69      0.00
    4   14   22      1.77      0.00
    4   16   22     -2.45      0.00
    4   18   22      3.71      0.00
    4   20   22     13.73      0.00
    5    5   22    -11.53      0.00
    5    7   22      0.83      0.00
    5    9   22      0.37      0.00
    5   11   22     -7.82      0.00
    5   13   22     -4.87      0.00
    5   15   22     10.69      0.00
    5   17   22      2.90      0.00
    5   19   22     -1.99      0.00
    5   21   22      1.85      0.00
    0    6   22     11.94      0.00
    6    6   22     -3.06      0.00
    6    8   22     -0.08      0.00
    6   10   22      2.95      0.00
    6   12   22     10.87      0.00
    6   14   22     -3.82      0.00
    6   16   22    -14.04      0.00
    6   18   22     -3.87      0.00
    6   20   22      0.46      0.00
    7    7   22     10.79      0.00
    7    9   22      3.95      0.00
    7   11   22      1.57      0.00
    7   13   22    -10.47      0.00
    7   15   22      8.55      0.00
    7   17   22      0.01      0.00
    7   19   22     -6.68      0.00
    7   21   22     -1.38      0.00
    0    8   22      2.35      0.00
    8    8   22     -4.26      0.00
    8   10   22    -17.34      0.00
    8   12   22      4.59      0.00
    8   14   22     -8.45      0.00
    8   16   22      0.54      0.00
    8   18   22      3.67      0.00
    8   20   22      4.60      0.00
    9    9   22     -4.40      0.00
    9   11   22      5.25      0.00
    9   13   22     -7.81      0.00
    9   15   22      3.30      0.00
    9   17   22     -6.35      0.00
    9   19   22     -2.12      0.00
    9   21   22      0.59      0.00
    0   10   22     -7.87      0.00
   10   10   22    -12.24      0.00
   10   12   22     -5.14      0.00
   10   14   22      0.97      0.00
   10   16   22     -0.87      0.00
   10   18   22     -5.00      0.00
   10   20   22     -6.59      0.00
   11   11   22     -2.22      0.00
   11   13   22      3.92      0.00
   11   15   22     -4.28      0.00
   11   17   22      1.05      0.00
   11   19   22      0.98      0.00
   11   21   22     -5.33      0.00
    0   12   22     -1.19      0.00
   12   12   22      0.86      0.00
   12   14   22     11.62      0.00
   12   16   22     -6.90      0.00
   12   18   22     -6.05      0.00
   12   20   22      2.14      0.00
   13   13   22      4.73      0.00
   13   15   22      0.31      0.00
   13   17   22     -5.83      0.00
   13   19   22      4.15      0.00
   13   21   22     -1.99      0.00
    0   14   22      2.53      0.00
   14   14   22     -2.03      0.00
   14   16   22      5.11      0.00
   14   18   22     -8.53      0.00
   14   20   22      0.75      0.00
   15   15   22     -9.61      0.00
   15   17   22      2.62      0.00
   15   19   22      3.67      0.00
   15   21   22     -0.92      0.00
    0   16   22      8.41      0.00
   16   16   22     -9.99      0.00
   16   18   22    -10.58      0.00
   16   20   22      8.09      0.00
   17   17   22     10.42      0.00
   17   19   22    -10.38      0.00
   17   21   22      2.62      0.00
    0   18   22     13.48      0.00
   18   18   22      0.91      0.00
   18   20   22      6.97      0.00
   19   19   22     15.02      0.00
   19   21   22     -5.91      0.00
    0   20   22     -4.11      0.00
   20   20   22     -0.41      0.00
   21   21   22     -2.20      0.00
    0   22   22     -6.91      0.00
    2   22   22      6.05      0.00
    4   22   22     -6.19      0.00
    6   22   22     17.17      0.00
    8   22   22     13.18      0.00
   10   22   22      0.06      0.00
   12   22   22     10.57      0.00
   14   22   22     10.47      0.00
   16   22   22    -10.44      0.00
   18   22   22     14.22      0.00
   20   22   22    -12.89      0.00
   22   22   22     17.11      0.00
    0    1   23     -6.49      0.00
    1    2   23      1.04      0.00
    1    4   23      4.24      0.00
    1    6   23     -7.86      0.00
    1    8   23      0.66      0.00
    1   10   23     -4.45      0.00
    1   12   23      2.76      0.00
    1   14   23     12.04      0.00
    1   16   23      0.69      0.00
    1   18   23      1.92      0.00
    1   20   23     -9.61      0.00
    1   22   23      7.08      0.00
    2    3   23     -8.59      0.00
    2    5   23     -0.42      0.00
    2    7   23      3.41      0.00
    2    9   23    -11.68      0.00
    2   11   23      3.29      0.00
    2   13   23      4.29      0.00
    2   15   23     -2.07      0.00
    2   17   23    -24.45      0.00
    2   19   23      2.61      0.00
    2   21   23     -7.65      0.00
    0    3   23     11.80      0.00
    3    4   23     -9.68      0.00
    3    6   23     -3.47      0.00
    3    8   23     -2.65      0.00
    3   10   23     12.36      0.00
    3   12   23     -5.16      0.00
    3   14   23    -10.01      0.00
    3   16   23     -4.14      0.00
    3   18   23     -9.37      0.00
    3   20   23      9.30      0.00
    3   22   23      5.23      0.00
    4    5   23      1.48      0.00
    4    7   23      4.18      0.00
    4    9   23     -2.17      0.00
    4   11   23     10.11      0.00
    4   13   23      4.55      0.00
    4   15   23      5.52      0.00
    4   17   23     14.51      0.00
    4   19   23     -2.05      0.00
    4   21   23      0.67      0.00
    0    5   23    -15.14      0.00
    5    6   23     -2.04      0.00
    5    8   23     11.97      0.00
    5   10   23     -5.61      0.00
    5   12   23     -4.69      0.00
    5   14   23     17.54      0.00
    5   16   23     -3.84      0.00
    5   18   23      5.07      0.00
    5   20   23     -7.93      0.00
    5   22   23      0.22      0.00
    6    7   23    -13.11      0.00
    6    9   23      4.94      0.00
    6   11   23      0.36      0.00
    6   13   23     -7.33      0.00
    6   15   23     -5.25      0.00
    6   17   23    -10.71      0.00
    6   19   23      0.18      0.00
    6   21   23     -1.57      0.00
    0    7   23     -0.79      0.00
    7    8   23      6.34      0.00
    7   10   23      3.39      0.00
    7   12   23      8.10      0.00
    7   14   23     -4.94      0.00
    7   16   23     -3.72      0.00
    7   18   23      5.07      0.00
    7   20   23      0.53      0.00
    7   22   23     17.08      0.00
    8    9   23      2.88      0.00
    8   11   23      0.19      0.00
    8   13   23     -1.80      0.00
    8   15   23      1.59      0.00
    8   17   23     -1.67      0.00
    8   19   23      2.98      0.00
    8   21   23      0.71      0.00
    0    9   23     10.36      0.00
    9   10   23     10.00      0.00
    9   12   23     -9.56      0.00
    9   14   23     -7.60      0.00
    9   16   23     -2.81      0.00
    9   18   23     -2.94      0.00
    9   20   23     -1.36      0.00
    9   22   23    -12.80      0.00
   10   11   23     -0.23      0.00
   10   13   23      0.11      0.00
   10   15   23      2.15      0.00
   10   17   23    -10.94      0.00
   10   19   23     -0.59      0.00
   10   21   23      2.05      0.00
    0   11   23      3.72      0.00
   11   12   23     11.53      0.00
   11   14   23     -2.16      0.00
   11   16   23     -0.17      0.00
   11   18   23     -4.61      0.00
   11   20   23     -9.74      0.00
   11   22   23      1.19      0.00
   12   13   23     -7.78      0.00
   12   15   23     -4.01      0.00
   12   17   23      0.23      0.00
   12   19   23      4.89      0.00
   12   21   23     -2.12      0.00
    0   13   23     12.09      0.00
   13   14   23     -3.24      0.00
   13   16   23      3.35      0.00
   13   18   23     -7.75      0.00
   13   20   23    -13.25      0.00
   13   22   23      5.76      0.00
   14   15   23     -0.82      0.00
   14   17   23     -3.02      0.00
   14   19   23      6.25      0.00
   14   21   23     -5.93      0.00
    0   15   23      6.53      0.00
   15   16   23     -7.68      0.00
   15   18   23      7.75      0.00
   15   20   23      2.91      0.00
   15   22   23     -5.09      0.00
   16   17   23      2.50      0.00
   16   19   23      2.82      0.00
   16   21   23     -3.54      0.00
    0   17   23      2.58      0.00
   17   18   23      4.75      0.00
   17   20   23      0.23      0.00
   17   22   23      3.93      0.00
   18   19   23      0.79      0.00
   18   21   23     -7.53      0.00
    0   19   23      9.50      0.00
   19   20   23      4.02      0.00
   19   22   23     -1.23      0.00
   20   21   23     -0.50      0.00
    0   21   23     10.35      0.00
   21   22   23      8.97      0.00
    0   23   23     -0.42      0.00
    2   23   23     -9.57      0.00
    4   23   23     17.46      0.00
    6   23   23    -29.11      0.00
    8   23   23     -1.14      0.00
   10   23   23      6.00      0.00
   12   23   23      8.19      0.00
   14   23   23     -1.11      0.00
   16   23   23      8.68      0.00
   18   23   23      5.31      0.00
   20   23   23      0.07      0.00
   22   23   23      3.92      0.00
    0    0   24      9.03      0.00
    1    1   24     -6.05      0.00
    1    3   24     -8.52      0.00
    1    5   24      7.13      0.00
    1    7   24     -7.47      0.00
    1    9   24     -1.87      0.00
    1   11   24      4.58      0.00
    1   13   24     -3.74      0.00
    1   15   24     -7.50      0.00
    1   17   24      2.72      0.00
    1   19   24      5.05      0.00
    1   21   24      4.43      0.00
    1   23   24      4.22      0.00
    0    2   24     14.02      0.00
    2    2   24    -10.41      0.00
    2    4   24     -4.74      0.00
    2    6   24    -11.35      0.00
    2    8   24     16.57      0.00
    2   10   24     -9.21      0.00
    2   12   24      7.49      0.00
    2   14   24     -1.97      0.00
    2   16   24     -2.54      0.00
    2   18   24     -0.33      0.00
    2   20   24     -6.16      0.00
    2   22   24     -9.45      0.00
    3    3   24      7.30      0.00
    3    5   24      0.57      0.00
    3    7   24      0.37      0.00
    3    9   24    -15.85      0.00
    3   11   24     -7.68      0.00
    3   13   24     -2.97      0.00
    3   15   24      4.19      0.00
    3   17   24      4.11      0.00
    3   19   24      5.66      0.00
    3   21   24      4.16      0.00
    3   23   24     -1.26      0.00
    0    4   24     -5.31      0.00
    4    4   24     22.50      0.00
    4    6   24      5.09      0.00
    4    8   24      8.66      0.00
    4   10   24     11.10      0.00
    4   12   24     -0.36      0.00
    4   14   24      1.84      0.00
    4   16   24      5.94      0.00
    4   18   24     -4.89      0.00
    4   20   24      8.33      0.00
    4   22   24      4.58      0.00
    5    5   24    -22.22      0.00
    5    7   24      7.74      0.00
    5    9   24      0.31      0.00
    5   11   24      3.62      0.00
    5   13   24     -2.58      0.00
    5   15   24      5.68      0.00
    5   17   24      0.77      0.00
    5   19   24     -7.73      0.00
    5   21   24      5.48      0.00
    5   23   24      2.40      0.00
    0    6   24     28.88      0.00
    6    6   24     -1.27      0.00
    6    8   24      4.47      0.00
    6   10   24    -10.08      0.00
    6   12   24     -3.61      0.00
    6   14   24      6.51      0.00
    6   16   24    -17.85      0.00
    6   18   24     -1.71      0.00
    6   20   24     -1.64      0.00
    6   22   24     -5.31      0.00
    7    7   24     -7.49      0.00
    7    9   24     -1.62      0.00
    7   11   24      1.10      0.00
    7   13   24      5.95      0.00
    7   15   24     -4.70      0.00
    7   17   24      1.16      0.00
    7   19   24      5.76      0.00
    7   21   24      5.32      0.00
    7   23   24     -3.56      0.00
    0    8   24     18.72      0.00
    8    8   24    -18.32      0.00
    8   10   24     12.93      0.00
    8   12   24      7.78      0.00
    8   14   24      1.44      0.00
    8   16   24     -6.25      0.00
    8   18   24      2.32      0.00
    8   20   24     -0.82      0.00
    8   22   24      9.86      0.00
    9    9   24      1.70      0.00
    9   11   24     -2.74      0.00
    9   13   24     -7.33      0.00
    9   15   24      8.27      0.00
    9   17   24     -7.35      0.00
    9   19   24      2.22      0.00
    9   21   24     -1.84      0.00
    9   23   24     -5.26      0.00
    0   10   24     16.38      0.00
   10   10   24     -5.47      0.00
   10   12   24     -1.55      0.00
   10   14   24      8.50      0.00
   10   16   24      0.46      0.00
   10   18   24     -6.00      0.00
   10   20   24      1.24      0.00
   10   22   24    -11.92      0.00
   11   11   24      0.54      0.00
   11   13   24      1.11      0.00
   11   15   24      0.99      0.00
   11   17   24      7.31      0.00
   11   19   24      2.38      0.00
   11   21   24     -1.38      0.00
   11   23   24     -3.22      0.00
    0   12   24     14.74      0.00
   12   12   24      6.60      0.00
   12   14   24     -3.22      0.00
   12   16   24    -10.65      0.00
   12   18   24      4.41      0.00
   12   20   24      9.95      0.00
   12   22   24     -9.27      0.00
   13   13   24      0.87      0.00
   13   15   24      6.07      0.00
   13   17   24     -0.78      0.00
   13   19   24      2.90      0.00
   13   21   24     -3.33      0.00
   13   23   24      6.70      0.00
    0   14   24      8.15      0.00
   14   14   24      3.52      0.00
   14   16   24     -0.43      0.00
   14   18   24     -1.16      0.00
   14   20   24      2.06      0.00
   14   22   24     -2.72      0.00
   15   15   24      5.27      0.00
   15   17   24      2.56      0.00
   15   19   24      2.02      0.00
   15   21   24      4.37      0.00
   15   23   24      8.47      0.00
    0   16   24     -4.24      0.00
   16   16   24     -8.90      0.00
   16   18   24      2.58      0.00
   16   20   24     15.65      0.00
   16   22   24     -5.08      0.00
   17   17   24     -0.55      0.00
   17   19   24     -3.47      0.00
   17   21   24     -3.38      0.00
   17   23   24      2.43      0.00
    0   18   24     -3.76      0.00
   18   18   24      1.52      0.00
   18   20   24     -7.46      0.00
   18   22   24     -0.59      0.00
   19   19   24     -0.41      0.00
   19   21   24      9.47      0.00
   19   23   24     10.15      0.00
    0   20   24     -0.79      0.00
   20   20   24     -7.45      0.00
   20   22   24     -2.40      0.00
   21   21   24     -0.93      0.00
   21   23   24      5.98      0.00
    0   22   24     15.21      0.00
   22   22   24     -5.84      0.00
   23   23   24     11.19      0.00
    0   24   24     17.51      0.00
    2   24   24     12.98      0.00
    4   24   24     13.91      0.00
    6   24   24    -26.74      0.00
    8   24   24     -3.81      0.00
   10   24   24    -22.77      0.00
   12   24   24      9.28      0.00
   14   24   24     -9.07      0.00
   16   24   24    -11.37      0.00
   18   24   24     -6.51      0.00
   20   24   24    -11.20      0.00
   22   24   24     10.84      0.00
   24   24   24     -4.37      0.00
    0    1   25      2.89      0.00
    1    2   25     -7.95      0.00
    1    4   25     -3.16      0.00
    1    6   25     11.78      0.00
    1    8   25     -3.78      0.00
    1   10   25     12.78      0.00
    1   12   25    -30.05      0.00
    1   14   25      0.59      0.00
    1   16   25      4.77      0.00
    1   18   25     -6.49      0.00
    1   20   25      1.18      0.00
    1   22   25      4.01      0.00
    1   24   25     -6.83      0.00
    2    3   25      1.12      0.00
    2    5   25      8.17      0.00
    2    7   25      7.93      0.00
    2    9   25    -10.93      0.00
    2   11   25     -3.87      0.00
    2   13   25     -5.86      0.00
    2   15   25      5.39      0.00
    2   17   25     -8.11      0.00
    2   19   25      3.67      0.00
    2   21   25    -11.86      0.00
    2   23   25    -10.01      0.00
    0    3   25      0.53      0.00
    3    4   25      2.70      0.00
    3    6   25     -7.89      0.00
    3    8   25     -9.71      0.00
    3   10   25      6.83      0.00
    3   12   25     -1.66      0.00
    3   14   25     -6.30      0.00
    3   16   25     -2.25      0.00
    3   18   25      9.68      0.00
    3   20   25      0.00      0.00
    3   22   25      4.46      0.00
    3   24   25      9.67      0.00
    4    5   25     22.25      0.00
    4    7   25      3.80      0.00
    4    9   25      4.42      0.00
    4   11   25     -3.40      0.00
    4   13   25      6.96      0.00
    4   15   25    -12.13      0.00
    4   17   25      0.72      0.00
    4   19   25     -5.19      0.00
    4   21   25     -3.03      0.00
    4   23   25      7.35      0.00
    0    5   25      2.19      0.00
    5    6   25     -3.50      0.00
    5    8   25      3.42      0.00
    5   10   25      2.39      0.00
    5   12   25      1.88      0.00
    5   14   25     -0.90      0.00
    5   16   25     -5.84      0.00
    5   18   25      5.84      0.00
    5   20   25      0.72      0.00
    5   22   25     -3.78      0.00
    5   24   25      8.33      0.00
    6    7   25      7.20      0.00
    6    9   25     -0.32      0.00
    6   11   25      1.63      0.00
    6   13   25     -7.66      0.00
    6   15   25      4.91      0.00
    6   17   25     -0.99      0.00
    6   19   25      2.52      0.00
    6   21   25      3.42      0.00
    6   23   25     -2.99      0.00
    0    7   25     -3.11      0.00
    7    8   25     -5.60      0.00
    7   10   25     -5.74      0.00
    7   12   25      1.56      0.00
    7   14   25      8.77      0.00
    7   16   25      2.80      0.00
    7   18   25     -3.42      0.00
    7   20   25     -8.07      0.00
    7   22   25      1.23      0.00
    7   24   25      6.11      0.00
    8    9   25     -6.98      0.00
    8   11   25     -9.44      0.00
    8   13   25     -3.24      0.00
    8   15   25     -2.69      0.00
    8   17   25     10.14      0.00
    8   19   25     -1.37      0.00
    8   21   25     -5.12      0.00
    8   23   25      2.60      0.00
    0    9   25      1.68      0.00
    9   10   25      2.28      0.00
    9   12   25     -2.84      0.00
    9   14   25      1.27      0.00
    9   16   25      1.11      0.00
    9   18   25     -1.72      0.00
    9   20   25      4.27      0.00
    9   22   25    -14.08      0.00
    9   24   25     -6.30      0.00
   10   11   25     -2.62      0.00
   10   13   25     20.06      0.00
   10   15   25     10.32      0.00
   10   17   25    -12.09      0.00
   10   19   25     -5.89      0.00
   10   21   25      2.78      0.00
   10   23   25     11.75      0.00
    0   11   25    -11.94      0.00
   11   12   25     -6.87      0.00
   11   14   25      1.40      0.00
   11   16   25      0.25      0.00
   11   18   25      2.63      0.00
   11   20   25     -8.64      0.00
   11   22   25     -3.70      0.00
   11   24   25     -5.31      0.00
   12   13   25     -0.82      0.00
   12   15   25     -1.97      0.00
   12   17   25      0.66      0.00
   12   19   25     -2.01      0.00
   12   21   25      6.56      0.00
   12   23   25     -7.49      0.00
    0   13   25     14.29      0.00
   13   14   25     -7.71      0.00
   13   16   25     -2.11      0.00
   13   18   25     -4.88      0.00
   13   20   25     -6.90      0.00
   13   22   25     -4.96      0.00
   13   24   25      0.91      0.00
   14   15   25     12.25      0.00
   14   17   25     -2.23      0.00
   14   19   25    -12.70      0.00
   14   21   25      2.00      0.00
   14   23   25     -5.55      0.00
    0   15   25     -4.88      0.00
   15   16   25    -10.16      0.00
   15   18   25      4.24      0.00
   15   20   25     -6.12      0.00
   15   22   25     -3.64      0.00
   15   24   25      0.98      0.00
   16   17   25     11.74      0.00
   16   19   25     -4.57      0.00
   16   21   25    -10.54      0.00
   16   23   25      4.26      0.00
    0   17   25      1.33      0.00
   17   18   25     -6.18      0.00
   17   20   25      4.18      0.00
   17   22   25      3.13      0.00
   17   24   25      7.14      0.00
   18   19   25      6.51      0.00
   18   21   25     -0.06      0.00
   18   23   25     -0.61      0.00
    0   19   25      0.71      0.00
   19   20   25     -2.05      0.00
   19   22   25      4.04      0.00
   19   24   25      4.56      0.00
   20   21   25      0.06      0.00
   20   23   25      6.68      0.00
    0   21   25     12.21      0.00
   21   22   25      0.58      0.00
   21   24   25     -4.67      0.00
   22   23   25     -7.64      0.00
    0   23   25      2.24      0.00
   23   24   25     -6.45      0.00
    0   25   25     14.77      0.00
    2   25   25      1.40      0.00
    4   25   25     -5.69      0.00
    6   25   25      3.12      0.00
    8   25   25      2.19      0.00
   10   25   25      5.96      0.00
   12   25   25      4.00      0.00
   14   25   25      2.26      0.00
   16   25   25      0.90      0.00
   18   25   25     -8.38      0.00
   20   25   25     -4.37      0.00
   22   25   25    -19.01      0.00
   24   25   25     -1.88      0.00
    0    0   26     12.69      0.00
    1    1   26    -11.59      0.00
    1    3   26     -4.23      0.00
    1    5   26     -5.40      0.00
    1    7   26      2.68      0.00
    1    9   26     -5.18      0.00
    1   11   26     -6.76      0.00
    1   13   26     -5.79      0.00
    1   15   26      6.37      0.00
    1   17   26     -0.27      0.00
    1   19   26     -5.93      0.00
    1   21   26     -1.34      0.00
    1   23   26      7.24      0.00
    1   25   26     -1.28      0.00
    0    2   26      8.48      0.00
    2    2   26      4.38      0.00
    2    4   26    -11.83      0.00
    2    6   26    -19.39      0.00
    2    8   26      8.77      0.00
    2   10   26     -1.08      0.00
    2   12   26     11.11      0.00
    2   14   26     -5.65      0.00
    2   16   26     -5.03      0.00
    2   18   26      8.66      0.00
    2   20   26      1.45      0.00
    2   22   26    -11.50      0.00
    2   24   26     -2.12      0.00
    3    3   26     -9.63      0.00
    3    5   26      7.84      0.00
    3    7   26     -3.62      0.00
    3    9   26      0.51      0.00
    3   11   26     -3.28      0.00
    3   13   26     -2.81      0.00
    3   15   26     -5.54      0.00
    3   17   26     -4.32      0.00
    3   19   26      3.99      0.00
    3   21   26      3.94      0.00
    3   23   26     10.43      0.00
    3   25   26     -3.10      0.00
    0    4   26     18.71      0.00
    4    4   26      5.70      0.00
    4    6   26      2.46      0.00
    4    8   26      3.67      0.00
    4   10   26      4.14      0.00
    4   12   26      0.64      0.00
    4   14   26      2.87      0.00
    4   16   26      5.92      0.00
    4   18   26      8.09      0.00
    4   20   26     -4.43      0.00
    4   22   26      2.19      0.00
    4   24   26     -7.13      0.00
    5    5   26      1.32      0.00
    5    7   26    -13.45      0.00
    5    9   26      4.58      0.00
    5   11   26     -6.23      0.00
    5   13   26      3.41      0.00
    5   15   26     -2.61      0.00
    5   17   26      0.30      0.00
    5   19   26     -1.87      0.00
    5   21   26     -1.15      0.00
    5   23   26     -5.88      0.00
    5   25   26      4.28      0.00
    0    6   26     12.91      0.00
    6    6   26    -13.05      0.00
    6    8   26      0.96      0.00
    6   10   26    -18.81      0.00
    6   12   26     10.53      0.00
    6   14   26      4.25      0.00
    6   16   26      0.84      0.00
    6   18   26     -4.77      0.00
    6   20   26      5.85      0.00
    6   22   26     -6.92      0.00
    6   24   26     -1.86      0.00
    7    7   26      1.96      0.00
    7    9   26     -6.65      0.00
    7   11   26     -9.36      0.00
    7   13   26      1.60      0.00
    7   15   26      7.20      0.00
    7   17   26     -9.72      0.00
    7   19   26     -8.27      0.00
    7   21   26      2.01      0.00
    7   23   26     -1.52      0.00
    7   25   26     -4.24      0.00
    0    8   26     -3.12      0.00
    8    8   26     11.39      0.00
    8   10   26      0.26      0.00
    8   12   26      9.43      0.00
    8   14   26     19.15      0.00
    8   16   26      5.78      0.00
    8   18   26     -7.10      0.00
    8   20   26      8.47      0.00
    8   22   26     -1.09      0.00
    8   24   26     -0.05      0.00
    9    9   26     -1.08      0.00
    9   11   26      4.02      0.00
    9   13   26      7.41      0.00
    9   15   26     -1.71      0.00
    9   17   26      4.40      0.00
    9   19   26     -4.23      0.00
    9   21   26      1.04      0.00
    9   23   26      8.11      0.00
    9   25   26      1.87      0.00
    0   10   26     -7.98      0.00
   10   10   26    -16.10      0.00
   10   12   26      6.80      0.00
   10   14   26      4.56      0.00
   10   16   26      1.25      0.00
   10   18   26     12.57      0.00
   10   20   26      0.06      0.00
   10   22   26      8.39      0.00
   10   24   26      4.29      0.00
   11   11   26      6.06      0.00
   11   13   26     -1.68      0.00
   11   15   26      9.11      0.00
   11   17   26      1.84      0.00
   11   19   26     -0.60      0.00
   11   21   26      4.11      0.00
   11   23   26     -4.17      0.00
   11   25   26     -4.29      0.00
    0   12   26     -1.70      0.00
   12   12   26    -10.17      0.00
   12   14   26      2.31      0.00
   12   16   26      0.34      0.00
   12   18   26     14.35      0.00
   12   20   26     -8.41      0.00
   12   22   26     10.18      0.00
   12   24   26     -0.15      0.00
   13   13   26      7.92      0.00
   13   15   26      1.69      0.00
   13   17   26      9.35      0.00
   13   19   26     -2.89      0.00
   13   21   26     -5.66      0.00
   13   23   26      1.62      0.00
   13   25   26     -3.09      0.00
    0   14   26     15.50      0.00
   14   14   26     14.74      0.00
   14   16   26     -8.44      0.00
   14   18   26      7.89      0.00
   14   20   26     -1.98      0.00
   14   22   26      9.24      0.00
   14   24   26     -7.34      0.00
   15   15   26     10.28      0.00
   15   17   26     -3.87      0.00
   15   19   26      7.60      0.00
   15   21   26      4.27      0.00
   15   23   26      4.64      0.00
   15   25   26     -0.40      0.00
    0   16   26      1.88      0.00
   16   16   26      8.38      0.00
   16   18   26     -9.93      0.00
   16   20   26      6.89      0.00
   16   22   26      5.17      0.00
   16   24   26      2.35      0.00
   17   17   26     -2.54      0.00
   17   19   26      6.84      0.00
   17   21   26      6.54      0.00
   17   23   26      5.95      0.00
   17   25   26     -3.37      0.00
    0   18   26     -1.01      0.00
   18   18   26    -11.27      0.00
   18   20   26      8.08      0.00
   18   22   26     -5.50      0.00
   18   24   26      3.41      0.00
   19   19   26      1.53      0.00
   19   21   26      2.20      0.00
   19   23   26      5.26      0.00
   19   25   26     -3.30      0.00
    0   20   26     -3.12      0.00
   20   20   26    -19.35      0.00
   20   22   26     -3.91      0.00
   20   24   26    -14.16      0.00
   21   21   26      0.24      0.00
   21   23   26     -2.25      0.00
   21   25   26      6.26      0.00
    0   22   26     17.39      0.00
   22   22   26     -2.38      0.00
   22   24   26    -15.05      0.00
   23   23   26    -12.86      0.00
   23   25   26      5.83      0.00
    0   24   26    -17.22      0.00
   24   24   26     -2.66      0.00
    0   26   26    -20.57      0.00
    2   26   26      5.68      0.00
    4   26   26     -2.45      0.00
    6   26   26      4.28      0.00
    8   26   26     -3.49      0.00
   10   26   26     -0.47      0.00
   12   26   26     -3.69      0.00
   14   26   26      0.09      0.00
   16   26   26    -10.02      0.00
   18   26   26      2.47      0.00
   20   26   26     13.10      0.00
   22   26   26     -0.50      0.00
    0    1   27    -12.82      0.00
    1    2   27      5.18      0.00
    1    4   27      6.50      0.00
    1    6   27    -14.58      0.00
    1    8   27      4.14      0.00
    1   10   27     -5.79      0.00
    1   12   27     10.68      0.00
    1   14   27     -8.65      0.00
    1   16   27     -3.13      0.00
    1   18   27     -5.25      0.00
    1   20   27      3.40      0.00
    1   22   27     -1.14      0.00
    1   24   27      6.92      0.00
    1   26   27     -0.35      0.00
    2    3   27    -11.80      0.00
    2    5   27    -25.76      0.00
    2    7   27     -8.42      0.00
    2    9   27     -1.13      0.00
    2   11   27      0.83      0.00
    2   13   27    -11.01      0.00
    2   15   27      5.82      0.00
    2   17   27     -2.74      0.00
    2   19   27     -3.81      0.00
    2   21   27      5.27      0.00
    2   23   27     -3.70      0.00
    2   25   27    -12.32      0.00
    0    3   27      7.55      0.00
    3    4   27     10.99      0.00
    3    6   27      1.00      0.00
    3    8   27      7.50      0.00
    3   10   27      0.15      0.00
    3   12   27      4.49      0.00
    3   14   27      1.75      0.00
    3   16   27     -3.42      0.00
    3   18   27     -4.16      0.00
    3   20   27     -5.24      0.00
    3   22   27     -3.19      0.00
    3   24   27     11.40      0.00
    3   26   27      2.87      0.00
    4    5   27     16.07      0.00
    4    7   27      7.27      0.00
    4    9   27      1.82      0.00
    4   11   27      2.69      0.00
    4   13   27     -0.22      0.00
    4   15   27     -2.17      0.00
    4   17   27      1.53      0.00
    4   19   27     -1.39      0.00
    4   21   27      0.61      0.00
    4   23   27     -0.46      0.00
    4   25   27     -1.44      0.00
    0    5   27      5.26      0.00
    5    6   27     -6.20      0.00
    5    8   27     -2.43      0.00
    5   10   27      0.27      0.00
    5   12   27      0.14      0.00
    5   14   27     -2.28      0.00
    5   16   27      0.80      0.00
    5   18   27    -12.08      0.00
    5   20   27      6.21      0.00
    5   22   27     -3.35      0.00
    5   24   27     -2.12      0.00
    5   26   27     -0.34      0.00
    6    7   27     -5.22      0.00
    6    9   27     -5.27      0.00
    6   11   27      7.90      0.00
    6   13   27      2.17      0.00
    6   15   27     -0.76      0.00
    6   17   27      9.52      0.00
    6   19   27     -3.23      0.00
    6   21   27      0.11      0.00
    6   23   27      2.64      0.00
    6   25   27     -0.19      0.00
    0    7   27     10.91      0.00
    7    8   27      3.58      0.00
    7   10   27     -5.08      0.00
    7   12   27     -9.66      0.00
    7   14   27     -7.53      0.00
    7   16   27      6.03      0.00
    7   18   27      0.69      0.00
    7   20   27     -1.38      0.00
    7   22   27     -8.79      0.00
    7   24   27      3.15      0.00
    7   26   27      2.43      0.00
    8    9   27      1.52      0.00
    8   11   27     -2.04      0.00
    8   13   27     -8.08      0.00
    8   15   27      4.63      0.00
    8   17   27    -11.41      0.00
    8   19   27     -3.00      0.00
    8   21   27      3.47      0.00
    8   23   27     -7.41      0.00
    8   25   27      2.82      0.00
    0    9   27     -2.63      0.00
    9   10   27      0.60      0.00
    9   12   27      5.05      0.00
    9   14   27     -0.23      0.00
    9   16   27      0.25      0.00
    9   18   27     -5.94      0.00
    9   20   27      1.03      0.00
    9   22   27      0.69      0.00
    9   24   27     -1.24      0.00
    9   26   27     -0.94      0.00
   10   11   27      2.07      0.00
   10   13   27     -1.10      0.00
   10   15   27     -3.45      0.00
   10   17   27      1.21      0.00
   10   19   27     -4.10      0.00
   10   21   27    -13.56      0.00
   10   23   27     -0.27      0.00
   10   25   27      0.84      0.00
    0   11   27      7.10      0.00
   11   12   27      0.54      0.00
   11   14   27      2.91      0.00
   11   16   27     -4.97      0.00
   11   18   27      2.29      0.00
   11   20   27     -6.20      0.00
   11   22   27      6.28      0.00
   11   24   27     -5.32      0.00
   11   26   27      2.97      0.00
   12   13   27      1.48      0.00
   12   15   27      5.76      0.00
   12   17   27      2.17      0.00
   12   19   27      4.44      0.00
   12   21   27      0.55      0.00
   12   23   27      0.21      0.00
   12   25   27     -1.61      0.00
    0   13   27     13.18      0.00
   13   14   27     -3.86      0.00
   13   16   27      2.20      0.00
   13   18   27     10.07      0.00
   13   20   27      8.40      0.00
   13   22   27     -3.20      0.00
   13   24   27      5.90      0.00
   13   26   27     -2.16      0.00
   14   15   27     -0.31      0.00
   14   17   27     -3.49      0.00
   14   19   27     -3.20      0.00
   14   21   27     -4.11      0.00
   14   23   27     -1.02      0.00
   14   25   27     -1.98      0.00
    0   15   27     -0.17      0.00
   15   16   27     -3.75      0.00
   15   18   27      8.29      0.00
   15   20   27      1.11      0.00
   15   22   27      7.17      0.00
   15   24   27     -4.43      0.00
   15   26   27      1.63      0.00
   16   17   27      5.46      0.00
   16   19   27    -14.04      0.00
   16   21   27     -0.54      0.00
   16   23   27     -0.58      0.00
   16   25   27     -5.18      0.00
    0   17   27     -5.67      0.00
   17   18   27     -3.92      0.00
   17   20   27     -3.93      0.00
   17   22   27     -5.48      0.00
   17   24   27     -1.72      0.00
   17   26   27     -1.13      0.00
   18   19   27     17.01      0.00
   18   21   27      9.44      0.00
   18   23   27     -2.72      0.00
   18   25   27      1.00      0.00
    0   19   27      1.45      0.00
   19   20   27      2.65      0.00
   19   22   27     -1.98      0.00
   19   24   27      3.56      0.00
   19   26   27      6.43      0.00
   20   21   27     -6.46      0.00
   20   23   27      6.51      0.00
   20   25   27      1.97      0.00
    0   21   27     -3.81      0.00
   21   22   27     -3.26      0.00
   21   24   27     -5.26      0.00
   21   26   27      0.52      0.00
   22   23   27     -5.03      0.00
   22   25   27      2.90      0.00
    0   23   27     26.81      0.00
   23   24   27      2.87      0.00
    0   25   27     16.38      0.00
    0   27   27     -6.69      0.00
    2   27   27     -2.86      0.00
    4   27   27     -1.88      0.00
    6   27   27      1.52      0.00
    8   27   27     -1.61      0.00
   10   27   27      2.35      0.00
   12   27   27    -32.18      0.00
   14   27   27      1.88      0.00
   16   27   27     10.80      0.00
   18   27   27     -4.83      0.00
   20   27   27      4.83      0.00
    0    0   28     13.31      0.00
    1    1   28     28.39      0.00
    1    3   28     13.88      0.00
    1    5   28      1.00      0.00
    1    7   28     -2.24      0.00
    1    9   28      3.81      0.00
    1   11   28     -1.51      0.00
    1   13   28     -7.47      0.00
    1   15   28     -1.75      0.00
    1   17   28      2.70      0.00
    1   19   28      6.13      0.00
    1   21   28     -2.12      0.00
    1   23   28     -9.29      0.00
    1   25   28      4.73      0.00
    1   27   28     -5.91      0.00
    0    2   28     -3.72      0.00
    2    2   28     -9.24      0.00
    2    4   28      3.68      0.00
    2    6   28     11.35      0.00
    2    8   28      2.29      0.00
    2   10   28      0.92      0.00
    2   12   28     -3.13      0.00
    2   14   28      7.81      0.00
    2   16   28     -1.14      0.00
    2   18   28     -0.81      0.00
    2   20   28      4.50      0.00
    2   22   28      8.43      0.00
    2   24   28     -3.64      0.00
    2   26   28    -13.20      0.00
    3    3   28     10.53      0.00
    3    5   28     -6.46      0.00
    3    7   28      3.43      0.00
    3    9   28     -2.42      0.00
    3   11   28      3.54      0.00
    3   13   28     -3.57      0.00
    3   15   28      6.79      0.00
    3   17   28      4.41      0.00
    3   19   28      5.42      0.00
    3   21   28     -0.25      0.00
    3   23   28     -1.95      0.00
    3   25   28      7.03      0.00
    3   27   28      3.47      0.00
    0    4   28      5.20      0.00
    4    4   28     17.40      0.00
    4    6   28     -0.36      0.00
    4    8   28     10.68      0.00
    4   10   28    -11.50      0.00
    4   12   28      0.15      0.00
    4   14   28      2.67      0.00
    4   16   28     -1.10      0.00
    4   18   28      4.87      0.00
    4   20   28     17.72      0.00
    4   22   28      6.30      0.00
    4   24   28     -8.35      0.00
    4   26   28      9.94      0.00
    5    5   28     -8.33      0.00
    5    7   28     -5.73      0.00
    5    9   28      7.13      0.00
    5   11   28      0.14      0.00
    5   13   28      3.87      0.00
    5   15   28     -1.94      0.00
    5   17   28     12.46      0.00
    5   19   28      1.79      0.00
    5   21   28     12.32      0.00
    5   23   28     -5.78      0.00
    5   25   28     -1.20      0.00
    5   27   28     -7.97      0.00
    0    6   28    -12.81      0.00
    6    6   28     15.81      0.00
    6    8   28      2.14      0.00
    6   10   28    -10.90      0.00
    6   12   28     -5.97      0.00
    6   14   28      1.03      0.00
    6   16   28     -8.19      0.00
    6   18   28     -0.70      0.00
    6   20   28     -1.69      0.00
    6   22   28      5.00      0.00
    6   24   28     -3.42      0.00
    6   26   28     -5.58      0.00
    7    7   28     -7.18      0.00
    7    9   28     -5.15      0.00
    7   11   28     11.32      0.00
    7   13   28      0.36      0.00
    7   15   28     -4.14      0.00
    7   17   28     -0.41      0.00
    7   19   28      0.11      0.00
    7   21   28     -9.53      0.00
    7   23   28      3.71      0.00
    7   25   28     -6.19      0.00
    7   27   28     -2.52      0.00
    0    8   28      3.66      0.00
    8    8   28     -1.05      0.00
    8   10   28     -0.18      0.00
    8   12   28     -3.27      0.00
    8   14   28      1.15      0.00
    8   16   28     -8.81      0.00
    8   18   28      6.56      0.00
    8   20   28     -2.63      0.00
    8   22   28      3.39      0.00
    8   24   28     10.79      0.00
    8   26   28     -1.61      0.00
    9    9   28     11.52      0.00
    9   11   28     -2.90      0.00
    9   13   28     -2.91      0.00
    9   15   28     -3.69      0.00
    9   17   28      1.03      0.00
    9   19   28      3.87      0.00
    9   21   28     -0.59      0.00
    9   23   28     -2.20      0.00
    9   25   28     -0.84      0.00
    9   27   28     -4.77      0.00
    0   10   28     -4.26      0.00
   10   10   28      5.99      0.00
   10   12   28     -1.73      0.00
   10   14   28      7.19      0.00
   10   16   28      5.93      0.00
   10   18   28      8.48      0.00
   10   20   28      4.20      0.00
   10   22   28      1.51      0.00
   10   24   28      3.74      0.00
   10   26   28     -0.88      0.00
   11   11   28      7.97      0.00
   11   13   28     -9.82      0.00
   11   15   28      6.27      0.00
   11   17   28     -7.76      0.00
   11   19   28      6.29      0.00
   11   21   28     -1.01      0.00
   11   23   28     -5.37      0.00
   11   25   28     -2.15      0.00
   11   27   28      0.46      0.00
    0   12   28     -8.60      0.00
   12   12   28     -1.88      0.00
   12   14   28      5.30      0.00
   12   16   28      0.84      0.00
   12   18   28     -5.81      0.00
   12   20   28      1.88      0.00
   12   22   28     -0.61      0.00
   12   24   28      4.20      0.00
   12   26   28      3.16      0.00
   13   13   28     12.45      0.00
   13   15   28     -9.73      0.00
   13   17   28     10.62      0.00
   13   19   28     -1.38      0.00
   13   21   28      5.28      0.00
   13   23   28     -0.61      0.00
   13   25   28      0.32      0.00
   13   27   28     -6.12      0.00
    0   14   28     -5.13      0.00
   14   14   28      4.28      0.00
   14   16   28     -2.14      0.00
   14   18   28      2.08      0.00
   14   20   28      3.65      0.00
   14   22   28      2.60      0.00
   14   24   28     11.26      0.00
   14   26   28      6.38      0.00
   15   15   28      8.97      0.00
   15   17   28     -2.34      0.00
   15   19   28      1.18      0.00
   15   21   28      5.13      0.00
   15   23   28      3.00      0.00
   15   25   28      4.10      0.00
   15   27   28      1.61      0.00
    0   16   28      9.61      0.00
   16   16   28      1.34      0.00
   16   18   28     -3.52      0.00
   16   20   28      3.17      0.00
   16   22   28      5.21      0.00
   16   24   28      5.81      0.00
   16   26   28     -2.73      0.00
   17   17   28      8.55      0.00
   17   19   28     -7.04      0.00
   17   21   28      5.11      0.00
   17   23   28     -8.44      0.00
   17   25   28     -6.21      0.00
   17   27   28     -1.97      0.00
    0   18   28    -12.96      0.00
   18   18   28     -5.78      0.00
   18   20   28      0.20      0.00
   18   22   28     -2.56      0.00
   18   24   28     -0.74      0.00
   18   26   28     -3.90      0.00
   19   19   28     -1.72      0.00
   19   21   28    -13.16      0.00
   19   23   28      1.92      0.00
   19   25   28      2.55      0.00
   19   27   28     -8.07      0.00
    0   20   28     -7.01      0.00
   20   20   28    -18.09      0.00
   20   22   28     -2.19      0.00
   20   24   28     10.45      0.00
   20   26   28     -2.99      0.00
   21   21   28    -10.05      0.00
   21   23   28     -2.12      0.00
   21   25   28     -7.44      0.00
    0   22   28     25.55      0.00
   22   22   28      8.85      0.00
   22   24   28     -4.40      0.00
   23   23   28    -13.01      0.00
    0   24   28     -9.99      0.00
    0   26   28     14.12      0.00
    0   28   28      9.11      0.00
    2   28   28    -15.81      0.00
    4   28   28     29.17      0.00
    6   28   28      4.38      0.00
    8   28   28     10.61      0.00
   10   28   28     -0.58      0.00
   12   28   28    -26.59      0.00
   14   28   28      9.78      0.00
   16   28   28     -2.48      0.00
   18   28   28    -12.78      0.00
    0    1   29      7.73      0.00
    1    2   29     -9.30      0.00
    1    4   29      9.67      0.00
    1    6   29    -11.25      0.00
    1    8   29     -1.34      0.00
    1   10   29     -7.60      0.00
    1   12   29     10.52      0.00
    1   14   29      1.48      0.00
    1   16   29     -0.46      0.00
    1   18   29     -2.19      0.00
    1   20   29     -1.23      0.00
    1   22   29      2.22      0.00
    1   24   29     -2.22      0.00
    1   26   29      5.29      0.00
    1   28   29     -1.51      0.00
    2    3   29     -6.58      0.00
    2    5   29      9.27      0.00
    2    7   29    -11.98      0.00
    2    9   29      2.95      0.00
    2   11   29      0.57      0.00
    2   13   29     -1.11      0.00
    2   15   29     -3.60      0.00
    2   17   29     10.55      0.00
    2   19   29    -10.98      0.00
    2   21   29     -2.56      0.00
    2   23   29      2.92      0.00
    2   25   29      1.73      0.00
    2   27   29     -0.60      0.00
    0    3   29     -1.48      0.00
    3    4   29      8.15      0.00
    3    6   29     -5.51      0.00
    3    8   29     -3.61      0.00
    3   10   29     -9.84      0.00
    3   12   29      7.51      0.00
    3   14   29      3.44      0.00
    3   16   29      7.67      0.00
    3   18   29     -4.10      0.00
    3   20   29     -2.96      0.00
    3   22   29    -10.67      0.00
    3   24   29    -17.53      0.00
    3   26   29     -7.37      0.00
    3   28   29     -3.28      0.00
    4    5   29     15.99      0.00
    4    7   29      6.57      0.00
    4    9   29     -7.88      0.00
    4   11   29      9.53      0.00
    4   13   29      1.68      0.00
    4   15   29     -0.43      0.00
    4   17   29     -1.72      0.00
    4   19   29      1.42      0.00
    4   21   29      6.58      0.00
    4   23   29      0.32      0.00
    4   25   29     -6.86      0.00
    4   27   29     -6.01      0.00
    0    5   29      7.04      0.00
    5    6   29      9.71      0.00
    5    8   29      2.01      0.00
    5   10   29     -0.36      0.00
    5   12   29     -0.12      0.00
    5   14   29     -3.93      0.00
    5   16   29      0.24      0.00
    5   18   29      2.13      0.00
    5   20   29     -5.75      0.00
    5   22   29      6.12      0.00
    5   24   29     -3.55      0.00
    5   26   29      2.39      0.00
    5   28   29      5.80      0.00
    6    7   29      4.46      0.00
    6    9   29     -0.68      0.00
    6   11   29     -1.46      0.00
    6   13   29      0.81      0.00
    6   15   29     -7.30      0.00
    6   17   29     -1.74      0.00
    6   19   29     -3.97      0.00
    6   21   29      2.68      0.00
    6   23   29      4.46      0.00
    6   25   29      4.09      0.00
    6   27   29     -2.88      0.00
    0    7   29      9.65      0.00
    7    8   29     -5.54      0.00
    7   10   29     -0.79      0.00
    7   12   29      0.99      0.00
    7   14   29     -9.06      0.00
    7   16   29     -0.49      0.00
    7   18   29     12.94      0.00
    7   20   29     -0.89      0.00
    7   22   29     -1.72      0.00
    7   24   29     -5.35      0.00
    7   26   29      2.10      0.00
    7   28   29     -4.11      0.00
    8    9   29     -5.66      0.00
    8   11   29      6.35      0.00
    8   13   29     -2.86      0.00
    8   15   29      4.51      0.00
    8   17   29     -5.24      0.00
    8   19   29     -1.36      0.00
    8   21   29      1.01      0.00
    8   23   29      7.67      0.00
    8   25   29     -3.19      0.00
    8   27   29    -11.23      0.00
    0    9   29      1.02      0.00
    9   10   29      2.00      0.00
    9   12   29     -5.93      0.00
    9   14   29      9.92      0.00
    9   16   29      0.37      0.00
    9   18   29      1.05      0.00
    9   20   29     -5.95      0.00
    9   22   29      2.05      0.00
    9   24   29      5.77      0.00
    9   26   29      2.14      0.00
    9   28   29     -2.19      0.00
   10   11   29      2.01      0.00
   10   13   29      1.42      0.00
   10   15   29     -5.58      0.00
   10   17   29      3.33      0.00
   10   19   29     -5.48      0.00
   10   21   29     -2.19      0.00
   10   23   29     -0.19      0.00
   10   25   29    -13.39      0.00
   10   27   29     -8.00      0.00
    0   11   29     -5.15      0.00
   11   12   29      1.49      0.00
   11   14   29     -3.81      0.00
   11   16   29    -14.63      0.00
   11   18   29    -12.87      0.00
   11   20   29      0.59      0.00
   11   22   29     -0.04      0.00
   11   24   29      6.89      0.00
   11   26   29     11.36      0.00
   11   28   29      5.73      0.00
   12   13   29     -5.69      0.00
   12   15   29      4.65      0.00
   12   17   29      1.76      0.00
   12   19   29      3.80      0.00
   12   21   29     -3.56      0.00
   12   23   29     -6.44      0.00
   12   25   29     -2.24      0.00
   12   27   29      0.54      0.00
    0   13   29      5.97      0.00
   13   14   29      1.84      0.00
   13   16   29     -3.32      0.00
   13   18   29      1.02      0.00
   13   20   29      5.43      0.00
   13   22   29      7.29      0.00
   13   24   29      8.56      0.00
   13   26   29     -2.49      0.00
   13   28   29      3.74      0.00
   14   15   29      0.98      0.00
   14   17   29     -3.39      0.00
   14   19   29     -0.88      0.00
   14   21   29     -2.45      0.00
   14   23   29      5.06      0.00
   14   25   29     -5.66      0.00
   14   27   29     -2.43      0.00
    0   15   29      9.46      0.00
   15   16   29      0.67      0.00
   15   18   29     -2.01      0.00
   15   20   29     -1.64      0.00
   15   22   29     -3.79      0.00
   15   24   29     -3.74      0.00
   15   26   29     -5.66      0.00
   15   28   29      3.21      0.00
   16   17   29      5.21      0.00
   16   19   29      2.87      0.00
   16   21   29     -5.59      0.00
   16   23   29    -11.03      0.00
   16   25   29      1.29      0.00
   16   27   29     -2.21      0.00
    0   17   29     -8.81      0.00
   17   18   29      6.34      0.00
   17   20   29     -6.15      0.00
   17   22   29     -9.05      0.00
   17   24   29     -1.73      0.00
   17   26   29     -2.84      0.00
   18   19   29     -6.35      0.00
   18   21   29      8.65      0.00
   18   23   29      1.32      0.00
   18   25   29     -2.03      0.00
   18   27   29      6.33      0.00
    0   19   29     -1.51      0.00
   19   20   29     -0.97      0.00
   19   22   29      7.82      0.00
   19   24   29     -7.00      0.00
   19   26   29      7.59      0.00
   20   21   29     -5.41      0.00
   20   23   29     -0.23      0.00
   20   25   29      3.07      0.00
    0   21   29      0.93      0.00
   21   22   29      2.93      0.00
   21   24   29     -1.61      0.00
   22   23   29      1.40      0.00
    0   23   29    -11.31      0.00
    0   25   29      3.05      0.00
    0   27   29     13.66      0.00
    0   29   29     30.91      0.00
    2   29   29    -24.97      0.00
    4   29   29     -2.53      0.00
    6   29   29      4.23      0.00
    8   29   29     24.73      0.00
   10   29   29      6.75      0.00
   12   29   29     -4.22      0.00
   14   29   29     -0.68      0.00
    0    0   30     23.83      0.00
    1    1   30      1.29      0.00
    1    3   30     -8.88      0.00
    1    5   30     10.55      0.00
    1    7   30     -8.09      0.00
    1    9   30      2.66      0.00
    1   11   30     -0.43      0.00
    1   13   30      2.97      0.00
    1   15   30      4.79      0.00
    1   17   30     -0.23      0.00
    1   19   30     -1.86      0.00
    1   21   30      9.13      0.00
    1   23   30     -1.02      0.00
    1   25   30      2.43      0.00
    1   27   30      3.47      0.00
    1   29   30    -10.30      0.00
    0    2   30     33.16      0.00
    2    2   30     -2.04      0.00
    2    4   30     -0.18      0.00
    2    6   30     -6.37      0.00
    2    8   30     -0.80      0.00
    2   10   30      6.23      0.00
    2   12   30     -4.72      0.00
    2   14   30     -0.91      0.00
    2   16   30     -4.87      0.00
    2   18   30      9.29      0.00
    2   20   30     -9.96      0.00
    2   22   30     -8.30      0.00
    2   24   30      8.44      0.00
    2   26   30     -0.65      0.00
    2   28   30      6.53      0.00
    3    3   30     -1.62      0.00
    3    5   30     -2.05      0.00
    3    7   30     15.73      0.00
    3    9   30     -5.12      0.00
    3   11   30     -0.81      0.00
    3   13   30      1.72      0.00
    3   15   30     -1.11      0.00
    3   17   30      2.29      0.00
    3   19   30     -8.59      0.00
    3   21   30     -2.83      0.00
    3   23   30      7.78      0.00
    3   25   30      0.72      0.00
    3   27   30      9.69      0.00
    3   29   30    -15.62      0.00
    0    4   30      6.41      0.00
    4    4   30     -5.50      0.00
    4    6   30    -14.26      0.00
    4    8   30      3.14      0.00
    4   10   30    -12.36      0.00
    4   12   30     -3.54      0.00
    4   14   30     -6.41      0.00
    4   16   30     10.88      0.00
    4   18   30      1.06      0.00
    4   20   30     13.19      0.00
    4   22   30      3.33      0.00
    4   24   30      6.40      0.00
    4   26   30      1.90      0.00
    4   28   30     -3.84      0.00
    5    5   30      1.24      0.00
    5    7   30      0.27      0.00
    5    9   30     -5.91      0.00
    5   11   30      0.54      0.00
    5   13   30      1.86      0.00
    5   15   30     11.50      0.00
    5   17   30     -3.65      0.00
    5   19   30      1.38      0.00
    5   21   30    -10.72      0.00
    5   23   30    -11.31      0.00
    5   25   30     -3.54      0.00
    5   27   30      5.82      0.00
    5   29   30      5.49      0.00
    0    6   30    -13.14      0.00
    6    6   30     -2.17      0.00
    6    8   30     -0.15      0.00
    6   10   30      4.32      0.00
    6   12   30    -17.89      0.00
    6   14   30      1.20      0.00
    6   16   30     -3.25      0.00
    6   18   30      5.91      0.00
    6   20   30      6.76      0.00
    6   22   30    -13.54      0.00
    6   24   30     -8.29      0.00
    6   26   30     19.18      0.00
    6   28   30     -9.32      0.00
    7    7   30      3.15      0.00
    7    9   30      7.83      0.00
    7   11   30     -2.23      0.00
    7   13   30     -4.53      0.00
    7   15   30      1.16      0.00
    7   17   30     -7.27      0.00
    7   19   30      1.72      0.00
    7   21   30     -4.57      0.00
    7   23   30     -7.12      0.00
    7   25   30     -2.07      0.00
    7   27   30     -1.03      0.00
    7   29   30      6.40      0.00
    0    8   30     30.69      0.00
    8    8   30     11.72      0.00
    8   10   30     -3.98      0.00
    8   12   30     -1.09      0.00
    8   14   30     -0.65      0.00
    8   16   30      1.49      0.00
    8   18   30     -6.93      0.00
    8   20   30     -7.43      0.00
    8   22   30     -1.77      0.00
    8   24   30     -3.12      0.00
    8   26   30     -5.77      0.00
    8   28   30    -20.11      0.00
    9    9   30      2.55      0.00
    9   11   30     -4.66      0.00
    9   13   30      7.28      0.00
    9   15   30      3.63      0.00
    9   17   30      2.87      0.00
    9   19   30      0.16      0.00
    9   21   30      4.43      0.00
    9   23   30      5.38      0.00
    9   25   30      2.68      0.00
    9   27   30     -0.93      0.00
    9   29   30     -0.26      0.00
    0   10   30      2.89      0.00
   10   10   30     18.23      0.00
   10   12   30      2.45      0.00
   10   14   30      4.29      0.00
   10   16   30     -7.65      0.00
   10   18   30      9.89      0.00
   10   20   30     -0.75      0.00
   10   22   30      4.67      0.00
   10   24   30      2.40      0.00
   10   26   30      8.59      0.00
   10   28   30     -8.37      0.00
   11   11   30      1.64      0.00
   11   13   30      4.56      0.00
   11   15   30     -4.19      0.00
   11   17   30      5.05      0.00
   11   19   30      8.84      0.00
   11   21   30     -5.17      0.00
   11   23   30     -6.25      0.00
   11   25   30     -0.06      0.00
   11   27   30      9.44      0.00
   11   29   30      7.12      0.00
    0   12   30      1.21      0.00
   12   12   30      4.08      0.00
   12   14   30      1.06      0.00
   12   16   30      1.99      0.00
   12   18   30     -1.89      0.00
   12   20   30      2.12      0.00
   12   22   30     -1.84      0.00
   12   24   30     -3.64      0.00
   12   26   30     -4.77      0.00
   12   28   30      1.60      0.00
   13   13   30      3.79      0.00
   13   15   30     -4.12      0.00
   13   17   30     -6.15      0.00
   13   19   30      5.70      0.00
   13   21   30      4.02      0.00
   13   23   30      0.55      0.00
   13   25   30      5.30      0.00
   13   27   30     -6.20      0.00
    0   14   30      7.13      0.00
   14   14   30     -0.84      0.00
   14   16   30      3.45      0.00
   14   18   30     -4.92      0.00
   14   20   30      4.54      0.00
   14   22   30      8.30      0.00
   14   24   30      0.15      0.00
   14   26   30      0.42      0.00
   14   28   30     24.22      0.00
   15   15   30      4.52      0.00
   15   17   30     -6.61      0.00
   15   19   30      0.07      0.00
   15   21   30     -1.27      0.00
   15   23   30      1.28      0.00
   15   25   30     -3.70      0.00
   15   27   30      3.47      0.00
    0   16   30      3.24      0.00
   16   16   30     -8.69      0.00
   16   18   30      5.57      0.00
   16   20   30      0.24      0.00
   16   22   30     -6.51      0.00
   16   24   30      0.20      0.00
   16   26   30     -9.59      0.00
   17   17   30      9.11      0.00
   17   19   30     -1.68      0.00
   17   21   30     -7.04      0.00
   17   23   30     -5.05      0.00
   17   25   30      1.93      0.00
    0   18   30    -20.99      0.00
   18   18   30      5.41      0.00
   18   20   30     -3.78      0.00
   18   22   30     -5.00      0.00
   18   24   30     -6.21      0.00
   18   26   30    -14.07      0.00
   19   19   30      3.09      0.00
   19   21   30      2.71      0.00
   19   23   30     -2.88      0.00
   19   25   30     -7.57      0.00
    0   20   30     25.02      0.00
   20   20   30      9.41      0.00
   20   22   30      7.30      0.00
   20   24   30      0.20      0.00
   21   21   30      8.07      0.00
   21   23   30     -4.98      0.00
    0   22   30      4.14      0.00
   22   22   30     -1.01      0.00
    0   24   30     13.75      0.00
    0   26   30     19.36      0.00
    0   28   30    -25.01      0.00
    0   30   30    -21.32      0.00
    2   30   30    -50.68      0.00
    4   30   30     22.21      0.00
    6   30   30     32.63      0.00
    8   30   30      7.36      0.00
    0    1   31      6.60      0.00
    1    2   31     -5.79      0.00
    1    4   31     13.42      0.00
    1    6   31      1.88      0.00
    1    8   31     -2.52      0.00
    1   10   31      3.25      0.00
    1   12   31      1.95      0.00
    1   14   31      0.54      0.00
    1   16   31     -0.70      0.00
    1   18   31      8.52      0.00
    1   20   31     -9.28      0.00
    1   22   31      0.51      0.00
    1   24   31     -1.13      0.00
    1   26   31      6.34      0.00
    1   28   31      4.01      0.00
    1   30   31      1.16      0.00
    2    3   31      6.43      0.00
    2    5   31     14.04      0.00
    2    7   31      1.85      0.00
    2    9   31     -2.39      0.00
    2   11   31     -1.93      0.00
    2   13   31      1.44      0.00
    2   15   31      5.43      0.00
    2   17   31      4.26      0.00
    2   19   31      4.35      0.00
    2   21   31     -7.74      0.00
    2   23   31     -2.07      0.00
    2   25   31    -10.05      0.00
    2   27   31      5.60      0.00
    2   29   31     17.29      0.00
    0    3   31     -4.46      0.00
    3    4   31     -5.36      0.00
    3    6   31      1.80      0.00
    3    8   31      2.60      0.00
    3   10   31      0.30      0.00
    3   12   31     -0.44      0.00
    3   14   31      1.11      0.00
    3   16   31      2.53      0.00
    3   18   31      3.82      0.00
    3   20   31      0.71      0.00
    3   22   31      2.63      0.00
    3   24   31     -0.99      0.00
    3   26   31     -2.03      0.00
    3   28   31     -5.99      0.00
    3   30   31     -5.38      0.00
    4    5   31     -7.11      0.00
    4    7   31     -3.85      0.00
    4    9   31     -0.68      0.00
    4   11   31      1.13      0.00
    4   13   31      2.72      0.00
    4   15   31      3.34      0.00
    4   17   31      4.24      0.00
    4   19   31      3.52      0.00
    4   21   31      1.28      0.00
    4   23   31      5.23      0.00
    4   25   31      4.30      0.00
    4   27   31     -0.24      0.00
    4   29   31      7.11      0.00
    0    5   31      1.99      0.00
    5    6   31     -3.03      0.00
    5    8   31     -5.71      0.00
    5   10   31     -4.44      0.00
    5   12   31     -2.45      0.00
    5   14   31      8.27      0.00
    5   16   31      2.38      0.00
    5   18   31     -0.19      0.00
    5   20   31     -4.68      0.00
    5   22   31      1.92      0.00
    5   24   31      7.59      0.00
    5   26   31      1.63      0.00
    5   28   31      3.69      0.00
    5   30   31      9.42      0.00
    6    7   31      6.70      0.00
    6    9   31      9.07      0.00
    6   11   31      4.29      0.00
    6   13   31     -0.67      0.00
    6   15   31     -7.28      0.00
    6   17   31    -19.88      0.00
    6   19   31      1.24      0.00
    6   21   31      6.91      0.00
    6   23   31    -13.68      0.00
    6   25   31     -5.71      0.00
    6   27   31     -1.14      0.00
    6   29   31    -15.16      0.00
    0    7   31     -8.36      0.00
    7    8   31     -8.05      0.00
    7   10   31     -2.20      0.00
    7   12   31     -7.30      0.00
    7   14   31     -0.99      0.00
    7   16   31      3.56      0.00
    7   18   31     -3.39      0.00
    7   20   31      6.33      0.00
    7   22   31     -3.66      0.00
    7   24   31      8.32      0.00
    7   26   31      8.59      0.00
    7   28   31     -7.65      0.00
    8    9   31     -3.55      0.00
    8   11   31     -9.10      0.00
    8   13   31     -1.44      0.00
    8   15   31     -3.05      0.00
    8   17   31      9.02      0.00
    8   19   31     -0.06      0.00
    8   21   31      5.15      0.00
    8   23   31      1.38      0.00
    8   25   31      3.24      0.00
    8   27   31     10.24      0.00
    8   29   31     -8.35      0.00
    0    9   31      2.41      0.00
    9   10   31     -0.50      0.00
    9   12   31     -4.57      0.00
    9   14   31      8.64      0.00
    9   16   31     -4.48      0.00
    9   18   31     -2.30      0.00
    9   20   31     -5.56      0.00
    9   22   31      5.49      0.00
    9   24   31     -7.67      0.00
    9   26   31      3.82      0.00
    9   28   31     -7.13      0.00
   10   11   31     -6.02      0.00
   10   13   31     -1.92      0.00
   10   15   31     -0.26      0.00
   10   17   31     -5.83      0.00
   10   19   31      1.37      0.00
   10   21   31     10.32      0.00
   10   23   31     -4.74      0.00
   10   25   31      2.20      0.00
   10   27   31     -8.36      0.00
    0   11   31     13.82      0.00
   11   12   31      1.31      0.00
   11   14   31      0.88      0.00
   11   16   31     -5.46      0.00
   11   18   31     -3.09      0.00
   11   20   31     -5.37      0.00
   11   22   31      4.98      0.00
   11   24   31      1.74      0.00
   11   26   31      4.29      0.00
   11   28   31     11.62      0.00
   12   13   31     -1.38      0.00
   12   15   31      5.00      0.00
   12   17   31     -6.59      0.00
   12   19   31      1.93      0.00
   12   21   31      3.58      0.00
   12   23   31      5.20      0.00
   12   25   31     -1.38      0.00
   12   27   31      6.29      0.00
    0   13   31     -0.25      0.00
   13   14   31     -0.25      0.00
   13   16   31     -4.94      0.00
   13   18   31     -2.67      0.00
   13   20   31      1.96      0.00
   13   22   31     -0.91      0.00
   13   24   31     -7.24      0.00
   13   26   31     -2.19      0.00
   14   15   31     -1.02      0.00
   14   17   31      7.39      0.00
   14   19   31     -1.77      0.00
   14   21   31     -5.69      0.00
   14   23   31     -1.80      0.00
   14   25   31     -0.62      0.00
   14   27   31    -15.21      0.00
    0   15   31      3.87      0.00
   15   16   31      4.34      0.00
   15   18   31     -7.45      0.00
   15   20   31     -0.17      0.00
   15   22   31     -0.31      0.00
   15   24   31     -0.06      0.00
   15   26   31    -14.27      0.00
   16   17   31     -3.51      0.00
   16   19   31      3.41      0.00
   16   21   31      3.47      0.00
   16   23   31      0.90      0.00
   16   25   31     -6.57      0.00
    0   17   31      6.14      0.00
   17   18   31      7.73      0.00
   17   20   31      2.00      0.00
   17   22   31      9.84      0.00
   17   24   31    -11.74      0.00
   18   19   31      3.81      0.00
   18   21   31     -2.98      0.00
   18   23   31      2.91      0.00
    0   19   31    -10.69      0.00
   19   20   31     -0.32      0.00
   19   22   31     -2.00      0.00
   19   24   31      3.36      0.00
   20   21   31      0.68      0.00
   20   23   31      1.53      0.00
    0   21   31      1.53      0.00
   21   22   31      3.93      0.00
    0   23   31     18.05      0.00
    0   25   31     23.68      0.00
    0   27   31     18.83      0.00
    0   29   31    -17.59      0.00
   10   29   31     25.69      0.00
    0    0   32     10.41      0.00
    1    1   32     27.51      0.00
    1    3   32      0.85      0.00
    1    5   32      0.26      0.00
    1    7   32      0.26      0.00
    1    9   32     10.76      0.00
    1   11   32     -3.89      0.00
    1   13   32     -4.02      0.00
    1   15   32     -2.42      0.00
    1   17   32     -8.75      0.00
    1   19   32     -6.46      0.00
    1   21   32    -11.86      0.00
    1   23   32      5.95      0.00
    1   25   32     -9.24      0.00
    1   27   32     -1.75      0.00
    1   29   32      4.07      0.00
    0    2   32      5.76      0.00
    2    2   32    -12.63      0.00
    2    4   32      9.44      0.00
    2    6   32      2.71      0.00
    2    8   32      9.56      0.00
    2   10   32     -8.33      0.00
    2   12   32     -2.55      0.00
    2   14   32     -8.26      0.00
    2   16   32    -10.57      0.00
    2   18   32     -3.52      0.00
    2   20   32      1.29      0.00
    2   22   32      2.04      0.00
    2   24   32     -7.58      0.00
    2   26   32     -2.36      0.00
    2   28   32      9.17      0.00
    3    3   32    -10.55      0.00
    3    5   32     -9.47      0.00
    3    7   32     -4.29      0.00
    3    9   32     -3.95      0.00
    3   11   32     -2.88      0.00
    3   13   32      3.35      0.00
    3   15   32     -4.59      0.00
    3   17   32      3.31      0.00
    3   19   32     -0.95      0.00
    3   21   32      3.61      0.00
    3   23   32     -3.11      0.00
    3   25   32      2.68      0.00
    3   27   32      5.76      0.00
    3   29   32      1.46      0.00
    0    4   32      0.66      0.00
    4    4   32     -3.15      0.00
    4    6   32      5.66      0.00
    4    8   32     12.82      0.00
    4   10   32     -0.01      0.00
    4   12   32      7.52      0.00
    4   14   32      7.59      0.00
    4   16   32     13.93      0.00
    4   18   32      9.22      0.00
    4   20   32      5.35      0.00
    4   22   32      0.03      0.00
    4   24   32      3.07      0.00
    4   26   32     10.15      0.00
    4   28   32      4.98      0.00
    5    5   32     -3.66      0.00
    5    7   32      1.60      0.00
    5    9   32     -6.98      0.00
    5   11   32      1.51      0.00
    5   13   32      8.35      0.00
    5   15   32      3.61      0.00
    5   17   32      5.62      0.00
    5   19   32      1.45      0.00
    5   21   32     -8.63      0.00
    5   23   32     10.93      0.00
    5   25   32      0.51      0.00
    5   27   32      9.86      0.00
    5   29   32      2.73      0.00
    0    6   32     -3.57      0.00
    6    6   32     -2.19      0.00
    6    8   32     -0.22      0.00
    6   10   32     -4.64      0.00
    6   12   32     -9.33      0.00
    6   14   32     -0.16      0.00
    6   16   32     -0.29      0.00
    6   18   32     -2.15      0.00
    6   20   32      6.37      0.00
    6   22   32     10.43      0.00
    6   24   32      0.64      0.00
    6   26   32    -11.53      0.00
    6   28   32     23.93      0.00
    7    7   32      2.16      0.00
    7    9   32      9.66      0.00
    7   11   32     -1.75      0.00
    7   13   32      4.88      0.00
    7   15   32     -2.23      0.00
    7   17   32      8.78      0.00
    7   19   32     -7.16      0.00
    7   21   32     -3.55      0.00
    7   23   32    -12.21      0.00
    7   25   32     -0.82      0.00
    7   27   32      5.01      0.00
    0    8   32     -1.19      0.00
    8    8   32      0.06      0.00
    8   10   32     -4.71      0.00
    8   12   32     -2.14      0.00
    8   14   32     -9.12      0.00
    8   16   32     -1.95      0.00
    8   18   32     -4.68      0.00
    8   20   32      9.97      0.00
    8   22   32     -0.55      0.00
    8   24   32      8.96      0.00
    8   26   32      0.73      0.00
    8   28   32      1.29      0.00
    9    9   32      1.40      0.00
    9   11   32      0.95      0.00
    9   13   32     -3.75      0.00
    9   15   32     -5.07      0.00
    9   17   32     -4.81      0.00
    9   19   32     -0.71      0.00
    9   21   32     -3.29      0.00
    9   23   32      3.05      0.00
    9   25   32      1.01      0.00
    9   27   32     -7.19      0.00
    0   10   32      1.60      0.00
   10   10   32      4.83      0.00
   10   12   32     -0.79      0.00
   10   14   32      9.22      0.00
   10   16   32     -1.26      0.00
   10   18   32      9.97      0.00
   10   20   32      3.64      0.00
   10   22   32      3.80      0.00
   10   24   32     -7.34      0.00
   10   26   32    -10.38      0.00
   10   28   32    -23.64      0.00
   11   11   32      1.01      0.00
   11   13   32     -0.49      0.00
   11   15   32     -1.10      0.00
   11   17   32     -6.92      0.00
   11   19   32      8.32      0.00
   11   21   32      4.65      0.00
   11   23   32     -6.70      0.00
   11   25   32      2.44      0.00
   11   27   32     -7.67      0.00
    0   12   32      3.71      0.00
   12   12   32      1.55      0.00
   12   14   32      0.91      0.00
   12   16   32      9.79      0.00
   12   18   32     -2.47      0.00
   12   20   32      3.48      0.00
   12   22   32     -2.66      0.00
   12   24   32     -0.56      0.00
   12   26   32     10.48      0.00
   13   13   32      1.76      0.00
   13   15   32      8.95      0.00
   13   17   32     -4.63      0.00
   13   19   32      1.87      0.00
   13   21   32     -2.27      0.00
   13   23   32     -1.52      0.00
   13   25   32     -3.26      0.00
    0   14   32      7.53      0.00
   14   14   32     -0.64      0.00
   14   16   32      1.24      0.00
   14   18   32     -4.19      0.00
   14   20   32     -5.31      0.00
   14   22   32     -2.75      0.00
   14   24   32     -0.06      0.00
   14   26   32     26.49      0.00
   15   15   32    -14.31      0.00
   15   17   32     12.23      0.00
   15   19   32     -0.84      0.00
   15   21   32     -4.89      0.00
   15   23   32      1.61      0.00
   15   25   32     10.36      0.00
    0   16   32     11.52      0.00
   16   16   32     -0.93      0.00
   16   18   32     -6.89      0.00
   16   20   32     -2.39      0.00
   16   22   32      2.88      0.00
   16   24   32      3.99      0.00
   17   17   32    -13.24      0.00
   17   19   32      7.02      0.00
   17   21   32      7.70      0.00
   17   23   32      1.03      0.00
    0   18   32      4.17      0.00
   18   18   32     -1.91      0.00
   18   20   32      4.66      0.00
   18   22   32     -3.22      0.00
   19   19   32      7.89      0.00
   19   21   32     -0.40      0.00
    0   20   32     11.21      0.00
   20   20   32     -3.73      0.00
   20   22   32      5.23      0.00
   21   21   32      3.70      0.00
    0   22   32    -18.89      0.00
    0   24   32      1.30      0.00
    0   26   32     20.49      0.00
    0   28   32     14.69      0.00
    0    1   33     -3.69      0.00
    1    2   33    -13.84      0.00
    1    4   33     -5.52      0.00
    1    6   33     -1.90      0.00
    1    8   33      0.64      0.00
    1   10   33      2.52      0.00
    1   12   33      5.81      0.00
    1   14   33     -7.21      0.00
    1   16   33     -5.14      0.00
    1   18   33     -0.42      0.00
    1   20   33      1.16      0.00
    1   22   33     -7.01      0.00
    1   24   33     -3.59      0.00
    1   26   33     -1.51      0.00
    1   28   33     -5.23      0.00
    2    3   33      4.60      0.00
    2    5   33    -12.41      0.00
    2    7   33     -3.11      0.00
    2    9   33      5.96      0.00
    2   11   33     -3.96      0.00
    2   13   33    -10.12      0.00
    2   15   33     -5.08      0.00
    2   17   33     -5.74      0.00
    2   19   33      2.33      0.00
    2   21   33      0.79      0.00
    2   23   33     -9.84      0.00
    2   25   33      6.18      0.00
    2   27   33      4.97      0.00
    0    3   33     -3.64      0.00
    3    4   33     -0.79      0.00
    3    6   33      9.79      0.00
    3    8   33      2.11      0.00
    3   10   33      4.58      0.00
    3   12   33     -3.83      0.00
    3   14   33      3.91      0.00
    3   16   33     -0.38      0.00
    3   18   33      2.12      0.00
    3   20   33      2.25      0.00
    3   22   33     -4.07      0.00
    3   24   33     -0.22      0.00
    3   26   33     -7.45      0.00
    3   28   33     10.63      0.00
    4    5   33      8.73      0.00
    4    7   33     -0.78      0.00
    4    9   33     -2.74      0.00
    4   11   33     -2.15      0.00
    4   13   33      3.38      0.00
    4   15   33      6.55      0.00
    4   17   33      7.55      0.00
    4   19   33      1.92      0.00
    4   21   33     10.35      0.00
    4   23   33      0.08      0.00
    4   25   33     -4.42      0.00
    4   27   33     18.75      0.00
    0    5   33     10.58      0.00
    5    6   33     -2.21      0.00
    5    8   33      2.33      0.00
    5   10   33     -0.14      0.00
    5   12   33      1.09      0.00
    5   14   33     -4.17      0.00
    5   16   33      6.28      0.00
    5   18   33      0.68      0.00
    5   20   33      3.36      0.00
    5   22   33      6.89      0.00
    5   24   33     -2.07      0.00
    5   26   33      4.23      0.00
    5   28   33     -9.06      0.00
    6    7   33      6.77      0.00
    6    9   33     -0.91      0.00
    6   11   33     10.69      0.00
    6   13   33     -5.45      0.00
    6   15   33     -3.05      0.00
    6   17   33     -6.41      0.00
    6   19   33      6.10      0.00
    6   21   33      0.78      0.00
    6   23   33      5.87      0.00
    6   25   33     -3.25      0.00
    6   27   33      3.30      0.00
    0    7   33      6.08      0.00
    7    8   33      1.97      0.00
    7   10   33     -1.39      0.00
    7   12   33      3.71      0.00
    7   14   33      1.11      0.00
    7   16   33      2.50      0.00
    7   18   33      4.17      0.00
    7   20   33     -4.51      0.00
    7   22   33      4.18      0.00
    7   24   33      0.93      0.00
    7   26   33     -2.09      0.00
    8    9   33      8.49      0.00
    8   11   33     -9.70      0.00
    8   13   33     13.87      0.00
    8   15   33      3.48      0.00
    8   17   33     -2.14      0.00
    8   19   33     10.64      0.00
    8   21   33      5.29      0.00
    8   23   33     -8.38      0.00
    8   25   33     -8.69      0.00
    8   27   33    -13.39      0.00
    0    9   33     -6.19      0.00
    9   10   33     -5.06      0.00
    9   12   33      4.29      0.00
    9   14   33      2.31      0.00
    9   16   33      7.83      0.00
    9   18   33     -4.14      0.00
    9   20   33      6.66      0.00
    9   22   33     -0.55      0.00
    9   24   33     -3.89      0.00
    9   26   33      3.36      0.00
   10   11   33    -12.81      0.00
   10   13   33    -10.92      0.00
   10   15   33     -0.01      0.00
   10   17   33     -7.02      0.00
   10   19   33     -4.01      0.00
   10   21   33     -0.12      0.00
   10   23   33      1.40      0.00
   10   25   33      1.05      0.00
    0   11   33      8.66      0.00
   11   12   33     -1.18      0.00
   11   14   33      3.52      0.00
   11   16   33      5.64      0.00
   11   18   33      4.66      0.00
   11   20   33     -4.44      0.00
   11   22   33     -1.23      0.00
   11   24   33     -9.75      0.00
   11   26   33     19.44      0.00
   12   13   33     -7.73      0.00
   12   15   33     -1.25      0.00
   12   17   33     -0.63      0.00
   12   19   33     -2.47      0.00
   12   21   33     -5.73      0.00
   12   23   33     -0.15      0.00
   12   25   33    -12.05      0.00
    0   13   33      3.95      0.00
   13   14   33      9.20      0.00
   13   16   33      1.97      0.00
   13   18   33      0.56      0.00
   13   20   33    -13.07      0.00
   13   22   33     -0.38      0.00
   13   24   33      4.90      0.00
   14   15   33      6.91      0.00
   14   17   33     -2.75      0.00
   14   19   33      2.06      0.00
   14   21   33      3.41      0.00
   14   23   33     -1.08      0.00
    0   15   33     -2.78      0.00
   15   16   33     -6.21      0.00
   15   18   33      5.83      0.00
   15   20   33      0.64      0.00
   15   22   33     -7.45      0.00
   15   24   33    -13.22      0.00
   16   17   33      2.18      0.00
   16   19   33     -5.79      0.00
   16   21   33    -11.59      0.00
   16   23   33     -3.11      0.00
    0   17   33      6.86      0.00
   17   18   33     -1.24      0.00
   17   20   33     -3.52      0.00
   17   22   33      1.79      0.00
   18   19   33     -3.62      0.00
   18   21   33     -0.69      0.00
    0   19   33     -6.80      0.00
   19   20   33      4.39      0.00
    0   21   33      7.69      0.00
    0   23   33     -0.58      0.00
    0   25   33     -5.50      0.00
    0   27   33     -6.93      0.00
    0    0   34     58.96      0.00
    1    1   34      3.93      0.00
    1    3   34      5.75      0.00
    1    5   34     -5.51      0.00
    1    7   34     -2.63      0.00
    1    9   34     -8.18      0.00
    1   11   34     -8.05      0.00
    1   13   34      5.86      0.00
    1   15   34      5.01      0.00
    1   17   34    -10.21      0.00
    1   19   34      5.68      0.00
    1   21   34      0.86      0.00
    1   23   34     -4.53      0.00
    1   25   34     -8.02      0.00
    1   27   34      5.90      0.00
    0    2   34    -11.80      0.00
    2    2   34     -4.54      0.00
    2    4   34     -6.08      0.00
    2    6   34     -1.86      0.00
    2    8   34      0.13      0.00
    2   10   34     -4.93      0.00
    2   12   34     -5.57      0.00
    2   14   34     -0.15      0.00
    2   16   34     -4.97      0.00
    2   18   34    -11.66      0.00
    2   20   34     -4.80      0.00
    2   22   34      0.48      0.00
    2   24   34      2.20      0.00
    2   26   34      7.86      0.00
    3    3   34      1.21      0.00
    3    5   34      5.27      0.00
    3    7   34      3.82      0.00
    3    9   34     -0.65      0.00
    3   11   34      3.15      0.00
    3   13   34     -4.10      0.00
    3   15   34      0.14      0.00
    3   17   34     -1.92      0.00
    3   19   34    -11.52      0.00
    3   21   34     -4.94      0.00
    3   23   34     -0.61      0.00
    3   25   34     14.44      0.00
    3   27   34    -14.55      0.00
    0    4   34     15.14      0.00
    4    4   34    -16.34      0.00
    4    6   34      2.05      0.00
    4    8   34     -0.67      0.00
    4   10   34     12.95      0.00
    4   12   34      0.07      0.00
    4   14   34     11.47      0.00
    4   16   34      4.37      0.00
    4   18   34     13.38      0.00
    4   20   34      2.77      0.00
    4   22   34      7.65      0.00
    4   24   34      3.17      0.00
    4   26   34     -8.51      0.00
    5    5   34     -6.91      0.00
    5    7   34      3.44      0.00
    5    9   34     -3.59      0.00
    5   11   34     -0.47      0.00
    5   13   34     -2.39      0.00
    5   15   34     -3.01      0.00
    5   17   34     -2.95      0.00
    5   19   34     -2.81      0.00
    5   21   34     -8.42      0.00
    5   23   34      2.64      0.00
    5   25   34      0.37      0.00
    0    6   34      1.39      0.00
    6    6   34    -10.17      0.00
    6    8   34     -6.94      0.00
    6   10   34     -0.25      0.00
    6   12   34     -2.91      0.00
    6   14   34     -0.46      0.00
    6   16   34     -2.94      0.00
    6   18   34      0.29      0.00
    6   20   34     -2.71      0.00
    6   22   34      0.39      0.00
    6   24   34     -3.87      0.00
    6   26   34      1.27      0.00
    7    7   34     -8.39      0.00
    7    9   34     -3.24      0.00
    7   11   34      7.65      0.00
    7   13   34     -3.93      0.00
    7   15   34      1.81      0.00
    7   17   34      1.53      0.00
    7   19   34      1.89      0.00
    7   21   34      0.79      0.00
    7   23   34     -1.48      0.00
    7   25   34      1.36      0.00
    0    8   34    -10.99      0.00
    8    8   34     -4.70      0.00
    8   10   34     -6.51      0.00
    8   12   34    -13.39      0.00
    8   14   34      3.16      0.00
    8   16   34     -4.67      0.00
    8   18   34      0.93      0.00
    8   20   34     -3.06      0.00
    8   22   34      6.79      0.00
    8   24   34     12.28      0.00
    8   26   34     -5.23      0.00
    9    9   34     -3.16      0.00
    9   11   34    -12.18      0.00
    9   13   34      8.46      0.00
    9   15   34      2.06      0.00
    9   17   34      8.15      0.00
    9   19   34     -0.41      0.00
    9   21   34     -0.51      0.00
    9   23   34     -2.26      0.00
    9   25   34     -2.63      0.00
    0   10   34     -0.40      0.00
   10   10   34     15.26      0.00
   10   12   34      3.02      0.00
   10   14   34     -0.46      0.00
   10   16   34      1.92      0.00
   10   18   34      7.16      0.00
   10   20   34     -5.15      0.00
   10   22   34     -8.25      0.00
   10   24   34    -11.68      0.00
   11   11   34      2.66      0.00
   11   13   34      3.61      0.00
   11   15   34     -1.48      0.00
   11   17   34      2.95      0.00
   11   19   34     -1.05      0.00
   11   21   34     -5.65      0.00
   11   23   34     -0.62      0.00
    0   12   34     -8.00      0.00
   12   12   34     -1.24      0.00
   12   14   34     -4.49      0.00
   12   16   34      3.61      0.00
   12   18   34      0.43      0.00
   12   20   34      2.18      0.00
   12   22   34      1.43      0.00
   12   24   34    -16.23      0.00
   13   13   34      0.44      0.00
   13   15   34      1.11      0.00
   13   17   34     -1.73      0.00
   13   19   34     -1.99      0.00
   13   21   34     -6.99      0.00
   13   23   34     -5.96      0.00
    0   14   34     13.62      0.00
   14   14   34     -1.26      0.00
   14   16   34     -7.54      0.00
   14   18   34     -5.74      0.00
   14   20   34      1.81      0.00
   14   22   34     10.56      0.00
   15   15   34      3.41      0.00
   15   17   34     -8.76      0.00
   15   19   34     -2.38      0.00
   15   21   34      1.81      0.00
    0   16   34      5.27      0.00
   16   16   34      1.25      0.00
   16   18   34      0.46      0.00
   16   20   34      4.63      0.00
   16   22   34      1.04      0.00
   17   17   34     -2.32      0.00
   17   19   34      2.06      0.00
   17   21   34     -5.08      0.00
    0   18   34     19.02      0.00
   18   18   34      6.96      0.00
   18   20   34     -2.48      0.00
   19   19   34    -14.97      0.00
    0   20   34     -0.99      0.00
    0   22   34      5.90      0.00
    0   24   34     12.50      0.00
    0   26   34      4.19      0.00
    0    1   35     21.55      0.00
    1    2   35     -9.12      0.00
    1    4   35      6.48      0.00
    1    6   35     -9.37      0.00
    1    8   35     12.86      0.00
    1   10   35    -11.23      0.00
    1   12   35      7.10      0.00
    1   14   35      2.63      0.00
    1   16   35     -3.04      0.00
    1   18   35      5.41      0.00
    1   20   35      6.62      0.00
    1   22   35     -1.44      0.00
    1   24   35      6.55      0.00
    2    3   35     -0.75      0.00
    2    5   35      3.53      0.00
    2    7   35    -15.09      0.00
    2    9   35     -3.90      0.00
    2   11   35     -1.85      0.00
    2   13   35      1.73      0.00
    2   15   35     -5.17      0.00
    2   17   35     -6.13      0.00
    2   19   35    -11.28      0.00
    2   21   35     -1.45      0.00
    2   23   35     -6.54      0.00
    2   25   35     -5.54      0.00
    0    3   35     -1.53      0.00
    3    4   35     -4.56      0.00
    3    6   35     -1.46      0.00
    3    8   35      2.91      0.00
    3   10   35     -1.96      0.00
    3   12   35      8.65      0.00
    3   14   35     -2.12      0.00
    3   16   35     -5.99      0.00
    3   18   35      5.21      0.00
    3   20   35     -5.22      0.00
    3   22   35     -1.29      0.00
    3   24   35      9.55      0.00
    4    5   35      6.09      0.00
    4    7   35     -3.60      0.00
    4    9   35     -3.16      0.00
    4   11   35      4.13      0.00
    4   13   35      4.15      0.00
    4   15   35      1.43      0.00
    4   17   35     -6.14      0.00
    4   19   35      9.91      0.00
    4   21   35     -2.41      0.00
    4   23   35     -7.79      0.00
    4   25   35      5.34      0.00
    0    5   35     19.48      0.00
    5    6   35     -6.34      0.00
    5    8   35      5.55      0.00
    5   10   35      2.80      0.00
    5   12   35     -0.39      0.00
    5   14   35     -7.11      0.00
    5   16   35     -2.97      0.00
    5   18   35     -2.70      0.00
    5   20   35      3.36      0.00
    5   22   35     -7.85      0.00
    5   24   35      6.90      0.00
    6    7   35      2.59      0.00
    6    9   35     -2.56      0.00
    6   11   35     -6.22      0.00
    6   13   35     -1.86      0.00
    6   15   35     -1.53      0.00
    6   17   35     -4.21      0.00
    6   19   35     -6.07      0.00
    6   21   35     -1.03      0.00
    6   23   35      7.84      0.00
    6   25   35      0.44      0.00
    0    7   35     15.25      0.00
    7    8   35     -3.87      0.00
    7   10   35     -3.42      0.00
    7   12   35      0.71      0.00
    7   14   35      3.01      0.00
    7   16   35     -4.35      0.00
    7   18   35      6.75      0.00
    7   20   35     -4.11      0.00
    7   22   35     10.14      0.00
    7   24   35     -3.87      0.00
    8    9   35     -4.73      0.00
    8   11   35      6.96      0.00
    8   13   35     -2.16      0.00
    8   15   35      6.37      0.00
    8   17   35      0.40      0.00
    8   19   35     -2.61      0.00
    8   21   35      2.49      0.00
    8   23   35     -6.83      0.00
    0    9   35      1.63      0.00
    9   10   35     -7.11      0.00
    9   12   35      0.53      0.00
    9   14   35      4.86      0.00
    9   16   35      8.01      0.00
    9   18   35     -2.63      0.00
    9   20   35      5.96      0.00
    9   22   35     -4.82      0.00
    9   24   35     -0.90      0.00
   10   11   35     -1.36      0.00
   10   13   35      1.19      0.00
   10   15   35      1.88      0.00
   10   17   35      1.29      0.00
   10   19   35     -7.21      0.00
   10   21   35      2.99      0.00
   10   23   35      3.33      0.00
    0   11   35      5.40      0.00
   11   12   35     -4.34      0.00
   11   14   35     -1.51      0.00
   11   16   35     -3.60      0.00
   11   18   35      4.00      0.00
   11   20   35      0.35      0.00
   11   22   35     -3.81      0.00
   12   13   35      2.18      0.00
   12   15   35     -3.42      0.00
   12   17   35     -0.24      0.00
   12   19   35     -4.05      0.00
   12   21   35     -2.37      0.00
   12   23   35     13.69      0.00
    0   13   35     -6.92      0.00
   13   14   35     -3.12      0.00
   13   16   35     -2.09      0.00
   13   18   35      0.42      0.00
   13   20   35      2.37      0.00
   13   22   35     -0.98      0.00
   14   15   35      6.01      0.00
   14   17   35     -1.28      0.00
   14   19   35      4.16      0.00
   14   21   35      0.24      0.00
    0   15   35     13.66      0.00
   15   16   35      1.53      0.00
   15   18   35     -3.13      0.00
   15   20   35     -4.35      0.00
   16   17   35     -3.58      0.00
   16   19   35     -4.28      0.00
    0   17   35     -1.47      0.00
   17   18   35     -2.10      0.00
    0   19   35     10.52      0.00
   18   19   35     -6.89      0.00
   17   20   35     -1.77      0.00
    0   21   35      4.62      0.00
    0   23   35      7.10      0.00
    0   25   35     11.82      0.00
    0    0   36     50.29      0.00
    1    1   36      1.50      0.00
    1    3   36     -3.72      0.00
    1    5   36     10.01      0.00
    1    7   36      0.68      0.00
    1    9   36      4.18      0.00
    1   11   36      4.28      0.00
    1   13   36      0.97      0.00
    1   15   36      1.57      0.00
    1   17   36      8.64      0.00
    1   19   36      7.38      0.00
    1   21   36      2.49      0.00
    1   23   36     -0.84      0.00
    0    2   36     -3.35      0.00
    2    2   36     -0.07      0.00
    2    4   36    -20.75      0.00
    2    6   36     -9.87      0.00
    2    8   36     -1.02      0.00
    2   10   36      6.27      0.00
    2   12   36      5.84      0.00
    2   14   36     -8.41      0.00
    2   16   36      6.63      0.00
    2   18   36      0.44      0.00
    2   20   36      0.82      0.00
    2   22   36     -2.05      0.00
    2   24   36     10.80      0.00
    3    3   36     -5.28      0.00
    3    5   36      5.07      0.00
    3    7   36     -4.89      0.00
    3    9   36      2.00      0.00
    3   11   36      6.33      0.00
    3   13   36     -3.29      0.00
    3   15   36     -1.87      0.00
    3   17   36      5.17      0.00
    3   19   36      6.41      0.00
    3   21   36      4.78      0.00
    3   23   36      3.04      0.00
    0    4   36     21.46      0.00
    4    4   36      9.46      0.00
    4    6   36     -0.62      0.00
    4    8   36     -2.66      0.00
    4   10   36     -1.72      0.00
    4   12   36      2.37      0.00
    4   14   36     -1.54      0.00
    4   16   36      3.62      0.00
    4   18   36     -7.34      0.00
    4   20   36     -6.30      0.00
    4   22   36      0.12      0.00
    4   24   36      3.49      0.00
    5    5   36     -8.24      0.00
    5    7   36      0.15      0.00
    5    9   36      2.03      0.00
    5   11   36     -3.31      0.00
    5   13   36      2.29      0.00
    5   15   36     -0.67      0.00
    5   17   36     -4.84      0.00
    5   19   36     -4.12      0.00
    5   21   36     -3.10      0.00
    5   23   36      0.19      0.00
    0    6   36      3.83      0.00
    6    6   36     -8.30      0.00
    6    8   36     -8.06      0.00
    6   10   36     -2.21      0.00
    6   12   36     -9.70      0.00
    6   14   36     -2.98      0.00
    6   16   36      3.26      0.00
    6   18   36     -1.46      0.00
    6   20   36     -0.82      0.00
    6   22   36     -0.20      0.00
    7    7   36      2.49      0.00
    7    9   36     -6.55      0.00
    7   11   36      8.51      0.00
    7   13   36     -5.35      0.00
    7   15   36      4.40      0.00
    7   17   36      3.51      0.00
    7   19   36      3.64      0.00
    7   21   36      2.07      0.00
    7   23   36      3.23      0.00
    0    8   36     -0.41      0.00
    8    8   36      3.17      0.00
    8   10   36     -5.90      0.00
    8   12   36      8.38      0.00
    8   14   36     -2.52      0.00
    8   16   36     -5.16      0.00
    8   18   36      0.27      0.00
    8   20   36     -1.81      0.00
    8   22   36     -8.56      0.00
    9    9   36     15.67      0.00
    9   11   36      6.04      0.00
    9   13   36      2.87      0.00
    9   15   36     -2.18      0.00
    9   17   36     -1.63      0.00
    9   19   36     -0.14      0.00
    9   21   36      1.21      0.00
    0   10   36    -11.69      0.00
   10   10   36    -17.88      0.00
   10   12   36     -0.04      0.00
   10   14   36    -12.41      0.00
   10   16   36      7.53      0.00
   10   18   36     -6.65      0.00
   10   20   36     -2.01      0.00
   10   22   36     -0.23      0.00
   11   11   36      4.48      0.00
   11   13   36      5.16      0.00
   11   15   36      7.78      0.00
   11   17   36     -9.93      0.00
   11   19   36     -4.28      0.00
   11   21   36    -14.45      0.00
    0   12   36     18.30      0.00
   12   12   36      4.17      0.00
   12   14   36      5.16      0.00
   12   16   36     -1.61      0.00
   12   18   36      7.92      0.00
   12   20   36      1.66      0.00
   13   13   36     16.10      0.00
   13   15   36     -1.34      0.00
   13   17   36      3.32      0.00
   13   19   36     -1.67      0.00
   13   21   36      5.20      0.00
    0   14   36      4.88      0.00
   14   14   36      5.35      0.00
   14   16   36      4.23      0.00
   14   18   36     -0.75      0.00
   14   20   36     -4.66      0.00
   15   15   36      1.91      0.00
   15   17   36     -1.95      0.00
   15   19   36     12.78      0.00
    0   16   36     -1.16      0.00
   16   16   36      0.38      0.00
   16   18   36     -5.31      0.00
   17   17   36    -13.36      0.00
    0   18   36     -3.86      0.00
    0   20   36      4.11      0.00
    0   22   36     -5.48      0.00
    9   23   36    -13.38      0.00
    0   24   36    -13.03      0.00
    0    1   37      2.59      0.00
    1    2   37     -7.26      0.00
    1    4   37      5.81      0.00
    1    6   37      0.81      0.00
    1    8   37      4.74      0.00
    1   10   37    -11.94      0.00
    1   12   37      7.68      0.00
    1   14   37     -4.44      0.00
    1   16   37     -4.98      0.00
    1   18   37      0.35      0.00
    1   20   37     -4.08      0.00
    1   22   37      0.66      0.00
    2    3   37      6.42      0.00
    2    5   37    -10.60      0.00
    2    7   37    -13.80      0.00
    2    9   37     -4.33      0.00
    2   11   37      2.93      0.00
    2   13   37     -1.61      0.00
    2   15   37     -0.77      0.00
    2   17   37     11.96      0.00
    2   19   37     -5.56      0.00
    2   21   37      1.35      0.00
    0    3   37     15.14      0.00
    3    4   37     12.01      0.00
    3    6   37      2.93      0.00
    3    8   37      3.89      0.00
    3   10   37      4.18      0.00
    3   12   37      2.20      0.00
    3   14   37     -1.87      0.00
    3   16   37     -1.32      0.00
    3   18   37      1.80      0.00
    3   20   37      6.75      0.00
    3   22   37      5.75      0.00
    4    5   37      2.80      0.00
    4    7   37      6.22      0.00
    4    9   37    -10.72      0.00
    4   11   37      2.95      0.00
    4   13   37      4.56      0.00
    4   15   37      4.36      0.00
    4   17   37     -8.96      0.00
    4   19   37      4.28      0.00
    4   21   37      2.52      0.00
    0    5   37     16.13      0.00
    5    6   37     -8.38      0.00
    5    8   37     -5.73      0.00
    5   10   37      6.30      0.00
    5   12   37     -1.34      0.00
    5   14   37      9.71      0.00
    5   16   37     -5.97      0.00
    5   18   37      1.52      0.00
    5   20   37     -1.24      0.00
    5   22   37      7.28      0.00
    6    7   37     -0.18      0.00
    6    9   37     -8.93      0.00
    6   11   37    -11.90      0.00
    6   13   37     -2.75      0.00
    6   15   37     -5.16      0.00
    6   17   37     12.87      0.00
    6   19   37     -4.77      0.00
    6   21   37      1.01      0.00
    0    7   37      8.22      0.00
    7    8   37      1.71      0.00
    7   10   37     -3.65      0.00
    7   12   37     -4.76      0.00
    7   14   37      2.83      0.00
    7   16   37      0.32      0.00
    7   18   37     -3.68      0.00
    7   20   37      0.15      0.00
    7   22   37    -10.62      0.00
    8    9   37     -7.06      0.00
    8   11   37      4.42      0.00
    8   13   37      3.14      0.00
    8   15   37      3.13      0.00
    8   17   37     -3.45      0.00
    8   19   37      6.14      0.00
    8   21   37      3.13      0.00
    0    9   37     -5.61      0.00
    9   10   37     -0.12      0.00
    9   12   37     -3.10      0.00
    9   14   37     -5.26      0.00
    9   16   37      5.39      0.00
    9   18   37      4.46      0.00
    9   20   37     -6.06      0.00
   10   11   37     -8.81      0.00
   10   13   37      2.61      0.00
   10   15   37     -0.63      0.00
   10   17   37     -1.27      0.00
   10   19   37     -0.94      0.00
    0   11   37     -5.96      0.00
   11   12   37      6.38      0.00
   11   14   37     10.00      0.00
   11   16   37     -1.24      0.00
   11   18   37     -1.62      0.00
   11   20   37      1.60      0.00
   12   13   37     -5.95      0.00
   12   15   37     -0.19      0.00
   12   17   37     -1.64      0.00
   12   19   37      3.94      0.00
    0   13   37     -1.32      0.00
   13   14   37     -2.90      0.00
   13   16   37     -4.75      0.00
   13   18   37      0.97      0.00
   14   15   37     -0.78      0.00
   14   17   37     -0.87      0.00
    0   15   37      9.30      0.00
   15   16   37      8.38      0.00
    0   17   37      3.07      0.00
    0   19   37      9.49      0.00
    0   21   37      4.05      0.00
    0   23   37      1.17      0.00
    2   23   37     -3.27      0.00
    0    0   38      3.82      0.00
    1    1   38      7.31      0.00
    1    3   38    -13.29      0.00
    1    5   38      5.46      0.00
    1    7   38     10.91      0.00
    1    9   38     -9.37      0.00
    1   11   38      4.93      0.00
    1   13   38     -7.11      0.00
    1   15   38     -3.67      0.00
    1   17   38      4.46      0.00
    1   19   38      0.96      0.00
    1   21   38     -3.91      0.00
    0    2   38     -9.28      0.00
    2    2   38    -11.24      0.00
    2    4   38     12.43      0.00
    2    6   38    -12.02      0.00
    2    8   38     -4.93      0.00
    2   10   38     -4.22      0.00
    2   12   38      1.24      0.00
    2   14   38      5.31      0.00
    2   16   38     -2.84      0.00
    2   18   38    -12.08      0.00
    2   20   38     -3.92      0.00
    3    3   38     16.39      0.00
    3    5   38      9.10      0.00
    3    7   38      4.17      0.00
    3    9   38     -1.78      0.00
    3   11   38     11.22      0.00
    3   13   38     -6.05      0.00
    3   15   38     -3.26      0.00
    3   17   38      0.10      0.00
    3   19   38     -0.04      0.00
    3   21   38     16.60      0.00
    0    4   38     10.84      0.00
    4    4   38     16.69      0.00
    4    6   38     -0.85      0.00
    4    8   38     24.62      0.00
    4   10   38      0.44      0.00
    4   12   38      9.43      0.00
    4   14   38      0.94      0.00
    4   16   38      3.97      0.00
    4   18   38     -0.18      0.00
    4   20   38      3.17      0.00
    5    5   38     -7.80      0.00
    5    7   38      4.19      0.00
    5    9   38     -3.16      0.00
    5   11   38     -6.46      0.00
    5   13   38      0.53      0.00
    5   15   38      6.24      0.00
    5   17   38    -10.01      0.00
    5   19   38      6.19      0.00
    0    6   38      3.20      0.00
    6    6   38     -5.12      0.00
    6    8   38     -1.73      0.00
    6   10   38      0.50      0.00
    6   12   38      1.12      0.00
    6   14   38      3.38      0.00
    6   16   38     -0.73      0.00
    6   18   38      0.09      0.00
    6   20   38     -1.85      0.00
    7    7   38     10.16      0.00
    7    9   38      6.88      0.00
    7   11   38     -2.44      0.00
    7   13   38     -0.47      0.00
    7   15   38     -6.97      0.00
    7   17   38      9.03      0.00
    7   19   38     -5.45      0.00
    0    8   38      8.05      0.00
    8    8   38     13.65      0.00
    8   10   38     -4.99      0.00
    8   12   38     -1.02      0.00
    8   14   38      1.00      0.00
    8   16   38     -9.60      0.00
    8   18   38      5.44      0.00
    8   20   38      6.94      0.00
    9    9   38     -3.52      0.00
    9   11   38      0.41      0.00
    9   13   38     -3.36      0.00
    9   15   38     -0.83      0.00
    9   17   38      1.87      0.00
    9   19   38      8.94      0.00
    0   10   38     -4.20      0.00
   10   10   38    -11.34      0.00
   10   12   38      0.86      0.00
   10   14   38     -0.55      0.00
   10   16   38      2.14      0.00
   10   18   38      9.73      0.00
   11   11   38     12.58      0.00
   11   13   38      3.68      0.00
   11   15   38     -4.18      0.00
   11   17   38      3.38      0.00
    0   12   38      3.20      0.00
   12   12   38      1.41      0.00
   12   14   38      3.14      0.00
   12   16   38     -0.94      0.00
   13   13   38     -6.43      0.00
   13   15   38     -5.51      0.00
   13   17   38     -6.42      0.00
    0   14   38    -18.21      0.00
   14   14   38      2.71      0.00
   14   16   38     -3.17      0.00
   15   15   38     -3.57      0.00
    0   16   38     -1.99      0.00
    0   18   38     -4.13      0.00
    0   20   38      2.92      0.00
    0    1   39      2.26      0.00
    1    2   39     -4.02      0.00
    1    4   39      3.59      0.00
    1    6   39      7.63      0.00
    1    8   39     -7.58      0.00
    1   10   39      3.72      0.00
    1   12   39      1.98      0.00
    1   14   39     -6.98      0.00
    1   16   39     -4.69      0.00
    1   18   39      0.48      0.00
    2    3   39     -7.13      0.00
    2    5   39     -6.04      0.00
    2    7   39      3.70      0.00
    2    9   39     -5.20      0.00
    2   11   39      0.46      0.00
    2   13   39     -4.27      0.00
    2   15   39      7.72      0.00
    2   17   39      2.80      0.00
    2   19   39     -2.94      0.00
    0    3   39     -1.49      0.00
    3    4   39      5.30      0.00
    3    6   39     -7.27      0.00
    3    8   39     -4.45      0.00
    3   10   39      1.36      0.00
    3   12   39     -3.57      0.00
    3   14   39     -3.17      0.00
    3   16   39      6.09      0.00
    3   18   39     -0.69      0.00
    4    5   39     -5.39      0.00
    4    7   39      7.09      0.00
    4    9   39      3.66      0.00
    4   11   39     -3.01      0.00
    4   13   39      3.78      0.00
    4   15   39     -0.53      0.00
    4   17   39     -1.88      0.00
    4   19   39     -4.46      0.00
    0    5   39     17.52      0.00
    5    6   39     -6.25      0.00
    5    8   39      2.33      0.00
    5   10   39     -1.19      0.00
    5   12   39      6.42      0.00
    5   14   39      6.05      0.00
    5   16   39     -0.81      0.00
    5   18   39    -13.60      0.00
    6    7   39     -1.56      0.00
    6    9   39     -0.01      0.00
    6   11   39     -2.50      0.00
    6   13   39     10.75      0.00
    6   15   39     -7.26      0.00
    6   17   39      2.13      0.00
    0    7   39     14.54      0.00
    7    8   39     -0.63      0.00
    7   10   39      0.54      0.00
    7   12   39     14.28      0.00
    7   14   39     -2.04      0.00
    7   16   39      5.69      0.00
    7   18   39     -2.10      0.00
    8    9   39     -2.35      0.00
    8   11   39      3.08      0.00
    8   13   39     -3.31      0.00
    8   15   39     -4.99      0.00
    8   17   39      7.04      0.00
    0    9   39     12.98      0.00
    9   10   39     -6.80      0.00
    9   12   39      4.24      0.00
    9   14   39      2.52      0.00
    9   16   39     -1.51      0.00
   10   11   39     -7.27      0.00
   10   13   39    -13.13      0.00
   10   15   39      0.60      0.00
    0   11   39     -0.78      0.00
   11   12   39      5.37      0.00
   11   14   39      6.37      0.00
   11   16   39      1.91      0.00
   12   13   39      0.55      0.00
   12   15   39     -8.22      0.00
    0   13   39      9.82      0.00
   13   14   39     15.77      0.00
    0   15   39     -3.93      0.00
    0   17   39      1.14      0.00
    0   19   39     -5.68      0.00
    0    0   40     -8.25      0.00
    1    1   40     -5.31      0.00
    1    3   40     -4.44      0.00
    1    5   40     -3.70      0.00
    1    7   40     -6.90      0.00
    1    9   40     19.62      0.00
    1   11   40      0.36      0.00
    1   13   40     -1.89      0.00
    1   15   40     -4.47      0.00
    1   17   40    -19.09      0.00
    0    2   40     15.73      0.00
    2    2   40     -7.69      0.00
    2    4   40      0.08      0.00
    2    6   40     -3.70      0.00
    2    8   40      3.85      0.00
    2   10   40      7.89      0.00
    2   12   40     -1.31      0.00
    2   14   40      0.04      0.00
    2   16   40      3.67      0.00
    3    3   40     -1.27      0.00
    3    5   40     -1.18      0.00
    3    7   40     -0.75      0.00
    3    9   40      2.05      0.00
    3   11   40      1.03      0.00
    3   13   40     -5.12      0.00
    3   15   40     -6.75      0.00
    0    4   40     -1.76      0.00
    4    4   40     -4.75      0.00
    4    6   40     -6.15      0.00
    4    8   40      0.32      0.00
    4   10   40     11.50      0.00
    4   12   40      9.13      0.00
    4   14   40      2.79      0.00
    4   16   40    -11.75      0.00
    5    5   40     -8.54      0.00
    5    7   40      3.66      0.00
    5    9   40      1.56      0.00
    5   11   40     -9.04      0.00
    5   13   40     -2.05      0.00
    5   15   40     -1.89      0.00
    0    6   40      1.85      0.00
    6    6   40    -22.53      0.00
    6    8   40    -16.87      0.00
    6   10   40     -4.71      0.00
    6   12   40     -0.72      0.00
    6   14   40     -1.00      0.00
    6   16   40     11.53      0.00
    7    7   40    -11.29      0.00
    7    9   40      2.86      0.00
    7   11   40     -5.49      0.00
    7   13   40      5.47      0.00
    7   15   40     -1.06      0.00
    0    8   40     -8.16      0.00
    8    8   40      2.42      0.00
    8   10   40      7.47      0.00
    8   12   40      9.60      0.00
    8   14   40      7.59      0.00
    9    9   40    -12.52      0.00
    9   11   40      1.71      0.00
    9   13   40     -5.68      0.00
    9   15   40      8.56      0.00
    0   10   40      9.31      0.00
   10   10   40     19.28      0.00
   10   12   40      0.29      0.00
   10   14   40     -0.31      0.00
   11   11   40    -11.72      0.00
   11   13   40     -6.52      0.00
    0   12   40     -7.75      0.00
   12   12   40    -12.09      0.00
    0   14   40     -0.63      0.00
    0   16   40     17.17      0.00
    3   17   40     -7.06      0.00
    0    1   41     -5.07      0.00
    1    2   41     -1.68      0.00
    1    4   41      2.60      0.00
    1    6   41      2.80      0.00
    1    8   41      4.21      0.00
    1   10   41      1.89      0.00
    1   12   41      3.17      0.00
    1   14   41      3.47      0.00
    2    3   41     -5.43      0.00
    2    5   41     -3.86      0.00
    2    7   41      7.24      0.00
    2    9   41      2.64      0.00
    2   11   41      5.53      0.00
    2   13   41     -0.49      0.00
    0    3   41     10.17      0.00
    3    4   41      5.49      0.00
    3    6   41      3.21      0.00
    3    8   41    -12.76      0.00
    3   10   41     -2.95      0.00
    3   12   41      0.01      0.00
    3   14   41      0.93      0.00
    4    5   41     -2.10      0.00
    4    7   41     -6.32      0.00
    4    9   41      6.72      0.00
    4   11   41      2.89      0.00
    4   13   41      0.32      0.00
    0    5   41      5.63      0.00
    5    6   41     -4.96      0.00
    5    8   41     -2.29      0.00
    5   10   41      5.83      0.00
    5   12   41      4.57      0.00
    5   14   41      3.65      0.00
    6    7   41     -5.17      0.00
    6    9   41     -2.94      0.00
    6   11   41     -8.13      0.00
    6   13   41      9.05      0.00
    0    7   41     16.01      0.00
    7    8   41      1.40      0.00
    7   10   41     -2.35      0.00
    7   12   41     -1.25      0.00
    8    9   41      7.26      0.00
    8   11   41     -4.53      0.00
    0    9   41     12.33      0.00
    9   10   41    -12.15      0.00
    0   11   41      0.13      0.00
    0   13   41      2.63      0.00
    0    0   42     32.28      0.00
    1    1   42     -2.78      0.00
    1    3   42      1.62      0.00
    1    5   42      1.22      0.00
    1    7   42     10.12      0.00
    1    9   42     -3.66      0.00
    1   11   42     -1.96      0.00
    0    2   42     -7.46      0.00
    2    2   42     -3.81      0.00
    2    4   42     -9.01      0.00
    2    6   42      6.97      0.00
    2    8   42      9.43      0.00
    2   10   42     -6.46      0.00
    3    3   42     -9.00      0.00
    3    5   42      0.59      0.00
    3    7   42     -1.59      0.00
    3    9   42     -3.22      0.00
    3   11   42    -10.04      0.00
    0    4   42     -1.01      0.00
    4    4   42     -4.18      0.00
    4    6   42     -6.00      0.00
    4    8   42     -5.25      0.00
    4   10   42      3.22      0.00
    5    5   42     10.49      0.00
    5    7   42      0.30      0.00
    5    9   42      7.31      0.00
    0    6   42      9.85      0.00
    6    6   42     -3.55      0.00
    6    8   42      2.17      0.00
    6   10   42     -5.71      0.00
    7    7   42     -8.34      0.00
    7    9   42      5.70      0.00
    0    8   42     10.14      0.00
    8    8   42      7.53      0.00
    0   10   42      2.55      0.00
    0    1   43      9.39      0.00
    1    2   43     -6.54      0.00
    1    4   43      6.28      0.00
    1    6   43      2.80      0.00
    2    3   43     -0.20      0.00
    2    5   43      9.31      0.00
    0    3   43     -8.22      0.00
    3    4   43      1.81      0.00
    4    5   43     -0.81      0.00
    0    5   43     -3.74      0.00
    5    6   43     -3.79      0.00
    0    7   43      6.36      0.00
   25   25   26     10.13      0.00
   24   26   26     27.52      0.00
   26   26   26    -28.44      0.00
   24   25   27     31.16      0.00
   23   26   27     11.56      0.00
   25   26   27      0.29      0.00
   22   27   27     15.05      0.00
   24   27   27      2.70      0.00
   26   27   27     -0.73      0.00
   24   24   28     -2.89      0.00
   23   25   28    -29.47      0.00
   25   25   28     -0.84      0.00
   22   26   28     -8.45      0.00
   24   26   28      1.63      0.00
   26   26   28     10.21      0.00
   21   27   28      1.70      0.00
   23   27   28      4.28      0.00
   25   27   28     -8.18      0.00
   27   27   28      8.09      0.00
   20   28   28     21.42      0.00
   22   28   28     20.16      0.00
   24   28   28      9.01      0.00
   26   28   28      9.96      0.00
   28   28   28    -20.89      0.00
   23   24   29     15.15      0.00
   22   25   29      8.24      0.00
   24   25   29      7.24      0.00
   21   26   29     -3.21      0.00
   23   26   29      2.09      0.00
   25   26   29     -7.08      0.00
   20   27   29      2.18      0.00
   22   27   29     -6.65      0.00
   24   27   29     -6.67      0.00
   26   27   29     -2.88      0.00
   17   28   29      5.82      0.00
   19   28   29      4.82      0.00
   21   28   29     -4.71      0.00
   23   28   29     -9.68      0.00
   25   28   29     -1.46      0.00
   27   28   29     -0.15      0.00
   16   29   29    -36.13      0.00
   18   29   29      9.02      0.00
   20   29   29    -21.77      0.00
   22   29   29      7.10      0.00
   24   29   29      1.49      0.00
   26   29   29     -7.80      0.00
   28   29   29     10.50      0.00
   23   23   30      7.79      0.00
   22   24   30    -16.34      0.00
   24   24   30      5.37      0.00
   21   25   30      1.08      0.00
   23   25   30     -1.33      0.00
   25   25   30    -13.42      0.00
   20   26   30    -14.22      0.00
   22   26   30     12.51      0.00
   24   26   30     -6.14      0.00
   26   26   30      1.54      0.00
   17   27   30      5.61      0.00
   19   27   30    -10.84      0.00
   21   27   30     -2.42      0.00
   23   27   30      6.54      0.00
   25   27   30     -4.77      0.00
   27   27   30      8.62      0.00
   16   28   30     20.32      0.00
   18   28   30      4.50      0.00
   20   28   30      5.09      0.00
   22   28   30     -3.65      0.00
   24   28   30     -0.26      0.00
   26   28   30      3.43      0.00
   28   28   30     -1.13      0.00
   13   29   30     -9.59      0.00
   15   29   30      5.42      0.00
   17   29   30    -11.62      0.00
   19   29   30     -9.10      0.00
   21   29   30    -11.51      0.00
   23   29   30      2.55      0.00
   25   29   30      6.68      0.00
   27   29   30     -4.48      0.00
   29   29   30     -5.79      0.00
   10   30   30     -9.69      0.00
   12   30   30      6.90      0.00
   14   30   30    -10.74      0.00
   16   30   30     14.97      0.00
   18   30   30     16.56      0.00
   20   30   30     16.86      0.00
   22   30   30      3.29      0.00
   24   30   30     -3.68      0.00
   26   30   30      5.55      0.00
   22   23   31    -12.53      0.00
   21   24   31     14.75      0.00
   23   24   31      0.53      0.00
   18   25   31     -2.49      0.00
   20   25   31     -9.10      0.00
   22   25   31      0.17      0.00
   24   25   31      3.50      0.00
   17   26   31    -20.75      0.00
   19   26   31     19.91      0.00
   21   26   31      1.17      0.00
   23   26   31    -13.46      0.00
   25   26   31      9.34      0.00
   16   27   31     -5.46      0.00
   18   27   31      7.05      0.00
   20   27   31      6.18      0.00
   22   27   31     -3.06      0.00
   24   27   31      3.42      0.00
   26   27   31      2.31      0.00
   13   28   31     18.19      0.00
   15   28   31     -7.53      0.00
   17   28   31     -6.54      0.00
   19   28   31      7.77      0.00
   21   28   31      0.29      0.00
   23   28   31     -3.11      0.00
   25   28   31      5.37      0.00
   27   28   31     -6.22      0.00
   12   29   31     26.09      0.00
   14   29   31     -2.77      0.00
   16   29   31     -3.49      0.00
   18   29   31     -0.67      0.00
   20   29   31     -7.64      0.00
   22   29   31      5.19      0.00
   24   29   31      3.03      0.00
   26   29   31     -3.49      0.00
    7   30   31     -6.53      0.00
    9   30   31    -16.70      0.00
   11   30   31     10.51      0.00
   13   30   31     11.28      0.00
   15   30   31     -2.40      0.00
   17   30   31      1.23      0.00
   19   30   31     -2.49      0.00
   21   30   31     -0.04      0.00
   23   30   31     -3.58      0.00
   25   30   31     -5.43      0.00
    0   31   31    -37.28      0.00
    2   31   31     26.39      0.00
    4   31   31     21.81      0.00
    6   31   31    -18.15      0.00
    8   31   31     21.85      0.00
   10   31   31     14.54      0.00
   12   31   31     -4.26      0.00
   14   31   31     -8.24      0.00
   16   31   31      8.50      0.00
   18   31   31     -9.87      0.00
   20   31   31     -2.47      0.00
   22   31   31      0.27      0.00
   24   31   31     14.67      0.00
   22   22   32      9.36      0.00
   19   23   32     -3.44      0.00
   21   23   32      3.91      0.00
   23   23   32     12.38      0.00
   18   24   32     -3.68      0.00
   20   24   32     -2.11      0.00
   22   24   32    -15.46      0.00
   24   24   32     -9.63      0.00
   17   25   32     -1.29      0.00
   19   25   32      9.19      0.00
   21   25   32      6.26      0.00
   23   25   32     11.81      0.00
   25   25   32      4.99      0.00
   16   26   32     -0.37      0.00
   18   26   32    -11.39      0.00
   20   26   32    -11.58      0.00
   22   26   32      1.89      0.00
   24   26   32     -5.95      0.00
   26   26   32      0.09      0.00
   13   27   32     -6.29      0.00
   15   27   32      7.23      0.00
   17   27   32      8.50      0.00
   19   27   32      4.53      0.00
   21   27   32      6.08      0.00
   23   27   32      3.77      0.00
   25   27   32      0.35      0.00
   27   27   32     -5.81      0.00
   12   28   32     14.70      0.00
   14   28   32     -4.33      0.00
   16   28   32    -11.49      0.00
   18   28   32     -6.32      0.00
   20   28   32     -9.88      0.00
   22   28   32     -4.54      0.00
   24   28   32      4.24      0.00
   26   28   32      0.05      0.00
    7   29   32     16.93      0.00
    9   29   32      8.89      0.00
   11   29   32     -6.24      0.00
   13   29   32    -14.31      0.00
   15   29   32     -3.50      0.00
   17   29   32      5.58      0.00
   19   29   32      4.52      0.00
   21   29   32      1.33      0.00
   23   29   32      5.00      0.00
   25   29   32      1.87      0.00
    0   30   32     46.72      0.00
    2   30   32    -28.98      0.00
    4   30   32      7.24      0.00
    6   30   32     13.36      0.00
    8   30   32    -28.82      0.00
   10   30   32      6.61      0.00
   12   30   32      6.16      0.00
   14   30   32     -6.64      0.00
   16   30   32     -3.74      0.00
   18   30   32      4.15      0.00
   20   30   32     -0.83      0.00
   22   30   32     -6.27      0.00
   24   30   32    -10.67      0.00
    1   31   32      2.17      0.00
    3   31   32      0.22      0.00
    5   31   32     -6.47      0.00
    7   31   32      0.33      0.00
    9   31   32      4.51      0.00
   11   31   32     -2.86      0.00
   13   31   32     -5.90      0.00
   15   31   32     -0.12      0.00
   17   31   32      7.99      0.00
   19   31   32      2.60      0.00
   21   31   32      2.24      0.00
   23   31   32     -8.21      0.00
    0   32   32    -38.32      0.00
    2   32   32    -21.61      0.00
    4   32   32      2.58      0.00
    6   32   32     13.55      0.00
    8   32   32    -16.28      0.00
   10   32   32      6.95      0.00
   12   32   32     -8.81      0.00
   14   32   32     11.60      0.00
   16   32   32     -9.50      0.00
   18   32   32     -2.09      0.00
   20   32   32     -3.03      0.00
   22   32   32      9.57      0.00
   20   21   33      1.46      0.00
   19   22   33     13.47      0.00
   21   22   33      3.65      0.00
   18   23   33      1.58      0.00
   20   23   33      1.01      0.00
   22   23   33     -0.97      0.00
   17   24   33    -12.10      0.00
   19   24   33     -2.47      0.00
   21   24   33     -3.49      0.00
   23   24   33      5.94      0.00
   14   25   33     15.46      0.00
   16   25   33     -4.82      0.00
   18   25   33      8.26      0.00
   20   25   33      3.61      0.00
   22   25   33     -4.72      0.00
   24   25   33      3.04      0.00
   13   26   33     22.15      0.00
   15   26   33     -5.50      0.00
   17   26   33     -0.68      0.00
   19   26   33     -2.73      0.00
   21   26   33      5.91      0.00
   23   26   33      2.31      0.00
   25   26   33     -5.28      0.00
   10   27   33    -12.84      0.00
   12   27   33     15.26      0.00
   14   27   33     -0.05      0.00
   16   27   33      4.62      0.00
   18   27   33      9.05      0.00
   20   27   33     -0.82      0.00
   22   27   33     -2.39      0.00
   24   27   33     -4.60      0.00
   26   27   33      0.24      0.00
    7   28   33      4.40      0.00
    9   28   33    -10.82      0.00
   11   28   33     10.42      0.00
   13   28   33     -4.74      0.00
   15   28   33     -0.32      0.00
   17   28   33      0.37      0.00
   19   28   33     -5.14      0.00
   21   28   33      8.25      0.00
   23   28   33     -0.71      0.00
   25   28   33     -8.63      0.00
    0   29   33    -10.47      0.00
    2   29   33    -10.74      0.00
    4   29   33     15.80      0.00
    6   29   33      0.83      0.00
    8   29   33     -6.39      0.00
   10   29   33     13.34      0.00
   12   29   33     -6.33      0.00
   14   29   33     -6.55      0.00
   16   29   33     14.16      0.00
   18   29   33     -1.25      0.00
   20   29   33     -2.74      0.00
   22   29   33      9.54      0.00
   24   29   33     -7.36      0.00
    1   30   33    -14.17      0.00
    3   30   33      5.48      0.00
    5   30   33     -4.18      0.00
    7   30   33     -7.24      0.00
    9   30   33      4.50      0.00
   11   30   33    -11.86      0.00
   13   30   33     -7.49      0.00
   15   30   33     -1.38      0.00
   17   30   33    -10.52      0.00
   19   30   33     -9.38      0.00
   21   30   33      0.99      0.00
   23   30   33      5.22      0.00
    0   31   33     24.64      0.00
    2   31   33    -10.98      0.00
    4   31   33      4.89      0.00
    6   31   33    -12.69      0.00
    8   31   33     17.51      0.00
   10   31   33      0.71      0.00
   12   31   33     -8.20      0.00
   14   31   33      8.31      0.00
   16   31   33      6.10      0.00
   18   31   33      1.93      0.00
   20   31   33     -3.22      0.00
   22   31   33      0.05      0.00
    1   32   33      8.35      0.00
    3   32   33      2.70      0.00
    5   32   33      6.92      0.00
    7   32   33     -9.81      0.00
    9   32   33      7.19      0.00
   11   32   33     -4.15      0.00
   13   32   33      3.74      0.00
   15   32   33      2.99      0.00
   17   32   33     -2.76      0.00
   19   32   33      7.17      0.00
   21   32   33     -6.33      0.00
    0   33   33     18.22      0.00
    2   33   33     -3.27      0.00
    4   33   33    -14.17      0.00
    6   33   33     14.02      0.00
    8   33   33      0.18      0.00
   10   33   33      4.38      0.00
   12   33   33     -7.77      0.00
   14   33   33      6.41      0.00
   16   33   33      0.79      0.00
   18   33   33     -3.19      0.00
   20   33   33     -1.98      0.00
   20   20   34      4.57      0.00
   19   21   34     -9.55      0.00
   21   21   34    -12.04      0.00
   18   22   34     -3.63      0.00
   20   22   34      8.72      0.00
   22   22   34    -15.01      0.00
   15   23   34      0.42      0.00
   17   23   34     -3.53      0.00
   19   23   34      0.35      0.00
   21   23   34      5.97      0.00
   23   23   34     -3.93      0.00
   14   24   34    -10.95      0.00
   16   24   34     -0.50      0.00
   18   24   34      5.34      0.00
   20   24   34     -8.47      0.00
   22   24   34      7.13      0.00
   24   24   34     -6.10      0.00
   11   25   34     -1.00      0.00
   13   25   34    -17.54      0.00
   15   25   34      4.40      0.00
   17   25   34      7.17      0.00
   19   25   34     -1.22      0.00
   21   25   34      5.87      0.00
   23   25   34     -3.09      0.00
   25   25   34     10.49      0.00
   10   26   34     -2.89      0.00
   12   26   34     -8.52      0.00
   14   26   34      0.54      0.00
   16   26   34     -1.88      0.00
   18   26   34      0.81      0.00
   20   26   34     -0.61      0.00
   22   26   34     -4.10      0.00
   24   26   34     -4.03      0.00
   26   26   34      6.70      0.00
    5   27   34     13.56      0.00
    7   27   34    -11.22      0.00
    9   27   34     15.25      0.00
   11   27   34    -10.64      0.00
   13   27   34     -0.26      0.00
   15   27   34     -0.65      0.00
   17   27   34      4.80      0.00
   19   27   34     -1.64      0.00
   21   27   34      0.84      0.00
   23   27   34     -0.05      0.00
   25   27   34      7.28      0.00
    0   28   34     -2.53      0.00
    2   28   34      3.63      0.00
    4   28   34    -13.45      0.00
    6   28   34      2.88      0.00
    8   28   34     -2.24      0.00
   10   28   34    -10.30      0.00
   12   28   34      7.76      0.00
   14   28   34     -2.59      0.00
   16   28   34     -0.64      0.00
   18   28   34      2.91      0.00
   20   28   34      0.16      0.00
   22   28   34     -5.57      0.00
   24   28   34      2.05      0.00
    1   29   34      6.51      0.00
    3   29   34     -1.71      0.00
    5   29   34      2.09      0.00
    7   29   34     -8.00      0.00
    9   29   34      4.44      0.00
   11   29   34      1.58      0.00
   13   29   34      7.12      0.00
   15   29   34      2.33      0.00
   17   29   34      3.13      0.00
   19   29   34      5.62      0.00
   21   29   34     -0.54      0.00
   23   29   34      5.28      0.00
    0   30   34      9.32      0.00
    2   30   34      6.16      0.00
    4   30   34     15.22      0.00
    6   30   34      1.82      0.00
    8   30   34     -3.95      0.00
   10   30   34      5.72      0.00
   12   30   34      0.67      0.00
   14   30   34      5.78      0.00
   16   30   34     -3.84      0.00
   18   30   34     -3.03      0.00
   20   30   34      1.90      0.00
   22   30   34    -15.93      0.00
    1   31   34    -10.08      0.00
    3   31   34      4.26      0.00
    5   31   34    -11.09      0.00
    7   31   34     17.26      0.00
    9   31   34     -2.97      0.00
   11   31   34      5.83      0.00
   13   31   34      3.20      0.00
   15   31   34      1.27      0.00
   17   31   34      4.31      0.00
   19   31   34      5.01      0.00
   21   31   34      5.49      0.00
    0   32   34     -9.62      0.00
    2   32   34     11.84      0.00
    4   32   34     -3.67      0.00
    6   32   34    -18.99      0.00
    8   32   34      6.57      0.00
   10   32   34    -10.41      0.00
   12   32   34      7.80      0.00
   14   32   34     -8.28      0.00
   16   32   34     -9.84      0.00
   18   32   34      1.89      0.00
   20   32   34      6.88      0.00
    1   33   34     -1.62      0.00
    3   33   34      5.34      0.00
    5   33   34      5.17      0.00
    7   33   34      4.01      0.00
    9   33   34     -1.33      0.00
   11   33   34      4.53      0.00
   13   33   34      5.10      0.00
   15   33   34     -1.13      0.00
   17   33   34      3.46      0.00
    0   34   34    -17.38      0.00
    2   34   34    -23.00      0.00
    4   34   34     -5.63      0.00
    6   34   34      1.77      0.00
    8   34   34     -2.91      0.00
   10   34   34     -7.11      0.00
   12   34   34      0.75      0.00
[truncated: 54,916 more chars]
