# Supplementary material for: Dynamic three-dimensional structures of a metal–organic framework captured with femtosecond serial crystallography
Source: Nat Chem. 2024 Mar 25;16(5):693–9. doi: 10.1038/s41557-024-01460-w (PMC11087265; doi:10.1038/s41557-024-01460-w)
Supplement: Supplementary file 18 — Crystallographic structure factors for PCN–224(Fe)–CO at 2.6 ps; CCDC reference number 2308203. [file 41557_2024_1460_MOESM18_ESM.cif]

 
data_time2d60
# start Validation Reply Form
_vrf_THETM01_time2d60
;
PROBLEM: The value of sine(theta_max)/wavelength is less than 0.575
RESPONSE: To prevent the intensities of the Bragg spots in the 
low-resolution region from exceeding the detector's saturation limit, 
the X-ray flux had to be limited. Consequently, the intensity of the 
Bragg spots in the high-resolution region was insufficient for detection, 
resulting in the limited resolution.
;
_vrf_PLAT084_time2d60
;
PROBLEM: High wR2 Value (i.e. > 0.25) ...................       0.37 Report
RESPONSE: In serial femtosecond crystallography, diffraction images 
are acquired from a large number of different crystals with different 
sizes and crystallinity. Consequently, errors are introduced while 
merging data obtained from different crystals. Such errors result in 
a high wR2 value for this crystal structure. Moreover, the crystallographic 
analysis of PCN-224 reveals the presence of MOF-525 structural motifs, 
which manifest as defects within the crystal matrix. These defects are 
presumed to be a contributing factor to the elevated wR2 values noted 
in the analysis.
;
# end Validation Reply Form

_audit_creation_method            'SHELXL-2018/3'
_shelx_SHELXL_version_number      '2018/3'
_chemical_name_systematic         ?
_chemical_name_common             ?
_chemical_melting_point           ?
_chemical_formula_moiety          'C147 H72 Fe3 N12 O67 Zr12' 
_chemical_formula_sum
 'C147 H72 Fe3 N12 O67 Zr12' 
_chemical_formula_weight          4340.35

loop_
 _atom_type_symbol
 _atom_type_description
 _atom_type_scat_dispersion_real
 _atom_type_scat_dispersion_imag
 _atom_type_scat_source
 'C'  'C'   0.0051   0.0024
 'International Tables Vol C Tables 4.2.6.8 and 6.1.1.4'
 'H'  'H'   0.0000   0.0000
 'International Tables Vol C Tables 4.2.6.8 and 6.1.1.4'
 'N'  'N'   0.0096   0.0048
 'International Tables Vol C Tables 4.2.6.8 and 6.1.1.4'
 'O'  'O'   0.0160   0.0088
 'International Tables Vol C Tables 4.2.6.8 and 6.1.1.4'
 'Fe'  'Fe'   0.3561   1.1184
 'International Tables Vol C Tables 4.2.6.8 and 6.1.1.4'
 'Zr'  'Zr'  -1.4549   0.7529
 'International Tables Vol C Tables 4.2.6.8 and 6.1.1.4'
 
_space_group_crystal_system       cubic
_space_group_IT_number            229
_space_group_name_H-M_alt         'I m -3 m'
_space_group_name_Hall            '-I 4 2 3'
 
_shelx_space_group_comment
;
The symmetry employed for this shelxl refinement is uniquely defined
by the following loop, which should always be used as a source of
symmetry information in preference to the above space-group names.
They are only intended as comments.
;
 
loop_
 _space_group_symop_operation_xyz
 'x, y, z'
 '-x, -y, z'
 '-x, y, -z'
 'x, -y, -z'
 'z, x, y'
 'z, -x, -y'
 '-z, -x, y'
 '-z, x, -y'
 'y, z, x'
 '-y, z, -x'
 'y, -z, -x'
 '-y, -z, x'
 'y, x, -z'
 '-y, -x, -z'
 'y, -x, z'
 '-y, x, z'
 'x, z, -y'
 '-x, z, y'
 '-x, -z, -y'
 'x, -z, y'
 'z, y, -x'
 'z, -y, x'
 '-z, y, x'
 '-z, -y, -x'
 'x+1/2, y+1/2, z+1/2'
 '-x+1/2, -y+1/2, z+1/2'
 '-x+1/2, y+1/2, -z+1/2'
 'x+1/2, -y+1/2, -z+1/2'
 'z+1/2, x+1/2, y+1/2'
 'z+1/2, -x+1/2, -y+1/2'
 '-z+1/2, -x+1/2, y+1/2'
 '-z+1/2, x+1/2, -y+1/2'
 'y+1/2, z+1/2, x+1/2'
 '-y+1/2, z+1/2, -x+1/2'
 'y+1/2, -z+1/2, -x+1/2'
 '-y+1/2, -z+1/2, x+1/2'
 'y+1/2, x+1/2, -z+1/2'
 '-y+1/2, -x+1/2, -z+1/2'
 'y+1/2, -x+1/2, z+1/2'
 '-y+1/2, x+1/2, z+1/2'
 'x+1/2, z+1/2, -y+1/2'
 '-x+1/2, z+1/2, y+1/2'
 '-x+1/2, -z+1/2, -y+1/2'
 'x+1/2, -z+1/2, y+1/2'
 'z+1/2, y+1/2, -x+1/2'
 'z+1/2, -y+1/2, x+1/2'
 '-z+1/2, y+1/2, x+1/2'
 '-z+1/2, -y+1/2, -x+1/2'
 '-x, -y, -z'
 'x, y, -z'
 'x, -y, z'
 '-x, y, z'
 '-z, -x, -y'
 '-z, x, y'
 'z, x, -y'
 'z, -x, y'
 '-y, -z, -x'
 'y, -z, x'
 '-y, z, x'
 'y, z, -x'
 '-y, -x, z'
 'y, x, z'
 '-y, x, -z'
 'y, -x, -z'
 '-x, -z, y'
 'x, -z, -y'
 'x, z, y'
 '-x, z, -y'
 '-z, -y, x'
 '-z, y, -x'
 'z, -y, -x'
 'z, y, x'
 '-x+1/2, -y+1/2, -z+1/2'
 'x+1/2, y+1/2, -z+1/2'
 'x+1/2, -y+1/2, z+1/2'
 '-x+1/2, y+1/2, z+1/2'
 '-z+1/2, -x+1/2, -y+1/2'
 '-z+1/2, x+1/2, y+1/2'
 'z+1/2, x+1/2, -y+1/2'
 'z+1/2, -x+1/2, y+1/2'
 '-y+1/2, -z+1/2, -x+1/2'
 'y+1/2, -z+1/2, x+1/2'
 '-y+1/2, z+1/2, x+1/2'
 'y+1/2, z+1/2, -x+1/2'
 '-y+1/2, -x+1/2, z+1/2'
 'y+1/2, x+1/2, z+1/2'
 '-y+1/2, x+1/2, -z+1/2'
 'y+1/2, -x+1/2, -z+1/2'
 '-x+1/2, -z+1/2, y+1/2'
 'x+1/2, -z+1/2, -y+1/2'
 'x+1/2, z+1/2, y+1/2'
 '-x+1/2, z+1/2, -y+1/2'
 '-z+1/2, -y+1/2, x+1/2'
 '-z+1/2, y+1/2, -x+1/2'
 'z+1/2, -y+1/2, -x+1/2'
 'z+1/2, y+1/2, x+1/2'
 
_cell_length_a                    38.890(5)
_cell_length_b                    38.890(5)
_cell_length_c                    38.890(5)
_cell_angle_alpha                 90
_cell_angle_beta                  90
_cell_angle_gamma                 90
_cell_volume                      58818(20)
_cell_formula_units_Z             4
_cell_measurement_temperature     293(2)
_cell_measurement_reflns_used     2506307
_cell_measurement_theta_min       0.87
_cell_measurement_theta_max       27.88
 
_exptl_crystal_description        cubic
_exptl_crystal_colour             black
_exptl_crystal_density_meas       ?
_exptl_crystal_density_method     ?
_exptl_crystal_density_diffrn     0.490          
_exptl_crystal_F_000              8528
_exptl_transmission_factor_min    ?
_exptl_transmission_factor_max    ?
_exptl_crystal_size_max           ?
_exptl_crystal_size_mid           ?
_exptl_crystal_size_min           ?
_exptl_absorpt_coefficient_mu     0.447
_shelx_estimated_absorpt_T_min    ?
_shelx_estimated_absorpt_T_max    ?
_exptl_absorpt_correction_type    ?
_exptl_absorpt_correction_T_min   ?
_exptl_absorpt_correction_T_max   ?
_exptl_absorpt_process_details    ?
_exptl_absorpt_special_details    ?
_diffrn_ambient_temperature       293(2)
_diffrn_radiation_wavelength      0.82656
_diffrn_radiation_type            'synchrotron'
_diffrn_source                    'PAL-XFEL'
_diffrn_measurement_device_type   'SFX measurement MX-225HS'
_diffrn_measurement_method        'Fixed-target system'
_diffrn_detector_area_resol_mean  ?
_diffrn_reflns_number             7271
_diffrn_reflns_av_unetI/netI      0.0871
_diffrn_reflns_av_R_equivalents   0.0764
_diffrn_reflns_limit_h_min        1
_diffrn_reflns_limit_h_max        43
_diffrn_reflns_limit_k_min        0
_diffrn_reflns_limit_k_max        30
_diffrn_reflns_limit_l_min        0
_diffrn_reflns_limit_l_max        30
_diffrn_reflns_theta_min          0.861
_diffrn_reflns_theta_max          27.689
_diffrn_reflns_theta_full         27.689
_diffrn_measured_fraction_theta_max   0.993
_diffrn_measured_fraction_theta_full  0.993
_diffrn_reflns_Laue_measured_fraction_max    0.993
_diffrn_reflns_Laue_measured_fraction_full   0.993
_diffrn_reflns_point_group_measured_fraction_max   0.993
_diffrn_reflns_point_group_measured_fraction_full  0.993
_reflns_number_total              4094
_reflns_number_gt                 2254
_reflns_threshold_expression      'I > 2\s(I)'
_reflns_Friedel_coverage          0.000
_reflns_Friedel_fraction_max      .
_reflns_Friedel_fraction_full     .
 
_reflns_special_details
;
 Reflections were merged by SHELXL according to the crystal
 class for the calculation of statistics and refinement.
 
 Structure factors included contributions from the .fab file.
 
 _reflns_Friedel_fraction is defined as the number of unique
 Friedel pairs measured divided by the number that would be
 possible theoretically, ignoring centric projections and
 systematic absences.
;
 
_computing_data_collection        ?
_computing_cell_refinement        ?
_computing_data_reduction         'CrystFEL (J. Appl. Cryst. 2012) and XPREP (Bruker, 2004)'
_computing_structure_solution     'SHELXT 2018/2 (Sheldrick, 2018)'
_computing_structure_refinement 'SHELXL-2018/3 (Sheldrick, 2018)'
_computing_molecular_graphics     ?
_computing_publication_material   ?
_refine_special_details           ?
_refine_ls_structure_factor_coef  Fsqd
_refine_ls_matrix_type            full
_refine_ls_weighting_scheme       calc
_refine_ls_weighting_details
'w=1/[\s^2^(Fo^2^)+(0.2000P)^2^] where P=(Fo^2^+2Fc^2^)/3'
_atom_sites_solution_primary      ?
_atom_sites_solution_secondary    ?
_atom_sites_solution_hydrogens    geom
_refine_ls_hydrogen_treatment     constr
_refine_ls_extinction_method      'SHELXL-2018/3 (Sheldrick 2018)'
_refine_ls_extinction_coef        0.00018(5)
_refine_ls_extinction_expression
 'Fc^*^=kFc[1+0.001xFc^2^\l^3^/sin(2\q)]^-1/4^'
_refine_ls_number_reflns          4094
_refine_ls_number_parameters      131
_refine_ls_number_restraints      156
_refine_ls_R_factor_all           0.1541
_refine_ls_R_factor_gt            0.1217
_refine_ls_wR_factor_ref          0.3661
_refine_ls_wR_factor_gt           0.3170
_refine_ls_goodness_of_fit_ref    1.184
_refine_ls_restrained_S_all       1.196
_refine_ls_shift/su_max           0.031
_refine_ls_shift/su_mean          0.004
 
loop_
 _atom_site_label
 _atom_site_type_symbol
 _atom_site_fract_x
 _atom_site_fract_y
 _atom_site_fract_z
 _atom_site_U_iso_or_equiv
 _atom_site_adp_type
 _atom_site_occupancy
 _atom_site_site_symmetry_order  
 _atom_site_calc_flag
 _atom_site_refinement_flags_posn
 _atom_site_refinement_flags_adp
 _atom_site_refinement_flags_occupancy
 _atom_site_disorder_assembly
 _atom_site_disorder_group
C6 C 0.33094(18) 0.83094(18) 0.750000 0.166(6) Uani 1 2 d DS TU P . .
O6 O 0.28278(18) 0.71722(18) 0.71722(18) 0.104(3) Uani 1 6 d S TU P . .
C7 C 0.35911(16) 0.85911(16) 0.750000 0.156(5) Uani 1 2 d DS TU P . .
C9 C 0.3912(3) 0.9030(3) 0.7815(4) 0.199(5) Uani 1 1 d . U . . .
H9 H 0.395084 0.914666 0.801995 0.239 Uiso 1 1 calc R U . . .
C8 C 0.3659(2) 0.8764(2) 0.7780(4) 0.189(4) Uani 1 1 d . U . . .
H8 H 0.353092 0.870916 0.797461 0.227 Uiso 1 1 calc R U . . .
O8 O 0.32734(16) 0.81520(17) 0.72144(18) 0.171(2) Uani 1 1 d . U . . .
C10 C 0.4103(2) 0.9103(2) 0.750000 0.175(6) Uani 1 2 d S TU P . .
C11 C 0.43677(16) 0.93677(16) 0.750000 0.184(6) Uani 1 2 d S TU P . .
C12 C 0.42656(17) 0.97147(16) 0.7497(3) 0.196(5) Uani 1 1 d . U . . .
C13 C 0.39193(17) 0.9820(2) 0.7482(4) 0.225(6) Uani 1 1 d . U . . .
H13 H 0.372732 0.967792 0.747427 0.270 Uiso 1 1 calc R U . . .
N14 N 0.4487(2) 1.000000 0.7483(4) 0.199(6) Uani 1 2 d S TU P . .
Fe15 Fe 0.500000 1.000000 0.76674(16) 0.149(3) Uani 0.5 4 d DS TU P . .
C16 C 0.500000 1.000000 0.8108(5) 0.146(10) Uani 0.5 4 d DS TU P . .
O17 O 0.500000 1.000000 0.8375(7) 0.189(11) Uani 0.5 4 d DS TU P . .
Zr1 Zr 0.2852(2) 0.7799(3) 0.7148(2) 0.111(3) Uani 0.368(19) 2 d S TU P . 1
O3 O 0.2356(4) 0.7644(4) 0.7095(6) 0.097(6) Uani 0.368(19) 2 d S TU P . 1
O1 O 0.3392(4) 0.7570(6) 0.7124(6) 0.138(6) Uani 0.368(19) 1 d . U P . 1
Zr2 Zr 0.2973(2) 0.7673(2) 0.7027(2) 0.139(2) Uani 0.632(19) 2 d S TU P . 2
O4 O 0.2469(4) 0.7531(4) 0.6829(6) 0.155(7) Uani 0.632(19) 2 d S TU P . 2
O2 O 0.3501(5) 0.7463(5) 0.6934(6) 0.209(7) Uani 0.632(19) 1 d . U P . 2
 
loop_
 _atom_site_aniso_label
 _atom_site_aniso_U_11
 _atom_site_aniso_U_22
 _atom_site_aniso_U_33
 _atom_site_aniso_U_23
 _atom_site_aniso_U_13
 _atom_site_aniso_U_12
C6 0.141(6) 0.141(6) 0.216(13) 0.094(7) -0.094(7) -0.062(7)
O6 0.104(3) 0.104(3) 0.104(3) 0.029(4) -0.029(4) -0.029(4)
C7 0.108(5) 0.108(5) 0.253(14) 0.066(6) -0.066(6) -0.059(6)
C9 0.147(7) 0.121(6) 0.329(15) -0.016(8) -0.035(9) -0.033(6)
C8 0.132(6) 0.134(6) 0.301(13) 0.035(8) -0.049(7) -0.073(6)
O8 0.161(4) 0.168(4) 0.184(5) 0.064(4) -0.074(4) -0.080(4)
C10 0.084(4) 0.084(4) 0.36(2) -0.006(6) 0.006(6) 0.000(5)
C11 0.073(3) 0.073(3) 0.405(19) 0.000(5) 0.000(5) -0.010(4)
C12 0.070(4) 0.067(4) 0.451(16) -0.006(5) -0.007(6) -0.017(3)
C13 0.065(4) 0.088(4) 0.52(2) 0.015(7) 0.009(6) -0.001(3)
N14 0.081(5) 0.093(5) 0.423(19) 0.000 -0.006(7) 0.000
Fe15 0.074(2) 0.0666(19) 0.306(9) 0.000 0.000 0.000
C16 0.069(13) 0.057(12) 0.31(3) 0.000 0.000 0.000
O17 0.120(15) 0.110(14) 0.34(3) 0.000 0.000 0.000
Zr1 0.113(3) 0.107(3) 0.113(3) 0.044(3) -0.040(3) -0.044(3)
O3 0.085(7) 0.085(7) 0.121(16) 0.022(7) -0.022(7) 0.000(9)
O1 0.093(8) 0.158(11) 0.163(13) 0.040(10) -0.021(8) -0.032(8)
Zr2 0.142(3) 0.135(3) 0.142(3) 0.068(3) -0.063(3) -0.068(3)
O4 0.147(7) 0.147(7) 0.172(15) 0.046(9) -0.046(9) -0.040(8)
O2 0.151(10) 0.249(13) 0.227(13) -0.011(10) -0.019(10) -0.064(8)
 
_geom_special_details
;
 All esds (except the esd in the dihedral angle between two l.s. planes)
 are estimated using the full covariance matrix.  The cell esds are taken
 into account individually in the estimation of esds in distances, angles
 and torsion angles; correlations between esds in cell parameters are only
 used when they are defined by crystal symmetry.  An approximate (isotropic)
 treatment of cell esds is used for estimating esds involving l.s. planes.
;
 
loop_
 _geom_bond_atom_site_label_1
 _geom_bond_atom_site_label_2
 _geom_bond_distance
 _geom_bond_site_symmetry_2
 _geom_bond_publ_flag
C6 O8 1.276(8) 37_456 ?
C6 O8 1.276(8) . ?
C6 C7 1.549(12) . ?
O6 Zr2 2.105(5) 10_656 ?
O6 Zr2 2.105(5) 7_665 ?
O6 Zr2 2.105(5) . ?
O6 Zr1 2.441(12) 10_656 ?
O6 Zr1 2.441(12) 7_665 ?
O6 Zr1 2.441(12) . ?
C7 C8 1.305(13) 37_456 ?
C7 C8 1.306(13) . ?
C9 C8 1.437(12) . ?
C9 C10 1.459(15) . ?
C9 H9 0.9300 . ?
C8 H8 0.9300 . ?
O8 Zr1 2.153(6) . ?
O8 Zr2 2.316(9) . ?
C10 C11 1.455(15) . ?
C11 C12 1.407(8) . ?
C11 C12 1.407(8) 37_456 ?
C12 N14 1.405(8) . ?
C12 C13 1.409(10) . ?
C13 C13 1.398(15) 51_575 ?
C13 H13 0.9300 . ?
N14 Fe15 2.080(10) 37_456 ?
N14 Fe15 2.121(10) . ?
Fe15 Fe15 1.302(12) 37_456 ?
Fe15 C16 1.714(19) . ?
C16 O17 1.037(19) . ?
Zr1 O3 1.22(3) 82_465 ?
Zr1 O3 2.030(11) 7_665 ?
Zr1 O3 2.031(11) . ?
Zr1 O1 2.281(19) 70_656 ?
Zr1 O1 2.281(19) . ?
Zr1 Zr1 2.75(2) 82_465 ?
Zr1 Zr1 2.75(2) 79_456 ?
Zr1 Zr1 3.581(9) 10_656 ?
Zr1 Zr1 3.581(9) 7_665 ?
Zr2 O4 2.178(8) 7_665 ?
Zr2 O4 2.178(8) . ?
Zr2 O2 2.239(18) . ?
Zr2 O2 2.240(18) 70_656 ?
Zr2 Zr2 3.553(6) 10_656 ?
Zr2 Zr2 3.553(6) 7_665 ?
 
loop_
 _geom_angle_atom_site_label_1
 _geom_angle_atom_site_label_2
 _geom_angle_atom_site_label_3
 _geom_angle
 _geom_angle_site_symmetry_1
 _geom_angle_site_symmetry_3
 _geom_angle_publ_flag
O8 C6 O8 130.7(10) 37_456 . ?
O8 C6 C7 114.6(5) 37_456 . ?
O8 C6 C7 114.6(5) . . ?
Zr2 O6 Zr2 115.1(4) 10_656 7_665 ?
Zr2 O6 Zr2 115.1(4) 10_656 . ?
Zr2 O6 Zr2 115.1(4) 7_665 . ?
Zr2 O6 Zr1 19.1(2) 10_656 10_656 ?
Zr2 O6 Zr1 107.0(5) 7_665 10_656 ?
Zr2 O6 Zr1 107.0(5) . 10_656 ?
Zr2 O6 Zr1 107.0(5) 10_656 7_665 ?
Zr2 O6 Zr1 19.1(2) 7_665 7_665 ?
Zr2 O6 Zr1 107.0(5) . 7_665 ?
Zr1 O6 Zr1 94.3(5) 10_656 7_665 ?
Zr1 O6 Zr1 94.3(5) 10_656 . ?
Zr1 O6 Zr1 94.3(5) 7_665 . ?
C8 C7 C8 119.2(11) 37_456 . ?
C8 C7 C6 120.4(6) 37_456 . ?
C8 C7 C6 120.4(6) . . ?
C8 C9 C10 114.2(13) . . ?
C8 C9 H9 122.9 . . ?
C10 C9 H9 122.9 . . ?
C7 C8 C9 126.0(13) . . ?
C7 C8 H8 117.0 . . ?
C9 C8 H8 117.0 . . ?
C6 O8 Zr1 119.6(7) . . ?
C6 O8 Zr2 135.7(7) . . ?
C11 C10 C9 119.8(6) . 37_456 ?
C11 C10 C9 119.8(6) . . ?
C9 C10 C9 120.4(13) 37_456 . ?
C12 C11 C12 122.8(8) . 37_456 ?
C12 C11 C10 118.6(4) . . ?
C12 C11 C10 118.6(4) 37_456 . ?
N14 C12 C11 125.8(6) . . ?
N14 C12 C13 110.7(6) . . ?
C11 C12 C13 123.4(6) . . ?
C13 C13 C12 106.9(4) 51_575 . ?
C13 C13 H13 126.5 51_575 . ?
C12 C13 H13 126.5 . . ?
C12 N14 C12 104.3(7) 51_575 . ?
C12 N14 Fe15 126.7(5) 51_575 37_456 ?
C12 N14 Fe15 126.7(5) . 37_456 ?
C12 N14 Fe15 124.3(6) 51_575 . ?
C12 N14 Fe15 124.3(6) . . ?
Fe15 N14 Fe15 36.1(4) 37_456 . ?
Fe15 Fe15 C16 180.0 37_456 . ?
Fe15 Fe15 N14 73.6(5) 37_456 37_456 ?
C16 Fe15 N14 106.4(5) . 37_456 ?
Fe15 Fe15 N14 73.6(5) 37_456 38_666 ?
C16 Fe15 N14 106.4(5) . 38_666 ?
N14 Fe15 N14 147.3(9) 37_456 38_666 ?
Fe15 Fe15 N14 70.3(5) 37_456 . ?
C16 Fe15 N14 109.7(4) . . ?
N14 Fe15 N14 84.54(11) 37_456 . ?
N14 Fe15 N14 84.54(11) 38_666 . ?
Fe15 Fe15 N14 70.3(4) 37_456 2_675 ?
C16 Fe15 N14 109.7(4) . 2_675 ?
N14 Fe15 N14 84.54(11) 37_456 2_675 ?
N14 Fe15 N14 84.54(11) 38_666 2_675 ?
N14 Fe15 N14 140.5(9) . 2_675 ?
O17 C16 Fe15 180.0 . . ?
O3 Zr1 O3 62.4(12) 82_465 7_665 ?
O3 Zr1 O3 62.4(12) 82_465 . ?
O3 Zr1 O3 96.0(11) 7_665 . ?
O3 Zr1 O8 102.2(11) 82_465 70_656 ?
O3 Zr1 O8 157.6(9) 7_665 70_656 ?
O3 Zr1 O8 89.9(5) . 70_656 ?
O3 Zr1 O8 102.2(11) 82_465 . ?
O3 Zr1 O8 89.9(5) 7_665 . ?
O3 Zr1 O8 157.6(9) . . ?
O8 Zr1 O8 77.1(3) 70_656 . ?
O3 Zr1 O1 140.4(6) 82_465 70_656 ?
O3 Zr1 O1 138.9(9) 7_665 70_656 ?
O3 Zr1 O1 80.1(9) . 70_656 ?
O8 Zr1 O1 63.5(7) 70_656 70_656 ?
O8 Zr1 O1 109.2(6) . 70_656 ?
O3 Zr1 O1 140.4(6) 82_465 . ?
O3 Zr1 O1 80.2(9) 7_665 . ?
O3 Zr1 O1 138.9(9) . . ?
O8 Zr1 O1 109.2(6) 70_656 . ?
O8 Zr1 O1 63.5(7) . . ?
O1 Zr1 O1 76.9(11) 70_656 . ?
O3 Zr1 O6 106.6(9) 82_465 . ?
O3 Zr1 O6 70.7(6) 7_665 . ?
O3 Zr1 O6 70.7(6) . . ?
O8 Zr1 O6 131.4(5) 70_656 . ?
O8 Zr1 O6 131.4(5) . . ?
O1 Zr1 O6 69.4(6) 70_656 . ?
O1 Zr1 O6 69.4(6) . . ?
O3 Zr1 Zr1 42.5(4) 82_465 82_465 ?
O3 Zr1 Zr1 23.9(8) 7_665 82_465 ?
O3 Zr1 Zr1 93.0(8) . 82_465 ?
O8 Zr1 Zr1 134.4(8) 70_656 82_465 ?
O8 Zr1 Zr1 83.7(3) . 82_465 ?
O1 Zr1 Zr1 161.3(6) 70_656 82_465 ?
O1 Zr1 Zr1 98.0(7) . 82_465 ?
O6 Zr1 Zr1 91.9(2) . 82_465 ?
O3 Zr1 Zr1 42.5(4) 82_465 79_456 ?
O3 Zr1 Zr1 93.0(8) 7_665 79_456 ?
O3 Zr1 Zr1 23.9(8) . 79_456 ?
O8 Zr1 Zr1 83.7(3) 70_656 79_456 ?
O8 Zr1 Zr1 134.4(8) . 79_456 ?
O1 Zr1 Zr1 97.9(7) 70_656 79_456 ?
O1 Zr1 Zr1 161.3(6) . 79_456 ?
O6 Zr1 Zr1 91.9(2) . 79_456 ?
Zr1 Zr1 Zr1 81.1(8) 82_465 79_456 ?
O3 Zr1 Zr1 76.6(9) 82_465 10_656 ?
O3 Zr1 Zr1 82.0(5) 7_665 10_656 ?
O3 Zr1 Zr1 28.1(6) . 10_656 ?
O8 Zr1 Zr1 111.46(17) 70_656 10_656 ?
O8 Zr1 Zr1 171.47(17) . 10_656 ?
O1 Zr1 Zr1 75.7(5) 70_656 10_656 ?
O1 Zr1 Zr1 112.0(5) . 10_656 ?
O6 Zr1 Zr1 42.8(3) . 10_656 ?
Zr1 Zr1 Zr1 89.999(4) 82_465 10_656 ?
Zr1 Zr1 Zr1 49.5(4) 79_456 10_656 ?
O3 Zr1 Zr1 76.6(9) 82_465 7_665 ?
O3 Zr1 Zr1 28.1(6) 7_665 7_665 ?
O3 Zr1 Zr1 82.0(5) . 7_665 ?
O8 Zr1 Zr1 171.46(17) 70_656 7_665 ?
O8 Zr1 Zr1 111.47(17) . 7_665 ?
O1 Zr1 Zr1 112.0(5) 70_656 7_665 ?
O1 Zr1 Zr1 75.7(5) . 7_665 ?
O6 Zr1 Zr1 42.8(3) . 7_665 ?
Zr1 Zr1 Zr1 49.5(4) 82_465 7_665 ?
Zr1 Zr1 Zr1 89.999(3) 79_456 7_665 ?
Zr1 Zr1 Zr1 59.999(1) 10_656 7_665 ?
Zr1 O3 Zr1 113.5(9) 79_456 10_656 ?
Zr1 O3 Zr1 113.5(9) 79_456 . ?
Zr1 O3 Zr1 123.7(12) 10_656 . ?
O6 Zr2 O4 67.6(3) . 7_665 ?
O6 Zr2 O4 67.6(3) . . ?
O4 Zr2 O4 124.9(9) 7_665 . ?
O6 Zr2 O2 87.3(7) . . ?
O4 Zr2 O2 74.2(8) 7_665 . ?
O4 Zr2 O2 132.6(8) . . ?
O6 Zr2 O2 87.2(7) . 70_656 ?
O4 Zr2 O2 132.6(8) 7_665 70_656 ?
O4 Zr2 O2 74.2(8) . 70_656 ?
O2 Zr2 O2 64.7(9) . 70_656 ?
O6 Zr2 O8 142.7(2) . . ?
O4 Zr2 O8 75.1(4) 7_665 . ?
O4 Zr2 O8 140.3(7) . . ?
O2 Zr2 O8 83.1(5) . . ?
O2 Zr2 O8 120.0(6) 70_656 . ?
O6 Zr2 O8 142.6(2) . 70_656 ?
O8 Zr2 O8 70.8(4) . 70_656 ?
O6 Zr2 Zr2 32.45(19) . 10_656 ?
O4 Zr2 Zr2 94.1(3) 7_665 10_656 ?
O4 Zr2 Zr2 35.3(3) . 10_656 ?
O2 Zr2 Zr2 113.0(4) . 10_656 ?
O2 Zr2 Zr2 81.7(5) 70_656 10_656 ?
O8 Zr2 Zr2 157.7(4) . 10_656 ?
O8 Zr2 Zr2 110.24(16) 70_656 10_656 ?
O6 Zr2 Zr2 32.45(19) . 7_665 ?
O4 Zr2 Zr2 35.3(3) 7_665 7_665 ?
O4 Zr2 Zr2 94.1(3) . 7_665 ?
O2 Zr2 Zr2 81.7(5) . 7_665 ?
O2 Zr2 Zr2 113.0(4) 70_656 7_665 ?
O8 Zr2 Zr2 110.26(16) . 7_665 ?
O8 Zr2 Zr2 157.7(4) 70_656 7_665 ?
Zr2 Zr2 Zr2 59.999(1) 10_656 7_665 ?
Zr2 O4 Zr2 109.3(6) 10_656 . ?
 
loop_
 _geom_torsion_atom_site_label_1
 _geom_torsion_atom_site_label_2
 _geom_torsion_atom_site_label_3
 _geom_torsion_atom_site_label_4
 _geom_torsion
 _geom_torsion_site_symmetry_1
 _geom_torsion_site_symmetry_2
 _geom_torsion_site_symmetry_3
 _geom_torsion_site_symmetry_4
 _geom_torsion_publ_flag
O8 C6 C7 C8 -178.2(6) 37_456 . . 37_456 ?
O8 C6 C7 C8 1.8(6) . . . 37_456 ?
O8 C6 C7 C8 1.8(6) 37_456 . . . ?
O8 C6 C7 C8 -178.2(6) . . . . ?
C8 C7 C8 C9 0.0(8) 37_456 . . . ?
C6 C7 C8 C9 -180.0(8) . . . . ?
C10 C9 C8 C7 0.0(14) . . . . ?
O8 C6 O8 Zr1 7.8(4) 37_456 . . . ?
C7 C6 O8 Zr1 -172.2(4) . . . . ?
O8 C6 O8 Zr2 -9.3(6) 37_456 . . . ?
C7 C6 O8 Zr2 170.7(6) . . . . ?
C8 C9 C10 C11 -180.0(6) . . . . ?
C8 C9 C10 C9 0.0(6) . . . 37_456 ?
C9 C10 C11 C12 104.3(8) 37_456 . . . ?
C9 C10 C11 C12 -75.7(8) . . . . ?
C9 C10 C11 C12 -75.7(8) 37_456 . . 37_456 ?
C9 C10 C11 C12 104.3(8) . . . 37_456 ?
C12 C11 C12 N14 2.5(11) 37_456 . . . ?
C10 C11 C12 N14 -177.5(11) . . . . ?
C12 C11 C12 C13 177.9(16) 37_456 . . . ?
C10 C11 C12 C13 -2.1(16) . . . . ?
N14 C12 C13 C13 -3.8(13) . . . 51_575 ?
C11 C12 C13 C13 -179.9(9) . . . 51_575 ?
C11 C12 N14 C12 -178.1(5) . . . 51_575 ?
C13 C12 N14 C12 6(2) . . . 51_575 ?
C11 C12 N14 Fe15 18(2) . . . 37_456 ?
C13 C12 N14 Fe15 -157.9(11) . . . 37_456 ?
C11 C12 N14 Fe15 -27(2) . . . . ?
C13 C12 N14 Fe15 157.5(11) . . . . ?
 
_refine_diff_density_max    0.771
_refine_diff_density_min   -0.741
_refine_diff_density_rms    0.096

_shelx_res_file
;
TITL shelx_time2d50_a.res in Im-3m
    shelx_time2d50_a_sq.res
    created by SHELXL-2018/3 at 23:02:45 on 19-Dec-2022
REM Old TITL shelx_time2d50 in Im-3m
REM SHELXT solution in Im-3m: R1 0.513, Rweak 0.220, Alpha 0.179
REM <I/s>   0.000 for    0 systematic absences,  Orientation as input
REM Formula found by SHELXT:  C78 N18 O23 Fe3 Zr6
CELL  0.82656  38.8900  38.8900  38.8900   90.000   90.000   90.000
ZERR    4.000   0.0045   0.0045   0.0045    0.000    0.000    0.000
LATT  2
SYMM -X, -Y, Z
SYMM -X, Y, -Z
SYMM X, -Y, -Z
SYMM Z, X, Y
SYMM Z, -X, -Y
SYMM -Z, -X, Y
SYMM -Z, X, -Y
SYMM Y, Z, X
SYMM -Y, Z, -X
SYMM Y, -Z, -X
SYMM -Y, -Z, X
SYMM Y, X, -Z
SYMM -Y, -X, -Z
SYMM Y, -X, Z
SYMM -Y, X, Z
SYMM X, Z, -Y
SYMM -X, Z, Y
SYMM -X, -Z, -Y
SYMM X, -Z, Y
SYMM Z, Y, -X
SYMM Z, -Y, X
SYMM -Z, Y, X
SYMM -Z, -Y, -X
SFAC C H N O FE ZR
DISP $C  0.00511  0.00239 15.74444!source kissel
DISP $H -0.00002  0.00000  0.66615!source kissel
DISP $N  0.00955  0.00480 28.17579!source kissel
DISP $O  0.01604  0.00875 47.81841!source kissel
DISP $Fe  0.35610  1.11842 5271.23871!source kissel
DISP $Zr -1.45491  0.75288 3671.72661!source kissel
UNIT 588 288 48 268 12 48
ACTA
L.S. 5 0  192
BOND $H
FMAP 2
PLAN 20
DFIX 1.71 0.02 Fe15 C16
DFIX 1.1 0.02 C16 O17
DFIX 1.513 0.02 C6 C7
SIMU 0.05
DELU 0.05
ISOR 0.01 0.02 O1 O2 O8
ABIN
LIST 4
WGHT    0.200000
EXTI    0.000182
FVAR       0.07119   0.36845
C6    1    0.330942    0.830942    0.750000    10.50000    0.14126    0.14126 =
         0.21616    0.09429   -0.09429   -0.06157
O6    4    0.282783    0.717217    0.717217    10.16667    0.10412    0.10412 =
         0.10412    0.02876   -0.02876   -0.02876
C7    1    0.359111    0.859111    0.750000    10.50000    0.10795    0.10795 =
         0.25259    0.06629   -0.06629   -0.05882
C9    1    0.391198    0.903041    0.781461    11.00000    0.14667    0.12131 =
         0.32875   -0.01571   -0.03488   -0.03331
AFIX  43
H9    2    0.395084    0.914666    0.801995    11.00000   -1.20000
AFIX   0
C8    1    0.365856    0.876375    0.777989    11.00000    0.13238    0.13420 =
         0.30067    0.03482   -0.04933   -0.07286
AFIX  43
H8    2    0.353092    0.870916    0.797461    11.00000   -1.20000
AFIX   0
O8    4    0.327337    0.815201    0.721442    11.00000    0.16108    0.16759 =
         0.18413    0.06447   -0.07383   -0.08044
C10   1    0.410312    0.910312    0.750000    10.50000    0.08354    0.08354 =
         0.35782   -0.00605    0.00605   -0.00036
C11   1    0.436771    0.936771    0.750000    10.50000    0.07338    0.07338 =
         0.40541   -0.00023    0.00023   -0.01044
C12   1    0.426557    0.971470    0.749655    11.00000    0.06970    0.06710 =
         0.45109   -0.00635   -0.00662   -0.01678
C13   1    0.391932    0.982027    0.748221    11.00000    0.06504    0.08825 =
         0.52144    0.01529    0.00856   -0.00145
AFIX  43
H13   2    0.372732    0.967792    0.747427    11.00000   -1.20000
AFIX   0
N14   3    0.448678    1.000000    0.748325    10.50000    0.08082    0.09325 =
         0.42286    0.00000   -0.00595    0.00000
FE15  5    0.500000    1.000000    0.766740    10.12500    0.07389    0.06660 =
         0.30554    0.00000    0.00000    0.00000
C16   1    0.500000    1.000000    0.810805    10.12500    0.06866    0.05672 =
         0.31347    0.00000    0.00000    0.00000
O17   4    0.500000    1.000000    0.837482    10.12500    0.11984    0.10997 =
         0.33825    0.00000    0.00000    0.00000
CONF
MERG 2
PART 1
ZR1   6    0.285212    0.779898    0.714788    20.50000    0.11321    0.10651 =
         0.11321    0.04405   -0.04018   -0.04405
O3    4    0.235647    0.764353    0.709496    20.50000    0.08511    0.08511 =
         0.12131    0.02224   -0.02224   -0.00002
O1    4    0.339173    0.757044    0.712424    21.00000    0.09260    0.15794 =
         0.16284    0.04020   -0.02142   -0.03235
PART 0
PART 2
ZR2   6    0.297298    0.767312    0.702702   -20.50000    0.14155    0.13518 =
         0.14155    0.06758   -0.06295   -0.06758
O4    4    0.246867    0.753133    0.682919   -20.50000    0.14663    0.14663 =
         0.17222    0.04627   -0.04627   -0.04048
O2    4    0.350121    0.746345    0.693448   -21.00000    0.15122    0.24893 =
         0.22681   -0.01106   -0.01891   -0.06395
PART 0
HKLF 4
                                                                                                                                
REM Highest difference peak  0.771,  deepest hole -0.741,  1-sigma level  0.096
Q1    1   0.5000  1.0000  0.8242  10.25000  0.05    0.77
Q2    1   0.3575  0.7295  0.7295  10.50000  0.05    0.70
Q3    1   0.3628  0.7074  0.7074  10.50000  0.05    0.67
Q4    1   0.3010  0.6990  0.7305  10.50000  0.05    0.52
Q5    1   0.2705  0.7295  0.7295  10.16667  0.05    0.48
Q6    1   0.3171  0.7235  0.6829  10.50000  0.05    0.47
Q7    1   0.3525  0.7431  0.7015  11.00000  0.05    0.45
Q8    1   0.3602  0.7237  0.6796  11.00000  0.05    0.44
Q9    1   0.3245  0.7059  0.7059  10.50000  0.05    0.43
Q10   1   0.3263  0.7128  0.6995  11.00000  0.05    0.41
Q11   1   0.3688  0.7622  0.6987  11.00000  0.05    0.37
Q12   1   0.2930  0.7971  0.7324  11.00000  0.05    0.36
Q13   1   0.3899  1.0000  0.7421  10.50000  0.05    0.36
Q14   1   0.3462  0.7422  0.6538  10.50000  0.05    0.33
Q15   1   0.3712  0.9714  0.7292  11.00000  0.05    0.33
Q16   1   0.2464  0.7654  0.7058  11.00000  0.05    0.33
Q17   1   0.5000  0.7438  0.5000  10.12500  0.05    0.33
Q18   1   0.4389  0.9632  0.7753  11.00000  0.05    0.31
Q19   1   0.5173  0.9811  0.8481  11.00000  0.05    0.31
Q20   1   0.3894  1.0000  0.7581  10.50000  0.05    0.31
;
_shelx_res_checksum   14954

_shelx_hkl_file
;
   1   1   0 -164.45   77.14
   2   0   0 7811.69  244.09
   2   1   1 2213.12   69.35
   2   2   0 7184.66  179.61
   2   2   2 9999.00  736.06
   3   1   0  546.67   25.52
   3   1   2  298.54   31.55
   3   2   1  300.78   40.45
   3   3   0  102.14   35.53
   3   3   2  264.71   19.42
   4   0   0 9531.30  288.98
   4   1   1  693.50   40.44
   4   1   3   92.73   11.83
   4   2   0 1731.38   72.06
   4   2   2 1977.55  133.76
   4   3   1   87.83    6.53
   4   3   3    3.57   28.41
   4   4   0  870.66  103.44
   4   4   2  375.14   42.72
   4   4   4 1520.80  227.97
   5   1   0    9.87    3.62
   5   1   2  -69.90    3.77
   5   1   4  489.39   12.75
   5   2   1  -62.13    3.80
   5   2   3  254.41   11.05
   5   3   0 -152.17   21.27
   5   3   2  259.24   11.49
   5   3   4  -76.78   11.70
   5   4   1  490.10   11.84
   5   4   3  -74.23   10.56
   5   5   0  423.29   52.77
   5   5   2  587.63   34.44
   5   5   4   38.20    5.06
   6   0   0 5123.85  276.41
   6   1   1 1268.50   51.78
   6   1   3 -117.82   18.21
   6   1   5  339.16   14.54
   6   2   0  553.77   23.67
   6   2   2  609.45   34.11
   6   2   4  351.90   32.82
   6   3   1 -125.31    7.56
   6   3   3   25.25    6.51
   6   3   5  255.59   18.65
   6   4   0   14.95    5.15
   6   4   2  292.41   21.51
   6   4   4  201.45   18.51
   6   5   1  371.29   19.88
   6   5   3  256.57   14.94
   6   5   5  500.65   47.28
   6   6   0  799.40   63.63
   6   6   2  180.70   21.94
   6   6   4 1519.81  113.50
   6   6   6  825.71  126.56
   7   1   0  -69.47    4.57
   7   1   2   23.22    2.60
   7   1   4    1.90    2.81
   7   1   6  -56.87    4.25
   7   2   1   25.19    2.34
   7   2   3   58.00    3.62
   7   2   5  289.95   26.45
   7   3   0  101.54    3.36
   7   3   2   63.12    4.63
   7   3   4  170.20   13.72
   7   3   6 1078.33   52.98
   7   4   1    2.24    3.74
   7   4   3  147.93    9.31
   7   4   5  355.64   14.25
   7   5   0  388.79   22.04
   7   5   2  283.38   18.34
   7   5   4  350.20   12.18
   7   5   6  148.78   19.07
   7   6   1  -56.45    4.55
   7   6   3 1041.58   34.78
   7   6   5  217.57   24.46
   7   7   0 2261.34  146.82
   7   7   2 2048.64  109.55
   7   7   4  711.14   46.67
   7   7   6   84.83    6.91
   8   0   0 3174.85  216.51
   8   1   1 1004.21   37.57
   8   1   3  165.43   13.81
   8   1   5  507.89   10.54
   8   1   7   61.29    5.25
   8   2   0 1524.49   82.92
   8   2   2  462.55   38.65
   8   2   4 1016.56   87.87
   8   2   6  233.64   32.02
   8   3   1  160.27    7.05
   8   3   3 -167.89   10.05
   8   3   5  228.88   13.11
   8   3   7  737.05   51.00
   8   4   0  584.07   55.90
   8   4   2 1012.00   98.49
   8   4   4 1300.49   74.81
   8   4   6   23.60    8.17
   8   5   1  485.07    9.48
   8   5   3  228.95   12.51
   8   5   5  539.29   60.49
   8   5   7  438.21   25.54
   8   6   0  101.68   18.76
   8   6   2  299.49   55.79
   8   6   4   13.90    7.62
   8   6   6  503.55   53.76
   8   7   1   67.02    5.49
   8   7   3  697.75   42.83
   8   7   5  374.07   21.08
   8   7   7  553.75   38.17
   8   8   0  522.44   56.26
   8   8   2  378.20   41.36
   8   8   4  301.72   27.78
   8   8   6  633.93   54.27
   8   8   8  821.72  116.77
   9   1   0  257.60   21.40
   9   1   2  188.74   11.29
   9   1   4  284.42    8.70
   9   1   6   39.50    3.11
   9   1   8   16.95    2.74
   9   2   1  177.65   12.40
   9   2   3  456.89    9.59
   9   2   5  -85.62    5.15
   9   2   7  274.94   12.27
   9   3   0  314.22    7.34
   9   3   2  455.22    9.69
   9   3   4 -154.27    7.09
   9   3   6   73.12    4.23
   9   3   8  270.77   14.66
   9   4   1  288.85    9.65
   9   4   3 -150.70    7.47
   9   4   5   41.52    5.61
   9   4   7  127.09    8.99
   9   5   0   47.76   15.87
   9   5   2  -91.02    4.59
   9   5   4   33.13    2.95
   9   5   6  183.72   14.26
   9   5   8  437.72   23.00
   9   6   1   46.01    4.59
   9   6   3   77.44    5.16
   9   6   5  165.75   10.22
   9   6   7   54.32    6.05
   9   7   0  237.66   10.33
   9   7   2  301.42   19.85
   9   7   4  139.10   13.18
   9   7   6   67.07    8.21
   9   7   8  357.49   27.64
   9   8   1   15.24    2.74
   9   8   3  312.01   21.69
   9   8   5  389.77   17.63
   9   8   7  340.70   25.46
   9   9   0 1585.01  114.18
   9   9   2 1475.44   53.78
   9   9   4  789.49   48.56
   9   9   6  176.30   11.76
   9   9   8   62.43    4.28
  10   0   0 1258.47  118.57
  10   1   1   99.93   13.72
  10   1   3  182.82   17.29
  10   1   5   87.65    3.96
  10   1   7   69.15    4.74
  10   1   9   33.41    4.19
  10   2   0 1989.51  114.16
  10   2   2   57.44   27.98
  10   2   4  613.00   49.58
  10   2   6  372.05   26.73
  10   2   8  283.63   31.71
  10   3   1  265.15   26.20
  10   3   3  281.69   16.84
  10   3   5  267.61   17.60
  10   3   7  323.90   21.43
  10   3   9  276.71   21.67
  10   4   0 1255.48   69.15
  10   4   2  547.84   36.19
  10   4   4  856.03   76.28
  10   4   6   17.97    9.54
  10   4   8   11.43    3.54
  10   5   1   80.57    4.27
  10   5   3  222.28   11.86
  10   5   5  565.97   47.42
  10   5   7  382.32   68.24
  10   5   9  194.86   10.51
  10   6   0  959.56   73.56
  10   6   2  368.17   32.51
  10   6   4   18.67    6.31
  10   6   6   67.59    3.47
  10   6   8   20.38    4.38
  10   7   1   88.82    9.08
  10   7   3  369.39   38.47
  10   7   5  305.85   22.22
  10   7   7  132.01   11.73
  10   7   9  329.89   29.57
  10   8   0  392.66   31.68
  10   8   2  256.35   14.76
  10   8   4   11.79    3.73
  10   8   6   13.62    2.75
  10   8   8  137.91   20.74
  10   9   1   42.22    5.36
  10   9   3  310.07   24.10
  10   9   5  226.67   24.35
  10   9   7  297.56   28.53
  10   9   9  132.36   10.84
  10  10   0  312.92   41.68
  10  10   2  375.15   29.21
  10  10   4   70.84    6.72
  10  10   6  174.93   29.75
  10  10   8   63.75    6.25
  10  10  10  145.07   21.41
  11   1   0   59.11    3.02
  11   1   2   82.64    3.72
  11   1   4    4.17    1.85
  11   1   6   -1.13    4.63
  11   1   8  -39.66    2.41
  11   1  10   38.81    2.71
  11   2   1   86.73    4.74
  11   2   3  228.40   12.61
  11   2   5   27.62    5.00
  11   2   7  248.82    7.97
  11   2   9   50.76    5.64
  11   3   0  481.16   22.24
  11   3   2  228.95   10.30
  11   3   4   17.01    2.88
  11   3   6   35.88    2.87
  11   3   8   -0.25    2.02
  11   3  10   61.25    3.71
  11   4   1    7.13    2.33
  11   4   3   27.30    5.19
  11   4   5   -7.82    4.33
  11   4   7   -6.08    4.97
  11   4   9   60.33    5.40
  11   5   0  164.34    9.69
  11   5   2   29.46    4.15
  11   5   4    2.66    3.56
  11   5   6  -14.26    3.22
  11   5   8   52.20   13.56
  11   5  10  159.41   12.78
  11   6   1   -2.75    3.01
  11   6   3   26.73    2.36
  11   6   5   -9.47    3.24
  11   6   7   -0.66    1.86
  11   6   9   38.84    3.45
  11   7   0  349.05   14.04
  11   7   2  255.97    8.67
  11   7   4    4.74    4.61
  11   7   6   -5.13    1.84
  11   7   8   72.36    4.69
  11   7  10  182.74   25.55
  11   8   1  -40.85    2.50
  11   8   3   10.80    4.56
  11   8   5   43.32    5.15
  11   8   7   87.71    5.83
  11   8   9   21.13    2.27
  11   9   0   35.44    4.01
  11   9   2   49.81    4.74
  11   9   4   80.57   13.20
  11   9   6   39.84    3.74
  11   9   8   19.89    2.24
  11   9  10  117.62    9.85
  11  10   1   39.08    2.42
  11  10   3   68.03    5.15
  11  10   5  146.38   12.52
  11  10   7  156.01    9.87
  11  10   9  102.93    7.43
  11  11   0  202.01   15.34
  11  11   2  222.23   17.05
  11  11   4  207.55   19.09
  11  11   6  148.02   11.79
  11  11   8   54.22    4.53
  11  11  10  -84.71    6.29
  12   0   0   46.70   21.02
  12   1   1  111.00    5.67
  12   1   3  176.92   11.60
  12   1   5   68.76    2.26
  12   1   7    2.03    1.99
  12   1   9   16.60    1.64
  12   1  11   18.01    1.96
  12   2   0 1940.24   82.33
  12   2   2 1144.82   52.77
  12   2   4  664.76   44.63
  12   2   6  539.26   39.40
  12   2   8   41.66    6.20
  12   2  10   11.00    1.92
  12   3   1  191.50   10.32
  12   3   3  195.42   17.53
  12   3   5  278.67   13.80
  12   3   7  127.23    6.71
  12   3   9   97.22    6.75
  12   3  11   31.43    1.91
  12   4   0   66.58   28.36
  12   4   2  707.69   45.72
  12   4   4  322.69   25.96
  12   4   6   29.39    3.68
  12   4   8   17.36    2.14
  12   4  10   -0.92    1.96
  12   5   1   73.07    3.65
  12   5   3  291.85   16.35
  12   5   5  541.68   31.44
  12   5   7  300.23   26.10
  12   5   9   52.82    4.83
  12   5  11  141.58    9.50
  12   6   0  845.72   74.63
  12   6   2  488.45   28.94
  12   6   4   24.78    3.31
  12   6   6    4.20    2.39
  12   6   8   -0.66    1.58
  12   6  10   47.90    5.63
  12   7   1    4.68    2.05
  12   7   3  178.57   23.67
  12   7   5  312.31   39.97
  12   7   7   58.94    5.25
  12   7   9   60.07    5.05
  12   7  11  118.76   10.69
  12   8   0    4.51    1.91
  12   8   2   39.70    4.20
  12   8   4   11.91    3.73
  12   8   6   -1.74    1.79
  12   8   8    9.33    2.36
  12   8  10   16.22    2.42
  12   9   1   22.84    4.19
  12   9   3   81.07    5.04
  12   9   5   45.14    4.32
  12   9   7   73.17    6.07
  12   9   9   21.49    3.22
  12   9  11   21.52   15.00
  12  10   0   75.47    7.63
  12  10   2    7.04    2.60
  12  10   4   -0.52    1.19
  12  10   6   47.22    4.67
  12  10   8   26.06    2.63
  12  10  10  -61.84    8.53
  12  11   1   18.51    1.70
  12  11   3   31.56    1.78
  12  11   5  185.87   15.44
  12  11   7  120.42    9.50
  12  11   9   17.59   20.69
  12  11  11  -55.69    5.07
  12  12   0 1560.06  130.51
  12  12   2  615.17   48.21
  12  12   4  514.10   46.85
  12  12   6  246.08   24.45
  12  12   8  120.60   12.13
  12  12  10  -44.61    6.55
  12  12  12   56.91   10.48
  13   1   0  256.40    9.37
  13   1   2  236.64   12.81
  13   1   4   39.26    5.11
  13   1   6   36.84    2.86
  13   1   8   30.10    2.74
  13   1  10   18.69    1.84
  13   1  12   19.91    3.74
  13   2   1  210.02    5.54
  13   2   3   86.25    5.85
  13   2   5  601.12   34.39
  13   2   7  145.53    9.51
  13   2   9   17.97    2.29
  13   2  11  203.75   18.32
  13   3   0   94.74    4.63
  13   3   2   87.18    5.40
  13   3   4   69.79    4.58
  13   3   6   14.58    1.33
  13   3   8    1.63    2.21
  13   3  10    6.61    0.94
  13   3  12   23.56    1.84
  13   4   1   38.58    4.97
  13   4   3   73.73    5.33
  13   4   5  195.34   10.63
  13   4   7  106.53    6.29
  13   4   9   32.29    3.92
  13   4  11    6.77    1.19
  13   5   0  644.77   35.33
  13   5   2  594.41   29.44
  13   5   4  239.78   14.56
  13   5   6   19.61    1.85
  13   5   8   -1.07    1.34
  13   5  10   17.07    2.39
  13   5  12   67.07   14.60
  13   6   1   37.61    2.72
  13   6   3   12.25    1.40
  13   6   5   23.36    2.57
  13   6   7   16.09    1.92
  13   6   9    0.52    1.72
  13   6  11    5.29    2.34
  13   7   0  101.86    7.57
  13   7   2  133.96    7.17
  13   7   4  113.80    8.42
  13   7   6   11.54    1.62
  13   7   8    2.34    1.64
  13   7  10    6.14    1.72
  13   7  12  330.62   14.71
  13   8   1   31.81    2.04
  13   8   3    1.36    2.42
  13   8   5    1.15    1.73
  13   8   7    2.94    1.61
  13   8   9    5.13    2.83
  13   8  11  141.11   13.40
  13   9   0    4.19    1.90
  13   9   2   18.11    2.33
  13   9   4   30.73    2.33
  13   9   6    1.54    2.56
  13   9   8    5.95    3.80
  13   9  10  -29.31    9.39
  13   9  12    7.16    4.05
  13  10   1   28.25    2.27
  13  10   3    5.90    0.96
  13  10   5   16.58    2.05
  13  10   7    8.66    1.76
  13  10   9  -22.95    9.11
  13  10  11   16.95    5.95
  13  11   0  296.78   21.31
  13  11   2  131.40    7.11
  13  11   4    6.41    1.64
  13  11   6    6.78    1.93
  13  11   8  151.23   14.08
  13  11  10   13.27    6.38
  13  11  12    6.98    4.63
  13  12   1   18.55    2.33
  13  12   3   20.90    2.06
  13  12   5   59.77   18.64
  13  12   7  318.66   15.45
  13  12   9   12.01    5.19
  13  12  11    0.98    1.58
  13  13   0  987.20   95.19
  13  13   2  528.82   27.86
  13  13   4  258.18   14.70
  13  13   6   54.99   18.19
  13  13   8   45.56    6.35
  13  13  10  124.53   11.26
  13  13  12   50.67    6.35
  14   0   0 1407.36  115.66
  14   1   1   24.15    2.34
  14   1   3  119.18    8.18
  14   1   5   14.41    1.30
  14   1   7    3.92    2.21
  14   1   9    9.44    2.29
  14   1  11    3.65    1.42
  14   1  13  161.36    9.47
  14   2   0 1238.26   63.76
  14   2   2   69.69    5.96
  14   2   4 1205.10   82.34
  14   2   6   51.33    3.83
  14   2   8    7.25    2.47
  14   2  10  391.34   48.67
  14   2  12 1368.75  132.13
  14   3   1  106.61    5.60
  14   3   3  110.55    5.90
  14   3   5  126.63    6.23
  14   3   7  101.54    6.84
  14   3   9   26.14    2.66
  14   3  11   -8.10    1.03
  14   3  13   52.29    6.85
  14   4   0 1020.89   60.17
  14   4   2  966.23   54.54
  14   4   4 1186.30   81.73
  14   4   6   69.64    9.02
  14   4   8    3.96    2.58
  14   4  10   32.09    2.86
  14   4  12 1017.89   62.88
  14   5   1   15.42    1.40
  14   5   3  133.64    6.08
  14   5   5  299.80   22.34
  14   5   7  129.42    9.01
  14   5   9    6.80    2.89
  14   5  11  -55.70    6.93
  14   5  13   30.87    8.33
  14   6   0  246.10   22.65
  14   6   2   59.09    4.87
  14   6   4   61.42    9.49
  14   6   6    9.12    1.36
  14   6   8    5.57    4.33
  14   6  10   -4.27    5.60
  14   6  12  592.68   86.55
  14   7   1    7.01    2.10
  14   7   3   85.69    3.81
  14   7   5  136.49    9.08
  14   7   7   71.59    5.77
  14   7   9   38.77    4.67
  14   7  11  236.76   14.10
  14   7  13  129.02   11.08
  14   8   0  126.42   10.53
  14   8   2    3.95    1.30
  14   8   4    2.95    1.15
  14   8   6   -0.02    1.54
  14   8   8   -4.29    2.60
  14   8  10  180.95   12.25
  14   8  12  113.35   12.73
  14   9   1   10.58    2.41
  14   9   3   22.85    2.69
  14   9   5   10.15    4.49
  14   9   7   20.11    2.77
  14   9   9  147.84   10.90
  14   9  11   24.86    5.52
  14   9  13   49.84    4.03
  14  10   0  225.20   24.86
  14  10   2  362.48   32.64
  14  10   4   33.29    3.14
  14  10   6    8.17    9.20
  14  10   8  161.78   11.43
  14  10  10   10.23    4.08
  14  10  12   19.54    3.45
  14  11   1    9.55    3.72
  14  11   3   -6.23    2.32
  14  11   5  -53.79    6.55
  14  11   7  246.45   12.00
  14  11   9   19.35    5.42
  14  11  11    3.98    1.46
  14  11  13    7.41    1.46
  14  12   0 1304.00  104.24
  14  12   2 1340.11  117.01
  14  12   4 1036.30   69.95
  14  12   6  578.06   70.09
  14  12   8  117.35   17.35
  14  12  10   12.94    2.42
  14  12  12  109.47   11.19
  14  13   1  179.54   10.34
  14  13   3   48.09    6.42
  14  13   5   43.16    7.55
  14  13   7  147.71   14.61
  14  13   9   54.31    5.30
  14  13  11    5.11    1.42
  14  13  13    5.12    2.04
  14  14   0  867.27   79.12
  14  14   2 1431.73  107.36
  14  14   4 1206.63   90.90
  14  14   6  322.82   26.94
  14  14   8   18.73    2.77
  14  14  10   85.10   11.46
  14  14  12  233.17   20.83
  14  14  14  451.96   70.01
  15   1   0   20.92    1.25
  15   1   2   20.15    1.57
  15   1   4   11.37    1.45
  15   1   6   14.92    1.78
  15   1   8    4.47    3.11
  15   1  10   -9.36    1.37
  15   1  12  127.35    9.86
  15   1  14    8.85    2.16
  15   2   1   20.29    1.88
  15   2   3 1025.28   40.19
  15   2   5  166.88    6.80
  15   2   7  468.50   20.91
  15   2   9   21.53    9.73
  15   2  11  712.25   67.76
  15   2  13  940.79   75.71
  15   3   0  914.89   35.85
  15   3   2  987.01   40.19
  15   3   4  766.46   39.08
  15   3   6  387.00   20.99
  15   3   8   95.74    5.06
  15   3  10  -11.02    2.58
  15   3  12  -22.06    6.19
  15   3  14    3.95    1.46
  15   4   1   11.96    1.54
  15   4   3  757.56   39.73
  15   4   5  186.79   11.50
  15   4   7  348.99   16.96
  15   4   9   16.89    2.89
  15   4  11  540.95   22.28
  15   4  13  315.25   23.09
  15   5   0  160.09   10.16
  15   5   2  191.85   10.53
  15   5   4  190.41    9.85
  15   5   6   88.11    5.42
  15   5   8   18.21    3.57
  15   5  10  -22.00    6.39
  15   5  12  -13.76    2.20
  15   5  14   42.53    2.69
  15   6   1   11.29    1.34
  15   6   3  379.68   22.82
  15   6   5   97.65    8.07
  15   6   7  152.68   14.62
  15   6   9  -31.65    5.85
  15   6  11  -16.40    7.92
  15   6  13   10.63    1.20
  15   7   0  482.43   34.71
  15   7   2  509.03   36.53
  15   7   4  348.24   18.92
  15   7   6  141.84    8.96
  15   7   8  -36.18    4.97
  15   7  10   22.79    8.03
  15   7  12    3.18    3.12
  15   7  14   30.67    3.87
  15   8   1    1.25    1.62
  15   8   3   89.76    4.04
  15   8   5   15.81    1.82
  15   8   7  -40.12    4.75
  15   8   9  137.71   10.57
  15   8  11   -8.41    1.64
  15   8  13   86.67    7.35
  15   9   0   40.80    3.77
  15   9   2   11.62    2.27
  15   9   4   10.42    2.11
  15   9   6  -51.51    5.52
  15   9   8  136.22    9.84
  15   9  10   19.66    2.94
  15   9  12    2.64    1.49
  15   9  14   12.98    2.69
  15  10   1  -10.59    1.36
  15  10   3   -6.90    7.13
  15  10   5  -25.62    6.12
  15  10   7   47.09    9.27
  15  10   9   23.00    6.61
  15  10  11   49.66    4.16
  15  10  13  249.37   23.02
  15  11   0  939.68   63.94
  15  11   2  647.71   43.85
  15  11   4  500.61   14.73
  15  11   6   -5.79    7.31
  15  11   8    3.96    6.44
  15  11  10   54.86    7.26
  15  11  12   37.06    3.42
  15  11  14    0.61    1.51
  15  12   1  105.17    8.35
  15  12   3  -23.15    5.45
  15  12   5  -15.86    2.17
  15  12   7   -1.02    1.52
  15  12   9   15.19    9.72
  15  12  11   32.91    3.14
  15  12  13  171.92   22.23
  15  13   0 1232.60   82.91
  15  13   2  849.93   52.46
  15  13   4  315.29   17.44
  15  13   6   10.58    3.39
  15  13   8   86.17    7.52
  15  13  10  283.39   28.76
  15  13  12  186.84   14.13
  15  13  14   32.20    3.71
  15  14   1    8.90    2.74
  15  14   3   -1.20    1.46
  15  14   5   42.44    3.06
  15  14   7   27.56    2.39
  15  14   9    9.75    1.78
  15  14  11    1.02    1.43
  15  14  13   27.77    2.69
  15  15   0  556.32   49.21
  15  15   2  400.20   23.22
  15  15   4  145.88    9.56
  15  15   6    2.94    1.20
  15  15   8  104.39   12.63
  15  15  10  292.93   20.93
  15  15  12  252.52   20.12
  15  15  14   46.97    4.61
  16   0   0    6.87    2.40
  16   1   1    6.20    1.16
  16   1   3   90.36    5.19
  16   1   5   14.66    1.48
  16   1   7    4.70    1.79
  16   1   9  -58.11    3.75
  16   1  11  -40.51    7.26
  16   1  13    7.16    1.34
  16   1  15    0.46    1.40
  16   2   0  989.24   68.70
  16   2   2 1462.09   78.91
  16   2   4  503.68   39.65
  16   2   6  930.78   48.91
  16   2   8   23.32    4.16
  16   2  10  510.25   42.53
  16   2  12  430.42   37.19
  16   2  14  356.81   37.54
  16   3   1   82.31    5.18
  16   3   3  178.43    5.67
  16   3   5   76.00    4.17
  16   3   7   49.32    3.53
  16   3   9  -74.28    4.95
  16   3  11  -53.44    3.59
  16   3  13    3.44    1.16
  16   3  15    4.58    1.24
  16   4   0   19.41    1.94
  16   4   2  433.12   22.18
  16   4   4   91.74    5.97
  16   4   6  286.23   27.44
  16   4   8   21.25   12.74
  16   4  10  400.98   21.21
  16   4  12  388.11   24.78
  16   4  14  413.83   29.61
  16   5   1   16.96    1.87
  16   5   3   78.25    3.90
  16   5   5  112.51    7.14
  16   5   7  -14.42    3.97
  16   5   9  200.11    8.81
  16   5  11  -10.75    1.38
  16   5  13    9.29    1.20
  16   5  15   33.40    4.61
  16   6   0  616.40   37.93
  16   6   2 1143.93   84.97
  16   6   4  271.09   31.80
  16   6   6  609.74   50.52
  16   6   8  195.40   10.98
  16   6  10  -26.38    2.78
  16   6  12   30.75    6.85
  16   6  14   67.67    6.48
  16   7   1    2.41    1.52
  16   7   3   51.16    3.89
  16   7   5  -18.22    1.64
  16   7   7   72.75    8.88
  16   7   9  -65.55    4.58
  16   7  11    6.44    1.91
  16   7  13   27.51    2.87
  16   7  15   55.44    5.82
  16   8   0   70.85   11.07
  16   8   2   31.31    5.72
  16   8   4   18.77    7.26
  16   8   6  201.48   12.69
  16   8   8    3.23    9.05
  16   8  10    6.49    2.48
  16   8  12    8.49    2.15
  16   8  14   13.33    7.65
  16   9   1  -52.51    3.74
  16   9   3  -83.37    4.55
  16   9   5  190.56    8.35
  16   9   7  -66.36    5.42
  16   9   9    6.02    1.90
  16   9  11    7.94    1.55
  16   9  13   32.13    2.93
  16   9  15   28.64    2.69
  16  10   0  731.72   43.89
  16  10   2  450.46   26.18
  16  10   4  463.07   28.20
  16  10   6  -22.18    2.90
  16  10   8    9.06    1.91
  16  10  10   85.53   11.74
  16  10  12  201.54   21.68
  16  10  14  127.93   13.20
  16  11   1  -39.47    6.36
  16  11   3  -42.46    8.15
  16  11   5  -11.83    1.25
  16  11   7    4.07    1.34
  16  11   9    7.83    2.40
  16  11  11   12.91    2.26
  16  11  13    2.38    1.34
  16  11  15   10.24    1.54
  16  12   0  817.85   52.02
  16  12   2  532.05   47.89
  16  12   4  560.73   59.77
  16  12   6   24.81    3.19
  16  12   8    9.09    1.55
  16  12  10  167.52   19.94
  16  12  12  398.34   71.10
  16  12  14  348.22   36.07
  16  13   1    3.12    1.34
  16  13   3    6.20    1.85
  16  13   5    7.97    1.25
  16  13   7   24.34    2.18
  16  13   9   24.74    2.35
  16  13  11    7.13    2.03
  16  13  13    7.98    1.79
  16  13  15    6.90    1.48
  16  14   0  485.48   65.45
  16  14   2  341.74   27.70
  16  14   4  444.06   46.07
  16  14   6   65.00    5.30
  16  14   8    3.13    1.40
  16  14  10  158.44   20.86
  16  14  12  351.71   37.94
  16  14  14  301.19   29.33
  16  15   1    0.95    1.28
  16  15   3    2.66    1.42
  16  15   5   27.95    2.63
  16  15   7   53.54    4.33
  16  15   9   29.70    2.74
  16  15  11   23.09    5.91
  16  15  13    5.90    1.51
  16  15  15    1.45    1.18
  16  16   0 1084.94  105.18
  16  16   2  834.25   70.35
  16  16   4  820.84   77.00
  16  16   6  276.34   18.55
  16  16   8    6.39    1.22
  16  16  10   45.84    5.29
  16  16  12  243.79   24.38
  16  16  14  109.72   11.13
  16  16  16   80.64   14.61
  17   1   0  347.38   20.60
  17   1   2  285.28   16.22
  17   1   4  193.32   11.43
  17   1   6   69.97    5.47
  17   1   8   76.07    7.93
  17   1  10  -40.45    3.26
  17   1  12   -1.38    1.32
  17   1  14   -1.42    1.18
  17   1  16    1.70    1.46
  17   2   1  275.06   11.89
  17   2   3  251.23   11.86
  17   2   5 1259.64   65.20
  17   2   7  -34.95    6.67
  17   2   9   56.93    8.27
  17   2  11  464.43   50.32
  17   2  13  466.99   29.38
  17   2  15  832.99   61.10
  17   3   0  225.00   12.22
  17   3   2  241.31    9.35
  17   3   4  220.29   14.38
  17   3   6   39.22    4.77
  17   3   8  214.34    8.90
  17   3  10    4.07    2.47
  17   3  12   21.58    2.87
  17   3  14   14.97    2.33
  17   3  16   19.36    2.83
  17   4   1  169.77    9.09
  17   4   3  202.07    8.53
  17   4   5 1019.23   52.99
  17   4   7  106.53    6.56
  17   4   9  -56.51    2.86
  17   4  11  134.73    8.39
  17   4  13  222.62   37.38
  17   4  15  415.43   27.95
  17   5   0 1579.90   79.99
  17   5   2 1237.93   61.72
  17   5   4  953.97   40.82
  17   5   6  528.40   44.65
  17   5   8  113.39   16.55
  17   5  10   27.71    3.18
  17   5  12   34.36    2.41
  17   5  14   17.50    1.76
  17   5  16    4.19    2.10
  17   6   1   90.72    9.96
  17   6   3   56.99    7.65
  17   6   5  428.30   23.36
  17   6   7   79.02    7.67
  17   6   9   -1.12    1.63
  17   6  11    1.60    1.07
  17   6  13   11.97    1.03
  17   6  15   56.26    3.36
  17   7   0  -13.50    7.32
  17   7   2  -23.73   22.81
  17   7   4  107.45    5.87
  17   7   6   62.14    7.16
  17   7   8   -6.33    1.87
  17   7  10   -1.21    1.06
  17   7  12    7.61    2.77
  17   7  14    7.93    1.84
  17   7  16    9.44    1.26
  17   8   1   71.09    7.98
  17   8   3  213.82    8.64
  17   8   5  112.20   27.89
  17   8   7   -4.69    1.92
  17   8   9   18.58    2.42
  17   8  11   28.14    3.35
  17   8  13   37.60    2.71
  17   8  15   21.81    3.92
  17   9   0  125.24    9.37
  17   9   2   43.86    6.63
  17   9   4  -58.55    2.93
  17   9   6    3.39    5.11
  17   9   8   16.94    2.03
  17   9  10   29.01    3.27
  17   9  12   49.71    3.96
  17   9  14   16.42    4.61
  17   9  16    2.06    1.09
  17  10   1  -45.54    4.01
  17  10   3    3.89    2.33
  17  10   5   26.27    2.60
  17  10   7   -1.15    1.19
  17  10   9   38.15    4.15
  17  10  11   96.51   11.84
  17  10  13  153.34   17.90
  17  10  15  142.08   11.88
  17  11   0  592.56   59.17
  17  11   2  434.33   32.04
  17  11   4  128.89    7.19
  17  11   6    0.38    1.91
  17  11   8   36.04    3.61
  17  11  10   93.40   12.45
  17  11  12  114.37   11.65
  17  11  14   27.40    2.59
  17  11  16   -1.20    1.19
  17  12   1    6.08    3.51
  17  12   3   16.35    1.68
  17  12   5   35.94    1.94
  17  12   7    9.59    2.18
  17  12   9   49.95    4.81
  17  12  11   94.74    6.99
  17  12  13  214.83   17.15
  17  12  15  176.65   13.23
  17  13   0  640.29   59.79
  17  13   2  406.46   28.84
  17  13   4  172.84   11.80
  17  13   6    9.59    1.08
  17  13   8   42.77    3.93
  17  13  10  198.18   18.22
  17  13  12  158.00   11.49
  17  13  14   56.29    5.76
  17  13  16    1.26    1.13
  17  14   1   -1.22    1.22
  17  14   3   18.01    2.75
  17  14   5   14.58    1.02
  17  14   7   12.39    3.20
  17  14   9   12.96    2.03
  17  14  11   24.03    2.51
  17  14  13   68.75    9.29
  17  14  15   68.91    9.41
  17  15   0 1128.16   68.48
  17  15   2  785.68   55.57
  17  15   4  414.93   29.27
  17  15   6   61.24    3.36
  17  15   8   25.28    2.74
  17  15  10  128.62   10.10
  17  15  12  179.66   13.59
  17  15  14   62.34    7.70
  17  15  16    4.38    1.84
  17  16   1    2.00    2.14
  17  16   3   14.85    2.17
  17  16   5    0.48    0.89
  17  16   7    8.03    1.10
  17  16   9    4.62    1.81
  17  16  11    6.57   10.08
  17  16  13    1.28    1.73
  17  16  15    7.28    1.69
  17  17   0  441.63   64.12
  17  17   2  221.27   16.17
  17  17   4   68.55    8.31
  17  17   6   -0.18    0.66
  17  17   8   92.24    6.83
  17  17  10  209.83   14.65
  17  17  12  271.32   25.90
  17  17  14   95.69    9.99
  17  17  16   15.38    2.54
  18   0   0  311.46   43.81
  18   1   1   -9.97    1.34
  18   1   3  -18.64    2.72
  18   1   5  -36.56    5.94
  18   1   7   29.44    7.88
  18   1   9  -12.12    1.57
  18   1  11   -0.72    1.13
  18   1  13    3.27    1.25
  18   1  15    3.10    1.25
  18   1  17   -1.38    1.18
  18   2   0   79.30   11.90
  18   2   2   24.65   10.80
  18   2   4  373.30   27.92
  18   2   6  219.87   10.44
  18   2   8   14.44    5.00
  18   2  10  404.06   39.88
  18   2  12  194.10   18.33
  18   2  14  585.17   54.58
  18   2  16  175.81   15.21
  18   3   1  -14.43    2.24
  18   3   3  -12.20    4.39
  18   3   5  150.29    6.03
  18   3   7  -70.38    4.63
  18   3   9   17.01    2.84
  18   3  11   13.32    5.51
  18   3  13   21.01    2.46
  18   3  15    1.04    1.03
  18   3  17    3.69    1.34
  18   4   0  875.60   63.03
  18   4   2  384.67   38.52
  18   4   4 1804.24   75.13
  18   4   6   91.17    7.88
  18   4   8  105.56    7.50
  18   4  10    3.05    1.01
  18   4  12    6.75    1.26
  18   4  14  201.51   16.67
  18   4  16   53.10    5.49
  18   5   1   -3.77   13.80
  18   5   3  177.47    8.71
  18   5   5   41.47    5.16
  18   5   7   68.80    9.60
  18   5   9   89.01    7.29
  18   5  11   24.26    2.47
  18   5  13    1.80    0.77
  18   5  15    2.57    0.89
  18   5  17    7.25    1.26
  18   6   0  176.54    8.60
  18   6   2  228.97    9.62
  18   6   4   73.63    6.55
  18   6   6  -18.31    1.93
  18   6   8   32.14    2.34
  18   6  10   -2.03    0.92
  18   6  12   16.09    6.95
  18   6  14   85.56    7.02
  18   6  16   28.82    2.83
  18   7   1   33.85    6.95
  18   7   3  -66.95    4.77
  18   7   5   73.11    6.11
  18   7   7  194.69   14.10
  18   7   9  136.18   11.17
  18   7  11    4.37    1.12
  18   7  13    4.86    1.28
  18   7  15   16.42    1.66
  18   7  17   15.70    1.64
  18   8   0  -48.62    3.56
  18   8   2    8.31    6.20
  18   8   4  116.69    8.93
  18   8   6   28.35    2.78
  18   8   8  259.43   20.98
  18   8  10  158.06   18.70
  18   8  12  172.99   15.43
  18   8  14   12.46    1.74
  18   8  16   35.99    6.01
  18   9   1   -9.63    2.36
  18   9   3   17.42    1.94
  18   9   5   80.87    5.22
  18   9   7  130.94   15.75
  18   9   9   17.99    2.14
  18   9  11    8.75    2.78
  18   9  13   20.21    2.00
  18   9  15   15.45    2.63
  18   9  17   33.00    3.17
  18  10   0  576.11   71.28
  18  10   2  404.74   34.14
  18  10   4    2.03    1.50
  18  10   6   -0.74    1.38
  18  10   8  135.47   14.79
  18  10  10  260.84   22.65
  18  10  12  284.07   27.38
  18  10  14  178.71   17.14
  18  10  16  111.27   10.09
  18  11   1   -1.74    1.08
  18  11   3    7.98    1.51
  18  11   5   19.73    1.87
  18  11   7    4.33    1.19
  18  11   9   10.58    3.42
  18  11  11   30.23    2.56
  18  11  13   16.82    1.61
  18  11  15   27.84    2.38
  18  11  17   18.16    3.13
  18  12   0  176.78   14.64
  18  12   2  193.21   16.59
  18  12   4    7.59    2.59
  18  12   6    7.11    1.26
  18  12   8  149.74   10.88
  18  12  10  282.02   30.76
  18  12  12  556.91   58.31
  18  12  14  244.17   24.59
  18  12  16  193.04   23.14
  18  13   1    5.75    4.22
  18  13   3   16.85    1.68
  18  13   5    3.25    1.64
  18  13   7    3.05    0.94
  18  13   9   25.19    2.27
  18  13  11   15.58    1.81
  18  13  13   37.48    4.08
  18  13  15    4.80    1.33
  18  13  17   13.08    1.60
  18  14   0  588.48   61.89
  18  14   2  608.48   68.37
  18  14   4  199.85   17.75
  18  14   6   80.65    6.20
  18  14   8   12.60    1.55
  18  14  10  204.15   25.50
  18  14  12  216.19   21.75
  18  14  14  249.49   32.26
  18  14  16  157.52   21.49
  18  15   1   -0.50    1.13
  18  15   3    1.64    1.26
  18  15   5    3.50    1.43
  18  15   7   17.53    1.80
  18  15   9   13.28    1.46
  18  15  11   30.49    3.81
  18  15  13    8.94    1.45
  18  15  15    9.55    1.33
  18  15  17    2.22    1.04
  18  16   0  227.68   20.24
  18  16   2  164.90   13.38
  18  16   4   74.81    7.27
  18  16   6   27.22    2.57
  18  16   8   32.97    4.69
  18  16  10  124.04   16.42
  18  16  12  170.96   20.15
  18  16  14  139.01   16.71
  18  16  16   71.56   10.59
  18  17   1    0.37    1.39
  18  17   3    5.91    1.22
  18  17   5    9.97    2.44
  18  17   7   14.35    1.55
  18  17   9   35.32    3.72
  18  17  11   14.89    1.48
  18  17  13   16.26    2.77
  18  17  15    3.04    1.03
  18  17  17    1.62    0.97
  18  18   0  697.81   75.16
  18  18   2  627.70   68.82
  18  18   4  250.50   20.96
  18  18   6  183.53   19.43
  18  18   8   66.59    6.15
  18  18  10    0.96    0.91
  18  18  12    2.88    0.96
  18  18  14    6.23    3.44
  18  18  16    3.93    1.58
  18  18  18   16.58    6.29
  19   1   0  214.06    9.60
  19   1   2  204.00    9.79
  19   1   4  -36.85    3.42
  19   1   6  -17.98    1.40
  19   1   8    4.62    1.14
  19   1  10    4.51    1.16
  19   1  12    4.56    1.18
  19   1  14   -1.38    1.14
  19   1  16    0.13    1.12
  19   1  18    1.92    1.24
  19   2   1  192.79    9.18
  19   2   3  660.59   30.72
  19   2   5    5.37    4.22
  19   2   7  160.32   15.64
  19   2   9   56.25    4.10
  19   2  11   24.48    2.72
  19   2  13  442.36   27.39
  19   2  15  146.27   12.19
  19   2  17  451.73   34.02
  19   3   0  776.68   39.88
  19   3   2  635.43   32.44
  19   3   4  338.58   28.01
  19   3   6   80.66    7.23
  19   3   8   21.68    1.86
  19   3  10    3.41    1.16
  19   3  12    2.23    1.42
  19   3  14   -0.11    0.98
  19   3  16    1.40    1.10
  19   3  18    2.51    1.27
  19   4   1  -40.09    3.63
  19   4   3  320.70   16.27
  19   4   5    6.33    1.88
  19   4   7   65.24    4.75
  19   4   9   33.66    1.97
  19   4  11    4.55    0.91
  19   4  13  181.16   10.48
  19   4  15   56.97    4.47
  19   4  17  190.98   14.30
  19   5   0    7.67    9.06
  19   5   2   15.57    5.87
  19   5   4    7.68    2.21
  19   5   6    8.37    0.94
  19   5   8   29.37    1.70
  19   5  10   37.25    1.70
  19   5  12   22.51    1.98
  19   5  14    2.58    1.70
  19   5  16    3.71    1.07
  19   5  18    3.63    1.07
  19   6   1  -15.72    1.76
  19   6   3   87.21    7.56
  19   6   5    8.10    0.88
  19   6   7   14.47    1.96
  19   6   9    4.92    0.88
  19   6  11    2.57    0.84
  19   6  13   23.84    1.69
  19   6  15    2.92    1.32
  19   6  17   52.80    5.52
  19   7   0  119.21    8.09
  19   7   2  134.18   10.48
  19   7   4   64.56    4.08
  19   7   6   17.37    1.30
  19   7   8   30.11    4.10
  19   7  10   29.89    3.30
  19   7  12   35.81    2.75
  19   7  14   55.03    4.91
  19   7  16   20.75    1.63
  19   7  18    4.77    0.83
  19   8   1    6.55    1.24
  19   8   3   18.35    2.16
  19   8   5   29.04    1.51
  19   8   7   24.29    3.65
  19   8   9    9.86    1.55
  19   8  11   43.70    3.43
  19   8  13   13.05    1.36
  19   8  15   50.88    3.10
  19   8  17    0.23    0.89
  19   9   0   91.03    7.13
  19   9   2   57.47    3.80
  19   9   4   31.69    2.50
  19   9   6    3.90    0.95
  19   9   8   10.63    1.80
  19   9  10   37.42    3.08
  19   9  12   38.16    3.33
  19   9  14   38.46    3.49
  19   9  16   12.54    1.31
  19   9  18    0.65    0.71
  19  10   1    0.13    1.36
  19  10   3    2.40    1.21
  19  10   5   42.43    3.25
  19  10   7   30.53    3.17
  19  10   9   38.47    3.54
  19  10  11  133.36   11.25
  19  10  13   85.55    5.36
  19  10  15  178.29   15.18
  19  10  17   13.18    1.68
  19  11   0   42.46    4.63
  19  11   2   25.67    1.87
  19  11   4    4.67    0.96
  19  11   6    2.99    0.82
  19  11   8   43.17    3.87
  19  11  10  108.51    8.49
  19  11  12  139.93   10.46
  19  11  14   40.69    3.86
  19  11  16    7.39    1.18
  19  11  18    9.26    1.32
  19  12   1    5.52    1.26
  19  12   3    0.62    1.14
  19  12   5   22.37    1.69
  19  12   7   36.67    3.17
  19  12   9   35.75    3.43
  19  12  11  110.28    9.49
  19  12  13  125.22   13.86
  19  12  15  189.53   14.47
  19  12  17   35.63    3.95
  19  13   0  581.82   42.98
  19  13   2  483.73   37.70
  19  13   4  207.51   16.17
  19  13   6   19.52    1.44
  19  13   8   15.38    1.93
  19  13  10   87.08    7.25
  19  13  12   86.23    6.47
  19  13  14   61.46    7.35
  19  13  16    5.78    1.18
  19  13  18    1.12    0.94
  19  14   1   -1.12    1.14
  19  14   3   -1.16    1.20
  19  14   5    1.51    0.88
  19  14   7   48.77    3.81
  19  14   9   33.66    2.38
  19  14  11   41.71    3.67
  19  14  13   56.59    4.86
  19  14  15   65.34    6.63
  19  14  17   15.06    2.26
  19  15   0  229.91   22.87
  19  15   2  188.07   15.66
  19  15   4   58.87    4.46
  19  15   6    2.08    0.82
  19  15   8   63.38    6.01
  19  15  10  172.62   14.40
  19  15  12  180.28   18.43
  19  15  14   89.56    8.07
  19  15  16   11.97    1.98
  19  15  18    0.20    1.04
  19  16   1    0.91    1.14
  19  16   3    1.24    1.10
  19  16   5    5.42    1.03
  19  16   7   19.22    2.12
  19  16   9   14.83    1.43
  19  16  11    6.51    1.16
  19  16  13    5.04    1.27
  19  16  15   13.47    2.02
  19  16  17    3.93    1.04
  19  17   0  559.45   55.97
  19  17   2  451.39   31.73
  19  17   4  194.22   22.78
  19  17   6   50.44    4.15
  19  17   8    0.89    0.84
  19  17  10   12.84    1.73
  19  17  12   31.74    3.01
  19  17  14   13.84    1.57
  19  17  16    4.13    1.43
  19  17  18    0.79    1.06
  19  18   1    1.42    1.18
  19  18   3    3.23    1.07
  19  18   5    5.69    2.89
  19  18   7    4.51    0.85
  19  18   9    1.24    0.88
  19  18  11    7.77    1.19
  19  18  13    1.19    0.97
  19  18  15    1.99    1.01
  19  18  17    2.71    0.92
  19  19   0   71.29   13.38
  19  19   2   29.56    3.75
  19  19   4    7.82    1.37
  19  19   6   -0.17    0.91
  19  19   8   10.08    1.13
  19  19  10   29.89    4.02
  19  19  12   36.14    5.10
  19  19  14   21.31    3.27
  19  19  16    2.60    1.20
  19  19  18   -0.41    0.94
  20   0   0  248.95   39.41
  20   1   1  -12.80    2.63
  20   1   3   -5.03    5.15
  20   1   5    3.51    0.73
  20   1   7   15.97    2.32
  20   1   9    2.42    1.15
  20   1  11   13.58    3.29
  20   1  13    3.41    1.24
  20   1  15    0.22    1.09
  20   1  17    5.48    3.14
  20   1  19   -2.45    1.28
  20   2   0    0.78    5.96
  20   2   2   88.77    7.13
  20   2   4   23.40    2.28
  20   2   6   37.88    2.87
  20   2   8  133.12   16.54
  20   2  10    2.87    1.15
  20   2  12  159.28   13.47
  20   2  14   18.17    2.72
  20   2  16  210.39   20.29
  20   2  18   23.69    3.45
  20   3   1   -3.79    2.42
  20   3   3    1.55    0.94
  20   3   5   54.97    3.61
  20   3   7   59.80    4.77
  20   3   9  122.67    8.21
  20   3  11   51.22    5.52
  20   3  13   23.78    2.05
  20   3  15    1.62    1.60
  20   3  17    7.17    1.18
  20   3  19    0.25    1.06
  20   4   0  168.14   17.55
  20   4   2   23.25    2.50
  20   4   4   59.00    4.13
  20   4   6    2.46    1.15
  20   4   8   35.26    4.11
  20   4  10    7.47    2.54
  20   4  12   41.46    4.57
  20   4  14    9.71    1.64
  20   4  16  123.18   12.54
  20   4  18    3.87    1.25
  20   5   1    4.64    1.12
  20   5   3   56.66    5.87
  20   5   5   88.21    3.85
  20   5   7  305.55   19.22
  20   5   9  205.57   12.25
  20   5  11   66.02    3.48
  20   5  13    2.10    0.84
  20   5  15    8.78    5.09
  20   5  17    4.31    1.48
  20   5  19    6.02    1.84
  20   6   0    5.94    1.10
  20   6   2   44.94    4.21
  20   6   4    2.64    1.09
  20   6   6  127.94    8.51
  20   6   8   55.96    5.60
  20   6  10  244.57   16.11
  20   6  12   13.77    1.54
  20   6  14   52.46    6.09
  20   6  16   23.44    2.44
  20   6  18   -2.38    1.04
  20   7   1   20.01    4.85
  20   7   3   60.07    4.88
  20   7   5  295.91   15.24
  20   7   7  292.24   18.92
  20   7   9  239.33   18.32
  20   7  11   18.61    1.57
  20   7  13    2.41    1.27
  20   7  15   20.84    2.18
  20   7  17   15.63    1.94
  20   7  19   10.74    1.33
  20   8   0  135.40   14.50
  20   8   2  118.50   14.85
  20   8   4   32.82    3.71
  20   8   6   52.74    4.19
  20   8   8  125.17   10.41
  20   8  10  202.73   20.56
  20   8  12   73.81    6.36
  20   8  14   55.51    5.03
  20   8  16   -0.04    1.07
  20   8  18    0.08    0.60
  20   9   1    3.97    1.03
  20   9   3  121.81    9.92
  20   9   5  206.34   13.80
  20   9   7  290.99   19.47
  20   9   9   79.33    7.34
  20   9  11   10.30    3.04
  20   9  13   23.55    1.99
  20   9  15   25.30    2.58
  20   9  17   35.96    4.35
  20   9  19   12.36    1.25
  20  10   0   17.27    3.01
  20  10   2    6.02    1.80
  20  10   4    6.36    3.18
  20  10   6  297.69   28.04
  20  10   8  184.70   18.65
  20  10  10  515.59   51.38
  20  10  12  274.09   30.00
  20  10  14  234.00   21.46
  20  10  16   -1.26    0.96
  20  10  18   -1.21    0.74
  20  11   1   13.39    1.66
  20  11   3   44.00    3.61
  20  11   5   77.48    4.80
  20  11   7   21.53    2.03
  20  11   9    6.61    1.49
  20  11  11   27.89    2.34
  20  11  13   38.03    3.48
  20  11  15   65.02    6.32
  20  11  17   23.36    2.56
  20  11  19   18.64    2.84
  20  12   0  369.06   34.97
  20  12   2  202.25   19.76
  20  12   4   48.90    5.30
  20  12   6   14.77    1.34
  20  12   8   85.83    8.06
  20  12  10  255.93   28.76
  20  12  12  295.18   27.26
  20  12  14  252.82   42.44
  20  12  16   19.12    2.46
  20  12  18    0.68    0.94
  20  13   1    4.83    1.27
  20  13   3   23.26    2.08
  20  13   5    0.64    0.92
  20  13   7    0.88    0.85
  20  13   9   26.12    2.65
  20  13  11   34.12    4.74
  20  13  13   56.59    4.49
  20  13  15   24.05    2.52
  20  13  17   22.05    2.42
  20  13  19   10.02    1.49
  20  14   0   43.34    4.74
  20  14   2   25.17    3.97
  20  14   4   14.55    1.75
  20  14   6   61.71    7.14
  20  14   8   67.85    5.65
  20  14  10  296.74   44.25
  20  14  12  171.03   18.99
  20  14  14  179.88   18.17
  20  14  16    7.34    1.62
  20  14  18    0.56    0.90
  20  15   1    1.60    1.15
  20  15   3    3.85    1.09
  20  15   5    4.49    1.70
  20  15   7   21.55    1.99
  20  15   9   26.49    2.64
  20  15  11   61.11    8.06
  20  15  13   26.21    3.07
  20  15  15   28.78    2.76
  20  15  17   14.05    1.82
  20  15  19    6.50    1.56
  20  16   0  197.02   23.10
  20  16   2  286.60   27.16
  20  16   4  101.96   10.81
  20  16   6   22.33    2.14
  20  16   8   -0.25    0.65
  20  16  10    1.72    1.10
  20  16  12   12.25    1.94
  20  16  14    5.72    1.36
  20  16  16    2.50    1.00
  20  16  18    2.02    1.04
  20  17   1    4.04    1.36
  20  17   3    4.10    1.26
  20  17   5    5.93    1.31
  20  17   7   11.23    1.27
  20  17   9   37.24    3.92
  20  17  11   17.98    2.06
  20  17  13   29.83    3.27
  20  17  15   13.09    1.81
  20  17  17    5.72    1.13
  20  17  19    2.33    1.12
  20  18   0   27.92    3.98
  20  18   2   25.08    3.78
  20  18   4    4.73    1.13
  20  18   6   -0.34    1.28
  20  18   8    2.10    0.80
  20  18  10    5.93    3.77
  20  18  12   -0.34    0.77
  20  18  14    0.34    0.89
  20  18  16    0.24    1.03
  20  18  18    2.12    1.09
  20  19   1   -3.63    1.19
  20  19   3    3.12    1.54
  20  19   5    8.58    2.62
  20  19   7   10.46    1.85
  20  19   9   11.10    1.02
  20  19  11   30.36    3.48
  20  19  13    6.68    1.24
  20  19  15    6.56    1.63
  20  19  17    2.17    1.24
  20  19  19    1.64    0.97
  20  20   0  283.89   33.21
  20  20   2  260.34   25.47
  20  20   4  104.27   11.48
  20  20   6   65.90    7.17
  20  20   8   57.59    8.04
  20  20  10   95.33    9.86
  20  20  12   28.08    5.78
  20  20  14   15.49    3.48
  20  20  16    2.17    1.62
  20  20  18    0.84    0.98
  20  20  20   47.66   11.19
  21   1   0   25.44    2.16
  21   1   2   16.75    1.69
  21   1   4    1.48    1.24
  21   1   6    1.18    0.79
  21   1   8    3.98    1.04
  21   1  10   10.38    2.29
  21   1  12    4.61    2.15
  21   1  14    5.10    1.82
  21   1  16    3.79    1.14
  21   1  18   -1.45    1.10
  21   1  20   -1.84    1.16
  21   2   1   19.96    1.99
  21   2   3    0.66    1.01
  21   2   5   40.37    3.00
  21   2   7   12.28    1.44
  21   2   9   31.89    3.57
  21   2  11   54.36    4.56
  21   2  13    4.65    1.36
  21   2  15   82.49    7.98
  21   2  17   11.83    1.86
  21   2  19  189.91   24.80
  21   3   0    0.96    1.21
  21   3   2    1.03    1.31
  21   3   4    3.95    1.20
  21   3   6   35.75    2.02
  21   3   8   36.97    2.51
  21   3  10   28.70    2.41
  21   3  12   28.85    5.88
  21   3  14    6.18    1.24
  21   3  16   15.80    5.15
  21   3  18    7.19    1.21
  21   3  20    3.38    0.95
  21   4   1   -1.30    3.53
  21   4   3    2.09    0.90
  21   4   5    7.47    1.32
  21   4   7   28.52    2.30
  21   4   9    7.49    1.08
  21   4  11   20.90    1.85
  21   4  13    1.76    1.02
  21   4  15   35.59    3.85
  21   4  17    8.05    6.44
  21   4  19   73.12   11.29
  21   5   0   70.72    5.91
  21   5   2   48.53    3.49
  21   5   4    9.15    2.78
  21   5   6   30.10    1.36
  21   5   8   37.21    2.10
  21   5  10   17.74    1.28
  21   5  12    7.28    1.90
  21   5  14    0.16    0.89
  21   5  16    9.30    1.58
  21   5  18    8.34    1.84
  21   5  20   -0.30    1.09
  21   6   1    0.73    0.86
  21   6   3   34.62    2.32
  21   6   5   30.45    1.46
  21   6   7   69.35    5.31
  21   6   9    4.08    0.74
  21   6  11    5.70    0.97
  21   6  13    9.33    0.83
  21   6  15    7.77    1.44
  21   6  17   -1.30    0.96
  21   6  19   16.78    2.05
  21   7   0    9.73    1.76
  21   7   2    8.46    1.14
  21   7   4   24.78    1.50
  21   7   6   66.04    3.16
  21   7   8   21.95    1.70
  21   7  10    5.73    1.45
  21   7  12    1.12    1.25
  21   7  14    5.91    0.74
  21   7  16   21.40    1.81
  21   7  18    9.33    1.21
  21   7  20    4.14    1.88
  21   8   1    4.73    0.97
  21   8   3   35.69    2.29
  21   8   5   36.18    2.68
  21   8   7   23.67    2.12
  21   8   9   13.09    1.33
  21   8  11   12.69    1.82
  21   8  13   51.15    3.59
  21   8  15    6.66    0.72
  21   8  17    5.25    0.73
  21   8  19    9.56    1.14
  21   9   0   27.63    2.50
  21   9   2   33.15    4.74
  21   9   4   14.40    4.77
  21   9   6    4.10    0.64
  21   9   8   15.61    1.48
  21   9  10   51.16    5.24
  21   9  12   31.49    2.42
  21   9  14   32.63    3.16
  21   9  16   26.14    2.51
  21   9  18    3.85    0.62
  21   9  20    3.55    1.06
  21  10   1    7.61    1.80
  21  10   3   33.64    2.44
  21  10   5   16.37    1.42
  21  10   7    4.75    0.79
  21  10   9   44.99    4.79
  21  10  11   53.61    4.57
  21  10  13  106.00    7.28
  21  10  15   15.36    1.58
  21  10  17    9.85    1.28
  21  10  19    5.22    0.64
  21  11   0   78.73    6.13
  21  11   2   69.70    6.12
  21  11   4   25.94    2.72
  21  11   6    5.95    1.55
  21  11   8   12.37    1.15
  21  11  10   49.48    4.38
  21  11  12   65.88    5.37
  21  11  14   31.42    4.73
  21  11  16   15.58    1.82
  21  11  18    2.60    0.91
  21  11  20    2.18    0.65
  21  12   1    5.05    1.27
  21  12   3   23.82    2.54
  21  12   5    4.93    1.06
  21  12   7    2.26    0.74
  21  12   9   47.84    5.49
  21  12  11   58.75    5.46
  21  12  13   93.42    8.73
  21  12  15   22.77    2.27
  21  12  17   13.59    2.05
  21  12  19    0.77    0.83
  21  13   0    8.61    1.60
  21  13   2    4.73    1.26
  21  13   4    0.92    0.91
  21  13   6   12.21    1.33
  21  13   8   56.99    8.59
  21  13  10  138.03   12.81
  21  13  12   96.50    9.07
  21  13  14   51.99    6.13
  21  13  16   11.29    1.51
  21  13  18    0.37    1.30
  21  13  20   -0.58    0.92
  21  14   1    5.21    2.23
  21  14   3    5.96    1.22
  21  14   5    0.66    0.91
  21  14   7    6.95    1.24
  21  14   9   34.12    3.06
  21  14  11   35.16    5.35
  21  14  13   45.97    5.23
  21  14  15   15.25    2.93
  21  14  17    6.74    1.25
  21  14  19    3.31    0.97
  21  15   0  103.23   12.46
  21  15   2   62.10    4.70
  21  15   4   31.63    4.34
  21  15   6    6.85    1.09
  21  15   8    8.93    1.14
  21  15  10   13.46    2.23
  21  15  12   26.56    2.71
  21  15  14   11.64    1.73
  21  15  16    3.72    1.04
  21  15  18   -1.13    0.90
  21  15  20    1.87    0.84
  21  16   1    3.05    1.27
  21  16   3    5.30    1.14
  21  16   5    9.36    1.33
  21  16   7   19.39    1.84
  21  16   9   26.34    2.58
  21  16  11   20.03    1.99
  21  16  13   12.34    1.60
  21  16  15    3.16    1.15
  21  16  17    3.30    1.04
  21  16  19    3.93    1.32
  21  17   0   20.51    3.06
  21  17   2   10.29    2.00
  21  17   4    1.50    1.16
  21  17   6   -0.07    0.92
  21  17   8    5.12    0.74
  21  17  10   14.37    1.61
  21  17  12   12.40    2.39
  21  17  14   11.07    1.50
  21  17  16    6.43    3.53
  21  17  18   -0.29    0.92
  21  17  20   -0.07    1.03
  21  18   1   -2.54    0.97
  21  18   3    7.95    2.14
  21  18   5    5.10    1.26
  21  18   7   11.77    1.72
  21  18   9    5.31    1.84
  21  18  11    3.27    0.88
  21  18  13   -0.62    0.88
  21  18  15    1.18    0.92
  21  18  17    0.36    0.90
  21  18  19    5.65    1.73
  21  19   0  220.06   17.92
  21  19   2  178.24   22.96
  21  19   4   55.61    5.73
  21  19   6   19.17    2.50
  21  19   8   13.20    1.48
  21  19  10    6.35    0.76
  21  19  12    0.66    0.90
  21  19  14    4.49    0.97
  21  19  16    3.29    1.22
  21  19  18    5.11    1.31
  21  19  20    3.72    1.12
  21  20   1   -0.43    1.10
  21  20   3    0.89    1.18
  21  20   5   -1.54    1.07
  21  20   7    0.46    0.90
  21  20   9    4.27    0.92
  21  20  11    2.76    0.73
  21  20  13    2.11    0.76
  21  20  15    3.96    1.07
  21  20  17   -1.44    0.88
  21  20  19    3.25    0.97
  21  21   0    0.91    1.43
  21  21   2    0.02    0.96
  21  21   4    5.54    1.21
  21  21   6    0.25    1.09
  21  21   8    1.52    0.94
  21  21  10    0.83    0.58
  21  21  12    1.58    0.79
  21  21  14    5.09    1.13
  21  21  16    5.89    1.72
  21  21  18   11.65    2.45
  21  21  20    3.97    1.67
  22   0   0    9.49    2.78
  22   1   1    1.55    1.03
  22   1   3    7.13    2.29
  22   1   5   13.40    2.89
  22   1   7   36.60    5.75
  22   1   9   11.59    1.30
  22   1  11   19.17    1.90
  22   1  13    8.69    2.09
  22   1  15   -1.39    1.42
  22   1  17    0.98    1.03
  22   1  19    0.04    1.19
  22   1  21    2.17    1.58
  22   2   0   37.64    4.92
  22   2   2   95.41   11.05
  22   2   4   46.58    5.84
  22   2   6   56.03    4.53
  22   2   8   12.90    1.80
  22   2  10   24.94    2.69
  22   2  12    1.07    1.01
  22   2  14    9.77    1.80
  22   2  16   11.46    1.67
  22   2  18   26.54    4.68
  22   2  20   12.73    5.43
  22   3   1    4.11    1.02
  22   3   3   61.33    4.25
  22   3   5  232.43   16.02
  22   3   7  161.21   11.40
  22   3   9  202.35   16.73
  22   3  11   85.13    6.83
  22   3  13   24.62    3.98
  22   3  15   -0.16    1.00
  22   3  17    4.85    1.10
  22   3  19    2.30    1.30
  22   3  21    1.56    1.09
  22   4   0   17.92    3.05
  22   4   2   33.75    4.16
  22   4   4   17.61    3.19
  22   4   6   65.55    4.68
  22   4   8   33.87    4.51
  22   4  10   -0.23    0.86
  22   4  12   26.43    3.01
  22   4  14    6.65    1.14
  22   4  16    5.81    2.09
  22   4  18   18.21    3.13
  22   4  20    8.28    1.80
  22   5   1   16.43    5.57
  22   5   3  223.54   13.83
  22   5   5  333.49   15.45
  22   5   7  407.89   29.36
  22   5   9  317.69   25.80
  22   5  11  174.61   22.31
  22   5  13    4.47    1.12
  22   5  15   12.07    4.63
  22   5  17   12.79    1.92
  22   5  19    5.11    1.13
  22   5  21    1.96    1.14
  22   6   0  116.81   10.60
  22   6   2   49.80    3.22
  22   6   4   75.35    7.22
  22   6   6    4.89    1.40
  22   6   8   74.85    5.60
  22   6  10   43.21    3.99
  22   6  12   28.50    2.92
  22   6  14    4.92    1.43
  22   6  16    4.86    1.25
  22   6  18    3.16    1.06
  22   6  20    5.09    1.13
  22   7   1   31.01    3.07
  22   7   3  150.66   10.83
  22   7   5  475.22   39.18
  22   7   7  310.63   20.51
  22   7   9  199.03   13.38
  22   7  11   46.32    2.75
  22   7  13    3.06    0.68
  22   7  15   25.42    2.47
  22   7  17   21.14    3.19
  22   7  19   12.61    2.42
  22   7  21    3.39    1.12
  22   8   0   17.60    1.66
  22   8   2   13.93    1.61
  22   8   4   26.25    3.77
  22   8   6   67.38    5.17
  22   8   8  241.19   17.83
  22   8  10  142.84   11.06
  22   8  12  211.12   17.71
  22   8  14   15.30    1.56
  22   8  16    7.02    0.98
  22   8  18   11.00    2.12
  22   8  20    1.06    0.84
  22   9   1   10.83    1.27
  22   9   3  186.39   11.66
  22   9   5  280.11   25.34
  22   9   7  226.99   17.66
  22   9   9   54.62    6.30
  22   9  11   13.04    1.58
  22   9  13   16.58    1.44
  22   9  15   38.54    2.90
  22   9  17   37.68    4.11
  22   9  19   12.98    1.56
  22   9  21    5.67    1.22
  22  10   0   86.59   10.10
  22  10   2   21.27    2.88
  22  10   4   -0.17    0.94
  22  10   6   39.64    3.48
  22  10   8  192.63   19.76
  22  10  10  174.10   20.12
  22  10  12  114.88   11.50
  22  10  14   24.04    2.77
  22  10  16    0.16    0.77
  22  10  18    4.23    0.77
  22  10  20    5.77    1.16
  22  11   1   15.79    2.09
  22  11   3   93.81    7.08
  22  11   5  168.73   25.28
  22  11   7   45.59    2.99
  22  11   9   14.82    2.12
  22  11  11    2.82    1.00
  22  11  13   14.12    1.87
  22  11  15   52.81    5.52
  22  11  17   29.67    3.05
  22  11  19   19.12    2.47
  22  11  21    5.28    1.01
  22  12   0   -1.87    1.18
  22  12   2    2.26    1.00
  22  12   4   23.00    2.77
  22  12   6   28.25    3.23
  22  12   8  168.27   11.67
  22  12  10  145.41   15.07
  22  12  12  164.07   19.00
  22  12  14   14.59    2.40
  22  12  16    2.58    0.96
  22  12  18    9.98    2.22
  22  12  20    7.70    1.36
  22  13   1    4.80    1.14
  22  13   3   18.26    2.18
  22  13   5    6.01    1.21
  22  13   7    3.81    0.66
  22  13   9   16.21    1.27
  22  13  11   10.75    1.60
  22  13  13   35.46    3.71
  22  13  15   26.45    2.98
  22  13  17   27.99    4.75
  22  13  19    6.60    1.30
  22  13  21    5.47    0.95
  22  14   0   25.42    4.23
  22  14   2   10.64    1.80
  22  14   4    8.54    1.09
  22  14   6    3.63    1.28
  22  14   8   16.15    2.32
  22  14  10   21.87    2.58
  22  14  12    8.61    1.31
  22  14  14    0.28    0.85
  22  14  16    3.16    1.07
  22  14  18    0.77    0.95
  22  14  20    3.78    1.43
  22  15   1    1.82    1.16
  22  15   3    1.40    1.00
  22  15   5    6.57    2.62
  22  15   7   23.16    2.30
  22  15   9   34.95    2.83
  22  15  11   47.55    4.25
  22  15  13   29.20    3.50
  22  15  15   27.87    3.43
  22  15  17   13.86    1.91
  22  15  19    3.62    1.12
  22  15  21    2.65    0.98
  22  16   0   12.57    1.79
  22  16   2   12.34    1.81
  22  16   4    6.31    1.58
  22  16   6    5.83    1.50
  22  16   8    9.54    1.27
  22  16  10    0.91    0.82
  22  16  12    2.44    0.84
  22  16  14    2.52    1.03
  22  16  16    1.80    0.94
  22  16  18    1.14    0.96
  22  16  20    2.29    1.39
  22  17   1   -2.28    1.01
  22  17   3    4.26    1.20
  22  17   5    8.57    1.28
  22  17   7   29.89    4.17
  22  17   9   33.77    2.80
  22  17  11   21.88    2.06
  22  17  13   26.99    4.22
  22  17  15   15.48    2.21
  22  17  17    6.90    1.70
  22  17  19    3.37    1.45
  22  17  21   -0.04    0.90
  22  18   0   94.50   10.68
  22  18   2   21.04    3.06
  22  18   4   15.54    2.70
  22  18   6    3.53    1.19
  22  18   8   16.10    2.64
  22  18  10    6.25    0.88
  22  18  12    4.57    1.32
  22  18  14    1.66    0.91
  22  18  16    4.40    3.00
  22  18  18   19.53    7.28
  22  18  20   24.23    4.19
  22  19   1    1.48    1.07
  22  19   3    5.77    1.22
  22  19   5    8.81    1.73
  22  19   7    7.73    1.25
  22  19   9   10.26    1.39
  22  19  11   17.93    2.30
  22  19  13    7.16    1.51
  22  19  15    5.96    1.40
  22  19  17    1.36    1.04
  22  19  19   -0.22    1.45
  22  19  21    0.73    0.92
  22  20   0    2.00    1.06
  22  20   2    8.75    2.05
  22  20   4   11.18    2.70
  22  20   6    2.48    1.07
  22  20   8   -0.52    0.89
  22  20  10    8.31    1.52
  22  20  12    8.85    1.33
  22  20  14    2.52    1.19
  22  20  16    1.18    0.95
  22  20  18   24.20    4.61
  22  20  20   59.41    8.42
  22  21   1    1.52    1.12
  22  21   3    3.20    1.72
  22  21   5    0.50    1.13
  22  21   7    5.15    1.40
  22  21   9    6.23    1.15
  22  21  11    6.31    1.09
  22  21  13    3.50    1.06
  22  21  15    2.05    1.49
  22  21  17   -1.46    0.91
  22  21  19    2.16    0.84
  22  21  21    0.83    0.95
  22  22   0   29.41    6.63
  22  22   2    9.36    2.44
  22  22   4   19.35    3.68
  22  22   6   19.65    4.22
  22  22   8   98.21   13.47
  22  22  10  138.95   15.82
  22  22  12  213.08   16.12
  22  22  14   49.48    6.89
  22  22  16    4.56    1.84
  22  22  18   16.02    3.11
  22  22  20   94.87   14.05
  22  22  22   61.84   14.41
  23   1   0    1.90    1.32
  23   1   2    3.49    1.09
  23   1   4    4.23    1.04
  23   1   6    3.89    0.74
  23   1   8   10.03    3.92
  23   1  10   10.92    1.94
  23   1  12    0.77    1.08
  23   1  14   -0.12    1.04
  23   1  16    0.95    1.04
  23   1  18    1.21    1.06
  23   1  20    1.56    1.16
  23   1  22   -0.70    1.18
  23   2   1    6.54    1.94
  23   2   3    9.45    6.62
  23   2   5   38.33    2.76
  23   2   7   10.75    0.94
  23   2   9    9.45    1.42
  23   2  11    6.41    1.54
  23   2  13    3.87    1.19
  23   2  15   20.50    2.51
  23   2  17    2.60    1.09
  23   2  19    8.63    1.88
  23   2  21    7.51    1.50
  23   3   0    0.05    1.28
  23   3   2    3.89    1.15
  23   3   4   29.24    2.50
  23   3   6   65.09    2.88
  23   3   8   98.79    6.17
  23   3  10   68.87    5.37
  23   3  12   21.14    1.93
  23   3  14    2.89    1.04
  23   3  16    2.17    0.94
  23   3  18    8.79    1.28
  23   3  20    5.00    1.28
  23   3  22    1.40    0.98
  23   4   1    6.02    0.92
  23   4   3   27.59    2.26
  23   4   5   75.54    4.49
  23   4   7    4.11    0.74
  23   4   9   17.89    1.93
  23   4  11    1.43    1.33
  23   4  13    1.42    0.98
  23   4  15    6.97    1.50
  23   4  17   -0.72    0.97
  23   4  19    5.37    1.34
  23   4  21    4.81    1.39
  23   5   0   13.53    1.30
  23   5   2   28.97    2.16
  23   5   4   64.92    3.38
  23   5   6   87.27    4.39
  23   5   8  110.97    7.49
  23   5  10   71.95    4.94
  23   5  12   24.89    3.04
  23   5  14   -0.02    1.02
  23   5  16    8.97    1.30
  23   5  18   19.53    2.75
  23   5  20   11.41    1.96
  23   5  22    0.68    1.08
  23   6   1    2.96    0.65
  23   6   3   67.26    2.84
  23   6   5   82.23    4.73
  23   6   7   14.65    1.33
  23   6   9   10.38    1.56
  23   6  11    4.86    1.09
  23   6  13    4.92    0.90
  23   6  15    9.92    3.19
  23   6  17    0.23    0.88
  23   6  19   -1.24    0.98
  23   6  21   11.11    2.52
  23   7   0   37.44    2.29
  23   7   2   12.67    1.84
  23   7   4    3.59    0.79
  23   7   6   13.56    0.78
  23   7   8   28.73    1.40
  23   7  10   13.11    1.37
  23   7  12    1.00    0.67
  23   7  14    6.49    1.01
  23   7  16    7.40    1.01
  23   7  18    7.38    1.57
  23   7  20    2.83    1.21
  23   7  22   -0.23    1.32
  23   8   1    8.31    0.98
  23   8   3   85.74    5.87
  23   8   5   96.76    5.93
  23   8   7   28.71    1.45
  23   8   9    3.41    1.13
  23   8  11    9.94    0.91
  23   8  13    4.07    0.70
  23   8  15    9.17    1.06
  23   8  17    3.91    2.41
  23   8  19    0.65    0.85
  23   8  21   35.47    5.48
  23   9   0    3.17    1.02
  23   9   2   10.68    1.67
  23   9   4   22.33    2.14
  23   9   6    7.17    0.76
  23   9   8    2.80    1.91
  23   9  10    1.09    0.79
  23   9  12    4.71    2.39
  23   9  14   15.06    1.37
  23   9  16   10.68    1.19
  23   9  18    8.88    1.08
  23   9  20    5.89    1.01
  23   9  22    1.12    1.00
  23  10   1    9.17    1.30
  23  10   3   63.08    5.87
  23  10   5   80.59    6.65
  23  10   7   15.80    1.19
  23  10   9    1.45    0.85
  23  10  11   20.19    2.00
  23  10  13    6.33    0.84
  23  10  15    6.80    0.89
  23  10  17    2.18    1.14
  23  10  19    2.41    0.56
  23  10  21   65.69    6.85
  23  11   0    9.05    1.30
  23  11   2    6.79    1.30
  23  11   4    1.01    1.03
  23  11   6    5.91    0.85
  23  11   8   11.20    1.26
  23  11  10   18.64    2.54
  23  11  12   26.36    2.54
  23  11  14   15.60    1.96
  23  11  16    7.04    1.06
  23  11  18    2.17    0.61
  23  11  20    1.55    1.28
  23  11  22    2.12    0.76
  23  12   1    4.05    1.24
  23  12   3   22.40    2.35
  23  12   5   18.44    1.75
  23  12   7    1.16    1.94
  23  12   9    4.03    0.83
  23  12  11   21.91    2.24
  23  12  13    4.35    1.09
  23  12  15    4.35    0.90
  23  12  17    0.83    0.76
  23  12  19    1.49    0.64
  23  12  21   57.15    4.37
  23  13   0    3.13    1.18
  23  13   2    3.68    1.03
  23  13   4    0.11    0.95
  23  13   6    5.67    1.09
  23  13   8    3.80    0.67
  23  13  10    6.38    0.84
  23  13  12    4.47    0.86
  23  13  14    4.32    0.89
  23  13  16   -0.41    0.85
  23  13  18   -0.13    0.78
  23  13  20    0.77    0.72
  23  13  22   -0.47    0.53
  23  14   1    0.37    1.02
  23  14   3    3.92    1.08
  23  14   5    1.39    1.27
  23  14   7    8.07    1.08
  23  14   9   14.28    1.30
  23  14  11   15.02    1.60
  23  14  13    2.86    0.98
  23  14  15   -0.04    0.91
  23  14  17    4.23    1.01
  23  14  19   10.03    9.11
  23  14  21   15.00    2.17
  23  15   0   28.52    3.00
  23  15   2   20.63    2.36
  23  15   4    8.60    1.57
  23  15   6    6.08    1.21
  23  15   8    8.81    0.89
  23  15  10    5.76    1.43
  23  15  12    3.66    0.92
  23  15  14    1.01    0.95
  23  15  16    0.56    0.85
  23  15  18    0.97    0.94
  23  15  20    0.08    0.79
  23  15  22    1.13    1.12
  23  16   1    1.20    1.00
  23  16   3    1.81    1.01
  23  16   5    8.66    1.56
  23  16   7    8.89    1.13
  23  16   9   10.77    1.02
  23  16  11    5.89    0.96
  23  16  13    1.14    0.83
  23  16  15    0.79    0.83
  23  16  17    5.17    1.06
  23  16  19    2.99    1.03
  23  16  21    0.44    0.77
  23  17   0    1.60    1.10
  23  17   2    2.94    0.91
  23  17   4    2.12    1.02
  23  17   6   -0.48    0.94
  23  17   8    0.06    0.71
  23  17  10    2.02    0.59
  23  17  12    0.34    0.68
  23  17  14    2.04    0.88
  23  17  16    5.18    1.18
  23  17  18    6.18    1.24
  23  17  20    4.45    1.68
  23  17  22   -0.88    0.85
  23  18   1    2.21    1.13
  23  18   3   11.54    1.69
  23  18   5   23.84    3.06
  23  18   7   14.05    2.05
  23  18   9    7.62    1.31
  23  18  11    0.62    0.59
  23  18  13   -0.22    0.74
  23  18  15   -0.36    0.85
  23  18  17    5.34    1.09
  23  18  19    3.72    1.30
  23  18  21    1.03    0.80
  23  19   0    2.60    0.98
  23  19   2    8.81    1.40
  23  19   4    5.33    1.24
  23  19   6    3.11    0.96
  23  19   8    1.19    0.76
  23  19  10    1.06    0.56
  23  19  12    1.38    0.68
  23  19  14    0.58    0.74
  23  19  16    2.93    1.10
  23  19  18    8.06    2.09
  23  19  20    2.20    1.37
  23  19  22    3.11    1.21
  23  20   1    2.82    1.16
  23  20   3    5.35    1.20
  23  20   5   12.16    2.38
  23  20   7    3.45    1.30
  23  20   9    4.21    0.91
  23  20  11    1.08    0.78
  23  20  13    0.22    0.64
  23  20  15    1.56    0.82
  23  20  17    1.62    1.37
  23  20  19    6.30    1.93
  23  20  21    1.33    0.94
  23  21   0   19.31    6.12
  23  21   2    6.27    1.67
  23  21   4    8.35    1.51
  23  21   6   12.69    2.75
  23  21   8   26.81    4.15
  23  21  10   67.36    5.91
  23  21  12   65.20    4.62
  23  21  14   13.50    2.28
  23  21  16   -0.11    0.84
  23  21  18    1.14    1.07
  23  21  20    5.06    1.66
  23  21  22    1.81    1.12
  23  22   1   -0.79    0.98
  23  22   3    1.15    1.12
  23  22   5    1.32    1.22
  23  22   7    0.91    0.98
  23  22   9   -0.72    0.88
  23  22  11    3.00    1.14
  23  22  13    0.79    0.59
  23  22  15    0.78    0.68
  23  22  17   -0.98    0.78
  23  22  19    1.09    0.91
  23  22  21    3.72    1.06
  23  23   0   31.93    5.71
  23  23   2   37.68    5.41
  23  23   4   20.36    3.49
  23  23   6    3.05    1.22
  23  23   8    2.64    1.18
  23  23  10   18.79    3.31
  23  23  12   31.37    3.30
  23  23  14    6.41    1.12
  23  23  16    1.32    0.86
  23  23  18    2.81    1.02
  23  23  20    4.43    1.78
  23  23  22    3.02    1.40
  24   0   0   55.46   11.91
  24   1   1    5.03    1.50
  24   1   3   17.54    1.86
  24   1   5   26.58    2.02
  24   1   7   37.82    2.45
  24   1   9   22.36    1.67
  24   1  11   13.24    1.43
  24   1  13    5.10    1.25
  24   1  15   -1.14    1.08
  24   1  17    1.19    1.02
  24   1  19   -0.80    1.10
  24   1  21    1.62    1.02
  24   1  23    0.60    1.03
  24   2   0   20.54    3.18
  24   2   2   20.30    2.99
  24   2   4   95.91   10.17
  24   2   6    2.54    0.71
  24   2   8   29.98    2.56
  24   2  10    2.84    1.60
  24   2  12    0.56    1.04
  24   2  14   50.19    8.28
  24   2  16    6.89    1.44
  24   2  18   44.54    6.09
  24   2  20    1.22    1.13
  24   2  22   67.07   11.00
  24   3   1   16.72    2.15
  24   3   3  105.46    7.55
  24   3   5  236.77   17.48
  24   3   7  218.01   16.34
  24   3   9  162.65   14.32
  24   3  11   58.77    7.26
  24   3  13    7.82    1.34
  24   3  15    2.69    1.01
  24   3  17   11.53    1.98
  24   3  19   12.48    1.98
  24   3  21    3.24    1.19
  24   3  23    3.04    1.22
  24   4   0   99.51   12.08
  24   4   2  110.64    9.65
  24   4   4  127.17   10.59
  24   4   6    1.73    0.70
  24   4   8    7.70    1.12
  24   4  10    3.25    0.88
  24   4  12    6.30    1.13
  24   4  14   18.41    2.27
  24   4  16    7.57    1.42
  24   4  18   24.89    4.39
  24   4  20    1.99    1.15
  24   4  22   21.27    3.99
  24   5   1   20.67    1.80
  24   5   3  190.13   16.71
  24   5   5  285.25   32.91
  24   5   7  343.92   20.35
  24   5   9  196.12   13.02
  24   5  11   69.72    7.56
  24   5  13    1.82    0.89
  24   5  15    4.77    1.02
  24   5  17   25.98    3.92
  24   5  19   42.66    9.44
  24   5  21   13.41    2.72
  24   5  23   -0.17    1.02
  24   6   0    9.55    1.04
  24   6   2    4.62    1.38
  24   6   4    2.47    0.66
  24   6   6   35.80    2.78
  24   6   8   15.46    1.60
  24   6  10   42.37    5.35
  24   6  12    8.89    1.72
  24   6  14   17.55    2.98
  24   6  16    4.95    1.00
  24   6  18    1.39    1.01
  24   6  20    1.43    0.98
  24   6  22    2.23    1.03
  24   7   1   37.90    2.69
  24   7   3  211.94   12.06
  24   7   5  338.75   19.81
  24   7   7  279.11   18.86
  24   7   9  195.26   11.44
  24   7  11   32.08    3.42
  24   7  13    2.04    0.90
  24   7  15   10.38    1.39
  24   7  17   33.48    4.08
  24   7  19   25.77    4.20
  24   7  21    9.07    2.45
  24   7  23    0.37    1.02
  24   8   0   20.41    2.02
  24   8   2   31.86    3.27
  24   8   4    9.31    1.21
  24   8   6   15.80    1.92
  24   8   8   38.33    2.42
  24   8  10   49.86    3.93
  24   8  12   17.02    2.03
  24   8  14    4.71    0.98
  24   8  16    2.20    0.76
  24   8  18    0.30    0.83
  24   8  20   15.46    3.00
  24   8  22    5.13    1.96
  24   9   1   31.09    6.15
  24   9   3  157.19   15.25
  24   9   5  180.88   11.91
  24   9   7  178.45   10.11
  24   9   9   77.11    5.46
  24   9  11   11.91    1.55
  24   9  13    2.50    0.58
  24   9  15    9.68    0.97
  24   9  17   22.59    2.29
  24   9  19   11.01    1.57
  24   9  21    1.73    1.04
  24   9  23    1.66    1.01
  24  10   0    0.80    1.07
  24  10   2    0.50    0.94
  24  10   4    5.59    1.64
  24  10   6   44.61    4.61
  24  10   8   56.80    4.82
  24  10  10   96.07   14.18
  24  10  12   14.01    2.05
  24  10  14    1.34    0.66
  24  10  16    2.10    0.58
  24  10  18    8.53    1.64
  24  10  20   88.22   10.96
  24  10  22   39.04    6.08
  24  11   1   13.63    1.33
  24  11   3   53.44    5.01
  24  11   5   70.78    8.12
  24  11   7   32.50    2.40
  24  11   9   14.31    1.43
  24  11  11    1.44    0.94
  24  11  13    1.72    0.72
  24  11  15   11.47    1.32
  24  11  17    8.96    1.28
  24  11  19    9.79    2.86
  24  11  21    1.38    0.78
  24  11  23   -0.31    0.86
  24  12   0    0.11    1.06
  24  12   2    2.84    1.16
  24  12   4    2.50    0.98
  24  12   6   11.59    2.14
  24  12   8   21.29    3.02
  24  12  10   19.16    3.56
  24  12  12    2.51    1.49
  24  12  14   16.27    3.14
  24  12  16    5.35    0.92
  24  12  18   16.75    2.60
  24  12  20   84.26    6.96
  24  12  22   63.86    6.73
  24  13   1    3.37    1.13
  24  13   3    7.53    1.39
  24  13   5   -1.67    0.94
  24  13   7    0.16    0.70
  24  13   9    0.66    0.55
  24  13  11    0.78    0.72
  24  13  13    6.89    1.21
  24  13  15    3.48    0.89
  24  13  17    4.79    1.12
  24  13  19    4.27    0.77
  24  13  21    1.51    0.66
  24  13  23    0.44    0.55
  24  14   0   65.75    8.73
  24  14   2   51.10    5.13
  24  14   4   16.28    2.35
  24  14   6   14.68    2.36
  24  14   8    2.14    0.76
  24  14  10    1.49    0.71
  24  14  12   11.22    1.39
  24  14  14   14.83    2.39
  24  14  16    7.10    1.75
  24  14  18    6.66    1.63
  24  14  20   38.63    5.17
  24  14  22   23.58    3.44
  24  15   1   -1.79    1.02
  24  15   3    2.82    0.97
  24  15   5    7.21    1.12
  24  15   7   16.05    1.98
  24  15   9    7.61    0.96
  24  15  11   10.57    1.36
  24  15  13    2.59    0.94
  24  15  15    2.86    0.96
  24  15  17    0.40    0.91
  24  15  19    2.02    0.79
  24  15  21    1.56    1.03
  24  15  23    1.50    0.92
  24  16   0   28.13    7.58
  24  16   2    6.65    1.63
  24  16   4    5.89    1.32
  24  16   6    0.78    0.91
  24  16   8    2.23    0.72
  24  16  10    1.02    0.58
  24  16  12    2.64    0.92
  24  16  14   10.69    2.58
  24  16  16    2.78    1.02
  24  16  18    1.13    0.90
  24  16  20    1.43    1.57
  24  16  22    1.02    0.77
  24  17   1    0.91    1.16
  24  17   3    7.98    2.10
  24  17   5   28.12    3.24
  24  17   7   28.37    3.85
  24  17   9   14.61    2.21
  24  17  11    8.61    1.16
  24  17  13    4.44    1.09
  24  17  15    2.39    0.86
  24  17  17    0.32    0.79
  24  17  19    4.41    3.30
  24  17  21    0.16    0.84
  24  17  23    0.24    0.68
  24  18   0   67.60    8.07
  24  18   2   38.63    6.01
  24  18   4   29.56    4.76
  24  18   6    2.57    0.96
  24  18   8   -0.79    0.80
  24  18  10    6.91    1.07
  24  18  12   19.67    3.05
  24  18  14    6.63    1.66
  24  18  16    2.16    0.98
  24  18  18    4.02    1.38
  24  18  20   11.78    2.34
  24  18  22    7.69    2.30
  24  19   1    1.68    1.08
  24  19   3   15.12    2.26
  24  19   5   23.94    3.42
  24  19   7   33.54    5.00
  24  19   9   13.08    2.70
  24  19  11    4.55    1.33
  24  19  13    5.91    1.10
  24  19  15    1.61    0.86
  24  19  17    1.20    0.84
  24  19  19   -0.60    0.85
  24  19  21   -0.10    0.77
  24  19  23    1.22    0.77
  24  20   0    6.91    1.56
  24  20   2    2.96    1.00
  24  20   4    2.14    1.09
  24  20   6    1.66    1.16
  24  20   8   18.81    3.54
  24  20  10  110.07   12.46
  24  20  12  101.88    8.73
  24  20  14   47.13    6.60
  24  20  16    0.16    0.88
  24  20  18   10.95    3.48
  24  20  20   33.39    6.44
  24  20  22   55.03   10.98
  24  21   1   -0.07    0.95
  24  21   3    0.88    1.06
  24  21   5    7.28    1.91
  24  21   7    8.96    1.62
  24  21   9    8.51    1.62
  24  21  11    0.89    0.67
  24  21  13    1.78    0.58
  24  21  15   -0.12    0.74
  24  21  17   -1.48    0.86
  24  21  19    0.28    0.84
  24  21  21    1.38    0.89
  24  21  23    0.42    0.83
  24  22   0   81.68    9.53
  24  22   2   72.95   10.80
  24  22   4   30.16    5.45
  24  22   6   -0.65    1.12
  24  22   8    4.05    1.34
  24  22  10   43.67    8.12
  24  22  12   72.21    7.70
  24  22  14   29.93    4.38
  24  22  16   -1.04    0.62
  24  22  18    9.30    2.34
  24  22  20   41.14    7.02
  24  22  22   69.85   11.43
  24  23   1   -0.07    1.24
  24  23   3    0.11    1.18
  24  23   5   -0.55    1.10
  24  23   7    0.83    1.09
  24  23   9    0.14    0.90
  24  23  11    3.73    2.59
  24  23  13    1.27    0.84
  24  23  15    1.02    0.54
  24  23  17   -0.49    0.71
  24  23  19   -0.07    0.78
  24  23  21    1.33    0.84
  24  23  23    3.39    1.26
  24  24   0    0.07    1.31
  24  24   2    2.29    1.16
  24  24   4    3.44    1.82
  24  24   6   35.85    7.38
  24  24   8   33.47    6.08
  24  24  10  106.16   14.97
  24  24  12  154.19   16.08
  24  24  14   38.57    5.69
  24  24  16    0.58    0.58
  24  24  18    2.70    1.16
  24  24  20   16.46    4.14
  24  24  22   19.11    4.73
  24  24  24   39.00   15.38
  25   1   0    1.25    1.39
  25   1   2    1.52    0.94
  25   1   4    6.06    1.38
  25   1   6    7.41    1.04
  25   1   8   12.88    1.07
  25   1  10    8.73    1.25
  25   1  12    0.23    1.01
  25   1  14    0.85    0.91
  25   1  16    0.42    1.00
  25   1  18    2.21    1.04
  25   1  20    1.94    1.08
  25   1  22   -0.84    1.06
  25   1  24    1.73    1.63
  25   2   1    1.73    0.96
  25   2   3   81.99    7.87
  25   2   5    6.59    1.55
  25   2   7   40.72    2.22
  25   2   9    2.14    0.82
  25   2  11    0.44    0.86
  25   2  13   31.06    3.26
  25   2  15   25.50    2.74
  25   2  17   36.82    5.73
  25   2  19   23.87    3.20
  25   2  21   41.03    6.30
  25   2  23    4.34    2.92
  25   3   0   72.59    6.19
  25   3   2   72.18    6.99
  25   3   4   63.39    5.52
  25   3   6   80.42    6.45
  25   3   8   96.63    5.79
  25   3  10   58.51    4.37
  25   3  12   10.96    1.80
  25   3  14    0.34    0.84
  25   3  16    6.29    1.28
  25   3  18   22.22    3.19
  25   3  20   22.00    3.05
  25   3  22    6.78    1.36
  25   3  24    5.12    4.43
  25   4   1    7.38    1.60
  25   4   3   61.83    5.73
  25   4   5    0.36    0.89
  25   4   7   47.94    3.65
  25   4   9    5.87    4.58
  25   4  11    0.28    0.85
  25   4  13   20.55    2.26
  25   4  15    8.66    1.49
  25   4  17   27.76    3.42
  25   4  19    8.66    1.81
  25   4  21   16.66    3.07
  25   4  23   -0.80    1.00
  25   5   0   12.28    1.44
  25   5   2    4.05    0.97
  25   5   4    5.88    5.36
  25   5   6   12.90    1.08
  25   5   8   40.01    2.48
  25   5  10   20.73    1.68
  25   5  12    1.97    0.90
  25   5  14    2.69    1.31
  25   5  16   15.61    2.06
  25   5  18   24.66    3.53
  25   5  20   33.48    4.97
  25   5  22    9.01    2.28
  25   5  24   -0.28    1.15
  25   6   1    7.01    0.91
  25   6   3   71.28    4.03
  25   6   5   15.81    1.36
  25   6   7   44.60    2.58
  25   6   9    7.41    0.77
  25   6  11   11.85   12.88
  25   6  13    4.68    0.97
  25   6  15    7.10    1.58
  25   6  17    5.42    1.44
  25   6  19    0.74    1.09
  25   6  21    1.06    0.97
  25   6  23    7.50    2.02
  25   7   0   47.59    3.26
  25   7   2   47.16    3.48
  25   7   4   37.62    2.24
  25   7   6   51.08    3.36
  25   7   8   55.34    2.64
  25   7  10   32.95    4.10
  25   7  12    2.45    0.71
  25   7  14    0.72    0.84
  25   7  16    9.75    1.99
  25   7  18   36.43    5.55
  25   7  20   24.03    3.86
  25   7  22    5.41    2.11
  25   7  24    0.12    0.95
  25   8   1   14.06    1.34
  25   8   3  111.51    7.53
  25   8   5   41.21    2.56
  25   8   7   59.77    3.16
  25   8   9    5.01    0.61
  25   8  11    1.31    0.66
  25   8  13    0.37    0.64
  25   8  15    3.14    0.80
  25   8  17    0.18    0.76
  25   8  19    2.28    1.03
  25   8  21    4.63    1.24
  25   8  23   41.12    7.15
  25   9   0    2.99    0.96
  25   9   2    1.75    0.89
  25   9   4    2.84    0.79
  25   9   6    8.05    0.80
  25   9   8    3.60    0.58
  25   9  10    3.54    0.60
  25   9  12    0.83    0.56
  25   9  14    3.57    0.59
  25   9  16    1.84    0.73
  25   9  18    3.45    1.06
  25   9  20    4.29    1.13
  25   9  22    0.86    0.85
  25   9  24   -1.10    1.01
  25  10   1    7.59    1.80
  25  10   3   50.67    3.89
  25  10   5   25.90    2.88
  25  10   7   22.61    1.78
  25  10   9    3.18    0.52
  25  10  11    2.03    0.88
  25  10  13    0.68    0.66
  25  10  15   -0.22    0.53
  25  10  17    2.08    0.58
  25  10  19   20.44    2.81
  25  10  21   22.33    3.41
  25  10  23   65.09    8.63
  25  11   0    1.48    0.91
  25  11   2   -0.42    0.96
  25  11   4   -1.31    0.91
  25  11   6    1.88    1.14
  25  11   8    1.36    1.03
  25  11  10    1.94    0.56
  25  11  12    1.50    0.68
  25  11  14    1.43    0.80
  25  11  16    1.10    0.56
  25  11  18    1.46    0.74
  25  11  20    0.82    0.66
  25  11  22    0.26    0.77
  25  11  24    1.19    0.82
  25  12   1   -1.56    0.94
  25  12   3   15.03    1.75
  25  12   5    5.53    2.33
  25  12   7    2.92    0.72
  25  12   9    0.12    0.54
  25  12  11    1.74    0.73
  25  12  13    1.14    0.95
  25  12  15    2.54    1.51
  25  12  17    2.74    0.66
  25  12  19   26.68    3.37
  25  12  21   40.01    4.08
  25  12  23   58.95    6.61
  25  13   0   47.97    5.23
  25  13   2   34.32    3.93
  25  13   4   20.72    2.38
  25  13   6    4.94    0.94
  25  13   8    1.18    0.66
  25  13  10    0.72    0.56
  25  13  12    1.75    0.66
  25  13  14    2.48    0.83
  25  13  16    3.53    0.89
  25  13  18   -0.19    0.68
  25  13  20    0.67    0.50
  25  13  22   -0.22    0.52
  25  13  24   -0.42    0.65
  25  14   1    0.32    0.94
  25  14   3   -1.31    0.97
  25  14   5    3.14    2.36
  25  14   7    2.95    0.90
  25  14   9    2.24    0.58
  25  14  11    2.00    1.31
  25  14  13    3.59    0.90
  25  14  15    1.39    0.84
  25  14  17    0.48    0.77
  25  14  19    6.36    1.38
  25  14  21   10.94    1.66
  25  14  23   11.34    1.84
  25  15   0   23.51    3.83
  25  15   2   10.50    1.48
  25  15   4   10.54    1.48
  25  15   6    5.13    1.08
  25  15   8    3.31    0.85
  25  15  10   -0.47    0.54
  25  15  12    0.72    0.72
  25  15  14    0.59    0.74
  25  15  16    0.01    0.84
  25  15  18    0.37    0.94
  25  15  20    1.36    0.89
  25  15  22    0.12    0.52
  25  15  24   -0.65    0.59
  25  16   1    0.44    1.02
  25  16   3    5.77    1.09
  25  16   5   15.78    1.88
  25  16   7   12.39    1.67
  25  16   9    0.79    0.74
  25  16  11    0.84    0.60
  25  16  13    3.83    0.92
  25  16  15    0.98    1.18
  25  16  17    0.80    0.79
  25  16  19    0.30    0.79
  25  16  21    0.08    0.77
  25  16  23    0.42    0.61
  25  17   0   63.94    7.69
  25  17   2   55.78    6.37
  25  17   4   30.58    5.49
  25  17   6    7.70    1.28
  25  17   8    0.28    0.80
  25  17  10    2.21    0.59
  25  17  12    4.02    1.96
  25  17  14    0.29    0.83
  25  17  16   -0.16    0.80
  25  17  18    1.25    0.82
  25  17  20    1.20    0.90
  25  17  22   -0.92    0.73
  25  17  24    0.11    0.52
  25  18   1   -1.33    1.09
  25  18   3   17.42    2.80
  25  18   5   33.88    5.53
  25  18   7   29.15    3.72
  25  18   9    2.21    0.76
  25  18  11    1.42    1.52
  25  18  13    1.69    0.72
  25  18  15    2.20    0.77
  25  18  17    0.53    0.84
  25  18  19   -0.35    0.74
  25  18  21    0.74    1.06
  25  18  23    0.90    0.78
  25  19   0   28.20    4.71
  25  19   2   30.11    4.29
  25  19   4   18.80    3.13
  25  19   6    2.62    0.97
  25  19   8    4.01    1.01
  25  19  10   19.93    2.54
  25  19  12   24.22    2.60
  25  19  14   11.84    2.65
  25  19  16    1.15    0.80
  25  19  18    1.40    0.83
  25  19  20    1.43    1.15
  25  19  22   -0.01    0.84
  25  19  24    0.29    1.12
  25  20   1    2.86    1.09
  25  20   3   20.79    3.42
  25  20   5   26.81    4.41
  25  20   7   24.15    4.04
  25  20   9    3.41    1.09
  25  20  11    1.60    0.89
  25  20  13    0.36    0.52
  25  20  15    0.66    0.88
  25  20  17    0.62    0.78
  25  20  19   -0.92    0.73
  25  20  21    1.26    0.84
  25  20  23    4.91    1.50
  25  21   0   63.65   10.58
  25  21   2   54.36    7.45
  25  21   4   21.88    3.85
  25  21   6    1.57    1.12
  25  21   8    8.78    3.37
  25  21  10   30.94    4.65
  25  21  12   40.63    4.38
  25  21  14   13.23    1.97
  25  21  16   -0.42    0.74
  25  21  18    0.26    0.74
  25  21  20    2.60    1.06
  25  21  22    1.46    0.90
  25  21  24    0.05    0.86
  25  22   1    0.16    1.14
  25  22   3    7.65    2.28
  25  22   5    9.93    2.26
  25  22   7    5.51    1.52
  25  22   9    0.13    0.98
  25  22  11   -0.29    0.77
  25  22  13    0.40    0.55
  25  22  15    1.27    0.67
  25  22  17   -1.58    0.65
  25  22  19    2.10    0.79
  25  22  21    1.46    1.25
  25  22  23    1.34    0.94
  25  23   0    1.03    1.22
  25  23   2   -0.88    1.25
  25  23   4    0.60    1.04
  25  23   6   11.42    3.25
  25  23   8   34.38    5.35
  25  23  10   77.83   10.77
  25  23  12   62.70    7.23
  25  23  14   11.38    1.99
  25  23  16    0.44    0.53
  25  23  18    1.15    1.24
  25  23  20    2.77    1.20
  25  23  22    1.10    1.39
  25  23  24    2.15    1.28
  25  24   1   -0.68    1.26
  25  24   3    1.86    0.96
  25  24   5    0.60    1.02
  25  24   7   -0.02    0.84
  25  24   9   -0.97    0.96
  25  24  11    1.73    1.21
  25  24  13    0.85    1.44
  25  24  15    0.06    0.49
  25  24  17   -0.58    0.55
  25  24  19   -1.07    0.76
  25  24  21    0.20    0.80
  25  24  23   -0.47    0.73
  25  25   0   24.94   13.45
  25  25   2    5.09    1.37
  25  25   4    0.86    1.06
  25  25   6    1.92    1.06
  25  25   8   11.89    2.81
  25  25  10   30.73    6.20
  25  25  12   14.60    3.20
  25  25  14    2.10    0.78
  25  25  16    0.06    0.44
  25  25  18    0.44    0.60
  25  25  20    1.31    1.07
  25  25  22    0.62    1.07
  25  25  24   -0.59    0.91
  26   0   0   18.56    5.43
  26   1   1    0.10    1.80
  26   1   3    5.45    1.72
  26   1   5    7.46    1.16
  26   1   7   12.18    1.64
  26   1   9    1.87    0.78
  26   1  11    2.74    1.03
  26   1  13    0.22    1.00
  26   1  15    2.30    1.01
  26   1  17    2.66    1.07
  26   1  19    1.73    1.22
  26   1  21    2.28    1.00
  26   1  23    0.36    1.02
  26   1  25   -0.34    1.14
  26   2   0   69.64    9.12
  26   2   2  210.90   23.10
  26   2   4    2.29    0.98
  26   2   6  133.05   11.92
  26   2   8   12.15    1.30
  26   2  10    6.78    1.44
  26   2  12    4.92    0.91
  26   2  14    3.10    1.18
  26   2  16   79.52    9.35
  26   2  18  124.03   17.07
  26   2  20  122.70   14.19
  26   2  22    4.47    2.05
  26   2  24   11.01    2.58
  26   3   1    6.81    1.91
  26   3   3   44.37    4.25
  26   3   5  101.97   15.93
  26   3   7   85.73    7.29
  26   3   9   47.96    4.08
  26   3  11    7.31    1.36
  26   3  13   -0.32    0.84
  26   3  15    6.39    1.01
  26   3  17   26.66    3.73
  26   3  19   29.20    4.70
  26   3  21    7.79    2.93
  26   3  23    1.80    1.18
  26   3  25    0.42    1.12
  26   4   0   13.94    2.08
  26   4   2    1.87    0.97
  26   4   4  102.02   10.64
  26   4   6    4.86    0.95
  26   4   8   12.64    1.81
  26   4  10    7.97    1.66
  26   4  12   20.71    2.68
  26   4  14   11.59    1.84
  26   4  16   40.84    6.92
  26   4  18   48.92    8.18
  26   4  20   41.42    7.70
  26   4  22   -0.23    1.06
  26   4  24    0.66    1.08
  26   5   1    7.26    1.24
  26   5   3   79.52    7.37
  26   5   5  142.72   10.84
  26   5   7  171.62   17.05
  26   5   9   69.58    5.60
  26   5  11    9.97    1.30
  26   5  13    0.73    0.86
  26   5  15    6.95    1.20
  26   5  17   31.00    4.67
  26   5  19   72.65   13.77
  26   5  21   26.97    5.35
  26   5  23    1.51    1.22
  26   5  25    5.90    2.83
  26   6   0  122.94   12.90
  26   6   2  134.42   11.73
  26   6   4    5.75    1.00
  26   6   6   48.41    4.05
  26   6   8    1.03    0.56
  26   6  10    0.79    0.77
  26   6  12    1.04    0.94
  26   6  14    1.18    0.88
  26   6  16    3.42    1.03
  26   6  18    7.11    1.94
  26   6  20    1.54    0.92
  26   6  22    1.10    1.01
  26   6  24    0.92    0.95
  26   7   1   15.76    1.76
  26   7   3   79.06    7.05
  26   7   5  141.81   10.11
  26   7   7  154.52   12.43
  26   7   9  106.31    7.49
  26   7  11    7.23    1.03
  26   7  13    1.57    0.79
  26   7  15    7.99    1.52
  26   7  17   27.17    4.45
  26   7  19   38.28    6.00
  26   7  21   15.56    4.17
  26   7  23    6.50    1.79
  26   7  25   -0.55    0.98
  26   8   0    5.87    0.80
  26   8   2    9.94    1.03
  26   8   4   11.60    1.42
  26   8   6    1.85    0.58
  26   8   8   15.10    1.60
  26   8  10    8.40    1.25
  26   8  12    2.51    0.73
  26   8  14   -0.13    0.79
  26   8  16    1.43    0.82
  26   8  18    2.47    1.08
  26   8  20   12.30    2.65
  26   8  22    8.27    2.75
  26   8  24    8.21    2.29
  26   9   1    9.79    3.62
  26   9   3   45.96    4.56
  26   9   5   69.48    4.73
  26   9   7   84.15    5.29
  26   9   9   34.18    2.47
  26   9  11    6.23    0.84
  26   9  13    0.94    0.71
  26   9  15    0.41    0.72
  26   9  17    8.63    1.62
  26   9  19   11.29    2.22
  26   9  21    6.21    1.61
  26   9  23    2.45    0.94
  26   9  25   -1.00    0.94
  26  10   0    2.33    0.94
  26  10   2    3.98    0.88
  26  10   4    7.83    1.52
  26  10   6    2.10    1.08
  26  10   8    8.48    1.67
  26  10  10    1.12    0.52
  26  10  12    9.41    1.00
  26  10  14    4.94    1.02
  26  10  16   16.11    2.42
  26  10  18   31.59    4.28
  26  10  20   31.50    5.95
  26  10  22   47.90   10.10
  26  10  24   15.43    3.83
  26  11   1    1.54    0.92
  26  11   3    6.07    1.09
  26  11   5    8.87    1.22
  26  11   7    6.79    1.22
  26  11   9    4.34    0.71
  26  11  11    2.72    0.66
  26  11  13    1.32    0.64
  26  11  15    1.08    0.52
  26  11  17    1.97    0.86
  26  11  19    2.84    0.71
  26  11  21    0.95    0.74
  26  11  23    2.22    0.92
  26  11  25   -0.23    0.84
  26  12   0   14.59    1.80
  26  12   2    7.01    1.07
  26  12   4   22.60    3.81
  26  12   6   -0.59    0.72
  26  12   8    2.45    0.88
  26  12  10    7.56    0.90
  26  12  12   32.68    4.14
  26  12  14   36.12    4.40
  26  12  16   34.84    3.96
  26  12  18   74.16    9.08
  26  12  20   79.00    8.41
  26  12  22   40.49    6.57
  26  12  24   13.94    3.48
  26  13   1    0.85    0.79
  26  13   3   -1.90    0.84
  26  13   5   -0.90    0.80
  26  13   7    1.78    0.84
  26  13   9    0.95    0.65
  26  13  11    1.51    0.56
  26  13  13    2.99    0.76
  26  13  15    1.20    0.74
  26  13  17    1.48    0.59
  26  13  19   -0.14    0.52
  26  13  21    0.58    0.55
  26  13  23    2.32    2.39
  26  13  25    1.64    0.77
  26  14   0   14.30    2.23
  26  14   2    6.71    1.18
  26  14   4    7.25    1.43
  26  14   6    2.06    0.79
  26  14   8    1.31    0.70
  26  14  10    7.10    0.88
  26  14  12   35.92    4.81
  26  14  14   12.02    1.98
  26  14  16   13.35    2.60
  26  14  18   12.49    2.30
  26  14  20   19.29    3.02
  26  14  22    6.81    1.37
  26  14  24    3.53    1.21
  26  15   1    1.88    0.98
  26  15   3    6.86    1.15
  26  15   5    6.71    1.25
  26  15   7    5.16    1.13
  26  15   9   -0.38    0.73
  26  15  11    1.72    0.56
  26  15  13    2.58    1.16
  26  15  15    1.44    0.74
  26  15  17    0.46    0.82
  26  15  19    0.08    0.68
  26  15  21    0.00    0.62
  26  15  23    0.37    0.48
  26  15  25    0.16    0.59
  26  16   0  133.56   20.77
  26  16   2   93.74   12.16
  26  16   4   43.07    6.59
  26  16   6    4.81    1.19
  26  16   8    1.18    1.32
  26  16  10   18.95    3.84
  26  16  12   44.15    4.87
  26  16  14   10.21    2.03
  26  16  16    3.92    1.19
  26  16  18    1.78    1.10
  26  16  20    2.50    0.86
  26  16  22    0.47    0.55
  26  16  24    0.42    0.46
  26  17   1    1.79    1.31
  26  17   3   20.85    2.52
  26  17   5   32.04    4.26
  26  17   7   36.86    5.48
  26  17   9   10.90    1.88
  26  17  11    1.82    0.84
  26  17  13    1.09    0.64
  26  17  15    0.77    0.71
  26  17  17   -0.72    0.80
  26  17  19    0.50    1.09
  26  17  21   -1.20    0.66
  26  17  23    0.43    0.61
  26  17  25   -0.08    0.44
  26  18   0  141.17   19.58
  26  18   2  109.59   16.29
  26  18   4   62.19   10.28
  26  18   6    7.75    1.66
  26  18   8    1.36    1.39
  26  18  10   25.73    3.97
  26  18  12   72.40    6.59
  26  18  14   11.61    2.04
  26  18  16    3.56    1.33
  26  18  18    1.87    1.51
  26  18  20    1.03    0.78
  26  18  22    4.25    1.60
  26  18  24    3.49    1.18
  26  19   1    5.15    2.03
  26  19   3   35.80    5.39
  26  19   5   44.27    7.44
  26  19   7   37.34    6.00
  26  19   9   11.70    2.40
  26  19  11    1.52    0.67
  26  19  13    0.55    0.48
  26  19  15    0.90    0.78
  26  19  17    1.21    1.30
  26  19  19    0.42    0.76
  26  19  21    1.15    0.74
  26  19  23    0.79    0.70
  26  19  25    0.68    0.58
  26  20   0  150.39   20.36
  26  20   2  109.81   17.54
  26  20   4   40.69    5.18
  26  20   6    5.82    1.50
  26  20   8    7.13    2.22
  26  20  10   34.81    6.62
  26  20  12   87.45   10.00
  26  20  14   19.88    2.64
  26  20  16    1.21    0.80
  26  20  18    3.02    2.09
  26  20  20    0.01    0.94
  26  20  22    3.04    1.90
  26  20  24   18.52    3.89
  26  21   1    1.20    1.06
  26  21   3   11.14    2.44
  26  21   5   29.33    5.53
  26  21   7   22.07    3.93
  26  21   9    7.08    2.05
  26  21  11   -0.94    0.82
  26  21  13    1.13    1.06
  26  21  15    0.38    0.53
  26  21  17    0.79    0.65
  26  21  19   -0.42    0.62
  26  21  21   -0.17    0.71
  26  21  23   -0.95    0.70
  26  21  25   -0.12    0.68
  26  22   0   18.17    8.05
  26  22   2    8.01    2.15
  26  22   4    0.77    1.12
  26  22   6    0.17    0.92
  26  22   8   23.80    5.23
  26  22  10   34.55    6.95
  26  22  12   56.95    8.52
  26  22  14    9.80    1.88
  26  22  16   -0.88    0.53
  26  22  18    4.15    1.30
  26  22  20   19.78    4.59
  26  22  22   10.47    3.98
  26  22  24   17.09    4.92
  26  23   1    0.17    0.96
  26  23   3    1.24    1.22
  26  23   5    6.39    1.92
  26  23   7    4.23    1.55
  26  23   9    2.59    1.21
  26  23  11    2.02    1.01
  26  23  13    0.96    0.84
  26  23  15   -0.17    0.47
  26  23  17    0.73    0.72
  26  23  19    1.52    0.61
  26  23  21   -0.48    0.62
  26  23  23    1.70    1.00
  26  23  25   -1.18    0.80
  26  24   0   13.89    3.80
  26  24   2   16.58    4.76
  26  24   4    1.16    0.96
  26  24   6    2.87    1.06
  26  24   8    8.05    3.87
  26  24  10   15.56    4.16
  26  24  12   18.35    4.16
  26  24  14    2.41    1.00
  26  24  16   -0.73    0.48
  26  24  18    1.88    1.10
  26  24  20    7.31    3.16
  26  24  22   16.52    4.71
  26  24  24    8.29    2.84
  26  25   1    1.61    1.22
  26  25   3    0.17    1.03
  26  25   5    1.57    0.96
  26  25   7    1.37    1.08
  26  25   9    0.56    0.94
  26  25  11    1.51    0.94
  26  25  13    2.98    1.48
  26  25  15   -0.17    0.61
  26  25  17   -0.95    0.44
  26  25  19   -0.37    0.50
  26  25  21   -0.04    0.71
  26  25  23   -0.49    0.71
  26  26   0   -0.25    1.64
  26  26   2    1.97    1.04
  26  26   4    0.08    0.95
  26  26   6    3.30    1.20
  26  26   8    7.82    2.90
  26  26  10    3.80    1.45
  26  26  12    3.67    1.66
  26  26  14   -0.98    0.65
  26  26  16   -0.48    0.56
  26  26  18    2.40    0.92
  26  26  20    4.86    1.48
  26  26  22   14.40    4.70
  27   1   0   21.53    2.42
  27   1   2   15.32    1.70
  27   1   4   10.93    2.16
  27   1   6    4.94    1.06
  27   1   8    3.91    0.71
  27   1  10    2.33    0.78
  27   1  12    0.40    0.86
  27   1  14    0.38    1.06
  27   1  16    1.02    0.98
  27   1  18    2.83    1.15
  27   1  20    3.81    2.28
  27   1  22    1.36    1.06
  27   1  24   -1.21    0.90
  27   1  26   -0.61    0.98
  27   2   1   10.70    1.66
  27   2   3    8.94    1.22
  27   2   5   69.06    7.68
  27   2   7    3.00    1.81
  27   2   9    7.73    0.79
  27   2  11   -0.37    0.72
  27   2  13    2.50    0.96
  27   2  15   85.95    9.80
  27   2  17  115.56   13.48
  27   2  19   85.46   11.20
  27   2  21   30.17    6.61
  27   2  23   13.52    2.98
  27   2  25    0.40    1.08
  27   3   0   10.78    1.66
  27   3   2   14.42    2.00
  27   3   4    1.01    1.00
  27   3   6    0.02    1.03
  27   3   8    0.96    0.60
  27   3  10   -0.46    0.65
  27   3  12    1.06    0.82
  27   3  14    4.46    1.20
  27   3  16   31.27    3.71
  27   3  18   31.93    5.58
  27   3  20   12.98    2.51
  27   3  22    8.52    3.27
  27   3  24    0.49    1.25
  27   3  26    1.60    0.91
  27   4   1    8.47    1.36
  27   4   3    6.41    1.14
  27   4   5   61.64    6.05
  27   4   7    1.00    0.74
  27   4   9    1.40    0.54
  27   4  11    0.72    0.68
  27   4  13    5.15    1.58
  27   4  15   35.02    4.44
  27   4  17   40.36    5.53
  27   4  19   31.14    5.22
  27   4  21    9.27    2.12
  27   4  23    2.24    1.25
  27   4  25    0.73    1.15
  27   5   0  103.85    8.41
  27   5   2   85.81    9.42
  27   5   4   56.55    6.01
  27   5   6   83.18    7.25
  27   5   8   70.89    6.00
  27   5  10   20.20    1.80
  27   5  12    9.14    1.54
  27   5  14    1.93    0.84
  27   5  16   13.96    2.65
  27   5  18   51.94    6.68
  27   5  20   44.25    6.72
  27   5  22   11.66    3.02
  27   5  24    4.28    1.42
  27   5  26   -0.48    1.08
  27   6   1    4.77    1.13
  27   6   3   -0.88    0.83
  27   6   5   67.19    5.24
  27   6   7    5.70    1.22
  27   6   9    4.02    0.71
  27   6  11    1.73    0.70
  27   6  13    0.56    0.78
  27   6  15    9.31    1.57
  27   6  17    5.41    1.25
  27   6  19    3.35    1.19
  27   6  21   -1.31    0.98
  27   6  23   -0.46    0.90
  27   6  25    1.31    0.91
  27   7   0    0.55    1.10
  27   7   2    0.25    0.96
  27   7   4    1.43    0.98
  27   7   6    6.74    0.90
  27   7   8    4.89    0.77
  27   7  10    1.07    0.55
  27   7  12    0.22    0.68
  27   7  14    1.22    0.88
  27   7  16   31.36   17.96
  27   7  18   28.44    5.16
  27   7  20   21.02    5.82
  27   7  22   17.18    3.96
  27   7  24    0.36    1.03
  27   7  26    0.56    0.91
  27   8   1    5.45    0.70
  27   8   3    2.76    1.80
  27   8   5   55.27    4.09
  27   8   7    4.98    0.66
  27   8   9    2.69    0.60
  27   8  11    5.87    0.72
  27   8  13    0.90    0.71
  27   8  15    0.42    0.79
  27   8  17    0.14    0.97
  27   8  19    3.01    1.00
  27   8  21    3.23    1.55
  27   8  23    8.66    2.82
  27   8  25    1.98    1.30
  27   9   0   13.08    1.09
  27   9   2    6.85    1.04
  27   9   4    1.09    0.53
  27   9   6    4.58    0.64
  27   9   8    4.32    0.59
  27   9  10    3.22    0.54
  27   9  12    4.71    1.06
  27   9  14    0.16    0.70
  27   9  16    2.35    0.78
  27   9  18    2.30    1.16
  27   9  20   13.57    4.82
  27   9  22    2.70    1.64
  27   9  24    1.25    1.96
  27   9  26   -1.46    0.94
  27  10   1   -0.28    0.73
  27  10   3   -0.18    0.70
  27  10   5   21.65    2.11
  27  10   7    0.48    0.86
  27  10   9    3.92    0.50
  27  10  11    7.73    0.80
  27  10  13    2.35    0.66
  27  10  15    3.00    1.42
  27  10  17   10.11    1.78
  27  10  19   25.28    3.78
  27  10  21   26.37    4.80
  27  10  23   10.78    2.80
  27  10  25   10.41    3.00
  27  11   0    1.39    0.78
  27  11   2   -1.01    0.74
  27  11   4    0.79    0.73
  27  11   6    1.07    0.67
  27  11   8    3.93    0.66
  27  11  10    7.80    0.79
  27  11  12   15.37    1.58
  27  11  14   11.67    1.50
  27  11  16    3.56    0.67
  27  11  18    0.80    0.65
  27  11  20    0.16    0.73
  27  11  22   -0.30    0.77
  27  11  24   -0.16    0.96
  27  11  26    0.22    0.72
  27  12   1    0.17    0.83
  27  12   3   -0.83    0.79
  27  12   5    8.73    1.18
  27  12   7    1.04    0.76
  27  12   9    2.70    0.88
  27  12  11   12.60    1.12
  27  12  13    3.36    0.80
  27  12  15    5.52    0.79
  27  12  17   17.55    1.98
  27  12  19   31.02    3.99
  27  12  21   17.57    3.36
  27  12  23    8.55    2.72
  27  12  25    1.25    0.92
  27  13   0    2.96    1.00
  27  13   2    3.71    0.91
  27  13   4    3.18    0.96
  27  13   6    0.72    0.78
  27  13   8    3.04    2.64
  27  13  10    1.16    0.55
  27  13  12    4.64    0.79
  27  13  14    4.19    0.90
  27  13  16    2.33    1.78
  27  13  18    1.60    0.91
  27  13  20    0.32    0.53
  27  13  22    0.98    1.03
  27  13  24    0.20    0.94
  27  13  26   -0.22    0.77
  27  14   1   -0.13    0.86
  27  14   3    5.33    1.07
  27  14   5    0.14    1.21
  27  14   7    1.18    0.84
  27  14   9    1.19    0.67
  27  14  11   15.74    1.86
  27  14  13    4.71    0.86
  27  14  15    5.17    1.24
  27  14  17   12.91    2.27
  27  14  19   21.28    3.00
  27  14  21    8.10    1.50
  27  14  23    2.62    1.38
  27  14  25    1.18    1.06
  27  15   0  104.54   14.64
  27  15   2   80.10   11.50
  27  15   4   48.24    8.11
  27  15   6    7.44    1.46
  27  15   8    1.14    0.68
  27  15  10    0.36    0.67
  27  15  12    5.03    0.71
  27  15  14    4.43    0.96
  27  15  16    3.38    0.84
  27  15  18    1.40    0.73
  27  15  20   -0.29    0.50
  27  15  22    0.12    0.50
  27  15  24   -0.80    0.59
  27  15  26    0.74    0.61
  27  16   1    0.67    0.98
  27  16   3   19.52    2.71
  27  16   5   20.33    3.30
  27  16   7   16.59    3.11
  27  16   9    2.40    0.74
  27  16  11    3.87    0.80
  27  16  13    1.94    0.59
  27  16  15    3.77    0.85
  27  16  17    3.35    1.08
  27  16  19    4.64    1.22
  27  16  21   -0.02    0.52
  27  16  23    0.96    0.46
  27  16  25   -1.07    0.61
  27  17   0   81.43    9.78
  27  17   2   78.84    9.25
  27  17   4   41.68    5.95
  27  17   6   10.42    1.74
  27  17   8   -1.19    0.94
  27  17  10    9.33    2.05
  27  17  12   17.18    2.10
  27  17  14   10.72    1.61
  27  17  16    4.87    1.13
  27  17  18    1.40    0.72
  27  17  20    0.30    0.64
  27  17  22    1.03    0.58
  27  17  24   -0.19    0.47
  27  17  26    0.36    0.46
  27  18   1    4.08    1.19
  27  18   3   32.04    5.27
  27  18   5   52.99    7.02
  27  18   7   19.24    4.88
  27  18   9    9.75    2.41
  27  18  11    1.22    0.68
  27  18  13    0.54    0.53
  27  18  15   -0.04    0.67
  27  18  17    1.32    0.68
  27  18  19   -0.17    0.76
  27  18  21    1.03    1.33
  27  18  23   -0.31    0.56
  27  18  25   -0.01    0.49
  27  19   0  105.86   12.00
  27  19   2  108.45   17.20
  27  19   4   35.33    5.19
  27  19   6    3.65    1.20
  27  19   8    5.12    2.26
  27  19  10   20.74    3.25
  27  19  12   37.45    4.73
  27  19  14   24.51    2.68
  27  19  16    8.90    1.81
  27  19  18    0.02    0.62
  27  19  20    1.27    0.67
  27  19  22   -1.10    0.71
  27  19  24   -0.88    0.50
  27  19  26   -0.26    0.42
  27  20   1    1.88    1.06
  27  20   3   17.81    3.51
  27  20   5   62.15   12.37
  27  20   7   26.45    3.96
  27  20   9    6.96    1.82
  27  20  11   -0.52    0.80
  27  20  13    0.47    0.56
  27  20  15    0.10    0.49
  27  20  17   -0.82    0.67
  27  20  19    0.10    0.62
  27  20  21    0.76    0.61
  27  20  23    1.24    0.73
  27  20  25    1.96    0.78
  27  21   0   26.39    4.41
  27  21   2   32.87    6.73
  27  21   4    6.67    2.11
  27  21   6    0.08    0.90
  27  21   8    2.80    1.14
  27  21  10   27.35    4.07
  27  21  12   19.42    3.89
  27  21  14    7.02    1.34
  27  21  16    0.77    0.54
  27  21  18   -0.74    0.64
  27  21  20   -1.07    0.70
  27  21  22   -0.25    0.70
  27  21  24    0.90    0.60
  27  21  26   -0.48    0.53
  27  22   1    0.52    1.00
  27  22   3    5.72    2.28
  27  22   5   21.89    3.67
  27  22   7   11.53    3.56
  27  22   9    8.82    1.78
  27  22  11    0.62    0.67
  27  22  13    0.12    0.64
  27  22  15   -0.17    0.48
  27  22  17    0.47    0.55
  27  22  19   -0.01    0.67
  27  22  21    0.76    1.06
  27  22  23   -0.36    0.88
  27  22  25    0.47    0.95
  27  23   0   21.51    4.07
  27  23   2   17.57    3.44
  27  23   4    3.25    1.21
  27  23   6    0.59    1.01
  27  23   8    7.68    2.36
  27  23  10   15.42    4.08
  27  23  12   18.73    3.31
  27  23  14    1.22    0.86
  27  23  16    0.92    0.49
  27  23  18   -0.22    0.52
  27  23  20    1.62    0.64
  27  23  22    0.36    0.77
  27  23  24    0.52    0.85
  27  24   1    6.55    5.31
  27  24   3    1.52    1.21
  27  24   5    3.53    1.48
  27  24   7    2.52    1.19
  27  24   9    2.80    1.00
  27  24  11    0.58    0.80
  27  24  13    9.93    8.83
  27  24  15    0.85    0.53
  27  24  17    0.59    0.43
  27  24  19    1.12    0.78
  27  24  21   -0.35    0.70
  27  24  23   -0.36    0.82
  27  25   0   -0.32    0.96
  27  25   2   -0.58    1.03
  27  25   4    0.58    1.08
  27  25   6    2.03    1.13
  27  25   8    2.98    1.86
  27  25  10    8.54    3.20
  27  25  12   -0.05    1.20
  27  25  14   -0.24    0.65
  27  25  16    0.12    0.56
  27  25  18    0.31    0.48
  27  25  20    0.24    0.71
  27  25  22   -0.88    1.03
  27  26   1    1.21    0.84
  27  26   3    1.12    1.16
  27  26   5   -0.89    1.04
  27  26   7    0.04    1.34
  27  26   9    0.38    1.03
  27  26  11    0.48    0.85
  27  26  13    1.88    0.80
  27  26  15   -0.38    0.68
  27  26  17   -0.10    0.53
  27  26  19    0.08    0.42
  27  26  21   -1.18    0.62
  27  27   0    3.95    2.82
  27  27   2    5.42    1.62
  27  27   4    1.04    1.56
  27  27   6    1.93    1.04
  27  27   8    1.02    0.89
  27  27  10   -0.28    0.94
  27  27  12    0.26    0.83
  27  27  14    0.74    0.85
  27  27  16   -0.08    0.76
  27  27  18    0.74    0.48
  27  27  20   -0.18    0.47
  28   0   0  121.70   24.45
  28   1   1   -0.12    0.98
  28   1   3    0.18    1.04
  28   1   5   -0.12    0.94
  28   1   7   -0.53    0.72
  28   1   9    0.31    0.50
  28   1  11    2.29    0.77
  28   1  13    0.20    0.88
  28   1  15    2.59    0.94
  28   1  17    3.77    1.09
  28   1  19    3.36    1.26
  28   1  21    0.34    1.26
  28   1  23    1.01    0.92
  28   1  25    0.23    0.89
  28   1  27    0.41    1.00
  28   2   0    4.07    1.15
  28   2   2   46.99    6.30
  28   2   4   11.23    1.76
  28   2   6    9.33    1.63
  28   2   8    5.55    1.10
  28   2  10    0.65    0.91
  28   2  12    0.84    0.78
  28   2  14   48.71    7.58
  28   2  16   76.57   10.76
  28   2  18  161.12   18.71
  28   2  20   67.08   11.40
  28   2  22   47.75    7.89
  28   2  24   -0.44    1.21
  28   2  26   11.47    3.96
  28   3   1    0.31    0.92
  28   3   3    4.59    1.18
  28   3   5   13.50    2.32
  28   3   7    3.49    1.18
  28   3   9    0.64    0.54
  28   3  11    3.69    1.06
  28   3  13    2.53    1.10
  28   3  15   15.31    2.56
  28   3  17   26.07    3.79
  28   3  19   26.12    4.76
  28   3  21    8.89    2.47
  28   3  23    3.99    1.39
  28   3  25    0.47    0.97
  28   3  27   -1.42    1.12
  28   4   0  130.22   13.52
  28   4   2   13.96    3.22
  28   4   4  109.07    9.31
  28   4   6    5.23    1.44
  28   4   8   34.03    3.78
  28   4  10   20.72    2.35
  28   4  12    4.49    3.51
  28   4  14    6.61    1.33
  28   4  16   30.42    4.55
  28   4  18   48.27    8.30
  28   4  20   39.64    6.83
  28   4  22   11.10    3.17
  28   4  24    0.86    1.13
  28   4  26    8.65    3.19
  28   5   1    2.99    1.57
  28   5   3   14.01    2.62
  28   5   5   39.17    4.47
  28   5   7   27.93    3.45
  28   5   9    7.20    0.86
  28   5  11   -0.20    0.64
  28   5  13    1.01    0.88
  28   5  15   19.88    3.38
  28   5  17   60.17    9.91
  28   5  19   30.33    5.23
  28   5  21   29.74    5.58
  28   5  23    5.22    1.73
  28   5  25    0.79    1.45
  28   5  27   -0.52    1.03
  28   6   0    4.28    2.39
  28   6   2    9.57    1.31
  28   6   4    4.93    1.04
  28   6   6    7.50    1.38
  28   6   8    1.16    0.90
  28   6  10    0.74    0.53
  28   6  12    3.33    0.92
  28   6  14   11.50    2.41
  28   6  16    5.51    1.52
  28   6  18    3.72    1.33
  28   6  20    0.48    1.32
  28   6  22    0.68    0.97
  28   6  24   -1.48    0.84
  28   6  26    1.91    1.14
  28   7   1    0.08    0.74
  28   7   3    4.47    0.96
  28   7   5   47.88    7.29
  28   7   7   26.06    4.22
  28   7   9    9.66    1.67
  28   7  11    0.16    0.56
  28   7  13    0.04    0.76
  28   7  15    9.26    1.75
  28   7  17   10.57    3.66
  28   7  19   18.69    3.95
  28   7  21   10.39    2.88
  28   7  23    6.45    1.82
  28   7  25   -0.52    1.01
  28   7  27   -0.04    1.31
  28   8   0   46.32    5.07
  28   8   2    3.26    1.36
  28   8   4   25.92    2.86
  28   8   6   -0.20    0.70
  28   8   8    3.07    0.68
  28   8  10    9.37    1.30
  28   8  12    1.33    0.70
  28   8  14    1.43    0.76
  28   8  16    3.75    0.98
  28   8  18    3.83    1.48
  28   8  20    2.92    1.96
  28   8  22    0.61    0.88
  28   8  24    0.22    0.95
  28   8  26    0.49    0.97
  28   9   1    0.00    0.52
  28   9   3    2.12    0.78
  28   9   5    9.67    1.09
  28   9   7    7.50    1.08
  28   9   9    3.14    0.73
  28   9  11    2.71    0.56
  28   9  13   -0.60    0.67
  28   9  15    0.98    1.00
  28   9  17    2.89    0.96
  28   9  19    5.15    2.11
  28   9  21    1.88    1.58
  28   9  23    1.25    1.30
  28   9  25    1.31    1.26
  28   9  27    0.18    0.79
  28  10   0   10.76    1.25
  28  10   2    1.24    0.58
  28  10   4   18.68    1.84
  28  10   6    2.27    0.85
  28  10   8   11.34    1.42
  28  10  10   34.74    3.13
  28  10  12   15.08    1.82
  28  10  14   14.60    2.23
  28  10  16   72.03   13.23
  28  10  18   54.60    7.76
  28  10  20   17.92    3.84
  28  10  22    6.43    1.82
  28  10  24    1.62    1.28
  28  10  26    0.90    0.86
  28  11   1    1.80    0.77
  28  11   3    1.62    0.67
  28  11   5    1.78    0.66
  28  11   7   -0.12    0.59
  28  11   9    2.65    0.54
  28  11  11    4.98    0.58
  28  11  13    7.31    0.95
  28  11  15    1.22    0.68
  28  11  17    0.35    0.66
  28  11  19   -0.48    0.64
  28  11  21   -0.13    0.80
  28  11  23    0.67    0.95
  28  11  25    0.95    1.19
  28  11  27   -0.35    0.90
  28  12   0    1.73    1.08
  28  12   2    0.40    0.83
  28  12   4    0.42    0.78
  28  12   6    1.72    0.73
  28  12   8    1.61    0.68
  28  12  10   18.19    2.17
  28  12  12    7.10    0.92
  28  12  14   14.18    1.79
  28  12  16   32.02    3.57
  28  12  18   24.54    3.53
  28  12  20    7.10    1.64
  28  12  22    5.19    1.73
  28  12  24    1.07    0.77
  28  12  26    0.36    1.28
  28  13   1    0.83    0.86
  28  13   3    2.74    1.02
  28  13   5    2.45    0.92
  28  13   7    0.64    0.79
  28  13   9    0.49    0.72
  28  13  11    8.43    1.03
  28  13  13   12.61    1.87
  28  13  15   13.44    1.86
  28  13  17    3.20    0.82
  28  13  19    0.71    0.58
  28  13  21   -0.17    0.66
  28  13  23    0.83    0.73
  28  13  25    2.03    0.86
  28  13  27    1.14    0.88
  28  14   0   42.29    5.85
  28  14   2   53.20    7.20
  28  14   4   11.00    2.04
  28  14   6   12.56    2.05
  28  14   8    1.06    0.90
  28  14  10   19.34    3.07
  28  14  12   16.06    2.05
  28  14  14   27.69    3.23
  28  14  16   53.67    5.61
  28  14  18   45.90    4.44
  28  14  20   12.33    2.39
  28  14  22    3.57    1.12
  28  14  24    0.53    0.71
  28  14  26    1.19    1.31
  28  15   1    0.62    0.92
  28  15   3   21.03    2.84
  28  15   5   18.40    3.31
  28  15   7   11.55    2.21
  28  15   9    1.48    0.68
  28  15  11    0.60    0.60
  28  15  13   11.10    1.45
  28  15  15   13.94    2.05
  28  15  17    4.85    1.27
  28  15  19    0.98    0.54
  28  15  21   -0.05    0.55
  28  15  23    0.35    0.61
  28  15  25    0.25    0.71
  28  15  27   -0.67    0.72
  28  16   0   60.76    8.15
  28  16   2   58.15    8.59
  28  16   4   16.39    2.89
  28  16   6    5.33    1.18
  28  16   8    4.15    0.96
  28  16  10   59.54    8.27
  28  16  12   33.70    3.80
  28  16  14   42.68    4.85
  28  16  16   43.15    5.49
  28  16  18   15.13    3.11
  28  16  20    2.14    0.66
  28  16  22    0.32    0.53
  28  16  24    0.38    0.55
  28  16  26   -0.66    0.68
  28  17   1    2.10    1.09
  28  17   3   29.75    4.74
  28  17   5   36.72    5.99
  28  17   7   23.90    3.48
  28  17   9    4.14    1.31
  28  17  11    0.18    0.66
  28  17  13    4.93    0.95
  28  17  15   13.45    1.91
  28  17  17    7.11    1.78
  28  17  19    2.89    0.78
  28  17  21    0.66    0.48
  28  17  23   -0.26    0.41
  28  17  25   -0.11    0.54
  28  17  27   -0.80    0.65
  28  18   0  164.73   22.04
  28  18   2  145.24   19.54
  28  18   4   56.98    8.94
  28  18   6    2.39    1.44
  28  18   8    1.93    1.31
  28  18  10   55.46   10.06
  28  18  12   35.44    4.69
  28  18  14   52.24    4.89
  28  18  16   26.48    3.55
  28  18  18    7.13    1.57
  28  18  20    1.02    0.61
  28  18  22    0.58    1.21
  28  18  24    0.36    0.48
  28  18  26   -0.23    0.53
  28  19   1    3.38    1.24
  28  19   3   27.99    4.74
  28  19   5   57.31    9.87
  28  19   7   29.31    8.05
  28  19   9    4.46    2.14
  28  19  11    1.57    0.78
  28  19  13    1.87    0.98
  28  19  15    2.62    0.60
  28  19  17    1.90    1.03
  28  19  19    0.05    0.74
  28  19  21    0.76    0.61
  28  19  23   -0.07    0.54
  28  19  25    0.11    0.47
  28  19  27    0.40    0.59
  28  20   0  105.90   12.99
  28  20   2   82.04   15.55
  28  20   4   58.75    9.17
  28  20   6    3.17    1.18
  28  20   8    0.71    1.02
  28  20  10   18.25    3.85
  28  20  12    9.81    3.11
  28  20  14   13.30    2.05
  28  20  16    1.22    0.64
  28  20  18   -0.11    0.55
  28  20  20    0.90    0.68
  28  20  22    1.00    1.12
  28  20  24    5.52    2.11
  28  20  26   -0.28    0.52
  28  21   1    0.50    1.19
  28  21   3   18.75    3.31
  28  21   5   33.34    5.15
  28  21   7   19.39    3.81
  28  21   9    5.00    1.62
  28  21  11    1.30    0.86
  28  21  13    0.17    0.72
  28  21  15    0.10    0.44
  28  21  17    0.50    0.52
  28  21  19    0.42    0.56
  28  21  21   -0.25    0.71
  28  21  23    0.17    0.60
  28  21  25    0.72    0.52
  28  22   0   65.90   12.51
  28  22   2   47.67    8.37
  28  22   4   26.67    6.00
  28  22   6    2.08    1.58
  28  22   8    5.06    4.31
  28  22  10   10.34    2.60
  28  22  12    7.13    1.57
  28  22  14    3.43    1.13
  28  22  16    0.19    0.46
  28  22  18    0.16    0.48
  28  22  20    0.66    0.66
  28  22  22   -0.73    0.68
  28  22  24    0.47    0.84
  28  23   1    0.44    1.48
  28  23   3    3.07    1.31
  28  23   5    5.85    2.17
  28  23   7    4.23    1.80
  28  23   9    2.17    1.45
  28  23  11    2.23    1.06
  28  23  13    0.48    0.71
  28  23  15   -0.41    0.56
  28  23  17    4.01    2.35
  28  23  19   -0.14    0.55
  28  23  21    0.70    0.65
  28  23  23   -1.31    0.76
  28  24   0    2.16    1.39
  28  24   2    2.05    0.92
  28  24   4   -2.33    1.21
  28  24   6    0.76    1.15
  28  24   8    0.30    0.88
  28  24  10    1.91    1.18
  28  24  12    0.83    0.73
  28  24  14   -0.71    0.76
  28  24  16    0.54    0.62
  28  24  18    0.13    0.67
  28  24  20    4.56    1.37
  28  24  22    3.74    1.73
  28  25   1    2.65    1.97
  28  25   3    1.76    0.98
  28  25   5   -0.07    1.09
  28  25   7    0.61    0.94
  28  25   9    4.35    1.30
  28  25  11    1.26    1.03
  28  25  13    3.02    1.07
  28  25  15    1.51    0.65
  28  25  17    0.58    0.48
  28  25  19   -0.54    0.41
  28  25  21    0.91    0.70
  28  26   0   13.26    4.25
  28  26   2    4.74    2.70
  28  26   4    5.23    2.17
  28  26   6    2.63    2.02
  28  26   8    2.23    1.04
  28  26  10   -0.25    0.88
  28  26  12    2.22    2.11
  28  26  14    0.52    0.70
  28  26  16   -0.58    0.78
  28  26  18   -0.28    0.55
  28  26  20    0.14    0.52
  28  27   1    0.26    1.13
  28  27   3    0.44    1.03
  28  27   5    0.13    0.96
  28  27   7   -0.19    1.36
  28  27   9   -0.60    0.82
  28  27  11    0.59    0.86
  28  27  13    0.32    1.10
  28  27  15    1.07    0.77
  28  27  17   -0.65    0.70
  28  27  19   -0.34    0.53
  28  28   0   91.09   26.73
  28  28   2   57.56   10.65
  28  28   4   13.28    4.75
  28  28   6    0.14    1.31
  28  28   8   -0.07    0.90
  28  28  10   -0.32    1.01
  28  28  12   10.71    4.31
  28  28  14    4.10    2.63
  28  28  16    4.09    2.21
  28  28  18    1.46    2.09
  29   1   0   12.60    1.90
  29   1   2   11.52    1.90
  29   1   4    2.18    1.08
  29   1   6    3.44    1.02
  29   1   8    4.83    0.90
  29   1  10    0.86    0.60
  29   1  12    1.81    0.79
  29   1  14    2.08    0.94
  29   1  16    2.04    1.08
  29   1  18    3.35    1.32
  29   1  20    2.62    0.89
  29   1  22    0.04    1.01
  29   1  24   -0.64    0.98
  29   1  26    0.65    0.97
  29   1  28   -0.80    0.84
  29   2   1    9.37    1.79
  29   2   3   17.90    3.14
  29   2   5    1.64    1.03
  29   2   7   14.64    2.14
  29   2   9    5.99    0.91
  29   2  11    2.00    0.56
  29   2  13    7.02    1.60
  29   2  15   11.95    2.94
  29   2  17   92.49   10.78
  29   2  19   91.71   17.14
  29   2  21   36.42    6.08
  29   2  23    5.25    1.42
  29   2  25    1.07    1.00
  29   2  27   14.43    4.20
  29   3   0   20.98    5.45
  29   3   2   12.74    2.12
  29   3   4   24.59    2.98
  29   3   6    6.98    1.06
  29   3   8    2.35    0.72
  29   3  10   -0.37    0.54
  29   3  12   -0.32    0.78
  29   3  14    4.53    1.06
  29   3  16   17.71    3.57
  29   3  18   19.49    4.29
  29   3  20   16.75    3.61
  29   3  22    5.30    1.70
  29   3  24   -1.49    0.98
  29   3  26    1.90    1.00
  29   3  28   -0.31    0.86
  29   4   1    3.05    1.08
  29   4   3   14.25    2.21
  29   4   5   -1.75    0.97
  29   4   7   16.04    2.29
  29   4   9    8.64    1.16
  29   4  11   -0.18    0.56
  29   4  13    3.90    0.92
  29   4  15    3.90    1.31
  29   4  17   50.83    7.07
  29   4  19   20.29    4.05
  29   4  21   11.00    3.20
  29   4  23    1.15    1.02
  29   4  25   -0.08    0.98
  29   4  27    8.69    3.50
  29   5   0    4.19    1.78
  29   5   2    0.68    0.92
  29   5   4   -0.54    0.97
  29   5   6    1.37    0.89
  29   5   8    0.88    0.73
  29   5  10    1.06    0.55
  29   5  12    3.27    0.79
  29   5  14    9.80    2.21
  29   5  16   32.77    4.52
  29   5  18   22.29    3.74
  29   5  20   23.04    3.62
  29   5  22    4.20    1.99
  29   5  24    1.68    1.16
  29   5  26    0.85    1.02
  29   5  28   -1.04    1.13
  29   6   1    4.28    1.09
  29   6   3    5.27    0.98
  29   6   5    0.12    0.90
  29   6   7    8.83    1.96
  29   6   9    3.50    0.86
  29   6  11    0.76    0.50
  29   6  13    2.63    0.83
  29   6  15    2.11    0.90
  29   6  17    5.72    1.43
  29   6  19    3.47    1.18
  29   6  21   -0.46    1.03
  29   6  23   -0.14    0.86
  29   6  25    0.32    1.00
  29   6  27    2.41    1.02
  29   7   0   13.66    2.17
  29   7   2   16.87    2.36
  29   7   4   18.41    2.66
  29   7   6    6.95    1.38
  29   7   8   -0.05    0.74
  29   7  10    1.50    0.54
  29   7  12    1.16    0.62
  29   7  14    0.47    0.83
  29   7  16    8.37    1.97
  29   7  18   13.86    2.87
  29   7  20   18.88    4.40
  29   7  22    8.91    2.96
  29   7  24    2.33    1.62
  29   7  26   -1.01    0.85
  29   7  28    0.90    0.98
  29   8   1    5.06    1.08
  29   8   3    3.01    0.84
  29   8   5    0.98    0.78
  29   8   7    1.94    0.74
  29   8   9    3.22    0.84
  29   8  11    2.23    0.96
  29   8  13    0.42    0.72
  29   8  15    1.63    1.12
  29   8  17    1.15    0.72
  29   8  19    0.31    0.95
  29   8  21    0.26    0.86
  29   8  23   -0.16    0.86
  29   8  25    0.26    1.16
  29   8  27    0.30    0.80
  29   9   0    5.06    1.10
  29   9   2    5.09    0.94
  29   9   4    8.67    1.19
  29   9   6    5.17    0.85
  29   9   8    3.44    0.82
  29   9  10    3.72    0.64
  29   9  12    6.98    0.82
  29   9  14    3.74    1.46
  29   9  16    0.58    0.92
  29   9  18    0.48    0.84
  29   9  20    4.53    4.22
  29   9  22    2.52    1.02
  29   9  24    0.91    1.16
  29   9  26    2.10    1.22
  29   9  28   -0.59    0.97
  29  10   1    2.69    0.68
  29  10   3    0.22    0.52
  29  10   5    0.41    0.54
  29  10   7    0.38    0.55
  29  10   9    4.35    0.74
  29  10  11   -0.34    0.48
  29  10  13    1.27    0.58
  29  10  15    7.39    1.16
  29  10  17    5.10    1.57
  29  10  19    5.13    1.32
  29  10  21    2.20    1.30
  29  10  23    0.18    0.92
  29  10  25   -1.25    0.84
  29  10  27   -0.86    1.03
  29  11   0    1.79    0.61
  29  11   2    0.54    0.60
  29  11   4   -0.01    0.55
  29  11   6    0.23    0.54
  29  11   8    1.31    0.50
  29  11  10    0.59    0.47
  29  11  12    1.51    0.48
  29  11  14    0.54    0.60
  29  11  16    0.74    0.68
  29  11  18   -0.13    0.71
  29  11  20    3.79    1.42
  29  11  22    3.01    1.08
  29  11  24   -0.52    0.85
  29  11  26   -0.12    0.89
  29  11  28   -0.17    0.98
  29  12   1    0.88    0.79
  29  12   3   -0.85    0.74
  29  12   5    3.74    0.72
  29  12   7    1.48    0.64
  29  12   9    5.46    0.80
  29  12  11    1.60    0.47
  29  12  13    5.83    0.83
  29  12  15   23.51    2.81
  29  12  17   17.63    3.93
  29  12  19    7.86    1.81
  29  12  21    1.79    0.96
  29  12  23    0.83    0.76
  29  12  25    0.88    1.39
  29  12  27   12.94    4.37
  29  13   0   13.62    1.93
  29  13   2    8.58    1.67
  29  13   4    3.85    0.98
  29  13   6    2.29    0.79
  29  13   8    0.22    0.68
  29  13  10    1.74    0.58
  29  13  12    6.85    0.92
  29  13  14    9.79    1.82
  29  13  16    6.81    1.18
  29  13  18    3.54    1.04
  29  13  20    0.40    0.67
  29  13  22    0.30    0.74
  29  13  24    0.10    0.88
  29  13  26    0.01    0.73
  29  13  28    0.14    0.84
  29  14   1    1.78    0.94
  29  14   3    4.82    1.14
  29  14   5   15.85    3.41
  29  14   7    3.63    0.84
  29  14   9    0.35    0.73
  29  14  11    0.31    0.62
  29  14  13    8.54    1.06
  29  14  15   32.26    3.32
  29  14  17   39.25    4.53
  29  14  19   10.02    1.80
  29  14  21    9.06    2.00
  29  14  23    1.45    0.68
  29  14  25    0.30    0.88
  29  14  27    6.09    3.26
  29  15   0   18.73    3.10
  29  15   2   13.48    2.33
  29  15   4    3.31    1.27
  29  15   6    0.94    0.77
  29  15   8    1.37    0.90
  29  15  10    7.19    1.70
  29  15  12   25.72    3.23
  29  15  14   30.00    2.95
  29  15  16   16.94    2.26
  29  15  18    7.97    1.46
  29  15  20    1.12    0.56
  29  15  22    0.01    0.62
  29  15  24    0.42    0.58
  29  15  26    0.41    0.80
  29  15  28    0.42    0.88
  29  16   1    2.77    1.07
  29  16   3   16.39    2.92
  29  16   5   26.78    3.97
  29  16   7   14.11    2.66
  29  16   9    0.55    0.73
  29  16  11    0.40    0.74
  29  16  13    6.19    1.15
  29  16  15   23.36    2.90
  29  16  17   19.99    2.86
  29  16  19    5.25    1.07
  29  16  21    2.82    0.84
  29  16  23   -0.17    0.55
  29  16  25   -0.94    0.72
  29  16  27    5.39    2.34
  29  17   0  106.52   12.25
  29  17   2   97.34   11.95
  29  17   4   48.49    8.19
  29  17   6    2.38    1.15
  29  17   8    1.28    0.84
  29  17  10    6.13    1.54
  29  17  12   30.40    4.32
  29  17  14   25.00    2.93
  29  17  16   35.05    4.56
  29  17  18   10.98    2.74
  29  17  20    1.06    0.58
  29  17  22   -0.55    0.43
  29  17  24    0.28    0.50
  29  17  26    0.25    0.78
  29  18   1    2.23    1.14
  29  18   3   22.05    4.86
  29  18   5   29.36    4.33
  29  18   7   17.90    4.38
  29  18   9    0.73    1.01
  29  18  11    0.61    0.71
  29  18  13    3.39    1.03
  29  18  15    9.43    1.28
  29  18  17    8.76    1.72
  29  18  19    2.94    0.86
  29  18  21    4.99    3.98
  29  18  23   -0.24    0.46
  29  18  25    0.20    0.44
  29  18  27   -1.67    1.86
  29  19   0   47.61    5.91
  29  19   2   44.67    7.09
  29  19   4   22.69    4.97
  29  19   6    5.53    2.03
  29  19   8    0.97    1.02
  29  19  10    2.69    0.95
  29  19  12    9.20    2.23
  29  19  14   14.66    2.15
  29  19  16    9.07    1.36
  29  19  18    0.77    0.58
  29  19  20   -0.54    0.58
  29  19  22    0.54    0.64
  29  19  24   -0.38    0.47
  29  19  26    0.25    0.71
  29  20   1    3.07    1.10
  29  20   3   14.35    2.52
  29  20   5   21.19    5.00
  29  20   7   22.51    4.10
  29  20   9    3.11    1.09
  29  20  11    1.63    1.04
  29  20  13    0.77    0.72
  29  20  15    0.43    0.52
  29  20  17    0.11    0.53
  29  20  19    0.34    0.56
  29  20  21   -0.32    0.55
  29  20  23    0.68    0.60
  29  20  25   -0.50    0.53
  29  21   0   64.14   11.85
  29  21   2   22.47    5.04
  29  21   4   14.89    3.62
  29  21   6    0.97    1.09
  29  21   8    0.38    0.94
  29  21  10    3.01    1.10
  29  21  12    7.15    2.21
  29  21  14    6.32    1.96
  29  21  16    4.11    1.01
  29  21  18    0.40    0.58
  29  21  20   -0.05    0.66
  29  21  22    0.08    0.65
  29  21  24   -0.79    0.53
  29  22   1    1.15    0.94
  29  22   3    6.75    1.92
  29  22   5    9.39    2.68
  29  22   7   19.94    2.80
  29  22   9    4.69    2.28
  29  22  11    3.04    1.18
  29  22  13    0.44    0.73
  29  22  15    0.48    0.59
  29  22  17   -0.52    0.43
  29  22  19    1.15    0.59
  29  22  21   -0.08    0.54
  29  22  23    0.07    0.60
  29  23   0    7.67    2.34
  29  23   2    3.69    1.50
  29  23   4    1.45    1.07
  29  23   6   -0.18    0.98
  29  23   8   -0.18    0.78
  29  23  10    2.75    1.16
  29  23  12   -0.65    0.79
  29  23  14    0.52    0.67
  29  23  16   -0.37    0.55
  29  23  18   -0.10    0.43
  29  23  20   -1.37    0.55
  29  23  22   -0.22    0.68
  29  24   1   -0.20    0.94
  29  24   3    1.49    1.25
  29  24   5   -0.08    1.15
  29  24   7    3.61    1.57
  29  24   9    0.74    0.94
  29  24  11    2.65    1.45
  29  24  13    4.33    2.62
  29  24  15    0.66    0.73
  29  24  17    0.44    0.56
  29  24  19   -0.28    0.46
  29  24  21   -0.20    0.78
  29  25   0    0.74    0.95
  29  25   2    2.00    1.01
  29  25   4    1.13    0.94
  29  25   6    0.98    0.82
  29  25   8   -0.98    1.07
  29  25  10    0.07    0.91
  29  25  12   -0.14    0.74
  29  25  14    0.86    0.83
  29  25  16    0.48    0.66
  29  25  18    0.73    0.50
  29  25  20   -0.82    0.47
  29  26   1    0.13    0.94
  29  26   3    0.62    1.06
  29  26   5    0.02    1.03
  29  26   7    1.67    0.88
  29  26   9   -1.81    0.85
  29  26  11    1.16    0.82
  29  26  13    0.31    0.96
  29  26  15    1.00    0.83
  29  26  17    1.34    0.82
  29  26  19   -0.31    0.56
  29  27   0   29.41    6.79
  29  27   2   30.41    6.00
  29  27   4   12.09    3.59
  29  27   6    2.89    2.05
  29  27   8    0.32    0.84
  29  27  10    0.82    1.00
  29  27  12    2.36    1.69
  29  27  14    4.10    2.36
  29  27  16   -0.31    0.90
  29  27  18    2.90    1.76
  29  28   1   -0.59    1.02
  29  28   3    1.38    1.13
  29  28   5   -0.70    0.79
  29  28   7   -0.41    0.92
  29  28   9   -1.48    1.04
  29  28  11   -1.16    1.06
  29  28  13   -1.09    0.88
  29  28  15   -2.02    0.76
  29  29   0   44.37   12.15
  29  29   2   27.12    7.68
  29  29   4   -0.36    1.26
  29  29   6    1.24    0.80
  29  29   8    0.55    1.00
  29  29  10    6.87    4.02
  29  29  12    2.16    2.64
  29  29  14   12.63   12.00
  30   0   0   96.25   20.79
  30   1   1    0.05    1.04
  30   1   3    2.40    1.00
  30   1   5    1.08    0.91
  30   1   7   -0.30    0.95
  30   1   9    1.02    0.78
  30   1  11    1.04    0.52
  30   1  13    1.19    0.82
  30   1  15    2.66    0.95
  30   1  17    2.44    0.94
  30   1  19    1.99    0.91
  30   1  21    0.58    0.89
  30   1  23   -0.88    1.04
  30   1  25   -0.05    0.84
  30   1  27   -1.86    0.92
  30   1  29   -0.44    1.09
  30   2   0    5.22    1.14
  30   2   2   55.21    8.52
  30   2   4    8.10    5.54
  30   2   6   16.55    3.62
  30   2   8   18.21    4.39
  30   2  10    5.18    0.95
  30   2  12    0.76    0.67
  30   2  14    3.17    1.06
  30   2  16  105.89   15.25
  30   2  18   76.28   11.32
  30   2  20  102.64   17.29
  30   2  22   16.39    3.93
  30   2  24    0.19    1.16
  30   2  26   10.93    4.85
  30   2  28   30.53   10.56
  30   3   1    2.90    0.96
  30   3   3    2.40    1.07
  30   3   5    1.98    0.88
  30   3   7    1.09    0.96
  30   3   9    0.59    0.74
  30   3  11    2.03    0.72
  30   3  13    6.57    1.28
  30   3  15   14.06    2.60
  30   3  17   13.30    2.98
  30   3  19    3.85    1.81
  30   3  21    3.50    1.43
  30   3  23    3.87    1.40
  30   3  25   -1.32    0.96
  30   3  27   -0.24    1.06
  30   3  29    2.26    0.97
  30   4   0   40.56    5.54
  30   4   2    1.08    1.12
  30   4   4    0.60    1.01
  30   4   6    1.86    1.06
  30   4   8    2.50    0.89
  30   4  10    0.94    0.56
  30   4  12    0.64    0.59
  30   4  14    1.32    0.74
  30   4  16   44.96    7.97
  30   4  18   17.14    3.85
  30   4  20   26.94    5.45
  30   4  22    6.53    1.97
  30   4  24    0.17    1.14
  30   4  26    8.15    3.22
  30   4  28   19.27    7.85
  30   5   1    1.08    0.95
  30   5   3    0.35    0.88
  30   5   5    1.70    1.28
  30   5   7    0.56    0.90
  30   5   9    0.97    1.46
  30   5  11    1.13    0.54
  30   5  13    8.00    1.52
  30   5  15   18.29    3.10
  30   5  17   28.18    4.67
  30   5  19   12.50    2.77
  30   5  21    5.57    2.09
  30   5  23    1.33    1.24
  30   5  25    0.74    0.94
  30   5  27   -0.13    1.09
  30   5  29   -0.40    1.37
  30   6   0    0.77    1.03
  30   6   2   18.01    4.22
  30   6   4    2.47    1.06
  30   6   6    8.45    2.21
  30   6   8   11.62    2.33
  30   6  10    0.19    0.60
  30   6  12    0.56    0.56
  30   6  14    0.20    0.73
  30   6  16    4.19    1.42
  30   6  18    2.82    1.03
  30   6  20    0.68    1.45
  30   6  22    0.23    1.07
  30   6  24   -2.71    1.03
  30   6  26    0.46    1.16
  30   6  28    1.08    1.04
  30   7   1    0.13    0.84
  30   7   3    1.07    0.90
  30   7   5    0.36    0.79
  30   7   7    0.25    0.82
  30   7   9    0.17    0.71
  30   7  11   -0.74    0.58
  30   7  13    3.14    0.85
  30   7  15   13.26    2.27
  30   7  17    7.67    1.99
  30   7  19    9.23    1.96
  30   7  21    4.74    2.15
  30   7  23    3.81    1.75
  30   7  25    0.22    1.01
  30   7  27   -0.18    1.00
  30   7  29   -0.19    1.07
  30   8   0    1.27    0.84
  30   8   2    9.85    2.00
  30   8   4    2.32    0.91
  30   8   6   11.58    2.33
  30   8   8    8.36    1.76
  30   8  10   -0.04    0.62
  30   8  12    2.53    0.61
  30   8  14    9.19    1.81
  30   8  16   -0.16    0.78
  30   8  18    3.56    1.30
  30   8  20    0.13    0.84
  30   8  22    0.08    0.82
  30   8  24    1.68    0.83
  30   8  26    0.92    0.80
  30   8  28    3.00    1.13
  30   9   1    0.96    0.74
  30   9   3    1.79    0.78
  30   9   5    1.69    0.76
  30   9   7   -0.36    0.64
  30   9   9    0.60    0.72
  30   9  11    1.49    0.55
  30   9  13    0.17    0.86
  30   9  15    0.80    0.66
  30   9  17    3.24    1.16
  30   9  19    1.80    0.86
  30   9  21    6.54    1.60
  30   9  23    1.46    0.97
  30   9  25    0.50    1.25
  30   9  27   -1.68    1.03
  30   9  29   -2.06    1.13
  30  10   0    1.34    0.62
  30  10   2    8.89    1.30
  30  10   4    0.04    0.66
  30  10   6   -0.53    0.62
  30  10   8    3.25    2.50
  30  10  10    2.20    0.84
  30  10  12   -0.26    0.48
  30  10  14    3.97    1.03
  30  10  16    1.98    0.77
  30  10  18    0.68    0.91
  30  10  20   -0.24    0.71
  30  10  22    1.38    0.96
  30  10  24    2.18    1.20
  30  10  26    3.22    1.40
  30  10  28    9.56    4.95
  30  11   1    0.68    0.54
  30  11   3    2.03    0.56
  30  11   5    1.87    0.84
  30  11   7    0.58    1.07
  30  11   9    1.52    0.55
  30  11  11    5.49    1.08
  30  11  13    6.50    1.10
  30  11  15    2.51    0.77
  30  11  17    0.61    0.77
  30  11  19   -0.55    0.80
  30  11  21    0.26    0.83
  30  11  23    2.08    1.42
  30  11  25    3.67    1.80
  30  11  27    1.57    1.38
  30  11  29   -2.00    1.40
  30  12   0    2.18    0.70
  30  12   2    1.42    0.72
  30  12   4    1.80    0.60
  30  12   6    0.60    0.52
  30  12   8    2.20    0.55
  30  12  10    0.71    0.59
  30  12  12    4.49    0.80
  30  12  14   35.77    3.51
  30  12  16   20.84    3.25
  30  12  18   21.59    4.31
  30  12  20    9.54    3.17
  30  12  22   -0.91    0.82
  30  12  24    0.74    0.89
  30  12  26   11.83    4.89
  30  12  28    6.85    6.66
  30  13   1    2.00    0.74
  30  13   3    5.93    1.13
  30  13   5   12.34    2.00
  30  13   7    3.77    1.19
  30  13   9    0.25    0.54
  30  13  11    8.93    1.88
  30  13  13   23.09    2.09
  30  13  15   34.75    3.79
  30  13  17   12.28    1.99
  30  13  19    2.23    0.96
  30  13  21    0.43    0.65
  30  13  23    0.22    0.82
  30  13  25    3.60    1.21
  30  13  27    0.07    1.48
  30  14   0    6.69    1.31
  30  14   2    1.75    0.88
  30  14   4    2.86    0.82
  30  14   6    1.72    1.76
  30  14   8   11.84    2.81
  30  14  10    4.94    1.72
  30  14  12   38.38    3.60
  30  14  14   75.16    5.07
  30  14  16   65.81    7.20
  30  14  18   26.74    3.44
  30  14  20    7.32    1.76
  30  14  22   -0.86    0.79
  30  14  24    0.23    0.80
  30  14  26    7.50    2.60
  30  14  28   -4.89    4.79
  30  15   1    3.07    1.03
  30  15   3   17.96    2.98
  30  15   5   24.27    3.60
  30  15   7    8.49    2.08
  30  15   9    1.79    1.14
  30  15  11    3.50    0.90
  30  15  13   33.95    3.63
  30  15  15   50.66    4.20
  30  15  17   33.63    3.10
  30  15  19   11.62    2.69
  30  15  21    0.92    0.70
  30  15  23   -0.50    0.61
  30  15  25    1.54    1.25
  30  15  27    1.19    1.07
  30  16   0  109.29   14.67
  30  16   2   91.77   12.93
  30  16   4   61.76    9.00
  30  16   6    7.46    1.81
  30  16   8    0.02    0.74
  30  16  10    2.30    0.85
  30  16  12   17.20    2.76
  30  16  14   52.38    5.41
  30  16  16   42.10    3.91
  30  16  18   25.54    3.02
  30  16  20   11.70    1.99
  30  16  22    0.19    0.60
  30  16  24    0.53    0.67
  30  16  26    6.54    2.63
  30  17   1    4.81    1.69
  30  17   3    9.62    2.63
  30  17   5   25.62    4.34
  30  17   7   10.45    2.28
  30  17   9    0.48    0.78
  30  17  11    1.01    0.77
  30  17  13   12.06    2.17
  30  17  15   30.48    3.38
  30  17  17   29.47    3.81
  30  17  19    6.89    1.18
  30  17  21    0.16    0.43
  30  17  23   -0.24    0.53
  30  17  25   -0.26    0.85
  30  18   0   62.54    9.60
  30  18   2   47.18   10.03
  30  18   4   20.32    4.21
  30  18   6    6.26    2.74
  30  18   8    0.77    1.04
  30  18  10   -0.64    0.86
  30  18  12   13.96    2.80
  30  18  14   18.33    3.23
  30  18  16   20.45    2.39
  30  18  18    2.21    0.86
  30  18  20    1.55    0.68
  30  18  22    0.28    0.42
  30  18  24   -0.70    0.56
  30  18  26    1.94    3.22
  30  19   1    1.20    1.04
  30  19   3    7.92    1.91
  30  19   5    8.85    2.83
  30  19   7   13.52    3.39
  30  19   9    1.40    0.80
  30  19  11   -0.31    0.78
  30  19  13    2.74    0.83
  30  19  15   10.39    1.80
  30  19  17   10.41    1.57
  30  19  19    3.06    1.08
  30  19  21   -0.02    0.48
  30  19  23   -0.50    0.47
  30  19  25   -0.36    0.82
  30  20   0  111.47   13.86
  30  20   2  123.27   20.68
  30  20   4   33.53    6.72
  30  20   6    5.60    1.79
  30  20   8    0.56    0.91
  30  20  10    0.78    0.78
  30  20  12    9.29    1.87
  30  20  14    8.61    2.46
  30  20  16    6.07    1.40
  30  20  18    0.56    0.54
  30  20  20    0.13    0.54
  30  20  22   -0.34    0.43
  30  20  24    0.70    0.47
  30  21   1    1.70    0.89
  30  21   3    4.68    1.49
  30  21   5   12.79    3.22
  30  21   7    6.83    1.98
  30  21   9    3.57    1.50
  30  21  11   -1.40    0.88
  30  21  13    0.02    0.71
  30  21  15    1.40    0.76
  30  21  17    0.59    0.43
  30  21  19    0.80    0.48
  30  21  21   -0.02    0.54
  30  21  23    0.14    0.54
  30  22   0   18.81    4.33
  30  22   2    9.48    2.99
  30  22   4    5.18    1.34
  30  22   6    0.97    1.09
  30  22   8    1.25    0.89
  30  22  10    0.89    1.38
  30  22  12    0.84    0.78
  30  22  14   -0.54    0.62
  30  22  16   -0.43    0.67
  30  22  18    0.36    0.46
  30  22  20    0.20    0.49
  30  22  22   -0.30    0.68
  30  23   1    1.07    1.04
  30  23   3   -0.92    1.02
  30  23   5    0.98    1.25
  30  23   7    4.11    1.46
  30  23   9   -0.70    1.16
  30  23  11    1.61    0.97
  30  23  13    0.02    0.89
  30  23  15   -0.60    0.72
  30  23  17    0.16    0.60
  30  23  19    0.14    0.53
  30  23  21    0.14    0.85
  30  24   0   -0.19    0.98
  30  24   2   -1.22    1.19
  30  24   4   -0.41    1.02
  30  24   6    2.10    2.05
  30  24   8   -0.48    0.84
  30  24  10   -0.05    1.08
  30  24  12    0.48    0.96
  30  24  14    0.95    0.74
  30  24  16    0.47    0.66
  30  24  18    0.41    0.50
  30  24  20    0.28    0.54
  30  25   1   -1.99    1.01
  30  25   3   -0.07    0.97
  30  25   5    1.06    0.95
  30  25   7    0.73    0.89
  30  25   9    1.68    1.25
  30  25  11    2.74    1.54
  30  25  13   -0.67    0.98
  30  25  15   -0.10    0.95
  30  25  17   -0.01    0.76
  30  25  19   -1.46    0.68
  30  26   0   57.53   14.70
  30  26   2   27.10    8.35
  30  26   4   10.23    3.68
  30  26   6    0.05    1.08
  30  26   8   -0.19    0.82
  30  26  10    9.24    2.05
  30  26  12    4.73    1.85
  30  26  14   12.09    4.19
  30  26  16    2.84    1.57
  30  26  18   -2.10    2.21
  30  27   1   -0.77    0.91
  30  27   3    1.31    1.33
  30  27   5   -1.39    0.96
  30  27   7   -1.75    0.96
  30  27   9   -0.56    0.88
  30  27  11    8.06    1.63
  30  27  13   -0.52    1.07
  30  27  15   -0.82    0.80
  30  28   0   85.65   27.76
  30  28   2   35.62    9.66
  30  28   4   10.82    4.83
  30  28   6    1.50    1.18
  30  28   8   -0.38    1.03
  30  28  10   11.71    5.19
  30  28  12   41.41    7.91
  30  28  14   -0.71    1.52
  30  29   1   -0.22    1.06
  30  29   3   -0.31    1.06
  30  29   5    0.38    0.86
  30  29   7    1.26    0.84
  30  29   9   -0.41    0.90
  30  29  11    0.48    1.57
  30  30   0  130.32   37.49
  30  30   2  158.70   40.76
  30  30   4   72.29   20.97
  30  30   6   -1.74    1.57
  30  30   8    0.61    0.74
  30  30  10    0.41    0.37
  31   1   0    4.43    1.25
  31   1   2    6.81    1.52
  31   1   4    4.44    1.34
  31   1   6    2.30    1.37
  31   1   8    0.83    0.88
  31   1  10    1.22    1.48
  31   1  12    0.92    0.91
  31   1  14    1.92    0.82
  31   1  16    0.98    0.82
  31   1  18    1.92    1.03
  31   1  20    0.29    1.03
  31   1  22   -0.71    0.83
  31   1  24   -1.55    1.02
  31   1  26    0.85    1.08
  31   1  28    0.92    0.89
  31   1  30    0.36    1.30
  31   2   1    2.83    1.31
  31   2   3    0.66    1.01
  31   2   5    4.19    1.07
  31   2   7    8.04    1.61
  31   2   9    1.82    0.85
  31   2  11    0.91    0.84
  31   2  13    1.27    0.89
  31   2  15   33.31    5.43
  31   2  17    2.66    1.43
  31   2  19   38.39    6.49
  31   2  21    9.67    2.89
  31   2  23    2.65    1.34
  31   2  25    4.25    2.46
  31   2  27    5.36    2.96
  31   2  29   84.80   27.57
  31   3   0    6.30    6.54
  31   3   2    2.38    1.02
  31   3   4    0.47    1.04
  31   3   6    2.38    1.03
  31   3   8    0.88    0.86
  31   3  10    2.99    0.95
  31   3  12    5.30    1.13
  31   3  14    8.91    1.44
  31   3  16    7.58    2.03
  31   3  18    5.75    1.85
  31   3  20    2.21    1.32
  31   3  22   -0.01    0.91
  31   3  24   -0.54    1.06
  31   3  26    1.34    0.94
  31   3  28    0.71    1.14
  31   3  30   -0.36    0.90
  31   4   1    0.78    1.16
  31   4   3    0.44    0.98
  31   4   5    6.41    1.28
  31   4   7    4.44    1.37
  31   4   9    2.21    0.76
  31   4  11    1.50    0.54
  31   4  13    0.18    0.55
  31   4  15   15.32    2.88
  31   4  17    1.00    1.01
  31   4  19   17.42    4.23
  31   4  21    1.81    1.81
  31   4  23    2.62    1.15
  31   4  25    1.20    1.14
  31   4  27    3.25    1.68
  31   4  29   16.22    5.94
  31   5   0   -0.06    1.08
  31   5   2    4.63    1.78
  31   5   4    1.67    1.08
  31   5   6    0.90    0.92
  31   5   8   -0.13    0.95
  31   5  10    0.12    0.82
  31   5  12    6.48    1.28
  31   5  14   11.92    2.66
  31   5  16    9.00    1.96
  31   5  18    6.29    1.56
  31   5  20    7.25    1.72
  31   5  22    1.13    0.84
  31   5  24   -0.35    1.19
  31   5  26    0.77    0.98
  31   5  28    2.87    0.86
  31   5  30   -3.71    2.29
  31   6   1   -0.46    0.89
  31   6   3    2.41    1.42
  31   6   5    4.94    4.15
  31   6   7   -0.30    1.03
  31   6   9    0.73    0.80
  31   6  11   -0.73    0.56
  31   6  13    0.20    0.56
  31   6  15    2.93    1.03
  31   6  17    0.74    0.78
  31   6  19    2.70    1.58
  31   6  21   -0.34    0.79
  31   6  23    1.64    1.44
  31   6  25   -0.36    1.06
  31   6  27    0.76    0.76
  31   6  29    0.78    0.97
  31   7   0   20.77   11.16
  31   7   2    9.47    2.45
  31   7   4    6.14    1.72
  31   7   6    1.56    0.88
  31   7   8   -0.13    0.79
  31   7  10    0.86    0.72
  31   7  12    1.06    0.55
  31   7  14    2.82    0.88
  31   7  16    1.24    0.77
  31   7  18   -0.07    1.25
  31   7  20    2.99    1.10
  31   7  22    0.65    0.91
  31   7  24    0.01    1.10
  31   7  26    2.32    1.07
  31   7  28   -0.34    0.97
  31   8   1    0.08    0.94
  31   8   3    3.43    1.73
  31   8   5    2.05    0.97
  31   8   7    0.46    0.86
  31   8   9    0.74    0.77
  31   8  11    0.78    0.61
  31   8  13    0.66    0.53
  31   8  15   -0.07    0.71
  31   8  17    1.04    0.84
  31   8  19   -0.67    0.83
  31   8  21   -0.14    0.84
  31   8  23   -0.54    1.16
  31   8  25    0.17    0.76
  31   8  27   -0.38    1.19
  31   8  29    2.16    1.28
  31   9   0    1.93    0.97
  31   9   2    1.45    0.77
  31   9   4    1.52    0.86
  31   9   6    0.20    0.90
  31   9   8    2.57    0.78
  31   9  10   -0.34    0.74
  31   9  12    1.04    0.72
  31   9  14    2.32    0.77
  31   9  16    1.33    0.94
  31   9  18    0.78    0.88
  31   9  20    2.15    1.19
  31   9  22    2.47    1.22
  31   9  24    0.97    1.09
  31   9  26    3.01    0.77
  31   9  28    0.47    1.20
  31  10   1    0.77    1.22
  31  10   3    2.72    0.73
  31  10   5    1.51    0.70
  31  10   7    2.66    1.09
  31  10   9    1.13    0.73
  31  10  11   -0.11    0.62
  31  10  13    3.84    0.71
  31  10  15    0.40    0.61
  31  10  17    2.83    1.34
  31  10  19    1.10    0.84
  31  10  21    0.42    0.71
  31  10  23   -0.12    0.84
  31  10  25   -0.70    1.10
  31  10  27    6.35    2.89
  31  11   0    0.26    0.65
  31  11   2    2.02    0.73
  31  11   4    0.16    0.58
  31  11   6   -0.22    0.64
  31  11   8   -0.08    0.59
  31  11  10    0.47    0.67
  31  11  12    0.62    0.58
  31  11  14    0.90    0.52
  31  11  16    1.57    0.96
  31  11  18   -0.10    0.64
  31  11  20   -0.28    0.84
  31  11  22    0.32    0.89
  31  11  24    0.40    1.03
  31  11  26    0.41    1.12
  31  11  28   -1.06    1.30
  31  12   1    1.21    0.80
  31  12   3    6.91    0.97
  31  12   5    3.75    0.84
  31  12   7    0.12    0.52
  31  12   9    1.22    0.71
  31  12  11    1.43    0.54
  31  12  13    7.45    1.10
  31  12  15    5.25    1.08
  31  12  17   15.13    2.78
  31  12  19    4.09    1.63
  31  12  21    2.50    1.13
  31  12  23   -0.53    0.86
  31  12  25    0.35    0.95
  31  12  27    5.42    2.69
  31  13   0    1.66    0.85
  31  13   2    0.84    0.61
  31  13   4    1.43    0.62
  31  13   6    0.83    0.56
  31  13   8   -0.05    0.49
  31  13  10    3.90    0.74
  31  13  12   11.19    1.69
  31  13  14   18.17    2.12
  31  13  16   15.70    2.71
  31  13  18    4.99    1.58
  31  13  20    1.06    0.68
  31  13  22    0.40    0.77
  31  13  24   -1.24    1.06
  31  13  26    1.52    1.00
  31  14   1    1.91    1.44
  31  14   3    6.45    1.73
  31  14   5   11.06    1.93
  31  14   7    0.98    0.68
  31  14   9    6.93    2.26
  31  14  11    1.15    0.50
  31  14  13   16.91    1.92
  31  14  15   22.01    2.10
  31  14  17   41.28    5.16
  31  14  19   15.70    3.23
  31  14  21    0.32    0.95
  31  14  23   -0.06    0.83
  31  14  25    2.00    1.19
  31  14  27   -0.22    1.78
  31  15   0   56.01    7.27
  31  15   2   25.59    3.57
  31  15   4   14.08    2.81
  31  15   6    4.59    1.04
  31  15   8    0.04    0.73
  31  15  10    2.29    1.13
  31  15  12    7.73    1.26
  31  15  14   19.83    1.88
  31  15  16   27.20    2.47
  31  15  18   15.51    2.16
  31  15  20    1.33    0.82
  31  15  22   -0.20    0.59
  31  15  24    0.98    0.79
  31  15  26    1.66    1.55
  31  16   1    0.08    0.80
  31  16   3    4.86    1.12
  31  16   5    8.30    1.78
  31  16   7   -0.08    1.02
  31  16   9    0.12    0.77
  31  16  11    1.03    0.76
  31  16  13   12.72    2.33
  31  16  15   29.94    2.82
  31  16  17   26.61    2.81
  31  16  19    9.42    1.85
  31  16  21    0.72    0.61
  31  16  23    1.38    0.74
  31  16  25    0.82    1.00
  31  17   0   11.46    3.05
  31  17   2    7.41    1.96
  31  17   4    1.22    0.88
  31  17   6   -0.28    0.76
  31  17   8    0.49    0.85
  31  17  10    1.79    1.10
  31  17  12   13.18    2.84
  31  17  14   27.32    3.72
  31  17  16   20.06    2.10
  31  17  18   11.74    1.67
  31  17  20    1.74    0.66
  31  17  22    0.91    0.50
  31  17  24   -0.67    0.62
  31  18   1    0.72    0.91
  31  18   3    3.73    1.25
  31  18   5    6.15    1.98
  31  18   7    0.72    0.80
  31  18   9   -0.31    0.82
  31  18  11   -0.20    0.83
  31  18  13    2.51    1.31
  31  18  15   16.36    2.17
  31  18  17    9.48    1.40
  31  18  19    2.65    0.79
  31  18  21    0.79    0.46
  31  18  23   -0.10    0.65
  31  19   0   76.74   10.00
  31  19   2   55.02    8.64
  31  19   4    7.33    2.33
  31  19   6    1.97    1.13
  31  19   8   -0.40    0.78
  31  19  10   -0.65    0.76
  31  19  12    2.65    1.13
  31  19  14    9.30    2.11
  31  19  16   11.59    2.00
  31  19  18    8.47    1.15
  31  19  20    0.29    0.50
  31  19  22   -0.83    0.40
  31  19  24    3.29    1.06
  31  20   1    0.59    0.86
  31  20   3    1.48    1.20
  31  20   5    3.38    1.70
  31  20   7    1.34    1.18
  31  20   9    2.44    1.32
  31  20  11    0.64    0.89
  31  20  13    0.22    0.80
  31  20  15    1.12    0.97
  31  20  17    0.66    0.46
  31  20  19    1.69    0.67
  31  20  21    0.05    0.43
  31  20  23   -1.70    0.97
  31  21   0   14.53    3.43
  31  21   2   15.88    4.07
  31  21   4    7.63    1.75
  31  21   6   -0.91    0.95
  31  21   8   -1.20    0.92
  31  21  10   -0.26    0.88
  31  21  12    0.62    0.80
  31  21  14    0.02    0.77
  31  21  16    1.76    0.98
  31  21  18   -0.12    0.46
  31  21  20    0.43    0.42
  31  21  22   -0.42    0.59
  31  22   1   -1.37    0.82
  31  22   3    0.48    0.95
  31  22   5    2.95    1.16
  31  22   7   -0.60    0.90
  31  22   9    0.32    1.49
  31  22  11   -0.43    0.80
  31  22  13    1.40    0.65
  31  22  15    0.61    0.66
  31  22  17    0.24    0.64
  31  22  19   -0.32    0.43
  31  22  21   -0.91    0.72
  31  23   0    5.94    1.98
  31  23   2    3.22    1.21
  31  23   4    0.61    0.91
  31  23   6    0.68    0.98
  31  23   8   -0.49    1.15
  31  23  10    1.56    1.00
  31  23  12    0.29    0.84
  31  23  14   -1.68    0.83
  31  23  16   -0.64    0.71
  31  23  18    0.68    0.64
  31  23  20    0.67    1.48
  31  24   1   -0.04    1.08
  31  24   3    0.50    0.86
  31  24   5    0.43    1.10
  31  24   7    0.44    1.03
  31  24   9    0.29    1.26
  31  24  11   -0.22    0.88
  31  24  13    0.70    0.92
  31  24  15   -1.36    0.82
  31  24  17    1.50    0.91
  31  24  19   -2.51    0.41
  31  25   0    3.83    2.30
  31  25   2    3.35    3.19
  31  25   4    7.52    2.63
  31  25   6    0.35    0.88
  31  25   8    1.51    1.01
  31  25  10   -0.05    0.89
  31  25  12    1.42    1.19
  31  25  14   -0.94    0.91
  31  25  16   -0.47    0.76
  31  26   1    2.45    0.94
  31  26   3    0.86    1.01
  31  26   5   -1.16    1.04
  31  26   7   -0.24    1.13
  31  26   9    1.40    1.09
  31  26  11    0.07    1.22
  31  26  13    1.46    1.28
  31  26  15    1.55    1.85
  31  27   0   13.64    4.85
  31  27   2    5.61    2.88
  31  27   4   -0.18    1.40
  31  27   6    0.47    1.09
  31  27   8    5.15    1.66
  31  27  10    3.51    2.50
  31  27  12   11.17    4.44
  31  27  14    1.48    1.67
  31  28   1    1.78    0.86
  31  28   3    1.76    0.98
  31  28   5   -0.22    1.09
  31  28   7    0.42    1.20
  31  28   9    0.14    1.24
  31  28  11    3.17    2.33
  31  29   0   65.60   17.85
  31  29   2   67.84   17.51
  31  29   4   10.93    7.09
  31  29   6   -1.06    1.03
  31  29   8    2.35    1.82
  31  29  10   -2.69    2.36
  31  30   1    1.08    0.90
  31  30   3    0.50    1.60
  31  30   5   -1.19    1.27
  32   0   0    5.73    2.78
  32   1   1    0.64    1.02
  32   1   3    0.88    1.01
  32   1   5   -0.08    1.04
  32   1   7    1.55    0.96
  32   1   9    0.19    0.91
  32   1  11   -0.01    0.71
  32   1  13    0.16    0.50
  32   1  15    0.35    0.71
  32   1  17   -1.18    0.82
  32   1  19    0.98    0.80
  32   1  21   -0.11    0.79
  32   1  23    0.22    0.94
  32   1  25   -0.41    1.19
  32   1  27   -1.07    1.01
  32   1  29    1.50    1.25
  32   2   0    6.55    3.51
  32   2   2   28.24    6.57
  32   2   4    1.43    1.14
  32   2   6    0.83    0.92
  32   2   8    0.44    0.90
  32   2  10    2.22    1.62
  32   2  12    2.48    0.78
  32   2  14   46.65    4.89
  32   2  16    0.59    0.85
  32   2  18   69.13    9.79
  32   2  20   11.12    3.22
  32   2  22   18.35    3.68
  32   2  24   11.68    3.12
  32   2  26    7.97    3.23
  32   2  28   41.77   11.22
  32   3   1    2.74    1.26
  32   3   3    1.27    1.10
  32   3   5   -0.50    1.03
  32   3   7    1.67    1.01
  32   3   9    0.08    0.86
  32   3  11    5.41    1.28
  32   3  13    8.29    1.37
  32   3  15    4.77    1.14
  32   3  17    1.76    0.95
  32   3  19    1.37    0.89
  32   3  21    0.22    0.86
  32   3  23    0.05    0.92
  32   3  25    0.22    0.83
  32   3  27    1.39    1.01
  32   3  29    1.09    1.09
  32   4   0    4.55    2.40
  32   4   2    5.96    3.18
  32   4   4   -0.17    0.95
  32   4   6    4.88    1.18
  32   4   8    2.28    0.88
  32   4  10    2.29    0.91
  32   4  12    3.01    1.68
  32   4  14   18.70    2.77
  32   4  16    1.31    0.68
  32   4  18   35.27    5.84
  32   4  20    9.27    2.70
  32   4  22    8.78    2.47
  32   4  24    1.19    1.32
  32   4  26    0.80    1.30
  32   4  28   20.95   10.14
  32   5   1   -0.50    1.06
  32   5   3    1.99    0.97
  32   5   5    2.26    1.22
  32   5   7    5.61    1.34
  32   5   9    6.12    1.73
  32   5  11   12.15    2.98
  32   5  13   13.81    2.12
  32   5  15    8.07    2.00
  32   5  17    4.61    1.56
  32   5  19    1.68    0.91
  32   5  21   -1.85    1.00
  32   5  23   -0.05    0.79
  32   5  25   -1.12    1.10
  32   5  27   -0.12    1.07
  32   5  29   24.15   24.70
  32   6   0    4.01    1.13
  32   6   2    0.22    0.96
  32   6   4    0.84    1.21
  32   6   6   19.67    4.63
  32   6   8    1.42    0.92
  32   6  10    6.06    1.51
  32   6  12    4.45    1.38
  32   6  14    0.40    0.61
  32   6  16    3.78    1.40
  32   6  18    2.93    1.46
  32   6  20    0.25    0.82
  32   6  22    2.64    1.62
  32   6  24    0.28    0.92
  32   6  26   -1.07    0.89
  32   6  28    0.17    1.21
  32   7   1    0.89    0.96
  32   7   3    1.69    0.94
  32   7   5    5.10    1.75
  32   7   7    1.14    0.86
  32   7   9   -0.53    0.92
  32   7  11    5.53    1.66
  32   7  13    5.22    1.06
  32   7  15    3.05    1.00
  32   7  17    2.51    0.90
  32   7  19    0.94    0.94
  32   7  21    1.31    0.78
  32   7  23   -1.64    0.80
  32   7  25    0.47    0.80
  32   7  27   -1.96    0.95
  32   8   0    0.82    0.89
  32   8   2    0.95    0.97
  32   8   4    1.79    0.82
  32   8   6    2.83    1.13
  32   8   8    3.65    1.36
  32   8  10    0.24    0.73
  32   8  12    0.80    0.62
  32   8  14    5.19    0.91
  32   8  16   -1.60    0.89
  32   8  18    5.78    1.49
  32   8  20    0.66    0.86
  32   8  22    5.39    2.05
  32   8  24    0.12    0.89
  32   8  26    6.05    2.88
  32   8  28   -1.18    1.49
  32   9   1   -0.92    0.82
  32   9   3   -0.10    0.86
  32   9   5    2.11    0.96
  32   9   7    0.68    0.84
  32   9   9    0.96    0.79
  32   9  11    0.53    0.68
  32   9  13    1.06    0.55
  32   9  15    0.19    0.52
  32   9  17    1.12    0.83
  32   9  19   -0.42    0.80
  32   9  21    0.80    0.92
  32   9  23    0.34    1.18
  32   9  25   -0.06    0.79
  32   9  27    0.04    1.40
  32  10   0    7.50    2.21
  32  10   2    2.02    0.82
  32  10   4   -0.61    0.89
  32  10   6    6.97    2.83
  32  10   8    1.06    0.76
  32  10  10    6.38    3.86
  32  10  12    0.84    0.70
  32  10  14    0.18    0.50
  32  10  16   13.44    2.81
  32  10  18    1.26    0.71
  32  10  20    0.49    0.80
  32  10  22    1.45    0.89
  32  10  24    1.69    1.81
  32  10  26   16.70    6.14
  32  11   1    0.40    1.16
  32  11   3    3.51    1.10
  32  11   5   12.10    2.33
  32  11   7    3.42    1.49
  32  11   9    1.48    1.28
  32  11  11    1.22    0.77
  32  11  13    6.63    2.88
  32  11  15    7.08    2.83
  32  11  17    5.09    1.12
  32  11  19    0.25    0.72
  32  11  21    0.50    0.86
  32  11  23    1.49    1.14
  32  11  25    2.44    1.32
  32  11  27    9.06    6.80
  32  12   0    6.42    1.32
  32  12   2    2.39    0.79
  32  12   4    0.37    0.67
  32  12   6    6.33    1.31
  32  12   8    2.76    0.98
  32  12  10    2.20    0.67
  32  12  12   12.21    2.80
  32  12  14    8.73    1.46
  32  12  16   23.03    3.36
  32  12  18    4.41    1.21
  32  12  20    0.19    0.89
  32  12  22    1.33    0.88
  32  12  24    2.68    0.97
  32  12  26   14.12    5.69
  32  13   1   -0.58    0.52
  32  13   3    4.56    0.98
  32  13   5   11.90    1.69
  32  13   7    5.99    1.02
  32  13   9    1.32    0.62
  32  13  11    3.14    0.89
  32  13  13    9.75    1.70
  32  13  15   25.58    3.81
  32  13  17   18.55    2.94
  32  13  19    5.51    1.49
  32  13  21    1.54    0.86
  32  13  23   -0.23    0.84
  32  13  25    2.35    2.64
  32  14   0   43.38    5.52
  32  14   2   38.11    7.76
  32  14   4   13.69    2.29
  32  14   6    1.00    0.56
  32  14   8    3.00    0.84
  32  14  10    0.65    0.77
  32  14  12    8.88    1.49
  32  14  14   19.52    2.88
  32  14  16   29.45    3.27
  32  14  18   11.96    2.28
  32  14  20    5.12    1.43
  32  14  22   -0.02    0.74
  32  14  24    6.35    4.89
  32  14  26    0.07    0.91
  32  15   1    0.18    0.72
  32  15   3    5.07    1.50
  32  15   5    8.69    2.30
  32  15   7    1.73    0.88
  32  15   9    0.79    0.90
  32  15  11    4.09    0.91
  32  15  13   30.55    3.17
  32  15  15   51.58    4.47
  32  15  17   39.86    4.09
  32  15  19   10.11    1.99
  32  15  21    0.67    0.61
  32  15  23   -0.18    0.71
  32  15  25   -1.28    1.43
  32  16   0    2.40    0.90
  32  16   2    0.56    0.83
  32  16   4    1.30    1.07
  32  16   6    1.64    0.91
  32  16   8   -0.17    0.70
  32  16  10    6.68    1.99
  32  16  12   30.57    3.53
  32  16  14   28.41    3.01
  32  16  16   28.60    2.63
  32  16  18   10.23    1.72
  32  16  20    1.93    0.79
  32  16  22   -0.01    0.58
  32  16  24    0.20    0.77
  32  17   1    0.22    0.88
  32  17   3    0.84    0.96
  32  17   5    1.02    1.33
  32  17   7    0.34    0.80
  32  17   9    0.52    1.08
  32  17  11    7.20    1.43
  32  17  13   21.59    3.65
  32  17  15   47.53    4.67
  32  17  17   31.14    2.82
  32  17  19    5.99    1.28
  32  17  21   -0.22    0.60
  32  17  23    0.07    0.71
  32  18   0  114.04   18.97
  32  18   2   69.63   11.79
  32  18   4   38.89    7.39
  32  18   6    2.69    1.20
  32  18   8    3.04    1.03
  32  18  10    0.67    0.98
  32  18  12    2.57    1.07
  32  18  14   15.64    2.70
  32  18  16   11.73    1.90
  32  18  18    5.60    1.10
  32  18  20    1.44    0.61
  32  18  22    0.14    0.77
  32  19   1    0.67    1.15
  32  19   3    1.85    0.98
  32  19   5    1.02    1.02
  32  19   7    1.91    1.00
  32  19   9    0.80    0.62
  32  19  11   -0.18    0.73
  32  19  13    3.42    1.34
  32  19  15   12.09    2.09
  32  19  17   11.05    1.78
  32  19  19    3.29    0.66
  32  19  21    0.20    0.41
  32  20   0   16.05    4.74
  32  20   2    7.92    2.56
  32  20   4    1.69    1.31
  32  20   6   -0.52    0.92
  32  20   8   -0.25    0.88
  32  20  10    2.77    0.89
  32  20  12   -0.65    0.86
  32  20  14    4.27    1.52
  32  20  16    0.52    0.65
  32  20  18    1.16    0.52
  32  20  20    1.09    0.47
  32  20  22    0.13    0.76
  32  21   1   -0.94    0.92
  32  21   3   -0.42    0.84
  32  21   5    1.39    0.92
  32  21   7    0.16    0.80
  32  21   9    0.19    0.80
  32  21  11   -0.01    0.84
  32  21  13    0.19    0.65
  32  21  15    1.52    0.79
  32  21  17    0.55    0.58
  32  21  19    0.23    0.42
  32  22   0    8.15    2.82
  32  22   2   19.17    4.03
  32  22   4   17.17    4.65
  32  22   6   -0.28    1.04
  32  22   8    4.21    2.10
  32  22  10   -0.07    0.96
  32  22  12   -0.92    0.91
  32  22  14   -0.70    0.71
  32  22  16   -0.47    0.56
  32  22  18    0.04    0.52
  32  22  20   -0.72    0.92
  32  23   1   -0.59    0.86
  32  23   3    0.47    0.90
  32  23   5   -0.67    0.84
  32  23   7    1.30    1.01
  32  23   9    0.56    0.91
  32  23  11   -0.16    0.92
  32  23  13   -0.26    0.79
  32  23  15   -0.32    0.61
  32  23  17    1.07    0.79
  32  24   0   12.46    5.01
  32  24   2   13.95    3.85
  32  24   4    6.37    2.40
  32  24   6    0.31    1.09
  32  24   8   -0.50    0.88
  32  24  10   -0.59    0.84
  32  24  12    1.14    1.24
  32  24  14    0.68    1.04
  32  24  16    0.77    0.66
  32  25   1   -0.10    0.78
  32  25   3    0.59    1.04
  32  25   5    0.59    0.92
  32  25   7   -0.82    0.86
  32  25   9    0.42    1.40
  32  25  11    0.19    1.15
  32  25  13    1.03    1.18
  32  25  15   -1.18    0.92
  32  26   0   13.65    5.57
  32  26   2    1.90    2.04
  32  26   4    1.44    1.14
  32  26   6    1.27    0.89
  32  26   8    0.73    1.76
  32  26  10   18.49    5.45
  32  26  12   15.58    7.93
  32  26  14   -0.08    0.92
  32  27   1   -1.40    0.98
  32  27   3    0.90    1.18
  32  27   5    0.68    0.77
  32  27   7   -0.88    1.18
  32  27   9   -0.41    1.27
  32  27  11    0.61    2.60
  32  28   0   58.00   17.36
  32  28   2   49.94   11.78
  32  28   4    6.78    2.68
  32  28   6    1.14    1.12
  32  28   8   -0.23    2.44
  32  29   1   -2.02    0.98
  32  29   3   -2.42    1.37
  32  29   5    3.65    0.23
  33   1   0    2.68    1.19
  33   1   2    1.25    1.25
  33   1   4    0.96    1.21
  33   1   6    0.50    1.10
  33   1   8    1.27    0.90
  33   1  10    0.54    0.90
  33   1  12    0.59    0.71
  33   1  14    1.38    0.54
  33   1  16   -0.34    0.70
  33   1  18   -1.07    0.83
  33   1  20    1.14    0.88
  33   1  22   -0.73    0.84
  33   1  24    0.50    0.98
  33   1  26    1.40    1.09
  33   1  28   -1.46    1.33
  33   2   1    2.86    1.07
  33   2   3    2.22    1.16
  33   2   5    2.14    0.92
  33   2   7   -0.47    0.89
  33   2   9    0.86    1.07
  33   2  11    2.42    0.90
  33   2  13    5.53    1.04
  33   2  15    1.08    0.64
  33   2  17   12.55    2.70
  33   2  19   -0.24    1.08
  33   2  21   10.29    3.39
  33   2  23    1.22    0.92
  33   2  25    1.49    1.06
  33   2  27    1.67    1.38
  33   3   0    5.47    1.78
  33   3   2    3.77    1.36
  33   3   4    1.21    1.02
  33   3   6   -1.33    0.92
  33   3   8   -0.36    0.94
  33   3  10    1.60    0.90
  33   3  12    4.05    1.09
  33   3  14    3.30    0.74
  33   3  16    0.58    0.79
  33   3  18    0.30    0.70
  33   3  20    0.64    0.91
  33   3  22   -1.02    0.85
  33   3  24   -0.64    0.92
  33   3  26    1.46    1.21
  33   3  28   -0.31    1.88
  33   4   1    0.24    1.33
  33   4   3   -0.34    1.34
  33   4   5   -0.07    0.95
  33   4   7    1.00    0.95
  33   4   9    2.05    0.91
  33   4  11    0.14    0.78
  33   4  13    3.63    1.21
  33   4  15    1.66    0.79
  33   4  17    8.54    2.47
  33   4  19    0.41    0.83
  33   4  21    7.67    2.80
  33   4  23    0.02    0.76
  33   4  25   -0.50    0.82
  33   4  27    2.70    2.68
  33   5   0    3.07    1.48
  33   5   2    3.39    0.95
  33   5   4    0.86    0.97
  33   5   6   -0.66    0.86
  33   5   8    0.55    0.82
  33   5  10    5.11    1.94
  33   5  12    8.67    2.04
  33   5  14    3.57    0.76
  33   5  16    0.42    0.96
  33   5  18    0.88    0.84
  33   5  20   -1.34    0.84
  33   5  22    1.39    0.80
  33   5  24    1.91    1.02
  33   5  26    0.35    0.78
  33   5  28    1.19    0.71
  33   6   1   -0.29    1.14
  33   6   3    1.06    1.01
  33   6   5    1.10    0.89
  33   6   7   -0.10    0.94
  33   6   9    0.35    0.95
  33   6  11    0.22    0.85
  33   6  13    2.15    0.68
  33   6  15    3.86    1.84
  33   6  17    1.16    0.97
  33   6  19    2.51    0.86
  33   6  21    4.61    1.81
  33   6  23    1.48    0.95
  33   6  25   -0.18    0.94
  33   6  27    0.79    0.80
  33   7   0    2.50    1.64
  33   7   2    0.79    0.97
  33   7   4   -0.44    1.04
  33   7   6   -0.52    0.96
  33   7   8    3.11    2.51
  33   7  10   15.93    3.59
  33   7  12   19.95    3.44
  33   7  14    7.53    1.51
  33   7  16    5.96    1.73
  33   7  18    1.87    0.97
  33   7  20   -0.52    0.76
  33   7  22    0.04    0.90
  33   7  24    2.48    2.14
  33   7  26    0.61    1.00
  33   8   1    1.13    0.97
  33   8   3   -0.44    0.85
  33   8   5    2.21    0.95
  33   8   7    1.62    0.90
  33   8   9    1.19    1.37
  33   8  11    0.14    0.67
  33   8  13    0.50    0.64
  33   8  15    1.28    0.55
  33   8  17    0.59    0.73
  33   8  19    0.17    0.79
  33   8  21    1.15    1.21
  33   8  23   -0.37    0.78
  33   8  25    6.17    2.84
  33   8  27   -1.13    1.45
  33   9   0    0.37    1.04
  33   9   2    0.36    0.86
  33   9   4   -0.24    0.79
  33   9   6    0.58    0.86
  33   9   8   -0.12    0.73
  33   9  10    1.73    0.79
  33   9  12    0.31    0.82
  33   9  14    1.06    0.58
  33   9  16    0.24    0.62
  33   9  18    0.65    0.64
  33   9  20    0.58    0.79
  33   9  22    0.19    0.80
  33   9  24   -0.46    0.79
  33   9  26    0.20    1.16
  33  10   1    3.47    1.61
  33  10   3    2.59    1.51
  33  10   5    2.04    0.91
  33  10   7    9.96    2.38
  33  10   9    1.92    1.48
  33  10  11    0.73    1.62
  33  10  13    0.02    0.61
  33  10  15    2.63    0.73
  33  10  17    0.50    0.55
  33  10  19   -0.61    0.90
  33  10  21    0.17    0.80
  33  10  23    1.32    0.94
  33  10  25    8.81    5.25
  33  11   0    5.34    1.39
  33  11   2    4.05    0.98
  33  11   4   -0.18    0.73
  33  11   6    1.80    0.72
  33  11   8    1.56    0.73
  33  11  10   -0.43    0.85
  33  11  12   -0.12    0.65
  33  11  14    0.65    0.54
  33  11  16    3.20    1.76
  33  11  18    0.07    0.66
  33  11  20    1.25    0.73
  33  11  22   -0.94    0.95
  33  11  24    0.62    0.98
  33  12   1    1.82    1.07
  33  12   3    0.67    0.78
  33  12   5    4.50    1.22
  33  12   7   19.58    3.59
  33  12   9    1.88    1.02
  33  12  11    0.02    0.60
  33  12  13    0.38    0.61
  33  12  15   11.89    1.98
  33  12  17    2.68    0.79
  33  12  19    3.77    1.40
  33  12  21    1.20    0.80
  33  12  23    1.40    0.97
  33  12  25   10.14    5.12
  33  13   0    9.07    1.45
  33  13   2    5.76    1.15
  33  13   4    4.79    1.16
  33  13   6    1.69    0.83
  33  13   8    0.53    0.59
  33  13  10    0.71    0.61
  33  13  12    1.96    0.62
  33  13  14    6.14    1.45
  33  13  16    9.18    1.34
  33  13  18    2.80    0.97
  33  13  20   -0.46    0.59
  33  13  22    1.44    0.79
  33  13  24    0.83    0.79
  33  14   1    0.83    0.62
  33  14   3    1.34    0.59
  33  14   5    2.84    1.38
  33  14   7    8.77    2.02
  33  14   9    0.58    0.53
  33  14  11    1.27    0.70
  33  14  13    6.31    1.93
  33  14  15   23.37    2.90
  33  14  17   14.94    2.22
  33  14  19    3.41    1.34
  33  14  21   -0.07    0.58
  33  14  23   -0.06    0.65
  33  15   0    4.65    0.98
  33  15   2    1.76    1.03
  33  15   4    1.43    0.70
  33  15   6    1.12    0.53
  33  15   8    1.42    0.61
  33  15  10    3.93    0.98
  33  15  12   10.28    1.69
  33  15  14   24.36    3.48
  33  15  16   15.75    2.03
  33  15  18    6.06    1.14
  33  15  20    1.75    0.90
  33  15  22   -0.10    0.95
  33  15  24   -1.27    1.46
  33  16   1    0.82    0.65
  33  16   3    2.08    0.72
  33  16   5    1.68    0.92
  33  16   7    4.01    1.27
  33  16   9    2.12    1.12
  33  16  11    2.50    0.58
  33  16  13    8.07    1.60
  33  16  15   22.89    2.84
  33  16  17   14.13    2.48
  33  16  19    4.03    0.94
  33  16  21    0.02    0.76
  33  16  23    1.37    0.88
  33  17   0   27.81    5.78
  33  17   2   22.70    4.75
  33  17   4    7.01    1.81
  33  17   6    1.01    0.86
  33  17   8    0.00    0.65
  33  17  10    0.30    1.01
  33  17  12    1.01    0.72
  33  17  14    8.43    1.51
  33  17  16   10.92    1.75
  33  17  18    2.04    0.85
  33  17  20    1.12    0.72
  33  17  22    0.23    0.55
  33  18   1   -0.41    0.77
  33  18   3    2.11    0.78
  33  18   5    0.25    0.86
  33  18   7    4.86    1.54
  33  18   9    1.19    0.92
  33  18  11    1.36    0.64
  33  18  13    5.28    1.58
  33  18  15    5.83    1.32
  33  18  17    8.12    1.30
  33  18  19    3.63    0.85
  33  18  21    0.35    0.61
  33  19   0    2.17    1.19
  33  19   2    0.40    0.86
  33  19   4    0.23    0.83
  33  19   6   -0.17    0.73
  33  19   8    0.35    0.78
  33  19  10   -0.26    0.73
  33  19  12    4.28    1.94
  33  19  14    6.72    1.75
  33  19  16    2.99    1.06
  33  19  18    1.79    0.54
  33  19  20    0.58    0.40
  33  20   1   -0.38    0.86
  33  20   3   -0.53    0.82
  33  20   5    0.98    0.78
  33  20   7   -0.24    0.80
  33  20   9   -1.19    0.79
  33  20  11   -0.08    0.66
  33  20  13    1.85    1.30
  33  20  15    0.17    0.76
  33  20  17    0.29    0.50
  33  20  19   -0.78    0.36
  33  21   0    9.78    3.18
  33  21   2    0.46    1.52
  33  21   4    3.18    1.46
  33  21   6    2.77    1.67
  33  21   8    3.17    1.03
  33  21  10   -1.16    0.71
  33  21  12   -0.13    0.66
  33  21  14   -0.30    0.68
  33  21  16   -0.91    0.58
  33  21  18    0.36    0.61
  33  22   1    0.60    0.79
  33  22   3    1.50    0.90
  33  22   5    0.38    0.84
  33  22   7   -0.35    0.89
  33  22   9   -1.03    0.82
  33  22  11   -0.12    0.79
  33  22  13    1.46    0.78
  33  22  15   -0.58    0.68
  33  22  17    0.30    0.62
  33  23   0    0.77    0.91
  33  23   2   -0.06    1.15
  33  23   4    1.62    0.89
  33  23   6   -0.10    0.92
  33  23   8    1.36    0.84
  33  23  10   -1.93    0.91
  33  23  12   -0.44    0.94
  33  23  14    0.10    0.82
  33  23  16   -0.20    1.34
  33  24   1    1.52    1.75
  33  24   3   -0.07    1.02
  33  24   5    1.54    0.97
  33  24   7   -1.42    0.98
  33  24   9   -1.06    0.94
  33  24  11   -0.59    1.10
  33  24  13    0.54    1.02
  33  24  15    2.32    0.31
  33  25   0    0.74    0.79
  33  25   2   -0.67    0.91
  33  25   4   -1.39    0.97
  33  25   6    0.77    1.61
  33  25   8    6.80    3.50
  33  25  10   14.28    5.99
  33  25  12   16.42    6.89
  33  26   1   -0.74    0.97
  33  26   3    2.81    1.02
  33  26   5   -0.73    1.07
  33  26   7    0.31    0.82
  33  26   9   -0.83    0.83
  33  26  11   -1.36    1.16
  33  27   0   22.37    7.74
  33  27   2   19.67    5.59
  33  27   4   -0.32    1.36
  33  27   6   -0.19    1.08
  33  27   8    0.24    1.27
  33  28   1   -1.01    1.19
  33  28   3   -1.13    1.36
  34   0   0   33.93   16.61
  34   1   1   -0.04    1.14
  34   1   3   -0.11    0.97
  34   1   5    0.68    1.09
  34   1   7    0.98    0.96
  34   1   9    0.91    0.90
  34   1  11    1.36    0.80
  34   1  13    1.27    0.58
  34   1  15    0.00    0.48
  34   1  17   -0.56    0.70
  34   1  19   -0.08    0.74
  34   1  21    0.37    0.89
  34   1  23   -0.88    0.76
  34   1  25    0.28    1.42
  34   1  27   -1.33    2.32
  34   2   0   12.81    7.14
  34   2   2    4.69    2.34
  34   2   4    1.18    1.15
  34   2   6    0.42    0.94
  34   2   8    1.22    1.25
  34   2  10    7.02    2.12
  34   2  12    1.78    0.83
  34   2  14    9.81    1.93
  34   2  16   18.17    3.50
  34   2  18    1.30    1.72
  34   2  20   12.50    3.61
  34   2  22    0.79    1.00
  34   2  24    1.01    0.82
  34   2  26    3.61    2.96
  34   3   1    0.47    1.21
  34   3   3    0.42    1.10
  34   3   5    3.10    2.98
  34   3   7    0.97    1.08
  34   3   9    1.99    1.12
  34   3  11    8.96    2.33
  34   3  13    6.66    1.70
  34   3  15    0.20    0.56
  34   3  17    1.24    0.64
  34   3  19   -0.89    0.74
  34   3  21    1.16    0.86
  34   3  23    1.10    0.76
  34   3  25    1.34    1.18
  34   3  27    3.20    4.04
  34   4   0   15.74    5.88
  34   4   2    1.13    1.09
  34   4   4    0.49    1.81
  34   4   6    0.49    1.08
  34   4   8    2.72    1.12
  34   4  10    2.57    1.32
  34   4  12    1.33    0.68
  34   4  14   10.83    1.92
  34   4  16    7.09    1.52
  34   4  18    0.66    0.70
  34   4  20    0.95    1.20
  34   4  22    0.29    1.68
  34   4  24    1.44    1.12
  34   4  26    1.09    1.22
  34   5   1    0.56    1.12
  34   5   3    3.43    2.27
  34   5   5    2.32    1.62
  34   5   7    2.26    1.76
  34   5   9    3.96    2.34
  34   5  11    6.33    2.29
  34   5  13   12.28    2.40
  34   5  15    2.99    0.72
  34   5  17    0.24    0.64
  34   5  19   -0.32    0.73
  34   5  21   -0.72    0.82
  34   5  23    2.48    1.54
  34   5  25    2.00    1.96
  34   6   0    3.86    1.55
  34   6   2    0.40    0.94
  34   6   4    0.01    0.94
  34   6   6    0.92    1.01
  34   6   8    1.06    0.90
  34   6  10    1.08    0.80
  34   6  12    8.17    1.82
  34   6  14    0.60    0.58
  34   6  16    6.36    1.36
  34   6  18    3.45    2.02
  34   6  20    5.75    2.82
  34   6  22   -1.10    0.89
  34   6  24    4.64    3.05
  34   6  26    0.05    1.08
  34   7   1   -0.66    0.97
  34   7   3    2.09    0.98
  34   7   5    0.60    1.26
  34   7   7    1.72    0.84
  34   7   9    0.82    1.43
  34   7  11    6.15    2.14
  34   7  13    5.16    1.49
  34   7  15    1.52    0.58
  34   7  17    0.30    0.58
  34   7  19   -0.88    0.78
  34   7  21    0.47    0.86
  34   7  23    0.88    0.82
  34   7  25    0.05    1.16
  34   8   0   -0.14    0.98
  34   8   2    4.43    1.61
  34   8   4    1.02    1.01
  34   8   6    0.24    0.98
  34   8   8   -0.17    0.94
  34   8  10   -1.98    0.94
  34   8  12    0.42    0.85
  34   8  14    7.88    1.74
  34   8  16    0.96    0.67
  34   8  18    0.74    0.66
  34   8  20   -1.09    0.71
  34   8  22    0.26    0.88
  34   8  24   13.32    4.93
  34   8  26   -0.82    1.13
  34   9   1    1.01    1.03
  34   9   3    3.80    1.57
  34   9   5    8.49    2.27
  34   9   7    1.88    1.68
  34   9   9    3.67    1.58
  34   9  11    6.06    1.88
  34   9  13   -0.59    0.96
  34   9  15    1.19    0.88
  34   9  17    0.28    0.50
  34   9  19   -0.38    0.71
  34   9  21    1.32    0.79
  34   9  23   -0.34    0.68
  34   9  25    2.09    1.00
  34  10   0    0.49    1.43
  34  10   2   12.58    3.97
  34  10   4   -0.31    0.97
  34  10   6   -0.36    0.82
  34  10   8    1.22    0.84
  34  10  10   -1.62    0.80
  34  10  12   -0.46    0.73
  34  10  14    4.37    1.18
  34  10  16    0.26    0.44
  34  10  18    0.60    0.64
  34  10  20    0.44    0.83
  34  10  22    0.10    0.70
  34  10  24   20.81    8.91
  34  11   1    1.33    1.10
  34  11   3    5.67    2.06
  34  11   5    7.16    1.84
  34  11   7    6.54    2.11
  34  11   9    2.63    0.96
  34  11  11   -0.98    0.72
  34  11  13    0.34    0.70
  34  11  15    1.42    0.60
  34  11  17    3.92    1.58
  34  11  19    0.38    0.95
  34  11  21    0.64    0.71
  34  11  23    0.92    0.79
  34  12   0    6.93    2.28
  34  12   2    7.46    4.46
  34  12   4    2.60    1.15
  34  12   6    3.04    1.12
  34  12   8    0.44    0.80
  34  12  10   -0.61    0.72
  34  12  12    0.43    0.71
  34  12  14    5.33    1.69
  34  12  16    1.16    0.76
  34  12  18    1.63    0.90
  34  12  20    0.13    0.66
  34  12  22    0.25    0.70
  34  12  24    8.93    6.55
  34  13   1    0.94    0.78
  34  13   3    3.60    1.06
  34  13   5    3.85    1.61
  34  13   7    6.27    1.56
  34  13   9    0.07    0.78
  34  13  11   -0.74    0.66
  34  13  13    6.62    1.37
  34  13  15   10.16    2.30
  34  13  17   11.85    1.69
  34  13  19    3.12    1.31
  34  13  21   -0.06    0.68
  34  13  23   -0.04    0.82
  34  14   0    9.48    1.68
  34  14   2   15.44    2.69
  34  14   4    6.13    1.76
  34  14   6    1.75    0.64
  34  14   8    4.01    1.16
  34  14  10    2.36    1.26
  34  14  12    4.33    1.21
  34  14  14   15.19    2.83
  34  14  16    3.60    1.22
  34  14  18    5.05    1.16
  34  14  20   -0.42    0.56
  34  14  22    0.19    0.67
  34  15   1    1.25    0.79
  34  15   3    0.07    0.56
  34  15   5    1.52    0.64
  34  15   7    2.39    0.59
  34  15   9    0.22    0.48
  34  15  11    2.42    1.06
  34  15  13    9.85    2.48
  34  15  15   26.94    4.73
  34  15  17   13.92    2.35
  34  15  19    4.04    1.13
  34  15  21    0.53    0.62
  34  16   0   28.65    3.60
  34  16   2   16.94    3.98
  34  16   4   11.48    1.90
  34  16   6    8.37    1.57
  34  16   8    0.91    0.49
  34  16  10    0.52    0.73
  34  16  12    1.43    0.60
  34  16  14    4.64    1.37
  34  16  16    4.21    1.39
  34  16  18    2.76    0.77
  34  16  20    1.19    0.59
  34  16  22   -1.69    0.89
  34  17   1    0.82    0.70
  34  17   3   -0.84    0.65
  34  17   5    0.85    0.67
  34  17   7    0.42    0.56
  34  17   9   -0.54    0.47
  34  17  11    1.27    0.50
  34  17  13    7.14    1.60
  34  17  15   19.61    2.99
  34  17  17    7.17    1.79
  34  17  19    1.68    0.77
  34  17  21   -1.14    0.88
  34  18   0   -0.24    0.83
  34  18   2   -0.01    0.91
  34  18   4   -0.42    0.71
  34  18   6   -1.19    0.74
  34  18   8    1.91    0.80
  34  18  10    0.96    0.65
  34  18  12    2.83    0.78
  34  18  14    3.12    0.97
  34  18  16    5.10    1.07
  34  18  18    1.07    0.56
  34  18  20    0.71    0.74
  34  19   1    0.01    0.90
  34  19   3   -0.38    0.73
  34  19   5    0.56    0.83
  34  19   7    2.20    0.74
  34  19   9    0.73    0.70
  34  19  11    0.71    0.82
  34  19  13    5.97    1.85
  34  19  15    4.26    1.16
  34  19  17    2.59    0.71
  34  19  19   -0.54    0.44
  34  20   0   13.75    5.30
  34  20   2   14.73    4.74
  34  20   4    2.23    1.74
  34  20   6    4.63    2.05
  34  20   8    2.23    1.10
  34  20  10    0.64    0.68
  34  20  12   -0.04    0.55
  34  20  14   -0.52    0.59
  34  20  16   -0.14    0.42
  34  20  18   -0.02    0.56
  34  21   1   -0.98    0.76
  34  21   3   -0.83    0.74
  34  21   5    0.83    0.65
  34  21   7   -0.47    0.76
  34  21   9    0.80    0.66
  34  21  11    1.63    0.73
  34  21  13    2.36    0.68
  34  21  15   -0.62    0.66
  34  21  17   -1.36    0.89
  34  22   0    3.20    0.96
  34  22   2    1.13    1.03
  34  22   4    2.38    1.01
  34  22   6    0.35    0.84
  34  22   8   -0.43    0.68
  34  22  10   -0.44    0.68
  34  22  12    1.67    0.77
  34  22  14    1.02    0.84
  34  22  16    1.61    1.61
  34  23   1   -0.58    0.96
  34  23   3    0.80    0.91
  34  23   5    0.82    0.85
  34  23   7    0.44    1.01
  34  23   9    1.93    0.88
  34  23  11   -0.02    0.77
  34  23  13   -0.10    0.72
  34  24   0    0.74    1.02
  34  24   2   -1.09    1.18
  34  24   4   -1.52    0.91
  34  24   6    5.13    2.74
  34  24   8    3.80    2.50
  34  24  10   11.74    4.98
  34  24  12    2.99    3.14
  34  25   1    0.35    0.98
  34  25   3    2.21    1.70
  34  25   5    0.72    0.82
  34  25   7    0.49    1.15
  34  25   9    0.08    0.94
  34  25  11   -2.87    2.59
  34  26   0   25.10    7.44
  34  26   2   15.61    5.17
  34  26   4    8.76    4.89
  34  26   6    1.40    1.25
  34  27   1    0.41    1.43
  34  27   3   -0.04    0.34
  35   1   0    5.70    1.66
  35   1   2    1.96    1.25
  35   1   4    0.37    1.22
  35   1   6   -0.41    0.91
  35   1   8   -0.62    0.85
  35   1  10    1.27    0.78
  35   1  12    0.04    0.74
  35   1  14    0.35    0.62
  35   1  16    0.22    0.47
  35   1  18    0.41    0.62
  35   1  20    0.17    0.72
  35   1  22   -0.42    1.00
  35   1  24    2.39    1.10
  35   2   1    2.22    1.40
  35   2   3    1.58    1.34
  35   2   5    2.40    0.96
  35   2   7    0.44    0.95
  35   2   9    1.31    0.89
  35   2  11    1.84    0.82
  35   2  13   14.22    2.64
  35   2  15    2.04    0.79
  35   2  17    1.03    1.03
  35   2  19    0.83    0.88
  35   2  21   -1.44    0.88
  35   2  23    0.56    0.94
  35   2  25    1.70    1.46
  35   3   0    1.28    1.49
  35   3   2    1.57    1.33
  35   3   4    2.20    2.59
  35   3   6    0.36    1.08
  35   3   8    1.82    1.25
  35   3  10    1.76    1.37
  35   3  12    5.63    1.48
  35   3  14    1.78    0.90
  35   3  16    0.52    0.44
  35   3  18    1.40    0.65
  35   3  20    1.15    0.71
  35   3  22    2.98    1.78
  35   3  24    0.25    1.22
  35   4   1    2.65    1.52
  35   4   3    0.66    1.16
  35   4   5    2.50    2.17
  35   4   7   -0.19    0.90
  35   4   9    0.31    0.95
  35   4  11   -0.29    0.98
  35   4  13    3.89    1.25
  35   4  15    3.25    0.98
  35   4  17    0.89    0.53
  35   4  19    0.01    1.06
  35   4  21    1.02    0.79
  35   4  23    2.56    2.15
  35   4  25   -0.56    1.04
  35   5   0    2.77    1.50
  35   5   2    0.12    1.26
  35   5   4   -0.65    1.14
  35   5   6   -1.46    0.96
  35   5   8    2.68    0.98
  35   5  10    5.22    2.12
  35   5  12    6.33    2.47
  35   5  14    4.50    1.22
  35   5  16    0.43    0.50
  35   5  18    0.06    0.64
  35   5  20    0.18    0.62
  35   5  22    1.93    1.06
  35   5  24    0.55    1.12
  35   6   1    1.38    1.09
  35   6   3    0.38    1.80
  35   6   5    0.47    1.08
  35   6   7    0.19    0.94
  35   6   9    0.37    0.95
  35   6  11    1.56    1.22
  35   6  13    1.68    0.98
  35   6  15    2.74    0.79
  35   6  17   -0.08    0.44
  35   6  19    2.50    0.91
  35   6  21    0.95    0.72
  35   6  23    4.40    3.06
  35   6  25    1.39    1.98
  35   7   0   -0.36    1.09
  35   7   2   -0.77    1.12
  35   7   4   -0.19    1.01
  35   7   6    0.17    0.89
  35   7   8    1.88    1.20
  35   7  10   15.37    4.07
  35   7  12    6.83    1.97
  35   7  14    9.00    1.99
  35   7  16    0.40    0.52
  35   7  18    0.65    0.59
  35   7  20    0.01    0.84
  35   7  22    2.03    1.74
  35   7  24   -1.48    1.34
  35   8   1   -0.20    0.94
  35   8   3    3.22    1.58
  35   8   5    1.58    1.15
  35   8   7    3.02    1.45
  35   8   9    2.09    1.52
  35   8  11   -0.07    0.97
  35   8  13    0.14    0.66
  35   8  15    0.38    0.62
  35   8  17   -0.10    0.47
  35   8  19    0.50    0.77
  35   8  21    0.52    0.83
  35   8  23    1.93    2.11
  35   9   0    1.16    1.00
  35   9   2    0.94    0.98
  35   9   4    1.19    1.06
  35   9   6    1.36    1.00
  35   9   8   -0.22    0.95
  35   9  10    2.70    1.14
  35   9  12   -0.32    1.02
  35   9  14    0.05    0.78
  35   9  16    0.08    0.55
  35   9  18   -0.26    0.47
  35   9  20    0.42    0.80
  35   9  22   -1.12    0.86
  35   9  24    0.08    1.66
  35  10   1   -1.30    0.98
  35  10   3    1.40    1.20
  35  10   5    9.12    3.56
  35  10   7   10.44    3.42
  35  10   9    3.37    1.20
  35  10  11    1.61    0.88
  35  10  13    1.20    0.86
  35  10  15   -0.34    0.62
  35  10  17    0.25    0.47
  35  10  19    0.30    0.53
  35  10  21   -0.58    0.68
  35  10  23    5.52    2.71
  35  11   0    2.62    2.44
  35  11   2   -0.40    0.89
  35  11   4   -0.98    0.74
  35  11   6   -0.19    0.89
  35  11   8   -0.14    0.78
  35  11  10    1.20    0.92
  35  11  12    0.25    0.72
  35  11  14    2.35    2.35
  35  11  16    0.54    0.54
  35  11  18    0.05    0.47
  35  11  20    1.34    0.72
  35  11  22   -1.58    0.79
  35  12   1   -0.37    0.91
  35  12   3    3.90    1.40
  35  12   5   13.45    3.43
  35  12   7   12.39    3.16
  35  12   9    1.18    0.92
  35  12  11   -0.17    0.65
  35  12  13    2.74    1.37
  35  12  15    0.83    0.77
  35  12  17    4.25    1.09
  35  12  19   -0.11    0.46
  35  12  21    0.90    0.68
  35  12  23   -0.71    0.20
  35  13   0    9.80    2.77
  35  13   2   13.41    3.31
  35  13   4    6.09    1.84
  35  13   6    3.17    1.31
  35  13   8    0.31    0.65
  35  13  10    0.36    0.90
  35  13  12    0.42    1.09
  35  13  14    4.40    1.44
  35  13  16    7.16    1.49
  35  13  18    1.63    0.66
  35  13  20    0.41    0.55
  35  13  22   -1.20    1.31
  35  14   1    0.16    0.56
  35  14   3    0.61    0.68
  35  14   5    1.22    0.77
  35  14   7    3.57    1.15
  35  14   9    0.25    0.70
  35  14  11    1.55    0.73
  35  14  13    1.09    1.04
  35  14  15    0.58    0.83
  35  14  17    4.68    1.37
  35  14  19    0.24    0.46
  35  14  21   -0.91    0.64
  35  15   0    4.09    0.90
  35  15   2    3.44    0.97
  35  15   4    2.35    1.10
  35  15   6    1.16    0.71
  35  15   8   -0.17    0.60
  35  15  10   -0.53    0.58
  35  15  12    0.53    0.72
  35  15  14    1.22    0.96
  35  15  16    0.67    0.68
  35  15  18    0.64    0.71
  35  15  20   -0.04    0.50
  35  16   1    1.07    0.71
  35  16   3    0.08    0.47
  35  16   5    0.71    0.67
  35  16   7    0.85    0.48
  35  16   9    0.26    0.48
  35  16  11    0.01    0.60
  35  16  13    1.87    1.02
  35  16  15    1.57    0.94
  35  16  17    3.38    1.55
  35  16  19    0.30    0.54
  35  17   0    0.79    0.55
  35  17   2   -0.23    0.52
  35  17   4    2.44    1.64
  35  17   6    0.40    0.58
  35  17   8    0.40    0.76
  35  17  10    1.28    0.49
  35  17  12    1.91    0.68
  35  17  14    4.45    1.44
  35  17  16    1.96    1.34
  35  17  18    0.40    0.96
  35  18   1   -0.13    0.61
  35  18   3    0.36    0.61
  35  18   5   -0.42    0.56
  35  18   7    0.32    0.58
  35  18   9   -0.42    0.47
  35  18  11    0.35    0.58
  35  18  13    2.41    0.91
  35  18  15    0.19    0.80
  35  18  17   -0.62    0.68
  35  19   0    0.89    1.08
  35  19   2    3.80    1.60
  35  19   4    1.57    1.04
  35  19   6    2.29    1.00
  35  19   8    0.60    0.62
  35  19  10    0.32    0.53
  35  19  12   -0.18    0.52
  35  19  14    0.38    0.50
  35  19  16    0.36    0.47
  35  20   1    1.14    0.62
  35  20   3    0.79    0.77
  35  20   5    0.47    0.70
  35  20   7    0.40    0.86
  35  20   9    0.50    0.72
  35  20  11    0.20    0.82
  35  20  13    0.20    0.52
  35  20  15    0.19    0.43
  35  21   0    1.81    0.85
  35  21   2    0.13    0.90
  35  21   4    0.43    0.84
  35  21   6   -0.53    0.82
  35  21   8   -0.12    0.82
  35  21  10    0.20    0.65
  35  21  12    0.26    0.79
  35  21  14    0.42    0.64
  35  22   1    0.62    1.04
  35  22   3   -1.00    1.02
  35  22   5    0.13    1.03
  35  22   7    0.40    1.01
  35  22   9   -0.90    0.71
  35  22  11    3.53    2.89
  35  22  13   -0.16    0.74
  35  23   0    0.19    0.80
  35  23   2   -1.14    0.88
  35  23   4    2.39    1.18
  35  23   6    2.80    1.97
  35  23   8    4.03    2.53
  35  23  10   -0.48    1.57
  35  23  12    0.60    0.67
  35  24   1    0.47    0.86
  35  24   3    5.28    4.35
  35  24   5   -0.26    0.95
  35  24   7    0.46    0.88
  35  24   9    2.17    1.34
  35  25   0    6.19    1.84
  35  25   2   -0.95    0.80
  35  25   4    0.43    0.95
  35  25   6   -2.76    1.66
  35  26   3    2.23    0.24
  36   0   0   37.93   14.44
  36   1   1    0.00    1.18
  36   1   3    2.32    1.14
  36   1   5    0.13    1.10
  36   1   7    1.14    0.95
  36   1   9   -0.10    1.14
  36   1  11    0.83    0.78
  36   1  13    1.88    0.82
  36   1  15    0.47    0.71
  36   1  17    0.05    0.43
  36   1  19   -0.36    0.60
  36   1  21   -0.71    0.65
  36   1  23   -1.06    0.90
  36   2   0   -0.80    1.34
  36   2   2   23.49    6.44
  36   2   4    1.50    1.63
  36   2   6    7.17    2.78
  36   2   8    0.88    0.82
  36   2  10    1.15    0.95
  36   2  12    5.22    1.80
  36   2  14    3.90    1.46
  36   2  16    1.24    0.88
  36   2  18   -0.24    0.56
  36   2  20   -0.35    0.66
  36   2  22    1.28    0.71
  36   2  24    0.30    1.49
  36   3   1   -0.25    1.02
  36   3   3    0.43    1.04
  36   3   5   -0.46    1.16
  36   3   7    0.88    1.10
  36   3   9    1.10    1.07
  36   3  11   -0.42    0.94
  36   3  13    2.51    0.91
  36   3  15   -0.12    0.73
  36   3  17    0.05    0.46
  36   3  19    0.40    0.53
  36   3  21    0.48    0.78
  36   3  23    3.53    2.90
  36   4   0    4.88    1.97
  36   4   2    2.09    1.31
  36   4   4    1.73    1.36
  36   4   6    1.20    1.85
  36   4   8    1.44    1.87
  36   4  10   -0.23    0.90
  36   4  12    6.91    2.11
  36   4  14    2.03    1.39
  36   4  16   -0.23    0.52
  36   4  18    0.42    0.48
  36   4  20    0.05    0.84
  36   4  22    1.98    0.84
  36   4  24    2.44    1.45
  36   5   1    2.24    1.18
  36   5   3   -0.52    1.28
  36   5   5    0.19    1.13
  36   5   7    0.65    1.04
  36   5   9    4.44    2.50
  36   5  11    5.19    1.92
  36   5  13    1.86    1.10
  36   5  15    1.38    0.70
  36   5  17    0.80    0.44
  36   5  19    1.61    0.77
  36   5  21    5.29    2.10
  36   5  23    6.26    3.89
  36   6   0    0.34    1.14
  36   6   2    3.41    3.90
  36   6   4    0.89    1.00
  36   6   6    1.58    1.74
  36   6   8   -0.84    1.04
  36   6  10   -0.59    1.30
  36   6  12    0.41    1.12
  36   6  14    2.16    1.20
  36   6  16    0.41    0.55
  36   6  18    0.02    0.47
  36   6  20   -0.17    0.71
  36   6  22    1.98    1.34
  36   7   1    0.22    1.02
  36   7   3    0.86    1.21
  36   7   5    6.13    1.46
  36   7   7   15.90    3.39
  36   7   9   26.34    4.55
  36   7  11    8.05    2.82
  36   7  13    4.39    1.61
  36   7  15    1.45    1.03
  36   7  17   -0.38    0.49
  36   7  19    0.71    0.67
  36   7  21    0.84    1.06
  36   7  23    8.67    5.97
  36   8   0    8.43    4.26
  36   8   2   -2.56    0.88
  36   8   4   -0.36    0.97
  36   8   6    1.72    1.31
  36   8   8   -0.82    0.89
  36   8  10    0.74    0.77
  36   8  12    1.49    0.82
  36   8  14   -0.82    0.77
  36   8  16    1.31    0.61
  36   8  18   -0.14    0.43
  36   8  20   -0.41    0.52
  36   8  22   -1.19    0.76
  36   9   1   -0.24    0.97
  36   9   3    2.23    2.23
  36   9   5    6.62    2.93
  36   9   7   18.37    6.43
  36   9   9   14.73    4.67
  36   9  11    2.54    1.55
  36   9  13    0.50    0.95
  36   9  15   -0.52    0.78
  36   9  17    0.91    0.50
  36   9  19    2.94    0.92
  36   9  21    1.84    1.69
  36  10   0    1.00    0.85
  36  10   2    1.36    1.13
  36  10   4   -1.07    0.90
  36  10   6    4.62    2.96
  36  10   8    0.23    0.98
  36  10  10    0.83    0.94
  36  10  12   -0.35    0.91
  36  10  14    1.01    0.79
  36  10  16    4.52    1.32
  36  10  18    0.13    0.50
  36  10  20   -0.25    0.47
  36  10  22   -0.73    0.66
  36  11   1    0.12    0.88
  36  11   3    2.84    1.63
  36  11   5    3.19    1.98
  36  11   7    7.86    2.81
  36  11   9    1.52    1.22
  36  11  11    0.38    0.91
  36  11  13    1.22    0.84
  36  11  15   -0.26    0.66
  36  11  17    2.48    0.89
  36  11  19    0.54    0.52
  36  11  21   -0.36    0.79
  36  12   0   10.16    3.59
  36  12   2    8.24    3.75
  36  12   4    1.87    1.00
  36  12   6    0.32    0.82
  36  12   8   -0.42    0.77
  36  12  10   -0.78    0.94
  36  12  12   -1.28    0.76
  36  12  14   -0.52    0.77
  36  12  16   -0.13    0.85
  36  12  18   -0.16    0.48
  36  12  20    1.06    0.74
  36  13   1   -0.46    0.66
  36  13   3    0.82    0.94
  36  13   5    2.77    1.25
  36  13   7    4.52    2.34
  36  13   9    0.30    0.82
  36  13  11    0.46    0.74
  36  13  13    0.48    0.90
  36  13  15    0.67    0.73
  36  13  17    3.27    1.32
  36  13  19    2.05    0.84
  36  14   0    2.39    0.84
  36  14   2    6.17    1.66
  36  14   4    6.00    1.87
  36  14   6    6.72    1.99
  36  14   8    1.36    1.04
  36  14  10   -0.66    0.79
  36  14  12   -0.01    0.80
  36  14  14    0.73    0.67
  36  14  16   -0.43    0.84
  36  14  18    0.82    0.53
  36  14  20   -1.38    0.55
  36  15   1   -0.59    0.58
  36  15   3    0.07    0.56
  36  15   5    0.80    1.20
  36  15   7    0.11    0.70
  36  15   9   -0.49    0.60
  36  15  11   -1.27    0.86
  36  15  13    0.24    0.72
  36  15  15    3.68    2.36
  36  15  17    3.36    1.30
  36  15  19   -0.56    1.07
  36  16   0    1.63    0.67
  36  16   2    0.72    0.54
  36  16   4   -0.76    0.52
  36  16   6   -0.30    0.47
  36  16   8    0.85    0.60
  36  16  10   -0.31    0.79
  36  16  12    0.72    0.98
  36  16  14    1.13    1.13
  36  16  16    4.70    4.45
  36  16  18   -2.47    1.01
  36  17   1    0.86    0.67
  36  17   3    0.61    0.43
  36  17   5    1.22    0.43
  36  17   7    0.90    0.64
  36  17   9   -0.47    0.52
  36  17  11    1.50    0.73
  36  17  13    3.39    2.20
  36  17  15    3.56    2.06
  36  17  17    6.01    4.65
  36  18   0   -0.22    0.52
  36  18   2    0.07    0.54
  36  18   4    1.02    0.61
  36  18   6   -0.66    0.48
  36  18   8    0.66    0.60
  36  18  10   -0.56    0.48
  36  18  12   -0.28    0.48
  36  18  14   -0.44    0.66
  36  18  16    0.43    0.61
  36  19   1    0.54    0.56
  36  19   3    0.54    0.60
  36  19   5    0.24    0.58
  36  19   7    1.64    0.62
  36  19   9    1.91    0.79
  36  19  11    1.18    0.71
  36  19  13    0.25    0.49
  36  19  15   -0.84    0.91
  36  20   0   -0.32    0.72
  36  20   2    0.01    0.67
  36  20   4   -0.17    0.71
  36  20   6   -0.64    0.64
  36  20   8   -0.89    0.62
  36  20  10    0.17    0.53
  36  20  12    0.01    0.48
  36  20  14   -0.80    0.59
  36  21   1    0.32    0.65
  36  21   3    2.53    1.07
  36  21   5    1.14    1.98
  36  21   7    4.32    2.02
  36  21   9   10.17    3.27
  36  21  11    0.22    0.97
  36  21  13    0.44    0.56
  36  22   0   -0.18    0.80
  36  22   2    0.74    0.76
  36  22   4    0.05    1.09
  36  22   6    3.68    1.91
  36  22   8    2.27    1.06
  36  22  10   -0.88    1.43
  36  23   1   -1.37    1.10
  36  23   3    4.20    1.58
  36  23   5    4.70    2.28
  36  23   7    0.28    1.46
  36  24   0   -2.75    1.92
  36  24   2    0.06    0.70
  36  24   4    1.48    1.58
  37   1   0    6.78    2.52
  37   1   2   27.50   24.62
  37   1   4    1.55    1.16
  37   1   6    0.12    1.07
  37   1   8    0.48    1.14
  37   1  10   -1.12    1.06
  37   1  12   -0.68    0.97
  37   1  14   -0.11    0.72
  37   1  16   -0.55    0.72
  37   1  18    0.23    0.43
  37   1  20   -0.17    0.56
  37   1  22   -0.47    0.68
  37   2   1    3.32    1.14
  37   2   3    2.70    1.50
  37   2   5    1.20    1.48
  37   2   7   -1.57    1.06
  37   2   9   -1.37    0.95
  37   2  11    7.63    2.33
  37   2  13    0.91    0.89
  37   2  15    3.56    1.49
  37   2  17    0.00    0.47
  37   2  19    0.11    0.86
  37   2  21   -0.22    0.85
  37   3   0    4.34    1.61
  37   3   2    1.67    1.38
  37   3   4    1.68    1.30
  37   3   6   -0.35    1.06
  37   3   8   -0.59    1.03
  37   3  10   -0.40    0.84
  37   3  12    0.53    0.91
  37   3  14   -0.72    0.77
  37   3  16    0.68    0.61
  37   3  18    0.41    0.47
  37   3  20    1.85    0.76
  37   3  22    1.96    2.00
  37   4   1    0.95    1.27
  37   4   3    0.19    1.18
  37   4   5    0.52    1.12
  37   4   7    1.55    1.04
  37   4   9   -1.48    1.15
  37   4  11    1.37    1.56
  37   4  13    0.65    0.77
  37   4  15   -0.06    0.78
  37   4  17    0.00    0.48
  37   4  19    0.20    0.47
  37   4  21    0.67    0.74
  37   5   0    3.13    1.60
  37   5   2    0.71    1.13
  37   5   4    1.37    1.16
  37   5   6    6.35    2.87
  37   5   8    5.61    2.50
  37   5  10    2.89    2.28
  37   5  12    9.08    2.32
  37   5  14    1.57    1.15
  37   5  16    0.12    0.66
  37   5  18    0.47    0.46
  37   5  20    0.44    0.54
  37   5  22    4.98    3.65
  37   6   1   -1.38    1.39
  37   6   3    1.38    1.00
  37   6   5    7.01    2.40
  37   6   7   -1.19    0.95
  37   6   9    1.76    1.04
  37   6  11    0.88    0.84
  37   6  13    1.45    0.90
  37   6  15   -0.24    0.66
  37   6  17    0.48    0.54
  37   6  19    0.04    0.46
  37   6  21    0.10    0.59
  37   7   0    1.08    1.07
  37   7   2    0.60    1.03
  37   7   4    1.84    1.44
  37   7   6   -0.46    0.91
  37   7   8    2.33    1.48
  37   7  10    1.42    1.20
  37   7  12    5.23    1.90
  37   7  14    2.10    0.80
  37   7  16    1.24    0.74
  37   7  18    0.92    0.70
  37   7  20    0.73    0.76
  37   7  22   -3.19    1.00
  37   8   1    0.00    1.12
  37   8   3    0.96    1.20
  37   8   5    6.53    2.71
  37   8   7    3.55    1.55
  37   8   9    0.84    1.38
  37   8  11   -0.65    0.86
  37   8  13    0.06    0.79
  37   8  15   -0.22    0.72
  37   8  17    0.41    0.60
  37   8  19    0.04    0.52
  37   8  21   -0.17    0.82
  37   9   0   -0.13    1.08
  37   9   2   -0.59    0.91
  37   9   4   -0.18    0.89
  37   9   6    1.81    1.03
  37   9   8    0.79    1.79
  37   9  10    2.88    1.68
  37   9  12    2.63    1.55
  37   9  14   -0.22    0.84
  37   9  16    1.43    0.73
  37   9  18    2.76    0.86
  37   9  20    2.28    1.49
  37  10   1   -1.92    1.07
  37  10   3    0.76    1.03
  37  10   5    9.87    3.39
  37  10   7   -1.13    1.18
  37  10   9    4.71    2.36
  37  10  11    0.05    0.84
  37  10  13   -0.05    1.09
  37  10  15    0.73    0.77
  37  10  17   -0.30    0.64
  37  10  19    0.20    0.48
  37  11   0    5.05    2.09
  37  11   2    2.66    1.72
  37  11   4    1.55    1.34
  37  11   6    1.48    0.86
  37  11   8   -0.24    0.94
  37  11  10   -0.16    0.94
  37  11  12    0.91    0.73
  37  11  14    0.88    0.84
  37  11  16    0.20    0.73
  37  11  18   -0.68    0.61
  37  11  20   -0.19    0.84
  37  12   1    1.87    1.19
  37  12   3   -0.71    0.89
  37  12   5    9.53    3.35
  37  12   7    1.76    1.75
  37  12   9    0.68    1.68
  37  12  11   -0.52    0.98
  37  12  13    0.71    0.88
  37  12  15    1.34    1.06
  37  12  17   -0.78    0.79
  37  12  19    0.30    0.56
  37  13   0   -0.62    0.82
  37  13   2   -0.25    0.96
  37  13   4   -0.58    0.91
  37  13   6    1.22    0.82
  37  13   8   -0.11    0.80
  37  13  10   -1.91    0.73
  37  13  12   -0.77    0.80
  37  13  14   -0.11    0.82
  37  13  16    0.64    0.82
  37  13  18    0.86    0.82
  37  14   1   -1.06    0.67
  37  14   3    1.09    0.92
  37  14   5    6.50    2.39
  37  14   7    1.52    0.95
  37  14   9    1.31    0.73
  37  14  11   -0.40    0.88
  37  14  13    1.07    0.73
  37  14  15    3.72    1.70
  37  14  17   -1.42    0.84
  37  15   0    3.77    1.96
  37  15   2    1.28    0.88
  37  15   4    0.82    1.02
  37  15   6    1.14    0.79
  37  15   8   -0.49    0.82
  37  15  10   -0.60    0.77
  37  15  12   -0.74    0.91
  37  15  14   -0.65    1.06
  37  15  16    1.32    1.32
  37  16   1    0.35    0.59
  37  16   3   -0.10    0.70
  37  16   5   -0.02    0.59
  37  16   7   -0.40    0.68
  37  16   9   -1.18    0.68
  37  16  11    0.84    0.82
  37  16  13   -0.37    0.77
  37  16  15    0.00    0.71
  37  17   0   -0.31    0.47
  37  17   2   -0.50    0.49
  37  17   4    0.05    0.53
  37  17   6   -0.64    0.54
  37  17   8    0.28    0.56
  37  17  10    0.50    0.66
  37  17  12    0.18    0.64
  37  17  14    0.19    0.71
  37  18   1    0.34    0.44
  37  18   3   -0.06    0.44
  37  18   5   -0.17    0.50
  37  18   7    0.23    0.50
  37  18   9    1.94    0.92
  37  18  11    1.08    0.88
  37  18  13    0.40    0.84
  37  19   0    0.50    0.50
  37  19   2    0.38    0.49
  37  19   4    1.61    0.97
  37  19   6    0.59    0.71
  37  19   8    0.30    0.41
  37  19  10    0.32    0.49
  37  19  12    0.47    0.68
  37  20   1   -0.11    0.53
  37  20   3    0.58    0.61
  37  20   5    2.09    1.74
  37  20   7    1.93    1.16
  37  20   9   -0.83    0.97
  37  20  11   -1.44    0.56
  37  21   0    0.14    0.67
  37  21   2    0.16    0.61
  37  21   4    0.40    0.72
  37  21   6   -0.64    0.53
  37  21   8    0.53    0.67
  37  22   1    0.70    0.88
  37  22   3    0.97    1.75
  37  22   5   -1.52    1.16
  37  23   0    2.58    4.37
  38   0   0    4.68    6.99
  38   1   1   -0.13    1.08
  38   1   3   -0.96    1.10
  38   1   5   -1.84    1.28
  38   1   7   -0.32    0.95
  38   1   9    0.18    1.50
  38   1  11    0.94    1.07
  38   1  13   -0.65    0.84
  38   1  15   -1.00    0.73
  38   1  17    0.38    0.65
  38   1  19   -0.62    0.53
  38   1  21   -1.79    0.73
  38   2   0   -2.06    1.28
  38   2   2   12.61    4.08
  38   2   4    2.47    1.34
  38   2   6    8.87    3.69
  38   2   8    0.70    1.28
  38   2  10    6.55    2.52
  38   2  12    0.01    1.28
  38   2  14    3.22    1.99
  38   2  16    0.74    0.60
  38   2  18    3.12    1.04
  38   2  20    0.49    1.06
  38   3   1   -0.66    1.28
  38   3   3    0.17    1.31
  38   3   5   -0.70    1.00
  38   3   7    0.18    1.19
  38   3   9    0.23    0.95
  38   3  11   -0.70    1.01
  38   3  13   -0.58    0.94
  38   3  15    0.28    0.72
  38   3  17    0.35    0.65
  38   3  19    1.56    0.61
  38   3  21    0.97    1.09
  38   4   0   16.69    6.83
  38   4   2    3.23    1.30
  38   4   4   31.51    9.44
  38   4   6   -0.61    1.13
  38   4   8   13.03    4.25
  38   4  10    0.10    0.88
  38   4  12    1.56    1.34
  38   4  14   -0.42    0.80
  38   4  16    0.37    0.68
  38   4  18    1.72    1.01
  38   4  20    0.16    0.44
  38   5   1   -0.60    1.16
  38   5   3   -0.70    1.04
  38   5   5    1.57    1.10
  38   5   7    0.07    1.31
  38   5   9    2.62    1.56
  38   5  11    0.25    1.26
  38   5  13   -0.56    0.96
  38   5  15    0.25    0.97
  38   5  17   -0.01    0.88
  38   5  19    3.24    1.40
  38   6   0   -0.20    1.10
  38   6   2    4.01    2.52
  38   6   4    0.48    1.18
  38   6   6   -0.31    1.00
  38   6   8   -0.19    1.03
  38   6  10    0.88    0.79
  38   6  12    1.79    1.03
  38   6  14    0.94    1.24
  38   6  16   -0.14    0.70
  38   6  18    1.52    1.07
  38   6  20    0.05    0.60
  38   7   1    4.25    2.56
  38   7   3    0.18    1.06
  38   7   5   -2.17    0.96
  38   7   7    6.44    3.42
  38   7   9    7.03    4.04
  38   7  11    2.75    1.87
  38   7  13    7.53    2.11
  38   7  15   -0.36    0.80
  38   7  17   -1.07    0.88
  38   7  19    3.16    1.73
  38   8   0    0.10    1.06
  38   8   2    0.00    1.12
  38   8   4    7.61    3.32
  38   8   6    0.22    1.14
  38   8   8    7.41    3.08
  38   8  10    0.66    1.06
  38   8  12    1.80    1.88
  38   8  14    0.40    0.78
  38   8  16   -0.37    0.80
  38   8  18    0.67    1.09
  38   9   1    0.10    0.84
  38   9   3    0.64    1.02
  38   9   5    0.98    0.98
  38   9   7   11.29    6.41
  38   9   9    9.81    4.45
  38   9  11    1.90    1.50
  38   9  13   -0.05    1.19
  38   9  15    0.22    0.92
  38   9  17   -0.05    1.02
  38   9  19    4.04    5.96
  38  10   0   -0.31    0.83
  38  10   2    8.42    3.53
  38  10   4   -0.31    0.98
  38  10   6    2.60    1.12
  38  10   8   -0.46    1.04
  38  10  10    1.66    2.63
  38  10  12    1.13    0.98
  38  10  14    1.25    2.21
  38  10  16    0.46    0.74
  38  10  18   -0.28    0.83
  38  11   1   -0.84    0.84
  38  11   3   -0.88    1.10
  38  11   5    7.82    3.10
  38  11   7    7.83    2.53
  38  11   9    1.90    1.33
  38  11  11    0.55    1.18
  38  11  13    0.62    0.74
  38  11  15    2.28    1.01
  38  11  17    0.17    0.78
  38  12   0    1.70    0.98
  38  12   2   -0.94    0.90
  38  12   4    1.54    1.50
  38  12   6   -0.94    0.89
  38  12   8    2.92    3.29
  38  12  10   -0.08    1.00
  38  12  12    0.16    1.02
  38  12  14    0.17    1.06
  38  12  16   -0.26    0.86
  38  12  18   -1.40    0.01
  38  13   1   -0.66    0.95
  38  13   3    0.34    1.15
  38  13   5    0.86    1.12
  38  13   7    2.32    1.57
  38  13   9   -0.41    0.86
  38  13  11   -0.32    1.14
  38  13  13   -0.34    0.95
  38  13  15   -0.78    1.18
  38  14   0    3.59    1.58
  38  14   2    3.69    1.61
  38  14   4    0.34    0.89
  38  14   6    0.96    0.77
  38  14   8    1.66    1.08
  38  14  10    0.78    0.91
  38  14  12   -0.77    0.97
  38  14  14   -0.12    0.84
  38  14  16   -1.55    1.01
  38  15   1   -0.37    0.76
  38  15   3    0.35    0.84
  38  15   5    0.92    0.84
  38  15   7   -0.78    0.77
  38  15   9   -0.41    0.89
  38  15  11    0.67    0.88
  38  15  13    0.35    0.68
  38  15  15   -1.14    2.22
  38  16   0   -0.68    0.73
  38  16   2    0.71    0.86
  38  16   4   -0.58    0.71
  38  16   6   -1.16    0.78
  38  16   8    0.50    0.94
  38  16  10    1.74    1.73
  38  16  12   -1.57    0.85
  38  16  14   -1.69    0.70
  38  17   1    0.07    0.59
  38  17   3    1.49    0.78
  38  17   5    0.08    0.68
  38  17   7    0.94    0.94
  38  17   9    1.62    1.12
  38  17  11    0.74    0.84
  38  17  13   -1.01    1.33
  38  18   0    3.89    1.81
  38  18   2    2.42    1.33
  38  18   4    2.20    1.01
  38  18   6    1.14    0.91
  38  18   8   -0.74    0.84
  38  18  10   -0.14    0.83
  38  19   1   -0.17    0.56
  38  19   3    1.02    0.56
  38  19   5    3.06    1.42
  38  19   7    5.19    2.08
  38  19   9    0.38    0.52
  38  20   0    0.91    0.52
  38  20   2   -0.64    0.44
  38  20   4    1.64    2.36
  38  20   6   -0.24    0.42
  38  20   8    0.35    2.26
  38  21   1   -1.52    0.86
  38  21   3   -0.40    0.84
  39   1   0   -1.93    1.16
  39   1   2    1.68    1.03
  39   1   4    0.72    1.34
  39   1   6   -0.12    1.24
  39   1   8    1.85    1.07
  39   1  10   -1.60    0.82
  39   1  12   -0.47    1.02
  39   1  14    0.67    1.24
  39   1  16   -0.25    0.80
  39   1  18    1.22    0.94
  39   2   1   -2.40    1.14
  39   2   3    0.79    1.56
  39   2   5   -0.35    1.07
  39   2   7   -0.70    1.45
  39   2   9   -2.26    1.30
  39   2  11   -0.77    1.01
  39   2  13    1.62    1.24
  39   2  15   -0.43    0.86
  39   2  17   -1.26    0.94
  39   2  19    0.06    0.82
  39   3   0    0.90    1.61
  39   3   2    0.00    1.19
  39   3   4    1.31    1.20
  39   3   6    1.19    1.18
  39   3   8    1.51    1.15
  39   3  10    2.20    2.60
  39   3  12    4.08    1.90
  39   3  14    0.94    1.10
  39   3  16    0.91    0.83
  39   3  18   -0.07    0.98
  39   4   1    1.03    2.51
  39   4   3   -0.01    1.37
  39   4   5    0.95    0.92
  39   4   7   -1.85    1.03
  39   4   9    1.58    0.98
  39   4  11    1.81    1.44
  39   4  13    0.11    0.98
  39   4  15    0.07    0.82
  39   4  17   -0.11    1.14
  39   4  19    0.36    0.78
  39   5   0    7.92    3.30
  39   5   2   -0.05    1.26
  39   5   4    2.96    1.37
  39   5   6    0.79    1.31
  39   5   8    0.14    1.10
  39   5  10    1.82    1.04
  39   5  12   -0.06    1.14
  39   5  14    0.44    1.00
  39   5  16    0.22    0.85
  39   5  18   -0.76    1.76
  39   6   1   -0.17    1.07
  39   6   3   -0.46    1.56
  39   6   5   -1.48    0.97
  39   6   7    0.73    1.21
  39   6   9    1.21    1.02
  39   6  11    0.47    1.13
  39   6  13   -0.73    1.10
  39   6  15    0.71    1.07
  39   6  17    1.43    1.87
  39   7   0    0.54    1.16
  39   7   2    0.42    1.24
  39   7   4    0.25    2.14
  39   7   6    4.68    2.26
  39   7   8    5.88    1.96
  39   7  10    1.33    1.91
  39   7  12    4.89    2.84
  39   7  14    1.28    2.02
  39   7  16   -1.70    0.86
  39   7  18   -0.98    2.52
  39   8   1   -0.50    1.31
  39   8   3    3.87    3.19
  39   8   5    2.41    1.33
  39   8   7    5.31    3.32
  39   8   9   -1.64    1.36
  39   8  11    1.24    0.85
  39   8  13   -0.11    1.16
  39   8  15    1.42    1.26
  39   8  17   -1.67    0.85
  39   9   0    1.50    2.12
  39   9   2    0.52    1.46
  39   9   4   -0.53    1.01
  39   9   6   -0.76    0.88
  39   9   8    0.35    1.22
  39   9  10   -1.26    0.92
  39   9  12    0.19    0.89
  39   9  14   -0.64    0.89
  39   9  16    1.84    1.01
  39  10   1    0.89    0.92
  39  10   3    2.70    2.71
  39  10   5    0.62    1.03
  39  10   7    3.92    2.46
  39  10   9    0.32    1.01
  39  10  11   -0.53    1.02
  39  10  13   -0.29    1.20
  39  10  15    0.08    0.90
  39  11   0   -0.92    1.15
  39  11   2    0.52    1.13
  39  11   4   -1.42    1.06
  39  11   6    0.31    0.97
  39  11   8   -2.21    0.88
  39  11  10    2.06    1.20
  39  11  12    0.66    0.91
  39  11  14    0.12    0.68
  39  12   1   -0.17    0.85
  39  12   3    0.41    1.73
  39  12   5   -0.02    1.32
  39  12   7    0.34    1.19
  39  12   9   -1.44    0.79
  39  12  11    0.06    1.09
  39  12  13    0.08    0.98
  39  12  15   -0.50    3.11
  39  13   0   -0.26    1.48
  39  13   2   -0.46    1.19
  39  13   4   -0.50    1.24
  39  13   6    1.54    1.12
  39  13   8   -0.19    1.04
  39  13  10    0.95    1.12
  39  13  12   -0.36    0.82
  39  13  14    1.16    1.09
  39  14   1   -0.50    1.19
  39  14   3   -0.10    0.92
  39  14   5   -0.10    1.34
  39  14   7    1.55    0.97
  39  14   9    0.34    0.84
  39  14  11    0.14    1.18
  39  14  13    2.39    2.86
  39  15   0   -0.52    0.91
  39  15   2    1.44    1.26
  39  15   4   -1.70    0.76
  39  15   6    1.32    0.85
  39  15   8    0.24    0.96
  39  15  10    0.86    1.08
  39  15  12    2.71    2.32
  39  16   1   -0.26    0.82
  39  16   3    0.53    0.76
  39  16   5    0.19    1.07
  39  16   7   -0.14    1.07
  39  16   9    0.48    0.86
  39  16  11    0.86    0.71
  39  17   0    1.94    1.61
  39  17   2    1.97    1.30
  39  17   4    0.20    1.43
  39  17   6    0.10    0.74
  39  17   8   -1.07    0.73
  39  18   1    0.46    0.73
  39  18   3   -0.31    0.83
  39  18   5    1.85    1.49
  39  18   7   -3.32    1.55
  39  19   0   -0.60    0.77
  39  19   2    0.65    0.83
  39  19   4   -0.05    0.84
  40   0   0    1.76    2.41
  40   1   1   -0.58    1.19
  40   1   3    1.61    1.24
  40   1   5    0.64    1.30
  40   1   7   -0.02    1.09
  40   1   9   -1.14    0.94
  40   1  11    2.15    0.72
  40   1  13   -0.37    0.95
  40   1  15    0.74    0.90
  40   1  17   -2.77    1.28
  40   2   0   -1.00    1.36
  40   2   2   14.14    4.67
  40   2   4   -0.29    1.14
  40   2   6    2.47    2.38
  40   2   8    0.47    1.22
  40   2  10   -0.08    0.97
  40   2  12    0.71    0.96
  40   2  14    0.82    1.87
  40   2  16   -0.16    1.22
  40   3   1    0.00    1.06
  40   3   3    3.48    1.03
  40   3   5    0.14    0.97
  40   3   7    1.18    1.10
  40   3   9   -0.08    1.09
  40   3  11    0.04    1.12
  40   3  13   -0.53    1.12
  40   3  15    0.66    0.96
  40   3  17   -1.28    1.19
  40   4   0   -0.07    1.25
  40   4   2   -3.89    1.26
  40   4   4    1.28    1.66
  40   4   6   -0.95    1.07
  40   4   8   -1.08    1.12
  40   4  10    0.61    1.14
  40   4  12    1.84    1.90
  40   4  14   -0.53    1.09
  40   4  16    3.63    4.76
  40   5   1    0.64    1.10
  40   5   3    1.55    0.82
  40   5   5   -1.80    1.24
  40   5   7   -0.16    1.22
  40   5   9    2.29    0.98
  40   5  11    0.59    0.97
  40   5  13    1.79    1.03
  40   5  15   -0.72    0.82
  40   6   0    1.63    1.48
  40   6   2    5.90    2.39
  40   6   4    1.07    0.94
  40   6   6    4.28    3.36
  40   6   8    2.47    1.74
  40   6  10   -0.50    1.52
  40   6  12    0.14    1.24
  40   6  14    1.03    1.36
  40   6  16    0.56    1.87
  40   7   1    1.88    1.57
  40   7   3    0.42    1.21
  40   7   5    1.38    1.16
  40   7   7    0.61    1.15
  40   7   9    0.56    1.34
  40   7  11    2.18    1.42
  40   7  13    1.56    1.03
  40   7  15   -1.42    1.01
  40   8   0    2.54    2.52
  40   8   2    0.46    1.16
  40   8   4    0.72    1.33
  40   8   6   -1.70    1.54
  40   8   8   -0.41    1.16
  40   8  10    4.56    2.98
  40   8  12   -0.23    1.08
  40   8  14   -1.55    1.09
  40   9   1    0.83    1.16
  40   9   3   -0.35    1.36
  40   9   5    1.91    1.24
  40   9   7    0.00    1.12
  40   9   9   -0.17    1.15
  40   9  11   -2.32    1.03
  40   9  13   -0.32    1.30
  40  10   0    0.58    1.10
  40  10   2   -0.58    1.96
  40  10   4   -0.47    0.84
  40  10   6   -0.23    1.26
  40  10   8    3.00    1.39
  40  10  10    3.00    2.48
  40  10  12    1.26    0.85
  40  10  14    0.06    0.64
  40  11   1   -0.41    1.19
  40  11   3   -0.11    1.46
  40  11   5    0.65    1.54
  40  11   7   -1.39    1.19
  40  11   9    1.27    0.91
  40  11  11   -0.46    0.98
  40  11  13   -1.88    1.57
  40  12   0    2.28    1.96
  40  12   2    1.22    0.89
  40  12   4    0.88    1.27
  40  12   6   -0.40    0.89
  40  12   8   -0.12    1.04
  40  12  10    0.20    1.26
  40  12  12   -1.00    2.26
  40  13   1   -0.68    0.83
  40  13   3   -0.38    1.20
  40  13   5    0.22    0.96
  40  13   7   -0.91    0.86
  40  13   9    0.38    1.12
  40  13  11    3.71    2.77
  40  14   0   -1.09    1.02
  40  14   2    1.82    1.01
  40  14   4   -1.93    0.84
  40  14   6   -0.19    1.08
  40  14   8   -1.93    1.38
  40  14  10   -0.30    0.48
  40  15   1   -0.23    1.22
  40  15   3   -0.70    0.97
  40  15   5   -1.43    1.39
  40  15   7   -2.74    1.51
  40  16   0    5.82    3.53
  40  16   2    0.04    1.26
  40  16   4    0.53    1.50
  40  16   6   -2.86    1.37
  40  17   1    1.18    0.62
  40  17   3    0.56    5.12
  41   1   0   -1.18    1.43
  41   1   2   -0.53    1.57
  41   1   4    0.38    1.24
  41   1   6    1.34    1.14
  41   1   8    0.42    1.51
  41   1  10    0.23    1.10
  41   1  12    0.58    0.95
  41   1  14    0.54    1.76
  41   2   1   -1.70    1.60
  41   2   3   -1.73    1.27
  41   2   5    0.55    1.26
  41   2   7   -0.42    1.12
  41   2   9   -1.34    1.25
  41   2  11    0.38    1.57
  41   2  13   -0.91    1.51
  41   3   0    1.14    1.54
  41   3   2    1.18    1.04
  41   3   4   -0.10    1.27
  41   3   6   -0.30    1.18
  41   3   8   -0.13    1.14
  41   3  10    0.20    1.34
  41   3  12    1.51    1.02
  41   3  14   -0.67    2.63
  41   4   1    1.38    1.46
  41   4   3   -1.00    1.21
  41   4   5   -0.66    0.96
  41   4   7   -0.35    1.02
  41   4   9   -1.40    1.69
  41   4  11   -1.32    1.03
  41   4  13    0.17    1.68
  41   5   0   -0.46    1.45
  41   5   2    0.92    0.91
  41   5   4   -0.12    1.32
  41   5   6    0.40    1.69
  41   5   8    1.31    2.35
  41   5  10    0.98    1.51
  41   5  12   -0.14    1.21
  41   6   1   -1.87    1.30
  41   6   3   -0.29    0.96
  41   6   5   -0.78    1.06
  41   6   7   -0.20    1.12
  41   6   9    0.84    1.57
  41   6  11   -0.48    0.84
  41   6  13    3.53    1.62
  41   7   0   -0.90    1.46
  41   7   2    0.77    0.92
  41   7   4   -0.98    0.79
  41   7   6    0.89    1.15
  41   7   8   -0.13    1.26
  41   7  10   -0.61    1.24
  41   7  12    0.19    1.13
  41   8   1    0.06    1.40
  41   8   3   -4.22    1.76
  41   8   5    1.63    1.01
  41   8   7    0.13    1.22
  41   8   9    0.98    1.22
  41   8  11    0.92    2.03
  41   9   0   -0.47    1.08
  41   9   2    1.07    1.13
  41   9   4    0.73    1.97
  41   9   6    9.94    9.62
  41   9   8    1.22    1.31
  41   9  10    0.30    0.89
  41  10   1   -1.28    1.28
  41  10   3    0.60    1.42
  41  10   5   -0.13    1.27
  41  10   7   -0.67    1.20
  41  10   9    0.53    1.02
  41  11   0    1.60    1.66
  41  11   2   -0.17    1.58
  41  11   4    0.82    0.98
  41  11   6   -1.58    1.00
  41  11   8    2.54    1.44
  41  12   1    0.52    1.16
  41  12   3   -1.02    0.91
  41  12   5    0.34    2.06
  41  12   7   -0.83    1.70
  41  13   0   -0.55    0.95
  41  13   2   -0.19    1.18
  41  13   4    0.60    1.60
  41  13   6   -1.36    1.37
  41  14   1    0.44    1.76
  41  14   3    0.80    1.13
  42   0   0   20.12   20.08
  42   1   1    2.53    1.94
  42   1   3   -0.42    1.44
  42   1   5    0.65    1.51
  42   1   7    0.13    1.30
  42   1   9    0.54    1.09
  42   2   0    0.60    1.09
  42   2   2    2.58    2.66
  42   2   4   -0.78    1.15
  42   2   6    0.11    1.20
  42   2   8    0.85    1.76
  42   2  10    0.38    1.25
  42   3   1    1.39    1.45
  42   3   3   -2.26    1.43
  42   3   5    0.78    1.44
  42   3   7    0.80    1.74
  42   3   9   -0.05    1.21
  42   4   0   -1.34    1.87
  42   4   2   -1.24    1.09
  42   4   4   -1.04    0.92
  42   4   6    0.64    1.69
  42   4   8    4.19    1.85
  42   4  10    0.23    1.64
  42   5   1   -0.02    1.16
  42   5   3   -0.89    1.64
  42   5   5    1.44    1.25
  42   5   7   -0.98    0.76
  42   5   9    0.29    1.68
  42   6   0    0.37    1.03
  42   6   2   -2.54    1.43
  42   6   4   -0.62    1.43
  42   6   6   -0.88    1.49
  42   6   8   -2.05    0.92
  42   6  10    0.79    0.29
  42   7   1    0.47    0.91
  42   7   3    1.09    1.78
  42   7   5   -0.44    1.84
  42   7   7    1.43    1.45
  42   8   0    6.35    4.05
  42   8   2   -0.80    1.44
  42   8   4    1.63    1.19
  42   8   6    0.82    1.43
  42   8   8    0.88    0.91
  42   9   1   -0.37    0.84
  42   9   3    0.02    1.00
  42   9   5   -2.10    1.67
  42   9   7    0.47    2.68
  42  10   0    0.89    1.52
  42  10   2   -2.80    2.08
  42  10   4   -0.56    1.64
  42  11   1   -1.33    4.46
  42  11   5   -1.48    1.06
  43   1   0    0.86    2.47
  43   1   2   -0.73    3.32
  43   1   4    3.04    1.33
  43   1   6    0.52    2.23
  43   2   1    0.64    2.22
  43   2   3    1.76    1.86
  43   2   5   -1.26    3.41
  43   3   0   -0.13    1.16
  43   3   2   -1.15    0.83
  43   3   4   -2.47    1.18
  43   4   1   -4.16    3.24
  43   4   3    1.45    3.12
  43   5   0    0.13    1.27
  43   5   2    2.96    1.96
  43   5   4   -0.65    4.32
  43   6   1   -6.54    2.77
  43   7   0   -2.12    0.73
   0   0   0    0.00    0.00

_computing_structure_solution     'SHELXT 2018/2 (Sheldrick, 2018)'
;
_shelx_hkl_checksum   20032

_shelx_fab_file
;
    0    1    1   1104.63      0.00
    0    0    2   1648.08      0.00
    1    1    2   -407.71      0.00
    0    2    2   -273.97      0.00
    2    2    2   1726.21      0.00
    0    1    3    -75.14      0.00
    1    2    3      9.57      0.00
    0    3    3    212.36      0.00
    2    3    3      0.82      0.00
    0    0    4   -519.43      0.00
    1    1    4    420.61      0.00
    1    3    4     36.60      0.00
    0    2    4   -524.29      0.00
    2    2    4   -252.58      0.00
    3    3    4    -13.90      0.00
    0    4    4    236.12      0.00
    2    4    4    249.56      0.00
    4    4    4    -49.31      0.00
    0    1    5   -244.33      0.00
    1    2    5    239.83      0.00
    1    4    5     12.21      0.00
    2    3    5     87.09      0.00
    0    3    5     75.56      0.00
    3    4    5    125.64      0.00
    0    5    5    248.56      0.00
    2    5    5     -6.62      0.00
    4    5    5     18.35      0.00
    0    0    6   -118.27      0.00
    1    1    6    -84.01      0.00
    1    3    6   -106.75      0.00
    1    5    6    -51.04      0.00
    0    2    6    145.01      0.00
    2    2    6   -313.33      0.00
    2    4    6    -30.14      0.00
    3    3    6    138.30      0.00
    3    5    6     72.85      0.00
    0    4    6   -333.86      0.00
    4    4    6    102.03      0.00
    5    5    6     71.45      0.00
    0    6    6   -260.74      0.00
    2    6    6   -114.22      0.00
    4    6    6     26.69      0.00
    6    6    6   -123.36      0.00
    0    1    7    212.71      0.00
    1    2    7    -96.02      0.00
    1    4    7     66.48      0.00
    1    6    7    -35.02      0.00
    2    3    7    -18.06      0.00
    2    5    7    100.58      0.00
    0    3    7     50.34      0.00
    3    4    7    -32.31      0.00
    3    6    7    -91.38      0.00
    4    5    7     57.47      0.00
    0    5    7    -75.69      0.00
    5    6    7     44.77      0.00
    0    7    7    -55.21      0.00
    2    7    7      5.32      0.00
    4    7    7    -17.91      0.00
    6    7    7     -1.13      0.00
    0    0    8   -199.55      0.00
    1    1    8    -92.78      0.00
    1    3    8     61.68      0.00
    1    5    8    123.28      0.00
    1    7    8     15.96      0.00
    0    2    8    108.98      0.00
    2    2    8    -12.93      0.00
    2    4    8      7.15      0.00
    2    6    8     40.37      0.00
    3    3    8   -211.10      0.00
    3    5    8    -50.12      0.00
    3    7    8     -1.39      0.00
    0    4    8      3.17      0.00
    4    4    8    -39.63      0.00
    4    6    8     55.58      0.00
    5    5    8    -37.39      0.00
    5    7    8    -30.43      0.00
    0    6    8   -166.33      0.00
    6    6    8     28.72      0.00
    7    7    8     29.11      0.00
    0    8    8    193.01      0.00
    2    8    8    -74.53      0.00
    4    8    8     45.34      0.00
    6    8    8    -35.77      0.00
    8    8    8     23.65      0.00
    0    1    9     73.39      0.00
    1    2    9    -53.10      0.00
    1    4    9   -109.25      0.00
    1    6    9     34.46      0.00
    1    8    9    -20.63      0.00
    2    3    9   -200.68      0.00
    2    5    9    -74.91      0.00
    2    7    9    -36.96      0.00
    0    3    9    183.52      0.00
    3    4    9    -40.47      0.00
    3    6    9     76.29      0.00
    3    8    9    -19.00      0.00
    4    5    9     38.04      0.00
    4    7    9     30.94      0.00
    0    5    9     85.22      0.00
    5    6    9     -4.38      0.00
    5    8    9     15.69      0.00
    6    7    9     14.67      0.00
    0    7    9     39.01      0.00
    7    8    9     20.95      0.00
    0    9    9     19.83      0.00
    2    9    9      9.44      0.00
    4    9    9    -16.04      0.00
    6    9    9     43.62      0.00
    8    9    9     10.75      0.00
    0    0   10     -8.98      0.00
    1    1   10    -65.32      0.00
    1    3   10    -69.07      0.00
    1    5   10    -32.81      0.00
    1    7   10     -3.36      0.00
    1    9   10     12.24      0.00
    0    2   10     -7.46      0.00
    2    2   10      3.52      0.00
    2    4   10    -45.92      0.00
    2    6   10     38.73      0.00
    2    8   10    -35.87      0.00
    3    3   10     33.53      0.00
    3    5   10     -8.44      0.00
    3    7   10     14.61      0.00
    3    9   10    -28.89      0.00
    0    4   10     77.39      0.00
    4    4   10    195.51      0.00
    4    6   10    -71.33      0.00
    4    8   10     26.30      0.00
    5    5   10      5.96      0.00
    5    7   10     27.32      0.00
    5    9   10      1.83      0.00
    0    6   10    -37.18      0.00
    6    6   10    -78.11      0.00
    6    8   10     17.56      0.00
    7    7   10     -1.28      0.00
    7    9   10    -11.17      0.00
    0    8   10    -20.10      0.00
    8    8   10    -42.71      0.00
    9    9   10      5.41      0.00
    0   10   10     -4.69      0.00
    2   10   10     45.11      0.00
    4   10   10    -10.17      0.00
    6   10   10     36.22      0.00
    8   10   10    -13.69      0.00
   10   10   10     64.99      0.00
    0    1   11    -10.10      0.00
    1    2   11     42.65      0.00
    1    4   11     18.86      0.00
    1    6   11     22.36      0.00
    1    8   11     19.81      0.00
    1   10   11      0.95      0.00
    2    3   11     -2.62      0.00
    2    5   11     18.58      0.00
    2    7   11     25.59      0.00
    2    9   11    -21.07      0.00
    0    3   11    -32.56      0.00
    3    4   11     12.55      0.00
    3    6   11     35.56      0.00
    3    8   11     -3.08      0.00
    3   10   11     -4.09      0.00
    4    5   11    -55.67      0.00
    4    7   11     14.75      0.00
    4    9   11     40.34      0.00
    0    5   11    -14.60      0.00
    5    6   11     -6.12      0.00
    5    8   11     14.99      0.00
    5   10   11    -21.31      0.00
    6    7   11     26.41      0.00
    6    9   11    -30.74      0.00
    0    7   11      2.41      0.00
    7    8   11      3.04      0.00
    7   10   11      5.52      0.00
    8    9   11    -24.58      0.00
    0    9   11     -2.84      0.00
    9   10   11      0.48      0.00
    0   11   11     50.49      0.00
    2   11   11    -18.47      0.00
    4   11   11    -37.66      0.00
    6   11   11    -14.77      0.00
    8   11   11     31.01      0.00
   10   11   11    -27.13      0.00
    0    0   12      3.66      0.00
    1    1   12     -4.63      0.00
    1    3   12     -3.35      0.00
    1    5   12     78.14      0.00
    1    7   12     23.57      0.00
    1    9   12     13.71      0.00
    1   11   12     10.32      0.00
    0    2   12    -34.00      0.00
    2    2   12     26.45      0.00
    2    4   12     25.70      0.00
    2    6   12    -10.04      0.00
    2    8   12     -7.76      0.00
    2   10   12    -15.64      0.00
    3    3   12     11.30      0.00
    3    5   12    -26.59      0.00
    3    7   12      5.02      0.00
    3    9   12     11.88      0.00
    3   11   12      6.66      0.00
    0    4   12     37.14      0.00
    4    4   12    -34.90      0.00
    4    6   12      7.13      0.00
    4    8   12     27.13      0.00
    4   10   12     80.15      0.00
    5    5   12    -44.15      0.00
    5    7   12    -16.35      0.00
    5    9   12     -4.48      0.00
    5   11   12      9.69      0.00
    0    6   12     26.42      0.00
    6    6   12     13.15      0.00
    6    8   12    -34.77      0.00
    6   10   12     -1.01      0.00
    7    7   12     19.05      0.00
    7    9   12     14.56      0.00
    7   11   12    -12.16      0.00
    0    8   12     32.92      0.00
    8    8   12      3.37      0.00
    8   10   12      1.51      0.00
    9    9   12    -29.04      0.00
    9   11   12     76.62      0.00
    0   10   12      1.47      0.00
   10   10   12    -38.10      0.00
   11   11   12    -36.92      0.00
    0   12   12    -15.08      0.00
    2   12   12     -4.93      0.00
    4   12   12     -1.49      0.00
    6   12   12     -2.59      0.00
    8   12   12     16.82      0.00
   10   12   12    -27.76      0.00
   12   12   12     -1.73      0.00
    0    1   13    -44.43      0.00
    1    2   13     35.24      0.00
    1    4   13     10.15      0.00
    1    6   13      2.10      0.00
    1    8   13      4.36      0.00
    1   10   13     -1.26      0.00
    1   12   13    -22.26      0.00
    2    3   13     -5.24      0.00
    2    5   13     11.94      0.00
    2    7   13      1.89      0.00
    2    9   13     -3.89      0.00
    2   11   13     14.12      0.00
    0    3   13     56.82      0.00
    3    4   13    -12.37      0.00
    3    6   13      1.81      0.00
    3    8   13    -13.07      0.00
    3   10   13     -1.67      0.00
    3   12   13      5.47      0.00
    4    5   13     25.58      0.00
    4    7   13      5.96      0.00
    4    9   13     -9.97      0.00
    4   11   13     11.90      0.00
    0    5   13     26.48      0.00
    5    6   13     -6.89      0.00
    5    8   13     -2.71      0.00
    5   10   13    -19.07      0.00
    5   12   13    -19.71      0.00
    6    7   13      2.43      0.00
    6    9   13    -13.66      0.00
    6   11   13     30.08      0.00
    0    7   13    -17.52      0.00
    7    8   13     14.32      0.00
    7   10   13    -24.37      0.00
    7   12   13    -95.35      0.00
    8    9   13     11.73      0.00
    8   11   13     26.76      0.00
    0    9   13     30.55      0.00
    9   10   13    -11.40      0.00
    9   12   13    -17.60      0.00
   10   11   13     47.89      0.00
    0   11   13    -48.34      0.00
   11   12   13     -2.15      0.00
    0   13   13     52.17      0.00
    2   13   13     53.32      0.00
    4   13   13     -9.96      0.00
    6   13   13    -32.60      0.00
    8   13   13      5.84      0.00
   10   13   13     -3.06      0.00
   12   13   13     -5.74      0.00
    0    0   14    -21.95      0.00
    1    1   14     11.75      0.00
    1    3   14      4.05      0.00
    1    5   14    -11.74      0.00
    1    7   14    -13.53      0.00
    1    9   14    -10.15      0.00
    1   11   14     14.96      0.00
    1   13   14    113.86      0.00
    0    2   14      9.76      0.00
    2    2   14    -64.10      0.00
    2    4   14      9.66      0.00
    2    6   14    -29.31      0.00
    2    8   14     -2.44      0.00
    2   10   14     -4.21      0.00
    2   12   14      2.65      0.00
    3    3   14     22.26      0.00
    3    5   14     10.43      0.00
    3    7   14      5.34      0.00
    3    9   14    -11.18      0.00
    3   11   14     -5.35      0.00
    3   13   14     47.51      0.00
    0    4   14    -83.86      0.00
    4    4   14    -11.49      0.00
    4    6   14     44.79      0.00
    4    8   14     -4.75      0.00
    4   10   14     -0.64      0.00
    4   12   14    -30.84      0.00
    5    5   14    -26.86      0.00
    5    7   14     -2.32      0.00
    5    9   14     -8.28      0.00
    5   11   14    -40.42      0.00
    5   13   14     21.30      0.00
    0    6   14     21.24      0.00
    6    6   14    -35.69      0.00
    6    8   14     62.96      0.00
    6   10   14     34.80      0.00
    6   12   14     20.75      0.00
    7    7   14    -23.06      0.00
    7    9   14     -3.74      0.00
    7   11   14   -110.60      0.00
    7   13   14     20.01      0.00
    0    8   14    -12.54      0.00
    8    8   14    -48.76      0.00
    8   10   14   -127.20      0.00
    8   12   14    -35.99      0.00
    9    9   14    -77.62      0.00
    9   11   14    -29.57      0.00
    9   13   14     -8.01      0.00
    0   10   14     36.55      0.00
   10   10   14    -21.12      0.00
   10   12   14     14.68      0.00
   11   11   14     12.33      0.00
   11   13   14     13.44      0.00
    0   12   14     -3.59      0.00
   12   12   14      0.12      0.00
   13   13   14     14.20      0.00
    0   14   14     15.24      0.00
    2   14   14     15.79      0.00
    4   14   14     56.16      0.00
    6   14   14     15.74      0.00
    8   14   14     27.60      0.00
   10   14   14    -10.62      0.00
   12   14   14     -5.37      0.00
   14   14   14      2.66      0.00
    0    1   15     36.24      0.00
    1    2   15    -19.50      0.00
    1    4   15      9.65      0.00
    1    6   15    -12.19      0.00
    1    8   15     18.78      0.00
    1   10   15    -38.03      0.00
    1   12   15    -79.09      0.00
    1   14   15      3.56      0.00
    2    3   15    -10.43      0.00
    2    5   15     29.34      0.00
    2    7   15     -5.06      0.00
    2    9   15     -5.87      0.00
    2   11   15     18.49      0.00
    2   13   15      0.85      0.00
    0    3   15     23.14      0.00
    3    4   15     -8.36      0.00
    3    6   15     19.20      0.00
    3    8   15     12.65      0.00
    3   10   15    -45.86      0.00
    3   12   15      9.80      0.00
    3   14   15      9.43      0.00
    4    5   15    -31.11      0.00
    4    7   15     -7.28      0.00
    4    9   15     17.45      0.00
    4   11   15     37.73      0.00
    4   13   15     -0.50      0.00
    0    5   15    -38.76      0.00
    5    6   15     19.27      0.00
    5    8   15     13.24      0.00
    5   10   15     -8.82      0.00
    5   12   15     52.76      0.00
    5   14   15     12.18      0.00
    6    7   15    -14.70      0.00
    6    9   15     53.78      0.00
    6   11   15     90.54      0.00
    6   13   15      1.95      0.00
    0    7   15     11.16      0.00
    7    8   15    103.64      0.00
    7   10   15     31.78      0.00
    7   12   15     10.81      0.00
    7   14   15     -6.12      0.00
    8    9   15     73.08      0.00
    8   11   15     18.30      0.00
    8   13   15     -3.41      0.00
    0    9   15     16.81      0.00
    9   10   15     -2.48      0.00
    9   12   15     -1.69      0.00
    9   14   15      3.70      0.00
   10   11   15     10.21      0.00
   10   13   15     -8.44      0.00
    0   11   15    -23.57      0.00
   11   12   15     -8.67      0.00
   11   14   15      1.99      0.00
   12   13   15      1.24      0.00
    0   13   15    -31.50      0.00
   13   14   15     16.31      0.00
    0   15   15      3.18      0.00
    2   15   15      7.43      0.00
    4   15   15    -25.96      0.00
    6   15   15    -16.38      0.00
    8   15   15      9.82      0.00
   10   15   15     -8.76      0.00
   12   15   15      4.84      0.00
   14   15   15    -19.50      0.00
    0    0   16    108.84      0.00
    1    1   16    -27.17      0.00
    1    3   16    -19.53      0.00
    1    5   16     -6.89      0.00
    1    7   16     11.46      0.00
    1    9   16    -28.11      0.00
    1   11   16     -0.52      0.00
    1   13   16     18.43      0.00
    1   15   16     26.92      0.00
    0    2   16     53.29      0.00
    2    2   16     -4.77      0.00
    2    4   16     35.62      0.00
    2    6   16    -11.71      0.00
    2    8   16     -7.77      0.00
    2   10   16     17.84      0.00
    2   12   16     -0.17      0.00
    2   14   16    -19.71      0.00
    3    3   16     23.84      0.00
    3    5   16      3.01      0.00
    3    7   16     10.12      0.00
    3    9   16     15.82      0.00
    3   11   16     39.69      0.00
    3   13   16      0.72      0.00
    3   15   16     14.18      0.00
    0    4   16     -3.86      0.00
    4    4   16    -25.34      0.00
    4    6   16     -3.50      0.00
    4    8   16    -26.96      0.00
    4   10   16    -22.78      0.00
    4   12   16      8.36      0.00
    4   14   16     13.61      0.00
    5    5   16     31.26      0.00
    5    7   16     58.86      0.00
    5    9   16   -136.64      0.00
    5   11   16    -19.73      0.00
    5   13   16     -9.07      0.00
    5   15   16     -4.62      0.00
    0    6   16     24.85      0.00
    6    6   16      3.48      0.00
    6    8   16     36.50      0.00
    6   10   16    -18.59      0.00
    6   12   16     12.57      0.00
    6   14   16    -13.22      0.00
    7    7   16    101.62      0.00
    7    9   16     -3.27      0.00
    7   11   16     -4.78      0.00
    7   13   16      5.85      0.00
    7   15   16      7.74      0.00
    0    8   16    -35.66      0.00
    8    8   16    118.01      0.00
    8   10   16     15.27      0.00
    8   12   16      6.58      0.00
    8   14   16      7.72      0.00
    9    9   16      7.10      0.00
    9   11   16      9.82      0.00
    9   13   16     -3.08      0.00
    9   15   16      3.04      0.00
    0   10   16     29.45      0.00
   10   10   16     -6.92      0.00
   10   12   16     -1.34      0.00
   10   14   16     11.36      0.00
   11   11   16      2.57      0.00
   11   13   16      3.59      0.00
   11   15   16     -1.84      0.00
    0   12   16    -37.45      0.00
   12   12   16     11.78      0.00
   12   14   16     12.72      0.00
   13   13   16      6.27      0.00
   13   15   16     20.92      0.00
    0   14   16    -48.54      0.00
   14   14   16     10.23      0.00
   15   15   16    -10.73      0.00
    0   16   16      7.68      0.00
    2   16   16     18.82      0.00
    4   16   16     -5.86      0.00
    6   16   16     -6.06      0.00
    8   16   16     -4.40      0.00
   10   16   16      4.13      0.00
   12   16   16    -12.13      0.00
   14   16   16    -15.76      0.00
   16   16   16      6.68      0.00
    0    1   17    -10.60      0.00
    1    2   17      5.97      0.00
    1    4   17    -23.56      0.00
    1    6   17     -2.19      0.00
    1    8   17    -44.90      0.00
    1   10   17    -16.87      0.00
    1   12   17    -19.85      0.00
    1   14   17      5.78      0.00
    1   16   17      7.26      0.00
    2    3   17    -24.28      0.00
    2    5   17    -20.46      0.00
    2    7   17     15.35      0.00
    2    9   17     12.31      0.00
    2   11   17      4.57      0.00
    2   13   17     -1.18      0.00
    2   15   17    -30.36      0.00
    0    3   17      6.18      0.00
    3    4   17     23.43      0.00
    3    6   17     22.49      0.00
    3    8   17    159.06      0.00
    3   10   17    -27.55      0.00
    3   12   17     -8.58      0.00
    3   14   17      5.80      0.00
    3   16   17    -19.77      0.00
    4    5   17     -1.59      0.00
    4    7   17     90.13      0.00
    4    9   17    -33.16      0.00
    4   11   17      2.02      0.00
    4   13   17     14.40      0.00
    4   15   17      5.97      0.00
    0    5   17     26.31      0.00
    5    6   17    -35.99      0.00
    5    8   17     19.08      0.00
    5   10   17    -20.35      0.00
    5   12   17    -14.19      0.00
    5   14   17      7.75      0.00
    5   16   17      1.66      0.00
    6    7   17    -31.68      0.00
    6    9   17    -40.17      0.00
    6   11   17      5.83      0.00
    6   13   17    -13.11      0.00
    6   15   17      4.22      0.00
    0    7   17    -24.71      0.00
    7    8   17    -24.40      0.00
    7   10   17     14.69      0.00
    7   12   17      7.90      0.00
    7   14   17    -20.64      0.00
    7   16   17     -4.05      0.00
    8    9   17     -9.53      0.00
    8   11   17      4.94      0.00
    8   13   17      3.91      0.00
    8   15   17      1.21      0.00
    0    9   17     14.28      0.00
    9   10   17      2.12      0.00
    9   12   17      0.63      0.00
    9   14   17     -5.33      0.00
    9   16   17     -6.97      0.00
   10   11   17    -11.48      0.00
   10   13   17      7.75      0.00
   10   15   17      7.94      0.00
    0   11   17     12.26      0.00
   11   12   17      4.10      0.00
   11   14   17     20.16      0.00
   11   16   17     -7.27      0.00
   12   13   17     -6.06      0.00
   12   15   17     -4.31      0.00
    0   13   17     31.08      0.00
   13   14   17     -2.72      0.00
   13   16   17     -6.91      0.00
   14   15   17      8.66      0.00
    0   15   17      8.11      0.00
   15   16   17      8.47      0.00
    0   17   17     43.57      0.00
    2   17   17     -1.97      0.00
    4   17   17      5.70      0.00
    6   17   17     -7.08      0.00
    8   17   17      3.84      0.00
   10   17   17    -11.74      0.00
   12   17   17     -0.29      0.00
   14   17   17    -21.80      0.00
   16   17   17      0.93      0.00
    0    0   18     49.28      0.00
    1    1   18     -2.40      0.00
    1    3   18    -40.97      0.00
    1    5   18     20.16      0.00
    1    7   18    -56.78      0.00
    1    9   18     -8.03      0.00
    1   11   18     22.72      0.00
    1   13   18    -17.40      0.00
    1   15   18    -11.70      0.00
    1   17   18     11.00      0.00
    0    2   18    -37.77      0.00
    2    2   18    -13.70      0.00
    2    4   18      7.45      0.00
    2    6   18    -70.51      0.00
    2    8   18    -25.97      0.00
    2   10   18    -11.72      0.00
    2   12   18     12.78      0.00
    2   14   18      0.62      0.00
    2   16   18     -5.39      0.00
    3    3   18     85.94      0.00
    3    5   18     89.40      0.00
    3    7   18    -17.75      0.00
    3    9   18      5.86      0.00
    3   11   18    -10.67      0.00
    3   13   18    -17.15      0.00
    3   15   18     11.81      0.00
    3   17   18      4.54      0.00
    0    4   18     55.00      0.00
    4    4   18    103.80      0.00
    4    6   18     -9.76      0.00
    4    8   18      9.88      0.00
    4   10   18     -5.68      0.00
    4   12   18    -13.96      0.00
    4   14   18    -13.58      0.00
    4   16   18     11.17      0.00
    5    5   18    -46.38      0.00
    5    7   18    -26.10      0.00
    5    9   18      1.09      0.00
    5   11   18      6.78      0.00
    5   13   18     -5.60      0.00
    5   15   18      8.85      0.00
    5   17   18     -1.73      0.00
    0    6   18     61.33      0.00
    6    6   18     32.18      0.00
    6    8   18      7.57      0.00
    6   10   18     -8.92      0.00
    6   12   18      5.92      0.00
    6   14   18    -10.65      0.00
    6   16   18     -1.17      0.00
    7    7   18     -0.88      0.00
    7    9   18     -0.09      0.00
    7   11   18     -0.90      0.00
    7   13   18      3.13      0.00
    7   15   18      8.51      0.00
    7   17   18     -2.52      0.00
    0    8   18     54.77      0.00
    8    8   18     -1.32      0.00
    8   10   18     -5.88      0.00
    8   12   18      8.63      0.00
    8   14   18      5.44      0.00
    8   16   18      8.90      0.00
    9    9   18      6.99      0.00
    9   11   18     20.90      0.00
    9   13   18      7.65      0.00
    9   15   18    -11.43      0.00
    9   17   18     -2.71      0.00
    0   10   18     21.48      0.00
   10   10   18      0.09      0.00
   10   12   18      3.80      0.00
   10   14   18      6.35      0.00
   10   16   18     -0.97      0.00
   11   11   18      8.56      0.00
   11   13   18    -10.45      0.00
   11   15   18      3.96      0.00
   11   17   18      2.62      0.00
    0   12   18     30.76      0.00
   12   12   18     20.26      0.00
   12   14   18      0.38      0.00
   12   16   18     -4.80      0.00
   13   13   18     -1.57      0.00
   13   15   18      1.24      0.00
   13   17   18      7.62      0.00
    0   14   18      6.08      0.00
   14   14   18      6.98      0.00
   14   16   18    -14.75      0.00
   15   15   18      3.57      0.00
   15   17   18     -4.99      0.00
    0   16   18     -8.70      0.00
   16   16   18     -0.52      0.00
   17   17   18     -2.81      0.00
    0   18   18     -5.09      0.00
    2   18   18    -33.82      0.00
    4   18   18     -8.79      0.00
    6   18   18    -10.63      0.00
    8   18   18     15.53      0.00
   10   18   18     -4.35      0.00
   12   18   18      5.91      0.00
   14   18   18      5.68      0.00
   16   18   18    -14.94      0.00
   18   18   18    -15.85      0.00
    0    1   19    128.20      0.00
    1    2   19   -118.98      0.00
    1    4   19    -42.08      0.00
    1    6   19     20.93      0.00
    1    8   19    -32.93      0.00
    1   10   19      5.66      0.00
    1   12   19     -2.17      0.00
    1   14   19    -11.20      0.00
    1   16   19     -1.12      0.00
    1   18   19    -11.02      0.00
    2    3   19     -3.80      0.00
    2    5   19      9.72      0.00
    2    7   19      5.69      0.00
    2    9   19    -23.53      0.00
    2   11   19     -3.04      0.00
    2   13   19     13.24      0.00
    2   15   19     -2.27      0.00
    2   17   19      8.39      0.00
    0    3   19    -11.56      0.00
    3    4   19      8.62      0.00
    3    6   19     -8.86      0.00
    3    8   19     10.67      0.00
    3   10   19      3.09      0.00
    3   12   19     11.51      0.00
    3   14   19      2.20      0.00
    3   16   19      4.68      0.00
    3   18   19    -19.11      0.00
    4    5   19     13.60      0.00
    4    7   19     -3.64      0.00
    4    9   19      3.47      0.00
    4   11   19     -2.09      0.00
    4   13   19     -9.10      0.00
    4   15   19     -8.07      0.00
    4   17   19      7.63      0.00
    0    5   19    -25.57      0.00
    5    6   19      2.01      0.00
    5    8   19    -16.98      0.00
    5   10   19     33.37      0.00
    5   12   19    -16.44      0.00
    5   14   19    -26.81      0.00
    5   16   19     18.90      0.00
    5   18   19      8.59      0.00
    6    7   19    -10.15      0.00
    6    9   19    -13.72      0.00
    6   11   19    -10.89      0.00
    6   13   19      5.03      0.00
    6   15   19    -13.28      0.00
    6   17   19     -6.69      0.00
    0    7   19     18.75      0.00
    7    8   19      0.85      0.00
    7   10   19      0.92      0.00
    7   12   19     -6.59      0.00
    7   14   19     15.95      0.00
    7   16   19     -4.11      0.00
    7   18   19    -13.92      0.00
    8    9   19     11.27      0.00
    8   11   19     17.69      0.00
    8   13   19     -7.85      0.00
    8   15   19      1.37      0.00
    8   17   19      0.25      0.00
    0    9   19     27.33      0.00
    9   10   19    -16.58      0.00
    9   12   19     -7.24      0.00
    9   14   19      2.21      0.00
    9   16   19     -1.89      0.00
    9   18   19     -3.39      0.00
   10   11   19     10.84      0.00
   10   13   19     -0.06      0.00
   10   15   19     10.32      0.00
   10   17   19      1.24      0.00
    0   11   19     -7.05      0.00
   11   12   19    -16.08      0.00
   11   14   19    -14.23      0.00
   11   16   19      4.25      0.00
   11   18   19     -2.60      0.00
   12   13   19     -0.01      0.00
   12   15   19    -12.49      0.00
   12   17   19      5.97      0.00
    0   13   19    -11.90      0.00
   13   14   19     -2.80      0.00
   13   16   19    -10.91      0.00
   13   18   19     -3.16      0.00
   14   15   19     -5.60      0.00
   14   17   19      1.10      0.00
    0   15   19      1.55      0.00
   15   16   19      1.48      0.00
   15   18   19     -1.37      0.00
   16   17   19     10.71      0.00
    0   17   19      1.08      0.00
   17   18   19      6.48      0.00
    0   19   19     18.36      0.00
    2   19   19     -1.07      0.00
    4   19   19     12.67      0.00
    6   19   19     -2.21      0.00
    8   19   19     -3.58      0.00
   10   19   19      4.69      0.00
   12   19   19      2.81      0.00
   14   19   19      0.97      0.00
   16   19   19      7.24      0.00
   18   19   19     -7.86      0.00
    0    0   20    133.45      0.00
    1    1   20     -5.17      0.00
    1    3   20     -2.12      0.00
    1    5   20    -10.04      0.00
    1    7   20      5.44      0.00
    1    9   20     -0.06      0.00
    1   11   20      3.90      0.00
    1   13   20      0.05      0.00
    1   15   20     11.64      0.00
    1   17   20      6.31      0.00
    1   19   20      1.83      0.00
    0    2   20    -24.86      0.00
    2    2   20     -6.73      0.00
    2    4   20     -2.79      0.00
    2    6   20     -4.47      0.00
    2    8   20     -1.58      0.00
    2   10   20     -3.23      0.00
    2   12   20     -7.77      0.00
    2   14   20     -5.05      0.00
    2   16   20    -13.02      0.00
    2   18   20      5.28      0.00
    3    3   20      6.14      0.00
    3    5   20     19.09      0.00
    3    7   20     13.75      0.00
    3    9   20      0.68      0.00
    3   11   20      8.92      0.00
    3   13   20      3.14      0.00
    3   15   20    -24.94      0.00
    3   17   20    -19.13      0.00
    3   19   20     -8.76      0.00
    0    4   20     38.09      0.00
    4    4   20    -30.57      0.00
    4    6   20    -39.04      0.00
    4    8   20     -4.16      0.00
    4   10   20     -0.31      0.00
    4   12   20      3.70      0.00
    4   14   20     11.01      0.00
    4   16   20      9.40      0.00
    4   18   20      0.10      0.00
    5    5   20     15.98      0.00
    5    7   20     15.45      0.00
    5    9   20      7.19      0.00
    5   11   20    -18.62      0.00
    5   13   20     -9.87      0.00
    5   15   20    -19.09      0.00
    5   17   20     -2.05      0.00
    5   19   20     -2.61      0.00
    0    6   20      0.98      0.00
    6    6   20     25.51      0.00
    6    8   20     -5.27      0.00
    6   10   20    -15.01      0.00
    6   12   20      1.70      0.00
    6   14   20    -12.72      0.00
    6   16   20     -3.98      0.00
    6   18   20     -3.10      0.00
    7    7   20      8.91      0.00
    7    9   20      5.32      0.00
    7   11   20     10.64      0.00
    7   13   20    -10.61      0.00
    7   15   20    -10.87      0.00
    7   17   20     -2.01      0.00
    7   19   20     -1.94      0.00
    0    8   20    -10.18      0.00
    8    8   20     -7.77      0.00
    8   10   20     -3.28      0.00
    8   12   20     13.79      0.00
    8   14   20      2.87      0.00
    8   16   20     -1.72      0.00
    8   18   20      0.03      0.00
    9    9   20     -4.86      0.00
    9   11   20      2.67      0.00
    9   13   20      1.33      0.00
    9   15   20     -2.04      0.00
    9   17   20      3.88      0.00
    9   19   20      5.05      0.00
    0   10   20     -5.19      0.00
   10   10   20     -7.61      0.00
   10   12   20     11.33      0.00
   10   14   20     -8.25      0.00
   10   16   20     -4.74      0.00
   10   18   20      3.95      0.00
   11   11   20     -0.51      0.00
   11   13   20     -6.62      0.00
   11   15   20     13.33      0.00
   11   17   20     -2.84      0.00
   11   19   20     -1.15      0.00
    0   12   20     30.13      0.00
   12   12   20     -4.45      0.00
   12   14   20      0.59      0.00
   12   16   20      6.96      0.00
   12   18   20     -3.99      0.00
   13   13   20     -7.88      0.00
   13   15   20     -0.84      0.00
   13   17   20     -1.14      0.00
   13   19   20     -0.74      0.00
    0   14   20     -0.85      0.00
   14   14   20     13.31      0.00
   14   16   20     -8.25      0.00
   14   18   20      2.16      0.00
   15   15   20      0.50      0.00
   15   17   20     -6.60      0.00
   15   19   20     -1.96      0.00
    0   16   20    -14.62      0.00
   16   16   20    -11.52      0.00
   16   18   20     -2.81      0.00
   17   17   20     -3.85      0.00
   17   19   20      5.28      0.00
    0   18   20     17.07      0.00
   18   18   20      4.43      0.00
   19   19   20     13.19      0.00
    0   20   20     -2.28      0.00
    2   20   20     -0.20      0.00
    4   20   20      9.47      0.00
    6   20   20    -10.76      0.00
    8   20   20      7.28      0.00
   10   20   20    -14.20      0.00
   12   20   20     11.66      0.00
   14   20   20     -3.50      0.00
   16   20   20      7.00      0.00
   18   20   20    -10.75      0.00
   20   20   20    -12.06      0.00
    0    1   21      8.90      0.00
    1    2   21     -4.35      0.00
    1    4   21      0.59      0.00
    1    6   21      5.49      0.00
    1    8   21     -0.07      0.00
    1   10   21     -4.49      0.00
    1   12   21      3.27      0.00
    1   14   21    -20.62      0.00
    1   16   21    -12.92      0.00
    1   18   21     -5.98      0.00
    1   20   21     -1.69      0.00
    2    3   21      6.77      0.00
    2    5   21    -13.61      0.00
    2    7   21     -9.29      0.00
    2    9   21     -2.56      0.00
    2   11   21     -5.37      0.00
    2   13   21      3.48      0.00
    2   15   21    -25.82      0.00
    2   17   21     -3.38      0.00
    2   19   21      2.62      0.00
    0    3   21    -53.52      0.00
    3    4   21      4.96      0.00
    3    6   21     -9.15      0.00
    3    8   21      7.38      0.00
    3   10   21     -7.99      0.00
    3   12   21     -3.87      0.00
    3   14   21      4.42      0.00
    3   16   21      7.58      0.00
    3   18   21      6.73      0.00
    3   20   21     12.94      0.00
    4    5   21    -10.23      0.00
    4    7   21     13.97      0.00
    4    9   21     11.01      0.00
    4   11   21      8.07      0.00
    4   13   21     12.74      0.00
    4   15   21     15.44      0.00
    4   17   21     -5.08      0.00
    4   19   21     10.51      0.00
    0    5   21     29.82      0.00
    5    6   21    -18.40      0.00
    5    8   21     12.51      0.00
    5   10   21    -14.37      0.00
    5   12   21      4.53      0.00
    5   14   21      1.31      0.00
    5   16   21      1.69      0.00
    5   18   21     -2.15      0.00
    5   20   21     -8.28      0.00
    6    7   21      4.34      0.00
    6    9   21      9.33      0.00
    6   11   21      7.20      0.00
    6   13   21      1.60      0.00
    6   15   21     -2.57      0.00
    6   17   21      5.62      0.00
    6   19   21    -11.84      0.00
    0    7   21     -6.97      0.00
    7    8   21      4.63      0.00
    7   10   21      4.27      0.00
    7   12   21    -13.53      0.00
    7   14   21     -6.74      0.00
    7   16   21     10.35      0.00
    7   18   21     -9.06      0.00
    7   20   21     -6.40      0.00
    8    9   21     -4.25      0.00
    8   11   21      2.71      0.00
    8   13   21     -3.16      0.00
    8   15   21     14.23      0.00
    8   17   21     -6.31      0.00
    8   19   21      0.68      0.00
    0    9   21     10.75      0.00
    9   10   21      7.66      0.00
    9   12   21      4.94      0.00
    9   14   21      2.76      0.00
    9   16   21     -2.00      0.00
    9   18   21      0.29      0.00
    9   20   21     -1.36      0.00
   10   11   21      0.64      0.00
   10   13   21      2.64      0.00
   10   15   21      3.12      0.00
   10   17   21      2.02      0.00
   10   19   21      7.38      0.00
    0   11   21      1.56      0.00
   11   12   21      8.78      0.00
   11   14   21     -3.52      0.00
   11   16   21     -1.23      0.00
   11   18   21      3.76      0.00
   11   20   21     -1.83      0.00
   12   13   21      0.55      0.00
   12   15   21     12.08      0.00
   12   17   21     -2.06      0.00
   12   19   21      0.71      0.00
    0   13   21      5.66      0.00
   13   14   21      1.94      0.00
   13   16   21      1.25      0.00
   13   18   21      0.29      0.00
   13   20   21     -8.27      0.00
   14   15   21    -12.13      0.00
   14   17   21      4.62      0.00
   14   19   21     -1.34      0.00
    0   15   21      7.09      0.00
   15   16   21      6.93      0.00
   15   18   21      4.21      0.00
   15   20   21     -6.74      0.00
   16   17   21     -4.83      0.00
   16   19   21     -5.19      0.00
    0   17   21     11.48      0.00
   17   18   21     -1.58      0.00
   17   20   21     -4.34      0.00
   18   19   21      0.43      0.00
    0   19   21     -1.36      0.00
   19   20   21      2.87      0.00
    0   21   21    -15.86      0.00
    2   21   21     -6.50      0.00
    4   21   21      0.45      0.00
    6   21   21    -25.14      0.00
    8   21   21      2.69      0.00
   10   21   21     -4.85      0.00
   12   21   21     27.57      0.00
   14   21   21     -7.94      0.00
   16   21   21      7.05      0.00
   18   21   21      6.89      0.00
   20   21   21      4.28      0.00
    0    0   22    -23.36      0.00
    1    1   22     15.91      0.00
    1    3   22      6.95      0.00
    1    5   22     -3.37      0.00
    1    7   22      1.37      0.00
    1    9   22      6.45      0.00
    1   11   22      4.64      0.00
    1   13   22      3.12      0.00
    1   15   22     -7.19      0.00
    1   17   22     11.02      0.00
    1   19   22      4.15      0.00
    1   21   22     -8.31      0.00
    0    2   22    -14.38      0.00
    2    2   22      2.35      0.00
    2    4   22      4.08      0.00
    2    6   22     13.17      0.00
    2    8   22    -22.46      0.00
    2   10   22     -3.26      0.00
    2   12   22      1.35      0.00
    2   14   22      2.59      0.00
    2   16   22    -15.94      0.00
    2   18   22      8.91      0.00
    2   20   22     -3.90      0.00
    3    3   22     -5.15      0.00
    3    5   22     -7.47      0.00
    3    7   22     -8.54      0.00
    3    9   22     -0.76      0.00
    3   11   22      2.92      0.00
    3   13   22      5.91      0.00
    3   15   22     11.29      0.00
    3   17   22     -1.52      0.00
    3   19   22     -2.00      0.00
    3   21   22      5.66      0.00
    0    4   22     -1.16      0.00
    4    4   22    -16.33      0.00
    4    6   22     25.38      0.00
    4    8   22     -2.79      0.00
    4   10   22    -12.78      0.00
    4   12   22     -3.05      0.00
    4   14   22      4.97      0.00
    4   16   22      0.32      0.00
    4   18   22      0.34      0.00
    4   20   22      4.75      0.00
    5    5   22    -12.67      0.00
    5    7   22      5.56      0.00
    5    9   22      5.63      0.00
    5   11   22     -3.33      0.00
    5   13   22     -2.82      0.00
    5   15   22     13.47      0.00
    5   17   22      7.91      0.00
    5   19   22     -0.82      0.00
    5   21   22     14.78      0.00
    0    6   22      4.37      0.00
    6    6   22    -13.04      0.00
    6    8   22    -14.69      0.00
    6   10   22      4.78      0.00
    6   12   22     15.89      0.00
    6   14   22     -5.64      0.00
    6   16   22     -5.38      0.00
    6   18   22     -3.22      0.00
    6   20   22      4.44      0.00
    7    7   22      3.55      0.00
    7    9   22      1.70      0.00
    7   11   22     -0.43      0.00
    7   13   22    -15.61      0.00
    7   15   22     18.04      0.00
    7   17   22      7.44      0.00
    7   19   22     -1.20      0.00
    7   21   22     -3.54      0.00
    0    8   22     11.95      0.00
    8    8   22     -8.19      0.00
    8   10   22     -3.54      0.00
    8   12   22      1.23      0.00
    8   14   22     -1.01      0.00
    8   16   22      1.43      0.00
    8   18   22      6.01      0.00
    8   20   22     37.59      0.00
    9    9   22      4.00      0.00
    9   11   22      3.90      0.00
    9   13   22     -5.31      0.00
    9   15   22      2.82      0.00
    9   17   22     -0.16      0.00
    9   19   22      2.62      0.00
    9   21   22      3.28      0.00
    0   10   22     -3.14      0.00
   10   10   22    -13.14      0.00
   10   12   22      6.27      0.00
   10   14   22     -2.55      0.00
   10   16   22     -1.10      0.00
   10   18   22      4.94      0.00
   10   20   22     -8.13      0.00
   11   11   22     -0.46      0.00
   11   13   22      5.10      0.00
   11   15   22     -4.11      0.00
   11   17   22      4.86      0.00
   11   19   22     -3.49      0.00
   11   21   22     -0.18      0.00
    0   12   22      1.52      0.00
   12   12   22    -11.23      0.00
   12   14   22     10.92      0.00
   12   16   22      2.00      0.00
   12   18   22    -10.26      0.00
   12   20   22      5.51      0.00
   13   13   22     -4.13      0.00
   13   15   22      4.95      0.00
   13   17   22    -10.36      0.00
   13   19   22      3.10      0.00
   13   21   22     -2.63      0.00
    0   14   22      9.12      0.00
   14   14   22     -2.95      0.00
   14   16   22      5.76      0.00
   14   18   22     -0.09      0.00
   14   20   22     -2.66      0.00
   15   15   22     -4.92      0.00
   15   17   22      8.42      0.00
   15   19   22      0.26      0.00
   15   21   22      4.86      0.00
    0   16   22     10.04      0.00
   16   16   22     -3.60      0.00
   16   18   22    -12.69      0.00
   16   20   22      8.84      0.00
   17   17   22      4.19      0.00
   17   19   22     -6.65      0.00
   17   21   22      7.57      0.00
    0   18   22     11.30      0.00
   18   18   22      5.00      0.00
   18   20   22      3.51      0.00
   19   19   22      8.52      0.00
   19   21   22     -7.08      0.00
    0   20   22      6.15      0.00
   20   20   22     -1.38      0.00
   21   21   22     -9.77      0.00
    0   22   22     -4.83      0.00
    2   22   22      5.97      0.00
    4   22   22     -2.19      0.00
    6   22   22      5.95      0.00
    8   22   22      5.10      0.00
   10   22   22     -0.54      0.00
   12   22   22     29.64      0.00
   14   22   22     15.54      0.00
   16   22   22     -2.81      0.00
   18   22   22     -1.74      0.00
   20   22   22    -23.02      0.00
   22   22   22      5.28      0.00
    0    1   23      4.42      0.00
    1    2   23     -1.84      0.00
    1    4   23     12.05      0.00
    1    6   23    -11.57      0.00
    1    8   23     -1.53      0.00
    1   10   23     -2.30      0.00
    1   12   23      2.03      0.00
    1   14   23     -4.89      0.00
    1   16   23     -2.96      0.00
    1   18   23      6.64      0.00
    1   20   23     -8.79      0.00
    1   22   23     10.92      0.00
    2    3   23     -5.81      0.00
    2    5   23     -2.71      0.00
    2    7   23      3.87      0.00
    2    9   23     -7.31      0.00
    2   11   23      4.20      0.00
    2   13   23      6.05      0.00
    2   15   23     -4.05      0.00
    2   17   23     -1.67      0.00
    2   19   23      7.35      0.00
    2   21   23    -13.54      0.00
    0    3   23      2.97      0.00
    3    4   23    -12.66      0.00
    3    6   23      4.67      0.00
    3    8   23     -5.71      0.00
    3   10   23     13.63      0.00
    3   12   23     -8.31      0.00
    3   14   23    -11.25      0.00
    3   16   23      1.98      0.00
    3   18   23      2.13      0.00
    3   20   23     -0.76      0.00
    3   22   23     11.02      0.00
    4    5   23     10.67      0.00
    4    7   23      2.76      0.00
    4    9   23     -4.89      0.00
    4   11   23      2.64      0.00
    4   13   23     -2.77      0.00
    4   15   23      3.90      0.00
    4   17   23      0.50      0.00
    4   19   23      0.84      0.00
    4   21   23      2.09      0.00
    0    5   23    -11.47      0.00
    5    6   23     -3.98      0.00
    5    8   23     10.25      0.00
    5   10   23     -6.27      0.00
    5   12   23     -1.57      0.00
    5   14   23      0.02      0.00
    5   16   23     -3.22      0.00
    5   18   23      0.62      0.00
    5   20   23     -7.99      0.00
    5   22   23      1.81      0.00
    6    7   23    -14.16      0.00
    6    9   23      1.59      0.00
    6   11   23     -2.17      0.00
    6   13   23     -6.93      0.00
    6   15   23     -6.83      0.00
    6   17   23     -1.12      0.00
    6   19   23     -3.46      0.00
    6   21   23     -4.83      0.00
    0    7   23      0.01      0.00
    7    8   23     10.99      0.00
    7   10   23      4.47      0.00
    7   12   23      5.64      0.00
    7   14   23     -2.87      0.00
    7   16   23      2.76      0.00
    7   18   23      6.60      0.00
    7   20   23      7.61      0.00
    7   22   23      7.68      0.00
    8    9   23     -2.52      0.00
    8   11   23     -3.14      0.00
    8   13   23     -2.71      0.00
    8   15   23      0.11      0.00
    8   17   23      1.32      0.00
    8   19   23      9.52      0.00
    8   21   23      9.42      0.00
    0    9   23     13.87      0.00
    9   10   23      8.47      0.00
    9   12   23     -0.50      0.00
    9   14   23     -4.81      0.00
    9   16   23     -1.48      0.00
    9   18   23      1.51      0.00
    9   20   23      3.71      0.00
    9   22   23     -7.18      0.00
   10   11   23      1.35      0.00
   10   13   23      0.58      0.00
   10   15   23     -1.06      0.00
   10   17   23     -6.46      0.00
   10   19   23     -7.88      0.00
   10   21   23     -4.62      0.00
    0   11   23      9.11      0.00
   11   12   23      8.85      0.00
   11   14   23     -6.92      0.00
   11   16   23      1.70      0.00
   11   18   23     -4.35      0.00
   11   20   23    -12.44      0.00
   11   22   23     -2.65      0.00
   12   13   23     -7.26      0.00
   12   15   23     -6.95      0.00
   12   17   23      4.70      0.00
   12   19   23      8.34      0.00
   12   21   23      1.30      0.00
    0   13   23    -12.94      0.00
   13   14   23     -4.20      0.00
   13   16   23      6.18      0.00
   13   18   23     -0.98      0.00
   13   20   23     -4.84      0.00
   13   22   23     -4.82      0.00
   14   15   23     -6.18      0.00
   14   17   23     -3.96      0.00
   14   19   23      2.41      0.00
   14   21   23     -5.72      0.00
    0   15   23      4.03      0.00
   15   16   23     -5.15      0.00
   15   18   23     -4.11      0.00
   15   20   23      8.35      0.00
   15   22   23     -7.60      0.00
   16   17   23     -8.60      0.00
   16   19   23      5.11      0.00
   16   21   23     13.88      0.00
    0   17   23     16.55      0.00
   17   18   23      7.24      0.00
   17   20   23     -1.25      0.00
   17   22   23      9.69      0.00
   18   19   23      1.72      0.00
   18   21   23     -3.06      0.00
    0   19   23      9.85      0.00
   19   20   23     -2.10      0.00
   19   22   23      0.68      0.00
   20   21   23      4.44      0.00
    0   21   23      6.83      0.00
   21   22   23     -6.60      0.00
    0   23   23     13.35      0.00
    2   23   23     -6.31      0.00
    4   23   23      2.76      0.00
    6   23   23     -1.79      0.00
    8   23   23     -5.84      0.00
   10   23   23      4.70      0.00
   12   23   23      2.70      0.00
   14   23   23     -3.95      0.00
   16   23   23     -3.25      0.00
   18   23   23      5.56      0.00
   20   23   23      1.18      0.00
   22   23   23      0.66      0.00
    0    0   24    -28.80      0.00
    1    1   24     -9.73      0.00
    1    3   24      0.19      0.00
    1    5   24      6.77      0.00
    1    7   24    -10.82      0.00
    1    9   24     -6.52      0.00
    1   11   24     -3.58      0.00
    1   13   24     -1.92      0.00
    1   15   24     -3.02      0.00
    1   17   24     -3.65      0.00
    1   19   24     10.95      0.00
    1   21   24     -2.15      0.00
    1   23   24     -1.55      0.00
    0    2   24     34.10      0.00
    2    2   24    -12.45      0.00
    2    4   24     -0.19      0.00
    2    6   24    -13.03      0.00
    2    8   24     11.52      0.00
    2   10   24     -1.09      0.00
    2   12   24     18.61      0.00
    2   14   24      0.68      0.00
    2   16   24     -5.01      0.00
    2   18   24     -0.99      0.00
    2   20   24     -8.11      0.00
    2   22   24     -8.99      0.00
    3    3   24     -0.49      0.00
    3    5   24      5.54      0.00
    3    7   24    -12.87      0.00
    3    9   24     -4.44      0.00
    3   11   24     -1.35      0.00
    3   13   24     -4.80      0.00
    3   15   24      4.76      0.00
    3   17   24      3.29      0.00
    3   19   24      4.90      0.00
    3   21   24      8.73      0.00
    3   23   24      4.01      0.00
    0    4   24    -10.85      0.00
    4    4   24     16.66      0.00
    4    6   24      5.60      0.00
    4    8   24      9.62      0.00
    4   10   24      4.63      0.00
    4   12   24     -1.35      0.00
    4   14   24     -5.09      0.00
    4   16   24      6.64      0.00
    4   18   24     -8.25      0.00
    4   20   24     12.31      0.00
    4   22   24     -3.11      0.00
    5    5   24    -17.26      0.00
    5    7   24      3.06      0.00
    5    9   24      0.97      0.00
    5   11   24      3.42      0.00
    5   13   24     -3.82      0.00
    5   15   24      3.01      0.00
    5   17   24      5.86      0.00
    5   19   24     -3.81      0.00
    5   21   24      0.27      0.00
    5   23   24     14.44      0.00
    0    6   24     27.88      0.00
    6    6   24      2.36      0.00
    6    8   24      7.29      0.00
    6   10   24     -1.85      0.00
    6   12   24     -8.15      0.00
    6   14   24      5.25      0.00
    6   16   24      4.33      0.00
    6   18   24      1.57      0.00
    6   20   24      0.05      0.00
    6   22   24     -2.59      0.00
    7    7   24     -2.36      0.00
    7    9   24      3.14      0.00
    7   11   24     -1.39      0.00
    7   13   24     10.17      0.00
    7   15   24     -8.62      0.00
    7   17   24     -5.14      0.00
    7   19   24     13.42      0.00
    7   21   24      0.51      0.00
    7   23   24     -6.95      0.00
    0    8   24     18.77      0.00
    8    8   24      1.90      0.00
    8   10   24      7.42      0.00
    8   12   24      8.75      0.00
    8   14   24      0.30      0.00
    8   16   24     -5.70      0.00
    8   18   24     -1.36      0.00
    8   20   24     -3.75      0.00
    8   22   24      9.13      0.00
    9    9   24    -12.82      0.00
    9   11   24      2.62      0.00
    9   13   24     -5.15      0.00
    9   15   24      9.87      0.00
    9   17   24     -6.64      0.00
    9   19   24      2.46      0.00
    9   21   24      4.27      0.00
    9   23   24      1.43      0.00
    0   10   24     -0.13      0.00
   10   10   24    -13.03      0.00
   10   12   24      0.86      0.00
   10   14   24      2.86      0.00
   10   16   24      2.69      0.00
   10   18   24     -4.30      0.00
   10   20   24    -15.26      0.00
   10   22   24     -6.74      0.00
   11   11   24    -12.21      0.00
   11   13   24     -1.47      0.00
   11   15   24     -2.05      0.00
   11   17   24      4.11      0.00
   11   19   24     -1.67      0.00
   11   21   24      1.90      0.00
   11   23   24     -2.30      0.00
    0   12   24     10.87      0.00
   12   12   24     15.85      0.00
   12   14   24      3.12      0.00
   12   16   24    -17.04      0.00
   12   18   24     -0.41      0.00
   12   20   24      9.69      0.00
   12   22   24     -8.31      0.00
   13   13   24      8.37      0.00
   13   15   24      5.97      0.00
   13   17   24     -4.67      0.00
   13   19   24     -1.01      0.00
   13   21   24     -1.73      0.00
   13   23   24      2.17      0.00
    0   14   24     -2.50      0.00
   14   14   24     -7.72      0.00
   14   16   24     -1.38      0.00
   14   18   24     -6.02      0.00
   14   20   24     -3.93      0.00
   14   22   24     -3.46      0.00
   15   15   24     -4.78      0.00
   15   17   24      7.98      0.00
   15   19   24     -4.48      0.00
   15   21   24      6.74      0.00
   15   23   24      5.74      0.00
    0   16   24    -11.72      0.00
   16   16   24     -7.35      0.00
   16   18   24     -3.58      0.00
   16   20   24      7.95      0.00
   16   22   24     -5.46      0.00
   17   17   24     -7.51      0.00
   17   19   24     -2.97      0.00
   17   21   24      1.32      0.00
   17   23   24     -1.90      0.00
    0   18   24      1.25      0.00
   18   18   24      7.14      0.00
   18   20   24     -2.62      0.00
   18   22   24     10.46      0.00
   19   19   24     -7.34      0.00
   19   21   24      0.79      0.00
   19   23   24     -0.78      0.00
    0   20   24      6.08      0.00
   20   20   24      1.34      0.00
   20   22   24      2.75      0.00
   21   21   24     -0.53      0.00
   21   23   24     -0.07      0.00
    0   22   24     -3.70      0.00
   22   22   24    -19.25      0.00
   23   23   24     -8.87      0.00
    0   24   24      1.95      0.00
    2   24   24     -6.35      0.00
    4   24   24     -1.29      0.00
    6   24   24    -20.54      0.00
    8   24   24    -15.72      0.00
   10   24   24     -6.12      0.00
   12   24   24     40.08      0.00
   14   24   24     -0.33      0.00
   16   24   24    -22.16      0.00
   18   24   24    -11.88      0.00
   20   24   24      8.44      0.00
   22   24   24    -11.62      0.00
   24   24   24    -30.44      0.00
    0    1   25      4.82      0.00
    1    2   25     -3.23      0.00
    1    4   25     -1.13      0.00
    1    6   25      9.59      0.00
    1    8   25     -3.80      0.00
    1   10   25      7.45      0.00
    1   12   25    -17.10      0.00
    1   14   25    -11.71      0.00
    1   16   25      5.68      0.00
    1   18   25     -2.43      0.00
    1   20   25     -0.57      0.00
    1   22   25     -6.62      0.00
    1   24   25     -5.08      0.00
    2    3   25      8.84      0.00
    2    5   25      4.53      0.00
    2    7   25      1.61      0.00
    2    9   25     -5.15      0.00
    2   11   25     -7.32      0.00
    2   13   25     -8.17      0.00
    2   15   25      6.43      0.00
    2   17   25    -11.55      0.00
    2   19   25     -0.10      0.00
    2   21   25     -4.79      0.00
    2   23   25     -7.86      0.00
    0    3   25     -0.90      0.00
    3    4   25      7.13      0.00
    3    6   25    -14.35      0.00
    3    8   25     -7.12      0.00
    3   10   25      0.25      0.00
    3   12   25      2.09      0.00
    3   14   25     -2.79      0.00
    3   16   25     -5.70      0.00
    3   18   25      6.06      0.00
    3   20   25     -1.29      0.00
    3   22   25      3.46      0.00
    3   24   25      9.73      0.00
    4    5   25      9.65      0.00
    4    7   25     -1.18      0.00
    4    9   25      5.90      0.00
    4   11   25     -4.26      0.00
    4   13   25      1.50      0.00
    4   15   25     -7.18      0.00
    4   17   25     -2.34      0.00
    4   19   25     -8.35      0.00
    4   21   25      6.47      0.00
    4   23   25      6.39      0.00
    0    5   25     -6.17      0.00
    5    6   25     -3.42      0.00
    5    8   25      0.58      0.00
    5   10   25      6.13      0.00
    5   12   25     -0.03      0.00
    5   14   25     -1.64      0.00
    5   16   25     -4.18      0.00
    5   18   25      3.24      0.00
    5   20   25     -3.57      0.00
    5   22   25     -9.43      0.00
    5   24   25      8.43      0.00
    6    7   25      4.73      0.00
    6    9   25     -5.61      0.00
    6   11   25    -13.86      0.00
    6   13   25     -7.08      0.00
    6   15   25      4.94      0.00
    6   17   25     -1.05      0.00
    6   19   25      2.27      0.00
    6   21   25     -0.92      0.00
    6   23   25      3.28      0.00
    0    7   25      0.68      0.00
    7    8   25     -7.06      0.00
    7   10   25    -10.80      0.00
    7   12   25      4.87      0.00
    7   14   25      5.33      0.00
    7   16   25     -2.82      0.00
    7   18   25     -6.59      0.00
    7   20   25     -7.94      0.00
    7   22   25     12.06      0.00
    7   24   25     -6.67      0.00
    8    9   25     -8.07      0.00
    8   11   25     -6.97      0.00
    8   13   25     -1.41      0.00
    8   15   25     -4.96      0.00
    8   17   25      4.47      0.00
    8   19   25      3.17      0.00
    8   21   25     -4.66      0.00
    8   23   25     -1.95      0.00
    0    9   25     -4.20      0.00
    9   10   25      1.48      0.00
    9   12   25     -7.77      0.00
    9   14   25     -3.31      0.00
    9   16   25     10.99      0.00
    9   18   25     -8.25      0.00
    9   20   25      4.97      0.00
    9   22   25     -9.62      0.00
    9   24   25     -0.03      0.00
   10   11   25      5.00      0.00
   10   13   25     -0.58      0.00
   10   15   25      9.61      0.00
   10   17   25    -13.51      0.00
   10   19   25     -5.86      0.00
   10   21   25      8.66      0.00
   10   23   25      5.42      0.00
    0   11   25     -3.16      0.00
   11   12   25     -8.02      0.00
   11   14   25      5.50      0.00
   11   16   25     -3.74      0.00
   11   18   25     -7.23      0.00
   11   20   25      3.95      0.00
   11   22   25     -2.25      0.00
   11   24   25    -12.92      0.00
   12   13   25      2.79      0.00
   12   15   25     -8.88      0.00
   12   17   25      0.92      0.00
   12   19   25      3.87      0.00
   12   21   25      5.43      0.00
   12   23   25     -8.17      0.00
    0   13   25     -3.30      0.00
   13   14   25     -3.03      0.00
   13   16   25     -2.60      0.00
   13   18   25      3.78      0.00
   13   20   25      1.11      0.00
   13   22   25     10.40      0.00
   13   24   25    -11.55      0.00
   14   15   25     11.52      0.00
   14   17   25      4.93      0.00
   14   19   25     -7.85      0.00
   14   21   25      4.43      0.00
   14   23   25     -3.91      0.00
    0   15   25      5.56      0.00
   15   16   25     -2.15      0.00
   15   18   25      1.45      0.00
   15   20   25     -1.69      0.00
   15   22   25     -5.07      0.00
   15   24   25      2.53      0.00
   16   17   25      8.86      0.00
   16   19   25     -3.35      0.00
   16   21   25    -18.59      0.00
   16   23   25     -2.95      0.00
    0   17   25      3.93      0.00
   17   18   25     -6.73      0.00
   17   20   25     -0.26      0.00
   17   22   25     -4.35      0.00
   17   24   25      0.95      0.00
   18   19   25     10.68      0.00
   18   21   25     -4.33      0.00
   18   23   25     -0.01      0.00
    0   19   25     -9.64      0.00
   19   20   25     -9.58      0.00
   19   22   25      3.19      0.00
   19   24   25     -4.67      0.00
   20   21   25     -5.82      0.00
   20   23   25      7.00      0.00
    0   21   25      3.82      0.00
   21   22   25      0.60      0.00
   21   24   25      7.69      0.00
   22   23   25      0.49      0.00
    0   23   25      2.81      0.00
   23   24   25      0.12      0.00
    0   25   25     -1.46      0.00
    2   25   25    -11.72      0.00
    4   25   25      0.59      0.00
    6   25   25     -5.58      0.00
    8   25   25      1.98      0.00
   10   25   25    -14.70      0.00
   12   25   25      6.74      0.00
   14   25   25     -6.81      0.00
   16   25   25     10.64      0.00
   18   25   25    -12.59      0.00
   20   25   25      4.77      0.00
   22   25   25     -9.06      0.00
   24   25   25      8.61      0.00
    0    0   26     13.08      0.00
    1    1   26    -25.82      0.00
    1    3   26     -8.73      0.00
    1    5   26     -6.87      0.00
    1    7   26      4.04      0.00
    1    9   26     -4.52      0.00
    1   11   26     -6.54      0.00
    1   13   26    -11.78      0.00
    1   15   26     10.06      0.00
    1   17   26      4.65      0.00
    1   19   26     -4.81      0.00
    1   21   26     -4.87      0.00
    1   23   26      4.66      0.00
    1   25   26     -9.65      0.00
    0    2   26      2.04      0.00
    2    2   26    -17.44      0.00
    2    4   26     23.23      0.00
    2    6   26    -17.31      0.00
    2    8   26      4.81      0.00
    2   10   26     -5.55      0.00
    2   12   26      8.21      0.00
    2   14   26     -4.70      0.00
    2   16   26     -4.95      0.00
    2   18   26      6.98      0.00
    2   20   26      0.68      0.00
    2   22   26    -15.14      0.00
    2   24   26     -5.46      0.00
    3    3   26      1.08      0.00
    3    5   26     -0.43      0.00
    3    7   26      4.67      0.00
    3    9   26      0.22      0.00
    3   11   26     -4.52      0.00
    3   13   26      2.51      0.00
    3   15   26     -5.32      0.00
    3   17   26     -1.33      0.00
    3   19   26     -7.32      0.00
    3   21   26     -3.29      0.00
    3   23   26      7.72      0.00
    3   25   26      0.79      0.00
    0    4   26     12.80      0.00
    4    4   26     12.97      0.00
    4    6   26     -4.49      0.00
    4    8   26      3.40      0.00
    4   10   26      2.10      0.00
    4   12   26     -1.31      0.00
    4   14   26      6.97      0.00
    4   16   26      5.22      0.00
    4   18   26      3.54      0.00
    4   20   26      0.30      0.00
    4   22   26     12.24      0.00
    4   24   26     -3.97      0.00
    5    5   26     10.99      0.00
    5    7   26      5.97      0.00
    5    9   26      0.81      0.00
    5   11   26      3.23      0.00
    5   13   26      5.60      0.00
    5   15   26     -4.07      0.00
    5   17   26     -0.41      0.00
    5   19   26      2.97      0.00
    5   21   26     -4.75      0.00
    5   23   26     -5.90      0.00
    5   25   26     -8.54      0.00
    0    6   26     10.51      0.00
    6    6   26     -1.70      0.00
    6    8   26     -4.03      0.00
    6   10   26      5.43      0.00
    6   12   26     -0.41      0.00
    6   14   26      2.54      0.00
    6   16   26      4.27      0.00
    6   18   26     -5.82      0.00
    6   20   26      3.45      0.00
    6   22   26      0.32      0.00
    6   24   26      2.66      0.00
    7    7   26     -4.13      0.00
    7    9   26     -4.29      0.00
    7   11   26     -5.08      0.00
    7   13   26      9.89      0.00
    7   15   26      0.52      0.00
    7   17   26      2.06      0.00
    7   19   26     -3.83      0.00
    7   21   26      7.03      0.00
    7   23   26     -2.51      0.00
    7   25   26     -0.66      0.00
    0    8   26    -10.92      0.00
    8    8   26     17.25      0.00
    8   10   26     -1.97      0.00
    8   12   26      5.69      0.00
    8   14   26      0.58      0.00
    8   16   26     19.61      0.00
    8   18   26     -4.40      0.00
    8   20   26     -1.27      0.00
    8   22   26     -6.66      0.00
    8   24   26      1.83      0.00
    9    9   26     -5.16      0.00
    9   11   26     -0.18      0.00
    9   13   26     -9.33      0.00
    9   15   26     -8.46      0.00
    9   17   26      8.10      0.00
    9   19   26     -2.02      0.00
    9   21   26     -6.61      0.00
    9   23   26      6.58      0.00
    9   25   26      4.86      0.00
    0   10   26     -5.33      0.00
   10   10   26      4.05      0.00
   10   12   26      3.96      0.00
   10   14   26      2.12      0.00
   10   16   26      0.34      0.00
   10   18   26      0.43      0.00
   10   20   26     -1.37      0.00
   10   22   26     -0.99      0.00
   10   24   26     -1.26      0.00
   11   11   26      5.41      0.00
   11   13   26      0.62      0.00
   11   15   26     12.21      0.00
   11   17   26      4.29      0.00
   11   19   26     -2.11      0.00
   11   21   26      0.74      0.00
   11   23   26     -8.90      0.00
   11   25   26      4.62      0.00
    0   12   26     -1.82      0.00
   12   12   26     -2.96      0.00
   12   14   26      0.37      0.00
   12   16   26     -2.76      0.00
   12   18   26      6.49      0.00
   12   20   26    -16.94      0.00
   12   22   26     -3.35      0.00
   12   24   26     -0.06      0.00
   13   13   26      1.79      0.00
   13   15   26      3.02      0.00
   13   17   26     15.56      0.00
   13   19   26     -0.54      0.00
   13   21   26     -2.62      0.00
   13   23   26      5.46      0.00
   13   25   26     -7.98      0.00
    0   14   26      4.09      0.00
   14   14   26     11.94      0.00
   14   16   26     -0.54      0.00
   14   18   26      9.47      0.00
   14   20   26     -1.34      0.00
   14   22   26     12.63      0.00
   14   24   26     -8.32      0.00
   15   15   26     -5.27      0.00
   15   17   26     -6.04      0.00
   15   19   26      7.03      0.00
   15   21   26    -12.07      0.00
   15   23   26      6.56      0.00
   15   25   26      0.78      0.00
    0   16   26      2.49      0.00
   16   16   26     10.60      0.00
   16   18   26     -3.91      0.00
   16   20   26      8.76      0.00
   16   22   26     -5.81      0.00
   16   24   26      5.26      0.00
   17   17   26     -4.44      0.00
   17   19   26     -1.36      0.00
   17   21   26     -5.71      0.00
   17   23   26      6.05      0.00
   17   25   26      5.76      0.00
    0   18   26     -2.37      0.00
   18   18   26    -29.05      0.00
   18   20   26     -1.03      0.00
   18   22   26     -4.82      0.00
   18   24   26      4.60      0.00
   19   19   26     -7.15      0.00
   19   21   26      2.31      0.00
   19   23   26     12.61      0.00
   19   25   26     -3.05      0.00
    0   20   26      3.90      0.00
   20   20   26    -35.73      0.00
   20   22   26      2.71      0.00
   20   24   26      6.84      0.00
   21   21   26     -6.90      0.00
   21   23   26      4.11      0.00
   21   25   26     -1.90      0.00
    0   22   26      1.42      0.00
   22   22   26     -4.69      0.00
   22   24   26    -11.42      0.00
   23   23   26     11.28      0.00
   23   25   26      3.97      0.00
    0   24   26    -12.51      0.00
   24   24   26      6.02      0.00
    0   26   26    -21.24      0.00
    2   26   26      0.25      0.00
    4   26   26     -6.58      0.00
    6   26   26     -3.28      0.00
    8   26   26      3.11      0.00
   10   26   26     -1.25      0.00
   12   26   26     -2.63      0.00
   14   26   26      4.37      0.00
   16   26   26      2.64      0.00
   18   26   26     -5.86      0.00
   20   26   26     -2.65      0.00
   22   26   26     20.53      0.00
    0    1   27     -8.67      0.00
    1    2   27      0.11      0.00
    1    4   27      6.18      0.00
    1    6   27     -7.76      0.00
    1    8   27      0.68      0.00
    1   10   27     -8.38      0.00
    1   12   27      6.61      0.00
    1   14   27     -6.73      0.00
    1   16   27     -2.83      0.00
    1   18   27     -2.36      0.00
    1   20   27      0.93      0.00
    1   22   27     -3.20      0.00
    1   24   27      1.46      0.00
    1   26   27     -4.87      0.00
    2    3   27    -11.03      0.00
    2    5   27    -12.19      0.00
    2    7   27    -12.88      0.00
    2    9   27      1.44      0.00
    2   11   27     -2.18      0.00
    2   13   27     -4.89      0.00
    2   15   27     10.02      0.00
    2   17   27     -7.28      0.00
    2   19   27      4.10      0.00
    2   21   27     -5.39      0.00
    2   23   27     -6.73      0.00
    2   25   27     -2.93      0.00
    0    3   27      6.68      0.00
    3    4   27      4.92      0.00
    3    6   27     -0.24      0.00
    3    8   27      8.24      0.00
    3   10   27     -5.82      0.00
    3   12   27      6.07      0.00
    3   14   27     -2.36      0.00
    3   16   27     -1.99      0.00
    3   18   27      4.85      0.00
    3   20   27      3.46      0.00
    3   22   27     -5.16      0.00
    3   24   27      8.96      0.00
    3   26   27      9.70      0.00
    4    5   27      7.33      0.00
    4    7   27      7.87      0.00
    4    9   27      2.18      0.00
    4   11   27     -3.53      0.00
    4   13   27     -0.62      0.00
    4   15   27     -6.43      0.00
    4   17   27     -1.46      0.00
    4   19   27     -0.04      0.00
    4   21   27     -6.50      0.00
    4   23   27      2.99      0.00
    4   25   27     -7.79      0.00
    0    5   27     -0.93      0.00
    5    6   27     -0.77      0.00
    5    8   27     -7.81      0.00
    5   10   27     -2.77      0.00
    5   12   27     -7.64      0.00
    5   14   27     -8.77      0.00
    5   16   27     -6.47      0.00
    5   18   27     -9.59      0.00
    5   20   27     13.45      0.00
    5   22   27      8.15      0.00
    5   24   27     -0.18      0.00
    5   26   27     -0.61      0.00
    6    7   27     -4.45      0.00
    6    9   27     -3.20      0.00
    6   11   27      7.60      0.00
    6   13   27      0.58      0.00
    6   15   27     -0.49      0.00
    6   17   27      6.57      0.00
    6   19   27      1.07      0.00
    6   21   27      4.60      0.00
    6   23   27      1.68      0.00
    6   25   27      0.02      0.00
    0    7   27     -3.65      0.00
    7    8   27      1.66      0.00
    7   10   27      0.42      0.00
    7   12   27     -8.33      0.00
    7   14   27     -8.74      0.00
    7   16   27      6.80      0.00
    7   18   27     -6.01      0.00
    7   20   27     -1.75      0.00
    7   22   27      2.24      0.00
    7   24   27      7.87      0.00
    7   26   27      6.30      0.00
    8    9   27     -0.30      0.00
    8   11   27     -3.72      0.00
    8   13   27      8.25      0.00
    8   15   27      1.60      0.00
    8   17   27     -1.28      0.00
    8   19   27     -1.69      0.00
    8   21   27      8.22      0.00
    8   23   27     -2.45      0.00
    8   25   27      9.35      0.00
    0    9   27      5.55      0.00
    9   10   27      1.12      0.00
    9   12   27      5.28      0.00
    9   14   27     -5.72      0.00
    9   16   27      0.34      0.00
    9   18   27      1.44      0.00
    9   20   27      2.47      0.00
    9   22   27     -0.93      0.00
    9   24   27      4.27      0.00
    9   26   27      0.63      0.00
   10   11   27      1.12      0.00
   10   13   27      0.48      0.00
   10   15   27     -2.11      0.00
   10   17   27      0.68      0.00
   10   19   27     -1.81      0.00
   10   21   27      6.50      0.00
   10   23   27      4.90      0.00
   10   25   27      5.91      0.00
    0   11   27    -11.04      0.00
   11   12   27      0.25      0.00
   11   14   27      4.11      0.00
   11   16   27     -5.16      0.00
   11   18   27      2.89      0.00
   11   20   27     -5.92      0.00
   11   22   27      3.36      0.00
   11   24   27     -4.11      0.00
   11   26   27      9.58      0.00
   12   13   27      1.34      0.00
   12   15   27      0.01      0.00
   12   17   27      3.85      0.00
   12   19   27      8.73      0.00
   12   21   27      1.57      0.00
   12   23   27      4.38      0.00
   12   25   27     11.65      0.00
    0   13   27      3.96      0.00
   13   14   27     -5.58      0.00
   13   16   27     -0.28      0.00
   13   18   27      8.51      0.00
   13   20   27      2.88      0.00
   13   22   27     -0.48      0.00
   13   24   27      5.79      0.00
   13   26   27     -9.72      0.00
   14   15   27      7.50      0.00
   14   17   27    -10.55      0.00
   14   19   27     -5.12      0.00
   14   21   27     -2.95      0.00
   14   23   27      7.12      0.00
   14   25   27      3.81      0.00
    0   15   27     -7.75      0.00
   15   16   27     -3.07      0.00
   15   18   27      4.99      0.00
   15   20   27      2.70      0.00
   15   22   27      1.56      0.00
   15   24   27     -8.33      0.00
   15   26   27      5.75      0.00
   16   17   27      7.54      0.00
   16   19   27     -6.58      0.00
   16   21   27      6.39      0.00
   16   23   27      7.54      0.00
   16   25   27    -12.91      0.00
    0   17   27    -12.89      0.00
   17   18   27      3.14      0.00
   17   20   27    -10.79      0.00
   17   22   27     -5.34      0.00
   17   24   27     -1.58      0.00
   17   26   27     -0.16      0.00
   18   19   27     22.66      0.00
   18   21   27      1.18      0.00
   18   23   27     -6.50      0.00
   18   25   27     10.47      0.00
    0   19   27      6.11      0.00
   19   20   27      7.39      0.00
   19   22   27     -6.72      0.00
   19   24   27     -2.42      0.00
   19   26   27      0.98      0.00
   20   21   27     -2.01      0.00
   20   23   27     -1.09      0.00
   20   25   27      1.30      0.00
    0   21   27     -2.30      0.00
   21   22   27      4.57      0.00
   21   24   27     -2.82      0.00
   21   26   27      3.73      0.00
   22   23   27     -7.04      0.00
   22   25   27      8.39      0.00
    0   23   27      8.62      0.00
   23   24   27      2.29      0.00
    0   25   27      1.40      0.00
    0   27   27    -15.38      0.00
    2   27   27      1.74      0.00
    4   27   27    -11.04      0.00
    6   27   27     13.11      0.00
    8   27   27     -7.53      0.00
   10   27   27      9.05      0.00
   12   27   27     -4.04      0.00
   14   27   27      3.37      0.00
   16   27   27     10.47      0.00
   18   27   27      3.45      0.00
   20   27   27      5.13      0.00
    0    0   28    -18.25      0.00
    1    1   28     21.78      0.00
    1    3   28      6.49      0.00
    1    5   28      0.58      0.00
    1    7   28    -15.20      0.00
    1    9   28      2.39      0.00
    1   11   28     -4.76      0.00
    1   13   28     -2.24      0.00
    1   15   28     -1.16      0.00
    1   17   28     -4.31      0.00
    1   19   28     -0.11      0.00
    1   21   28     -8.91      0.00
    1   23   28     -4.53      0.00
    1   25   28      4.50      0.00
    1   27   28     -5.92      0.00
    0    2   28    -23.42      0.00
    2    2   28     -7.85      0.00
    2    4   28      0.42      0.00
    2    6   28     18.59      0.00
    2    8   28      2.11      0.00
    2   10   28    -14.64      0.00
    2   12   28     -6.33      0.00
    2   14   28      3.37      0.00
    2   16   28      1.97      0.00
    2   18   28     -7.62      0.00
    2   20   28     -4.71      0.00
    2   22   28     -0.56      0.00
    2   24   28      6.36      0.00
    2   26   28     -6.49      0.00
    3    3   28      6.91      0.00
    3    5   28     -6.36      0.00
    3    7   28      5.05      0.00
    3    9   28      2.64      0.00
    3   11   28     12.41      0.00
    3   13   28      0.67      0.00
    3   15   28      2.98      0.00
    3   17   28      1.46      0.00
    3   19   28      2.86      0.00
    3   21   28     -3.02      0.00
    3   23   28     -4.13      0.00
    3   25   28     -3.19      0.00
    3   27   28      2.09      0.00
    0    4   28      2.39      0.00
    4    4   28     -5.09      0.00
    4    6   28      7.74      0.00
    4    8   28      6.56      0.00
    4   10   28    -10.68      0.00
    4   12   28      3.56      0.00
    4   14   28     -4.90      0.00
    4   16   28     -0.55      0.00
    4   18   28     -5.39      0.00
    4   20   28     -4.13      0.00
    4   22   28      6.66      0.00
    4   24   28      1.92      0.00
    4   26   28     -1.38      0.00
    5    5   28      6.81      0.00
    5    7   28     -6.64      0.00
    5    9   28      1.42      0.00
    5   11   28      0.12      0.00
    5   13   28      1.84      0.00
    5   15   28      0.40      0.00
    5   17   28     10.44      0.00
    5   19   28      3.14      0.00
    5   21   28      4.23      0.00
    5   23   28      1.77      0.00
    5   25   28     -8.53      0.00
    5   27   28     -0.20      0.00
    0    6   28     -8.27      0.00
    6    6   28      8.98      0.00
    6    8   28      4.36      0.00
    6   10   28     -7.88      0.00
    6   12   28    -10.08      0.00
    6   14   28     -1.58      0.00
    6   16   28     -3.99      0.00
    6   18   28      6.13      0.00
    6   20   28     -8.10      0.00
    6   22   28     -3.55      0.00
    6   24   28      0.33      0.00
    6   26   28     -6.08      0.00
    7    7   28      1.78      0.00
    7    9   28     -2.45      0.00
    7   11   28      6.90      0.00
    7   13   28      4.12      0.00
    7   15   28     -2.49      0.00
    7   17   28      5.35      0.00
    7   19   28     -5.69      0.00
    7   21   28     -0.59      0.00
    7   23   28     -1.76      0.00
    7   25   28      6.86      0.00
    7   27   28     -7.35      0.00
    0    8   28      4.59      0.00
    8    8   28      6.03      0.00
    8   10   28     -7.10      0.00
    8   12   28      6.13      0.00
    8   14   28     -1.27      0.00
    8   16   28     -3.68      0.00
    8   18   28      8.68      0.00
    8   20   28      3.50      0.00
    8   22   28      3.77      0.00
    8   24   28      1.55      0.00
    8   26   28     -2.41      0.00
    9    9   28      9.78      0.00
    9   11   28      0.95      0.00
    9   13   28      6.15      0.00
    9   15   28     -6.81      0.00
    9   17   28     -6.46      0.00
    9   19   28     -0.20      0.00
    9   21   28     -3.01      0.00
    9   23   28      0.99      0.00
    9   25   28      5.28      0.00
    9   27   28      0.70      0.00
    0   10   28     -2.28      0.00
   10   10   28      7.13      0.00
   10   12   28     -7.35      0.00
   10   14   28      4.90      0.00
   10   16   28    -11.98      0.00
   10   18   28     18.17      0.00
   10   20   28      5.04      0.00
   10   22   28     -0.22      0.00
   10   24   28      1.04      0.00
   10   26   28      8.67      0.00
   11   11   28     10.36      0.00
   11   13   28     -6.43      0.00
   11   15   28      3.74      0.00
   11   17   28     -1.99      0.00
   11   19   28      1.99      0.00
   11   21   28     -1.94      0.00
   11   23   28      1.89      0.00
   11   25   28     -3.56      0.00
   11   27   28     -3.51      0.00
    0   12   28     -8.01      0.00
   12   12   28     -0.95      0.00
   12   14   28      0.74      0.00
   12   16   28      0.59      0.00
   12   18   28      0.12      0.00
   12   20   28     -7.65      0.00
   12   22   28      0.75      0.00
   12   24   28      8.21      0.00
   12   26   28      1.01      0.00
   13   13   28      9.94      0.00
   13   15   28     -8.56      0.00
   13   17   28      6.48      0.00
   13   19   28     -1.26      0.00
   13   21   28      2.27      0.00
   13   23   28     -3.26      0.00
   13   25   28      6.41      0.00
   13   27   28     -8.22      0.00
    0   14   28      5.87      0.00
   14   14   28      1.49      0.00
   14   16   28     -1.07      0.00
   14   18   28     11.44      0.00
   14   20   28     -0.50      0.00
   14   22   28     -5.58      0.00
   14   24   28      0.75      0.00
   14   26   28      1.12      0.00
   15   15   28     11.66      0.00
   15   17   28     -7.29      0.00
   15   19   28      4.30      0.00
   15   21   28     -4.40      0.00
   15   23   28     -5.42      0.00
   15   25   28     -6.86      0.00
   15   27   28      2.52      0.00
    0   16   28      8.12      0.00
   16   16   28      2.35      0.00
   16   18   28      4.62      0.00
   16   20   28     -2.82      0.00
   16   22   28      8.21      0.00
   16   24   28      0.20      0.00
   16   26   28     -6.76      0.00
   17   17   28      6.73      0.00
   17   19   28     -8.16      0.00
   17   21   28     -1.52      0.00
   17   23   28     -1.79      0.00
   17   25   28     -3.58      0.00
   17   27   28      0.47      0.00
    0   18   28     -4.58      0.00
   18   18   28     -9.53      0.00
   18   20   28      0.24      0.00
   18   22   28     -5.84      0.00
   18   24   28     -3.65      0.00
   18   26   28      8.66      0.00
   19   19   28     17.28      0.00
   19   21   28     -2.61      0.00
   19   23   28     -3.26      0.00
   19   25   28      6.24      0.00
   19   27   28      0.61      0.00
    0   20   28     -5.15      0.00
   20   20   28      5.57      0.00
   20   22   28     -3.96      0.00
   20   24   28     -8.87      0.00
   20   26   28     -8.04      0.00
   21   21   28      5.24      0.00
   21   23   28      8.33      0.00
   21   25   28      7.24      0.00
    0   22   28      9.35      0.00
   22   22   28     16.46      0.00
   22   24   28      1.67      0.00
   23   23   28     -0.09      0.00
    0   24   28    -11.64      0.00
    0   26   28      4.34      0.00
    0   28   28     19.38      0.00
    2   28   28     -7.23      0.00
    4   28   28     -4.75      0.00
    6   28   28     21.03      0.00
    8   28   28      2.59      0.00
   10   28   28    -10.77      0.00
   12   28   28     -7.11      0.00
   14   28   28     -3.23      0.00
   16   28   28     -0.67      0.00
   18   28   28      2.35      0.00
    0    1   29     13.09      0.00
    1    2   29    -13.48      0.00
    1    4   29     15.82      0.00
    1    6   29    -10.98      0.00
    1    8   29     -1.33      0.00
    1   10   29     -4.36      0.00
    1   12   29      4.99      0.00
    1   14   29     -4.32      0.00
    1   16   29      3.90      0.00
    1   18   29      1.65      0.00
    1   20   29     -9.33      0.00
    1   22   29      0.16      0.00
    1   24   29      9.59      0.00
    1   26   29      3.04      0.00
    1   28   29     -2.98      0.00
    2    3   29     -6.91      0.00
    2    5   29      6.99      0.00
    2    7   29     -7.45      0.00
    2    9   29     -2.20      0.00
    2   11   29      1.00      0.00
    2   13   29     -8.66      0.00
    2   15   29      0.93      0.00
    2   17   29      4.12      0.00
    2   19   29    -11.69      0.00
    2   21   29    -10.05      0.00
    2   23   29     -2.00      0.00
    2   25   29     -6.24      0.00
    2   27   29     -1.11      0.00
    0    3   29      1.63      0.00
    3    4   29     -2.97      0.00
    3    6   29     -5.84      0.00
    3    8   29     -2.85      0.00
    3   10   29     -1.81      0.00
    3   12   29      1.15      0.00
    3   14   29     -1.40      0.00
    3   16   29      0.26      0.00
    3   18   29     -1.46      0.00
    3   20   29      5.01      0.00
    3   22   29     -1.82      0.00
    3   24   29     -8.86      0.00
    3   26   29     -9.52      0.00
    3   28   29     -7.45      0.00
    4    5   29     -0.61      0.00
    4    7   29     -0.72      0.00
    4    9   29     -1.39      0.00
    4   11   29      4.53      0.00
    4   13   29      1.26      0.00
    4   15   29     -0.04      0.00
    4   17   29    -15.43      0.00
    4   19   29     -0.02      0.00
    4   21   29      3.31      0.00
    4   23   29     -2.21      0.00
    4   25   29     -6.57      0.00
    4   27   29     -3.37      0.00
    0    5   29     -5.40      0.00
    5    6   29     -8.09      0.00
    5    8   29      3.99      0.00
    5   10   29     -6.13      0.00
    5   12   29      0.18      0.00
    5   14   29     -5.78      0.00
    5   16   29     -5.36      0.00
    5   18   29      2.89      0.00
    5   20   29    -12.01      0.00
    5   22   29     -4.69      0.00
    5   24   29      4.71      0.00
    5   26   29      7.84      0.00
    5   28   29     -2.54      0.00
    6    7   29      4.84      0.00
    6    9   29      1.40      0.00
    6   11   29      1.53      0.00
    6   13   29      0.85      0.00
    6   15   29     -7.87      0.00
    6   17   29     -0.66      0.00
    6   19   29     -6.69      0.00
    6   21   29     -0.02      0.00
    6   23   29      3.74      0.00
    6   25   29      5.80      0.00
    6   27   29      1.73      0.00
    0    7   29     14.00      0.00
    7    8   29      4.35      0.00
    7   10   29     -3.77      0.00
    7   12   29      0.96      0.00
    7   14   29    -12.50      0.00
    7   16   29      5.48      0.00
    7   18   29      0.34      0.00
    7   20   29     10.01      0.00
    7   22   29    -13.41      0.00
    7   24   29     -0.98      0.00
    7   26   29     -5.42      0.00
    7   28   29     -4.87      0.00
    8    9   29     -6.25      0.00
    8   11   29      6.88      0.00
    8   13   29      0.79      0.00
    8   15   29      4.30      0.00
    8   17   29      2.25      0.00
    8   19   29     -2.99      0.00
    8   21   29     -1.73      0.00
    8   23   29     10.32      0.00
    8   25   29     -6.60      0.00
    8   27   29     -6.69      0.00
    0    9   29      4.38      0.00
    9   10   29      6.18      0.00
    9   12   29     -3.96      0.00
    9   14   29     -1.46      0.00
    9   16   29     -7.79      0.00
    9   18   29      2.05      0.00
    9   20   29     -5.65      0.00
    9   22   29     -2.00      0.00
    9   24   29      3.79      0.00
    9   26   29      5.14      0.00
    9   28   29     -1.76      0.00
   10   11   29      6.09      0.00
   10   13   29     -5.72      0.00
   10   15   29     -9.05      0.00
   10   17   29      2.65      0.00
   10   19   29     -3.71      0.00
   10   21   29      2.51      0.00
   10   23   29      1.77      0.00
   10   25   29      5.65      0.00
   10   27   29      6.21      0.00
    0   11   29     -2.88      0.00
   11   12   29     -2.98      0.00
   11   14   29     -2.79      0.00
   11   16   29     -8.35      0.00
   11   18   29     12.49      0.00
   11   20   29      3.58      0.00
   11   22   29     -0.97      0.00
   11   24   29     -5.62      0.00
   11   26   29      3.56      0.00
   11   28   29     -7.24      0.00
   12   13   29      2.48      0.00
   12   15   29      2.62      0.00
   12   17   29      8.73      0.00
   12   19   29      3.21      0.00
   12   21   29     -3.12      0.00
   12   23   29      5.75      0.00
   12   25   29     -2.56      0.00
   12   27   29      9.44      0.00
    0   13   29      4.20      0.00
   13   14   29      4.09      0.00
   13   16   29     -6.66      0.00
   13   18   29      3.25      0.00
   13   20   29     -0.99      0.00
   13   22   29      2.47      0.00
   13   24   29     -3.23      0.00
   13   26   29     -4.30      0.00
   13   28   29      2.10      0.00
   14   15   29     -3.97      0.00
   14   17   29     -4.42      0.00
   14   19   29      6.53      0.00
   14   21   29     -4.19      0.00
   14   23   29      4.79      0.00
   14   25   29      5.24      0.00
   14   27   29     -4.87      0.00
    0   15   29     -0.39      0.00
   15   16   29      7.78      0.00
   15   18   29     -0.45      0.00
   15   20   29     -0.96      0.00
   15   22   29     -1.94      0.00
   15   24   29      2.83      0.00
   15   26   29      0.08      0.00
   15   28   29     -1.55      0.00
   16   17   29      0.58      0.00
   16   19   29     -1.44      0.00
   16   21   29     -1.86      0.00
   16   23   29      2.24      0.00
   16   25   29     -1.65      0.00
   16   27   29     -6.14      0.00
    0   17   29      5.07      0.00
   17   18   29      4.90      0.00
   17   20   29     -3.70      0.00
   17   22   29     -1.89      0.00
   17   24   29     -0.53      0.00
   17   26   29      3.93      0.00
   18   19   29     -3.19      0.00
   18   21   29      3.20      0.00
   18   23   29      0.08      0.00
   18   25   29      4.71      0.00
   18   27   29     -1.01      0.00
    0   19   29     -0.24      0.00
   19   20   29      1.54      0.00
   19   22   29     -2.57      0.00
   19   24   29     -7.57      0.00
   19   26   29      5.21      0.00
   20   21   29     -6.85      0.00
   20   23   29     -0.30      0.00
   20   25   29      3.31      0.00
    0   21   29    -11.80      0.00
   21   22   29      0.85      0.00
   21   24   29      6.33      0.00
   22   23   29      1.93      0.00
    0   23   29      6.15      0.00
    0   25   29      1.45      0.00
    0   27   29      4.81      0.00
    0   29   29     24.66      0.00
    2   29   29    -10.88      0.00
    4   29   29    -34.99      0.00
    6   29   29    -10.20      0.00
    8   29   29     31.22      0.00
   10   29   29     -0.87      0.00
   12   29   29     19.54      0.00
   14   29   29     12.81      0.00
    0    0   30     33.31      0.00
    1    1   30    -18.53      0.00
    1    3   30    -20.78      0.00
    1    5   30     16.17      0.00
    1    7   30      2.71      0.00
    1    9   30     -4.86      0.00
    1   11   30      0.22      0.00
    1   13   30      2.36      0.00
    1   15   30      4.27      0.00
    1   17   30      0.19      0.00
    1   19   30      2.20      0.00
    1   21   30      1.69      0.00
    1   23   30      0.66      0.00
    1   25   30      5.38      0.00
    1   27   30      1.65      0.00
    1   29   30     -0.47      0.00
    0    2   30     -7.14      0.00
    2    2   30     -8.96      0.00
    2    4   30     -1.11      0.00
    2    6   30     -3.56      0.00
    2    8   30     -4.97      0.00
    2   10   30      3.32      0.00
    2   12   30     -7.59      0.00
    2   14   30     -1.28      0.00
    2   16   30     -2.61      0.00
    2   18   30      3.24      0.00
    2   20   30    -15.99      0.00
    2   22   30    -10.16      0.00
    2   24   30     -0.50      0.00
    2   26   30     13.58      0.00
    2   28   30      2.59      0.00
    3    3   30      3.57      0.00
    3    5   30      1.83      0.00
    3    7   30     18.03      0.00
    3    9   30      4.29      0.00
    3   11   30      0.27      0.00
    3   13   30     -1.78      0.00
    3   15   30      1.03      0.00
    3   17   30     -5.68      0.00
    3   19   30      8.53      0.00
    3   21   30     -0.66      0.00
    3   23   30      1.16      0.00
    3   25   30     -3.35      0.00
    3   27   30      3.90      0.00
    3   29   30     -8.95      0.00
    0    4   30     19.65      0.00
    4    4   30     -3.12      0.00
    4    6   30     -7.92      0.00
    4    8   30     -1.41      0.00
    4   10   30    -10.42      0.00
    4   12   30     -4.09      0.00
    4   14   30     -0.94      0.00
    4   16   30      9.85      0.00
    4   18   30      1.42      0.00
    4   20   30      1.49      0.00
    4   22   30     -4.51      0.00
    4   24   30      4.34      0.00
    4   26   30     -5.13      0.00
    4   28   30     -2.26      0.00
    5    5   30      4.24      0.00
    5    7   30      1.10      0.00
    5    9   30     -0.59      0.00
    5   11   30      2.41      0.00
    5   13   30      0.97      0.00
    5   15   30      0.41      0.00
    5   17   30    -12.33      0.00
    5   19   30     -2.68      0.00
    5   21   30      0.98      0.00
    5   23   30      1.42      0.00
    5   25   30     -7.15      0.00
    5   27   30     -0.15      0.00
    5   29   30     -4.13      0.00
    0    6   30     -1.81      0.00
    6    6   30    -14.06      0.00
    6    8   30      4.01      0.00
    6   10   30     -7.68      0.00
    6   12   30      2.79      0.00
    6   14   30      1.19      0.00
    6   16   30      1.35      0.00
    6   18   30      4.52      0.00
    6   20   30      4.45      0.00
    6   22   30    -16.42      0.00
    6   24   30     -3.60      0.00
    6   26   30      5.78      0.00
    6   28   30      4.21      0.00
    7    7   30      6.60      0.00
    7    9   30     -0.14      0.00
    7   11   30      3.47      0.00
    7   13   30      1.26      0.00
    7   15   30     -0.64      0.00
    7   17   30     -1.23      0.00
    7   19   30      0.65      0.00
    7   21   30     -4.25      0.00
    7   23   30      0.50      0.00
    7   25   30      1.06      0.00
    7   27   30      5.27      0.00
    7   29   30      8.26      0.00
    0    8   30     -1.99      0.00
    8    8   30     15.34      0.00
    8   10   30     -4.85      0.00
    8   12   30      0.95      0.00
    8   14   30      0.52      0.00
    8   16   30      9.60      0.00
    8   18   30     -6.77      0.00
    8   20   30     -1.26      0.00
    8   22   30     -8.73      0.00
    8   24   30      0.07      0.00
    8   26   30     -6.08      0.00
    8   28   30     -1.70      0.00
    9    9   30      4.63      0.00
    9   11   30     -4.83      0.00
    9   13   30      7.77      0.00
    9   15   30      4.99      0.00
    9   17   30      0.63      0.00
    9   19   30      0.92      0.00
    9   21   30     -3.25      0.00
    9   23   30     -5.36      0.00
    9   25   30      4.21      0.00
    9   27   30     -5.83      0.00
    9   29   30      3.89      0.00
    0   10   30     -3.32      0.00
   10   10   30      8.85      0.00
   10   12   30     -2.37      0.00
   10   14   30      6.08      0.00
   10   16   30     -5.83      0.00
   10   18   30     14.34      0.00
   10   20   30     -5.64      0.00
   10   22   30      6.65      0.00
   10   24   30      7.16      0.00
   10   26   30      5.04      0.00
   10   28   30     -5.88      0.00
   11   11   30     -5.65      0.00
   11   13   30      3.58      0.00
   11   15   30      1.88      0.00
   11   17   30      8.89      0.00
   11   19   30      2.71      0.00
   11   21   30     -4.84      0.00
   11   23   30     -1.88      0.00
   11   25   30      7.69      0.00
   11   27   30    -15.83      0.00
   11   29   30      0.45      0.00
    0   12   30     -3.06      0.00
   12   12   30      6.72      0.00
   12   14   30      1.04      0.00
   12   16   30      2.08      0.00
   12   18   30     -4.85      0.00
   12   20   30     -8.41      0.00
   12   22   30     -3.68      0.00
   12   24   30     -6.49      0.00
   12   26   30     -4.98      0.00
   12   28   30     28.88      0.00
   13   13   30      5.29      0.00
   13   15   30     -8.21      0.00
   13   17   30     -4.83      0.00
   13   19   30      6.45      0.00
   13   21   30      1.84      0.00
   13   23   30     -0.33      0.00
   13   25   30     -0.75      0.00
   13   27   30    -10.04      0.00
    0   14   30     -9.75      0.00
   14   14   30     -7.83      0.00
   14   16   30      8.20      0.00
   14   18   30     -2.75      0.00
   14   20   30     -0.88      0.00
   14   22   30      5.60      0.00
   14   24   30     -0.63      0.00
   14   26   30      8.59      0.00
   14   28   30     39.96      0.00
   15   15   30      4.88      0.00
   15   17   30      1.22      0.00
   15   19   30      2.66      0.00
   15   21   30     -1.84      0.00
   15   23   30      4.77      0.00
   15   25   30     -3.51      0.00
   15   27   30      5.17      0.00
    0   16   30    -10.12      0.00
   16   16   30      3.82      0.00
   16   18   30      4.12      0.00
   16   20   30     -1.48      0.00
   16   22   30     -3.37      0.00
   16   24   30      3.58      0.00
   16   26   30     -9.49      0.00
   17   17   30      4.97      0.00
   17   19   30      1.20      0.00
   17   21   30     -3.81      0.00
   17   23   30      0.47      0.00
   17   25   30     14.14      0.00
    0   18   30     -3.55      0.00
   18   18   30      8.44      0.00
   18   20   30     -7.01      0.00
   18   22   30     -7.82      0.00
   18   24   30     -2.09      0.00
   18   26   30     -3.95      0.00
   19   19   30      1.21      0.00
   19   21   30      1.42      0.00
   19   23   30      0.49      0.00
   19   25   30     -6.40      0.00
    0   20   30      2.42      0.00
   20   20   30      8.93      0.00
   20   22   30      1.43      0.00
   20   24   30      9.04      0.00
   21   21   30     -2.83      0.00
   21   23   30      2.87      0.00
    0   22   30     -6.26      0.00
   22   22   30     -2.96      0.00
    0   24   30     -1.50      0.00
    0   26   30     12.13      0.00
    0   28   30    -35.31      0.00
    0   30   30     29.14      0.00
    2   30   30    -57.77      0.00
    4   30   30     34.46      0.00
    6   30   30     30.83      0.00
    8   30   30     -6.38      0.00
   10   30   30    -18.08      0.00
    0    1   31      4.94      0.00
    1    2   31     -2.41      0.00
    1    4   31      4.68      0.00
    1    6   31      2.01      0.00
    1    8   31     -2.86      0.00
    1   10   31     10.13      0.00
    1   12   31      4.92      0.00
    1   14   31     -3.94      0.00
    1   16   31     -9.16      0.00
    1   18   31      3.89      0.00
    1   20   31     -3.76      0.00
    1   22   31      7.13      0.00
    1   24   31     -3.85      0.00
    1   26   31     17.77      0.00
    1   28   31    -10.11      0.00
    1   30   31      9.49      0.00
    2    3   31      6.34      0.00
    2    5   31     -3.08      0.00
    2    7   31      3.61      0.00
    2    9   31     -4.38      0.00
    2   11   31     -6.98      0.00
    2   13   31     -1.07      0.00
    2   15   31     -7.26      0.00
    2   17   31     -2.13      0.00
    2   19   31     -0.51      0.00
    2   21   31     -9.84      0.00
    2   23   31     -4.47      0.00
    2   25   31    -11.18      0.00
    2   27   31      7.81      0.00
    2   29   31     25.13      0.00
    0    3   31    -13.70      0.00
    3    4   31     -1.54      0.00
    3    6   31      4.60      0.00
    3    8   31      1.30      0.00
    3   10   31      1.35      0.00
    3   12   31     -1.79      0.00
    3   14   31     -0.87      0.00
    3   16   31      1.40      0.00
    3   18   31      7.72      0.00
    3   20   31     -2.39      0.00
    3   22   31      1.88      0.00
    3   24   31     -4.87      0.00
    3   26   31     -5.49      0.00
    3   28   31      5.23      0.00
    3   30   31      0.95      0.00
    4    5   31    -11.45      0.00
    4    7   31    -13.19      0.00
    4    9   31     -3.58      0.00
    4   11   31      4.83      0.00
    4   13   31     -1.85      0.00
    4   15   31      0.07      0.00
    4   17   31      0.69      0.00
    4   19   31      9.59      0.00
    4   21   31      6.13      0.00
    4   23   31     -2.77      0.00
    4   25   31     -2.26      0.00
    4   27   31     -7.13      0.00
    4   29   31      6.37      0.00
    0    5   31     18.28      0.00
    5    6   31     -3.83      0.00
    5    8   31     -6.80      0.00
    5   10   31     -4.45      0.00
    5   12   31     -0.04      0.00
    5   14   31     -0.38      0.00
    5   16   31      0.35      0.00
    5   18   31      2.24      0.00
    5   20   31      0.43      0.00
    5   22   31     -0.10      0.00
    5   24   31     -0.61      0.00
    5   26   31      3.24      0.00
    5   28   31    -13.28      0.00
    5   30   31     -0.94      0.00
    6    7   31      9.65      0.00
    6    9   31     11.00      0.00
    6   11   31      0.03      0.00
    6   13   31      1.65      0.00
    6   15   31     -1.57      0.00
    6   17   31    -12.64      0.00
    6   19   31     -3.53      0.00
    6   21   31     14.46      0.00
    6   23   31     -5.05      0.00
    6   25   31     -2.53      0.00
    6   27   31    -10.37      0.00
    6   29   31    -13.77      0.00
    0    7   31     24.64      0.00
    7    8   31    -22.32      0.00
    7   10   31     -0.72      0.00
    7   12   31     -1.38      0.00
    7   14   31     -1.61      0.00
    7   16   31      5.62      0.00
    7   18   31    -10.04      0.00
    7   20   31     -0.36      0.00
    7   22   31     -4.21      0.00
    7   24   31      4.07      0.00
    7   26   31     14.92      0.00
    7   28   31     -6.25      0.00
    8    9   31     -1.07      0.00
    8   11   31     -4.90      0.00
    8   13   31     -0.71      0.00
    8   15   31      6.47      0.00
    8   17   31     11.34      0.00
    8   19   31      2.28      0.00
    8   21   31     -5.00      0.00
    8   23   31     10.52      0.00
    8   25   31      5.98      0.00
    8   27   31      1.12      0.00
    8   29   31      8.71      0.00
    0    9   31     -1.68      0.00
    9   10   31      2.14      0.00
    9   12   31     -6.69      0.00
    9   14   31      6.82      0.00
    9   16   31    -10.53      0.00
    9   18   31     14.61      0.00
    9   20   31     -6.46      0.00
    9   22   31      6.88      0.00
    9   24   31     -7.46      0.00
    9   26   31    -10.30      0.00
    9   28   31      1.72      0.00
   10   11   31      1.33      0.00
   10   13   31      0.03      0.00
   10   15   31     -5.43      0.00
   10   17   31     -9.35      0.00
   10   19   31     -0.50      0.00
   10   21   31      2.89      0.00
   10   23   31     -7.89      0.00
   10   25   31     13.27      0.00
   10   27   31     -6.00      0.00
    0   11   31      8.06      0.00
   11   12   31      6.69      0.00
   11   14   31     -2.67      0.00
   11   16   31     -5.05      0.00
   11   18   31     10.83      0.00
   11   20   31     -2.69      0.00
   11   22   31     -4.95      0.00
   11   24   31     11.32      0.00
   11   26   31     -8.19      0.00
   11   28   31      1.73      0.00
   12   13   31      4.24      0.00
   12   15   31     -3.39      0.00
   12   17   31     -1.92      0.00
   12   19   31     -4.87      0.00
   12   21   31     -6.25      0.00
   12   23   31      5.32      0.00
   12   25   31     -3.82      0.00
   12   27   31     -0.33      0.00
    0   13   31     -5.86      0.00
   13   14   31     -1.11      0.00
   13   16   31      0.38      0.00
   13   18   31     -1.24      0.00
   13   20   31     -0.62      0.00
   13   22   31     -5.74      0.00
   13   24   31    -11.60      0.00
   13   26   31      3.14      0.00
   14   15   31      4.59      0.00
   14   17   31     15.15      0.00
   14   19   31     -7.17      0.00
   14   21   31    -11.46      0.00
   14   23   31     -1.52      0.00
   14   25   31      3.71      0.00
   14   27   31    -18.46      0.00
    0   15   31     -5.20      0.00
   15   16   31      3.78      0.00
   15   18   31     -7.84      0.00
   15   20   31     -3.97      0.00
   15   22   31     -5.38      0.00
   15   24   31      5.72      0.00
   15   26   31      0.59      0.00
   16   17   31     -7.55      0.00
   16   19   31      3.13      0.00
   16   21   31      0.44      0.00
   16   23   31    -13.52      0.00
   16   25   31     -3.48      0.00
    0   17   31      6.95      0.00
   17   18   31      4.46      0.00
   17   20   31     -0.23      0.00
   17   22   31     10.83      0.00
   17   24   31     -3.69      0.00
   18   19   31      1.00      0.00
   18   21   31     -2.09      0.00
   18   23   31      0.04      0.00
    0   19   31    -14.39      0.00
   19   20   31     -3.64      0.00
   19   22   31      0.68      0.00
   19   24   31     -6.99      0.00
   20   21   31      0.41      0.00
   20   23   31      1.20      0.00
    0   21   31      6.74      0.00
   21   22   31     -0.93      0.00
    0   23   31      4.26      0.00
    0   25   31     12.37      0.00
    0   27   31      4.29      0.00
    0   29   31    -13.28      0.00
   10   29   31     26.13      0.00
    0    0   32      3.32      0.00
    1    1   32     23.19      0.00
    1    3   32      9.21      0.00
    1    5   32      0.68      0.00
    1    7   32      7.92      0.00
    1    9   32      8.18      0.00
    1   11   32      2.76      0.00
    1   13   32     -9.75      0.00
    1   15   32      4.27      0.00
    1   17   32     -6.17      0.00
    1   19   32     -7.08      0.00
    1   21   32     -3.36      0.00
    1   23   32     -3.27      0.00
    1   25   32      5.16      0.00
    1   27   32     -7.00      0.00
    1   29   32     -2.90      0.00
    0    2   32     -0.08      0.00
    2    2   32    -12.54      0.00
    2    4   32     11.38      0.00
    2    6   32      2.17      0.00
    2    8   32      9.59      0.00
    2   10   32      2.43      0.00
    2   12   32     -1.15      0.00
    2   14   32    -13.49      0.00
    2   16   32    -12.73      0.00
    2   18   32    -11.10      0.00
    2   20   32     -1.19      0.00
    2   22   32    -11.71      0.00
    2   24   32    -12.84      0.00
    2   26   32    -10.84      0.00
    2   28   32     -2.68      0.00
    3    3   32     -9.20      0.00
    3    5   32     -7.48      0.00
    3    7   32      0.37      0.00
    3    9   32     10.71      0.00
    3   11   32     -0.33      0.00
    3   13   32      4.67      0.00
    3   15   32     -3.17      0.00
    3   17   32      7.22      0.00
    3   19   32      3.85      0.00
    3   21   32     -2.22      0.00
    3   23   32      5.20      0.00
    3   25   32      0.94      0.00
    3   27   32     -2.67      0.00
    3   29   32     -1.12      0.00
    0    4   32     18.64      0.00
    4    4   32     -2.67      0.00
    4    6   32      8.16      0.00
    4    8   32     -2.29      0.00
    4   10   32      3.68      0.00
    4   12   32      0.78      0.00
    4   14   32     -0.58      0.00
    4   16   32     -1.74      0.00
    4   18   32      6.36      0.00
    4   20   32      5.41      0.00
    4   22   32      8.59      0.00
    4   24   32     10.79      0.00
    4   26   32      0.22      0.00
    4   28   32    -12.06      0.00
    5    5   32    -16.67      0.00
    5    7   32     -4.79      0.00
    5    9   32     -6.44      0.00
    5   11   32     -1.11      0.00
    5   13   32     -1.42      0.00
    5   15   32     -1.25      0.00
    5   17   32      2.64      0.00
    5   19   32      0.50      0.00
    5   21   32      3.64      0.00
    5   23   32      1.40      0.00
    5   25   32      1.03      0.00
    5   27   32     -1.32      0.00
    5   29   32    -19.78      0.00
    0    6   32      2.91      0.00
    6    6   32      4.68      0.00
    6    8   32     -1.02      0.00
    6   10   32      1.30      0.00
    6   12   32     -6.65      0.00
    6   14   32      5.30      0.00
    6   16   32     -3.35      0.00
    6   18   32     -0.67      0.00
    6   20   32     -4.04      0.00
    6   22   32     11.18      0.00
    6   24   32     -2.13      0.00
    6   26   32     -4.17      0.00
    6   28   32      8.58      0.00
    7    7   32     -7.05      0.00
    7    9   32      3.48      0.00
    7   11   32     -0.58      0.00
    7   13   32      5.13      0.00
    7   15   32     -6.26      0.00
    7   17   32      3.34      0.00
    7   19   32     -0.89      0.00
    7   21   32     -3.12      0.00
    7   23   32     -0.68      0.00
    7   25   32     -7.44      0.00
    7   27   32     -0.04      0.00
    0    8   32    -28.38      0.00
    8    8   32      0.42      0.00
    8   10   32      5.34      0.00
    8   12   32    -15.11      0.00
    8   14   32      4.10      0.00
    8   16   32     -7.73      0.00
    8   18   32      7.94      0.00
    8   20   32      5.97      0.00
    8   22   32      1.32      0.00
    8   24   32     12.17      0.00
    8   26   32     -2.70      0.00
    8   28   32     11.23      0.00
    9    9   32     -3.07      0.00
    9   11   32     -3.60      0.00
    9   13   32      1.33      0.00
    9   15   32     -3.75      0.00
    9   17   32      1.84      0.00
    9   19   32      3.38      0.00
    9   21   32     -4.65      0.00
    9   23   32      3.70      0.00
    9   25   32     -7.85      0.00
    9   27   32      7.04      0.00
    0   10   32    -10.06      0.00
   10   10   32     16.79      0.00
   10   12   32      2.60      0.00
   10   14   32      2.59      0.00
   10   16   32     -0.63      0.00
   10   18   32      5.65      0.00
   10   20   32     -7.94      0.00
   10   22   32      9.19      0.00
   10   24   32     -9.99      0.00
   10   26   32    -14.36      0.00
   11   11   32     -7.37      0.00
   11   13   32      7.40      0.00
   11   15   32     -1.83      0.00
   11   17   32      6.63      0.00
   11   19   32      3.87      0.00
   11   21   32     -4.07      0.00
   11   23   32     -1.78      0.00
   11   25   32     -1.32      0.00
   11   27   32      1.28      0.00
    0   12   32      1.53      0.00
   12   12   32     -0.20      0.00
   12   14   32      4.07      0.00
   12   16   32     12.39      0.00
   12   18   32      3.07      0.00
   12   20   32     -5.80      0.00
   12   22   32     -6.71      0.00
   12   24   32      1.52      0.00
   12   26   32      8.91      0.00
   13   13   32      4.60      0.00
   13   15   32      7.30      0.00
   13   17   32     -4.69      0.00
   13   19   32     -2.26      0.00
   13   21   32     -4.23      0.00
   13   23   32      6.58      0.00
   13   25   32      0.38      0.00
    0   14   32     11.91      0.00
   14   14   32     -1.31      0.00
   14   16   32     -2.25      0.00
   14   18   32      2.58      0.00
   14   20   32     -8.91      0.00
   14   22   32      2.49      0.00
   14   24   32      1.11      0.00
   14   26   32     26.05      0.00
   15   15   32    -11.55      0.00
   15   17   32     14.78      0.00
   15   19   32     -2.07      0.00
   15   21   32      3.64      0.00
   15   23   32     -4.97      0.00
   15   25   32     12.28      0.00
    0   16   32     13.00      0.00
   16   16   32      7.37      0.00
   16   18   32     -0.62      0.00
   16   20   32     -2.53      0.00
   16   22   32      1.99      0.00
   16   24   32      0.47      0.00
   17   17   32     -7.22      0.00
   17   19   32      2.47      0.00
   17   21   32      4.74      0.00
   17   23   32     -2.64      0.00
    0   18   32     14.17      0.00
   18   18   32     -5.85      0.00
   18   20   32      0.74      0.00
   18   22   32     -4.37      0.00
   19   19   32     -3.49      0.00
   19   21   32      1.52      0.00
    0   20   32     12.33      0.00
   20   20   32      5.56      0.00
   20   22   32      2.46      0.00
    0   22   32    -20.17      0.00
    0   24   32      8.86      0.00
    0   26   32     -1.69      0.00
    0   28   32      0.89      0.00
    0    1   33     -3.22      0.00
    1    2   33      0.81      0.00
    1    4   33      2.36      0.00
    1    6   33    -19.07      0.00
    1    8   33     -2.68      0.00
    1   10   33     -0.02      0.00
    1   12   33      6.50      0.00
    1   14   33     -0.88      0.00
    1   16   33     -0.78      0.00
    1   18   33     -0.26      0.00
    1   20   33      2.59      0.00
    1   22   33     -2.18      0.00
    1   24   33      5.67      0.00
    1   26   33     -2.08      0.00
    1   28   33     -6.96      0.00
    2    3   33      5.43      0.00
    2    5   33     -9.78      0.00
    2    7   33     -7.01      0.00
    2    9   33      9.64      0.00
    2   11   33     -0.85      0.00
    2   13   33     -8.67      0.00
    2   15   33     -9.09      0.00
    2   17   33     -2.91      0.00
    2   19   33     11.18      0.00
    2   21   33    -13.74      0.00
    2   23   33     -4.94      0.00
    2   25   33     -2.46      0.00
    2   27   33    -16.05      0.00
    0    3   33      1.99      0.00
    3    4   33     -6.09      0.00
    3    6   33     -4.51      0.00
    3    8   33     -5.17      0.00
    3   10   33      6.85      0.00
    3   12   33     -4.14      0.00
    3   14   33      3.04      0.00
    3   16   33      0.45      0.00
    3   18   33     -5.83      0.00
    3   20   33     -0.02      0.00
    3   22   33      9.54      0.00
    3   24   33      6.93      0.00
    3   26   33      7.27      0.00
    3   28   33     12.26      0.00
    4    5   33      3.02      0.00
    4    7   33    -11.17      0.00
    4    9   33     -1.98      0.00
    4   11   33      2.58      0.00
    4   13   33      2.99      0.00
    4   15   33      8.11      0.00
    4   17   33      1.81      0.00
    4   19   33     -2.88      0.00
    4   21   33      7.68      0.00
    4   23   33     -4.26      0.00
    4   25   33      2.85      0.00
    4   27   33     22.30      0.00
    0    5   33      5.86      0.00
    5    6   33      1.43      0.00
    5    8   33     11.85      0.00
    5   10   33      5.79      0.00
    5   12   33     -2.51      0.00
    5   14   33      0.69      0.00
    5   16   33     -3.84      0.00
    5   18   33      4.80      0.00
    5   20   33    -11.78      0.00
    5   22   33     -7.70      0.00
    5   24   33      3.59      0.00
    5   26   33      8.96      0.00
    5   28   33      3.26      0.00
    6    7   33     13.07      0.00
    6    9   33      5.72      0.00
    6   11   33      7.15      0.00
    6   13   33     -0.87      0.00
    6   15   33     -4.41      0.00
    6   17   33     -8.97      0.00
    6   19   33     -7.00      0.00
    6   21   33     -1.90      0.00
    6   23   33     -4.49      0.00
    6   25   33    -10.40      0.00
    6   27   33      1.96      0.00
    0    7   33     -0.90      0.00
    7    8   33     -2.36      0.00
    7   10   33     -3.23      0.00
    7   12   33      5.50      0.00
    7   14   33      2.44      0.00
    7   16   33     -0.03      0.00
    7   18   33     -1.26      0.00
    7   20   33     -8.29      0.00
    7   22   33      0.48      0.00
    7   24   33     -4.41      0.00
    7   26   33    -11.02      0.00
    8    9   33     -1.33      0.00
    8   11   33     -8.20      0.00
    8   13   33      5.67      0.00
    8   15   33      8.03      0.00
    8   17   33      2.41      0.00
    8   19   33      4.39      0.00
    8   21   33      2.63      0.00
    8   23   33      1.17      0.00
    8   25   33     -3.75      0.00
    8   27   33    -11.09      0.00
    0    9   33    -24.14      0.00
    9   10   33      1.28      0.00
    9   12   33      9.43      0.00
    9   14   33     -4.27      0.00
    9   16   33     -6.31      0.00
    9   18   33    -11.35      0.00
    9   20   33      3.17      0.00
    9   22   33      0.77      0.00
    9   24   33      1.49      0.00
    9   26   33     -4.72      0.00
   10   11   33      6.25      0.00
   10   13   33      0.92      0.00
   10   15   33     -3.59      0.00
   10   17   33     -6.18      0.00
   10   19   33    -14.64      0.00
   10   21   33     -6.03      0.00
   10   23   33     -0.12      0.00
   10   25   33     10.64      0.00
    0   11   33      4.90      0.00
   11   12   33      3.60      0.00
   11   14   33     -4.34      0.00
   11   16   33     -2.39      0.00
   11   18   33      3.31      0.00
   11   20   33     -8.96      0.00
   11   22   33      4.94      0.00
   11   24   33     -6.94      0.00
   12   13   33      0.28      0.00
   12   15   33     -3.60      0.00
   12   17   33     -0.30      0.00
   12   19   33     -5.05      0.00
   12   21   33     -4.28      0.00
   12   23   33      2.66      0.00
   12   25   33    -17.37      0.00
    0   13   33     -3.60      0.00
   13   14   33      5.41      0.00
   13   16   33     -0.81      0.00
   13   18   33     -1.29      0.00
   13   20   33     -5.91      0.00
   13   22   33     14.69      0.00
   13   24   33      2.25      0.00
   14   15   33      8.50      0.00
   14   17   33     -6.98      0.00
   14   19   33      6.51      0.00
   14   21   33      7.29      0.00
   14   23   33      1.93      0.00
    0   15   33     -0.32      0.00
   15   16   33     -5.22      0.00
   15   18   33      2.06      0.00
   15   20   33     -0.53      0.00
   15   22   33      1.81      0.00
   15   24   33      4.49      0.00
   16   17   33      4.64      0.00
   16   19   33     -2.42      0.00
   16   21   33     -7.54      0.00
   16   23   33      7.82      0.00
    0   17   33     -2.09      0.00
   17   18   33     -2.14      0.00
   17   20   33     -2.38      0.00
   17   22   33      6.69      0.00
   18   19   33      4.14      0.00
   18   21   33      0.93      0.00
    0   19   33     -2.32      0.00
   19   20   33      3.34      0.00
    0   21   33     13.94      0.00
    0   23   33      5.20      0.00
    0   25   33      2.01      0.00
   11   26   33     18.16      0.00
    0   27   33      1.94      0.00
    0    0   34     -5.88      0.00
    1    1   34     -2.73      0.00
    1    3   34     -4.63      0.00
    1    5   34     -4.02      0.00
    1    7   34     -0.53      0.00
    1    9   34     -6.13      0.00
    1   11   34      0.91      0.00
    1   13   34     -0.25      0.00
    1   15   34     -1.23      0.00
    1   17   34     -7.80      0.00
    1   19   34      6.21      0.00
    1   21   34     -1.50      0.00
    1   23   34      6.09      0.00
    1   25   34     -1.19      0.00
    1   27   34      1.31      0.00
    0    2   34    -10.71      0.00
    2    2   34    -13.00      0.00
    2    4   34     -2.65      0.00
    2    6   34     -2.98      0.00
    2    8   34      4.01      0.00
    2   10   34     -8.51      0.00
    2   12   34     -3.58      0.00
    2   14   34     -8.54      0.00
    2   16   34      0.91      0.00
    2   18   34    -11.32      0.00
    2   20   34     -3.39      0.00
    2   22   34     -3.90      0.00
    2   24   34     -5.15      0.00
    2   26   34      3.22      0.00
    3    3   34     -5.79      0.00
    3    5   34     14.10      0.00
    3    7   34     -1.78      0.00
    3    9   34     -2.54      0.00
    3   11   34     -5.65      0.00
    3   13   34     -1.66      0.00
    3   15   34      8.29      0.00
    3   17   34      3.87      0.00
    3   19   34     -6.74      0.00
    3   21   34      1.03      0.00
    3   23   34     -0.06      0.00
    3   25   34     -2.64      0.00
    3   27   34    -12.02      0.00
    0    4   34     -3.46      0.00
    4    4   34     -6.68      0.00
    4    6   34      6.98      0.00
    4    8   34     -6.29      0.00
    4   10   34      1.13      0.00
    4   12   34      3.46      0.00
    4   14   34     13.64      0.00
    4   16   34      4.12      0.00
    4   18   34      0.98      0.00
    4   20   34     -7.02      0.00
    4   22   34      8.56      0.00
    4   24   34      1.49      0.00
    4   26   34      0.23      0.00
    5    5   34     -2.73      0.00
    5    7   34      3.07      0.00
    5    9   34     -4.15      0.00
    5   11   34     -4.10      0.00
    5   13   34     -7.29      0.00
    5   15   34      0.80      0.00
    5   17   34     -3.87      0.00
    5   19   34      1.03      0.00
    5   21   34     -2.67      0.00
    5   23   34     -1.49      0.00
    5   25   34     -1.90      0.00
    0    6   34     -4.57      0.00
    6    6   34     -5.07      0.00
    6    8   34      5.63      0.00
    6   10   34      2.76      0.00
    6   12   34     -3.17      0.00
    6   14   34     -4.19      0.00
    6   16   34     -0.08      0.00
    6   18   34      2.66      0.00
    6   20   34     -5.60      0.00
    6   22   34     -0.56      0.00
    6   24   34     -6.74      0.00
    6   26   34      5.24      0.00
    7    7   34      1.38      0.00
    7    9   34    -13.23      0.00
    7   11   34     -0.98      0.00
    7   13   34      3.23      0.00
    7   15   34     -3.63      0.00
    7   17   34      0.83      0.00
    7   19   34      7.47      0.00
    7   21   34      3.83      0.00
    7   23   34      1.81      0.00
    7   25   34      2.49      0.00
    0    8   34      6.31      0.00
    8    8   34     12.40      0.00
    8   10   34     -6.75      0.00
    8   12   34     -3.61      0.00
    8   14   34     13.23      0.00
    8   16   34      0.09      0.00
    8   18   34      5.52      0.00
    8   20   34      0.92      0.00
    8   22   34      1.79      0.00
    8   24   34      6.25      0.00
    8   26   34     15.12      0.00
    9    9   34     -1.55      0.00
    9   11   34     -2.16      0.00
    9   13   34     10.97      0.00
    9   15   34      4.29      0.00
    9   17   34      5.35      0.00
    9   19   34      2.00      0.00
    9   21   34      6.23      0.00
    9   23   34     -7.40      0.00
    9   25   34     -9.68      0.00
    0   10   34      2.96      0.00
   10   10   34      6.19      0.00
   10   12   34      4.34      0.00
   10   14   34     -0.69      0.00
   10   16   34      6.29      0.00
   10   18   34      0.80      0.00
   10   20   34     -0.94      0.00
   10   22   34     -7.77      0.00
   10   24   34    -16.43      0.00
   11   11   34      6.35      0.00
   11   13   34      7.44      0.00
   11   15   34     -3.33      0.00
   11   17   34      1.64      0.00
   11   19   34     -4.73      0.00
   11   21   34     -5.52      0.00
   11   23   34     -5.20      0.00
    0   12   34     -3.29      0.00
   12   12   34     -3.42      0.00
   12   14   34     -1.44      0.00
   12   16   34      3.22      0.00
   12   18   34     -5.73      0.00
   12   20   34     -0.98      0.00
   12   22   34     -7.28      0.00
   12   24   34      3.63      0.00
   13   13   34     -5.98      0.00
   13   15   34      5.49      0.00
   13   17   34      1.43      0.00
   13   19   34      0.24      0.00
   13   21   34      4.82      0.00
   13   23   34     -5.39      0.00
    0   14   34     15.90      0.00
   14   14   34     -4.67      0.00
   14   16   34     -5.48      0.00
   14   18   34     -0.15      0.00
   14   20   34     -5.12      0.00
   14   22   34      3.98      0.00
   15   15   34      9.42      0.00
   15   17   34     -6.39      0.00
   15   19   34     -3.39      0.00
   15   21   34      1.10      0.00
    0   16   34      5.05      0.00
   16   16   34      2.92      0.00
   16   18   34      4.75      0.00
   16   20   34      1.21      0.00
   16   22   34     -2.99      0.00
   17   17   34     -3.59      0.00
   17   19   34      1.59      0.00
   17   21   34     -5.27      0.00
    0   18   34     27.67      0.00
   18   18   34      1.13      0.00
   18   20   34     -2.44      0.00
   19   19   34    -12.45      0.00
    0   20   34     -4.01      0.00
    0   22   34      9.59      0.00
    0   24   34     -3.40      0.00
   11   25   34     -9.07      0.00
    0   26   34     10.32      0.00
    0    1   35      0.91      0.00
    1    2   35     -8.87      0.00
    1    4   35      7.43      0.00
    1    6   35     -7.57      0.00
    1    8   35     10.10      0.00
    1   10   35      1.73      0.00
    1   12   35      5.30      0.00
    1   14   35      1.40      0.00
    1   16   35     -5.35      0.00
    1   18   35     -0.72      0.00
    1   20   35     -7.20      0.00
    1   22   35      1.66      0.00
    1   24   35     -8.88      0.00
    2    3   35     -1.14      0.00
    2    5   35      4.72      0.00
    2    7   35     -8.93      0.00
    2    9   35      6.17      0.00
    2   11   35      2.26      0.00
    2   13   35      7.90      0.00
    2   15   35     -6.75      0.00
    2   17   35    -13.07      0.00
    2   19   35     -4.09      0.00
    2   21   35     -8.36      0.00
    2   23   35     -7.86      0.00
    2   25   35    -16.62      0.00
    0    3   35     -2.00      0.00
    3    4   35      4.53      0.00
    3    6   35     -0.15      0.00
    3    8   35     -3.65      0.00
    3   10   35    -13.57      0.00
    3   12   35     -3.36      0.00
    3   14   35      0.28      0.00
    3   16   35     -1.67      0.00
    3   18   35     -4.66      0.00
    3   20   35      5.03      0.00
    3   22   35      2.35      0.00
    3   24   35     -4.34      0.00
    4    5   35      5.76      0.00
    4    7   35      6.56      0.00
    4    9   35     -2.35      0.00
    4   11   35      6.68      0.00
    4   13   35      4.31      0.00
    4   15   35      0.66      0.00
    4   17   35     -8.36      0.00
    4   19   35      3.95      0.00
    4   21   35    -11.40      0.00
    4   23   35     -2.87      0.00
    4   25   35      3.31      0.00
    0    5   35     -6.65      0.00
    5    6   35     -4.48      0.00
    5    8   35      0.37      0.00
    5   10   35     -0.24      0.00
    5   12   35      4.60      0.00
    5   14   35      0.86      0.00
    5   16   35     -6.74      0.00
    5   18   35      3.97      0.00
    5   20   35     -0.50      0.00
    5   22   35      0.35      0.00
    5   24   35     10.84      0.00
    6    7   35      5.84      0.00
    6    9   35    -13.37      0.00
    6   11   35      2.97      0.00
    6   13   35     -0.35      0.00
    6   15   35     -0.29      0.00
    6   17   35      1.04      0.00
    6   19   35      5.79      0.00
    6   21   35     -2.43      0.00
    6   23   35      2.63      0.00
    6   25   35     -0.06      0.00
    0    7   35      1.18      0.00
    7    8   35     -2.66      0.00
    7   10   35      7.04      0.00
    7   12   35     -0.44      0.00
    7   14   35      6.47      0.00
    7   16   35      1.70      0.00
    7   18   35     -4.00      0.00
    7   20   35     -8.17      0.00
    7   22   35      4.55      0.00
    7   24   35     -8.85      0.00
    8    9   35     -2.38      0.00
    8   11   35     10.09      0.00
    8   13   35      3.81      0.00
    8   15   35     11.20      0.00
    8   17   35      3.77      0.00
    8   19   35     -0.65      0.00
    8   21   35      0.34      0.00
    8   23   35     -1.71      0.00
    0    9   35      2.53      0.00
    9   10   35      2.03      0.00
    9   12   35     -6.91      0.00
    9   14   35      5.82      0.00
    9   16   35     -0.23      0.00
    9   18   35     -8.46      0.00
    9   20   35      2.32      0.00
    9   22   35     -8.45      0.00
    9   24   35     -8.41      0.00
   10   11   35      0.25      0.00
   10   13   35     -4.39      0.00
   10   15   35     -0.04      0.00
   10   17   35     -3.16      0.00
   10   19   35     -4.14      0.00
   10   21   35     -6.07      0.00
   10   23   35     -1.55      0.00
    0   11   35     -5.38      0.00
   11   12   35     -2.29      0.00
   11   14   35     -6.37      0.00
   11   16   35     -9.06      0.00
   11   18   35     12.18      0.00
   11   20   35     -1.78      0.00
   11   22   35      1.85      0.00
   12   13   35      8.56      0.00
   12   15   35      0.09      0.00
   12   17   35     -0.28      0.00
   12   19   35     -6.76      0.00
   12   21   35      9.92      0.00
   12   23   35     10.87      0.00
    0   13   35      1.97      0.00
   13   14   35     -5.55      0.00
   13   16   35     -4.36      0.00
   13   18   35      0.15      0.00
   13   20   35      2.75      0.00
   13   22   35      1.94      0.00
   14   15   35      7.52      0.00
   14   17   35      5.61      0.00
   14   19   35     -0.01      0.00
   14   21   35      4.88      0.00
    0   15   35      5.32      0.00
   15   16   35     -6.86      0.00
   15   18   35      8.28      0.00
   15   20   35     -1.64      0.00
   16   17   35     -2.36      0.00
   16   19   35     -2.15      0.00
    0   17   35      0.31      0.00
   17   18   35     -9.66      0.00
    0   19   35     10.39      0.00
    0   21   35     -4.41      0.00
    0   23   35      0.36      0.00
    0   25   35      0.96      0.00
    3   26   35     -3.79      0.00
    0    0   36     30.03      0.00
    1    1   36     -2.27      0.00
    1    3   36     -8.81      0.00
    1    5   36     12.02      0.00
    1    7   36      2.84      0.00
    1    9   36     -4.70      0.00
    1   11   36     -0.12      0.00
    1   13   36      8.23      0.00
    1   15   36     -1.16      0.00
    1   17   36     -0.73      0.00
    1   19   36      0.86      0.00
    1   21   36     -0.67      0.00
    1   23   36     -4.36      0.00
    0    2   36    -13.61      0.00
    2    2   36      2.08      0.00
    2    4   36      0.27      0.00
    2    6   36      0.85      0.00
    2    8   36      2.56      0.00
    2   10   36     -0.91      0.00
    2   12   36     -4.85      0.00
    2   14   36     -6.77      0.00
    2   16   36     -0.64      0.00
    2   18   36      7.47      0.00
    2   20   36      9.16      0.00
    2   22   36     -6.14      0.00
    2   24   36     12.46      0.00
    3    3   36      4.09      0.00
    3    5   36      5.19      0.00
    3    7   36      0.00      0.00
    3    9   36      5.44      0.00
    3   11   36     -3.68      0.00
    3   13   36     -3.39      0.00
    3   15   36     -1.83      0.00
    3   17   36      0.43      0.00
    3   19   36      3.80      0.00
    3   21   36      1.00      0.00
    3   23   36     -7.97      0.00
    0    4   36      0.58      0.00
    4    4   36      1.38      0.00
    4    6   36      2.42      0.00
    4    8   36     -1.44      0.00
    4   10   36     -3.39      0.00
    4   12   36     -3.47      0.00
    4   14   36      4.50      0.00
    4   16   36     -6.70      0.00
    4   18   36      1.50      0.00
    4   20   36     -3.48      0.00
    4   22   36      1.96      0.00
    4   24   36     15.49      0.00
    5    5   36     -1.38      0.00
    5    7   36    -11.12      0.00
    5    9   36      2.09      0.00
    5   11   36      1.18      0.00
    5   13   36      1.25      0.00
    5   15   36      1.55      0.00
    5   17   36     -9.13      0.00
    5   19   36      0.36      0.00
    5   21   36     -5.58      0.00
    5   23   36      8.13      0.00
    0    6   36    -14.22      0.00
    6    6   36      7.48      0.00
    6    8   36     -1.89      0.00
    6   10   36      3.20      0.00
    6   12   36     -6.44      0.00
    6   14   36     -3.33      0.00
    6   16   36     -1.25      0.00
    6   18   36     -0.25      0.00
    6   20   36      4.15      0.00
    6   22   36    -11.37      0.00
    7    7   36     15.36      0.00
    7    9   36    -16.72      0.00
    7   11   36      7.23      0.00
    7   13   36     -2.37      0.00
    7   15   36     -4.92      0.00
    7   17   36      1.34      0.00
    7   19   36      2.36      0.00
    7   21   36     -1.94      0.00
    7   23   36      5.21      0.00
    0    8   36      1.20      0.00
    8    8   36      0.11      0.00
    8   10   36     -2.09      0.00
    8   12   36      1.25      0.00
    8   14   36     -4.79      0.00
    8   16   36      2.47      0.00
    8   18   36     -1.64      0.00
    8   20   36     -3.36      0.00
    8   22   36     -0.57      0.00
    9    9   36      9.30      0.00
    9   11   36      4.66      0.00
    9   13   36     -0.82      0.00
    9   15   36      3.11      0.00
    9   17   36      3.82      0.00
    9   19   36     -1.13      0.00
    9   21   36    -10.17      0.00
    0   10   36     -6.82      0.00
   10   10   36      1.23      0.00
   10   12   36     -2.27      0.00
   10   14   36     -1.86      0.00
   10   16   36      0.09      0.00
   10   18   36     -5.80      0.00
   10   20   36      3.82      0.00
   10   22   36      7.82      0.00
   11   11   36      8.95      0.00
   11   13   36      5.56      0.00
   11   15   36     12.23      0.00
   11   17   36      0.23      0.00
   11   19   36      5.01      0.00
   11   21   36    -10.23      0.00
    0   12   36    -11.57      0.00
   12   12   36     -8.15      0.00
   12   14   36      0.75      0.00
   12   16   36    -12.56      0.00
   12   18   36      7.61      0.00
   12   20   36      6.85      0.00
   13   13   36      8.50      0.00
   13   15   36    -12.06      0.00
   13   17   36     -0.55      0.00
   13   19   36     -2.85      0.00
    0   14   36      8.08      0.00
   14   14   36      7.70      0.00
   14   16   36      7.97      0.00
   14   18   36      2.08      0.00
   14   20   36     -3.62      0.00
   15   15   36      0.88      0.00
   15   17   36      0.66      0.00
   15   19   36     14.17      0.00
    0   16   36    -11.31      0.00
   16   16   36     13.17      0.00
   16   18   36     -0.08      0.00
   17   17   36    -14.21      0.00
    0   18   36     -9.56      0.00
    0   20   36     -8.61      0.00
   13   21   36     -2.82      0.00
    0   22   36     -7.37      0.00
    0   24   36    -25.68      0.00
    0    1   37     -8.62      0.00
    1    2   37      1.24      0.00
    1    4   37     -0.75      0.00
    1    6   37    -11.72      0.00
    1    8   37      9.55      0.00
    1   10   37    -10.38      0.00
    1   12   37      0.26      0.00
    1   14   37     -5.85      0.00
    1   16   37     -4.64      0.00
    1   18   37     -3.63      0.00
    1   20   37     -3.23      0.00
    1   22   37      0.00      0.00
    2    3   37     -3.60      0.00
    2    5   37     -4.66      0.00
    2    7   37    -10.49      0.00
    2    9   37     -5.61      0.00
    2   11   37      0.76      0.00
    2   13   37     -3.54      0.00
    2   15   37     -2.20      0.00
    2   17   37      3.03      0.00
    2   19   37     -5.84      0.00
    2   21   37      3.85      0.00
    0    3   37      0.53      0.00
    3    4   37      8.42      0.00
    3    6   37      4.59      0.00
    3    8   37      6.55      0.00
    3   10   37      1.98      0.00
    3   12   37     -0.98      0.00
    3   14   37     -0.23      0.00
    3   16   37     -2.63      0.00
    3   18   37     -1.74      0.00
    3   20   37     -6.98      0.00
    3   22   37      2.74      0.00
    4    5   37     -0.02      0.00
    4    7   37     -4.78      0.00
    4    9   37      0.71      0.00
    4   11   37      0.54      0.00
    4   13   37      5.54      0.00
    4   15   37      2.30      0.00
    4   17   37      2.27      0.00
    4   19   37     -6.49      0.00
    4   21   37     -3.50      0.00
    0    5   37      2.17      0.00
    5    6   37      9.29      0.00
    5    8   37     -1.71      0.00
    5   10   37      1.98      0.00
    5   12   37     -6.10      0.00
    5   14   37      3.90      0.00
    5   16   37      3.26      0.00
    5   18   37      3.03      0.00
    5   20   37     -6.52      0.00
    5   22   37     13.30      0.00
    6    7   37      4.80      0.00
    6    9   37      6.09      0.00
    6   11   37      7.07      0.00
    6   13   37      0.47      0.00
    6   15   37      0.85      0.00
    6   17   37      5.64      0.00
    6   19   37      2.51      0.00
    6   21   37     -0.03      0.00
    0    7   37     -2.45      0.00
    7    8   37      6.81      0.00
    7   10   37      6.67      0.00
    7   12   37      5.82      0.00
    7   14   37     -4.75      0.00
    7   16   37     -2.36      0.00
    7   18   37     -5.13      0.00
    7   20   37      6.33      0.00
    7   22   37    -21.70      0.00
    8    9   37      7.47      0.00
    8   11   37      1.67      0.00
    8   13   37      7.39      0.00
    8   15   37      7.60      0.00
    8   17   37      2.10      0.00
    8   19   37     -0.17      0.00
    8   21   37      4.90      0.00
    0    9   37      8.77      0.00
    9   10   37      4.69      0.00
    9   12   37      1.81      0.00
    9   14   37     -0.38      0.00
    9   16   37      2.97      0.00
    9   18   37     -1.24      0.00
    9   20   37    -10.77      0.00
   10   11   37     -0.46      0.00
   10   13   37     -2.52      0.00
   10   15   37     -5.25      0.00
   10   17   37     -2.51      0.00
   10   19   37      1.72      0.00
    0   11   37     -0.63      0.00
   11   12   37      1.85      0.00
   11   14   37      4.38      0.00
   11   16   37      2.43      0.00
   11   18   37     -5.99      0.00
   11   20   37     10.35      0.00
   12   13   37     -4.05      0.00
   12   15   37      3.97      0.00
   12   17   37     -2.42      0.00
   12   19   37     -4.85      0.00
    0   13   37      6.64      0.00
   13   14   37     -2.96      0.00
   13   16   37     -6.06      0.00
   13   18   37     -0.43      0.00
   14   15   37      3.31      0.00
   14   17   37      1.02      0.00
    0   15   37      6.12      0.00
   15   16   37      4.56      0.00
    0   17   37     -7.90      0.00
    0   19   37      7.67      0.00
    0   21   37      2.61      0.00
    0   23   37     -3.93      0.00
    0    0   38     -7.49      0.00
    1    1   38      6.39      0.00
    1    3   38      1.33      0.00
    1    5   38     -0.19      0.00
    1    7   38      6.38      0.00
    1    9   38     -5.25      0.00
    1   11   38      3.06      0.00
    1   13   38      2.66      0.00
    1   15   38     -1.78      0.00
    1   17   38      4.17      0.00
    1   19   38      3.17      0.00
    1   21   38     -3.41      0.00
    0    2   38     -8.79      0.00
    2    2   38    -15.33      0.00
    2    4   38     -4.32      0.00
    2    6   38     -8.77      0.00
    2    8   38     -1.34      0.00
    2   10   38     -7.87      0.00
    2   12   38      2.33      0.00
    2   14   38      0.27      0.00
    2   16   38      5.60      0.00
    2   18   38     -7.32      0.00
    2   20   38     -1.23      0.00
    3    3   38      3.09      0.00
    3    5   38     -6.76      0.00
    3    7   38     -0.99      0.00
    3    9   38     -4.06      0.00
    3   11   38     10.63      0.00
    3   13   38     -5.85      0.00
    3   15   38     -7.41      0.00
    3   17   38     -7.25      0.00
    3   19   38      4.16      0.00
    3   21   38      9.99      0.00
    0    4   38      9.58      0.00
    4    4   38     27.22      0.00
    4    6   38      8.45      0.00
    4    8   38     15.41      0.00
    4   10   38      0.53      0.00
    4   12   38      0.06      0.00
    4   14   38     -2.30      0.00
    4   16   38      6.88      0.00
    4   18   38      6.19      0.00
    4   20   38     -1.50      0.00
    5    5   38     -5.54      0.00
    5    7   38    -15.52      0.00
    5    9   38      6.72      0.00
    5   11   38     -0.55      0.00
    5   13   38      6.57      0.00
    5   15   38     10.77      0.00
    5   17   38     -7.23      0.00
    5   19   38     -1.26      0.00
    0    6   38     -2.72      0.00
    6    6   38      2.69      0.00
    6    8   38      3.76      0.00
    6   10   38     -8.97      0.00
    6   12   38     -6.17      0.00
    6   14   38     -1.86      0.00
    6   16   38     -9.59      0.00
    6   18   38     -4.46      0.00
    6   20   38     -6.59      0.00
    7    7   38     -1.92      0.00
    7    9   38      4.34      0.00
    7   11   38     -2.65      0.00
    7   13   38     14.48      0.00
    7   15   38      0.21      0.00
    7   17   38      5.11      0.00
    7   19   38      4.05      0.00
    0    8   38     -5.64      0.00
    8    8   38     11.83      0.00
    8   10   38      5.83      0.00
    8   12   38      3.34      0.00
    8   14   38     10.51      0.00
    8   16   38     -0.65      0.00
    8   18   38     -5.04      0.00
    9    9   38     -9.31      0.00
    9   11   38     -4.55      0.00
    9   13   38      7.99      0.00
    9   15   38      5.00      0.00
    9   17   38      0.81      0.00
    9   19   38      9.82      0.00
    0   10   38    -17.98      0.00
   10   10   38     12.14      0.00
   10   12   38      2.27      0.00
   10   14   38     -6.60      0.00
   10   16   38      5.21      0.00
   10   18   38      5.36      0.00
   11   11   38      4.03      0.00
   11   13   38      2.29      0.00
   11   15   38     11.56      0.00
   11   17   38      2.37      0.00
    0   12   38      9.62      0.00
   12   12   38     -3.08      0.00
   12   14   38     -0.88      0.00
   12   16   38      4.42      0.00
   12   18   38     -4.60      0.00
   13   13   38     -0.73      0.00
   13   15   38      1.52      0.00
    0   14   38     -3.42      0.00
   14   14   38      2.24      0.00
   14   16   38     -0.35      0.00
   15   15   38     -5.94      0.00
    0   16   38     12.77      0.00
   13   17   38     -6.98      0.00
    0   18   38      5.95      0.00
    0   20   38     -8.75      0.00
    8   20   38     -0.05      0.00
    0    1   39      9.21      0.00
    1    2   39      0.05      0.00
    1    4   39     -3.44      0.00
    1    6   39     -2.26      0.00
    1    8   39    -14.07      0.00
    1   10   39     -6.16      0.00
    1   12   39     -0.20      0.00
    1   14   39     -4.33      0.00
    1   16   39     -0.23      0.00
    1   18   39      9.11      0.00
    2    3   39     -9.16      0.00
    2    5   39    -24.27      0.00
    2    7   39      1.01      0.00
    2    9   39     -8.57      0.00
    2   11   39      0.69      0.00
    2   13   39     -6.55      0.00
    2   15   39     -1.46      0.00
    2   17   39     -7.81      0.00
    2   19   39      1.30      0.00
    0    3   39      7.28      0.00
    3    4   39      4.77      0.00
    3    6   39     -7.35      0.00
    3    8   39      0.60      0.00
    3   10   39      3.75      0.00
    3   12   39     -9.09      0.00
    3   14   39      1.23      0.00
    3   16   39      8.95      0.00
    3   18   39      9.57      0.00
    4    5   39     -1.64      0.00
    4    7   39      1.38      0.00
    4    9   39      0.18      0.00
    4   11   39     -2.36      0.00
    4   13   39      5.48      0.00
    4   15   39     -1.01      0.00
    4   17   39      9.10      0.00
    4   19   39     -6.60      0.00
    0    5   39    -13.73      0.00
    5    6   39      4.38      0.00
    5    8   39      6.67      0.00
    5   10   39     -9.17      0.00
    5   12   39     -5.92      0.00
    5   14   39      3.89      0.00
    5   16   39      0.27      0.00
    5   18   39     -5.89      0.00
    6    7   39      3.75      0.00
    6    9   39     -4.59      0.00
    6   11   39     -1.82      0.00
    6   13   39      8.83      0.00
    6   15   39     -9.67      0.00
    6   17   39     -2.44      0.00
    0    7   39     -0.50      0.00
    7    8   39     -8.02      0.00
    7   10   39      0.21      0.00
    7   12   39      1.54      0.00
    7   14   39      5.97      0.00
    7   16   39     -3.55      0.00
    7   18   39     16.56      0.00
    8    9   39     -5.06      0.00
    8   11   39     -0.17      0.00
    8   13   39      0.86      0.00
    8   15   39      6.66      0.00
    8   17   39      8.04      0.00
    0    9   39      4.25      0.00
    9   10   39      7.55      0.00
    9   12   39     -3.98      0.00
    9   14   39     -1.86      0.00
    9   16   39     -7.42      0.00
   10   11   39     -1.36      0.00
   10   13   39     -7.01      0.00
   10   15   39     -3.49      0.00
    0   11   39      3.92      0.00
   11   12   39      2.75      0.00
   11   14   39      2.52      0.00
   12   13   39     -4.98      0.00
   12   15   39    -12.69      0.00
    0   13   39     18.53      0.00
   13   14   39     15.56      0.00
    0   15   39     -8.79      0.00
   11   16   39      6.34      0.00
    0   17   39      2.44      0.00
    0   19   39     -7.15      0.00
    0    0   40      5.12      0.00
    1    1   40     -4.12      0.00
    1    3   40      2.52      0.00
    1    5   40     -8.33      0.00
    1    7   40     -5.66      0.00
    1    9   40      6.45      0.00
    1   11   40    -13.18      0.00
    1   13   40     -1.77      0.00
    1   15   40     -5.46      0.00
    1   17   40     -7.89      0.00
    0    2   40     -1.19      0.00
    2    2   40    -17.20      0.00
    2    4   40      0.70      0.00
    2    6   40     -7.58      0.00
    2    8   40     -5.41      0.00
    2   10   40      7.44      0.00
    2   12   40     -3.49      0.00
    2   14   40      9.81      0.00
    2   16   40     17.23      0.00
    3    3   40    -22.73      0.00
    3    5   40     -6.21      0.00
    3    7   40      8.12      0.00
    3    9   40      2.16      0.00
    3   11   40     -4.54      0.00
    3   13   40      4.38      0.00
    3   15   40     -3.96      0.00
    3   17   40     -7.35      0.00
    0    4   40    -10.55      0.00
    4    4   40     -3.20      0.00
    4    6   40     -1.16      0.00
    4    8   40     -1.81      0.00
    4   10   40      2.66      0.00
    4   12   40      4.58      0.00
    4   14   40      7.16      0.00
    4   16   40     -3.80      0.00
    5    5   40    -13.10      0.00
    5    7   40      6.75      0.00
    5    9   40      5.33      0.00
    5   11   40      2.53      0.00
    5   13   40      5.90      0.00
    5   15   40     -3.22      0.00
    0    6   40      1.71      0.00
    6    6   40     -4.02      0.00
    6    8   40      1.23      0.00
    6   10   40     14.76      0.00
    6   12   40     -0.34      0.00
    6   14   40     -7.45      0.00
    6   16   40      5.37      0.00
    7    7   40     -6.98      0.00
    7    9   40      9.34      0.00
    7   11   40     -4.95      0.00
    7   13   40     -1.55      0.00
    7   15   40      3.25      0.00
    0    8   40      3.50      0.00
    8    8   40      6.23      0.00
    8   10   40     13.87      0.00
    8   12   40      0.36      0.00
    8   14   40      3.87      0.00
    9    9   40    -21.01      0.00
    9   11   40      6.41      0.00
    9   13   40     -2.82      0.00
    0   10   40      5.70      0.00
   10   10   40     -4.41      0.00
   10   12   40      2.92      0.00
   10   14   40     -0.55      0.00
   11   11   40    -13.55      0.00
   11   13   40     -1.88      0.00
    0   12   40      4.07      0.00
   12   12   40      5.29      0.00
    0   14   40      5.98      0.00
    0   16   40      9.08      0.00
    0    1   41      9.08      0.00
    1    2   41     -9.36      0.00
    1    4   41     -2.91      0.00
    1    6   41      3.03      0.00
    1    8   41      1.43      0.00
    1   10   41     -2.90      0.00
    1   12   41     -6.62      0.00
    1   14   41      8.79      0.00
    2    3   41     -0.14      0.00
    2    5   41      4.84      0.00
    2    7   41     -7.49      0.00
    2    9   41      0.66      0.00
    2   11   41     -1.98      0.00
    2   13   41      1.30      0.00
    0    3   41     -0.01      0.00
    3    4   41      3.16      0.00
    3    6   41      1.47      0.00
    3    8   41     -2.19      0.00
    3   10   41     -2.71      0.00
    3   12   41      8.12      0.00
    3   14   41      5.79      0.00
    4    5   41      6.12      0.00
    4    7   41      4.98      0.00
    4    9   41      2.93      0.00
    4   11   41     -5.83      0.00
    4   13   41     -7.72      0.00
    0    5   41      1.14      0.00
    5    6   41     -5.54      0.00
    5    8   41     -5.17      0.00
    5   10   41     -7.63      0.00
    5   12   41      4.56      0.00
    6    7   41     -4.84      0.00
    6    9   41      8.92      0.00
    6   11   41      0.53      0.00
    6   13   41     15.12      0.00
    0    7   41     13.41      0.00
    7    8   41     -9.66      0.00
    7   10   41      7.68      0.00
    7   12   41     -0.85      0.00
    8    9   41     -2.08      0.00
    8   11   41     14.65      0.00
    0    9   41      7.01      0.00
    9   10   41     -5.60      0.00
    0   11   41     -7.52      0.00
    0   13   41     -0.40      0.00
    0    0   42     17.16      0.00
    1    1   42    -14.88      0.00
    1    3   42     10.52      0.00
    1    5   42     -2.99      0.00
    1    7   42      5.39      0.00
    1    9   42     -2.86      0.00
    0    2   42     -6.05      0.00
    2    2   42    -10.49      0.00
    2    4   42      0.12      0.00
    2    6   42      6.31      0.00
    2    8   42      0.38      0.00
    2   10   42      3.61      0.00
    3    3   42     -0.12      0.00
    3    5   42      1.83      0.00
    3    7   42     -9.58      0.00
    3    9   42     -4.00      0.00
    0    4   42    -21.97      0.00
    4    4   42     -3.41      0.00
    4    6   42     -3.45      0.00
    4    8   42      9.90      0.00
    4   10   42     -4.03      0.00
    5    5   42    -12.11      0.00
    5    7   42     -4.46      0.00
    5    9   42      2.76      0.00
    0    6   42     10.15      0.00
    6    6   42     -1.58      0.00
    6    8   42      3.57      0.00
    6   10   42      7.73      0.00
    7    7   42     -9.82      0.00
    0    8   42     16.75      0.00
    8    8   42     -4.71      0.00
    7    9   42      2.76      0.00
    0   10   42      8.16      0.00
    1   11   42     -0.76      0.00
    5   11   42     -2.86      0.00
    0    1   43      2.30      0.00
    1    2   43     -6.02      0.00
    1    4   43    -10.51      0.00
    1    6   43     -2.44      0.00
    2    3   43      1.89      0.00
    2    5   43     13.16      0.00
    0    3   43      4.24      0.00
    3    4   43     -0.49      0.00
    0    5   43      1.95      0.00
    4    5   43     -0.36      0.00
    0    7   43      8.40      0.00
   25   25   26     21.50      0.00
   24   26   26     40.36      0.00
   26   26   26    -16.66      0.00
   24   25   27     18.73      0.00
   23   26   27      8.44      0.00
   25   26   27      3.01      0.00
   22   27   27     40.57      0.00
   24   27   27     -0.57      0.00
   26   27   27    -20.31      0.00
   24   24   28     -7.80      0.00
   23   25   28    -10.37      0.00
   25   25   28      3.38      0.00
   22   26   28     15.86      0.00
   24   26   28     -0.86      0.00
   26   26   28      1.35      0.00
   21   27   28      1.88      0.00
   23   27   28     -3.61      0.00
   25   27   28    -11.35      0.00
   27   27   28     14.29      0.00
   20   28   28     23.65      0.00
   22   28   28     13.72      0.00
   24   28   28     11.78      0.00
   26   28   28     12.64      0.00
   28   28   28    -33.07      0.00
   23   24   29     21.47      0.00
   22   25   29      5.09      0.00
   24   25   29      2.62      0.00
   21   26   29      3.25      0.00
   23   26   29      0.73      0.00
   25   26   29     -6.21      0.00
   20   27   29     10.65      0.00
   22   27   29    -11.56      0.00
   24   27   29     -7.93      0.00
   26   27   29     -0.37      0.00
   17   28   29     24.07      0.00
   19   28   29     -0.67      0.00
   21   28   29      2.35      0.00
   23   28   29     -6.34      0.00
   25   28   29      0.73      0.00
   27   28   29      2.11      0.00
   16   29   29    -29.42      0.00
   18   29   29     12.22      0.00
   20   29   29    -18.51      0.00
   22   29   29     10.37      0.00
   24   29   29     -4.11      0.00
   26   29   29      2.82      0.00
   28   29   29     -4.07      0.00
   23   23   30      9.31      0.00
   22   24   30    -14.90      0.00
   24   24   30      2.25      0.00
   21   25   30      4.12      0.00
   23   25   30      1.86      0.00
   25   25   30     -4.17      0.00
   20   26   30     -6.14      0.00
   22   26   30      1.38      0.00
   24   26   30     -8.17      0.00
   26   26   30     -0.36      0.00
   17   27   30      2.11      0.00
   19   27   30    -15.66      0.00
   21   27   30      1.47      0.00
   23   27   30      9.02      0.00
   25   27   30      3.12      0.00
   27   27   30     -3.81      0.00
   16   28   30     10.08      0.00
   18   28   30     -8.25      0.00
   20   28   30      8.55      0.00
   22   28   30     -9.73      0.00
   24   28   30      5.29      0.00
   26   28   30      4.45      0.00
   28   28   30     -7.92      0.00
   13   29   30     -3.99      0.00
   15   29   30      3.22      0.00
   17   29   30      1.89      0.00
   19   29   30    -14.77      0.00
   21   29   30     -3.64      0.00
   23   29   30     -0.63      0.00
   25   29   30      3.41      0.00
   27   29   30      1.26      0.00
   29   29   30      3.89      0.00
   12   30   30     -0.51      0.00
   14   30   30     -6.28      0.00
   16   30   30      6.17      0.00
   18   30   30     15.75      0.00
   20   30   30     10.27      0.00
   22   30   30     15.08      0.00
   24   30   30    -12.10      0.00
   26   30   30      6.58      0.00
   28   30   30     -0.70      0.00
   22   23   31     -2.27      0.00
   21   24   31      7.53      0.00
   23   24   31     -7.44      0.00
   18   25   31     -1.51      0.00
   20   25   31     -8.34      0.00
   22   25   31      3.19      0.00
   24   25   31      0.73      0.00
   17   26   31     -0.18      0.00
   19   26   31      5.72      0.00
   21   26   31      0.58      0.00
   23   26   31     -0.85      0.00
   25   26   31      8.82      0.00
   16   27   31    -11.26      0.00
   18   27   31    -10.45      0.00
   20   27   31     11.56      0.00
   22   27   31    -12.51      0.00
   24   27   31     -2.57      0.00
   26   27   31      1.79      0.00
   13   28   31     20.46      0.00
   15   28   31     -2.08      0.00
   17   28   31      0.00      0.00
   19   28   31     11.07      0.00
   21   28   31      0.42      0.00
   23   28   31     -3.30      0.00
   25   28   31      5.14      0.00
   27   28   31     -6.83      0.00
   12   29   31     16.85      0.00
   14   29   31      1.99      0.00
   16   29   31    -10.07      0.00
   18   29   31     -0.30      0.00
   20   29   31     -7.84      0.00
   22   29   31     13.12      0.00
   24   29   31     -3.25      0.00
   26   29   31    -11.13      0.00
    7   30   31    -11.90      0.00
    9   30   31     -8.94      0.00
   11   30   31      4.28      0.00
   13   30   31      7.30      0.00
   15   30   31     -5.52      0.00
   17   30   31     -4.53      0.00
   19   30   31      5.80      0.00
   21   30   31     -2.32      0.00
   23   30   31     -2.90      0.00
   25   30   31      1.14      0.00
    0   31   31     16.44      0.00
    2   31   31     -1.39      0.00
    4   31   31     36.91      0.00
    6   31   31    -23.80      0.00
    8   31   31     13.04      0.00
   10   31   31     22.06      0.00
   12   31   31    -12.83      0.00
   14   31   31      6.95      0.00
   16   31   31      9.58      0.00
   18   31   31    -13.50      0.00
   20   31   31     -1.55      0.00
   22   31   31      6.25      0.00
   24   31   31      9.76      0.00
   21   21   32     14.30      0.00
   22   22   32     13.36      0.00
   19   23   32     -0.99      0.00
   21   23   32     -5.32      0.00
   23   23   32      5.10      0.00
   18   24   32    -10.67      0.00
   20   24   32      1.09      0.00
   22   24   32     -8.81      0.00
   24   24   32      1.07      0.00
   17   25   32      4.38      0.00
   19   25   32      8.40      0.00
   21   25   32      2.97      0.00
   23   25   32      9.94      0.00
   25   25   32     -6.24      0.00
   16   26   32      2.26      0.00
   18   26   32     -8.09      0.00
   20   26   32     -5.58      0.00
   22   26   32      8.39      0.00
   24   26   32     -0.76      0.00
   26   26   32      3.80      0.00
   13   27   32     -6.38      0.00
   15   27   32      0.27      0.00
   17   27   32      8.75      0.00
   19   27   32     10.70      0.00
   21   27   32      1.41      0.00
   23   27   32     -2.96      0.00
   25   27   32      0.57      0.00
   27   27   32     -3.21      0.00
   10   28   32      9.52      0.00
   12   28   32      8.62      0.00
   14   28   32     -4.31      0.00
   16   28   32     -8.13      0.00
   18   28   32     -2.83      0.00
   20   28   32     -7.62      0.00
   22   28   32     -8.19      0.00
   24   28   32      6.37      0.00
   26   28   32     -6.45      0.00
    7   29   32      7.37      0.00
    9   29   32     22.11      0.00
   11   29   32     -1.17      0.00
   13   29   32    -14.88      0.00
   15   29   32     -1.81      0.00
   17   29   32      2.55      0.00
   19   29   32      9.56      0.00
   21   29   32      1.74      0.00
   23   29   32      7.55      0.00
   25   29   32      3.20      0.00
    0   30   32     58.29      0.00
    2   30   32    -36.33      0.00
    4   30   32      5.20      0.00
    6   30   32     11.38      0.00
    8   30   32    -26.16      0.00
   10   30   32      8.39      0.00
   12   30   32     11.43      0.00
   14   30   32     -5.81      0.00
   16   30   32     -0.44      0.00
   18   30   32     12.87      0.00
   20   30   32     -9.48      0.00
   22   30   32     -1.47      0.00
   24   30   32      0.90      0.00
    1   31   32     10.40      0.00
    3   31   32      2.02      0.00
    5   31   32    -13.94      0.00
    7   31   32      2.55      0.00
    9   31   32      0.36      0.00
   11   31   32      6.83      0.00
   13   31   32     -1.13      0.00
   15   31   32      0.53      0.00
   17   31   32      4.95      0.00
   19   31   32     -1.80      0.00
   21   31   32      1.04      0.00
   23   31   32    -11.33      0.00
    0   32   32    -42.98      0.00
    2   32   32      0.88      0.00
    4   32   32     -6.67      0.00
    6   32   32     17.71      0.00
    8   32   32    -11.59      0.00
   10   32   32    -18.47      0.00
   12   32   32     -2.60      0.00
   14   32   32      4.10      0.00
   16   32   32     -8.70      0.00
   18   32   32      1.98      0.00
   20   32   32     -5.27      0.00
   22   32   32     11.21      0.00
   20   21   33     10.99      0.00
   19   22   33      7.13      0.00
   21   22   33     -1.88      0.00
   18   23   33     -2.58      0.00
   20   23   33     -3.87      0.00
   22   23   33      3.86      0.00
   17   24   33      1.97      0.00
   19   24   33      5.16      0.00
   21   24   33     -8.96      0.00
   23   24   33     -2.13      0.00
   14   25   33      9.16      0.00
   16   25   33     -2.10      0.00
   18   25   33     -3.41      0.00
   20   25   33      9.83      0.00
   22   25   33      0.04      0.00
   24   25   33      3.63      0.00
   13   26   33     11.51      0.00
   15   26   33      2.46      0.00
   17   26   33     -1.10      0.00
   19   26   33     -2.72      0.00
   21   26   33      1.85      0.00
   23   26   33      0.71      0.00
   25   26   33     -9.54      0.00
   10   27   33      2.04      0.00
   12   27   33     14.94      0.00
   14   27   33     -9.25      0.00
   16   27   33     -2.29      0.00
   18   27   33      3.67      0.00
   20   27   33     -4.44      0.00
   22   27   33      1.92      0.00
   24   27   33    -10.01      0.00
   26   27   33     -1.70      0.00
    7   28   33     -3.83      0.00
    9   28   33    -16.70      0.00
   11   28   33     17.80      0.00
   13   28   33      1.22      0.00
   15   28   33      7.09      0.00
   17   28   33     -6.34      0.00
   19   28   33     -7.91      0.00
   21   28   33      6.07      0.00
   23   28   33     -4.96      0.00
   25   28   33     -3.36      0.00
    0   29   33      2.04      0.00
    2   29   33    -11.99      0.00
    4   29   33     12.19      0.00
    6   29   33     -3.08      0.00
    8   29   33     -1.63      0.00
   10   29   33     -1.19      0.00
   12   29   33     -7.99      0.00
   14   29   33     -7.80      0.00
   16   29   33      3.78      0.00
   18   29   33      2.12      0.00
   20   29   33     -4.30      0.00
   22   29   33      8.96      0.00
   24   29   33     -3.28      0.00
    1   30   33    -12.80      0.00
    3   30   33    -10.75      0.00
    5   30   33     -9.23      0.00
    7   30   33      2.76      0.00
    9   30   33     -1.29      0.00
   11   30   33    -20.10      0.00
   13   30   33      3.81      0.00
   15   30   33     -2.33      0.00
   17   30   33    -10.56      0.00
   19   30   33      1.49      0.00
   21   30   33      2.00      0.00
   23   30   33     -1.80      0.00
    0   31   33     32.96      0.00
    2   31   33    -20.08      0.00
    4   31   33      9.48      0.00
    6   31   33    -13.25      0.00
    8   31   33     24.72      0.00
   10   31   33     -6.38      0.00
   12   31   33     -7.63      0.00
   14   31   33      9.17      0.00
   16   31   33      6.74      0.00
   18   31   33     -2.14      0.00
   20   31   33      2.89      0.00
   22   31   33     -5.89      0.00
    1   32   33      5.20      0.00
    3   32   33      5.14      0.00
    5   32   33      2.94      0.00
    7   32   33     -4.84      0.00
    9   32   33      1.31      0.00
   11   32   33     -2.36      0.00
   13   32   33      5.22      0.00
   15   32   33     -1.63      0.00
   17   32   33      0.69      0.00
   19   32   33      1.86      0.00
   21   32   33      1.10      0.00
    0   33   33      0.22      0.00
    2   33   33     10.56      0.00
    4   33   33    -19.54      0.00
    6   33   33     11.54      0.00
    8   33   33     -6.66      0.00
   10   33   33      1.64      0.00
   12   33   33      1.90      0.00
   14   33   33      2.39      0.00
   16   33   33      0.61      0.00
   18   33   33     -1.84      0.00
   20   33   33      2.84      0.00
   20   20   34     -7.81      0.00
   19   21   34    -18.71      0.00
   21   21   34     -0.59      0.00
   18   22   34     -1.77      0.00
   20   22   34     14.45      0.00
   22   22   34      2.93      0.00
   15   23   34    -10.13      0.00
   17   23   34     -3.90      0.00
   19   23   34      1.60      0.00
   21   23   34      6.28      0.00
   23   23   34      1.59      0.00
   14   24   34     18.58      0.00
   16   24   34      7.09      0.00
   18   24   34      0.97      0.00
   20   24   34    -11.92      0.00
   22   24   34      1.78      0.00
   24   24   34     -7.21      0.00
   13   25   34    -23.41      0.00
   15   25   34      5.63      0.00
   17   25   34     -4.15      0.00
   19   25   34     -2.26      0.00
   21   25   34      9.11      0.00
   23   25   34     -5.74      0.00
   25   25   34     13.28      0.00
   10   26   34      2.25      0.00
   12   26   34     -2.21      0.00
   14   26   34      0.89      0.00
   16   26   34    -11.06      0.00
   18   26   34      6.18      0.00
   20   26   34     -7.69      0.00
   22   26   34     -0.20      0.00
   24   26   34      0.41      0.00
   26   26   34      0.51      0.00
    5   27   34      4.30      0.00
    7   27   34     -7.91      0.00
    9   27   34     13.50      0.00
   11   27   34     -3.32      0.00
   13   27   34      8.49      0.00
   15   27   34     12.02      0.00
   17   27   34      3.92      0.00
   19   27   34      0.92      0.00
   21   27   34      2.15      0.00
   23   27   34     -2.23      0.00
   25   27   34     11.32      0.00
    0   28   34     23.01      0.00
    2   28   34    -15.10      0.00
    4   28   34    -10.13      0.00
    6   28   34      8.22      0.00
    8   28   34      1.68      0.00
   10   28   34    -10.26      0.00
   12   28   34     -3.71      0.00
   14   28   34     -5.01      0.00
   16   28   34     -1.42      0.00
   18   28   34      3.91      0.00
   20   28   34     -3.54      0.00
   22   28   34     -4.16      0.00
   24   28   34      5.71      0.00
    1   29   34      0.72      0.00
    3   29   34      3.79      0.00
    5   29   34      8.31      0.00
    7   29   34     -2.16      0.00
    9   29   34      3.96      0.00
   11   29   34      7.34      0.00
   13   29   34      1.66      0.00
   15   29   34      6.67      0.00
   17   29   34      3.42      0.00
   19   29   34      8.40      0.00
   21   29   34      6.74      0.00
   23   29   34     -0.47      0.00
    0   30   34     24.47      0.00
    2   30   34     -6.95      0.00
    4   30   34     19.37      0.00
    6   30   34     -9.04      0.00
    8   30   34      5.42      0.00
   10   30   34     14.61      0.00
   12   30   34      3.48      0.00
   14   30   34     -7.03      0.00
   16   30   34      3.34      0.00
   18   30   34     -8.95      0.00
   20   30   34      4.32      0.00
   22   30   34    -13.56      0.00
    1   31   34     -8.26      0.00
    3   31   34     -0.43      0.00
    5   31   34     -3.06      0.00
    7   31   34      1.56      0.00
    9   31   34     -6.87      0.00
   11   31   34      2.45      0.00
   13   31   34      0.22      0.00
   15   31   34     -6.97      0.00
   17   31   34      7.76      0.00
   19   31   34     -1.97      0.00
   21   31   34      5.78      0.00
    0   32   34    -23.81      0.00
    2   32   34     15.78      0.00
    4   32   34     10.94      0.00
    6   32   34    -19.60      0.00
    8   32   34      7.01      0.00
   10   32   34     -2.87      0.00
   12   32   34      2.92      0.00
[truncated: 55,924 more chars]
