# Supplementary material for: Dynamic three-dimensional structures of a metal–organic framework captured with femtosecond serial crystallography
Source: Nat Chem. 2024 Mar 25;16(5):693–9. doi: 10.1038/s41557-024-01460-w (PMC11087265; doi:10.1038/s41557-024-01460-w)
Supplement: Supplementary file 19 — Crystallographic structure factors for PCN–224(Fe)–CO at 2.85 ps; CCDC reference number 2308201. [file 41557_2024_1460_MOESM19_ESM.cif]

 
data_time2d85
# start Validation Reply Form
_vrf_THETM01_time2d85
;
PROBLEM: The value of sine(theta_max)/wavelength is less than 0.575
RESPONSE: To prevent the intensities of the Bragg spots in the 
low-resolution region from exceeding the detector's saturation limit, 
the X-ray flux had to be limited. Consequently, the intensity of the 
Bragg spots in the high-resolution region was insufficient for detection, 
resulting in the limited resolution.
;
# end Validation Reply Form

_audit_creation_method            'SHELXL-2018/3'
_shelx_SHELXL_version_number      '2018/3'
_chemical_name_systematic         ?
_chemical_name_common             ?
_chemical_melting_point           ?
_chemical_formula_moiety          'C147 H72 Fe3 N12 O67 Zr12' 
_chemical_formula_sum
 'C147 H72 Fe3 N12 O67 Zr12' 
_chemical_formula_weight          4340.35

loop_
 _atom_type_symbol
 _atom_type_description
 _atom_type_scat_dispersion_real
 _atom_type_scat_dispersion_imag
 _atom_type_scat_source
 'C'  'C'   0.0051   0.0024
 'International Tables Vol C Tables 4.2.6.8 and 6.1.1.4'
 'H'  'H'   0.0000   0.0000
 'International Tables Vol C Tables 4.2.6.8 and 6.1.1.4'
 'N'  'N'   0.0096   0.0048
 'International Tables Vol C Tables 4.2.6.8 and 6.1.1.4'
 'O'  'O'   0.0160   0.0088
 'International Tables Vol C Tables 4.2.6.8 and 6.1.1.4'
 'Fe'  'Fe'   0.3561   1.1184
 'International Tables Vol C Tables 4.2.6.8 and 6.1.1.4'
 'Zr'  'Zr'  -1.4549   0.7529
 'International Tables Vol C Tables 4.2.6.8 and 6.1.1.4'
 
_space_group_crystal_system       cubic
_space_group_IT_number            229
_space_group_name_H-M_alt         'I m -3 m'
_space_group_name_Hall            '-I 4 2 3'
 
_shelx_space_group_comment
;
The symmetry employed for this shelxl refinement is uniquely defined
by the following loop, which should always be used as a source of
symmetry information in preference to the above space-group names.
They are only intended as comments.
;
 
loop_
 _space_group_symop_operation_xyz
 'x, y, z'
 '-x, -y, z'
 '-x, y, -z'
 'x, -y, -z'
 'z, x, y'
 'z, -x, -y'
 '-z, -x, y'
 '-z, x, -y'
 'y, z, x'
 '-y, z, -x'
 'y, -z, -x'
 '-y, -z, x'
 'y, x, -z'
 '-y, -x, -z'
 'y, -x, z'
 '-y, x, z'
 'x, z, -y'
 '-x, z, y'
 '-x, -z, -y'
 'x, -z, y'
 'z, y, -x'
 'z, -y, x'
 '-z, y, x'
 '-z, -y, -x'
 'x+1/2, y+1/2, z+1/2'
 '-x+1/2, -y+1/2, z+1/2'
 '-x+1/2, y+1/2, -z+1/2'
 'x+1/2, -y+1/2, -z+1/2'
 'z+1/2, x+1/2, y+1/2'
 'z+1/2, -x+1/2, -y+1/2'
 '-z+1/2, -x+1/2, y+1/2'
 '-z+1/2, x+1/2, -y+1/2'
 'y+1/2, z+1/2, x+1/2'
 '-y+1/2, z+1/2, -x+1/2'
 'y+1/2, -z+1/2, -x+1/2'
 '-y+1/2, -z+1/2, x+1/2'
 'y+1/2, x+1/2, -z+1/2'
 '-y+1/2, -x+1/2, -z+1/2'
 'y+1/2, -x+1/2, z+1/2'
 '-y+1/2, x+1/2, z+1/2'
 'x+1/2, z+1/2, -y+1/2'
 '-x+1/2, z+1/2, y+1/2'
 '-x+1/2, -z+1/2, -y+1/2'
 'x+1/2, -z+1/2, y+1/2'
 'z+1/2, y+1/2, -x+1/2'
 'z+1/2, -y+1/2, x+1/2'
 '-z+1/2, y+1/2, x+1/2'
 '-z+1/2, -y+1/2, -x+1/2'
 '-x, -y, -z'
 'x, y, -z'
 'x, -y, z'
 '-x, y, z'
 '-z, -x, -y'
 '-z, x, y'
 'z, x, -y'
 'z, -x, y'
 '-y, -z, -x'
 'y, -z, x'
 '-y, z, x'
 'y, z, -x'
 '-y, -x, z'
 'y, x, z'
 '-y, x, -z'
 'y, -x, -z'
 '-x, -z, y'
 'x, -z, -y'
 'x, z, y'
 '-x, z, -y'
 '-z, -y, x'
 '-z, y, -x'
 'z, -y, -x'
 'z, y, x'
 '-x+1/2, -y+1/2, -z+1/2'
 'x+1/2, y+1/2, -z+1/2'
 'x+1/2, -y+1/2, z+1/2'
 '-x+1/2, y+1/2, z+1/2'
 '-z+1/2, -x+1/2, -y+1/2'
 '-z+1/2, x+1/2, y+1/2'
 'z+1/2, x+1/2, -y+1/2'
 'z+1/2, -x+1/2, y+1/2'
 '-y+1/2, -z+1/2, -x+1/2'
 'y+1/2, -z+1/2, x+1/2'
 '-y+1/2, z+1/2, x+1/2'
 'y+1/2, z+1/2, -x+1/2'
 '-y+1/2, -x+1/2, z+1/2'
 'y+1/2, x+1/2, z+1/2'
 '-y+1/2, x+1/2, -z+1/2'
 'y+1/2, -x+1/2, -z+1/2'
 '-x+1/2, -z+1/2, y+1/2'
 'x+1/2, -z+1/2, -y+1/2'
 'x+1/2, z+1/2, y+1/2'
 '-x+1/2, z+1/2, -y+1/2'
 '-z+1/2, -y+1/2, x+1/2'
 '-z+1/2, y+1/2, -x+1/2'
 'z+1/2, -y+1/2, -x+1/2'
 'z+1/2, y+1/2, x+1/2'
 
_cell_length_a                    38.890(5)
_cell_length_b                    38.890(5)
_cell_length_c                    38.890(5)
_cell_angle_alpha                 90
_cell_angle_beta                  90
_cell_angle_gamma                 90
_cell_volume                      58818(20)
_cell_formula_units_Z             4
_cell_measurement_temperature     293(2)
_cell_measurement_reflns_used     2278741
_cell_measurement_theta_min       0.87
_cell_measurement_theta_max       27.87
 
_exptl_crystal_description        cubic
_exptl_crystal_colour             black
_exptl_crystal_density_meas       ?
_exptl_crystal_density_method     ?
_exptl_crystal_density_diffrn     0.490          
_exptl_crystal_F_000              8528
_exptl_transmission_factor_min    ?
_exptl_transmission_factor_max    ?
_exptl_crystal_size_max           ?
_exptl_crystal_size_mid           ?
_exptl_crystal_size_min           ?
_exptl_absorpt_coefficient_mu     0.447
_shelx_estimated_absorpt_T_min    ?
_shelx_estimated_absorpt_T_max    ?
_exptl_absorpt_correction_type    ?
_exptl_absorpt_correction_T_min   ?
_exptl_absorpt_correction_T_max   ?
_exptl_absorpt_process_details    ?
_exptl_absorpt_special_details    ?
_diffrn_ambient_temperature       293(2)
_diffrn_radiation_wavelength      0.82656
_diffrn_radiation_type            'synchrotron'
_diffrn_source                    'PAL-XFEL'
_diffrn_measurement_device_type   'SFX measurement MX-225HS'
_diffrn_measurement_method        'Fixed-target system'
_diffrn_detector_area_resol_mean  ?
_diffrn_reflns_number             7256
_diffrn_reflns_av_unetI/netI      0.0897
_diffrn_reflns_av_R_equivalents   0.0817
_diffrn_reflns_limit_h_min        1
_diffrn_reflns_limit_h_max        43
_diffrn_reflns_limit_k_min        0
_diffrn_reflns_limit_k_max        30
_diffrn_reflns_limit_l_min        0
_diffrn_reflns_limit_l_max        30
_diffrn_reflns_theta_min          0.861
_diffrn_reflns_theta_max          27.674
_diffrn_reflns_theta_full         27.674
_diffrn_measured_fraction_theta_max   0.992
_diffrn_measured_fraction_theta_full  0.992
_diffrn_reflns_Laue_measured_fraction_max    0.992
_diffrn_reflns_Laue_measured_fraction_full   0.992
_diffrn_reflns_point_group_measured_fraction_max   0.992
_diffrn_reflns_point_group_measured_fraction_full  0.992
_reflns_number_total              4086
_reflns_number_gt                 2225
_reflns_threshold_expression      'I > 2\s(I)'
_reflns_Friedel_coverage          0.000
_reflns_Friedel_fraction_max      .
_reflns_Friedel_fraction_full     .
 
_reflns_special_details
;
 Reflections were merged by SHELXL according to the crystal
 class for the calculation of statistics and refinement.
 
 Structure factors included contributions from the .fab file.
 
 _reflns_Friedel_fraction is defined as the number of unique
 Friedel pairs measured divided by the number that would be
 possible theoretically, ignoring centric projections and
 systematic absences.
;
 
_computing_data_collection        ?
_computing_cell_refinement        ?
_computing_data_reduction         'CrystFEL (J. Appl. Cryst. 2012) and XPREP (Bruker, 2004)'
_computing_structure_solution     'SHELXT 2018/2 (Sheldrick, 2018)'
_computing_structure_refinement 'SHELXL-2018/3 (Sheldrick, 2018)'
_computing_molecular_graphics     ?
_computing_publication_material   ?
_refine_special_details           ?
_refine_ls_structure_factor_coef  Fsqd
_refine_ls_matrix_type            full
_refine_ls_weighting_scheme       calc
_refine_ls_weighting_details
'w=1/[\s^2^(Fo^2^)+(0.2000P)^2^] where P=(Fo^2^+2Fc^2^)/3'
_atom_sites_solution_primary      ?
_atom_sites_solution_secondary    ?
_atom_sites_solution_hydrogens    geom
_refine_ls_hydrogen_treatment     constr
_refine_ls_extinction_method      'SHELXL-2018/3 (Sheldrick 2018)'
_refine_ls_extinction_coef        0.00017(4)
_refine_ls_extinction_expression
 'Fc^*^=kFc[1+0.001xFc^2^\l^3^/sin(2\q)]^-1/4^'
_refine_ls_number_reflns          4086
_refine_ls_number_parameters      131
_refine_ls_number_restraints      155
_refine_ls_R_factor_all           0.1470
_refine_ls_R_factor_gt            0.1150
_refine_ls_wR_factor_ref          0.3495
_refine_ls_wR_factor_gt           0.3013
_refine_ls_goodness_of_fit_ref    1.110
_refine_ls_restrained_S_all       1.129
_refine_ls_shift/su_max           0.012
_refine_ls_shift/su_mean          0.002
 
loop_
 _atom_site_label
 _atom_site_type_symbol
 _atom_site_fract_x
 _atom_site_fract_y
 _atom_site_fract_z
 _atom_site_U_iso_or_equiv
 _atom_site_adp_type
 _atom_site_occupancy
 _atom_site_site_symmetry_order  
 _atom_site_calc_flag
 _atom_site_refinement_flags_posn
 _atom_site_refinement_flags_adp
 _atom_site_refinement_flags_occupancy
 _atom_site_disorder_assembly
 _atom_site_disorder_group
O3 O 0.71726(16) 0.71726(16) 0.28274(16) 0.103(3) Uani 1 6 d S TU P . .
C6 C 0.66906(18) 0.750000 0.16906(18) 0.172(6) Uani 1 2 d S TU P . .
O5 O 0.67300(15) 0.72147(17) 0.18475(16) 0.174(2) Uani 1 1 d . U . . .
C7 C 0.64109(16) 0.750000 0.14109(16) 0.154(5) Uani 1 2 d S TU P . .
C9 C 0.5970(3) 0.7190(4) 0.1081(3) 0.204(5) Uani 1 1 d . U . . .
H9 H 0.585545 0.698432 0.104024 0.244 Uiso 1 1 calc R U . . .
C8 C 0.6239(2) 0.7226(4) 0.1340(2) 0.189(4) Uani 1 1 d . U . . .
H8 H 0.629124 0.703048 0.146743 0.227 Uiso 1 1 calc R U . . .
C10 C 0.5896(2) 0.750000 0.0896(2) 0.184(6) Uani 1 2 d S TU P . .
C11 C 0.56319(16) 0.750000 0.06319(16) 0.190(6) Uani 1 2 d S TU P . .
C12 C 0.57349(16) 0.7491(3) 0.02833(14) 0.194(5) Uani 1 1 d . U . . .
C13 C 0.60855(17) 0.7476(4) 0.01822(18) 0.239(6) Uani 1 1 d . U . . .
H13 H 0.627634 0.746733 0.032602 0.287 Uiso 1 1 calc R U . . .
N14 N 0.5510(2) 0.7485(4) 0.000000 0.200(6) Uani 1 2 d S TU P . .
Fe15 Fe 0.500000 0.76648(16) 0.000000 0.153(3) Uani 0.5 4 d DS TU P . .
C16 C 0.500000 0.8098(5) 0.000000 0.156(10) Uani 0.5 4 d DS TU P . .
O17 O 0.500000 0.8359(6) 0.000000 0.177(9) Uani 0.5 4 d DS TU P . .
Zr1 Zr 0.7146(2) 0.7146(2) 0.2203(3) 0.114(3) Uani 0.393(18) 2 d S TU P . 1
O7 O 0.7104(5) 0.6600(4) 0.2433(5) 0.137(6) Uani 0.393(18) 1 d . U P . 1
O1 O 0.7113(5) 0.7648(4) 0.2352(4) 0.103(6) Uani 0.393(18) 2 d S TU P . 1
Zr2 Zr 0.7024(2) 0.7024(2) 0.2331(2) 0.135(2) Uani 0.607(18) 2 d S TU P . 2
O8 O 0.6927(6) 0.6488(5) 0.2546(5) 0.222(7) Uani 0.607(18) 1 d . U P . 2
O2 O 0.6842(5) 0.7535(3) 0.2465(3) 0.146(6) Uani 0.607(18) 2 d S TU P . 2
 
loop_
 _atom_site_aniso_label
 _atom_site_aniso_U_11
 _atom_site_aniso_U_22
 _atom_site_aniso_U_33
 _atom_site_aniso_U_23
 _atom_site_aniso_U_13
 _atom_site_aniso_U_12
O3 0.103(3) 0.103(3) 0.103(3) -0.026(3) -0.026(3) 0.026(3)
C6 0.150(6) 0.216(12) 0.150(6) -0.105(7) -0.071(7) 0.105(7)
O5 0.166(4) 0.183(5) 0.174(4) -0.076(4) -0.088(4) 0.082(4)
C7 0.109(4) 0.244(13) 0.109(4) -0.063(6) -0.059(6) 0.063(6)
C9 0.126(6) 0.334(15) 0.151(7) -0.043(9) -0.040(6) 0.001(8)
C8 0.128(5) 0.324(13) 0.117(5) -0.038(7) -0.071(5) 0.023(7)
C10 0.081(4) 0.39(2) 0.081(4) 0.003(6) -0.001(5) -0.003(6)
C11 0.071(3) 0.427(19) 0.071(3) -0.002(5) 0.000(4) 0.002(5)
C12 0.078(4) 0.444(15) 0.060(3) 0.006(5) -0.017(3) 0.011(5)
C13 0.068(4) 0.57(2) 0.079(3) 0.000(7) 0.004(3) -0.008(7)
N14 0.079(4) 0.433(18) 0.087(5) 0.000 0.000 0.007(6)
Fe15 0.0704(19) 0.315(10) 0.0726(19) 0.000 0.000 0.000
C16 0.074(14) 0.32(3) 0.075(14) 0.000 0.000 0.000
O17 0.102(13) 0.32(3) 0.103(13) 0.000 0.000 0.000
Zr1 0.117(3) 0.117(3) 0.108(3) -0.046(2) -0.046(2) 0.042(3)
O7 0.169(12) 0.094(8) 0.149(10) -0.042(7) -0.034(9) 0.034(8)
O1 0.118(15) 0.096(7) 0.096(7) 0.001(9) -0.027(7) 0.027(7)
Zr2 0.139(2) 0.139(2) 0.128(3) -0.063(2) -0.063(2) 0.061(3)
O8 0.263(15) 0.147(9) 0.257(14) -0.055(8) 0.036(11) 0.007(10)
O2 0.156(13) 0.140(6) 0.140(6) -0.044(7) -0.043(8) 0.043(8)
 
_geom_special_details
;
 All esds (except the esd in the dihedral angle between two l.s. planes)
 are estimated using the full covariance matrix.  The cell esds are taken
 into account individually in the estimation of esds in distances, angles
 and torsion angles; correlations between esds in cell parameters are only
 used when they are defined by crystal symmetry.  An approximate (isotropic)
 treatment of cell esds is used for estimating esds involving l.s. planes.
;
 
loop_
 _geom_bond_atom_site_label_1
 _geom_bond_atom_site_label_2
 _geom_bond_distance
 _geom_bond_site_symmetry_2
 _geom_bond_publ_flag
O3 Zr2 2.099(5) . ?
O3 Zr2 2.099(5) 11_566 ?
O3 Zr2 2.099(5) 8_656 ?
O3 Zr1 2.431(11) 8_656 ?
O3 Zr1 2.431(11) 11_566 ?
O3 Zr1 2.431(11) . ?
C6 O5 1.275(7) . ?
C6 O5 1.276(7) 46_564 ?
C6 C7 1.538(14) . ?
O5 Zr1 2.145(6) . ?
O5 Zr2 2.320(8) . ?
C7 C8 1.289(12) 46_564 ?
C7 C8 1.289(12) . ?
C9 C10 1.431(14) . ?
C9 C8 1.458(11) . ?
C10 C11 1.455(15) . ?
C11 C12 1.414(7) . ?
C11 C12 1.414(7) 46_564 ?
C12 N14 1.406(7) . ?
C12 C13 1.420(9) . ?
C13 C13 1.417(14) 50 ?
N14 Fe15 2.068(9) 93_564 ?
N14 Fe15 2.104(9) . ?
Fe15 Fe15 1.282(12) 93_564 ?
Fe15 C16 1.685(19) . ?
C16 O17 1.016(19) . ?
Zr1 O1 1.19(3) 83_654 ?
Zr1 O1 2.040(12) . ?
Zr1 O1 2.040(12) 8_656 ?
Zr1 O7 2.307(18) . ?
Zr1 O7 2.307(18) 62 ?
Zr1 Zr1 2.78(2) 80_564 ?
Zr1 Zr1 2.78(2) 83_654 ?
Zr1 Zr1 3.580(8) 11_566 ?
Zr1 Zr1 3.580(8) 8_656 ?
O1 O1 1.75(2) 80_564 ?
O1 O1 1.75(2) 83_654 ?
Zr2 O2 2.175(8) . ?
Zr2 O2 2.176(8) 8_656 ?
Zr2 O8 2.277(18) 62 ?
Zr2 O8 2.277(18) . ?
Zr2 Zr2 3.552(6) 8_656 ?
Zr2 Zr2 3.552(6) 11_566 ?
 
loop_
 _geom_angle_atom_site_label_1
 _geom_angle_atom_site_label_2
 _geom_angle_atom_site_label_3
 _geom_angle
 _geom_angle_site_symmetry_1
 _geom_angle_site_symmetry_3
 _geom_angle_publ_flag
Zr2 O3 Zr2 115.6(3) . 11_566 ?
Zr2 O3 Zr2 115.6(3) . 8_656 ?
Zr2 O3 Zr2 115.6(3) 11_566 8_656 ?
Zr2 O3 Zr1 107.7(5) . 8_656 ?
Zr2 O3 Zr1 107.7(5) 11_566 8_656 ?
Zr2 O3 Zr1 19.49(18) 8_656 8_656 ?
Zr2 O3 Zr1 107.7(5) . 11_566 ?
Zr2 O3 Zr1 19.49(18) 11_566 11_566 ?
Zr2 O3 Zr1 107.7(5) 8_656 11_566 ?
Zr1 O3 Zr1 94.9(5) 8_656 11_566 ?
Zr1 O3 Zr1 94.8(5) 8_656 . ?
Zr1 O3 Zr1 94.8(5) 11_566 . ?
O5 C6 O5 129.9(10) . 46_564 ?
O5 C6 C7 115.0(5) . . ?
O5 C6 C7 115.1(5) 46_564 . ?
C6 O5 Zr1 120.6(7) . . ?
C6 O5 Zr2 136.5(6) . . ?
C8 C7 C8 117.5(11) 46_564 . ?
C8 C7 C6 121.2(6) 46_564 . ?
C8 C7 C6 121.2(6) . . ?
C10 C9 C8 114.2(13) . . ?
C7 C8 C9 126.8(12) . . ?
C9 C10 C9 120.5(13) 46_564 . ?
C9 C10 C11 119.7(6) 46_564 . ?
C9 C10 C11 119.7(6) . . ?
C12 C11 C12 122.9(8) . 46_564 ?
C12 C11 C10 118.5(4) . . ?
C12 C11 C10 118.5(4) 46_564 . ?
N14 C12 C11 125.1(6) . . ?
N14 C12 C13 112.3(5) . . ?
C11 C12 C13 122.6(6) . . ?
C13 C13 C12 106.1(4) 50 . ?
C12 N14 C12 103.2(7) 50 . ?
C12 N14 Fe15 126.9(5) 50 93_564 ?
C12 N14 Fe15 126.9(5) . 93_564 ?
C12 N14 Fe15 125.5(5) 50 . ?
C12 N14 Fe15 125.5(5) . . ?
Fe15 N14 Fe15 35.8(3) 93_564 . ?
Fe15 Fe15 C16 180.0 93_564 . ?
Fe15 Fe15 N14 73.7(4) 93_564 95_565 ?
C16 Fe15 N14 106.3(4) . 95_565 ?
Fe15 Fe15 N14 73.7(4) 93_564 93_564 ?
C16 Fe15 N14 106.3(4) . 93_564 ?
N14 Fe15 N14 147.3(9) 95_565 93_564 ?
Fe15 Fe15 N14 70.6(4) 93_564 . ?
C16 Fe15 N14 109.4(4) . . ?
N14 Fe15 N14 84.63(11) 95_565 . ?
N14 Fe15 N14 84.63(11) 93_564 . ?
Fe15 Fe15 N14 70.6(4) 93_564 3_655 ?
C16 Fe15 N14 109.4(4) . 3_655 ?
N14 Fe15 N14 84.63(11) 95_565 3_655 ?
N14 Fe15 N14 84.63(11) 93_564 3_655 ?
N14 Fe15 N14 141.2(8) . 3_655 ?
O17 C16 Fe15 180.0 . . ?
O1 Zr1 O1 58.7(11) 83_654 . ?
O1 Zr1 O1 58.7(11) 83_654 8_656 ?
O1 Zr1 O1 92.2(10) . 8_656 ?
O1 Zr1 O5 103.5(10) 83_654 62 ?
O1 Zr1 O5 155.8(10) . 62 ?
O1 Zr1 O5 90.9(5) 8_656 62 ?
O1 Zr1 O5 103.5(10) 83_654 . ?
O1 Zr1 O5 90.9(5) . . ?
O1 Zr1 O5 155.8(10) 8_656 . ?
O5 Zr1 O5 76.8(3) 62 . ?
O1 Zr1 O7 141.6(5) 83_654 . ?
O1 Zr1 O7 139.9(9) . . ?
O1 Zr1 O7 84.3(8) 8_656 . ?
O5 Zr1 O7 64.3(6) 62 . ?
O5 Zr1 O7 108.2(6) . . ?
O1 Zr1 O7 141.6(5) 83_654 62 ?
O1 Zr1 O7 84.3(8) . 62 ?
O1 Zr1 O7 139.9(9) 8_656 62 ?
O5 Zr1 O7 108.2(6) 62 62 ?
O5 Zr1 O7 64.3(6) . 62 ?
O7 Zr1 O7 73.7(9) . 62 ?
O1 Zr1 O3 103.7(9) 83_654 . ?
O1 Zr1 O3 71.2(6) . . ?
O1 Zr1 O3 71.2(6) 8_656 . ?
O5 Zr1 O3 132.2(5) 62 . ?
O5 Zr1 O3 132.2(5) . . ?
O7 Zr1 O3 69.9(5) . . ?
O7 Zr1 O3 69.9(5) 62 . ?
O1 Zr1 Zr1 41.4(4) 83_654 80_564 ?
O1 Zr1 Zr1 22.7(7) . 80_564 ?
O1 Zr1 Zr1 90.4(7) 8_656 80_564 ?
O5 Zr1 Zr1 133.3(8) 62 80_564 ?
O5 Zr1 Zr1 83.4(3) . 80_564 ?
O7 Zr1 Zr1 161.9(5) . 80_564 ?
O7 Zr1 Zr1 100.1(6) 62 80_564 ?
O3 Zr1 Zr1 92.0(2) . 80_564 ?
O1 Zr1 Zr1 41.4(4) 83_654 83_654 ?
O1 Zr1 Zr1 90.4(7) . 83_654 ?
O1 Zr1 Zr1 22.7(7) 8_656 83_654 ?
O5 Zr1 Zr1 83.4(3) 62 83_654 ?
O5 Zr1 Zr1 133.3(8) . 83_654 ?
O7 Zr1 Zr1 100.1(6) . 83_654 ?
O7 Zr1 Zr1 161.9(5) 62 83_654 ?
O3 Zr1 Zr1 92.0(2) . 83_654 ?
Zr1 Zr1 Zr1 80.3(7) 80_564 83_654 ?
O1 Zr1 Zr1 74.4(8) 83_654 11_566 ?
O1 Zr1 Zr1 28.7(6) . 11_566 ?
O1 Zr1 Zr1 81.0(4) 8_656 11_566 ?
O5 Zr1 Zr1 171.55(16) 62 11_566 ?
O5 Zr1 Zr1 111.58(16) . 11_566 ?
O7 Zr1 Zr1 112.1(4) . 11_566 ?
O7 Zr1 Zr1 77.1(4) 62 11_566 ?
O3 Zr1 Zr1 42.6(3) . 11_566 ?
Zr1 Zr1 Zr1 49.8(4) 80_564 11_566 ?
Zr1 Zr1 Zr1 89.999(2) 83_654 11_566 ?
O1 Zr1 Zr1 74.4(8) 83_654 8_656 ?
O1 Zr1 Zr1 81.0(4) . 8_656 ?
O1 Zr1 Zr1 28.7(6) 8_656 8_656 ?
O5 Zr1 Zr1 111.57(16) 62 8_656 ?
O5 Zr1 Zr1 171.56(16) . 8_656 ?
O7 Zr1 Zr1 77.1(4) . 8_656 ?
O7 Zr1 Zr1 112.1(4) 62 8_656 ?
O3 Zr1 Zr1 42.6(3) . 8_656 ?
Zr1 Zr1 Zr1 89.999(2) 80_564 8_656 ?
Zr1 Zr1 Zr1 49.8(4) 83_654 8_656 ?
Zr1 Zr1 Zr1 59.999(1) 11_566 8_656 ?
Zr1 O1 O1 86(2) 80_564 80_564 ?
Zr1 O1 O1 86(2) 80_564 83_654 ?
O1 O1 O1 114.6(13) 80_564 83_654 ?
Zr1 O1 Zr1 115.8(8) 80_564 11_566 ?
O1 O1 Zr1 35.6(11) 80_564 11_566 ?
O1 O1 Zr1 131.6(6) 83_654 11_566 ?
Zr1 O1 Zr1 115.8(8) 80_564 . ?
O1 O1 Zr1 131.6(6) 80_564 . ?
O1 O1 Zr1 35.6(11) 83_654 . ?
Zr1 O1 Zr1 122.7(12) 11_566 . ?
O3 Zr2 O2 67.4(3) . . ?
O3 Zr2 O2 67.4(3) . 8_656 ?
O2 Zr2 O2 122.5(8) . 8_656 ?
O3 Zr2 O8 87.7(7) . 62 ?
O2 Zr2 O8 76.4(8) . 62 ?
O2 Zr2 O8 134.0(7) 8_656 62 ?
O3 Zr2 O8 87.7(7) . . ?
O2 Zr2 O8 134.0(7) . . ?
O2 Zr2 O8 76.4(8) 8_656 . ?
O8 Zr2 O8 64.0(10) 62 . ?
O3 Zr2 O5 142.4(2) . 62 ?
O3 Zr2 O5 142.4(2) . . ?
O2 Zr2 O5 75.0(3) . . ?
O2 Zr2 O5 138.5(6) 8_656 . ?
O8 Zr2 O5 84.3(6) 62 . ?
O8 Zr2 O5 120.6(6) . . ?
O5 Zr2 O5 70.1(3) 62 . ?
O3 Zr2 Zr2 32.19(17) . 8_656 ?
O2 Zr2 Zr2 93.5(3) . 8_656 ?
O2 Zr2 Zr2 35.3(3) 8_656 8_656 ?
O8 Zr2 Zr2 112.7(5) 62 8_656 ?
O8 Zr2 Zr2 81.8(6) . 8_656 ?
O5 Zr2 Zr2 110.23(15) 62 8_656 ?
O5 Zr2 Zr2 157.0(4) . 8_656 ?
O3 Zr2 Zr2 32.19(17) . 11_566 ?
O2 Zr2 Zr2 35.3(3) . 11_566 ?
O2 Zr2 Zr2 93.5(3) 8_656 11_566 ?
O8 Zr2 Zr2 81.8(6) 62 11_566 ?
O8 Zr2 Zr2 112.7(5) . 11_566 ?
O5 Zr2 Zr2 157.0(4) 62 11_566 ?
O5 Zr2 Zr2 110.24(15) . 11_566 ?
Zr2 Zr2 Zr2 60.001(1) 8_656 11_566 ?
Zr2 O2 Zr2 109.5(6) . 11_566 ?
 
_refine_diff_density_max    0.789
_refine_diff_density_min   -0.806
_refine_diff_density_rms    0.089

_shelx_res_file
;
TITL shelx_time2d75_a.res in Im-3m
    shelx_time2d75_a_sq.res
    created by SHELXL-2018/3 at 23:04:44 on 19-Dec-2022
REM Old TITL shelx_time2d75 in Im-3m
REM SHELXT solution in Im-3m: R1 0.505, Rweak 0.253, Alpha 0.176
REM <I/s>   0.000 for    0 systematic absences,  Orientation as input
REM Formula found by SHELXT:  C66 N36 O17 Fe3 Zr6
CELL  0.82656  38.8900  38.8900  38.8900   90.000   90.000   90.000
ZERR    4.000   0.0045   0.0045   0.0045    0.000    0.000    0.000
LATT  2
SYMM -X, -Y, Z
SYMM -X, Y, -Z
SYMM X, -Y, -Z
SYMM Z, X, Y
SYMM Z, -X, -Y
SYMM -Z, -X, Y
SYMM -Z, X, -Y
SYMM Y, Z, X
SYMM -Y, Z, -X
SYMM Y, -Z, -X
SYMM -Y, -Z, X
SYMM Y, X, -Z
SYMM -Y, -X, -Z
SYMM Y, -X, Z
SYMM -Y, X, Z
SYMM X, Z, -Y
SYMM -X, Z, Y
SYMM -X, -Z, -Y
SYMM X, -Z, Y
SYMM Z, Y, -X
SYMM Z, -Y, X
SYMM -Z, Y, X
SYMM -Z, -Y, -X
SFAC C H N O FE ZR
DISP $C  0.00511  0.00239 15.74444!source kissel
DISP $H -0.00002  0.00000  0.66615!source kissel
DISP $N  0.00955  0.00480 28.17579!source kissel
DISP $O  0.01604  0.00875 47.81841!source kissel
DISP $Fe  0.35610  1.11842 5271.23871!source kissel
DISP $Zr -1.45491  0.75288 3671.72661!source kissel
UNIT 588 288 48 268 12 48
ACTA
L.S. 5 0  198
BOND
DFIX 1.71 0.02 Fe15 C16
DFIX 1.1 0.02 C16 O17
SIMU 0.05
DELU 0.05
ISOR 0.01 0.02 O7 O8 O5
FMAP 2
PLAN 20
ABIN
LIST 4
WGHT    0.200000
EXTI    0.000166
FVAR       0.07059   0.39309
O3    4    0.717263    0.717263    0.282737    10.16667    0.10334    0.10334 =
         0.10334   -0.02620   -0.02620    0.02620
C6    1    0.669059    0.750000    0.169059    10.50000    0.14983    0.21559 =
         0.14983   -0.10495   -0.07088    0.10495
O5    4    0.673003    0.721472    0.184751    11.00000    0.16583    0.18336 =
         0.17352   -0.07578   -0.08820    0.08155
C7    1    0.641088    0.750000    0.141088    10.50000    0.10907    0.24437 =
         0.10907   -0.06276   -0.05928    0.06276
C9    1    0.596961    0.719036    0.108148    11.00000    0.12646    0.33360 =
         0.15065   -0.04299   -0.04035    0.00109
AFIX  43
H9    2    0.585545    0.698432    0.104024    11.00000   -1.20000
AFIX   0
C8    1    0.623854    0.722595    0.134015    11.00000    0.12788    0.32375 =
         0.11675   -0.03782   -0.07058    0.02296
AFIX  43
H8    2    0.629124    0.703048    0.146743    11.00000   -1.20000
AFIX   0
C10   1    0.589646    0.750000    0.089646    10.50000    0.08122    0.38881 =
         0.08122    0.00332   -0.00061   -0.00332
C11   1    0.563187    0.750000    0.063187    10.50000    0.07145    0.42716 =
         0.07145   -0.00200   -0.00006    0.00200
C12   1    0.573489    0.749081    0.028328    11.00000    0.07762    0.44363 =
         0.06000    0.00573   -0.01687    0.01077
C13   1    0.608546    0.747562    0.018222    11.00000    0.06761    0.57012 =
         0.07897    0.00034    0.00401   -0.00780
AFIX  43
H13   2    0.627634    0.746733    0.032602    11.00000   -1.20000
AFIX   0
N14   3    0.551033    0.748493    0.000000    10.50000    0.07923    0.43328 =
         0.08685    0.00000    0.00000    0.00665
FE15  5    0.500000    0.766480    0.000000    10.12500    0.07040    0.31530 =
         0.07263    0.00000    0.00000    0.00000
C16   1    0.500000    0.809796    0.000000    10.12500    0.07421    0.31860 =
         0.07462    0.00000    0.00000    0.00000
O17   4    0.500000    0.835932    0.000000    10.12500    0.10237    0.32430 =
         0.10315    0.00000    0.00000    0.00000
PART 1
ZR1   6    0.714556    0.714556    0.220344    20.50000    0.11657    0.11657 =
         0.10756   -0.04551   -0.04551    0.04182
O7    4    0.710366    0.660041    0.243320    21.00000    0.16925    0.09408 =
         0.14880   -0.04215   -0.03383    0.03377
O1    4    0.711277    0.764753    0.235247    20.50000    0.11765    0.09599 =
         0.09599    0.00135   -0.02678    0.02678
PART 0
PART 2
ZR2   6    0.702352    0.702352    0.233057   -20.50000    0.13901    0.13901 =
         0.12836   -0.06270   -0.06270    0.06068
O8    4    0.692656    0.648781    0.254616   -21.00000    0.26343    0.14678 =
         0.25674   -0.05513    0.03589    0.00735
O2    4    0.684151    0.753516    0.246484   -20.50000    0.15620    0.14026 =
         0.14026   -0.04410   -0.04288    0.04288
PART 0
HKLF 4


REM  shelx_time2d75_a.res in Im-3m
REM wR2 = 0.3495, GooF = S = 1.110, Restrained GooF = 1.129 for all data
REM R1 = 0.1150 for 2225 Fo > 4sig(Fo) and 0.1470 for all 4086 data
REM 131 parameters refined using 155 restraints

                                             
REM Highest difference peak  0.789,  deepest hole -0.806,  1-sigma level  0.089
Q1    1   0.5000  0.8228  0.0000  10.25000  0.05    0.71
Q2    1   0.7363  0.6463  0.2637  10.50000  0.05    0.59
Q3    1   0.7000  0.7000  0.2699  10.50000  0.05    0.50
Q4    1   0.7029  0.6478  0.2548  11.00000  0.05    0.43
Q5    1   0.7303  0.6904  0.3096  10.50000  0.05    0.41
Q6    1   0.6692  0.7560  0.2440  10.50000  0.05    0.37
Q7    1   0.7037  0.6343  0.2427  11.00000  0.05    0.34
Q8    1   0.7077  0.7077  0.3229  10.50000  0.05    0.34
Q9    1   0.6842  0.6538  0.2370  11.00000  0.05    0.33
Q10   1   0.6995  0.7500  0.1995  10.50000  0.05    0.33
Q11   1   0.7342  0.7060  0.2023  11.00000  0.05    0.33
Q12   1   0.6097  0.7418  0.0000  10.50000  0.05    0.33
Q13   1   0.5873  0.7255  0.0244  11.00000  0.05    0.32
Q14   1   0.5529  0.7834  0.0222  11.00000  0.05    0.31
Q15   1   0.6103  0.7689  0.0000  10.50000  0.05    0.30
Q16   1   0.6075  0.7332  0.0000  10.50000  0.05    0.30
Q17   1   0.6897  0.6604  0.2199  11.00000  0.05    0.29
Q18   1   0.6870  0.6583  0.2281  11.00000  0.05    0.29
Q19   1   0.6319  0.7310  0.1003  11.00000  0.05    0.29
Q20   1   0.6130  0.7509  0.0000  10.50000  0.05    0.28
;
_shelx_res_checksum    4571

_shelx_hkl_file
;
   1   1   0 -102.89   88.09
   2   0   0 6719.31  232.71
   2   1   1 2136.33   71.40
   2   2   0 6778.81  183.00
   2   2   2 9999.00  712.60
   3   1   0  454.37   26.05
   3   1   2  314.67   49.46
   3   2   1  289.13   28.92
   3   3   0  112.96   36.07
   3   3   2  270.37   31.59
   4   0   0 9177.24  296.74
   4   1   1  590.22   36.29
   4   1   3   75.96    5.27
   4   2   0 1606.10   69.63
   4   2   2 1966.11  144.33
   4   3   1   88.09    9.32
   4   3   3  -63.33   19.19
   4   4   0  832.17   90.74
   4   4   2  294.50   48.28
   4   4   4 3340.84  402.49
   5   1   0   27.03   14.25
   5   1   2  -67.08    4.21
   5   1   4  500.34   15.17
   5   2   1  -54.34    6.77
   5   2   3  237.41   10.94
   5   3   0 -164.40   22.09
   5   3   2  247.55   12.57
   5   3   4  -51.40   16.38
   5   4   1  503.26   11.95
   5   4   3  -71.64   11.51
   5   5   0  392.68   47.18
   5   5   2  578.95   39.20
   5   5   4   48.33    7.38
   6   0   0 4522.72  278.49
   6   1   1 1082.87   38.15
   6   1   3 -132.20    7.23
   6   1   5  303.84   13.07
   6   2   0  538.11   10.03
   6   2   2  622.18   47.44
   6   2   4  282.23   19.02
   6   3   1 -123.72    7.62
   6   3   3   17.36    3.51
   6   3   5  320.99   45.76
   6   4   0   41.59   14.94
   6   4   2  279.56   19.09
   6   4   4  191.05   16.28
   6   5   1  314.97   13.67
   6   5   3  287.29   36.90
   6   5   5  424.48   30.98
   6   6   0  766.62   69.92
   6   6   2  153.26   16.18
   6   6   4 1421.07  110.06
   6   6   6  935.57  128.61
   7   1   0  -69.61    4.84
   7   1   2   31.61    3.57
   7   1   4    9.30    3.60
   7   1   6  -46.51    4.37
   7   2   1   32.86    2.90
   7   2   3   54.08    3.58
   7   2   5  269.08   23.65
   7   3   0  113.20   17.57
   7   3   2   60.12    4.26
   7   3   4  228.79   34.97
   7   3   6 1060.27   39.61
   7   4   1    4.39    3.87
   7   4   3  168.66   11.33
   7   4   5  341.85   12.17
   7   5   0  363.35   14.60
   7   5   2  312.95   34.62
   7   5   4  345.37   12.32
   7   5   6  223.65   29.04
   7   6   1  -46.39    4.20
   7   6   3 1017.28   57.19
   7   6   5  207.56   24.13
   7   7   0 2168.57  134.70
   7   7   2 1750.55   84.09
   7   7   4  740.80   66.93
   7   7   6   63.40    4.49
   8   0   0 3790.71  253.87
   8   1   1  967.86   36.66
   8   1   3  151.09    8.54
   8   1   5  486.06    9.37
   8   1   7   49.77    4.65
   8   2   0 1457.30   76.37
   8   2   2  551.45   38.19
   8   2   4 1131.04  109.24
   8   2   6  307.56   51.77
   8   3   1  135.33    6.68
   8   3   3 -164.62   10.03
   8   3   5  206.44   15.01
   8   3   7  665.14   32.54
   8   4   0  678.11   71.99
   8   4   2 1065.30   98.37
   8   4   4 1394.98   80.82
   8   4   6   18.87    6.04
   8   5   1  489.48   10.88
   8   5   3  230.52   15.80
   8   5   5  454.73   30.77
   8   5   7  396.30   24.28
   8   6   0   80.38   17.90
   8   6   2  386.40   65.25
   8   6   4   13.98    5.38
   8   6   6  541.38   69.92
   8   7   1   67.68    7.96
   8   7   3  712.54   34.53
   8   7   5  371.96   23.32
   8   7   7  562.55   49.14
   8   8   0  413.55   29.56
   8   8   2  314.46   41.85
   8   8   4  218.47   20.37
   8   8   6  695.03   61.59
   8   8   8  618.86   77.68
   9   1   0  263.74   21.57
   9   1   2  205.49   15.28
   9   1   4  264.17    9.48
   9   1   6   36.09    3.64
   9   1   8   13.38    2.63
   9   2   1  177.32   12.48
   9   2   3  449.02   10.59
   9   2   5  -86.87    5.01
   9   2   7  260.26   12.35
   9   3   0  323.71    7.96
   9   3   2  454.23   10.21
   9   3   4 -148.31    8.32
   9   3   6   71.11    3.99
   9   3   8  279.47   19.94
   9   4   1  290.03   11.06
   9   4   3 -151.64    7.89
   9   4   5   29.86    2.99
   9   4   7  143.14   12.92
   9   5   0   62.51   13.60
   9   5   2  -89.97    4.98
   9   5   4   54.36    7.52
   9   5   6  176.28   13.40
   9   5   8  412.07   20.89
   9   6   1   33.12    2.61
   9   6   3   74.90    6.18
   9   6   5  181.05   16.38
   9   6   7   51.44    3.84
   9   7   0  226.72    8.16
   9   7   2  268.34   14.32
   9   7   4  132.44   10.75
   9   7   6   50.25    5.20
   9   7   8  319.98   23.78
   9   8   1   15.88    3.16
   9   8   3  287.83   36.02
   9   8   5  410.47   25.98
   9   8   7  334.47   21.81
   9   9   0 1316.49   93.74
   9   9   2 1330.37   51.75
   9   9   4  757.16   45.63
   9   9   6  154.73   11.91
   9   9   8   67.91    5.29
  10   0   0 1597.59  146.39
  10   1   1  101.01   14.58
  10   1   3  228.50   17.32
  10   1   5   73.97    3.05
  10   1   7   75.86    6.54
  10   1   9   25.34    3.81
  10   2   0 1758.80   96.23
  10   2   2  128.08   28.32
  10   2   4  607.80   52.17
  10   2   6  379.01   31.08
  10   2   8  235.58   16.17
  10   3   1  216.82   22.02
  10   3   3  258.84   12.99
  10   3   5  218.59   10.43
  10   3   7  281.53   16.02
  10   3   9  271.34   25.07
  10   4   0 1409.98   89.58
  10   4   2  655.28   56.16
  10   4   4  699.70   50.07
  10   4   6    4.25    3.73
  10   4   8   10.18    3.84
  10   5   1   81.64    3.29
  10   5   3  215.24   13.24
  10   5   5  508.66   37.95
  10   5   7  284.86   14.66
  10   5   9  222.47   14.91
  10   6   0 1078.44   84.55
  10   6   2  358.34   29.65
  10   6   4    5.69    6.76
  10   6   6   68.67    3.26
  10   6   8   18.21    3.17
  10   7   1  105.64   22.24
  10   7   3  290.04   16.10
  10   7   5  293.64   18.48
  10   7   7  110.72    7.46
  10   7   9  253.15   22.65
  10   8   0  446.48   45.74
  10   8   2  235.03   14.29
  10   8   4   26.90   12.60
  10   8   6    8.98    3.15
  10   8   8  127.97   13.87
  10   9   1   31.75    3.92
  10   9   3  242.72   17.69
  10   9   5  207.71   12.95
  10   9   7  228.89   15.29
  10   9   9  141.82   12.75
  10  10   0  391.98   60.05
  10  10   2  464.10   41.24
  10  10   4   74.49   16.38
  10  10   6  171.44   22.32
  10  10   8   52.04    6.31
  10  10  10  122.06   14.81
  11   1   0   47.78    1.90
  11   1   2   76.19    2.64
  11   1   4    6.94    2.92
  11   1   6   -4.07    3.33
  11   1   8  -41.52    2.82
  11   1  10   37.56    2.72
  11   2   1   77.73    2.79
  11   2   3  237.32   10.88
  11   2   5   32.69    4.69
  11   2   7  255.08    9.39
  11   2   9   46.36    3.17
  11   3   0  460.69   34.55
  11   3   2  222.99   13.45
  11   3   4   18.32    3.67
  11   3   6   40.14    6.26
  11   3   8    7.08    2.52
  11   3  10   49.90    2.93
  11   4   1   12.52    3.53
  11   4   3   16.83    2.80
  11   4   5   -4.76    2.45
  11   4   7    4.94    4.15
  11   4   9   60.29    4.12
  11   5   0  151.20    8.76
  11   5   2   34.16    4.42
  11   5   4   -4.24    2.35
  11   5   6   -1.28   11.85
  11   5   8   33.12    3.71
  11   5  10  148.98    9.01
  11   6   1   -3.17    2.12
  11   6   3   50.35   19.78
  11   6   5   -2.97    8.72
  11   6   7   -2.24    1.78
  11   6   9   31.68    3.07
  11   7   0  318.84   12.90
  11   7   2  255.40   14.37
  11   7   4   -5.66    4.89
  11   7   6   -3.24    1.78
  11   7   8   64.69    4.75
  11   7  10  151.54   11.96
  11   8   1  -39.67    2.75
  11   8   3    5.06    3.02
  11   8   5   39.46    3.88
  11   8   7   92.93   13.79
  11   8   9   21.41    2.32
  11   9   0   31.90    2.95
  11   9   2   58.79    4.91
  11   9   4   58.86    4.00
  11   9   6   35.98    3.66
  11   9   8   25.09    3.03
  11   9  10  130.78   19.29
  11  10   1   31.37    1.98
  11  10   3   63.02    6.37
  11  10   5  165.22   16.96
  11  10   7  149.16   12.43
  11  10   9  120.70   11.95
  11  11   0  199.88   18.44
  11  11   2  193.85   10.50
  11  11   4  192.62   13.81
  11  11   6  158.15    9.83
  11  11   8   53.78    4.69
  11  11  10  -63.74   10.61
  12   0   0   37.44    6.65
  12   1   1  106.61    5.38
  12   1   3  156.17   11.21
  12   1   5   72.87    3.19
  12   1   7    8.58    4.19
  12   1   9   16.91    1.47
  12   1  11   16.65    1.60
  12   2   0 2198.71  102.86
  12   2   2 1167.30   59.80
  12   2   4  659.26   49.17
  12   2   6  501.86   32.72
  12   2   8   36.79    3.42
  12   2  10    7.63    1.60
  12   3   1  159.87    8.46
  12   3   3  151.53    7.66
  12   3   5  273.51   14.42
  12   3   7  143.60    8.07
  12   3   9   81.60    4.27
  12   3  11   31.08    2.16
  12   4   0   33.11    3.98
  12   4   2  667.96   50.51
  12   4   4  314.66   20.54
  12   4   6   27.83    3.71
  12   4   8   13.37    1.61
  12   4  10   -0.06    1.35
  12   5   1   68.47    2.23
  12   5   3  259.01   13.34
  12   5   5  557.62   30.76
  12   5   7  228.15   13.72
  12   5   9   47.18    4.20
  12   5  11  158.76   23.88
  12   6   0  665.61   50.18
  12   6   2  448.01   31.92
  12   6   4   29.27    4.13
  12   6   6   11.68   12.31
  12   6   8    1.75    1.94
  12   6  10   54.10    5.87
  12   7   1    0.96    2.18
  12   7   3  143.50   11.20
  12   7   5  217.74   20.94
  12   7   7   57.18    6.64
  12   7   9   79.40    7.16
  12   7  11  115.27    8.41
  12   8   0   10.02    3.16
  12   8   2   38.28    4.59
  12   8   4   26.91   20.15
  12   8   6   -0.61    1.75
  12   8   8    4.26    1.95
  12   8  10   23.28    3.54
  12   9   1   17.23    1.55
  12   9   3   82.87    4.55
  12   9   5   54.12    3.97
  12   9   7   95.46   12.37
  12   9   9   20.67    2.54
  12   9  11   21.27   12.99
  12  10   0   71.11    7.02
  12  10   2    8.32    1.71
  12  10   4    1.26    1.88
  12  10   6   47.31    4.12
  12  10   8   16.76    2.57
  12  10  10  -58.13    9.03
  12  11   1   17.64    2.07
  12  11   3   34.13    2.66
  12  11   5  130.24    9.64
  12  11   7  149.32   13.43
  12  11   9   -6.49   11.49
  12  11  11  -41.55    5.49
  12  12   0 1294.78  110.37
  12  12   2  900.81   88.71
  12  12   4  530.36   46.96
  12  12   6  305.75   50.06
  12  12   8  111.12   13.07
  12  12  10  -43.91    4.94
  12  12  12   85.16   15.73
  13   1   0  286.92   23.01
  13   1   2  204.91    5.68
  13   1   4   23.78    4.13
  13   1   6   33.94    2.91
  13   1   8   28.68    2.03
  13   1  10   22.84    1.85
  13   1  12   17.39    2.04
  13   2   1  205.90    5.27
  13   2   3  113.86   17.64
  13   2   5  543.47   22.86
  13   2   7  140.47    8.17
  13   2   9   20.46    2.45
  13   2  11  130.11    6.62
  13   3   0   95.35    8.94
  13   3   2   82.46    4.58
  13   3   4   74.72    5.30
  13   3   6   16.90    2.76
  13   3   8   -0.47    1.14
  13   3  10    8.32    1.48
  13   3  12   21.20    2.50
  13   4   1   36.25    5.50
  13   4   3   66.58    3.98
  13   4   5  221.08   15.07
  13   4   7   99.92    8.06
  13   4   9   28.21    2.41
  13   4  11    9.21    1.54
  13   5   0  700.68   40.45
  13   5   2  551.76   29.36
  13   5   4  184.47    8.46
  13   5   6   16.57    1.83
  13   5   8    2.07    1.67
  13   5  10   12.32    1.83
  13   5  12   38.27   10.43
  13   6   1   34.38    2.65
  13   6   3   13.33    1.54
  13   6   5   18.21    1.95
  13   6   7   13.77    2.93
  13   6   9    7.46    3.11
  13   6  11    9.98    2.29
  13   7   0   91.64    6.42
  13   7   2  156.14   15.77
  13   7   4   92.63    4.79
  13   7   6   12.31    1.91
  13   7   8    3.00    1.73
  13   7  10   11.84    2.78
  13   7  12  282.13   13.80
  13   8   1   28.30    2.52
  13   8   3   -0.01    1.49
  13   8   5    1.42    1.41
  13   8   7    1.90    1.68
  13   8   9    5.86    1.69
  13   8  11  126.96   12.14
  13   9   0   11.31    3.36
  13   9   2   14.98    1.55
  13   9   4   27.05    2.50
  13   9   6   -0.08    1.64
  13   9   8    5.46    3.15
  13   9  10  -16.50   10.26
  13   9  12   16.64    5.68
  13  10   1   24.48    2.01
  13  10   3    7.10    0.99
  13  10   5   19.63    4.04
  13  10   7   11.03    1.97
  13  10   9  -37.86    7.53
  13  10  11   12.35    6.17
  13  11   0  290.08   24.24
  13  11   2  134.17    6.71
  13  11   4    7.96    1.77
  13  11   6    8.25    2.30
  13  11   8  142.09   13.02
  13  11  10    8.94    5.19
  13  11  12   -0.55    1.64
  13  12   1   16.68    2.15
  13  12   3   28.24    5.49
  13  12   5   58.29   12.82
  13  12   7  299.95   20.06
  13  12   9    8.30    4.72
  13  12  11    1.30    1.51
  13  13   0  752.83   58.82
  13  13   2  566.13   38.05
  13  13   4  244.03    9.54
  13  13   6   49.30   10.18
  13  13   8   49.74    7.83
  13  13  10  128.15    9.82
  13  13  12   64.41   10.01
  14   0   0  906.67   81.90
  14   1   1   19.45    1.98
  14   1   3  130.84   10.48
  14   1   5   20.93    3.93
  14   1   7    6.68    1.61
  14   1   9    6.89    1.50
  14   1  11    4.05    1.70
  14   1  13  166.92   10.83
  14   2   0 1369.52   77.86
  14   2   2   70.77    4.84
  14   2   4 1155.98   81.34
  14   2   6   49.13    5.41
  14   2   8    5.56    1.81
  14   2  10  368.40   41.72
  14   2  12 1191.22   97.12
  14   3   1  115.18    6.02
  14   3   3  112.10    5.40
  14   3   5  143.43    7.35
  14   3   7   89.01    4.81
  14   3   9   21.41    1.46
  14   3  11   -9.19    2.18
  14   3  13   48.69    7.02
  14   4   0 1104.02   73.28
  14   4   2  878.95   54.05
  14   4   4 1069.68   68.14
  14   4   6   55.35    7.55
  14   4   8    3.87    1.19
  14   4  10   22.82    1.71
  14   4  12 1032.99   66.10
  14   5   1   16.74    1.33
  14   5   3  116.32    5.15
  14   5   5  293.83   22.29
  14   5   7  134.27   10.72
  14   5   9    3.11    1.30
  14   5  11  -45.79    8.51
  14   5  13   63.22   11.47
  14   6   0  260.16   31.07
  14   6   2   49.46    4.82
  14   6   4   54.21    5.70
  14   6   6    7.44    1.30
  14   6   8    2.70    1.61
  14   6  10   -3.51    3.86
  14   6  12  573.88   52.21
  14   7   1    5.39    1.36
  14   7   3   82.76    3.83
  14   7   5  145.99    8.43
  14   7   7   87.60    7.22
  14   7   9   32.36    4.03
  14   7  11  223.40   13.32
  14   7  13  108.58    8.23
  14   8   0  110.75   10.69
  14   8   2   13.16    7.15
  14   8   4    5.79    2.12
  14   8   6    6.74    3.65
  14   8   8   -7.16    1.83
  14   8  10  163.52   11.69
  14   8  12  134.60   23.17
  14   9   1   10.76    1.28
  14   9   3   21.69    1.54
  14   9   5    7.50    6.78
  14   9   7   36.42    4.82
  14   9   9  165.13   11.36
  14   9  11   12.49    4.61
  14   9  13   48.67    4.82
  14  10   0  186.02   15.62
  14  10   2  405.19   50.03
  14  10   4   34.88    4.57
  14  10   6   -7.01    3.94
  14  10   8  173.11   12.30
  14  10  10    7.01    3.92
  14  10  12   20.44    2.75
  14  11   1    3.02    1.48
  14  11   3   -9.72    0.97
  14  11   5  -50.89    6.60
  14  11   7  225.35   13.14
  14  11   9   28.14    5.25
  14  11  11    6.04    2.02
  14  11  13    4.11    1.46
  14  12   0 1250.03  102.76
  14  12   2 1012.99   83.76
  14  12   4 1021.67   62.75
  14  12   6  408.56   31.37
  14  12   8   80.38    9.21
  14  12  10   14.49    2.39
  14  12  12  125.87   11.81
  14  13   1  181.16   11.49
  14  13   3   49.25    6.96
  14  13   5   37.29    6.65
  14  13   7  124.60   10.88
  14  13   9   52.72    5.09
  14  13  11    5.07    3.88
  14  13  13    8.78    3.26
  14  14   0  869.41   95.52
  14  14   2 1335.91  108.28
  14  14   4  919.83   64.21
  14  14   6  382.77   36.61
  14  14   8   30.31    4.00
  14  14  10   72.30    8.00
  14  14  12  207.51   19.07
  14  14  14  389.95   63.25
  15   1   0   21.49    2.64
  15   1   2   19.32    1.14
  15   1   4   18.14    4.06
  15   1   6   14.56    1.55
  15   1   8   -0.29    1.41
  15   1  10  -10.73    1.54
  15   1  12  111.21    9.73
  15   1  14    5.22    1.44
  15   2   1   31.01   11.30
  15   2   3  875.44   31.57
  15   2   5  191.12   12.42
  15   2   7  479.54   30.89
  15   2   9    7.25    1.89
  15   2  11  694.70   45.63
  15   2  13  798.37   52.68
  15   3   0  914.87   52.88
  15   3   2  933.51   33.31
  15   3   4  809.18   43.58
  15   3   6  339.88   16.88
  15   3   8   88.62    5.52
  15   3  10  -10.27    2.63
  15   3  12  -31.90    5.45
  15   3  14    1.98    1.30
  15   4   1   10.66    1.60
  15   4   3  713.93   40.35
  15   4   5  167.88    8.63
  15   4   7  321.36   22.06
  15   4   9   14.86    2.04
  15   4  11  460.93   13.67
  15   4  13  295.78   23.46
  15   5   0  158.49    9.54
  15   5   2  181.44   12.62
  15   5   4  192.37   10.69
  15   5   6   98.94    6.92
  15   5   8   14.79    2.11
  15   5  10  -26.65    5.99
  15   5  12  -13.85    2.55
  15   5  14   45.06    2.57
  15   6   1   13.11    1.53
  15   6   3  398.37   22.53
  15   6   5   99.93    6.98
  15   6   7  150.80    9.94
  15   6   9  -55.15    6.45
  15   6  11  -19.61    6.10
  15   6  13    7.02    1.24
  15   7   0  439.57   23.60
  15   7   2  511.41   35.70
  15   7   4  290.92   14.53
  15   7   6  157.77    9.98
  15   7   8  -43.12    5.54
  15   7  10   46.93    9.91
  15   7  12    1.08    1.44
  15   7  14   33.88    3.39
  15   8   1    1.41    2.09
  15   8   3   85.35    5.06
  15   8   5   12.96    1.58
  15   8   7  -37.67    5.03
  15   8   9  140.72   11.41
  15   8  11    6.04    9.14
  15   8  13   67.94    5.30
  15   9   0   45.00    4.87
  15   9   2    7.04    1.87
  15   9   4   12.48    2.19
  15   9   6  -37.32    7.07
  15   9   8  126.79   10.84
  15   9  10   18.38    3.72
  15   9  12    6.92    1.77
  15   9  14   16.74    3.64
  15  10   1  -11.10    1.42
  15  10   3   -8.84    2.99
  15  10   5  -19.08    6.87
  15  10   7   47.46    8.79
  15  10   9   14.33    2.86
  15  10  11   55.41    5.01
  15  10  13  204.01   15.53
  15  11   0  875.04   66.98
  15  11   2  598.01   39.57
  15  11   4  474.72   14.69
  15  11   6  -29.14    7.78
  15  11   8   -5.35    1.81
  15  11  10   64.26   16.82
  15  11  12   41.14    3.99
  15  11  14    2.19    1.49
  15  12   1  114.21    9.05
  15  12   3  -21.18    5.47
  15  12   5  -14.27    2.52
  15  12   7    0.08    1.62
  15  12   9    3.71    2.18
  15  12  11   40.30    6.55
  15  12  13  174.44   16.51
  15  13   0 1199.81   97.00
  15  13   2  800.94   54.27
  15  13   4  273.01   15.21
  15  13   6   10.72    2.05
  15  13   8   76.70    6.47
  15  13  10  209.33   20.32
  15  13  12  150.59   11.42
  15  13  14   27.84    2.95
  15  14   1    6.10    1.97
  15  14   3    3.29    1.08
  15  14   5   41.51    2.59
  15  14   7   33.99    4.88
  15  14   9   12.53    1.75
  15  14  11   11.44    6.22
  15  14  13   30.06    4.71
  15  15   0  570.96   45.29
  15  15   2  343.17   22.38
  15  15   4  136.03    7.83
  15  15   6    2.09    0.95
  15  15   8   97.18    9.01
  15  15  10  307.40   21.34
  15  15  12  257.13   21.14
  15  15  14   61.18    6.09
  16   0   0    5.76    2.41
  16   1   1    7.52    1.68
  16   1   3   82.82    3.34
  16   1   5   19.94    2.44
  16   1   7    6.13    2.97
  16   1   9  -67.11    4.46
  16   1  11  -37.86    6.14
  16   1  13    6.00    1.46
  16   1  15    2.03    1.20
  16   2   0  861.59   48.65
  16   2   2 1461.43   81.64
  16   2   4  460.78   36.80
  16   2   6 1217.69   88.44
  16   2   8   16.68    2.63
  16   2  10  527.53   27.45
  16   2  12  577.26   62.20
  16   2  14  273.34   26.39
  16   3   1   85.12    4.24
  16   3   3  171.54    8.14
  16   3   5   83.71    4.78
  16   3   7   45.04    2.25
  16   3   9  -70.04    5.87
  16   3  11  -58.94    3.61
  16   3  13    4.48    1.20
  16   3  15    3.27    1.77
  16   4   0   15.25    1.60
  16   4   2  410.23   28.03
  16   4   4  101.76    8.83
  16   4   6  230.29   14.14
  16   4   8   16.56    8.26
  16   4  10  467.37   36.31
  16   4  12  388.73   41.32
  16   4  14  481.16   36.00
  16   5   1   15.93    1.58
  16   5   3   81.06    4.65
  16   5   5   99.46    5.56
  16   5   7  -14.45    2.27
  16   5   9  220.10    9.26
  16   5  11  -12.02    1.20
  16   5  13   14.55    6.92
  16   5  15   22.44    1.75
  16   6   0  876.98   87.54
  16   6   2 1232.69  100.74
  16   6   4  247.96   17.19
  16   6   6  646.57   60.39
  16   6   8  189.55   12.89
  16   6  10  -31.01    3.00
  16   6  12   30.81    3.57
  16   6  14   74.53    6.36
  16   7   1    1.85    1.40
  16   7   3   48.38    3.49
  16   7   5   -9.74    6.28
  16   7   7   38.78    8.23
  16   7   9  -60.24    4.65
  16   7  11    5.53    1.54
  16   7  13   26.27    3.12
  16   7  15   49.74    4.23
  16   8   0   61.31    5.83
  16   8   2   21.54    3.90
  16   8   4   25.82    7.75
  16   8   6  176.68   10.88
  16   8   8   -8.22    7.99
  16   8  10    3.56    1.84
  16   8  12   13.74    2.48
  16   8  14    6.53    4.31
  16   9   1  -53.51    5.66
  16   9   3  -86.70    5.05
  16   9   5  214.34    9.48
  16   9   7  -64.71    4.64
  16   9   9    6.06    1.49
  16   9  11    7.08    1.41
  16   9  13   31.49    5.60
  16   9  15   23.30    2.79
  16  10   0  816.13   53.89
  16  10   2  551.11   35.83
  16  10   4  430.57   28.44
  16  10   6  -27.11    3.26
  16  10   8   16.07    9.40
  16  10  10   81.36   10.80
  16  10  12  209.49   32.26
  16  10  14  171.38   18.57
  16  11   1  -34.66    7.17
  16  11   3  -56.59    4.45
  16  11   5  -11.15    1.27
  16  11   7    7.04    1.51
  16  11   9    8.04    1.97
  16  11  11    7.35    1.58
  16  11  13    9.13    1.56
  16  11  15   18.91    3.10
  16  12   0  911.33   68.43
  16  12   2  451.53   38.53
  16  12   4  462.41   32.64
  16  12   6   31.41    5.27
  16  12   8    7.59    1.70
  16  12  10  173.40   14.98
  16  12  12  417.77   33.71
  16  12  14  299.22   33.99
  16  13   1    8.65    2.18
  16  13   3    2.41    1.20
  16  13   5    6.87    1.04
  16  13   7   22.37    2.45
  16  13   9   28.46    3.78
  16  13  11    5.49    1.74
  16  13  13    9.38    1.62
  16  13  15    4.15    1.17
  16  14   0  388.84   35.97
  16  14   2  331.36   25.96
  16  14   4  443.63   35.14
  16  14   6   87.07    8.93
  16  14   8   11.11    5.57
  16  14  10  140.40   13.30
  16  14  12  323.50   46.32
  16  14  14  262.33   25.70
  16  15   1    0.12    1.28
  16  15   3    3.25    1.09
  16  15   5   26.48    2.56
  16  15   7   56.35    5.75
  16  15   9   24.04    2.10
  16  15  11   16.94    1.85
  16  15  13    8.38    5.11
  16  15  15    3.94    1.29
  16  16   0  999.15   93.97
  16  16   2  858.32   61.89
  16  16   4  839.49   77.83
  16  16   6  245.93   14.59
  16  16   8   12.41    2.05
  16  16  10   41.79    5.28
  16  16  12  229.43   20.83
  16  16  14  143.52   18.32
  16  16  16  114.92   27.52
  17   1   0  363.81   23.20
  17   1   2  276.90   14.49
  17   1   4  166.76    8.10
  17   1   6   69.14    5.07
  17   1   8   61.16    7.65
  17   1  10  -36.85    3.86
  17   1  12    3.02    1.82
  17   1  14    0.34    1.19
  17   1  16    0.21    1.21
  17   2   1  272.00   13.40
  17   2   3  256.28   11.18
  17   2   5 1291.51   59.15
  17   2   7  -43.45    5.40
  17   2   9   38.20    8.02
  17   2  11  418.95   25.29
  17   2  13  434.45   30.01
  17   2  15  745.50   40.22
  17   3   0  225.48   11.07
  17   3   2  273.85   17.06
  17   3   4  243.88   21.74
  17   3   6   47.31    4.87
  17   3   8  207.60    8.76
  17   3  10    3.96    2.15
  17   3  12   20.54    2.21
  17   3  14   13.87    1.95
  17   3  16   13.67    2.03
  17   4   1  179.38   13.46
  17   4   3  191.78    7.93
  17   4   5  906.44   35.88
  17   4   7  102.03    6.29
  17   4   9  -53.82    2.54
  17   4  11  141.97    9.18
  17   4  13  168.97   12.76
  17   4  15  372.73   21.51
  17   5   0 1566.92   80.63
  17   5   2 1339.32   67.91
  17   5   4 1063.31   54.19
  17   5   6  507.32   35.55
  17   5   8   93.82   11.70
  17   5  10   20.54    1.61
  17   5  12   36.15    2.34
  17   5  14   14.78    1.35
  17   5  16    4.27    1.63
  17   6   1   72.55    5.65
  17   6   3   41.99    5.39
  17   6   5  486.54   43.25
  17   6   7   71.11    7.93
  17   6   9   -1.96    1.48
  17   6  11    0.56    1.33
  17   6  13   10.27    1.27
  17   6  15   53.59    2.86
  17   7   0  -35.57    4.21
  17   7   2  -43.22    6.40
  17   7   4  114.97    6.37
  17   7   6   59.47    7.52
  17   7   8   -6.49    2.14
  17   7  10    0.12    1.31
  17   7  12    9.95    1.69
  17   7  14    6.06    1.60
  17   7  16    8.02    1.10
  17   8   1   77.74    8.25
  17   8   3  199.84    8.44
  17   8   5   89.44   10.62
  17   8   7   -4.48    1.73
  17   8   9   16.37    1.58
  17   8  11   31.70    4.00
  17   8  13   35.36    2.69
  17   8  15   21.88    2.08
  17   9   0  133.31    9.46
  17   9   2   34.18    7.05
  17   9   4  -50.95    2.63
  17   9   6    1.67    2.29
  17   9   8   17.97    2.56
  17   9  10   27.91    2.37
  17   9  12   62.10    7.29
  17   9  14   13.68    1.71
  17   9  16    4.65    1.20
  17  10   1  -43.91    3.42
  17  10   3    3.25    2.12
  17  10   5   23.16    2.52
  17  10   7    3.39    2.92
  17  10   9   23.46    2.09
  17  10  11   98.23    8.99
  17  10  13  146.28   10.97
  17  10  15  162.37   14.58
  17  11   0  520.56   36.24
  17  11   2  486.01   44.03
  17  11   4  127.62    8.34
  17  11   6   -0.34    1.14
  17  11   8   28.75    3.16
  17  11  10   78.53    5.94
  17  11  12   86.72    7.53
  17  11  14   23.82    3.05
  17  11  16    0.93    2.29
  17  12   1    1.49    1.27
  17  12   3   17.25    1.97
  17  12   5   31.48    1.95
  17  12   7    9.14    1.28
  17  12   9   36.55    3.02
  17  12  11  101.79    8.09
  17  12  13  137.23   10.29
  17  12  15  159.86   13.84
  17  13   0  523.94   41.04
  17  13   2  460.81   34.12
  17  13   4  162.42   10.75
  17  13   6    7.64    0.95
  17  13   8   39.66    3.42
  17  13  10  166.54   14.31
  17  13  12  154.79   15.82
  17  13  14   52.20    4.67
  17  13  16    0.88    1.51
  17  14   1    0.96    1.13
  17  14   3   13.78    1.41
  17  14   5   13.73    1.20
  17  14   7    7.49    1.76
  17  14   9    8.31    1.55
  17  14  11   24.00    2.75
  17  14  13   50.94    4.73
  17  14  15   84.83    8.06
  17  15   0 1082.97   76.88
  17  15   2  821.91   58.96
  17  15   4  409.28   51.59
  17  15   6   53.21    3.00
  17  15   8   20.89    1.95
  17  15  10  147.72   11.45
  17  15  12  151.37   11.10
  17  15  14   65.00    7.32
  17  15  16    6.72    3.17
  17  16   1    0.60    1.28
  17  16   3    9.46    1.71
  17  16   5    0.52    0.87
  17  16   7    8.31    1.19
  17  16   9    1.83    1.22
  17  16  11   -1.13    1.88
  17  16  13    0.21    1.37
  17  16  15    4.99    1.42
  17  17   0  335.16   33.57
  17  17   2  213.54   17.87
  17  17   4   69.48    6.74
  17  17   6   -0.08    0.69
  17  17   8   84.99    6.23
  17  17  10  259.57   26.97
  17  17  12  286.29   22.77
  17  17  14  111.55   11.00
  17  17  16   19.07    2.50
  18   0   0  349.87   43.66
  18   1   1   -7.89    3.22
  18   1   3  -11.23    3.30
  18   1   5    2.07   13.24
  18   1   7   33.57    6.80
  18   1   9   -8.84    1.51
  18   1  11   -1.97    1.33
  18   1  13    3.86    1.33
  18   1  15    2.98    2.19
  18   1  17   -1.16    1.20
  18   2   0   59.23    6.54
  18   2   2    9.37    3.45
  18   2   4  315.26   29.56
  18   2   6  230.52   10.66
  18   2   8   11.65    6.57
  18   2  10  371.04   28.30
  18   2  12  192.85   19.80
  18   2  14  590.50   53.79
  18   2  16  191.39   20.22
  18   3   1  -15.47    2.56
  18   3   3  -15.81    4.45
  18   3   5  195.40    7.86
  18   3   7  -67.46    4.08
  18   3   9   61.81   34.80
  18   3  11    5.12    1.54
  18   3  13   18.45    1.97
  18   3  15    1.51    1.14
  18   3  17    4.93    1.34
  18   4   0  795.86   51.63
  18   4   2  411.09   41.56
  18   4   4 1895.39   79.16
  18   4   6   69.83    8.05
  18   4   8  128.96   10.16
  18   4  10    3.76    1.02
  18   4  12    4.18    1.17
  18   4  14  241.02   21.63
  18   4  16   65.69    6.13
  18   5   1  -21.04    7.19
  18   5   3  159.47    6.72
  18   5   5   34.49    5.02
  18   5   7   63.16    7.44
  18   5   9   91.57    7.58
  18   5  11   21.13    1.51
  18   5  13    0.21    0.80
  18   5  15    3.67    0.82
  18   5  17    8.38    1.50
  18   6   0  203.96    9.87
  18   6   2  239.70   10.52
  18   6   4   66.09    8.14
  18   6   6  -18.97    1.54
  18   6   8   30.40    3.19
  18   6  10   -1.56    0.97
  18   6  12    6.84    1.26
  18   6  14   72.71    5.48
  18   6  16   18.36    1.75
  18   7   1   22.63    6.07
  18   7   3  -70.84    4.31
  18   7   5   70.80    7.41
  18   7   7  190.81   23.32
  18   7   9  121.39    7.49
  18   7  11    3.58    1.06
  18   7  13    5.20    1.27
  18   7  15   14.83    1.48
  18   7  17   20.59    2.76
  18   8   0  -41.25    6.53
  18   8   2    1.07    3.60
  18   8   4  140.27   18.64
  18   8   6   31.05    2.90
  18   8   8  252.60   23.10
  18   8  10  178.67   18.51
  18   8  12  146.32   16.77
  18   8  14   15.48    1.85
  18   8  16   30.76    2.71
  18   9   1  -10.32    1.50
  18   9   3   52.44   37.07
  18   9   5   96.67    7.14
  18   9   7  140.73   17.26
  18   9   9   19.14    2.42
  18   9  11    8.34    3.34
  18   9  13   26.31    2.75
  18   9  15   16.86    2.54
  18   9  17   28.62    2.44
  18  10   0  510.96   47.34
  18  10   2  441.65   44.89
  18  10   4    3.22    1.01
  18  10   6   -1.57    1.06
  18  10   8  179.34   27.58
  18  10  10  322.32   34.97
  18  10  12  292.56   27.79
  18  10  14  192.23   18.91
  18  10  16  130.81   16.50
  18  11   1   -0.77    1.19
  18  11   3    9.03    1.63
  18  11   5   16.11    1.29
  18  11   7    3.51    1.01
  18  11   9    7.53    2.41
  18  11  11   31.55    2.90
  18  11  13   20.22    3.64
  18  11  15   33.72    7.42
  18  11  17   15.69    2.37
  18  12   0  139.70   14.20
  18  12   2  194.65   19.14
  18  12   4    5.57    1.07
  18  12   6    7.34    1.15
  18  12   8  153.24   14.58
  18  12  10  257.32   26.15
  18  12  12  464.32   44.37
  18  12  14  210.42   17.93
  18  12  16  230.99   25.17
  18  13   1    1.36    1.21
  18  13   3   17.05    1.68
  18  13   5    0.96    1.21
  18  13   7    3.03    1.42
  18  13   9   21.88    2.29
  18  13  11   16.86    1.90
  18  13  13   31.79    3.65
  18  13  15    5.96    1.34
  18  13  17   16.86    1.80
  18  14   0  504.17   40.90
  18  14   2  603.84   63.96
  18  14   4  191.78   17.33
  18  14   6   77.53    5.60
  18  14   8   15.57    2.23
  18  14  10  189.75   24.87
  18  14  12  224.08   24.35
  18  14  14  267.32   26.05
  18  14  16  116.55   13.45
  18  15   1    1.00    1.28
  18  15   3    4.52    2.49
  18  15   5    3.92    1.57
  18  15   7   12.79    1.26
  18  15   9   18.46    4.04
  18  15  11   26.55    2.59
  18  15  13    7.57    1.38
  18  15  15   20.48   12.08
  18  15  17    3.61    2.15
  18  16   0  278.85   32.98
  18  16   2  199.96   23.34
  18  16   4   69.67    7.17
  18  16   6   23.91    2.64
  18  16   8   39.29    5.03
  18  16  10  124.70   14.10
  18  16  12  229.17   24.18
  18  16  14  117.77   16.77
  18  16  16   69.90   10.60
  18  17   1    2.25    1.19
  18  17   3    7.36    2.25
  18  17   5   10.10    3.00
  18  17   7   20.46    4.33
  18  17   9   27.91    2.28
  18  17  11   18.81    2.91
  18  17  13   18.34    2.30
  18  17  15    2.39    1.08
  18  17  17    2.59    1.10
  18  18   0  719.15   80.77
  18  18   2  535.94   44.35
  18  18   4  331.16   32.58
  18  18   6  178.27   17.09
  18  18   8   68.42    5.90
  18  18  10    1.44    0.96
  18  18  12    1.21    1.10
  18  18  14    1.16    1.15
  18  18  16    2.16    1.14
  18  18  18    9.71    3.52
  19   1   0  182.73    9.79
  19   1   2  193.64    9.89
  19   1   4  -42.14    3.45
  19   1   6  -17.30    1.78
  19   1   8    6.78    1.19
  19   1  10    3.24    1.58
  19   1  12   21.34   12.86
  19   1  14   -0.18    1.14
  19   1  16   -1.35    1.16
  19   1  18    3.99    1.38
  19   2   1  234.09   33.96
  19   2   3  607.16   28.51
  19   2   5   13.36    4.34
  19   2   7  134.63   12.63
  19   2   9   58.58    4.03
  19   2  11   35.09   14.99
  19   2  13  420.38   28.25
  19   2  15  178.02   16.84
  19   2  17  462.37   32.24
  19   3   0  718.49   30.78
  19   3   2  613.48   36.31
  19   3   4  324.27   16.94
  19   3   6   91.70   10.05
  19   3   8   23.45    2.59
  19   3  10    4.18    1.03
  19   3  12    2.78    1.16
  19   3  14   -1.17    1.15
  19   3  16   -0.53    1.03
  19   3  18    3.81    1.33
  19   4   1  -42.29    3.81
  19   4   3  297.06   16.25
  19   4   5   23.40   11.78
  19   4   7   65.69    5.52
  19   4   9   29.94    2.17
  19   4  11    7.57    3.25
  19   4  13  207.40   20.94
  19   4  15   56.13    5.46
  19   4  17  180.56   15.75
  19   5   0  -12.28    6.55
  19   5   2   13.23    5.14
  19   5   4   13.72    3.70
  19   5   6    7.61    0.87
  19   5   8   27.91    1.74
  19   5  10   36.57    1.87
  19   5  12   22.02    2.04
  19   5  14    7.01    2.55
  19   5  16    5.16    1.67
  19   5  18    4.57    1.33
  19   6   1  -14.72    1.44
  19   6   3   89.98    9.03
  19   6   5    8.67    0.87
  19   6   7   16.04    1.30
  19   6   9    4.55    0.99
  19   6  11    2.77    0.77
  19   6  13   23.88    1.84
  19   6  15    2.30    1.96
  19   6  17   56.77    7.51
  19   7   0  155.06   13.56
  19   7   2  145.55   16.18
  19   7   4   60.41    4.21
  19   7   6   16.97    1.67
  19   7   8   16.51    1.48
  19   7  10   24.36    2.39
  19   7  12   33.42    2.65
  19   7  14   42.67    2.52
  19   7  16   19.39    1.60
  19   7  18    3.97    0.77
  19   8   1    3.07    1.22
  19   8   3   13.98    1.85
  19   8   5   27.22    1.49
  19   8   7   20.86    2.66
  19   8   9    9.44    1.97
  19   8  11   48.41    4.94
  19   8  13   15.30    2.00
  19   8  15   66.92    7.23
  19   8  17    1.02    0.67
  19   9   0   91.81    8.40
  19   9   2   70.69    7.51
  19   9   4   30.40    2.84
  19   9   6   14.34    6.24
  19   9   8   10.15    1.50
  19   9  10   37.30    4.27
  19   9  12   31.18    2.93
  19   9  14   41.25    4.14
  19   9  16   12.03    1.35
  19   9  18   -0.14    0.73
  19  10   1    1.84    1.47
  19  10   3    2.68    1.19
  19  10   5   39.54    2.36
  19  10   7   20.20    1.70
  19  10   9   31.91    2.49
  19  10  11  118.07    9.60
  19  10  13  101.19    8.60
  19  10  15  157.96   16.90
  19  10  17   20.06    3.13
  19  11   0   29.20    2.49
  19  11   2   26.84    2.17
  19  11   4    4.33    1.27
  19  11   6    7.18    3.63
  19  11   8   46.30    6.22
  19  11  10  176.41   40.51
  19  11  12  119.59    9.98
  19  11  14   50.55    4.45
  19  11  16    6.60    1.17
  19  11  18    4.74    1.24
  19  12   1    4.87    1.23
  19  12   3    6.61    2.95
  19  12   5   21.85    3.07
  19  12   7   30.73    2.72
  19  12   9   49.05    4.62
  19  12  11   98.54    6.69
  19  12  13  118.77   12.77
  19  12  15  168.23   18.26
  19  12  17   43.14    6.42
  19  13   0  522.44   39.91
  19  13   2  415.22   25.05
  19  13   4  192.03   17.40
  19  13   6   21.95    1.70
  19  13   8   19.14    5.73
  19  13  10   92.54    8.14
  19  13  12  104.55    8.37
  19  13  14   53.65    4.35
  19  13  16    6.54    1.21
  19  13  18    1.56    1.00
  19  14   1   -1.20    1.17
  19  14   3   -0.15    1.06
  19  14   5    0.83    1.16
  19  14   7   49.96    4.13
  19  14   9   38.30    3.57
  19  14  11   40.31    4.04
  19  14  13   63.47    6.21
  19  14  15   89.21   16.35
  19  14  17   13.95    2.08
  19  15   0  240.29   17.59
  19  15   2  164.61   14.10
  19  15   4   57.33    5.23
  19  15   6    1.46    1.30
  19  15   8   49.26    3.56
  19  15  10  194.92   18.94
  19  15  12  182.24   16.91
  19  15  14   99.14    8.65
  19  15  16   12.72    2.82
  19  15  18   -0.66    1.87
  19  16   1   -1.70    1.09
  19  16   3    1.36    1.21
  19  16   5    5.92    2.82
  19  16   7   21.45    1.70
  19  16   9   13.97    1.51
  19  16  11    6.75    1.21
  19  16  13   10.20    1.97
  19  16  15   15.10    1.89
  19  16  17    5.16    1.29
  19  17   0  521.70   32.27
  19  17   2  408.97   32.11
  19  17   4  214.80   25.40
  19  17   6   50.09    5.55
  19  17   8   -0.27    0.69
  19  17  10   12.63    1.67
  19  17  12   19.35    2.34
  19  17  14   16.50    2.18
  19  17  16    2.38    1.07
  19  17  18   -0.60    1.10
  19  18   1    0.93    1.17
  19  18   3    3.36    1.24
  19  18   5    6.62    2.79
  19  18   7    4.84    0.88
  19  18   9    1.15    0.75
  19  18  11    7.19    1.03
  19  18  13    0.06    1.06
  19  18  15    1.67    1.00
  19  18  17   -0.82    0.95
  19  19   0   63.53    7.75
  19  19   2   42.80    4.74
  19  19   4    6.77    1.30
  19  19   6   -0.61    1.06
  19  19   8    9.34    0.92
  19  19  10   19.42    2.15
  19  19  12   38.86    6.16
  19  19  14   20.62    3.52
  19  19  16    4.24    1.17
  19  19  18    1.67    1.01
  20   0   0  180.13   26.27
  20   1   1  -12.36    1.37
  20   1   3   -5.86    1.50
  20   1   5    3.36    0.77
  20   1   7   20.51    3.72
  20   1   9    3.84    1.28
  20   1  11   16.60    2.35
  20   1  13    2.52    1.26
  20   1  15    1.92    1.19
  20   1  17    1.97    1.36
  20   1  19   -2.44    1.14
  20   2   0   -9.95    1.42
  20   2   2   86.91    8.12
  20   2   4   21.88    1.54
  20   2   6   43.20    3.70
  20   2   8  119.43   13.06
  20   2  10    9.05    5.59
  20   2  12  185.00   16.15
  20   2  14   32.03    5.36
  20   2  16  164.94   13.71
  20   2  18   23.68    4.24
  20   3   1   -5.80    1.13
  20   3   3    2.11    0.96
  20   3   5   56.70    5.84
  20   3   7   56.90    4.34
  20   3   9   98.55    6.77
  20   3  11   42.92    4.12
  20   3  13   22.16    2.23
  20   3  15    2.02    2.02
  20   3  17    6.78    1.56
  20   3  19    0.85    1.17
  20   4   0  186.82   16.30
  20   4   2   23.60    2.21
  20   4   4   60.99    5.54
  20   4   6    2.15    0.79
  20   4   8   31.14    2.99
  20   4  10    4.39    1.92
  20   4  12   47.11    5.23
  20   4  14   12.08    2.01
  20   4  16   95.79    8.77
  20   4  18    5.41    1.19
  20   5   1    2.24    0.80
  20   5   3   56.72    3.86
  20   5   5  101.06    5.43
  20   5   7  313.67   20.17
  20   5   9  202.64   14.42
  20   5  11   91.45    6.87
  20   5  13    5.00    2.38
  20   5  15    2.79    0.95
  20   5  17    4.59    1.28
  20   5  19   12.25    7.02
  20   6   0    8.34    1.43
  20   6   2   37.34    3.34
  20   6   4    7.02    4.80
  20   6   6  149.31   12.90
  20   6   8   54.05    4.17
  20   6  10  283.44   22.18
  20   6  12   17.40    1.81
  20   6  14   48.59    5.22
  20   6  16   25.55    2.59
  20   6  18   -1.00    0.87
  20   7   1   15.55    1.88
  20   7   3   62.10    4.49
  20   7   5  316.43   18.95
  20   7   7  303.51   16.20
  20   7   9  295.38   29.52
  20   7  11   23.55    2.30
  20   7  13   -0.95    0.72
  20   7  15   18.61    1.70
  20   7  17   10.36    1.27
  20   7  19   10.57    2.21
  20   8   0  114.13    9.81
  20   8   2  117.22   14.17
  20   8   4   23.48    2.65
  20   8   6   61.29    5.43
  20   8   8  141.39   15.22
  20   8  10  185.67   16.89
  20   8  12   75.92    7.63
  20   8  14   45.90    3.92
  20   8  16    0.36    0.65
  20   8  18    0.63    0.56
  20   9   1    1.24    1.17
  20   9   3   92.42    6.78
  20   9   5  170.87    8.32
  20   9   7  242.32   17.09
  20   9   9   57.38    4.92
  20   9  11    5.95    1.78
  20   9  13   32.17    7.76
  20   9  15   25.41    2.23
  20   9  17   32.50    3.58
  20   9  19   14.91    1.37
  20  10   0   19.31    4.73
  20  10   2    4.48    1.31
  20  10   4    4.35    1.55
  20  10   6  246.80   25.87
  20  10   8  168.64   15.86
  20  10  10  496.18   42.77
  20  10  12  257.39   25.32
  20  10  14  264.84   24.08
  20  10  16   -1.14    0.87
  20  10  18    1.33    0.89
  20  11   1   17.01    2.25
  20  11   3   47.92    5.25
  20  11   5   70.62    3.84
  20  11   7   18.23    1.76
  20  11   9    4.93    1.73
  20  11  11   25.81    2.36
  20  11  13   33.03    3.86
  20  11  15   64.94    5.93
  20  11  17   24.01    3.56
  20  11  19   24.65    3.40
  20  12   0  261.51   24.09
  20  12   2  239.94   23.95
  20  12   4   60.98   10.50
  20  12   6   14.55    1.87
  20  12   8   90.44   11.07
  20  12  10  238.09   25.32
  20  12  12  315.53   45.01
  20  12  14  158.93   13.77
  20  12  16   17.84    2.52
  20  12  18   -0.13    0.95
  20  13   1    6.56    1.28
  20  13   3   23.73    5.52
  20  13   5    3.72    1.56
  20  13   7    0.66    0.65
  20  13   9   24.79    2.25
  20  13  11   28.28    2.72
  20  13  13   66.45    9.19
  20  13  15   29.63    3.07
  20  13  17   36.46    4.24
  20  13  19    8.20    1.38
  20  14   0   37.20    3.76
  20  14   2   28.40    4.11
  20  14   4   11.34    1.92
  20  14   6   41.62    4.04
  20  14   8   49.36    4.68
  20  14  10  318.94   36.22
  20  14  12  184.06   20.47
  20  14  14  193.28   20.44
  20  14  16    3.39    1.34
  20  14  18    0.95    0.87
  20  15   1    3.22    1.24
  20  15   3    3.71    2.07
  20  15   5    3.02    1.04
  20  15   7   20.88    1.68
  20  15   9   19.67    1.63
  20  15  11   69.61    5.92
  20  15  13   30.62    3.79
  20  15  15   35.53    4.08
  20  15  17   16.45    3.09
  20  15  19    6.74    1.14
  20  16   0  237.80   22.98
  20  16   2  269.14   47.61
  20  16   4  132.61   15.16
  20  16   6   24.20    2.82
  20  16   8   -0.89    0.67
  20  16  10   -1.51    0.97
  20  16  12   16.70    3.07
  20  16  14    4.58    1.29
  20  16  16    1.48    1.21
  20  16  18   -1.08    1.16
  20  17   1    4.31    1.22
  20  17   3    6.36    1.31
  20  17   5    3.85    1.16
  20  17   7   17.52    2.18
  20  17   9   38.20    3.73
  20  17  11   20.71    2.49
  20  17  13   20.17    2.51
  20  17  15   11.89    1.74
  20  17  17    4.58    1.33
  20  17  19    3.59    1.24
  20  18   0   46.99    5.88
  20  18   2   22.39    2.76
  20  18   4    4.23    1.30
  20  18   6   -1.82    0.89
  20  18   8    2.00    0.69
  20  18  10    1.91    0.79
  20  18  12    1.68    1.11
  20  18  14    0.26    1.07
  20  18  16   -0.89    1.11
  20  18  18    2.22    1.58
  20  19   1   -2.29    1.15
  20  19   3    0.94    1.15
  20  19   5    4.30    1.35
  20  19   7   10.97    1.63
  20  19   9   13.03    1.11
  20  19  11   23.51    2.82
  20  19  13    9.94    1.82
  20  19  15    9.41    1.58
  20  19  17    3.59    1.20
  20  19  19   -1.16    1.08
  20  20   0  282.15   38.99
  20  20   2  312.24   30.82
  20  20   4  129.22   16.82
  20  20   6   83.64   11.14
  20  20   8   51.64    7.59
  20  20  10   87.11    9.53
  20  20  12   20.35    5.45
  20  20  14   10.43    2.41
  20  20  16    2.10    1.13
  20  20  18    2.01    1.02
  20  20  20   28.97    9.46
  21   1   0   28.84    2.30
  21   1   2   15.86    1.46
  21   1   4    3.09    1.10
  21   1   6    0.20    0.86
  21   1   8   10.25    2.00
  21   1  10    6.27    1.19
  21   1  12    3.47    1.49
  21   1  14    3.60    1.04
  21   1  16    0.96    1.09
  21   1  18    0.96    1.19
  21   1  20    1.95    1.09
  21   2   1   17.96    1.78
  21   2   3    1.48    1.70
  21   2   5   44.66    2.71
  21   2   7   11.82    1.38
  21   2   9   31.12    3.00
  21   2  11   79.02    8.67
  21   2  13    7.23    1.44
  21   2  15   68.29    7.03
  21   2  17    8.43    1.65
  21   2  19  197.60   17.28
  21   3   0   -0.22    1.56
  21   3   2    1.02    1.09
  21   3   4    1.63    0.77
  21   3   6   31.88    1.60
  21   3   8   39.72    4.04
  21   3  10   34.31    3.13
  21   3  12   21.42    2.16
  21   3  14    5.46    1.24
  21   3  16    7.25    1.38
  21   3  18    5.93    1.48
  21   3  20    1.46    1.21
  21   4   1   -0.14    0.85
  21   4   3    1.26    0.93
  21   4   5    7.10    0.80
  21   4   7   27.65    1.83
  21   4   9   10.35    1.62
  21   4  11   27.36    2.49
  21   4  13    0.72    1.38
  21   4  15   33.23    3.40
  21   4  17    0.56    1.26
  21   4  19   63.87    9.13
  21   5   0   76.33    4.80
  21   5   2   43.34    3.33
  21   5   4    7.01    1.16
  21   5   6   27.90    1.53
  21   5   8   33.98    2.62
  21   5  10   15.37    1.55
  21   5  12    5.59    0.94
  21   5  14    4.93    3.24
  21   5  16   10.15    1.51
  21   5  18    6.04    1.38
  21   5  20    2.08    2.34
  21   6   1    0.08    0.90
  21   6   3   34.08    2.01
  21   6   5   29.49    1.58
  21   6   7   57.72    2.89
  21   6   9    2.61    0.70
  21   6  11    3.18    0.75
  21   6  13   10.09    0.99
  21   6  15    7.42    1.42
  21   6  17   -1.09    1.00
  21   6  19   18.48    2.51
  21   7   0    8.99    1.11
  21   7   2   12.63    3.96
  21   7   4   28.57    1.87
  21   7   6   61.38    3.23
  21   7   8   22.44    1.57
  21   7  10    4.57    0.83
  21   7  12    1.71    1.21
  21   7  14    7.29    1.17
  21   7  16   20.13    2.01
  21   7  18    9.10    1.23
  21   7  20    1.37    1.03
  21   8   1    5.45    1.09
  21   8   3   34.45    2.54
  21   8   5   30.87    2.04
  21   8   7   19.78    1.34
  21   8   9   15.75    1.57
  21   8  11   12.29    1.21
  21   8  13   51.11    3.63
  21   8  15    8.02    0.79
  21   8  17    4.21    0.73
  21   8  19   10.02    1.41
  21   9   0   27.63    3.30
  21   9   2   28.12    2.31
  21   9   4    8.14    0.97
  21   9   6    5.16    1.23
  21   9   8   12.15    1.37
  21   9  10   45.49    4.73
  21   9  12   34.61    3.73
  21   9  14   30.84    3.17
  21   9  16   19.69    1.65
  21   9  18    5.13    0.77
  21   9  20    3.53    0.80
  21  10   1    6.50    1.97
  21  10   3   32.25    2.95
  21  10   5   18.67    1.60
  21  10   7    5.83    1.20
  21  10   9   43.06    3.69
  21  10  11   58.60    4.81
  21  10  13   98.73    9.13
  21  10  15   14.52    1.69
  21  10  17   15.30    1.94
  21  10  19    5.53    0.68
  21  11   0   85.56    7.02
  21  11   2   63.07    5.94
  21  11   4   28.89    3.40
  21  11   6    4.53    0.83
  21  11   8   11.09    1.19
  21  11  10   48.76    3.79
  21  11  12   47.29    3.58
  21  11  14   24.04    2.54
  21  11  16   17.55    2.38
  21  11  18    3.65    0.86
  21  11  20    3.03    0.76
  21  12   1    3.22    1.20
  21  12   3   21.34    2.25
  21  12   5    7.61    3.29
  21  12   7    3.13    2.11
  21  12   9   36.77    3.12
  21  12  11   44.39    4.34
  21  12  13  138.10   17.97
  21  12  15   25.12    4.53
  21  12  17   13.53    1.96
  21  12  19   -0.43    0.88
  21  13   0    8.14    2.68
  21  13   2    6.20    1.48
  21  13   4    5.33    2.99
  21  13   6   10.20    1.03
  21  13   8   47.75    3.46
  21  13  10  110.03    7.80
  21  13  12  118.85   12.43
  21  13  14   45.42    4.20
  21  13  16   11.87    1.71
  21  13  18    0.13    0.94
  21  13  20    3.11    1.03
  21  14   1    3.34    1.07
  21  14   3    6.27    1.19
  21  14   5    1.20    1.02
  21  14   7    7.18    0.75
  21  14   9   39.35    4.60
  21  14  11   31.36    3.42
  21  14  13   62.08    9.66
  21  14  15    6.87    1.47
  21  14  17    8.00    1.35
  21  14  19    2.51    0.92
  21  15   0  110.77   11.06
  21  15   2   90.74    9.19
  21  15   4   31.21    3.72
  21  15   6    7.52    1.46
  21  15   8    6.35    0.68
  21  15  10   16.55    2.35
  21  15  12   16.51    2.34
  21  15  14   10.06    1.50
  21  15  16    1.69    1.09
  21  15  18    1.29    1.00
  21  15  20    0.54    2.27
  21  16   1    1.29    1.15
  21  16   3    5.87    1.28
  21  16   5    9.98    1.38
  21  16   7   19.88    2.11
  21  16   9   18.19    1.61
  21  16  11   17.51    2.24
  21  16  13   12.84    2.03
  21  16  15    3.36    1.31
  21  16  17    4.48    1.24
  21  16  19    4.53    1.20
  21  17   0   16.77    3.54
  21  17   2   10.88    1.46
  21  17   4    2.30    1.17
  21  17   6    0.04    0.85
  21  17   8    4.82    0.85
  21  17  10   10.68    1.41
  21  17  12   14.10    2.84
  21  17  14    9.28    1.43
  21  17  16    2.62    1.21
  21  17  18    0.97    1.07
  21  17  20    0.08    1.09
  21  18   1   -3.45    1.10
  21  18   3    5.46    1.43
  21  18   5    6.68    1.82
  21  18   7    9.00    1.44
  21  18   9    4.13    0.67
  21  18  11    3.99    0.90
  21  18  13    0.08    0.92
  21  18  15   -1.20    0.94
  21  18  17    1.07    1.02
  21  18  19    7.45    1.50
  21  19   0  222.96   21.11
  21  19   2  160.86   13.25
  21  19   4   52.72    6.40
  21  19   6   20.88    3.11
  21  19   8   12.33    1.67
  21  19  10    7.35    1.23
  21  19  12    0.08    0.83
  21  19  14    2.44    0.93
  21  19  16    4.00    1.19
  21  19  18    6.26    1.53
  21  19  20    2.86    1.14
  21  20   1   -1.16    1.11
  21  20   3    2.73    1.24
  21  20   5    0.42    0.97
  21  20   7    3.04    0.97
  21  20   9    3.87    1.14
  21  20  11    1.10    0.69
  21  20  13    1.28    1.10
  21  20  15    3.74    1.08
  21  20  17   -0.47    0.89
  21  20  19    2.07    1.07
  21  21   0    1.28    1.63
  21  21   2   -0.39    1.09
  21  21   4    5.27    1.36
  21  21   6    6.49    1.98
  21  21   8    3.26    0.93
  21  21  10    1.89    0.68
  21  21  12    2.75    0.86
  21  21  14   11.65    2.93
  21  21  16   14.44    4.24
  21  21  18    8.41    2.07
  21  21  20    8.13    3.13
  22   0   0    5.13    2.43
  22   1   1   -0.33    1.15
  22   1   3    7.61    1.19
  22   1   5   16.50    1.97
  22   1   7   33.05    4.42
  22   1   9   15.41    6.26
  22   1  11   21.75    3.90
  22   1  13    5.13    1.15
  22   1  15    0.11    1.09
  22   1  17    0.42    1.11
  22   1  19    1.13    1.03
  22   1  21    2.44    1.16
  22   2   0   38.79   12.62
  22   2   2   59.80    6.76
  22   2   4   37.29    5.02
  22   2   6   65.32    5.49
  22   2   8   14.60    1.84
  22   2  10   21.17    2.58
  22   2  12    2.18    1.14
  22   2  14    8.83    1.43
  22   2  16   11.51    2.30
  22   2  18   20.53    2.77
  22   2  20    9.52    1.53
  22   3   1    5.56    1.74
  22   3   3   65.31    5.16
  22   3   5  198.31    9.94
  22   3   7  158.54   10.60
  22   3   9  152.54   10.59
  22   3  11   74.69    5.81
  22   3  13   21.15    2.41
  22   3  15    0.41    1.14
  22   3  17    6.54    3.18
  22   3  19    4.71    1.41
  22   3  21    2.75    2.62
  22   4   0   19.02    4.44
  22   4   2   31.82    3.39
  22   4   4    9.48    1.20
  22   4   6   59.60    4.00
  22   4   8   26.54    2.41
  22   4  10    2.02    1.28
  22   4  12   22.98    3.42
  22   4  14    4.06    1.27
  22   4  16    7.45    1.85
  22   4  18   18.70    2.77
  22   4  20    8.29    1.78
  22   5   1   11.57    1.19
  22   5   3  239.78   23.84
  22   5   5  375.63   19.85
  22   5   7  421.00   35.77
  22   5   9  270.99   23.61
  22   5  11  156.54   12.36
  22   5  13    4.48    1.06
  22   5  15    6.24    1.29
  22   5  17   13.68    2.35
  22   5  19    7.26    1.74
  22   5  21    5.88    1.60
  22   6   0  120.93    8.74
  22   6   2   62.00    6.34
  22   6   4   68.81    5.33
  22   6   6    2.07    0.65
  22   6   8   57.80    4.06
  22   6  10   37.04    3.90
  22   6  12   29.89    3.46
  22   6  14    3.00    1.17
  22   6  16    4.48    1.36
  22   6  18    2.34    1.03
  22   6  20    4.60    1.21
  22   7   1   24.43    2.19
  22   7   3  151.33    9.12
  22   7   5  470.47   38.76
  22   7   7  288.93   14.39
  22   7   9  172.59    8.98
  22   7  11   51.04    4.08
  22   7  13    3.13    0.68
  22   7  15   24.93    2.34
  22   7  17   15.91    3.47
  22   7  19    9.01    1.40
  22   7  21    1.89    1.14
  22   8   0   18.43    2.08
  22   8   2   16.33    2.46
  22   8   4   21.34    1.89
  22   8   6   69.04    6.18
  22   8   8  265.30   22.64
  22   8  10  151.41   12.17
  22   8  12  174.24   13.93
  22   8  14   15.56    1.75
  22   8  16    6.54    0.80
  22   8  18   13.46    1.84
  22   8  20    1.08    0.86
  22   9   1   12.49    1.41
  22   9   3  180.53   16.50
  22   9   5  253.98   18.55
  22   9   7  189.81   12.30
  22   9   9   52.36    5.55
  22   9  11   13.02    1.54
  22   9  13   18.19    1.70
  22   9  15   35.08    3.10
  22   9  17   32.58    3.00
  22   9  19    9.05    1.21
  22   9  21    4.03    1.36
  22  10   0   79.02    9.10
  22  10   2   15.39    1.92
  22  10   4    0.22    0.90
  22  10   6   38.58    3.17
  22  10   8  164.75   15.10
  22  10  10  171.77   17.93
  22  10  12  154.78   17.45
  22  10  14   34.09    4.87
  22  10  16    1.47    0.76
  22  10  18   10.53    3.93
  22  10  20    7.31    1.21
  22  11   1   19.18    2.51
  22  11   3   86.60    8.36
  22  11   5  158.25   13.68
  22  11   7   51.28    6.68
  22  11   9   11.60    1.69
  22  11  11    2.82    1.14
  22  11  13   12.84    1.62
  22  11  15   46.65    5.50
  22  11  17   27.47    2.72
  22  11  19   14.18    2.71
  22  11  21    4.64    0.96
  22  12   0    3.86    2.05
  22  12   2    0.34    1.22
  22  12   4   31.79    4.44
  22  12   6   29.66    3.07
  22  12   8  201.99   16.28
  22  12  10  145.62   16.30
  22  12  12  155.27   15.03
  22  12  14   10.01    2.04
  22  12  16    3.97    1.03
  22  12  18   11.79    2.78
  22  12  20    8.81    1.53
  22  13   1    5.67    2.02
  22  13   3   24.31    3.85
  22  13   5    7.68    1.58
  22  13   7    2.10    0.68
  22  13   9   18.43    1.85
  22  13  11   11.18    1.55
  22  13  13   35.29    4.04
  22  13  15   29.28    4.91
  22  13  17   28.70    4.10
  22  13  19    5.89    1.07
  22  13  21    6.56    1.38
  22  14   0   25.36    3.27
  22  14   2   11.38    1.91
  22  14   4    7.84    1.42
  22  14   6    1.91    0.97
  22  14   8   17.63    2.10
  22  14  10   24.33    2.82
  22  14  12   13.25    2.14
  22  14  14   -0.69    1.01
  22  14  16    0.39    1.03
  22  14  18    1.42    1.00
  22  14  20    3.97    0.88
  22  15   1    0.09    1.21
  22  15   3   -0.63    1.13
  22  15   5    8.67    2.16
  22  15   7   26.05    2.41
  22  15   9   41.65    3.20
  22  15  11   53.51    7.49
  22  15  13   36.41    6.53
  22  15  15   29.48    4.01
  22  15  17   11.52    2.30
  22  15  19    4.00    1.26
  22  15  21    2.29    0.97
  22  16   0   13.09    2.31
  22  16   2   13.66    2.76
  22  16   4    7.85    1.78
  22  16   6    3.98    1.23
  22  16   8    9.80    1.20
  22  16  10    1.85    0.69
  22  16  12    0.76    0.89
  22  16  14   -0.79    0.99
  22  16  16    1.82    1.03
  22  16  18    1.56    2.08
  22  16  20    2.25    1.82
  22  17   1   -0.52    1.75
  22  17   3    3.60    1.44
  22  17   5   13.43    2.41
  22  17   7   20.15    2.68
  22  17   9   35.23    2.62
  22  17  11   24.13    3.45
  22  17  13   25.77    3.60
  22  17  15   10.01    1.65
  22  17  17    7.44    1.85
  22  17  19    3.32    2.11
  22  17  21    1.76    0.86
  22  18   0   79.13    8.60
  22  18   2   34.09    7.04
  22  18   4   13.74    2.43
  22  18   6    4.11    1.27
  22  18   8   18.78    3.25
  22  18  10    8.72    1.27
  22  18  12    9.31    1.82
  22  18  14    0.86    0.97
  22  18  16   -0.31    0.89
  22  18  18   14.51    2.41
  22  18  20   34.72    6.28
  22  19   1    1.30    1.23
  22  19   3    4.47    1.29
  22  19   5    6.75    1.23
  22  19   7    8.76    1.74
  22  19   9    8.27    1.24
  22  19  11   13.99    1.71
  22  19  13    5.56    1.37
  22  19  15    2.10    1.08
  22  19  17    3.59    1.13
  22  19  19    1.30    0.86
  22  19  21    1.08    0.96
  22  20   0   -0.62    1.26
  22  20   2    6.44    1.78
  22  20   4    7.59    1.58
  22  20   6    4.08    1.13
  22  20   8    1.27    0.83
  22  20  10    8.90    1.55
  22  20  12   10.57    1.88
  22  20  14    3.88    0.97
  22  20  16   -1.03    0.95
  22  20  18   27.46    4.44
  22  20  20   72.82   10.36
  22  21   1    1.24    1.09
  22  21   3    4.72    2.57
  22  21   5    3.77    1.31
  22  21   7    4.00    1.13
  22  21   9   12.26    3.38
  22  21  11    4.54    0.92
  22  21  13    5.94    0.92
  22  21  15    1.77    0.93
  22  21  17    2.09    2.24
  22  21  19    0.36    0.86
  22  21  21    4.78    1.53
  22  22   0   71.07   13.86
  22  22   2    8.02    1.91
  22  22   4   22.20    4.00
  22  22   6   19.49    3.91
  22  22   8   77.21    9.64
  22  22  10  129.97   15.73
  22  22  12  183.79   15.09
  22  22  14   70.43    9.81
  22  22  16    8.63    2.32
  22  22  18   16.58    3.56
  22  22  20   54.35   10.08
  22  22  22   50.85   12.76
  23   1   0    3.93    1.15
  23   1   2    6.08    2.80
  23   1   4    4.15    1.09
  23   1   6    3.37    0.74
  23   1   8    8.02    1.07
  23   1  10    8.12    1.49
  23   1  12    4.45    1.34
  23   1  14    3.57    1.80
  23   1  16    0.32    1.13
  23   1  18    0.70    1.20
  23   1  20    1.83    1.13
  23   1  22    2.04    1.11
  23   2   1    5.00    2.23
  23   2   3    8.77    3.53
  23   2   5   28.32    1.69
  23   2   7   14.25    2.29
  23   2   9    9.18    2.04
  23   2  11    2.61    1.03
  23   2  13    4.00    1.08
  23   2  15   18.55    2.10
  23   2  17    1.37    1.22
  23   2  19    4.75    1.08
  23   2  21    8.39    1.94
  23   3   0    1.48    1.04
  23   3   2    3.58    1.08
  23   3   4   27.66    2.52
  23   3   6   71.91    4.38
  23   3   8   80.04    4.58
  23   3  10   64.55    5.84
  23   3  12   16.36    1.91
  23   3  14    1.20    1.17
  23   3  16    1.56    1.10
  23   3  18    7.76    1.35
  23   3  20    4.76    1.56
  23   3  22    1.88    1.06
  23   4   1    5.73    1.01
  23   4   3   21.75    1.58
  23   4   5   65.58    3.76
  23   4   7    3.72    0.82
  23   4   9   17.99    1.36
  23   4  11    1.14    1.43
  23   4  13   -1.14    1.04
  23   4  15    9.12    1.47
  23   4  17    7.51    8.04
  23   4  19    4.89    1.22
  23   4  21    5.83    1.55
  23   5   0   14.41    1.28
  23   5   2   40.44    7.24
  23   5   4   87.73    5.34
  23   5   6   85.92    4.46
  23   5   8  105.47    5.89
  23   5  10   88.67    6.45
  23   5  12   19.73    1.73
  23   5  14   -0.61    1.04
  23   5  16    7.93    1.31
  23   5  18   23.20    2.99
  23   5  20   17.60    3.07
  23   5  22    3.71    1.04
  23   6   1    3.59    0.66
  23   6   3   65.72    3.36
  23   6   5   73.18    3.18
  23   6   7   14.82    1.46
  23   6   9    8.50    0.82
  23   6  11    4.82    0.92
  23   6  13    5.60    1.03
  23   6  15    9.37    1.20
  23   6  17    1.23    0.96
  23   6  19    3.19    1.00
  23   6  21    8.20    1.92
  23   7   0   35.22    2.98
  23   7   2    9.07    0.99
  23   7   4    4.38    0.72
  23   7   6   13.77    0.83
  23   7   8   23.57    1.13
  23   7  10   14.47    1.46
  23   7  12    6.34    2.45
  23   7  14    6.01    1.00
  23   7  16    9.86    1.50
  23   7  18   10.83    1.62
  23   7  20    5.29    1.37
  23   7  22   -1.30    1.10
  23   8   1    6.31    1.00
  23   8   3   75.37    4.60
  23   8   5  117.08    7.70
  23   8   7   26.42    1.28
  23   8   9    0.86    0.77
  23   8  11   10.03    0.95
  23   8  13    5.15    0.74
  23   8  15    9.14    0.93
  23   8  17   -0.01    0.73
  23   8  19    0.83    0.79
  23   8  21   29.45    4.12
  23   9   0    4.69    1.06
  23   9   2    9.45    1.13
  23   9   4   16.29    1.60
  23   9   6    9.34    0.77
  23   9   8    1.89    0.74
  23   9  10   -0.54    0.79
  23   9  12    3.32    1.07
  23   9  14   14.98    1.29
  23   9  16    7.83    0.90
  23   9  18    7.52    1.21
  23   9  20    2.01    0.86
  23   9  22    0.60    0.97
  23  10   1    9.21    1.46
  23  10   3   68.76    6.24
  23  10   5   92.63    8.26
  23  10   7   15.19    1.24
  23  10   9    0.23    0.77
  23  10  11   21.42    2.14
  23  10  13    6.98    0.92
  23  10  15    5.20    0.81
  23  10  17    1.75    0.55
  23  10  19    1.07    0.60
  23  10  21   62.91    6.84
  23  11   0    8.20    1.24
  23  11   2    6.60    4.27
  23  11   4   -0.97    0.96
  23  11   6    5.82    0.88
  23  11   8   12.68    1.77
  23  11  10   15.74    1.56
  23  11  12   23.58    2.42
  23  11  14   14.99    1.71
  23  11  16    7.46    1.02
  23  11  18    1.85    0.63
  23  11  20    0.69    0.55
  23  11  22    1.77    0.90
  23  12   1    2.36    1.09
  23  12   3   16.61    2.01
  23  12   5   22.10    2.09
  23  12   7    1.57    1.00
  23  12   9    2.21    0.81
  23  12  11   22.43    2.32
  23  12  13    3.83    0.95
  23  12  15    6.64    1.07
  23  12  17   -0.25    0.77
  23  12  19    1.26    0.85
  23  12  21   61.17    4.61
  23  13   0    2.05    1.21
  23  13   2    4.67    1.88
  23  13   4   -0.41    1.49
  23  13   6    6.91    1.00
  23  13   8    6.35    0.95
  23  13  10    5.95    1.03
  23  13  12    3.52    0.95
  23  13  14    2.00    1.09
  23  13  16    0.41    0.90
  23  13  18    1.80    0.85
  23  13  20    1.98    1.10
  23  13  22    0.62    0.59
  23  14   1    2.16    1.15
  23  14   3    4.15    1.20
  23  14   5   -0.22    1.09
  23  14   7    5.34    0.97
  23  14   9   13.46    1.33
  23  14  11   15.82    1.75
  23  14  13    4.07    1.01
  23  14  15    1.41    0.85
  23  14  17    1.09    0.94
  23  14  19    0.13    0.85
  23  14  21   11.60    2.04
  23  15   0   26.59    3.65
  23  15   2   20.78    3.00
  23  15   4    9.95    1.53
  23  15   6   14.39    1.90
  23  15   8    8.44    1.51
  23  15  10    4.96    0.79
  23  15  12    3.43    0.86
  23  15  14    0.40    1.11
  23  15  16    0.31    1.01
  23  15  18    1.67    0.99
  23  15  20   -0.40    1.07
  23  15  22    1.17    0.77
  23  16   1    2.28    1.08
  23  16   3    4.44    2.97
  23  16   5    7.90    1.57
  23  16   7   12.55    2.36
  23  16   9   11.31    1.22
  23  16  11    6.94    0.94
  23  16  13    0.29    0.76
  23  16  15    1.69    0.96
  23  16  17    2.92    1.20
  23  16  19    1.51    1.21
  23  16  21   -0.07    0.79
  23  17   0    6.17    1.36
  23  17   2    1.43    1.06
  23  17   4    1.13    1.51
  23  17   6    0.48    1.04
  23  17   8    1.08    0.79
  23  17  10    0.63    0.61
  23  17  12   -1.35    0.90
  23  17  14    1.07    0.87
  23  17  16    8.84    2.34
  23  17  18    6.87    1.51
  23  17  20    5.22    2.05
  23  17  22   -0.41    1.02
  23  18   1   11.55    8.19
  23  18   3    9.83    1.42
  23  18   5   22.37    4.19
  23  18   7   14.46    1.97
  23  18   9    6.49    1.13
  23  18  11    0.54    0.62
  23  18  13    1.35    0.83
  23  18  15   17.91   14.01
  23  18  17    5.33    1.76
  23  18  19    5.54    1.51
  23  18  21    2.54    1.04
  23  19   0    6.99    1.27
  23  19   2    5.62    1.26
  23  19   4    7.26    1.30
  23  19   6    2.93    1.09
  23  19   8   -0.61    0.82
  23  19  10    1.07    0.60
  23  19  12    0.35    0.63
  23  19  14    1.03    0.88
  23  19  16    2.93    1.30
  23  19  18    9.01    2.44
  23  19  20    3.26    1.01
  23  19  22    2.04    0.97
  23  20   1    1.47    1.13
  23  20   3    5.60    1.61
  23  20   5   19.48    3.83
  23  20   7    8.63    1.70
  23  20   9    3.25    0.97
  23  20  11    0.42    0.55
  23  20  13    0.05    0.69
  23  20  15   -0.80    0.79
  23  20  17   -0.41    1.13
  23  20  19    4.44    1.13
  23  20  21    3.96    1.13
  23  21   0   13.04    1.73
  23  21   2    7.16    1.69
  23  21   4    8.41    2.08
  23  21   6    9.79    1.81
  23  21   8   26.48    4.58
  23  21  10   58.78    6.60
  23  21  12   70.96    6.13
  23  21  14   14.13    2.00
  23  21  16    0.32    1.20
  23  21  18    1.87    1.87
  23  21  20    6.58    1.58
  23  21  22    2.16    0.87
  23  22   1    2.17    0.94
  23  22   3    2.79    1.30
  23  22   5    1.24    1.13
  23  22   7    4.80    3.58
  23  22   9    0.19    0.88
  23  22  11    0.95    0.75
  23  22  13    1.70    0.53
  23  22  15    2.08    1.02
  23  22  17    0.02    0.92
  23  22  19    0.87    0.97
  23  22  21    7.69    5.77
  23  23   0   39.56    9.00
  23  23   2   46.69    7.05
  23  23   4   13.73    3.18
  23  23   6    3.24    1.02
  23  23   8    5.16    1.24
  23  23  10   10.67    1.98
  23  23  12   28.04    3.29
  23  23  14    6.07    1.21
  23  23  16    1.11    0.95
  23  23  18    2.80    0.99
  23  23  20    2.99    1.75
  23  23  22    8.14    2.27
  24   0   0   44.82   10.97
  24   1   1    2.44    1.10
  24   1   3   11.41    1.40
  24   1   5   30.28    4.06
  24   1   7   37.90    2.19
  24   1   9   17.39    2.21
  24   1  11   15.60    1.55
  24   1  13    3.86    1.13
  24   1  15    0.87    1.10
  24   1  17    2.83    1.28
  24   1  19   -0.09    1.14
  24   1  21    1.00    1.02
  24   1  23    1.70    1.94
  24   2   0   14.54    1.75
  24   2   2   14.41    1.90
  24   2   4  109.43   10.10
  24   2   6    3.38    0.79
  24   2   8   31.43    4.12
  24   2  10   -0.85    0.99
  24   2  12    1.34    2.49
  24   2  14   41.95    7.71
  24   2  16    6.27    1.92
  24   2  18   27.52    4.81
  24   2  20    1.96    1.24
  24   2  22   78.84   14.12
  24   3   1   16.52    1.85
  24   3   3  101.55    7.51
  24   3   5  226.83   22.30
  24   3   7  220.72   13.71
  24   3   9  162.23   14.81
  24   3  11   50.40    5.46
  24   3  13   13.32    8.24
  24   3  15    0.41    1.06
  24   3  17   12.31    2.39
  24   3  19   11.97    2.84
  24   3  21    1.87    1.21
  24   3  23    0.74    1.26
  24   4   0  109.92   12.36
  24   4   2  114.29   12.89
  24   4   4  120.70   10.35
  24   4   6   -0.69    0.68
  24   4   8   16.54    3.73
  24   4  10    4.62    0.94
  24   4  12    7.82    3.45
  24   4  14   18.02    2.85
  24   4  16    5.21    1.35
  24   4  18   24.68    3.81
  24   4  20    2.42    1.46
  24   4  22   52.39   12.28
  24   5   1   23.25    1.95
  24   5   3  168.92   11.23
  24   5   5  335.75   33.51
  24   5   7  359.83   20.10
  24   5   9  163.00   10.48
  24   5  11   67.99    7.50
  24   5  13   -0.58    0.94
  24   5  15    4.85    1.07
  24   5  17   19.74    3.06
  24   5  19   30.46    4.69
  24   5  21    9.17    2.54
  24   5  23    0.22    1.19
  24   6   0   11.56    1.22
  24   6   2    2.72    0.70
  24   6   4    2.98    1.55
  24   6   6   36.49    2.99
  24   6   8   15.41    2.27
  24   6  10   52.39    5.96
  24   6  12   10.53    1.58
  24   6  14   15.40    2.12
  24   6  16    0.27    1.00
  24   6  18    2.72    1.02
  24   6  20    2.46    1.16
  24   6  22    2.70    1.47
  24   7   1   45.45    3.53
  24   7   3  203.46   14.19
  24   7   5  321.74   17.36
  24   7   7  331.33   19.42
  24   7   9  187.91   14.32
  24   7  11   32.30    2.55
  24   7  13    2.43    0.76
  24   7  15   15.61    2.35
  24   7  17   24.69    3.13
  24   7  19   25.90    3.91
  24   7  21   10.95    2.32
  24   7  23    1.73    1.09
  24   8   0   16.97    1.81
  24   8   2   33.66    4.15
  24   8   4   10.87    1.20
  24   8   6   10.86    1.10
  24   8   8   44.64    3.66
  24   8  10   66.84    5.87
  24   8  12   21.88    2.71
  24   8  14    3.91    0.79
  24   8  16    3.16    0.85
  24   8  18    1.23    0.81
  24   8  20   11.15    3.36
  24   8  22    4.30    1.21
  24   9   1   16.92    1.98
  24   9   3  182.03   16.76
  24   9   5  192.03   14.68
  24   9   7  171.75   10.67
  24   9   9   75.39    5.73
  24   9  11   13.04    1.55
  24   9  13    2.18    0.62
  24   9  15    7.15    0.79
  24   9  17   18.64    2.31
  24   9  19   14.35    2.11
  24   9  21    4.13    1.37
  24   9  23    0.85    1.07
  24  10   0   -1.41    0.94
  24  10   2    1.01    1.01
  24  10   4    2.19    0.93
  24  10   6   37.25    3.72
  24  10   8   61.96    6.16
  24  10  10   85.66    8.88
  24  10  12   13.27    1.89
  24  10  14    1.36    0.65
  24  10  16    0.28    0.58
  24  10  18    6.13    1.03
  24  10  20  112.76   13.84
  24  10  22   44.16    6.67
  24  11   1   12.46    1.50
  24  11   3   67.44    7.97
  24  11   5   58.75    4.84
  24  11   7   29.61    2.24
  24  11   9   10.12    1.10
  24  11  11    1.71    0.80
  24  11  13    1.09    0.82
  24  11  15   18.00    3.27
  24  11  17    6.04    1.04
  24  11  19    8.78    1.75
  24  11  21    2.04    0.67
  24  11  23    0.48    0.82
  24  12   0   -0.35    1.09
  24  12   2    2.71    1.22
  24  12   4    3.83    1.34
  24  12   6    7.65    1.37
  24  12   8   17.12    2.18
  24  12  10   13.05    1.55
  24  12  12    3.05    2.34
  24  12  14   12.49    2.08
  24  12  16    2.90    1.16
  24  12  18   22.49    3.63
  24  12  20   71.20    6.00
  24  12  22   60.15    6.40
  24  13   1    0.23    1.09
  24  13   3    5.52    1.24
  24  13   5   -0.56    0.95
  24  13   7    1.16    0.73
  24  13   9    2.17    0.66
  24  13  11    0.48    0.75
  24  13  13    4.12    0.97
  24  13  15    4.74    0.90
  24  13  17    6.71    1.06
  24  13  19    1.10    0.67
  24  13  21    4.11    0.82
  24  13  23    0.94    0.55
  24  14   0   79.16   10.50
  24  14   2   43.56    6.81
  24  14   4   28.33    4.53
  24  14   6   17.52    2.62
  24  14   8    6.56    1.11
  24  14  10    1.60    0.68
  24  14  12   12.60    1.92
  24  14  14   13.31    2.16
  24  14  16    9.96    1.82
  24  14  18    6.27    1.53
  24  14  20   41.36    6.38
  24  14  22   32.87    3.88
  24  15   1    1.43    1.13
  24  15   3    0.53    1.00
  24  15   5    4.21    1.23
  24  15   7   11.90    2.17
  24  15   9    9.99    1.24
  24  15  11    6.99    1.26
  24  15  13    3.58    1.04
  24  15  15    3.47    1.19
  24  15  17    3.61    1.28
  24  15  19    1.33    1.04
  24  15  21    3.63    2.75
  24  15  23    0.92    0.58
  24  16   0   12.75    2.46
  24  16   2    5.23    1.47
  24  16   4    6.77    1.38
  24  16   6    0.65    1.49
  24  16   8    1.42    0.87
  24  16  10    0.19    0.63
  24  16  12    2.80    1.17
  24  16  14    8.27    1.94
  24  16  16    1.56    2.90
  24  16  18    2.49    0.99
  24  16  20    0.20    0.90
  24  16  22   -0.32    0.68
  24  17   1    0.89    1.09
  24  17   3    9.12    2.99
  24  17   5   22.96    3.59
  24  17   7   21.17    2.48
  24  17   9   22.32    3.06
  24  17  11    5.67    0.83
  24  17  13    6.18    1.10
  24  17  15    1.22    1.04
  24  17  17    1.02    0.92
  24  17  19    0.14    0.81
  24  17  21    1.09    0.87
  24  17  23   -0.31    0.77
  24  18   0   73.52    9.72
  24  18   2   32.33    4.23
  24  18   4   30.68    4.59
  24  18   6    2.91    1.16
  24  18   8    0.18    0.94
  24  18  10    9.88    1.43
  24  18  12   16.24    2.79
  24  18  14    3.61    1.49
  24  18  16    1.50    0.89
  24  18  18    4.86    1.61
  24  18  20    5.06    1.64
  24  18  22   13.45    2.59
  24  19   1    1.04    1.06
  24  19   3   12.65    2.62
  24  19   5   25.51    3.87
  24  19   7   22.26    4.41
  24  19   9   12.08    2.79
  24  19  11    6.50    1.21
  24  19  13    4.98    0.76
  24  19  15    2.04    0.93
  24  19  17    1.34    0.97
  24  19  19   -0.45    0.87
  24  19  21   -0.27    0.85
  24  19  23   -0.28    0.85
  24  20   0    8.73    2.25
  24  20   2    3.88    2.76
  24  20   4    3.00    1.15
  24  20   6    1.49    1.16
  24  20   8   13.70    2.85
  24  20  10   58.94    6.43
  24  20  12   72.96    6.74
  24  20  14   39.62    6.70
  24  20  16    0.27    0.86
  24  20  18    7.36    1.92
  24  20  20   28.32    5.53
  24  20  22   42.27    7.59
  24  21   1    1.84    1.04
  24  21   3    5.92    2.59
  24  21   5   11.83    2.11
  24  21   7    6.43    1.58
  24  21   9    7.15    2.25
  24  21  11    2.30    0.76
  24  21  13    2.02    0.77
  24  21  15    2.18    1.87
  24  21  17   -0.66    0.95
  24  21  19    0.80    2.25
  24  21  21    1.94    0.97
  24  21  23    0.89    0.94
  24  22   0   88.13   11.74
  24  22   2   41.97    8.33
  24  22   4   28.18    4.88
  24  22   6   -0.45    1.07
  24  22   8    3.98    1.75
  24  22  10   33.46    5.32
  24  22  12   60.61    5.92
  24  22  14   35.21    4.06
  24  22  16    1.41    1.06
  24  22  18    5.09    1.83
  24  22  20   54.77    9.52
  24  22  22   42.11    9.18
  24  23   1   -1.48    1.57
  24  23   3   -0.99    1.10
  24  23   5    1.68    1.20
  24  23   7   -0.22    1.16
  24  23   9    0.85    1.09
  24  23  11   -0.38    0.94
  24  23  13    1.63    0.63
  24  23  15    0.09    0.60
  24  23  17   -0.35    0.77
  24  23  19    0.72    0.87
  24  23  21   -0.16    0.87
  24  23  23    0.02    0.87
  24  24   0    2.14    1.76
  24  24   2    2.64    1.24
  24  24   4    3.51    1.37
  24  24   6   17.72    5.35
  24  24   8   39.07    7.17
  24  24  10   76.00   12.05
  24  24  12   80.93   11.96
  24  24  14   46.08    4.89
  24  24  16    0.53    0.55
  24  24  18    3.99    1.71
  24  24  20   37.73    9.11
  24  24  22   17.98    5.32
  24  24  24    8.49    6.13
  25   1   0    0.41    1.21
  25   1   2    2.82    1.09
  25   1   4    4.85    1.10
  25   1   6    7.02    1.22
  25   1   8    9.57    0.83
  25   1  10    3.44    1.02
  25   1  12    0.66    1.08
  25   1  14    0.19    0.95
  25   1  16    1.02    1.03
  25   1  18    1.14    1.19
  25   1  20    1.97    1.07
  25   1  22   -0.34    1.09
  25   1  24    0.14    1.07
  25   2   1    0.80    1.01
  25   2   3   61.58    4.54
  25   2   5    4.46    1.56
  25   2   7   47.34    3.12
  25   2   9    1.95    0.86
  25   2  11    0.92    1.02
  25   2  13   29.61    3.32
  25   2  15   10.08    1.94
  25   2  17   41.84    5.61
  25   2  19   30.35    5.06
  25   2  21   45.02    7.88
  25   2  23   -2.02    1.16
  25   3   0   80.09    9.86
  25   3   2   60.12    4.27
  25   3   4   48.74    3.78
  25   3   6   77.69    5.77
  25   3   8   98.70    5.66
  25   3  10   61.51    5.25
  25   3  12   12.89    1.54
  25   3  14    0.28    1.03
  25   3  16    5.81    1.27
  25   3  18   25.53    5.59
  25   3  20   18.46    2.85
  25   3  22    6.20    2.15
  25   3  24    0.06    1.19
  25   4   1    5.06    0.96
  25   4   3   53.81    4.33
  25   4   5   -1.75    0.87
  25   4   7   38.87    2.57
  25   4   9    3.22    0.86
  25   4  11    0.27    0.88
  25   4  13   18.78    1.96
  25   4  15    8.85    1.51
  25   4  17   39.09    6.94
  25   4  19    9.35    1.62
  25   4  21   15.01    3.45
  25   4  23    1.26    1.34
  25   5   0    8.94    1.10
  25   5   2    5.88    1.09
  25   5   4   -0.75    0.88
  25   5   6   15.89    1.28
  25   5   8   46.58    4.37
  25   5  10   21.59    2.18
  25   5  12    2.86    0.90
  25   5  14    4.18    3.03
  25   5  16   11.71    1.80
  25   5  18   26.83    3.86
  25   5  20   24.47    3.97
  25   5  22   13.32    3.56
  25   5  24   -0.19    1.10
  25   6   1    4.96    0.89
  25   6   3   82.58    6.35
  25   6   5   16.68    1.37
  25   6   7   43.60    2.69
  25   6   9    6.36    0.82
  25   6  11   -0.39    0.76
  25   6  13    6.81    1.30
  25   6  15    6.09    1.28
  25   6  17    5.15    1.50
  25   6  19    1.19    1.00
  25   6  21   -1.17    0.95
  25   6  23   23.21    5.77
  25   7   0   40.62    2.27
  25   7   2   45.30    2.76
  25   7   4   47.93    6.44
  25   7   6   47.95    5.48
  25   7   8   51.70    2.49
  25   7  10   27.31    2.27
  25   7  12    2.27    0.82
  25   7  14    0.62    0.79
  25   7  16    6.70    1.60
  25   7  18   38.17    5.08
  25   7  20   42.49    6.63
  25   7  22   11.15    1.96
  25   7  24    1.11    1.02
  25   8   1   10.69    0.89
  25   8   3   95.19    5.42
  25   8   5   41.97    2.79
  25   8   7   56.16    2.80
  25   8   9    4.45    0.61
  25   8  11    2.18    0.94
  25   8  13    0.70    0.66
  25   8  15    3.98    0.85
  25   8  17    0.38    0.87
  25   8  19    2.15    1.01
  25   8  21    4.72    1.31
  25   8  23   49.89    8.92
  25   9   0    3.86    0.92
  25   9   2    1.88    0.86
  25   9   4    1.31    0.87
  25   9   6    6.49    0.81
  25   9   8    6.60    0.75
  25   9  10    4.12    0.70
  25   9  12    0.15    0.52
  25   9  14    3.20    0.62
  25   9  16    1.42    0.74
  25   9  18    2.90    0.93
  25   9  20    0.89    0.99
  25   9  22    2.99    2.59
  25   9  24   -0.62    1.01
  25  10   1    7.30    1.16
  25  10   3   68.46    6.02
  25  10   5   21.23    2.07
  25  10   7   25.97    2.19
  25  10   9    2.96    0.85
  25  10  11    1.33    0.59
  25  10  13    0.89    0.59
  25  10  15    0.79    0.52
  25  10  17    2.96    0.68
  25  10  19   17.39    2.48
  25  10  21   26.00    3.44
  25  10  23   53.51    8.37
  25  11   0   -1.26    0.97
  25  11   2   -0.58    0.96
  25  11   4    1.69    3.44
  25  11   6   -0.35    0.75
  25  11   8    1.48    1.00
  25  11  10    0.54    0.61
  25  11  12    1.33    0.72
  25  11  14    1.06    0.65
  25  11  16    0.56    0.55
  25  11  18    0.29    0.60
  25  11  20    0.58    1.20
  25  11  22   -0.34    0.77
  25  11  24    0.54    0.82
  25  12   1    0.59    1.10
  25  12   3   18.34    4.99
  25  12   5    2.41    1.96
  25  12   7    2.93    0.80
  25  12   9    0.53    0.61
  25  12  11    2.01    0.76
  25  12  13    0.34    0.82
  25  12  15    0.68    0.72
  25  12  17    1.35    0.67
  25  12  19   29.40    2.85
  25  12  21   40.36    3.97
  25  12  23   73.64    9.47
  25  13   0   35.41    3.56
  25  13   2   33.79    4.18
  25  13   4   16.95    1.83
  25  13   6    3.84    1.06
  25  13   8    1.77    0.67
  25  13  10    1.80    0.59
  25  13  12    1.37    0.80
  25  13  14    2.52    1.01
  25  13  16    2.59    0.80
  25  13  18    1.75    0.70
  25  13  20    0.90    0.87
  25  13  22   -0.43    0.52
  25  13  24    0.05    0.62
  25  14   1   -0.85    1.06
  25  14   3   -0.90    1.04
  25  14   5    0.21    0.99
  25  14   7    1.06    0.79
  25  14   9    2.22    0.61
  25  14  11    0.47    0.69
  25  14  13    2.75    0.90
  25  14  15    0.00    0.92
  25  14  17    0.89    0.77
  25  14  19    6.16    1.40
  25  14  21   11.16    1.69
  25  14  23   16.30    2.52
  25  15   0   14.69    2.31
  25  15   2   10.48    1.56
  25  15   4   10.33    2.08
  25  15   6    4.17    1.11
  25  15   8    2.63    0.86
  25  15  10    0.14    0.56
  25  15  12   -0.21    0.72
  25  15  14    0.04    0.81
  25  15  16    0.67    0.90
  25  15  18    0.34    0.73
  25  15  20    0.13    0.65
  25  15  22    1.10    0.60
  25  15  24   -0.97    0.53
  25  16   1   -0.59    1.20
  25  16   3    4.86    1.23
  25  16   5    9.47    1.73
  25  16   7    7.86    1.43
  25  16   9    2.96    1.56
  25  16  11    1.10    1.01
  25  16  13    3.18    1.07
  25  16  15    0.89    0.94
  25  16  17    1.74    1.37
  25  16  19    0.92    0.85
  25  16  21    0.06    0.94
  25  16  23    0.13    0.54
  25  17   0   59.29    7.69
  25  17   2   53.14    9.15
  25  17   4   19.54    2.80
  25  17   6    4.37    1.11
  25  17   8    0.16    0.76
  25  17  10    1.54    0.67
  25  17  12    2.49    0.63
  25  17  14    1.01    0.77
  25  17  16   -0.54    0.70
  25  17  18    1.34    1.20
  25  17  20    2.76    1.21
  25  17  22    0.46    0.79
  25  17  24    0.41    0.58
  25  18   1    2.70    1.14
  25  18   3   22.45    3.79
  25  18   5   27.02    4.58
  25  18   7   31.99    6.34
  25  18   9    2.01    2.08
  25  18  11    0.46    0.53
  25  18  13    2.54    0.72
  25  18  15    0.79    0.81
  25  18  17    2.44    0.82
  25  18  19    0.99    1.01
  25  18  21   -0.11    0.79
  25  18  23    3.02    0.95
  25  19   0   20.01    3.13
  25  19   2   22.33    4.24
  25  19   4    9.83    2.16
  25  19   6    1.75    1.03
  25  19   8    1.61    1.19
  25  19  10   16.99    2.56
  25  19  12   22.97    2.49
  25  19  14    5.70    1.41
  25  19  16   -0.26    0.83
  25  19  18    1.22    1.44
  25  19  20    1.37    0.87
  25  19  22    1.35    1.02
  25  19  24    1.08    0.86
  25  20   1    0.36    1.11
  25  20   3   16.33    3.71
  25  20   5   26.03    4.10
  25  20   7   20.88    3.54
  25  20   9    3.76    1.22
  25  20  11    1.23    0.70
  25  20  13    1.07    0.77
  25  20  15    0.92    1.03
  25  20  17    1.14    0.86
  25  20  19    3.49    1.48
  25  20  21    1.28    0.88
  25  20  23    2.07    1.19
  25  21   0   55.11    6.30
  25  21   2   43.07    5.38
  25  21   4   17.90    5.16
  25  21   6    0.58    1.02
  25  21   8    8.61    1.85
  25  21  10   30.61    5.22
  25  21  12   40.84    5.19
  25  21  14    7.69    1.36
  25  21  16    0.08    0.80
  25  21  18    0.56    0.77
  25  21  20   -0.22    0.87
  25  21  22    2.44    1.40
  25  21  24    1.94    0.76
  25  22   1    0.19    1.17
  25  22   3    6.17    1.70
  25  22   5   11.35    2.58
  25  22   7   12.52    2.30
  25  22   9    1.70    0.95
  25  22  11    0.42    0.83
  25  22  13   -0.35    0.55
  25  22  15    0.15    0.58
  25  22  17   -0.70    0.72
  25  22  19    0.96    0.86
  25  22  21    2.10    1.04
  25  22  23    5.03    2.57
  25  23   0    1.94    1.96
  25  23   2   -1.83    1.14
  25  23   4    1.17    1.16
  25  23   6    9.14    1.94
  25  23   8   38.08    6.42
  25  23  10   57.25    7.21
  25  23  12   54.39    6.84
  25  23  14   14.28    2.28
  25  23  16   -0.41    0.55
  25  23  18    3.07    0.90
  25  23  20    3.51    1.56
  25  23  22    4.06    2.09
  25  23  24   -1.02    1.03
  25  24   1    0.55    1.21
  25  24   3    2.07    1.35
  25  24   5    2.57    1.48
  25  24   7    0.14    0.94
  25  24   9    0.36    1.04
  25  24  11   -1.60    0.80
  25  24  13    0.31    0.62
  25  24  15    2.08    1.69
  25  24  17    0.41    0.74
  25  24  19    0.90    1.53
  25  24  21    0.55    0.82
  25  24  23   -0.79    0.82
  25  25   0   12.52    2.76
  25  25   2    3.57    1.74
  25  25   4    0.40    1.00
  25  25   6    2.51    1.35
  25  25   8    7.95    2.05
  25  25  10   22.16    5.23
  25  25  12   18.98    3.20
  25  25  14    2.62    1.43
  25  25  16    0.73    0.65
  25  25  18   -0.70    0.59
  25  25  20    1.81    0.97
  25  25  22   -0.15    0.96
  25  25  24    0.28    0.82
  26   0   0   25.82   12.33
  26   1   1    0.06    1.08
  26   1   3    4.34    1.13
  26   1   5    7.22    1.11
  26   1   7   13.07    1.48
  26   1   9    1.30    0.75
  26   1  11    0.69    0.85
  26   1  13    0.67    0.95
  26   1  15    2.32    0.97
  26   1  17    3.64    1.11
  26   1  19    2.01    1.13
  26   1  21    2.21    1.04
  26   1  23   -0.82    1.17
  26   1  25   -0.80    1.29
  26   2   0   89.11   14.32
  26   2   2  243.94   51.58
  26   2   4    4.04    1.61
  26   2   6  133.39   11.35
  26   2   8   10.01    0.92
  26   2  10    3.61    1.01
  26   2  12   11.60    4.28
  26   2  14    7.34    1.67
  26   2  16   86.50   11.74
  26   2  18   88.83   13.59
  26   2  20  146.39   24.99
  26   2  22    4.74    1.61
  26   2  24   13.34    2.96
  26   3   1    6.04    1.13
  26   3   3   32.91    2.92
  26   3   5   63.82    6.17
  26   3   7   76.14    7.05
  26   3   9   40.99    3.67
  26   3  11    4.61    1.07
  26   3  13   -0.16    1.03
  26   3  15    7.28    1.23
  26   3  17   20.81    3.18
  26   3  19   25.61    4.17
  26   3  21   12.26    2.73
  26   3  23    5.40    3.37
  26   3  25   -0.47    1.21
  26   4   0   15.96    2.31
  26   4   2    4.71    1.58
  26   4   4   79.08    8.74
  26   4   6    7.96    1.21
  26   4   8   11.98    1.57
  26   4  10    9.24    1.35
  26   4  12   26.69    3.57
  26   4  14   12.85    1.94
  26   4  16   42.54    5.46
  26   4  18   47.50    7.21
  26   4  20   47.26   11.20
  26   4  22    2.04    1.37
  26   4  24    0.41    1.24
  26   5   1    9.19    1.27
  26   5   3   89.09    8.65
  26   5   5  129.63   10.90
  26   5   7  173.09   13.39
  26   5   9   74.84    5.90
  26   5  11   12.41    1.71
  26   5  13    0.70    0.97
  26   5  15    6.07    1.35
  26   5  17   29.94    4.87
  26   5  19   47.45    7.36
  26   5  21   23.01    4.08
  26   5  23    5.93    1.91
  26   5  25   -0.39    1.07
  26   6   0  112.93   10.77
  26   6   2  130.38   12.06
  26   6   4    4.48    1.03
  26   6   6   68.13    7.07
  26   6   8    1.67    0.62
  26   6  10    0.68    0.66
  26   6  12   -0.13    0.75
  26   6  14    2.73    0.89
  26   6  16    6.20    1.60
  26   6  18    7.36    1.61
  26   6  20    0.97    1.16
  26   6  22    1.14    1.02
  26   6  24    1.17    1.03
  26   7   1   11.52    1.21
  26   7   3   70.78    5.15
  26   7   5  157.30   11.38
  26   7   7  183.28   13.00
  26   7   9   92.45    7.36
  26   7  11    8.29    1.30
  26   7  13    1.11    0.80
  26   7  15    3.97    1.16
  26   7  17   30.37    3.78
  26   7  19   41.21    6.87
  26   7  21   15.41    3.15
  26   7  23    5.81    2.18
  26   7  25    0.47    1.08
  26   8   0    5.16    0.66
  26   8   2   13.93    1.53
  26   8   4   10.22    1.70
  26   8   6    1.51    0.62
  26   8   8   12.05    1.49
  26   8  10    7.45    1.42
  26   8  12    3.04    0.82
  26   8  14   -0.75    0.73
  26   8  16   -0.50    0.89
  26   8  18    2.48    0.99
  26   8  20    2.76    1.26
  26   8  22   17.51    3.54
  26   8  24    7.24    2.05
  26   9   1    3.94    1.78
  26   9   3   32.77    2.21
  26   9   5   67.30    4.55
  26   9   7  102.48    7.29
  26   9   9   36.05    2.56
  26   9  11    5.01    0.77
  26   9  13    0.09    0.60
  26   9  15    1.69    0.75
  26   9  17   11.57    1.74
  26   9  19    9.71    1.95
  26   9  21    4.31    1.74
  26   9  23    3.80    1.67
  26   9  25   -0.25    0.95
  26  10   0    1.90    1.09
  26  10   2    4.92    1.06
  26  10   4    7.32    1.48
  26  10   6    1.30    0.75
  26  10   8    6.22    1.11
  26  10  10    1.30    0.55
  26  10  12    8.12    0.83
  26  10  14    6.65    0.97
  26  10  16   17.13    2.68
  26  10  18   38.03    5.50
  26  10  20   47.53    8.58
  26  10  22   34.33    5.83
  26  10  24   12.31    3.06
  26  11   1    2.89    0.82
  26  11   3    8.52    1.26
  26  11   5    9.82    1.46
  26  11   7    7.38    1.06
  26  11   9    5.35    0.73
  26  11  11    2.90    0.60
  26  11  13    1.49    0.61
  26  11  15    0.88    0.54
  26  11  17   -0.06    0.60
  26  11  19    0.86    0.66
  26  11  21    1.01    0.80
  26  11  23    1.13    0.87
  26  11  25    0.86    0.82
  26  12   0   14.26    2.30
  26  12   2    3.70    1.24
  26  12   4   17.18    2.28
  26  12   6    2.28    0.85
  26  12   8    3.29    0.89
  26  12  10    9.30    0.94
  26  12  12   21.95    2.65
  26  12  14   46.85    5.74
  26  12  16   26.39    3.15
  26  12  18   69.34    7.98
  26  12  20   66.04    8.34
  26  12  22   48.81    7.45
  26  12  24   15.71    3.47
  26  13   1   -0.23    1.06
  26  13   3   -0.76    1.04
  26  13   5   -0.07    0.83
  26  13   7    0.92    0.85
  26  13   9    0.67    0.59
  26  13  11    1.37    0.61
  26  13  13    2.88    0.72
  26  13  15    2.09    0.77
  26  13  17   -0.52    0.62
  26  13  19   -0.52    0.49
  26  13  21    0.32    0.53
  26  13  23    0.93    0.67
  26  13  25    1.28    0.74
  26  14   0   11.65    1.51
  26  14   2    5.35    1.08
  26  14   4    9.15    1.19
  26  14   6    2.14    0.93
  26  14   8   -0.90    0.81
  26  14  10    6.30    1.01
  26  14  12   33.71    4.95
  26  14  14    6.62    1.55
  26  14  16   12.46    2.32
  26  14  18   10.12    1.85
  26  14  20   14.10    2.09
  26  14  22    9.72    1.80
  26  14  24    3.78    1.37
  26  15   1    2.86    1.10
  26  15   3    6.44    1.24
  26  15   5    6.53    1.92
  26  15   7    4.51    1.08
  26  15   9    1.24    0.70
  26  15  11    1.57    0.54
  26  15  13    6.64    3.27
  26  15  15    0.87    0.75
  26  15  17   -0.22    0.77
  26  15  19    0.94    0.70
  26  15  21    0.54    1.07
  26  15  23    0.79    0.92
  26  15  25    0.75    0.60
  26  16   0  109.58   16.64
  26  16   2   65.32    8.73
  26  16   4   33.44    5.39
  26  16   6    4.55    1.13
  26  16   8    1.51    1.43
  26  16  10   12.98    2.42
  26  16  12   33.87    4.04
  26  16  14    7.68    1.77
  26  16  16    4.37    1.29
  26  16  18    4.28    1.55
  26  16  20    2.31    0.82
  26  16  22   -0.02    0.59
  26  16  24    1.31    1.58
  26  17   1    3.10    1.17
  26  17   3   21.20    4.18
  26  17   5   38.41    4.87
  26  17   7   36.57    5.77
  26  17   9   12.38    1.89
  26  17  11    0.55    0.59
  26  17  13    2.21    0.62
  26  17  15   -0.16    0.81
  26  17  17   -1.24    0.86
  26  17  19    0.11    0.83
  26  17  21    0.09    0.67
  26  17  23   -0.19    0.59
  26  17  25    1.00    0.96
  26  18   0  113.76   14.78
  26  18   2  105.88   13.13
  26  18   4   51.94    7.57
  26  18   6    7.42    1.88
  26  18   8    2.98    1.04
  26  18  10   21.42    3.59
  26  18  12   74.24    7.75
  26  18  14   10.81    1.94
  26  18  16    2.66    0.97
  26  18  18   -0.85    0.83
  26  18  20    1.56    0.82
  26  18  22    9.53    2.42
  26  18  24    5.65    1.40
  26  19   1    1.31    1.03
  26  19   3   29.52    8.43
  26  19   5   53.47    7.14
  26  19   7   42.04    7.11
  26  19   9    9.93    2.78
  26  19  11    2.16    0.75
  26  19  13   -0.35    0.54
  26  19  15   -0.45    0.73
  26  19  17    0.34    0.73
  26  19  19   -0.67    0.73
  26  19  21    0.62    0.74
  26  19  23   -0.20    0.68
  26  19  25    0.29    0.58
  26  20   0  110.80   16.04
  26  20   2   74.18   10.43
  26  20   4   48.85    9.42
  26  20   6    4.32    1.47
  26  20   8    6.26    1.53
  26  20  10   31.79    5.62
  26  20  12   90.31    9.46
  26  20  14   29.15    6.04
  26  20  16    4.11    1.08
  26  20  18    0.80    0.77
  26  20  20    2.97    1.74
  26  20  22   18.80    5.35
  26  20  24   16.10    4.35
  26  21   1    0.52    1.06
  26  21   3   14.92    3.13
  26  21   5   32.51    7.04
  26  21   7   13.97    2.88
  26  21   9    4.55    1.14
  26  21  11   -0.20    0.79
  26  21  13   -0.35    0.56
  26  21  15    0.47    0.54
  26  21  17    0.05    0.69
  26  21  19    0.06    0.81
  26  21  21    0.55    0.76
  26  21  23    0.90    0.75
  26  21  25   -0.06    0.66
  26  22   0    9.20    2.38
  26  22   2   21.61   13.31
  26  22   4    1.89    1.27
  26  22   6    0.15    1.04
  26  22   8    8.07    2.52
  26  22  10   71.11   14.60
  26  22  12   78.63   11.88
  26  22  14    8.78    1.60
  26  22  16    0.27    0.54
  26  22  18    6.36    2.35
  26  22  20   11.64    2.86
  26  22  22   15.59    4.67
  26  22  24   11.36    3.53
  26  23   1    1.87    2.88
  26  23   3   -0.09    1.26
  26  23   5    6.08    1.90
  26  23   7   11.09    2.51
  26  23   9    1.20    1.01
  26  23  11    0.26    0.94
  26  23  13   -0.96    0.74
  26  23  15    1.51    1.03
  26  23  17    0.74    0.56
  26  23  19   -0.27    0.72
  26  23  21    0.52    0.86
  26  23  23   -1.00    0.76
  26  23  25    0.26    0.82
  26  24   0   11.99    3.03
  26  24   2    9.86    3.90
  26  24   4    3.30    1.21
  26  24   6    1.35    1.11
  26  24   8    3.61    1.84
  26  24  10   14.93    3.91
  26  24  12   34.11    6.65
  26  24  14    3.66    1.16
  26  24  16    1.46    1.37
  26  24  18    2.41    0.74
  26  24  20    3.70    1.81
  26  24  22   12.68    4.18
  26  24  24    4.73    2.45
  26  25   1    0.42    1.11
  26  25   3   -1.36    1.17
  26  25   5    1.02    0.90
  26  25   7    1.26    1.00
  26  25   9    0.59    0.89
  26  25  11   -1.00    0.90
  26  25  13   -1.19    0.72
  26  25  15   -0.32    0.62
  26  25  17    0.19    0.47
  26  25  19    0.20    0.56
  26  25  21    1.48    0.76
  26  25  23    0.60    0.88
  26  26   0    1.47    1.85
  26  26   2    0.21    1.14
  26  26   4   -0.47    1.06
  26  26   6    0.47    1.20
  26  26   8    8.37    2.27
  26  26  10    1.63    1.22
  26  26  12    3.50    1.48
  26  26  14    0.99    0.86
  26  26  16   -0.19    0.60
  26  26  18    4.39    1.06
  26  26  20    1.95    1.01
  26  26  22    2.64    1.68
  27   1   0   15.81    1.97
  27   1   2   11.54    1.54
  27   1   4    9.57    1.41
  27   1   6    4.78    1.24
  27   1   8    4.04    0.61
  27   1  10    0.55    0.70
  27   1  12   -0.11    0.92
  27   1  14   -0.48    0.93
  27   1  16    2.50    1.03
  27   1  18    4.61    1.28
  27   1  20    1.04    1.36
  27   1  22   -0.28    1.04
  27   1  24    2.25    2.92
  27   1  26    0.94    1.17
  27   2   1   11.47    1.53
  27   2   3   10.27    1.35
  27   2   5   86.31    7.57
  27   2   7   -0.28    0.75
  27   2   9    5.18    0.70
  27   2  11    0.21    0.77
  27   2  13    2.59    1.09
  27   2  15   54.16    7.78
  27   2  17   70.62    9.31
  27   2  19   91.80   11.63
  27   2  21   26.92    6.02
  27   2  23   14.26    2.45
  27   2  25    5.38    6.38
  27   3   0    9.30    1.34
  27   3   2    8.12    1.34
  27   3   4    1.48    1.01
  27   3   6   -1.15    0.81
  27   3   8    1.30    0.62
  27   3  10    1.04    1.21
  27   3  12    1.73    0.81
  27   3  14    3.25    1.03
  27   3  16   17.40    2.91
  27   3  18   26.38    5.02
  27   3  20   19.05    3.99
  27   3  22    4.19    1.44
  27   3  24   -1.75    1.13
  27   3  26    1.22    1.02
  27   4   1    5.83    1.29
  27   4   3    4.49    1.15
  27   4   5   52.52    6.56
  27   4   7    1.78    2.39
  27   4   9    1.69    0.59
  27   4  11    0.28    0.83
  27   4  13    3.78    0.96
  27   4  15   35.01    7.19
  27   4  17   41.46    6.69
  27   4  19   24.82    5.67
  27   4  21   10.02    2.59
  27   4  23    3.32    1.34
  27   4  25    0.82    1.10
  27   5   0   92.75    8.68
  27   5   2   79.33    9.92
  27   5   4   55.02    8.31
  27   5   6   77.52    5.79
  27   5   8   53.35    3.56
  27   5  10   24.18    2.14
  27   5  12    8.59    1.21
  27   5  14   -0.36    0.87
  27   5  16   13.09    2.61
  27   5  18   38.84    5.21
  27   5  20   42.51    8.30
  27   5  22   10.93    2.49
  27   5  24    2.63    1.37
  27   5  26    0.38    1.14
  27   6   1    4.26    1.01
  27   6   3   -1.15    0.80
  27   6   5   75.92    7.30
  27   6   7    5.52    0.93
  27   6   9    3.88    0.59
  27   6  11    1.13    0.67
  27   6  13   -0.41    0.81
  27   6  15    7.29    1.58
  27   6  17    7.82    1.87
  27   6  19    1.67    1.11
  27   6  21   -1.34    0.99
  27   6  23   -1.23    1.11
  27   6  25    2.93    1.38
  27   7   0    1.46    1.03
  27   7   2   -0.61    0.75
  27   7   4    1.78    0.79
  27   7   6    5.89    0.86
  27   7   8    5.00    0.75
  27   7  10    1.04    0.58
  27   7  12    6.31    4.37
  27   7  14    2.18    0.87
  27   7  16   14.05    2.75
  27   7  18   30.17    4.54
  27   7  20   21.25    3.49
  27   7  22   18.99    4.47
  27   7  24    1.65    1.06
  27   7  26    0.46    1.06
  27   8   1    4.14    0.72
  27   8   3    2.61    0.65
  27   8   5   54.76    4.00
  27   8   7    5.94    0.86
  27   8   9    2.88    0.58
  27   8  11    4.55    0.76
  27   8  13    0.36    0.68
  27   8  15    0.86    0.90
  27   8  17    0.81    0.90
  27   8  19    4.26    1.30
  27   8  21    2.99    1.03
  27   8  23    6.04    1.78
  27   8  25    4.60    2.22
  27   9   0   12.57    1.06
  27   9   2    8.07    1.11
  27   9   4    0.93    0.53
  27   9   6    4.45    0.60
  27   9   8    3.63    0.55
  27   9  10    5.34    1.36
  27   9  12    3.39    0.69
  27   9  14   -0.45    0.69
  27   9  16    1.15    0.79
  27   9  18    4.79    1.23
  27   9  20    7.22    1.60
  27   9  22    7.80    2.14
  27   9  24    2.05    1.09
  27   9  26   -1.73    0.95
  27  10   1    0.77    0.72
  27  10   3    1.00    1.01
  27  10   5   16.44    1.44
  27  10   7    0.96    0.58
  27  10   9    4.33    0.50
  27  10  11    7.42    0.76
  27  10  13    2.09    0.62
  27  10  15    1.20    0.69
  27  10  17    7.91    1.24
  27  10  19   27.47    4.20
  27  10  21   14.79    3.34
  27  10  23   12.84    3.58
  27  10  25    8.47    2.17
  27  11   0    1.15    0.74
  27  11   2    0.82    0.82
  27  11   4   -0.45    0.77
  27  11   6    0.01    0.75
  27  11   8    4.57    0.72
  27  11  10    6.69    0.77
  27  11  12   17.79    2.02
  27  11  14   16.65    2.01
  27  11  16    2.49    0.82
  27  11  18   -0.41    0.68
  27  11  20    0.45    0.74
  27  11  22    0.05    0.90
  27  11  24    0.28    1.21
  27  11  26    0.59    0.79
  27  12   1    0.29    0.82
  27  12   3    2.88    0.82
  27  12   5    6.35    0.96
  27  12   7    1.07    0.72
  27  12   9    3.19    0.79
  27  12  11   14.91    1.50
  27  12  13    4.60    0.86
  27  12  15    5.70    0.94
  27  12  17   13.07    1.76
  27  12  19   27.81    3.74
  27  12  21   18.04    3.12
  27  12  23    9.37    2.52
  27  12  25   -1.46    1.06
  27  13   0    3.83    1.07
  27  13   2    5.57    1.01
  27  13   4    5.21    0.96
  27  13   6    0.09    0.80
  27  13   8    0.39    0.82
  27  13  10    1.95    0.58
  27  13  12    5.12    0.92
  27  13  14    3.06    0.82
  27  13  16    1.53    0.61
  27  13  18   -0.01    0.48
  27  13  20    0.56    0.59
  27  13  22    0.94    0.72
  27  13  24    0.85    1.01
  27  13  26    4.15    4.08
  27  14   1   -0.28    0.95
  27  14   3    4.60    1.21
  27  14   5    0.01    0.99
  27  14   7    0.85    0.89
  27  14   9    0.23    0.70
  27  14  11   10.75    1.17
  27  14  13    4.47    0.72
  27  14  15    4.65    1.33
  27  14  17   10.33    1.55
  27  14  19   20.39    2.75
  27  14  21    4.25    0.96
  27  14  23    3.33    1.07
  27  14  25    0.48    0.87
  27  15   0   53.93    8.49
  27  15   2   57.70    7.78
  27  15   4   27.77    3.70
  27  15   6    9.46    1.90
  27  15   8    0.27    0.77
  27  15  10    1.63    0.73
  27  15  12    5.43    0.81
  27  15  14    8.11    1.55
  27  15  16    2.58    0.83
  27  15  18    0.62    0.69
  27  15  20   -0.46    0.56
  27  15  22    0.83    0.48
  27  15  24    1.54    0.59
  27  15  26   -0.23    0.67
  27  16   1   -0.20    1.17
  27  16   3   19.62    4.61
  27  16   5   28.21    6.23
  27  16   7   11.92    2.14
  27  16   9    2.09    0.97
  27  16  11    3.38    0.72
  27  16  13    2.73    0.79
  27  16  15    2.86    0.96
  27  16  17    4.10    1.01
  27  16  19    3.20    0.99
  27  16  21    0.35    0.55
  27  16  23    0.80    0.77
  27  16  25   -0.63    0.53
  27  17   0   83.22    9.93
  27  17   2   75.73   10.16
  27  17   4   38.15    8.02
  27  17   6    7.37    1.92
  27  17   8    1.44    0.88
  27  17  10    9.61    5.54
  27  17  12   18.47    2.98
  27  17  14   10.81    1.60
  27  17  16    3.73    1.91
  27  17  18   -0.80    0.72
  27  17  20    0.67    0.62
  27  17  22    0.06    0.67
  27  17  24    0.35    0.43
  27  17  26    1.07    0.50
  27  18   1    1.24    1.15
  27  18   3   38.42    8.74
  27  18   5   41.66    6.89
  27  18   7   26.79    4.87
  27  18   9    6.01    2.25
  27  18  11    0.79    0.67
  27  18  13    0.68    0.49
  27  18  15    2.70    0.79
  27  18  17    1.13    0.69
  27  18  19   -0.53    0.79
  27  18  21   -0.77    0.73
  27  18  23    0.26    0.52
  27  18  25    1.07    0.55
  27  19   0  111.11   15.73
  27  19   2   93.89   15.14
  27  19   4   39.81    5.86
  27  19   6    0.32    1.16
  27  19   8    7.88    4.01
  27  19  10   25.95    4.45
  27  19  12   20.46    3.06
  27  19  14   24.73    2.65
  27  19  16    5.48    1.35
  27  19  18    0.58    0.86
  27  19  20   -0.99    0.69
  27  19  22    0.62    0.75
  27  19  24   -0.40    0.55
  27  19  26    0.15    0.47
  27  20   1   -0.16    1.24
  27  20   3   17.35    3.12
  27  20   5   44.63    6.54
  27  20   7   21.81    4.03
  27  20   9    5.84    1.91
  27  20  11   -0.05    0.74
  27  20  13    0.92    0.61
  27  20  15    0.26    0.52
  27  20  17    0.28    0.66
  27  20  19    0.04    0.75
  27  20  21   -0.13    0.77
  27  20  23    0.82    0.77
  27  20  25    0.82    0.79
  27  21   0   40.47    6.44
  27  21   2   25.48    4.86
  27  21   4    3.63    1.73
  27  21   6    0.27    0.95
  27  21   8    2.96    1.34
  27  21  10   23.16    6.31
  27  21  12   17.33    3.02
  27  21  14    4.46    0.87
  27  21  16    1.33    0.65
  27  21  18    0.77    0.65
  27  21  20   -0.43    0.83
  27  21  22   -0.06    0.82
  27  21  24    1.46    0.83
  27  21  26   -0.92    0.52
  27  22   1   -0.20    1.09
  27  22   3   10.36    1.88
  27  22   5   38.75    8.37
  27  22   7   16.23    3.93
  27  22   9    1.80    1.22
  27  22  11    0.89    1.00
  27  22  13    0.13    0.66
  27  22  15    1.89    0.80
  27  22  17    0.27    0.60
  27  22  19    0.09    0.77
  27  22  21    0.26    0.90
  27  22  23    0.05    0.60
  27  22  25    3.39    1.60
  27  23   0   19.15    4.03
  27  23   2   15.59    3.42
  27  23   4    2.64    1.16
  27  23   6    1.76    0.90
  27  23   8    2.08    1.44
  27  23  10   15.70    3.54
  27  23  12   15.32    3.02
  27  23  14    4.44    1.27
  27  23  16    0.25    0.42
  27  23  18   -0.26    0.52
  27  23  20    1.08    0.88
  27  23  22    0.13    0.86
  27  23  24    0.59    0.76
  27  24   1    2.21    1.29
  27  24   3    0.94    1.50
  27  24   5    1.98    1.29
  27  24   7    5.93    1.94
  27  24   9    2.00    0.94
  27  24  11    0.22    0.79
  27  24  13    0.15    0.76
  27  24  15    1.16    0.60
  27  24  17    0.39    0.40
  27  24  19   -0.04    0.52
  27  24  21    2.05    0.81
  27  24  23    2.11    1.01
  27  25   0    0.76    1.76
  27  25   2   -0.89    0.95
  27  25   4    0.82    0.94
  27  25   6    0.87    1.20
  27  25   8    9.26    2.71
  27  25  10    7.14    2.45
  27  25  12    1.24    1.07
  27  25  14    1.11    0.69
  27  25  16    0.27    0.59
  27  25  18    1.13    0.56
  27  25  20    0.42    0.75
  27  25  22    3.37    1.54
  27  26   1    0.45    1.07
  27  26   3    2.75    1.11
  27  26   5    0.73    0.96
  27  26   7    2.62    1.26
  27  26   9    0.68    0.92
  27  26  11    0.70    0.94
  27  26  13   -0.39    0.89
  27  26  15    0.66    0.77
  27  26  17   -0.48    0.53
  27  26  19   -0.35    0.41
  27  26  21   -0.05    0.61
  27  27   0    4.35    3.05
  27  27   2    3.46    1.51
  27  27   4    5.13    1.68
  27  27   6   -0.45    1.20
  27  27   8    2.63    1.07
  27  27  10    0.21    1.01
  27  27  12    1.28    1.11
  27  27  14    0.75    0.89
  27  27  16    1.08    0.83
  27  27  18    0.55    0.61
  27  27  20    0.23    0.59
  28   0   0  157.08   38.75
  28   1   1   -0.05    1.16
  28   1   3    2.19    1.04
  28   1   5    1.49    0.86
  28   1   7   -0.68    0.74
  28   1   9   -0.52    0.54
  28   1  11    1.23    0.75
  28   1  13    0.45    0.88
  28   1  15    2.86    1.03
  28   1  17    4.04    1.77
  28   1  19    2.52    1.09
  28   1  21    1.78    1.09
  28   1  23   -1.30    1.06
  28   1  25    1.67    1.13
  28   1  27   -0.19    0.94
  28   2   0    1.61    1.07
  28   2   2   65.84   11.13
  28   2   4   13.53    2.38
  28   2   6   11.22    1.47
  28   2   8    5.99    1.01
  28   2  10    1.26    0.79
  28   2  12   -0.96    0.86
  28   2  14   50.74    8.50
  28   2  16   71.88   13.65
  28   2  18  120.31   17.43
  28   2  20   50.51    8.26
  28   2  22   44.74    8.33
  28   2  24    0.08    1.15
  28   2  26    5.93    2.15
  28   3   1    2.48    2.88
  28   3   3    3.23    1.08
  28   3   5   10.34    2.25
  28   3   7    5.89    1.49
  28   3   9    0.52    0.55
  28   3  11    1.22    0.82
  28   3  13    1.56    0.92
  28   3  15   17.28    2.31
  28   3  17   25.28    4.91
  28   3  19   37.16    5.84
  28   3  21    4.93    2.30
  28   3  23    2.51    1.34
  28   3  25   -0.07    1.07
  28   3  27    0.34    1.03
  28   4   0  114.82   13.64
  28   4   2   14.18    1.91
  28   4   4  112.35   13.93
  28   4   6    7.09    2.15
  28   4   8   23.13    2.58
  28   4  10   20.70    2.09
  28   4  12    2.65    0.89
  28   4  14   14.54    2.46
  28   4  16   25.27    4.55
  28   4  18   54.48   11.97
  28   4  20   37.05    7.58
  28   4  22    5.99    2.45
  28   4  24    0.67    1.10
  28   4  26    6.11    2.54
  28   5   1    1.34    1.06
  28   5   3   10.75    1.64
  28   5   5   35.75    4.34
  28   5   7   28.12    3.17
  28   5   9    7.36    1.41
  28   5  11   -0.39    0.72
  28   5  13    1.40    0.90
  28   5  15   19.21    3.60
  28   5  17   28.70    4.31
  28   5  19   47.19    8.20
  28   5  21   30.97    6.41
  28   5  23    5.11    1.97
  28   5  25   -0.05    1.02
  28   5  27    0.45    0.85
  28   6   0    4.01    1.04
  28   6   2   12.50    2.11
  28   6   4    6.26    1.30
  28   6   6   14.20    8.87
  28   6   8    1.08    0.68
  28   6  10    0.82    0.53
  28   6  12    5.02    1.21
  28   6  14    8.50    1.73
  28   6  16    6.29    1.69
  28   6  18    5.33    1.87
  28   6  20    6.03    1.75
  28   6  22    0.59    1.15
  28   6  24    1.69    0.80
  28   6  26    5.93    2.15
  28   7   1    0.39    0.81
  28   7   3    3.46    0.90
  28   7   5   41.26    7.92
  28   7   7   20.21    2.45
  28   7   9    8.56    0.99
  28   7  11    0.22    0.55
  28   7  13    0.92    0.72
  28   7  15   10.56    2.52
  28   7  17   25.81    4.27
  28   7  19   22.73    4.95
  28   7  21   35.13    6.78
  28   7  23    9.96    2.98
  28   7  25    3.11    1.29
  28   7  27    1.98    2.30
  28   8   0   36.58    4.60
  28   8   2    2.43    0.92
  28   8   4   29.50    3.85
  28   8   6   -0.32    0.70
  28   8   8    2.73    0.70
  28   8  10    5.83    0.79
  28   8  12    0.85    0.68
  28   8  14    0.69    0.81
  28   8  16    3.34    1.10
  28   8  18    2.44    1.08
  28   8  20    0.27    0.94
  28   8  22    0.72    1.21
  28   8  24    0.41    0.93
  28   8  26    3.77    1.16
  28   9   1   -0.54    0.49
  28   9   3    0.33    0.50
  28   9   5    7.38    1.31
  28   9   7    7.57    0.85
  28   9   9    3.11    0.79
  28   9  11    1.10    0.54
  28   9  13    1.34    1.23
  28   9  15    2.21    0.81
  28   9  17    3.19    0.97
  28   9  19    6.27    1.37
  28   9  21    6.35    1.94
  28   9  23    4.31    1.65
  28   9  25    0.56    1.42
  28   9  27   -0.07    1.06
  28  10   0   13.88    2.04
  28  10   2    0.86    0.60
  28  10   4   20.75    1.91
  28  10   6    1.53    0.52
  28  10   8    7.49    1.08
  28  10  10   30.13    2.72
  28  10  12   13.09    1.69
  28  10  14   17.40    2.66
  28  10  16   57.10    7.26
  28  10  18   51.33    7.72
  28  10  20   20.23    4.51
  28  10  22    7.10    2.08
  28  10  24   -0.68    1.02
  28  10  26    0.20    1.26
  28  11   1    1.34    0.80
  28  11   3    2.05    0.73
  28  11   5    0.18    0.67
  28  11   7    0.87    0.59
  28  11   9    1.76    0.52
  28  11  11    5.90    0.62
  28  11  13    7.85    0.95
  28  11  15    2.55    0.60
  28  11  17    0.95    0.79
  28  11  19   -0.60    0.83
  28  11  21   -0.61    0.87
  28  11  23   -0.41    1.00
  28  11  25    1.69    0.90
  28  11  27    1.21    1.04
  28  12   0    3.81    1.01
  28  12   2    0.06    0.89
  28  12   4    1.53    0.92
  28  12   6    1.88    1.03
  28  12   8    1.00    0.69
  28  12  10   20.07    2.02
  28  12  12    6.87    0.85
  28  12  14   19.60    2.14
  28  12  16   27.29    3.37
  28  12  18   19.75    2.95
  28  12  20    7.64    1.94
  28  12  22    3.40    1.40
  28  12  24    0.61    0.96
  28  12  26   -0.43    1.15
  28  13   1    0.35    1.02
  28  13   3    3.78    1.08
  28  13   5    1.61    0.86
  28  13   7    0.89    0.75
  28  13   9   -0.02    0.65
  28  13  11    8.79    1.06
  28  13  13   13.70    1.70
  28  13  15    7.77    1.33
  28  13  17    2.83    0.90
  28  13  19    1.15    0.67
  28  13  21   -0.21    0.65
  28  13  23    0.79    0.66
  28  13  25    2.18    1.09
  28  13  27   -0.41    0.83
  28  14   0   37.26    5.93
  28  14   2   51.99    7.11
  28  14   4   12.05    1.83
  28  14   6    6.77    1.68
  28  14   8   -0.34    0.79
  28  14  10   14.65    2.31
  28  14  12   13.79    1.77
  28  14  14   27.17    3.13
  28  14  16   56.04    6.01
  28  14  18   45.27    4.37
  28  14  20    9.94    1.68
  28  14  22    5.34    1.24
  28  14  24   -0.05    0.67
  28  14  26    2.82    0.93
  28  15   1    1.60    0.99
  28  15   3   17.69    2.98
  28  15   5   27.44    4.58
  28  15   7    9.40    2.28
  28  15   9    0.59    0.73
  28  15  11    1.69    0.68
  28  15  13   13.64    1.69
  28  15  15   15.53    2.48
  28  15  17    9.35    1.70
  28  15  19    2.38    0.74
  28  15  21    0.96    0.52
  28  15  23   -0.76    0.58
  28  15  25    0.93    0.69
  28  15  27   -1.28    0.81
  28  16   0   49.94    9.06
  28  16   2   59.20    9.07
  28  16   4   22.10    5.05
  28  16   6    4.39    1.10
  28  16   8    2.48    1.07
  28  16  10   44.30   10.79
  28  16  12   22.92    2.91
  28  16  14   45.61    5.50
  28  16  16   25.05    4.05
  28  16  18   25.32    4.23
  28  16  20    1.81    0.67
  28  16  22    1.64    1.03
  28  16  24    0.33    0.58
  28  16  26   -0.36    0.70
  28  17   1    5.95    1.34
  28  17   3   24.08    4.57
  28  17   5   52.79    9.66
  28  17   7   23.36    4.27
  28  17   9    3.74    1.53
  28  17  11   -0.56    0.68
  28  17  13    3.52    0.81
  28  17  15   12.46    2.31
  28  17  17    6.09    1.27
  28  17  19    4.45    1.50
  28  17  21    0.28    0.52
  28  17  23    0.96    0.40
  28  17  25    0.22    0.55
  28  17  27   -0.62    0.68
  28  18   0  213.90   27.46
  28  18   2  122.88   16.65
  28  18   4   45.11    8.20
  28  18   6    3.97    1.38
  28  18   8    3.63    1.03
  28  18  10   49.84    8.09
  28  18  12   36.28    4.71
  28  18  14   39.28    3.98
  28  18  16   20.06    3.84
  28  18  18    6.03    2.15
  28  18  20    0.42    0.61
  28  18  22    1.14    0.54
  28  18  24    0.14    0.46
  28  18  26   -0.56    0.58
  28  19   1    8.03    3.23
  28  19   3   29.76    4.69
  28  19   5   24.61    4.31
  28  19   7   25.14    4.57
  28  19   9    7.42    2.12
  28  19  11    2.18    2.95
  28  19  13   -0.27    0.58
  28  19  15    2.80    0.73
  28  19  17    5.19    1.13
  28  19  19    2.97    0.89
  28  19  21    0.46    0.62
  28  19  23   -0.14    0.53
  28  19  25    0.41    0.42
  28  19  27    0.33    0.80
  28  20   0  114.37   15.88
  28  20   2  103.37   13.41
  28  20   4   62.94   12.73
  28  20   6    7.23    2.98
  28  20   8    1.47    1.07
  28  20  10   14.58    3.83
  28  20  12    4.69    1.50
  28  20  14    8.99    1.67
  28  20  16    1.21    0.55
  28  20  18   -0.16    0.61
  28  20  20    0.87    0.87
  28  20  22    0.97    0.80
  28  20  24    3.42    1.27
  28  20  26   -0.27    0.73
  28  21   1    0.54    1.04
  28  21   3   11.84    3.94
  28  21   5   27.71    5.53
  28  21   7   18.64    3.93
  28  21   9    7.57    3.15
  28  21  11    1.37    0.83
  28  21  13    0.19    0.70
  28  21  15   -0.18    0.58
  28  21  17   -0.34    0.68
  28  21  19    0.38    0.66
  28  21  21    0.69    0.74
  28  21  23   -0.06    0.67
  28  21  25   -0.20    0.48
  28  22   0   60.38    9.60
  28  22   2   60.09   11.55
  28  22   4   11.09    3.71
  28  22   6    0.83    1.10
  28  22   8   -2.08    1.88
  28  22  10   13.50    3.73
  28  22  12    6.58    1.92
  28  22  14    4.15    1.20
  28  22  16    0.42    0.50
  28  22  18   -0.13    0.53
  28  22  20    0.35    0.95
  28  22  22    3.10    1.06
  28  22  24    2.78    1.40
  28  23   1   -1.23    1.08
  28  23   3    3.05    1.60
  28  23   5    8.95    2.59
  28  23   7    7.42    2.70
  28  23   9    1.04    1.16
  28  23  11    5.15    1.40
  28  23  13    0.40    0.87
  28  23  15    2.45    2.42
  28  23  17    0.31    0.39
  28  23  19    0.49    0.55
  28  23  21   -0.05    0.82
  28  23  23   -0.73    0.81
  28  24   0    1.56    1.33
  28  24   2    3.60    2.21
  28  24   4    0.02    1.02
  28  24   6    1.38    1.11
  28  24   8   -0.55    0.88
  28  24  10    0.79    0.96
  28  24  12    0.31    0.79
  28  24  14   -0.80    0.72
  28  24  16   -0.50    0.59
  28  24  18    1.35    0.54
  28  24  20    5.06    1.62
  28  24  22    0.33    0.94
  28  25   1    0.50    1.08
  28  25   3    1.15    0.97
  28  25   5    1.20    1.16
  28  25   7    0.39    1.06
  28  25   9    2.57    1.61
  28  25  11    0.77    0.95
  28  25  13    0.08    0.92
  28  25  15   -0.20    0.72
  28  25  17    0.06    0.52
  28  25  19    0.60    0.69
  28  25  21    0.36    0.46
  28  26   0    6.53    2.41
  28  26   2    7.55    2.46
  28  26   4    2.73    1.74
  28  26   6    2.73    1.58
  28  26   8   -0.69    1.00
  28  26  10   -1.01    1.02
  28  26  12    0.53    1.02
  28  26  14    0.04    0.86
  28  26  16    0.65    0.80
  28  26  18    0.79    0.56
  28  26  20   -0.54    0.47
  28  27   1    0.08    0.97
  28  27   3   -0.66    1.04
  28  27   5   -0.79    1.04
  28  27   7   -0.31    0.96
  28  27   9   -0.40    0.99
  28  27  11    0.12    1.02
  28  27  13    0.54    0.92
  28  27  15   -1.46    0.95
  28  27  17   -0.27    0.85
  28  27  19   -0.95    0.60
  28  28   0   51.17   19.02
  28  28   2   74.47   16.22
  28  28   4   32.69    7.41
  28  28   6    2.75    1.63
  28  28   8    1.00    1.16
  28  28  10   -0.52    1.21
  28  28  12   21.95    7.56
  28  28  14    9.12    4.04
  28  28  16   11.38    4.12
  28  28  18    4.24    6.26
  29   1   0   14.05    2.08
  29   1   2   11.35    1.89
  29   1   4    5.34    1.50
  29   1   6    2.71    1.23
  29   1   8    3.84    0.92
  29   1  10    1.97    0.60
  29   1  12    1.54    0.75
  29   1  14    1.82    0.94
  29   1  16    0.70    1.07
  29   1  18    1.20    1.21
  29   1  20    0.42    1.20
  29   1  22   -0.36    1.09
  29   1  24   -0.80    1.08
  29   1  26    1.03    1.15
  29   1  28    1.07    1.09
  29   2   1   10.83    1.60
  29   2   3   13.87    2.66
  29   2   5    0.82    0.89
  29   2   7   16.20    2.43
  29   2   9    5.63    1.08
  29   2  11    1.55    0.72
  29   2  13   11.49    2.01
  29   2  15   11.30    2.92
  29   2  17  107.56   15.03
  29   2  19   46.10    9.19
  29   2  21   41.22    6.60
  29   2  23    8.04    2.32
  29   2  25   -0.48    1.16
  29   2  27   32.36    7.07
  29   3   0   24.28    8.88
  29   3   2   14.06    2.24
  29   3   4   13.84    2.24
  29   3   6    6.61    1.31
  29   3   8    1.97    0.85
  29   3  10    0.28    0.50
  29   3  12    1.04    0.83
  29   3  14    3.04    1.56
  29   3  16   13.24    2.99
  29   3  18   26.76    5.16
  29   3  20   11.01    2.59
  29   3  22    4.95    1.82
  29   3  24    0.16    1.14
  29   3  26   -0.53    1.10
  29   3  28    1.20    1.54
  29   4   1    4.92    1.40
  29   4   3   13.37    2.31
  29   4   5   -0.13    0.92
  29   4   7   19.36    3.31
  29   4   9    7.88    1.11
  29   4  11    0.22    0.60
  29   4  13    3.78    0.96
  29   4  15    5.60    1.44
  29   4  17   62.13   10.63
  29   4  19   21.64    4.33
  29   4  21   18.29    3.71
  29   4  23    2.07    1.15
  29   4  25    2.59    1.13
  29   4  27   15.94    3.90
  29   5   0    3.46    1.10
  29   5   2    0.27    1.10
  29   5   4   -0.63    0.87
  29   5   6    1.14    1.00
  29   5   8   -0.02    0.72
  29   5  10    2.57    0.85
  29   5  12    2.54    0.77
  29   5  14   11.26    1.96
  29   5  16   32.79    4.57
  29   5  18   35.90    6.51
  29   5  20   24.86    6.40
  29   5  22    5.68    1.96
  29   5  24    3.10    1.03
  29   5  26    0.93    1.10
  29   5  28   -0.02    0.93
  29   6   1    1.78    1.03
  29   6   3    4.46    1.49
  29   6   5    1.02    0.90
  29   6   7    7.75    1.43
  29   6   9    6.50    1.01
  29   6  11    1.20    0.67
  29   6  13    2.17    0.77
  29   6  15    1.95    0.92
  29   6  17    6.01    1.71
  29   6  19    4.20    1.00
  29   6  21    0.25    1.07
  29   6  23   -0.52    1.09
  29   6  25    0.96    0.92
  29   6  27    1.34    1.01
  29   7   0   13.94    2.25
  29   7   2   11.94    1.77
  29   7   4   17.06    2.52
  29   7   6    8.06    1.60
  29   7   8    1.23    0.80
  29   7  10    1.15    0.56
  29   7  12    0.00    0.70
  29   7  14    1.06    0.82
  29   7  16   16.45    3.39
  29   7  18    8.64    2.59
  29   7  20    3.77    2.07
  29   7  22   18.92    6.61
  29   7  24    3.17    1.65
  29   7  26    2.66    1.10
  29   7  28    0.65    1.51
  29   8   1    4.66    0.86
  29   8   3    2.79    0.77
  29   8   5    2.10    0.80
  29   8   7    2.23    0.73
  29   8   9    2.62    0.80
  29   8  11    1.02    0.53
  29   8  13    0.93    0.62
  29   8  15    0.38    1.04
  29   8  17    0.19    0.92
  29   8  19    1.34    1.30
  29   8  21    0.55    0.97
  29   8  23    1.28    1.68
  29   8  25   -2.79    1.15
  29   8  27    0.31    0.99
  29   9   0    4.69    1.01
  29   9   2    7.43    0.96
  29   9   4    6.75    1.13
  29   9   6    4.59    0.88
  29   9   8    2.79    0.73
  29   9  10    3.04    0.67
  29   9  12    4.87    0.85
  29   9  14   -0.46    0.83
  29   9  16   -0.90    0.74
  29   9  18    0.83    0.80
  29   9  20    3.40    1.43
  29   9  22    3.71    1.35
  29   9  24    1.95    1.07
  29   9  26    0.29    1.14
  29   9  28    0.55    1.21
  29  10   1    0.80    0.53
  29  10   3    0.47    0.54
  29  10   5    1.26    0.55
  29  10   7    1.44    0.56
  29  10   9    4.99    0.81
  29  10  11    0.27    0.67
  29  10  13    1.20    0.68
  29  10  15    6.29    1.21
  29  10  17    6.02    1.08
  29  10  19    4.88    1.94
  29  10  21    4.01    1.22
  29  10  23    0.41    0.99
  29  10  25    1.50    1.14
  29  10  27    0.43    1.04
  29  11   0    1.14    0.63
  29  11   2    0.80    0.60
  29  11   4   -0.53    0.65
  29  11   6    0.68    0.54
  29  11   8    1.61    0.73
  29  11  10    0.61    0.53
  29  11  12    1.06    0.46
  29  11  14    0.58    0.58
  29  11  16    0.07    0.70
  29  11  18    0.39    0.85
  29  11  20    1.47    0.96
  29  11  22    0.58    1.21
  29  11  24    4.58    2.02
  29  11  26    1.27    0.99
  29  11  28   -1.28    1.37
  29  12   1    0.54    0.83
  29  12   3    1.14    0.75
  29  12   5    3.87    0.77
  29  12   7    2.02    1.27
  29  12   9    3.38    0.67
  29  12  11    3.05    1.13
  29  12  13    4.39    0.72
  29  12  15   17.48    2.49
  29  12  17   19.20    2.86
  29  12  19   10.73    2.92
  29  12  21    4.58    1.48
  29  12  23    0.13    0.85
  29  12  25    1.21    0.96
  29  12  27    0.93    1.13
  29  13   0    9.19    1.97
  29  13   2    8.32    1.85
  29  13   4    3.58    1.01
  29  13   6    1.70    0.82
  29  13   8    1.54    0.67
  29  13  10    1.26    0.62
  29  13  12    3.38    0.73
  29  13  14    8.45    1.14
  29  13  16    2.29    0.86
  29  13  18    2.45    0.93
  29  13  20    0.89    0.68
  29  13  22   -0.28    0.79
  29  13  24    1.29    0.94
  29  13  26   -0.13    0.77
  29  13  28   -1.08    1.22
  29  14   1    2.83    1.21
  29  14   3    5.73    2.41
  29  14   5   12.03    2.14
  29  14   7    2.23    0.79
  29  14   9    2.45    0.72
  29  14  11    0.27    0.60
  29  14  13    8.85    1.22
  29  14  15   28.23    2.95
  29  14  17   31.46    3.29
  29  14  19   13.63    1.98
  29  14  21    4.94    1.58
  29  14  23   -0.19    0.65
  29  14  25   -1.03    0.85
  29  14  27    8.43    3.66
  29  15   0   10.03    2.70
  29  15   2    8.92    2.39
  29  15   4    4.71    1.44
  29  15   6    1.24    0.82
  29  15   8    1.41    0.96
  29  15  10    4.08    1.06
  29  15  12   22.58    3.18
  29  15  14   31.95    3.29
  29  15  16   17.82    2.51
  29  15  18    9.47    1.53
  29  15  20    0.72    0.54
  29  15  22    1.49    0.62
  29  15  24    0.41    0.86
  29  15  26    0.67    0.77
  29  15  28   -1.24    1.11
  29  16   1    3.05    1.09
  29  16   3    8.59    2.45
  29  16   5   38.62    5.70
  29  16   7    9.18    2.28
  29  16   9    0.80    0.81
  29  16  11    0.67    0.69
  29  16  13    7.23    1.17
  29  16  15   17.10    2.22
  29  16  17   19.58    3.49
  29  16  19    4.79    1.07
  29  16  21    3.40    1.15
  29  16  23    0.16    0.61
  29  16  25    1.20    0.80
  29  16  27    3.66    1.91
  29  17   0   91.67   12.76
  29  17   2   69.23   10.20
  29  17   4   20.55    4.13
  29  17   6    5.28    1.61
  29  17   8    1.30    0.83
  29  17  10    3.69    1.21
  29  17  12   15.26    2.39
  29  17  14   35.22    3.80
  29  17  16   23.84    3.09
  29  17  18    7.30    1.57
  29  17  20    0.99    0.59
  29  17  22    0.63    0.46
  29  17  24    0.36    0.61
  29  17  26   -0.13    0.73
  29  18   1    2.30    1.03
  29  18   3   12.22    2.62
  29  18   5   25.89    5.00
  29  18   7   11.76    2.27
  29  18   9    1.88    0.85
  29  18  11    1.33    0.79
  29  18  13    2.90    0.96
  29  18  15   10.60    1.64
  29  18  17   10.94    1.75
  29  18  19    1.19    0.80
  29  18  21    1.68    0.75
  29  18  23    0.11    0.41
  29  18  25   -0.31    0.55
  29  18  27   -0.26    1.14
  29  19   0   46.24    9.03
  29  19   2   40.71    6.91
  29  19   4   31.27    5.32
  29  19   6    3.00    1.30
  29  19   8   -0.14    0.77
  29  19  10    4.64    1.46
  29  19  12   10.19    3.38
  29  19  14    6.40    1.24
  29  19  16    7.07    1.26
  29  19  18    0.33    0.74
  29  19  20    0.28    0.93
  29  19  22    0.73    0.52
  29  19  24    0.65    0.40
  29  19  26    1.28    0.58
  29  20   1   -1.01    1.19
  29  20   3    6.44    2.37
  29  20   5   23.25    4.98
  29  20   7   14.66    3.13
  29  20   9    1.51    0.95
  29  20  11   -1.13    1.09
  29  20  13   -0.26    0.69
  29  20  15    1.21    0.59
  29  20  17    0.13    0.53
  29  20  19   -0.39    0.56
  29  20  21    0.39    1.02
  29  20  23   -0.65    0.60
  29  20  25    0.86    0.55
  29  21   0   36.79    6.11
  29  21   2   35.33    6.01
  29  21   4   12.52    4.53
  29  21   6    3.59    2.32
  29  21   8   -0.54    0.90
  29  21  10    1.01    0.92
  29  21  12    7.18    1.87
  29  21  14    5.61    1.70
  29  21  16    1.98    0.69
  29  21  18    0.47    0.58
  29  21  20    0.04    0.66
  29  21  22    0.04    0.56
  29  21  24   -0.25    0.54
  29  22   1   -0.18    1.00
  29  22   3    7.98    1.97
  29  22   5    6.45    2.04
  29  22   7   14.65    3.58
  29  22   9    5.86    1.84
  29  22  11    2.71    0.94
  29  22  13    0.02    0.77
  29  22  15    0.89    0.94
  29  22  17   -0.04    0.49
  29  22  19    0.13    0.49
  29  22  21   -0.39    0.74
  29  22  23    0.26    0.66
  29  23   0    6.10    2.49
  29  23   2    2.70    1.47
  29  23   4   -1.21    1.21
  29  23   6   -1.07    1.01
  29  23   8    1.33    1.02
  29  23  10    0.79    1.02
  29  23  12   -0.31    0.74
  29  23  14    0.79    0.79
  29  23  16    0.29    0.67
  29  23  18    0.94    0.58
  29  23  20    1.50    1.07
  29  23  22   -0.66    0.82
  29  24   1   -0.38    1.00
  29  24   3    2.90    1.13
  29  24   5    3.02    1.46
  29  24   7    4.18    1.23
  29  24   9    3.15    1.19
  29  24  11    1.27    1.35
  29  24  13    1.01    0.99
  29  24  15   -0.54    0.70
  29  24  17   -0.15    0.61
  29  24  19    0.53    0.39
  29  24  21    0.34    0.50
  29  25   0   -0.20    1.11
  29  25   2    0.65    1.09
  29  25   4    3.36    1.42
  29  25   6    0.80    1.00
  29  25   8    0.04    0.88
  29  25  10   -1.26    0.94
  29  25  12    0.18    0.88
  29  25  14   -0.55    0.85
  29  25  16    1.47    0.77
  29  25  18   -0.41    0.56
  29  25  20    0.60    0.63
  29  26   1   -0.16    1.15
  29  26   3    1.49    1.01
  29  26   5   -1.98    1.04
  29  26   7    0.00    1.00
  29  26   9    0.16    0.88
  29  26  11    2.34    1.26
  29  26  13    1.36    0.90
  29  26  15   -0.32    0.86
  29  26  17   -0.93    0.67
  29  26  19    0.23    0.65
  29  27   0   31.34    7.11
  29  27   2   12.60    5.28
  29  27   4   11.23    3.60
  29  27   6    3.27    1.60
  29  27   8   -0.97    1.16
  29  27  10    0.95    1.00
  29  27  12    1.35    2.43
  29  27  14   14.45    4.87
  29  27  16    5.76    3.36
  29  27  18   -0.31    2.18
  29  28   1    1.65    1.35
  29  28   3    0.49    1.06
  29  28   5   -1.68    1.14
  29  28   7    0.75    1.26
  29  28   9   -0.38    1.01
  29  28  11   -0.47    1.06
  29  28  13   -1.15    1.04
  29  28  15    1.01    1.03
  29  29   0   23.51    9.80
  29  29   2   22.86    7.85
  29  29   4    8.71    4.35
  29  29   6   -1.15    1.23
  29  29   8    0.28    1.22
  29  29  10    9.15    3.49
  29  29  12    9.47    4.47
  29  29  14   -0.19    0.89
  30   0   0  102.50   33.69
  30   1   1    0.81    1.07
  30   1   3    0.81    1.04
  30   1   5    1.53    0.96
  30   1   7   -2.05    0.89
  30   1   9    2.61    0.82
  30   1  11    1.22    0.52
  30   1  13    1.64    0.77
  30   1  15    1.90    1.01
  30   1  17    1.56    1.15
  30   1  19    1.70    1.06
  30   1  21    0.50    1.08
  30   1  23   -0.45    1.11
  30   1  25    0.19    0.97
  30   1  27    0.47    1.07
  30   1  29   -0.16    1.24
  30   2   0    3.49    1.04
  30   2   2   32.97    5.01
  30   2   4    1.37    1.14
  30   2   6   17.49    3.11
  30   2   8    9.95    1.80
  30   2  10    6.04    1.20
  30   2  12    1.09    0.69
  30   2  14    1.23    1.02
  30   2  16  109.22   15.13
  30   2  18   57.21   10.63
  30   2  20   78.06   12.26
  30   2  22   19.02    4.84
  30   2  24    1.62    1.08
  30   2  26   27.63    8.59
  30   2  28   75.79   18.17
  30   3   1    0.31    1.04
  30   3   3    1.97    1.13
  30   3   5   -0.63    1.02
  30   3   7    0.96    0.85
  30   3   9   -0.04    0.75
  30   3  11    2.62    0.60
  30   3  13    4.23    1.10
  30   3  15   12.44    2.46
  30   3  17   14.07    2.09
  30   3  19   12.04    2.49
  30   3  21    7.11    1.76
  30   3  23   -0.04    1.08
  30   3  25   -0.16    1.17
  30   3  27    0.56    1.16
  30   3  29   -2.04    1.04
  30   4   0   26.77    5.59
  30   4   2    5.12    1.33
  30   4   4    1.70    1.46
  30   4   6    3.73    0.95
  30   4   8    3.65    0.95
  30   4  10    0.62    0.62
  30   4  12    1.55    0.65
  30   4  14    1.46    0.95
  30   4  16   67.46   10.99
  30   4  18   15.93    4.11
  30   4  20   26.71    6.09
  30   4  22    0.93    1.36
  30   4  24   -0.01    0.95
  30   4  26   21.95    4.95
  30   4  28   15.01    4.76
  30   5   1    1.27    0.95
  30   5   3   -1.30    1.01
  30   5   5    0.74    0.85
  30   5   7   -0.46    0.94
  30   5   9   -0.26    0.77
  30   5  11    2.18    0.54
  30   5  13    7.95    1.14
  30   5  15   26.01    3.63
  30   5  17   19.24    4.10
  30   5  19    7.62    2.15
  30   5  21   22.20    5.54
  30   5  23    2.12    1.21
  30   5  25    0.92    1.06
  30   5  27    0.04    1.08
  30   5  29   -0.09    1.27
  30   6   0    2.01    0.94
  30   6   2   16.33    3.88
  30   6   4    1.94    1.17
  30   6   6    3.05    1.02
  30   6   8    7.63    1.61
  30   6  10    1.02    0.63
  30   6  12   -0.11    0.58
  30   6  14    0.48    0.77
  30   6  16    8.36    1.97
  30   6  18   -0.59    0.97
  30   6  20    0.27    1.24
  30   6  22    1.48    1.38
  30   6  24    0.01    1.14
  30   6  26    0.80    1.26
  30   6  28    0.53    1.11
  30   7   1   -0.01    0.94
  30   7   3   -0.56    0.89
  30   7   5   -0.32    0.92
  30   7   7   -0.27    0.85
  30   7   9    2.49    1.58
  30   7  11   -0.74    0.54
  30   7  13    2.97    0.77
  30   7  15   10.35    2.24
  30   7  17   11.41    3.22
  30   7  19    6.83    2.01
  30   7  21    5.26    1.88
  30   7  23    8.66    2.78
  30   7  25    2.24    1.20
  30   7  27    8.59    7.44
  30   7  29   -0.60    1.10
  30   8   0    0.61    0.85
  30   8   2    9.96    1.85
  30   8   4   -0.04    0.90
  30   8   6    5.67    1.75
  30   8   8   17.16    3.05
  30   8  10   -0.13    0.69
  30   8  12    3.04    0.85
  30   8  14    7.63    2.91
  30   8  16    1.92    1.88
  30   8  18    3.00    1.58
  30   8  20    0.08    0.95
  30   8  22    2.17    1.07
  30   8  24    0.01    1.02
  30   8  26    3.22    2.90
  30   8  28    1.58    1.43
  30   9   1   -0.52    0.73
  30   9   3    0.72    0.70
  30   9   5    0.79    0.76
  30   9   7    0.85    0.69
  30   9   9    1.71    1.30
  30   9  11    0.82    0.59
  30   9  13   -0.63    0.56
  30   9  15    1.03    0.77
  30   9  17   -0.02    0.76
  30   9  19    1.08    1.30
  30   9  21    1.64    1.14
  30   9  23    2.37    1.42
  30   9  25    1.83    1.51
  30   9  27   -1.01    1.14
  30   9  29    0.04    1.27
  30  10   0    1.08    0.73
  30  10   2    5.29    1.24
  30  10   4    0.08    0.60
  30  10   6    0.20    0.62
  30  10   8    0.29    0.76
  30  10  10    5.34    2.30
  30  10  12    1.61    0.52
  30  10  14    6.97    1.57
  30  10  16    1.33    0.88
  30  10  18    3.97    1.11
  30  10  20    0.99    0.81
  30  10  22   -0.22    0.94
  30  10  24    0.04    0.88
  30  10  26    7.56    3.44
  30  10  28   21.38    7.32
  30  11   1    0.49    0.55
  30  11   3    2.50    0.63
  30  11   5   -0.06    0.50
  30  11   7    1.57    0.53
  30  11   9    3.03    1.43
  30  11  11    8.13    1.13
  30  11  13    9.10    1.30
  30  11  15    2.98    1.07
  30  11  17    0.96    0.72
  30  11  19   -0.27    0.82
  30  11  21    0.32    0.72
  30  11  23    5.01    1.62
  30  11  25    2.23    1.77
  30  11  27    3.63    1.73
  30  11  29   -0.87    1.28
  30  12   0    2.98    1.01
  30  12   2    1.81    0.65
  30  12   4    1.57    0.61
  30  12   6    0.63    0.59
  30  12   8    2.89    0.61
  30  12  10    0.83    0.66
  30  12  12    5.67    0.90
  30  12  14   35.35    3.91
  30  12  16   23.20    3.72
  30  12  18   13.53    2.80
  30  12  20    3.47    1.27
  30  12  22   -0.77    0.86
  30  12  24   -0.53    0.94
  30  12  26    6.95    2.98
  30  12  28   23.46    7.49
  30  13   1    2.80    0.83
  30  13   3    4.73    1.21
  30  13   5    9.57    2.19
  30  13   7    2.52    0.70
  30  13   9   -0.33    0.53
  30  13  11    7.55    1.08
  30  13  13   25.63    2.12
  30  13  15   24.32    2.71
  30  13  17   11.13    2.03
  30  13  19    2.48    1.34
  30  13  21    1.15    0.79
  30  13  23    0.97    1.00
  30  13  25    7.14    5.86
  30  13  27    1.29    1.38
  30  14   0    3.13    1.04
  30  14   2    2.79    0.99
  30  14   4    0.86    0.82
  30  14   6    0.68    0.79
  30  14   8   12.21    2.52
  30  14  10    2.64    0.83
  30  14  12   28.71    3.60
  30  14  14   71.46    5.57
  30  14  16   56.60    5.14
  30  14  18   25.84    3.45
  30  14  20   10.10    2.32
  30  14  22    0.13    0.67
  30  14  24    0.36    1.00
  30  14  26   11.92    6.31
  30  14  28   11.94    9.19
  30  15   1    1.23    1.03
  30  15   3    6.00    1.62
  30  15   5   21.48    4.23
  30  15   7   18.59    3.09
  30  15   9    6.00    3.30
  30  15  11    3.16    0.85
  30  15  13   30.58    3.71
  30  15  15   36.24    3.51
  30  15  17   45.02    3.79
  30  15  19    8.54    1.78
  30  15  21    0.95    0.66
  30  15  23   -0.76    0.74
  30  15  25    0.99    1.06
  30  15  27    2.21    2.32
  30  16   0  140.51   18.85
  30  16   2  105.10   15.34
  30  16   4   47.85    8.47
  30  16   6    7.65    1.97
  30  16   8    0.87    0.80
  30  16  10    2.04    0.88
  30  16  12   20.46    3.43
  30  16  14   48.13    5.41
  30  16  16   44.94    4.64
  30  16  18   21.79    2.83
  30  16  20    6.50    1.44
  30  16  22   -0.86    0.55
  30  16  24    0.49    0.61
  30  16  26    0.56    1.30
  30  17   1    2.15    1.19
  30  17   3   12.44    2.64
  30  17   5   14.45    3.45
  30  17   7   18.46    4.15
  30  17   9    0.26    0.75
  30  17  11    0.12    0.77
  30  17  13   16.04    2.97
  30  17  15   36.58    3.77
  30  17  17   26.95    3.46
  30  17  19    7.62    1.28
  30  17  21    0.94    0.49
  30  17  23   -0.16    0.55
  30  17  25    0.70    0.73
  30  18   0   46.31    8.10
  30  18   2   60.35   10.77
  30  18   4   18.51    5.03
  30  18   6    6.15    2.28
  30  18   8    3.32    1.58
  30  18  10    0.29    0.90
  30  18  12   13.40    3.06
  30  18  14   17.16    2.59
  30  18  16   20.47    2.62
  30  18  18    6.02    1.16
  30  18  20    0.36    0.59
  30  18  22    0.27    0.46
  30  18  24   -0.04    0.56
  30  18  26   -0.79    0.53
  30  19   1    0.58    1.30
  30  19   3    9.30    2.21
  30  19   5   11.57    2.71
  30  19   7    7.98    2.19
  30  19   9    2.28    1.04
  30  19  11    1.23    0.79
  30  19  13    3.94    1.10
  30  19  15   13.53    2.62
  30  19  17    8.91    1.54
  30  19  19    1.44    0.79
  30  19  21   -0.35    0.54
  30  19  23    0.29    0.39
  30  19  25   -0.18    0.81
  30  20   0   89.15   16.01
  30  20   2   84.31   13.09
  30  20   4   19.38    4.94
  30  20   6    2.70    1.94
  30  20   8    0.74    0.89
  30  20  10    1.15    0.77
  30  20  12    3.10    1.15
  30  20  14    9.00    1.88
  30  20  16    9.44    1.58
  30  20  18    2.73    0.67
  30  20  20   -0.19    0.60
  30  20  22    0.13    0.42
  30  20  24    0.20    0.43
  30  21   1    2.01    0.95
  30  21   3    6.94    1.78
  30  21   5   11.52    2.57
  30  21   7    4.49    1.42
  30  21   9    3.31    1.22
  30  21  11    1.92    1.98
  30  21  13   -0.04    0.70
  30  21  15   -0.41    0.63
  30  21  17    1.27    0.73
  30  21  19    0.47    0.49
  30  21  21    0.53    0.55
  30  21  23   -1.36    0.62
  30  22   0   23.00    6.30
  30  22   2   18.66    4.19
  30  22   4    9.78    3.18
  30  22   6    1.76    1.75
  30  22   8   -1.22    0.86
  30  22  10    0.65    0.75
  30  22  12    1.19    0.89
  30  22  14   -1.35    0.74
  30  22  16    0.72    0.59
  30  22  18    0.26    0.43
  30  22  20   -0.33    0.52
  30  22  22   -0.77    0.54
  30  23   1   -0.86    0.90
  30  23   3   -0.13    1.02
  30  23   5    2.76    1.02
  30  23   7    2.04    1.27
  30  23   9    2.52    1.34
  30  23  11    0.94    0.94
  30  23  13    0.45    0.81
  30  23  15    0.28    0.72
  30  23  17    0.11    0.56
  30  23  19    0.02    0.42
  30  23  21    0.15    0.61
  30  24   0    1.42    1.02
  30  24   2    0.28    1.08
  30  24   4    3.58    3.12
  30  24   6   -0.12    1.04
  30  24   8    1.13    0.90
  30  24  10    0.08    1.85
  30  24  12   -0.62    0.87
  30  24  14   -0.72    0.89
  30  24  16   -0.05    0.75
  30  24  18   -1.01    0.52
  30  24  20    0.28    0.45
  30  25   1   -1.60    1.13
  30  25   3    0.35    1.04
  30  25   5   -0.20    1.08
  30  25   7    2.43    1.09
  30  25   9    2.86    1.14
  30  25  11    3.30    1.41
  30  25  13    2.14    1.43
  30  25  15    2.05    0.88
  30  25  17    0.68    1.02
  30  25  19    0.08    0.92
  30  26   0   28.27    8.67
  30  26   2   21.00    6.92
  30  26   4   16.92    4.28
  30  26   6    0.49    1.62
  30  26   8    0.20    1.13
  30  26  10    3.12    1.95
  30  26  12    8.57    3.81
  30  26  14    5.34    3.31
  30  26  16    1.73    1.54
  30  26  18   -2.80    2.04
  30  27   1   -0.18    1.15
  30  27   3   -1.20    1.29
  30  27   5   -1.77    0.97
  30  27   7    0.11    1.08
  30  27   9   -0.59    1.20
  30  27  11    1.67    1.54
  30  27  13   -0.32    0.97
  30  27  15    1.13    1.42
  30  28   0   58.04   13.77
  30  28   2   29.59   10.47
  30  28   4   20.32    7.56
  30  28   6    0.42    1.13
  30  28   8    1.87    1.04
  30  28  10    2.79    2.30
  30  28  12    6.97    5.35
  30  28  14    0.73    6.13
  30  29   1   -0.81    1.03
  30  29   3    1.94    1.11
  30  29   5    0.42    1.07
  30  29   7   -0.53    1.03
  30  29   9    0.11    1.20
  30  29  11    0.68    1.47
  30  30   0  190.82   54.39
  30  30   2   65.28   19.80
  30  30   4   57.60   16.71
  30  30   6   -0.13    1.74
  30  30   8   -2.10    1.49
  31   1   0    4.49    1.34
  31   1   2    3.90    1.20
  31   1   4    2.73    1.10
  31   1   6    0.42    0.94
  31   1   8    1.43    0.80
  31   1  10   -0.20    0.73
  31   1  12    1.55    1.40
  31   1  14    0.83    0.81
  31   1  16   -0.36    0.95
  31   1  18    2.91    1.41
  31   1  20   -0.34    1.04
  31   1  22    0.75    0.94
  31   1  24   -0.47    1.09
  31   1  26   -0.33    1.29
  31   1  28    0.83    1.11
  31   1  30    0.09    1.37
  31   2   1    2.15    1.14
  31   2   3    3.86    2.27
  31   2   5    2.71    1.27
  31   2   7    6.06    1.74
  31   2   9    0.15    0.88
  31   2  11    1.65    0.58
  31   2  13    0.85    0.70
  31   2  15   49.49    7.96
  31   2  17   12.36    3.16
  31   2  19   47.81   11.00
  31   2  21   12.49    2.69
  31   2  23    4.55    1.96
  31   2  25    4.89    3.37
  31   2  27    4.23    3.22
  31   2  29   38.08   13.79
  31   3   0    5.20    2.99
  31   3   2   -0.06    1.08
  31   3   4   -0.85    1.21
  31   3   6    3.98    1.09
  31   3   8    1.76    0.87
  31   3  10    2.69    0.79
  31   3  12    8.22    1.61
  31   3  14   11.87    2.32
  31   3  16    3.84    1.40
  31   3  18    2.91    1.30
  31   3  20    1.54    1.03
  31   3  22    2.17    1.48
  31   3  24    1.87    1.06
  31   3  26    0.80    1.08
  31   3  28    1.34    0.99
  31   3  30    0.08    1.14
  31   4   1    2.75    1.20
  31   4   3   -0.14    1.14
  31   4   5    3.32    1.09
  31   4   7    6.09    1.55
  31   4   9    0.81    0.89
  31   4  11    0.69    0.60
  31   4  13    1.20    0.66
  31   4  15   10.10    2.25
  31   4  17    0.77    0.97
  31   4  19   12.58    3.99
  31   4  21    3.92    1.31
  31   4  23    1.11    1.16
  31   4  25   -0.25    1.08
  31   4  27    2.64    1.75
  31   4  29   27.60   10.36
  31   5   0    4.78    1.29
  31   5   2    2.34    1.62
  31   5   4    1.78    0.93
  31   5   6    1.26    0.96
  31   5   8    0.72    0.93
  31   5  10    1.03    0.80
  31   5  12    5.62    1.42
  31   5  14   10.61    1.81
  31   5  16    8.13    1.87
  31   5  18    3.97    1.78
  31   5  20    7.79    1.77
  31   5  22    0.28    1.14
  31   5  24   -1.00    0.92
  31   5  26    0.39    1.10
  31   5  28    0.72    1.27
  31   5  30   -2.56    0.61
  31   6   1    1.31    0.96
  31   6   3    0.40    1.08
  31   6   5   -1.02    0.94
  31   6   7    1.76    1.09
  31   6   9    0.14    0.83
  31   6  11    0.58    0.60
  31   6  13    0.83    0.58
  31   6  15    6.33    1.74
  31   6  17    1.50    1.76
  31   6  19    1.65    2.15
  31   6  21    2.10    0.90
  31   6  23   -0.45    0.95
  31   6  25   -0.32    1.02
  31   6  27    0.88    0.86
  31   6  29    1.41    1.68
  31   7   0    6.76    1.38
  31   7   2    6.61    1.74
  31   7   4    8.43    1.70
  31   7   6    2.18    1.04
  31   7   8    2.15    0.75
  31   7  10    1.27    0.79
  31   7  12   -0.01    0.79
  31   7  14    3.00    1.73
  31   7  16    0.35    0.79
  31   7  18    0.87    1.08
  31   7  20    2.39    2.01
  31   7  22    3.03    2.45
  31   7  24   -1.17    0.97
  31   7  26    0.19    1.11
  31   7  28    0.46    1.08
  31   8   1    0.29    0.86
  31   8   3    1.00    0.94
  31   8   5    0.33    1.04
  31   8   7    0.46    0.81
  31   8   9    1.30    1.30
  31   8  11    0.42    0.67
  31   8  13    0.77    0.61
  31   8  15    0.86    0.79
  31   8  17   -0.29    0.73
  31   8  19    2.52    2.29
  31   8  21    1.00    0.88
  31   8  23    0.81    1.09
  31   8  25    1.11    1.11
  31   8  27   -0.67    0.90
  31   8  29    1.74    1.62
  31   9   0    1.10    0.76
  31   9   2    1.41    0.97
  31   9   4    1.41    0.87
  31   9   6    0.22    0.83
  31   9   8    1.20    0.85
  31   9  10    0.87    0.93
  31   9  12    1.16    0.59
  31   9  14    3.15    1.04
  31   9  16    2.59    0.96
  31   9  18    1.92    1.19
  31   9  20    1.78    1.19
  31   9  22    3.71    1.50
  31   9  24    3.23    1.20
  31   9  26    0.14    1.08
  31   9  28    0.02    1.16
  31  10   1    0.82    0.76
  31  10   3    1.24    0.75
  31  10   5    2.35    1.53
  31  10   7    1.14    0.75
  31  10   9    0.95    0.67
  31  10  11    1.14    0.76
  31  10  13    1.75    0.66
  31  10  15   -0.47    0.67
  31  10  17    1.73    0.94
  31  10  19    1.36    0.87
  31  10  21   -1.31    0.92
  31  10  23    1.68    1.13
  31  10  25    1.36    1.19
  31  10  27    0.52    2.38
  31  11   0    0.66    0.59
  31  11   2    1.24    0.66
  31  11   4    1.14    0.61
  31  11   6   -1.51    0.67
  31  11   8    1.22    1.13
  31  11  10   -0.13    0.62
  31  11  12    0.99    0.62
  31  11  14    0.68    0.52
  31  11  16    1.67    0.92
  31  11  18    0.16    0.70
  31  11  20   -0.73    0.80
  31  11  22    1.04    0.90
  31  11  24    0.08    0.93
  31  11  26    3.99    1.90
  31  11  28    0.12    1.17
  31  12   1   -0.21    0.55
  31  12   3    7.86    1.19
  31  12   5    4.82    1.04
  31  12   7    1.17    0.50
  31  12   9    0.35    0.58
  31  12  11    0.40    0.59
  31  12  13    7.49    1.19
  31  12  15    6.85    1.33
  31  12  17   16.63    3.05
  31  12  19    2.80    1.14
  31  12  21    0.32    0.81
  31  12  23   -0.54    0.75
  31  12  25    2.27    1.82
  31  12  27    4.33    2.68
  31  13   0    0.82    0.69
  31  13   2    1.84    1.06
  31  13   4    0.56    0.61
  31  13   6    1.14    0.62
  31  13   8    1.48    0.66
  31  13  10    4.26    0.80
  31  13  12    7.11    1.23
  31  13  14   15.68    1.75
  31  13  16   14.22    2.24
  31  13  18    5.75    1.69
  31  13  20    0.15    0.82
  31  13  22    1.73    0.81
  31  13  24    0.28    1.15
  31  13  26    4.28    2.89
  31  14   1   -0.79    0.85
  31  14   3   10.03    1.95
  31  14   5    9.88    2.10
  31  14   7    0.46    0.70
  31  14   9    2.10    0.80
  31  14  11    0.42    0.48
  31  14  13   15.08    1.91
  31  14  15   24.16    2.59
  31  14  17   25.96    4.32
  31  14  19    7.79    1.78
  31  14  21    1.34    0.82
  31  14  23    0.09    0.86
  31  14  25    1.41    1.51
  31  14  27   -0.77    0.55
  31  15   0   55.38    7.78
  31  15   2   29.88    4.93
  31  15   4   16.47    3.56
  31  15   6    7.84    1.48
  31  15   8    0.61    0.67
  31  15  10    1.28    0.66
  31  15  12    7.29    1.37
  31  15  14   28.66    2.89
  31  15  16   29.18    2.75
  31  15  18   11.99    2.10
  31  15  20    1.11    0.81
  31  15  22    0.36    0.63
  31  15  24   -0.20    0.77
  31  15  26    0.74    1.77
  31  16   1    0.53    0.88
  31  16   3    5.60    1.57
  31  16   5    9.20    2.04
  31  16   7    0.77    0.82
  31  16   9    2.23    0.76
  31  16  11    1.08    0.70
  31  16  13   19.96    2.88
  31  16  15   27.58    2.75
  31  16  17   30.10    2.98
  31  16  19   13.88    2.16
  31  16  21    1.85    0.85
  31  16  23   -0.02    0.69
  31  16  25    0.43    1.09
  31  17   0    5.07    1.67
  31  17   2    5.73    1.91
  31  17   4    0.31    0.95
  31  17   6    0.90    0.92
  31  17   8   -0.04    0.81
  31  17  10    2.21    0.97
  31  17  12   18.90    3.40
  31  17  14   21.30    3.36
  31  17  16   22.80    2.38
  31  17  18   11.95    1.61
  31  17  20    0.83    0.58
  31  17  22   -0.16    0.50
  31  17  24    1.50    0.76
  31  18   1    1.81    0.90
  31  18   3    2.34    1.08
  31  18   5   10.30    3.03
  31  18   7    0.80    0.79
  31  18   9    1.63    1.08
  31  18  11    0.49    0.76
  31  18  13    1.78    1.23
  31  18  15    8.91    1.84
  31  18  17   10.62    1.51
  31  18  19    5.90    1.16
  31  18  21    2.25    0.86
  31  18  23    0.26    0.54
  31  19   0   41.68    9.93
  31  19   2   56.33    8.95
  31  19   4   37.17    7.03
  31  19   6    0.15    1.02
  31  19   8    0.56    0.81
  31  19  10    1.96    0.89
  31  19  12    4.59    1.37
  31  19  14    5.72    1.77
  31  19  16   17.37    2.36
  31  19  18   10.70    1.54
  31  19  20    0.66    0.54
  31  19  22    0.33    0.43
  31  19  24    1.98    1.58
  31  20   1    0.89    1.19
  31  20   3    0.68    1.33
  31  20   5    2.01    2.09
  31  20   7    1.31    0.99
  31  20   9    6.62    2.39
  31  20  11    1.64    1.06
  31  20  13    1.15    0.66
  31  20  15    1.15    0.75
  31  20  17    2.71    0.69
  31  20  19    0.70    0.52
  31  20  21    0.18    0.45
  31  20  23   -0.20    1.00
  31  21   0   17.08    4.12
  31  21   2    7.89    2.15
  31  21   4    2.12    1.67
  31  21   6    0.80    0.87
  31  21   8   -0.81    1.00
  31  21  10   -1.69    0.92
  31  21  12    3.73    1.35
  31  21  14    0.39    0.95
  31  21  16    0.66    0.73
  31  21  18    0.86    0.46
  31  21  20    0.50    0.52
  31  21  22   -0.93    0.95
  31  22   1    1.70    1.07
  31  22   3    7.19    4.73
  31  22   5    1.74    1.22
  31  22   7   -0.22    0.87
  31  22   9    4.38    1.65
  31  22  11    1.44    1.01
  31  22  13    1.03    0.77
  31  22  15   -0.53    0.62
  31  22  17    0.49    0.56
  31  22  19    0.16    0.41
  31  22  21   -0.53    0.54
  31  23   0    1.35    1.74
  31  23   2    1.89    1.42
  31  23   4    0.56    1.14
  31  23   6    0.81    1.08
  31  23   8    1.43    0.96
  31  23  10    0.23    0.94
  31  23  12    0.04    0.95
  31  23  14   -0.55    0.82
  31  23  16   -0.82    0.70
  31  23  18   -0.35    0.60
  31  23  20   -0.27    0.94
  31  24   1    1.20    1.21
  31  24   3   -1.03    1.01
  31  24   5    0.31    0.99
  31  24   7    1.71    1.56
  31  24   9   -0.04    1.29
  31  24  11    0.13    1.09
  31  24  13    1.61    0.94
  31  24  15    0.52    0.86
  31  24  17    0.67    0.80
  31  24  19   -0.15    1.24
  31  25   0   19.80    6.24
  31  25   2   12.21    4.13
  31  25   4    2.59    1.63
  31  25   6   -0.89    0.96
  31  25   8   -0.70    0.90
  31  25  10    1.16    0.97
  31  25  12   -0.45    1.11
  31  25  14   -0.77    1.23
  31  25  16    0.31    1.21
  31  26   1   -0.29    1.23
  31  26   3    1.48    1.01
  31  26   5    0.63    1.09
  31  26   7    1.17    1.06
  31  26   9    1.98    1.73
  31  26  11    1.04    1.31
  31  26  13    1.92    1.35
  31  26  15    1.23    1.68
  31  27   0   21.17    7.30
  31  27   2    6.51    3.53
  31  27   4    4.84    2.22
  31  27   6    0.36    1.21
  31  27   8    0.56    1.47
  31  27  10    5.96    3.51
  31  27  12    2.42    3.16
  31  27  14   -2.54    2.86
  31  28   1    3.56    5.06
  31  28   3   -0.76    1.54
  31  28   5    1.20    0.97
  31  28   7   -0.23    1.34
  31  28   9    1.54    1.20
  31  28  11    0.34    3.18
  31  29   0   97.31   24.34
  31  29   2   51.82   12.91
  31  29   4   12.39    5.63
  31  29   6   -1.44    1.10
  31  29   8    0.52    1.04
  31  30   1   -1.24    1.42
  31  30   3   -0.15    1.37
  31  30   5   -0.72    3.12
  32   0   0    2.39    3.24
  32   1   1   -2.72    0.99
  32   1   3    2.51    1.43
  32   1   5    1.97    1.13
  32   1   7   -0.94    0.94
  32   1   9   -1.35    0.86
  32   1  11    1.28    0.68
  32   1  13    0.65    0.54
  32   1  15    1.27    0.73
  32   1  17    2.84    0.93
  32   1  19   -0.56    0.80
  32   1  21   -0.47    0.95
  32   1  23   -0.61    1.01
  32   1  25   -1.35    1.06
  32   1  27   -0.25    1.17
  32   1  29    0.28    1.58
  32   2   0    8.56    2.72
  32   2   2   33.58    8.33
  32   2   4    2.55    1.78
  32   2   6    0.77    1.01
  32   2   8    0.47    0.89
  32   2  10    0.87    0.79
  32   2  12    3.65    2.29
  32   2  14   34.81    5.36
  32   2  16    0.53    1.09
  32   2  18   78.69   12.24
  32   2  20   13.91    3.92
  32   2  22    8.36    2.88
  32   2  24   10.48    3.98
  32   2  26    6.88    5.14
  32   2  28   22.15    9.65
  32   3   1    0.59    1.13
  32   3   3    0.28    1.11
  32   3   5    0.65    1.07
  32   3   7    1.37    1.14
  32   3   9    5.65    5.53
  32   3  11    3.77    1.06
  32   3  13    6.83    1.11
  32   3  15    2.08    0.93
  32   3  17    1.75    1.00
  32   3  19    0.02    0.85
  32   3  21   -0.53    1.02
  32   3  23   -0.65    1.15
  32   3  25   -0.32    1.06
  32   3  27   -0.79    1.10
  32   3  29    3.16    2.23
  32   4   0    2.76    1.24
  32   4   2   -0.74    1.16
  32   4   4    1.16    1.16
  32   4   6    6.18    2.01
  32   4   8   -0.22    0.87
  32   4  10    2.79    0.87
  32   4  12    3.42    0.93
  32   4  14   18.73    2.93
  32   4  16   -0.22    0.75
  32   4  18   31.43    5.83
  32   4  20    0.96    1.40
  32   4  22    7.66    2.84
  32   4  24   -0.12    1.14
  32   4  26    2.65    1.24
  32   4  28   33.64   14.06
  32   5   1    1.48    1.06
  32   5   3   -0.38    0.94
  32   5   5    5.49    1.61
  32   5   7    5.92    1.35
  32   5   9    6.49    1.92
  32   5  11   15.83    2.90
  32   5  13   21.14    2.59
  32   5  15    5.49    1.49
  32   5  17    6.70    1.58
  32   5  19    3.18    1.14
  32   5  21    0.61    0.83
  32   5  23   -0.04    1.02
  32   5  25    0.38    0.87
  32   5  27   -0.92    1.02
  32   5  29   -1.61    1.83
  32   6   0    4.99    3.49
  32   6   2   -0.06    0.99
  32   6   4    4.32    1.33
  32   6   6    6.95    2.55
  32   6   8    0.79    0.97
  32   6  10    3.97    1.26
  32   6  12    5.87    1.29
  32   6  14    0.87    0.59
  32   6  16    4.51    1.28
  32   6  18    2.96    1.07
  32   6  20    1.81    0.99
  32   6  22    0.49    1.08
  32   6  24   -0.65    1.07
  32   6  26   -0.38    1.00
  32   6  28    0.73    1.03
  32   7   1   -0.23    0.96
  32   7   3    2.80    1.89
  32   7   5    1.15    1.13
  32   7   7    2.01    1.00
  32   7   9    1.22    0.80
  32   7  11    4.92    1.26
  32   7  13    7.59    1.37
  32   7  15    2.32    1.14
  32   7  17    2.70    0.86
  32   7  19    2.69    1.01
  32   7  21    6.43    4.44
  32   7  23    0.93    1.06
  32   7  25    0.05    1.14
  32   7  27    5.77    5.79
  32   8   0    2.27    0.99
  32   8   2    2.63    2.34
  32   8   4   -0.81    0.88
  32   8   6    0.60    1.17
  32   8   8    5.65    1.51
  32   8  10    0.59    0.77
  32   8  12   -0.33    0.58
  32   8  14    3.77    0.93
  32   8  16   -0.13    0.76
  32   8  18    1.36    0.95
  32   8  20   -1.06    0.81
  32   8  22    1.96    1.53
  32   8  24    0.69    0.95
  32   8  26    0.47    1.37
  32   8  28    1.44    1.58
  32   9   1    1.02    0.86
  32   9   3    0.90    0.93
  32   9   5    6.83    1.78
  32   9   7    0.14    0.94
  32   9   9   -0.69    0.77
  32   9  11    0.60    0.79
  32   9  13   -0.22    0.49
  32   9  15    0.11    0.61
  32   9  17    0.35    0.70
  32   9  19    0.26    0.76
  32   9  21    0.00    0.86
  32   9  23   -0.12    0.97
  32   9  25   -0.68    1.19
  32   9  27   -2.01    1.13
  32  10   0    3.29    1.16
  32  10   2    0.75    0.82
  32  10   4    3.97    1.34
  32  10   6   10.20    2.75
  32  10   8    1.10    1.13
  32  10  10   -0.47    0.75
  32  10  12    3.43    1.28
  32  10  14   -0.07    0.49
  32  10  16    8.94    2.09
  32  10  18    0.07    0.75
  32  10  20   -0.16    0.77
  32  10  22    0.43    0.85
  32  10  24    2.61    1.17
  32  10  26   18.26    6.21
  32  11   1    2.08    1.29
  32  11   3    2.43    0.90
  32  11   5    7.45    1.49
  32  11   7    0.85    0.82
  32  11   9    1.24    0.75
  32  11  11    0.74    0.68
  32  11  13    1.02    0.70
  32  11  15    4.27    1.09
  32  11  17    6.40    1.31
  32  11  19    0.14    0.75
  32  11  21   -0.47    0.94
  32  11  23    1.02    1.30
  32  11  25   -0.06    1.27
  32  11  27    1.74    2.64
  32  12   0    4.45    1.09
  32  12   2    2.61    0.72
  32  12   4    0.90    0.69
  32  12   6    5.11    1.03
  32  12   8    0.29    1.28
  32  12  10    0.86    0.75
  32  12  12    9.22    1.67
  32  12  14    9.22    1.48
  32  12  16   19.88    3.37
  32  12  18    4.05    2.29
  32  12  20   -0.28    0.73
  32  12  22    0.07    0.90
  32  12  24    0.05    0.96
  32  12  26   -1.56    1.22
  32  13   1    1.03    0.54
  32  13   3    8.91    1.71
  32  13   5   18.54    2.38
  32  13   7    5.40    1.42
  32  13   9    0.69    0.96
  32  13  11    1.63    0.73
  32  13  13    9.72    1.97
  32  13  15   26.93    2.92
  32  13  17   27.32    3.15
  32  13  19    4.61    1.69
  32  13  21    1.37    0.81
  32  13  23   -1.37    1.10
  32  13  25    8.26    3.53
  32  14   0   28.23    4.41
  32  14   2   22.99    3.97
  32  14   4   15.95    2.73
  32  14   6    2.09    0.88
  32  14   8    6.78    1.47
  32  14  10   -0.56    0.48
  32  14  12    9.10    1.53
  32  14  14   12.32    2.37
  32  14  16   25.66    2.82
  32  14  18   10.90    1.94
  32  14  20    3.06    1.62
  32  14  22    0.15    0.75
  32  14  24    1.53    1.47
  32  15   1    0.55    0.75
  32  15   3    2.10    1.08
  32  15   5    6.75    1.97
  32  15   7    5.22    1.91
  32  15   9    1.02    0.61
  32  15  11    1.70    0.63
  32  15  13   32.69    3.22
  32  15  15   55.04    5.09
  32  15  17   31.81    3.47
  32  15  19    8.91    1.77
  32  15  21    1.02    0.75
  32  15  23    0.63    0.87
  32  15  25   11.79    6.50
  32  16   0   -0.31    0.72
  32  16   2    0.70    0.83
  32  16   4   -0.77    0.77
  32  16   6    1.78    1.29
  32  16   8    1.09    0.68
  32  16  10    8.14    1.94
  32  16  12   21.82    2.90
  32  16  14   30.91    3.54
  32  16  16   28.74    2.96
  32  16  18   11.41    1.95
  32  16  20    2.15    1.03
  32  16  22   -1.16    0.73
  32  16  24   -0.31    1.30
  32  17   1   -1.10    0.69
  32  17   3    0.40    1.01
  32  17   5    4.28    1.71
  32  17   7    2.79    1.19
  32  17   9    1.06    0.70
  32  17  11    2.19    1.04
  32  17  13   18.20    2.93
  32  17  15   42.14    4.84
  32  17  17   27.73    2.59
  32  17  19   10.39    1.64
  32  17  21    1.08    0.62
  32  17  23    0.06    0.47
  32  18   0  107.16   16.52
  32  18   2   65.85   10.84
  32  18   4   34.45    5.47
  32  18   6    1.98    0.92
  32  18   8    1.56    0.88
  32  18  10   -0.05    0.69
  32  18  12    0.29    0.82
  32  18  14   12.37    2.49
  32  18  16   11.15    1.96
  32  18  18    4.67    1.03
  32  18  20    0.93    0.55
  32  18  22   -0.08    0.53
  32  19   1    1.38    1.02
  32  19   3    1.49    0.96
  32  19   5    2.50    1.16
  32  19   7    1.95    1.33
  32  19   9    2.27    1.78
  32  19  11    1.24    0.75
  32  19  13    1.14    1.11
  32  19  15   10.02    2.21
  32  19  17    6.71    1.38
  32  19  19    0.72    0.45
  32  19  21   -0.27    0.41
  32  20   0   15.30    4.17
  32  20   2    5.40    1.81
  32  20   4    2.77    1.26
  32  20   6    0.67    1.07
  32  20   8   -0.54    0.85
  32  20  10    1.06    0.80
  32  20  12    0.95    0.86
  32  20  14    2.63    1.13
  32  20  16    0.79    0.67
  32  20  18    1.13    0.70
  32  20  20   -0.09    0.35
  32  21   1   -0.89    0.99
  32  21   3   -1.13    1.14
  32  21   5    0.66    1.04
  32  21   7    0.04    0.80
  32  21   9    3.29    3.29
  32  21  11    0.34    0.88
  32  21  13    0.50    0.79
  32  21  15    0.01    0.77
  32  21  17    0.01    0.52
  32  21  19   -0.20    0.45
  32  21  21   -2.22    4.24
  32  22   0   14.42    3.93
  32  22   2   12.97    4.10
  32  22   4    6.43    2.42
  32  22   6    0.68    1.16
  32  22   8   13.33    3.26
  32  22  10   -0.08    0.92
  32  22  12    0.90    0.85
  32  22  14    1.29    0.76
  32  22  16   -0.33    0.86
  32  22  18   -0.19    0.55
  32  23   1   -0.95    0.88
  32  23   3    1.63    0.96
  32  23   5   -0.34    1.09
  32  23   7   -0.42    0.88
  32  23   9   -0.92    1.04
  32  23  11    1.31    1.11
  32  23  13    0.83    1.09
  32  23  15   -0.81    0.87
  32  23  17   -0.16    0.76
  32  24   0    9.34    3.23
  32  24   2    9.32    4.39
  32  24   4    1.92    1.76
  32  24   6    0.06    0.95
  32  24   8   -0.01    0.85
  32  24  10    0.66    1.04
  32  24  12    5.92    1.98
  32  24  14   -0.26    0.85
  32  24  16    2.56    4.19
  32  25   1    1.27    0.92
  32  25   3    0.67    0.83
  32  25   5    0.86    1.06
  32  25   7    0.08    0.93
  32  25   9   -1.22    0.99
  32  25  11   -1.16    1.11
  32  25  13    0.09    1.34
  32  25  15    3.10    2.09
  32  26   0   16.56    6.92
  32  26   2    8.19    4.05
  32  26   4    2.15    1.49
  32  26   6    0.23    1.16
  32  26   8   23.63    7.11
  32  26  10    4.76    2.88
  32  26  12   22.58   14.13
  32  26  14   -2.23    1.44
  32  27   1   -0.25    1.58
  32  27   3    3.17    2.61
  32  27   5    0.41    1.00
  32  27   7   -0.50    1.41
  32  27   9    0.68    1.19
  32  27  11    0.34    1.28
  32  28   0   65.76   25.46
  32  28   2   42.61   15.19
  32  28   4   24.01    9.37
  32  28   6    0.95    1.24
  32  28   8    0.05    1.02
  32  29   1   -1.61    1.29
  32  29   3    0.65    2.02
  32  29   5    6.44    0.58
  33   1   0    3.15    1.33
  33   1   2    2.30    1.19
  33   1   4    1.22    1.23
  33   1   6    0.79    1.10
  33   1   8    0.89    0.94
  33   1  10    4.42    1.37
  33   1  12    5.54    2.02
  33   1  14    0.14    0.54
  33   1  16   -0.87    0.67
  33   1  18   -0.31    0.80
  33   1  20   -1.23    0.92
  33   1  22    1.07    1.03
  33   1  24    0.35    0.92
  33   1  26    0.27    0.96
  33   1  28    8.33    5.94
  33   2   1    4.00    2.70
  33   2   3    1.08    1.26
  33   2   5    2.24    1.10
  33   2   7    0.04    0.97
  33   2   9    1.38    0.97
  33   2  11    2.49    1.15
  33   2  13    4.80    1.04
  33   2  15    2.25    0.76
  33   2  17   11.08    3.04
  33   2  19    4.15    1.81
  33   2  21    7.93    3.02
  33   2  23    1.13    1.24
  33   2  25   -2.72    1.16
  33   2  27    7.49    5.02
  33   3   0    5.83    2.36
  33   3   2   -0.55    1.26
  33   3   4   -0.45    1.15
  33   3   6   -0.45    1.08
  33   3   8   -0.29    1.02
  33   3  10    1.61    1.06
  33   3  12    2.31    1.01
  33   3  14    9.44    5.49
  33   3  16    0.22    0.82
  33   3  18    0.43    0.77
  33   3  20    1.70    0.81
  33   3  22    1.48    0.85
  33   3  24    0.97    1.16
  33   3  26   -0.93    1.47
  33   3  28    2.28    2.04
  33   4   1    0.23    1.15
  33   4   3   -1.21    1.16
  33   4   5    2.75    3.07
  33   4   7    0.79    1.02
  33   4   9    1.51    0.97
  33   4  11   -0.14    0.82
  33   4  13    7.48    1.75
  33   4  15    0.99    0.67
  33   4  17    9.05    2.43
  33   4  19   -0.12    0.87
  33   4  21    1.84    1.31
  33   4  23    0.82    1.08
  33   4  25   -0.62    0.93
  33   4  27    4.54    3.12
  33   5   0    3.74    1.47
  33   5   2    0.39    1.24
  33   5   4   -0.61    1.24
  33   5   6    0.86    0.99
  33   5   8    2.31    1.35
  33   5  10    2.18    0.89
  33   5  12    7.24    2.16
  33   5  14    2.11    0.69
  33   5  16    0.54    0.77
  33   5  18   -1.27    0.75
  33   5  20   -0.90    0.89
  33   5  22    0.34    0.97
  33   5  24    0.39    1.01
  33   5  26    0.22    1.10
  33   6   1    2.73    1.03
  33   6   3   -1.55    1.07
  33   6   5    3.88    3.63
  33   6   7    1.07    1.07
  33   6   9   -1.54    0.96
  33   6  11    0.94    0.80
  33   6  13    0.82    0.63
  33   6  15    1.47    0.67
  33   6  17    0.53    1.09
  33   6  19    0.38    0.81
  33   6  21    2.50    1.41
  33   6  23   -0.35    0.97
  33   6  25   -1.41    1.60
  33   6  27    1.63    1.48
  33   7   0    1.50    1.11
  33   7   2    0.06    1.69
  33   7   4    1.53    1.06
  33   7   6    3.06    3.03
  33   7   8    2.36    1.85
  33   7  10    9.24    2.16
  33   7  12   14.53    3.11
  33   7  14   11.84    1.68
  33   7  16    3.24    1.01
  33   7  18    1.16    0.99
  33   7  20    1.41    0.90
  33   7  22    1.00    0.93
  33   7  24    1.19    0.97
  33   7  26    0.41    1.71
  33   8   1    0.01    0.97
  33   8   3   -0.18    0.94
  33   8   5    1.14    0.83
  33   8   7    1.24    1.13
  33   8   9    0.13    0.85
  33   8  11    1.06    0.76
  33   8  13    0.80    0.63
  33   8  15    1.56    0.75
  33   8  17    0.28    0.66
  33   8  19    0.22    0.62
  33   8  21    1.67    1.42
  33   8  23   -0.04    0.95
  33   8  25    5.54    3.10
  33   8  27    0.31    1.10
  33   9   0    7.56    2.29
  33   9   2    5.00    2.35
  33   9   4    1.44    1.03
  33   9   6    0.22    0.94
  33   9   8   -0.58    0.86
  33   9  10    1.51    0.89
  33   9  12    2.54    1.00
  33   9  14    2.37    2.38
  33   9  16    0.45    0.54
  33   9  18    0.96    0.75
  33   9  20   -0.15    0.79
  33   9  22    1.62    1.14
  33   9  24    1.07    0.94
  33   9  26   -1.22    1.61
  33  10   1    2.68    1.34
  33  10   3    0.07    1.01
  33  10   5    0.15    0.88
  33  10   7   10.80    2.93
  33  10   9    1.10    0.90
  33  10  11   -0.96    0.72
  33  10  13   -1.11    0.59
  33  10  15    0.92    0.68
  33  10  17    0.61    0.59
  33  10  19   -0.18    0.69
  33  10  21   -0.55    0.87
  33  10  23   -0.35    1.08
  33  10  25    8.36    5.09
  33  11   0    4.65    1.24
  33  11   2    0.63    0.87
  33  11   4    0.87    0.92
  33  11   6    0.96    0.75
  33  11   8   -0.18    0.73
  33  11  10    0.87    0.85
  33  11  12   -0.59    0.79
  33  11  14    1.19    0.62
  33  11  16    3.04    0.73
  33  11  18    0.06    0.63
  33  11  20   -0.25    0.67
  33  11  22   -1.09    0.97
  33  11  24    1.90    1.13
  33  11  26   -2.48    0.46
  33  12   1    2.07    1.43
  33  12   3    3.38    1.06
  33  12   5    8.77    2.10
  33  12   7    7.42    2.14
  33  12   9    5.67    2.99
  33  12  11    0.15    0.61
  33  12  13   -0.12    0.65
  33  12  15   12.28    2.07
  33  12  17    0.39    0.63
  33  12  19    0.09    0.85
  33  12  21    0.45    0.75
  33  12  23   -1.03    1.04
  33  12  25    6.81    4.40
  33  13   0    3.69    0.82
  33  13   2    4.61    1.03
  33  13   4    0.89    0.99
  33  13   6    1.62    0.62
  33  13   8    0.25    0.62
  33  13  10    2.10    1.75
  33  13  12   -0.01    0.63
  33  13  14    4.20    1.23
  33  13  16    7.65    1.33
  33  13  18    4.74    1.40
  33  13  20   -0.09    0.89
  33  13  22   -1.37    0.69
  33  13  24   -0.12    1.31
  33  14   1    0.25    0.53
  33  14   3    1.09    0.58
  33  14   5    2.50    0.83
  33  14   7    8.66    1.33
  33  14   9    0.46    0.49
  33  14  11   -0.32    0.67
  33  14  13    5.00    1.35
  33  14  15   24.13    3.65
  33  14  17    8.34    1.71
  33  14  19    4.44    1.60
  33  14  21   -0.53    0.81
  33  14  23    0.48    0.81
  33  15   0    2.79    1.04
  33  15   2    2.11    0.76
  33  15   4    1.24    0.63
  33  15   6    1.15    0.56
  33  15   8    2.19    0.70
  33  15  10    3.30    0.81
  33  15  12   13.66    1.97
  33  15  14   21.01    3.24
  33  15  16   23.11    3.13
  33  15  18    9.94    1.74
  33  15  20    0.92    0.73
  33  15  22   -0.33    0.90
  33  15  24   -0.68    2.65
  33  16   1   -0.79    0.73
  33  16   3    1.16    0.76
  33  16   5    0.04    0.75
  33  16   7    4.94    1.30
  33  16   9    1.61    0.92
  33  16  11    0.96    0.56
  33  16  13   12.23    1.91
  33  16  15   26.66    3.49
  33  16  17   11.01    1.92
  33  16  19    3.88    1.07
  33  16  21    1.19    0.69
  33  16  23    1.28    0.94
  33  17   0   17.70    4.04
  33  17   2   18.86    3.54
  33  17   4    8.58    1.82
  33  17   6   -0.02    0.82
  33  17   8    0.21    0.70
  33  17  10    0.22    0.59
  33  17  12    2.63    0.81
  33  17  14    7.18    1.43
  33  17  16   14.35    1.90
  33  17  18    5.12    1.20
  33  17  20    0.81    0.61
  33  17  22   -1.10    0.81
  33  18   1   -2.21    0.79
  33  18   3    0.72    0.82
  33  18   5   -0.28    0.75
  33  18   7    2.38    1.20
  33  18   9   -0.73    0.74
  33  18  11    0.54    0.79
  33  18  13    1.81    1.11
  33  18  15    8.60    1.77
  33  18  17    4.11    1.11
  33  18  19    0.96    0.61
  33  18  21   -0.43    0.63
  33  19   0    6.54    2.72
  33  19   2    0.39    0.93
  33  19   4   -0.83    0.87
  33  19   6    0.85    0.83
  33  19   8    0.07    0.68
  33  19  10    0.76    0.72
  33  19  12    1.92    1.07
  33  19  14    4.25    1.94
  33  19  16    3.92    1.24
  33  19  18    2.22    0.67
  33  19  20    0.36    0.42
  33  20   1    0.35    0.89
  33  20   3   -0.04    0.93
  33  20   5    0.40    0.77
  33  20   7   -0.05    0.94
  33  20   9    0.38    0.82
  33  20  11    0.11    0.69
  33  20  13    0.46    0.69
  33  20  15    1.46    0.81
  33  20  17    0.07    0.47
  33  20  19    0.13    0.40
  33  21   0   18.59    4.05
  33  21   2   12.70    3.64
  33  21   4    9.26    2.54
  33  21   6    2.98    1.85
  33  21   8    3.26    1.60
  33  21  10    0.21    0.89
  33  21  12   -0.46    0.68
  33  21  14    0.27    0.61
  33  21  16    0.79    0.76
  33  21  18    0.33    0.49
  33  22   1    2.18    1.10
  33  22   3    0.54    1.01
  33  22   5    0.14    1.27
  33  22   7   -0.18    0.90
  33  22   9   -0.22    0.88
  33  22  11   -0.75    0.77
  33  22  13    3.30    2.04
  33  22  15   -0.38    0.74
  33  22  17   -0.15    0.58
  33  23   0    4.11    1.88
  33  23   2    1.78    1.06
  33  23   4   -0.42    0.87
  33  23   6   -0.19    1.02
  33  23   8   -0.96    1.00
  33  23  10   -0.96    0.92
  33  23  12   -0.32    0.89
  33  23  14    1.34    1.22
  33  23  16    1.55    1.35
  33  24   1    0.06    1.09
  33  24   3    1.54    1.01
  33  24   5    0.23    1.02
  33  24   7    1.82    1.09
  33  24   9    0.60    0.73
  33  24  11    0.41    1.04
  33  24  13    1.46    1.11
  33  24  15   -2.49    1.94
  33  25   0   -0.79    0.90
  33  25   2   -0.59    0.94
  33  25   4    1.87    1.20
  33  25   6    4.44    2.29
  33  25   8    1.16    1.55
  33  25  10   15.10    4.81
  33  25  12    5.36    5.68
  33  26   1    1.11    1.49
  33  26   3   -0.92    1.08
  33  26   5    1.70    1.15
  33  26   7   -0.16    1.28
  33  26   9    0.85    1.02
  33  26  11   -4.64    1.56
  33  27   0   56.94   14.80
  33  27   2   10.15    5.01
  33  27   4   -0.33    1.90
  33  27   6   -0.85    1.30
  33  27   8   -9.99    3.99
  33  28   1    1.23    1.14
  33  28   3   -0.85    2.83
  34   0   0   70.11   32.03
  34   1   1    2.10    2.99
  34   1   3    1.60    1.09
  34   1   5   -0.48    1.40
  34   1   7   -0.86    1.06
  34   1   9    0.38    0.99
  34   1  11   -0.49    1.08
  34   1  13    0.34    0.60
  34   1  15   -0.89    0.53
  34   1  17    1.71    1.37
  34   1  19    0.85    0.76
  34   1  21   -0.31    0.85
  34   1  23    1.95    0.94
  34   1  25    1.38    1.31
  34   1  27    0.07    1.28
  34   2   0    4.34    1.91
  34   2   2    4.59    1.60
  34   2   4    1.85    1.29
  34   2   6    2.36    1.06
  34   2   8    2.85    1.38
  34   2  10    9.10    2.29
  34   2  12    1.30    0.83
  34   2  14   12.08    2.04
  34   2  16   23.66    3.97
  34   2  18    1.19    0.90
  34   2  20   13.20    3.17
  34   2  22    0.62    0.81
  34   2  24   -0.94    1.17
  34   2  26    6.07    8.10
  34   3   1    3.47    1.19
  34   3   3   -0.19    1.02
  34   3   5    0.54    1.21
  34   3   7    1.17    1.08
  34   3   9    3.84    2.15
  34   3  11    6.70    1.71
  34   3  13    3.05    1.20
  34   3  15    1.06    0.62
  34   3  17    0.35    1.03
  34   3  19    3.69    5.15
  34   3  21    1.22    0.81
  34   3  23    3.03    2.58
  34   3  25   -0.42    1.20
  34   4   0   30.76    8.86
  34   4   2   -0.35    1.09
  34   4   4    3.13    1.17
  34   4   6    1.35    1.28
  34   4   8    0.45    1.01
  34   4  10    1.16    0.94
  34   4  12    1.13    1.36
  34   4  14    8.81    1.55
  34   4  16    7.31    1.70
  34   4  18   -0.09    0.81
  34   4  20    2.14    1.44
  34   4  22    0.40    0.94
  34   4  24    0.70    1.10
  34   4  26    1.15    1.30
  34   5   1    0.34    1.03
  34   5   3    0.05    1.26
  34   5   5    0.59    2.18
  34   5   7    1.50    1.15
  34   5   9    3.85    1.75
  34   5  11   13.93    3.56
  34   5  13   10.10    2.19
  34   5  15    1.28    0.77
  34   5  17    0.54    0.65
  34   5  19   -0.14    0.85
  34   5  21    1.29    0.80
  34   5  23   -0.49    1.06
  34   5  25   -0.50    1.13
  34   6   0    0.72    1.26
  34   6   2   -0.49    1.16
  34   6   4    3.11    1.00
  34   6   6   -0.58    0.94
  34   6   8   -0.74    0.94
  34   6  10    0.29    0.81
  34   6  12    3.67    1.46
  34   6  14    0.35    0.55
  34   6  16    5.11    1.29
  34   6  18    1.58    0.83
  34   6  20   11.99    3.77
  34   6  22    0.79    1.09
  34   6  24    6.44    2.71
  34   6  26   -0.87    0.86
  34   7   1   -0.99    0.96
  34   7   3    1.49    1.07
  34   7   5    1.73    0.96
  34   7   7    0.20    1.04
  34   7   9    2.44    1.46
  34   7  11    6.00    1.97
  34   7  13    2.10    0.85
  34   7  15    3.11    1.04
  34   7  17    1.58    0.81
  34   7  19    0.72    0.67
  34   7  21   -0.31    0.81
  34   7  23    4.71    4.31
  34   7  25    0.70    0.93
  34   8   0   -0.52    1.28
  34   8   2    4.89    2.22
  34   8   4    2.25    1.03
  34   8   6    0.38    1.03
  34   8   8    1.06    1.09
  34   8  10    0.38    0.92
  34   8  12    1.68    0.90
  34   8  14    1.43    0.80
  34   8  16   -0.54    0.50
  34   8  18    0.58    0.60
  34   8  20    0.26    0.85
  34   8  22    1.37    0.80
  34   8  24    4.69    3.09
  34   9   1    0.13    1.03
  34   9   3    2.14    1.37
  34   9   5    2.37    1.17
  34   9   7    6.01    1.83
  34   9   9    2.19    1.11
  34   9  11    2.86    1.58
  34   9  13   -0.04    0.76
  34   9  15    0.89    0.50
  34   9  17   -0.04    0.50
  34   9  19   -0.42    0.70
  34   9  21   -0.50    0.75
  34   9  23   -0.54    0.94
  34   9  25   -0.53    1.00
  34  10   0    0.41    0.95
  34  10   2    4.81    1.92
  34  10   4   -0.32    0.95
  34  10   6   -0.22    0.83
  34  10   8    1.90    0.77
  34  10  10   -1.71    0.76
  34  10  12    1.35    0.88
  34  10  14    1.37    0.87
  34  10  16    0.55    0.45
  34  10  18    0.15    0.61
  34  10  20    1.04    0.82
  34  10  22    0.33    0.85
  34  10  24    2.21    3.22
  34  11   1    1.36    0.86
  34  11   3    6.47    1.67
  34  11   5    5.53    1.74
  34  11   7    2.28    1.34
  34  11   9    1.15    1.00
  34  11  11    1.04    0.73
  34  11  13   -0.66    0.86
  34  11  15    2.70    0.82
  34  11  17   -0.05    0.56
  34  11  19    0.06    0.76
  34  11  21   -0.31    0.69
  34  11  23   -0.65    0.88
  34  12   0    9.83    2.28
  34  12   2    3.45    1.53
  34  12   4    1.76    2.49
  34  12   6    5.39    1.70
  34  12   8   -1.07    0.80
  34  12  10    0.22    0.72
  34  12  12    1.23    0.86
  34  12  14    9.71    2.32
  34  12  16    1.51    0.72
  34  12  18    6.90    1.71
  34  12  20    0.06    0.70
  34  12  22    0.31    1.17
  34  12  24   17.67   14.60
  34  13   1    0.48    0.63
  34  13   3    3.30    1.24
  34  13   5    8.25    1.82
  34  13   7    4.85    1.43
  34  13   9    0.66    0.88
  34  13  11    1.19    0.85
  34  13  13    6.57    1.81
  34  13  15   13.47    2.61
  34  13  17   10.21    1.95
  34  13  19    3.73    1.36
  34  13  21    0.53    0.82
  34  13  23    0.27    1.30
  34  14   0    4.38    1.20
  34  14   2    9.49    1.74
  34  14   4    3.18    1.13
  34  14   6    0.93    0.67
  34  14   8    4.12    1.14
  34  14  10    0.14    0.85
  34  14  12    4.18    1.33
  34  14  14   23.87    4.38
  34  14  16    6.65    1.67
  34  14  18    7.21    1.51
  34  14  20   -0.04    0.61
  34  14  22    0.25    0.86
  34  15   1    0.22    0.52
  34  15   3    2.44    0.67
  34  15   5    4.87    1.68
  34  15   7    2.45    0.86
  34  15   9    0.09    0.58
  34  15  11   -0.21    0.60
  34  15  13    9.39    1.98
  34  15  15   22.59    4.51
  34  15  17   16.25    2.54
  34  15  19    2.79    1.02
  34  15  21    0.05    0.68
  34  16   0   24.54    4.49
  34  16   2   12.77    2.46
  34  16   4    6.18    1.46
  34  16   6    8.53    1.67
  34  16   8    0.61    0.54
  34  16  10    0.26    0.56
  34  16  12    2.00    0.92
  34  16  14    3.15    1.07
  34  16  16    2.12    0.89
  34  16  18    2.01    0.92
  34  16  20   -0.12    0.48
  34  16  22   -1.31    0.55
  34  17   1   -0.15    0.69
  34  17   3    0.87    0.95
  34  17   5   -0.26    0.70
  34  17   7    1.24    0.54
  34  17   9    0.22    0.63
  34  17  11    2.76    0.95
  34  17  13    7.14    1.63
  34  17  15   10.18    2.28
  34  17  17    9.47    1.82
  34  17  19    4.23    1.06
  34  17  21   -1.22    0.73
  34  18   0    1.94    1.04
  34  18   2    0.56    0.75
  34  18   4    0.29    0.67
  34  18   6    0.28    0.79
  34  18   8    0.81    0.63
  34  18  10   -0.13    0.82
  34  18  12    3.24    1.11
  34  18  14    6.16    1.22
  34  18  16    0.93    0.76
  34  18  18    0.74    0.43
  34  18  20    0.33    0.66
  34  19   1    1.04    0.86
  34  19   3   -1.30    0.82
  34  19   5    0.13    0.82
  34  19   7    1.03    0.80
  34  19   9   -0.88    0.59
  34  19  11    0.89    1.00
  34  19  13    4.08    1.34
  34  19  15    4.58    1.55
  34  19  17    3.37    0.97
  34  19  19   -0.54    0.52
  34  20   0   17.26    4.04
  34  20   2   16.20    4.13
  34  20   4    0.92    1.09
  34  20   6    7.92    2.72
  34  20   8    0.42    0.81
  34  20  10    0.13    0.62
  34  20  12   -0.07    0.69
  34  20  14    0.11    0.68
  34  20  16   -0.40    0.47
  34  20  18   -1.33    0.50
  34  21   1    0.20    0.81
  34  21   3   -1.04    0.73
  34  21   5    0.31    0.86
  34  21   7    0.89    0.87
  34  21   9   -0.08    0.83
  34  21  11   -0.45    0.76
  34  21  13   -0.11    0.65
  34  21  15   -0.25    0.56
  34  21  17    0.35    1.02
  34  22   0    1.17    0.94
  34  22   2   -1.85    1.01
  34  22   4   -0.29    1.03
  34  22   6   -0.77    0.82
  34  22   8    0.25    0.81
  34  22  10    1.73    1.02
  34  22  12   -0.32    0.81
  34  22  14    0.12    0.80
  34  22  16    1.07    0.65
  34  23   1    0.38    0.89
  34  23   3    1.38    1.28
  34  23   5    0.47    1.13
  34  23   7    0.02    0.94
  34  23   9   -1.34    1.34
  34  23  11    0.09    0.72
  34  23  13   -0.01    1.22
  34  24   0   -0.36    1.55
  34  24   2   -0.35    0.86
  34  24   4    0.07    0.99
  34  24   6    1.11    1.89
  34  24   8    3.69    3.12
  34  24  10    9.65    4.40
  34  24  12    3.98    2.52
  34  25   1    1.46    1.30
  34  25   3   -1.63    1.35
  34  25   5   -0.16    0.89
  34  25   7   -1.82    0.82
  34  25   9   -0.69    0.95
  34  25  11   -0.56    0.74
  34  26   0   17.93    9.39
  34  26   2    3.93    3.52
  34  26   4   -0.14    1.73
  34  26   6   -0.43    1.42
  34  27   1    1.17    1.37
  34  27   3    0.27    0.67
  35   1   0    4.92    1.89
  35   1   2    0.28    1.35
  35   1   4    0.09    1.17
  35   1   6   -1.13    1.26
  35   1   8    1.33    1.07
  35   1  10   -0.13    0.97
  35   1  12    0.04    0.95
  35   1  14   -0.73    0.67
  35   1  16    0.20    0.47
  35   1  18    1.09    0.72
  35   1  20    0.46    0.72
  35   1  22    0.85    1.48
  35   1  24    1.16    1.03
  35   2   1   -0.15    2.05
  35   2   3    0.59    1.29
  35   2   5   -0.88    1.29
  35   2   7   -0.54    1.27
  35   2   9    0.53    0.86
  35   2  11   -0.52    0.77
  35   2  13   10.59    2.58
  35   2  15    1.56    0.70
  35   2  17    0.36    0.53
  35   2  19    1.01    0.87
  35   2  21   -0.35    0.85
  35   2  23   -0.73    1.01
  35   2  25    2.10    1.57
  35   3   0    0.18    1.24
  35   3   2    2.92    1.15
  35   3   4    1.53    1.13
  35   3   6    2.34    1.10
  35   3   8    2.50    1.16
  35   3  10    8.20    2.61
  35   3  12    1.62    1.42
  35   3  14    0.33    0.70
  35   3  16    0.12    0.45
  35   3  18    0.74    0.65
  35   3  20    1.22    1.02
  35   3  22    0.25    1.19
  35   3  24    0.25    1.34
  35   4   1    0.43    1.31
  35   4   3   -3.38    1.17
  35   4   5   -0.05    1.03
  35   4   7   -0.16    1.03
  35   4   9   -1.41    1.00
  35   4  11    2.17    1.62
  35   4  13    2.48    1.30
  35   4  15    5.20    1.48
  35   4  17    1.35    1.10
  35   4  19    3.00    1.77
  35   4  21    0.79    0.81
  35   4  23    1.57    1.04
  35   4  25    3.03    1.95
  35   5   0    0.43    1.38
  35   5   2    2.73    1.54
  35   5   4    0.94    1.16
  35   5   6    0.85    1.20
  35   5   8    2.31    1.29
  35   5  10    5.27    2.02
  35   5  12    4.58    1.58
  35   5  14    5.90    1.65
  35   5  16    1.09    0.49
  35   5  18   -0.11    0.55
  35   5  20   -0.48    0.74
  35   5  22   -0.13    1.01
  35   5  24   -0.74    1.24
  35   6   1    1.04    1.20
  35   6   3    2.56    2.37
  35   6   5    1.29    1.30
  35   6   7    0.96    0.96
  35   6   9    3.10    2.03
  35   6  11   -0.21    0.86
  35   6  13    3.83    1.26
  35   6  15    1.85    1.11
  35   6  17   -0.61    0.45
  35   6  19    1.51    0.96
  35   6  21   -0.41    0.79
  35   6  23    0.62    0.94
  35   6  25   -0.12    1.50
  35   7   0    2.10    1.29
  35   7   2   -0.66    1.20
  35   7   4    0.19    0.96
  35   7   6    0.69    1.01
  35   7   8    1.56    1.14
  35   7  10    8.32    2.51
  35   7  12    4.45    1.35
  35   7  14    3.37    1.96
  35   7  16    0.94    0.48
  35   7  18   -0.16    0.58
  35   7  20    1.85    1.42
  35   7  22    1.09    1.28
  35   7  24    0.36    1.33
  35   8   1    2.11    1.14
  35   8   3    1.74    1.17
  35   8   5    1.00    0.94
  35   8   7    3.17    1.14
  35   8   9   -0.41    1.04
  35   8  11    0.04    0.97
  35   8  13   -0.22    0.79
  35   8  15    0.69    0.60
  35   8  17    0.29    0.45
  35   8  19    0.86    0.67
  35   8  21    0.35    0.81
  35   8  23   -0.22    1.20
  35   9   0    0.96    0.97
  35   9   2   -1.65    1.23
  35   9   4   -0.72    1.15
  35   9   6   -0.21    0.85
  35   9   8    1.80    0.92
  35   9  10    1.29    0.99
  35   9  12    3.17    1.28
  35   9  14   -0.09    0.79
  35   9  16   -0.34    0.49
  35   9  18   -0.11    0.52
  35   9  20    0.07    0.68
  35   9  22    1.11    0.90
  35   9  24   -1.60    0.73
  35  10   1    1.30    0.90
  35  10   3    4.01    1.41
  35  10   5    9.93    3.31
  35  10   7   15.14    5.21
  35  10   9    0.55    1.10
  35  10  11    0.83    0.89
  35  10  13    0.40    1.02
  35  10  15   -0.55    0.61
  35  10  17    2.22    0.79
  35  10  19    0.08    0.49
  35  10  21    0.49    0.69
  35  10  23   -1.10    1.01
  35  11   0    0.08    0.85
  35  11   2   -0.28    1.50
  35  11   4    1.11    0.87
  35  11   6    2.64    0.90
  35  11   8    0.94    0.83
  35  11  10   -0.07    1.00
  35  11  12    0.95    0.72
  35  11  14    0.35    0.85
  35  11  16    0.50    0.53
  35  11  18    1.07    0.60
  35  11  20    0.47    0.76
  35  11  22    0.18    0.93
  35  12   1   -0.69    0.82
  35  12   3    5.52    2.24
  35  12   5    6.54    2.07
  35  12   7    5.53    2.04
  35  12   9    3.11    1.55
  35  12  11    0.32    0.70
  35  12  13    4.10    1.04
  35  12  15    0.42    0.70
  35  12  17    0.18    0.67
  35  12  19   -0.70    0.46
  35  12  21   -0.47    0.68
  35  13   0   21.74    5.55
  35  13   2   10.60    2.39
  35  13   4    0.95    1.09
  35  13   6    2.44    2.07
  35  13   8    0.72    0.99
  35  13  10    0.77    0.73
  35  13  12    1.49    1.20
  35  13  14    2.14    1.47
  35  13  16    2.17    0.96
  35  13  18    1.20    0.76
  35  13  20    0.72    0.52
  35  13  22   -2.84    0.94
  35  14   1    1.21    0.62
  35  14   3    0.94    0.81
  35  14   5    1.55    1.02
  35  14   7    1.63    0.86
  35  14   9    0.38    0.82
  35  14  11    0.76    0.63
  35  14  13    0.25    1.04
  35  14  15    0.87    1.02
  35  14  17    4.24    1.27
  35  14  19   -0.21    0.38
  35  14  21   -1.00    0.63
  35  15   0    2.61    0.79
  35  15   2    3.74    1.13
  35  15   4    1.67    0.75
  35  15   6    0.70    0.77
  35  15   8    0.07    0.58
  35  15  10    0.02    0.67
  35  15  12   -0.22    0.66
  35  15  14    1.26    0.90
  35  15  16    4.47    1.24
  35  15  18    1.17    0.94
  35  15  20   -0.40    0.39
  35  16   1    1.15    0.68
  35  16   3    0.29    0.45
  35  16   5    1.51    1.03
  35  16   7    1.17    1.03
  35  16   9    0.35    0.50
  35  16  11    0.69    0.59
  35  16  13    3.25    1.35
  35  16  15    3.87    1.31
  35  16  17    1.98    0.97
  35  16  19    0.14    0.47
  35  17   0   -0.06    0.59
  35  17   2    0.76    0.50
  35  17   4   -0.63    0.58
  35  17   6   -0.22    0.52
  35  17   8   -0.46    0.47
  35  17  10    0.19    0.54
  35  17  12    0.34    0.58
  35  17  14    1.82    1.15
  35  17  16    0.93    1.07
  35  17  18    0.09    0.63
  35  18   1   -0.02    0.60
  35  18   3   -1.02    0.62
  35  18   5    2.01    1.01
  35  18   7    0.14    0.55
  35  18   9   -0.20    0.49
  35  18  11    1.67    0.66
  35  18  13    5.62    1.31
  35  18  15    1.54    1.15
  35  18  17    1.27    0.76
  35  18  19   -0.72    0.35
  35  19   0    1.60    0.99
  35  19   2    1.94    1.04
  35  19   4   -0.05    0.86
  35  19   6    1.22    0.81
  35  19   8   -0.29    0.67
  35  19  10    0.04    0.55
  35  19  12   -0.39    0.41
  35  19  14   -0.39    0.45
  35  19  16   -0.29    0.53
  35  19  18   -2.48    2.75
  35  20   1    1.70    0.83
  35  20   3   -0.35    0.76
  35  20   5   -0.06    0.74
  35  20   7   -0.50    0.73
  35  20   9   -0.41    0.60
  35  20  11   -0.70    0.66
  35  20  13   -0.42    0.53
  35  20  15    0.33    0.45
  35  21   0   -0.32    0.80
  35  21   2    0.31    1.00
  35  21   4   -0.46    0.69
  35  21   6    0.45    0.72
  35  21   8   -0.93    0.80
  35  21  10    0.04    0.73
  35  21  12    0.48    0.66
  35  21  14   -0.05    0.58
  35  22   1   -1.77    0.86
  35  22   3    3.77    1.21
  35  22   5   -0.65    0.86
  35  22   7   -1.21    0.81
  35  22   9    0.94    1.04
  35  22  11    0.62    0.73
  35  22  13   -1.07    0.68
  35  23   0   -0.36    1.22
  35  23   2    0.45    0.79
  35  23   4    1.47    1.13
  35  23   6   -0.45    1.34
  35  23   8    8.34    4.94
  35  23  10    0.26    1.07
  35  24   1    1.63    1.22
  35  24   3    3.33    1.83
  35  24   5    1.21    1.42
  35  24   7    2.77    1.85
  35  24   9    1.02    1.00
  35  25   0   -1.70    1.08
  35  25   2   -0.50    0.68
  35  25   4   -0.69    1.61
  35  25   6    0.65    0.90
  36   0   0   13.58    9.34
  36   1   1   -1.90    1.22
  36   1   3   -2.54    1.16
  36   1   5   -0.88    1.10
  36   1   7    1.62    1.15
  36   1   9    0.86    0.83
  36   1  11   -0.16    1.06
  36   1  13    0.09    0.85
  36   1  15    0.20    0.61
  36   1  17    0.33    0.50
  36   1  19    1.35    1.15
  36   1  21   -0.06    0.86
  36   1  23   -0.45    0.96
  36   2   0    3.74    2.00
  36   2   2   71.77   15.27
  36   2   4    1.54    1.28
  36   2   6   11.40    3.43
  36   2   8   10.26    9.18
  36   2  10    0.94    1.20
  36   2  12    4.62    1.30
  36   2  14    4.18    1.38
  36   2  16    0.92    0.54
  36   2  18    0.43    0.56
  36   2  20   -0.58    0.74
  36   2  22    0.23    1.02
  36   2  24    1.15    1.73
  36   3   1   -2.28    1.31
  36   3   3   -0.82    1.07
  36   3   5    0.97    1.21
  36   3   7    1.23    1.38
  36   3   9    5.32    2.27
  36   3  11    6.50    2.17
  36   3  13    1.30    1.10
  36   3  15    0.73    0.73
  36   3  17    0.02    0.43
  36   3  19   -0.63    0.65
  36   3  21    2.12    1.69
  36   3  23    2.14    1.63
  36   4   0   18.65    6.34
  36   4   2   -1.35    1.23
  36   4   4    0.09    1.27
  36   4   6   -0.01    1.14
  36   4   8    2.43    0.95
  36   4  10    0.23    1.00
  36   4  12    4.15    2.00
  36   4  14    4.27    1.40
  36   4  16   -0.29    0.52
  36   4  18    0.69    0.54
  36   4  20    0.77    0.73
  36   4  22    1.57    2.01
  36   4  24    1.26    1.54
  36   5   1    2.41    1.35
  36   5   3   -0.67    1.04
  36   5   5   -0.04    1.01
  36   5   7    3.19    1.34
  36   5   9    3.70    1.68
  36   5  11    4.68    2.15
  36   5  13    2.08    1.07
  36   5  15    0.01    0.67
  36   5  17   -0.38    0.45
  36   5  19   -1.30    0.52
  36   5  21    2.30    2.02
  36   5  23    1.71    3.97
  36   6   0   -0.47    1.09
  36   6   2    8.25    2.66
  36   6   4    0.16    1.06
  36   6   6    4.39    2.63
  36   6   8    1.17    0.95
  36   6  10    1.34    1.78
  36   6  12    2.25    1.21
  36   6  14    9.73    2.88
  36   6  16   -0.13    0.52
  36   6  18   -0.02    0.42
  36   6  20    0.12    0.73
  36   6  22    0.68    0.81
  36   7   1   -0.60    0.97
  36   7   3    0.73    1.09
  36   7   5    1.17    1.36
  36   7   7    1.43    1.74
  36   7   9   30.16    7.45
  36   7  11    9.78    2.35
  36   7  13    4.92    2.25
  36   7  15    2.75    1.42
  36   7  17    0.11    0.41
  36   7  19    0.16    0.68
  36   7  21    5.90    2.70
  36   7  23    5.55    6.15
  36   8   0   11.35    3.39
  36   8   2    0.89    1.07
  36   8   4    0.54    1.07
  36   8   6    0.16    1.14
  36   8   8    1.26    1.17
  36   8  10    0.16    1.01
  36   8  12    0.59    0.89
  36   8  14    0.66    1.01
  36   8  16    0.60    0.58
  36   8  18   -0.26    0.49
  36   8  20    0.92    0.65
  36   8  22    2.65    2.02
  36   9   1   -0.89    1.08
  36   9   3    3.61    1.58
  36   9   5    4.46    2.12
  36   9   7   15.22    3.86
  36   9   9   12.06    3.76
  36   9  11    4.06    1.75
  36   9  13    0.08    0.93
  36   9  15   -0.16    0.76
  36   9  17   -0.35    0.49
  36   9  19    3.52    0.94
  36   9  21    2.61    1.81
  36  10   0    0.38    2.14
  36  10   2    1.51    1.14
  36  10   4    2.21    0.96
  36  10   6    5.74    2.51
  36  10   8    1.08    1.13
  36  10  10    2.17    1.29
  36  10  12   -0.42    0.79
  36  10  14    1.31    0.81
  36  10  16    2.49    1.08
  36  10  18   -0.58    0.42
  36  10  20    0.02    0.62
  36  10  22    9.19    4.84
  36  11   1   -0.36    0.92
  36  11   3    2.52    1.73
  36  11   5    3.88    1.76
  36  11   7    5.01    2.62
  36  11   9    9.03    3.29
  36  11  11    0.46    0.89
  36  11  13   -0.32    0.81
  36  11  15    0.35    0.86
  36  11  17    1.47    0.81
  36  11  19    0.14    0.48
  36  11  21    1.50    1.00
  36  12   0   26.77    6.56
  36  12   2    3.38    1.61
  36  12   4    3.94    1.13
  36  12   6   -0.31    0.85
  36  12   8    0.76    0.74
  36  12  10   -0.97    0.81
  36  12  12   -1.29    0.82
  36  12  14    0.38    0.76
  36  12  16    2.04    1.38
  36  12  18   -0.14    0.46
  36  12  20   -0.35    0.47
  36  13   1    1.13    0.89
  36  13   3    0.56    0.90
  36  13   5    1.06    0.85
  36  13   7    2.11    1.10
  36  13   9   -0.36    0.73
  36  13  11   -0.11    0.74
  36  13  13    0.15    0.75
  36  13  15    2.70    1.23
  36  13  17    3.87    1.49
  36  13  19    1.11    0.67
  36  13  21   -0.09    0.08
  36  14   0    2.01    1.15
  36  14   2    4.00    1.40
  36  14   4    1.63    1.29
  36  14   6    6.20    1.81
  36  14   8    1.22    0.96
  36  14  10    0.55    0.82
  36  14  12   -0.65    0.83
  36  14  14    0.09    0.74
  36  14  16    1.34    0.89
  36  14  18    0.33    0.72
  36  14  20    0.43    0.83
  36  15   1    0.68    0.61
  36  15   3    1.23    1.03
  36  15   5    1.23    0.68
  36  15   7    0.47    0.83
  36  15   9    0.01    0.74
  36  15  11    0.08    0.65
  36  15  13    1.31    1.04
  36  15  15    4.82    1.97
  36  15  17    2.48    1.33
  36  15  19   -0.22    0.92
  36  16   0    1.95    0.74
  36  16   2    1.01    0.60
  36  16   4   -0.32    0.55
  36  16   6    0.07    0.59
  36  16   8    0.92    0.67
  36  16  10    0.85    0.80
  36  16  12    4.73    1.87
  36  16  14   -0.80    0.85
  36  16  16    0.74    1.06
  36  16  18   -0.25    1.56
  36  17   1   -0.69    0.43
  36  17   3   -0.06    0.52
  36  17   5    0.39    0.43
  36  17   7    0.80    1.23
  36  17   9    0.48    0.59
  36  17  11    0.06    0.56
  36  17  13    2.15    1.15
  36  17  15    5.53    1.89
  36  17  17   -0.36    1.08
  36  18   0    0.50    0.56
  36  18   2    0.52    0.70
  36  18   4    0.34    0.50
  36  18   6    0.18    0.49
  36  18   8    0.45    0.45
  36  18  10    0.05    0.41
  36  18  12   -0.47    0.55
  36  18  14    0.33    0.67
  36  18  16   -1.67    1.14
  36  19   1    0.07    0.67
  36  19   3   -0.49    0.63
  36  19   5    0.73    0.93
  36  19   7    0.47    0.59
  36  19   9   -0.36    0.54
  36  19  11    1.10    0.76
  36  19  13    2.95    1.56
  36  19  15    2.10    1.42
  36  20   0    0.21    0.72
  36  20   2    0.19    0.80
  36  20   4    0.07    0.69
  36  20   6   -0.60    0.63
  36  20   8   -0.02    0.63
  36  20  10    0.36    0.59
  36  20  12    0.34    0.49
  36  20  14    2.11    0.80
  36  21   1    0.16    0.82
  36  21   3    0.15    1.23
  36  21   5    2.89    1.53
  36  21   7    1.73    1.50
  36  21   9    2.51    1.28
  36  21  11    1.11    0.94
  36  22   0   -0.04    0.73
  36  22   2    0.00    0.67
  36  22   4    2.64    1.53
  36  22   6   -0.42    0.92
  36  22   8    3.05    2.84
  36  22  10   -0.76    0.89
  36  23   1   -0.29    0.94
  36  23   3    1.24    1.67
  36  23   5    2.93    2.69
  36  23   7   -0.77    0.89
  36  24   0    0.92    2.37
  36  24   2   -2.11    2.75
  36  24   4   -0.89    2.05
  37   1   0    0.58    1.46
  37   1   2    1.08    1.08
  37   1   4    0.13    1.40
  37   1   6    0.42    1.21
  37   1   8    1.88    1.24
  37   1  10   -0.05    0.99
  37   1  12    0.74    0.90
  37   1  14    0.49    0.86
  37   1  16    0.47    0.62
  37   1  18   -0.32    0.45
  37   1  20   -0.73    0.55
  37   1  22    0.21    0.79
  37   2   1    0.73    1.20
  37   2   3    1.29    1.20
  37   2   5    0.58    1.20
  37   2   7    1.61    1.37
  37   2   9   -0.20    0.96
  37   2  11    4.60    2.14
  37   2  13    1.02    0.85
  37   2  15    6.80    1.92
  37   2  17   -0.67    0.49
  37   2  19   -0.48    0.49
  37   2  21    0.38    0.62
  37   3   0    1.97    1.70
  37   3   2    2.55    1.71
  37   3   4    0.28    1.04
  37   3   6   -0.60    1.06
  37   3   8   -0.45    1.08
  37   3  10    0.22    1.04
  37   3  12    0.34    0.80
  37   3  14    1.00    0.83
  37   3  16    0.52    0.68
  37   3  18   -0.18    0.41
  37   3  20    1.80    0.73
  37   3  22    2.02    1.07
  37   4   1    0.33    1.08
  37   4   3   -0.04    1.24
  37   4   5    2.63    1.29
  37   4   7    0.50    1.14
  37   4   9    0.32    0.94
  37   4  11    0.22    1.08
  37   4  13    1.87    0.92
  37   4  15    1.83    0.90
  37   4  17   -0.26    0.49
  37   4  19   -0.99    0.45
  37   4  21    0.33    0.85
  37   5   0    2.05    1.36
  37   5   2   -0.35    1.24
  37   5   4    1.30    1.13
  37   5   6    0.53    2.27
  37   5   8    5.40    2.59
  37   5  10   10.62    3.24
  37   5  12    2.73    1.89
  37   5  14    1.28    1.19
  37   5  16    0.60    0.70
  37   5  18    0.20    0.43
  37   5  20    1.31    1.15
  37   5  22    1.27    1.53
  37   6   1   -0.50    1.13
  37   6   3   -0.09    1.55
  37   6   5   -1.51    1.10
  37   6   7   -1.73    1.16
  37   6   9    1.09    2.28
  37   6  11   -0.32    1.00
  37   6  13    2.55    1.11
  37   6  15    2.76    2.31
  37   6  17    0.33    0.52
  37   6  19    0.04    0.43
  37   6  21    0.07    0.61
  37   7   0    0.61    1.88
  37   7   2   -0.74    1.08
  37   7   4    2.64    0.92
  37   7   6   -2.30    1.04
  37   7   8    0.61    1.02
  37   7  10    0.82    1.02
  37   7  12   -1.13    1.38
  37   7  14    1.17    1.30
  37   7  16    0.23    0.65
  37   7  18    1.11    0.72
  37   7  20    3.23    1.44
  37   7  22   -0.93    0.87
  37   8   1    0.22    1.04
  37   8   3   -0.65    1.01
  37   8   5    6.80    2.71
  37   8   7   -0.05    1.11
  37   8   9    1.49    1.56
  37   8  11    1.10    0.81
  37   8  13    1.21    0.95
  37   8  15   -0.28    0.79
  37   8  17    0.12    0.56
  37   8  19   -0.41    0.46
  37   8  21   -1.34    0.77
  37   9   0    0.39    0.97
  37   9   2   -0.19    1.11
  37   9   4   -0.92    0.99
  37   9   6    0.11    1.17
  37   9   8    3.45    1.46
  37   9  10   -0.54    1.13
  37   9  12    2.77    1.35
  37   9  14   -1.00    0.76
  37   9  16    0.41    0.67
  37   9  18    1.01    0.68
  37   9  20    3.72    1.94
  37  10   1    1.01    1.07
  37  10   3    0.97    1.04
  37  10   5    4.73    2.62
  37  10   7    2.66    1.83
  37  10   9    0.81    1.49
  37  10  11   -0.50    0.92
  37  10  13   -0.76    0.99
  37  10  15    2.51    0.99
  37  10  17   -0.04    0.66
  37  10  19    0.67    0.89
  37  11   0    4.98    1.84
  37  11   2    9.13    3.45
  37  11   4    0.83    0.94
  37  11   6   -0.49    0.82
  37  11   8    0.54    0.90
  37  11  10   -1.62    0.96
  37  11  12   -0.14    0.92
  37  11  14    0.18    0.86
  37  11  16   -0.48    0.76
  37  11  18    0.66    0.62
  37  11  20   -0.67    0.90
  37  12   1    0.72    0.85
  37  12   3    0.63    0.93
  37  12   5    5.81    1.87
  37  12   7    3.87    1.26
  37  12   9    2.27    1.38
  37  12  11    0.12    0.96
  37  12  13   -1.75    0.77
  37  12  15   -0.04    0.79
  37  12  17   -0.59    0.73
  37  12  19   -0.62    0.50
  37  13   0    1.96    0.80
  37  13   2   -1.28    0.83
  37  13   4    0.45    0.94
  37  13   6    2.90    1.13
  37  13   8    0.28    0.88
  37  13  10    0.31    0.97
  37  13  12   -1.19    0.92
  37  13  14    1.28    0.75
  37  13  16   -0.45    0.92
  37  13  18   -0.63    0.83
  37  14   1    1.91    1.16
  37  14   3   -1.69    0.75
  37  14   5    0.76    0.97
  37  14   7   -1.73    1.02
  37  14   9    0.25    0.86
  37  14  11    1.07    0.74
  37  14  13   -0.11    1.02
  37  14  15   -0.43    0.82
  37  14  17    1.62    0.67
  37  15   0    3.07    1.38
  37  15   2    2.98    1.85
  37  15   4   -1.07    0.69
  37  15   6   -0.48    0.86
  37  15   8    1.27    0.86
  37  15  10    0.89    0.77
  37  15  12   -0.46    0.89
  37  15  14    2.02    1.46
  37  15  16    0.53    0.96
  37  16   1    0.02    0.70
  37  16   3   -0.15    0.66
  37  16   5   -0.52    0.66
  37  16   7   -0.60    0.87
  37  16   9    0.99    0.67
  37  16  11    0.26    0.70
  37  16  13   -1.17    0.73
  37  16  15   -0.47    1.03
  37  17   0    1.34    0.79
  37  17   2    1.54    1.08
  37  17   4   -0.12    0.52
  37  17   6   -0.67    0.60
  37  17   8    0.77    0.73
  37  17  10   -0.13    0.66
  37  17  12    0.04    0.85
  37  17  14    0.72    0.79
  37  18   1    0.12    0.40
  37  18   3   -0.40    0.42
  37  18   5    1.51    0.59
  37  18   7    1.16    0.65
  37  18   9    1.96    0.81
  37  18  11   -0.40    0.79
  37  18  13   -0.05    0.85
  37  19   0    0.04    0.53
  37  19   2   -0.63    0.54
  37  19   4    0.35    0.50
  37  19   6   -0.36    0.46
  37  19   8   -0.53    0.48
  37  19  10   -0.94    0.42
  37  19  12   -0.80    0.72
  37  20   1   -0.99    0.53
  37  20   3    0.08    0.72
  37  20   5    1.94    0.99
  37  20   7    2.43    1.26
  37  20   9    2.63    0.89
  37  20  11   -0.05    1.41
  37  21   0   -0.26    0.62
  37  21   2   -0.74    0.65
  37  21   4   -0.15    0.62
  37  21   6    0.58    0.70
  37  21   8   -0.97    0.87
  37  22   1   -0.38    0.77
  37  22   3    1.94    1.91
  37  22   5   -0.70    1.68
  37  23   0    0.36    0.80
  38   0   0   15.30   13.56
  38   1   1   -0.85    1.44
  38   1   3    0.89    1.42
  38   1   5    1.26    1.23
  38   1   7   -0.28    1.11
  38   1   9   -1.50    1.20
  38   1  11    0.21    1.14
  38   1  13   -0.14    0.87
  38   1  15   -0.15    0.85
  38   1  17   -0.28    0.66
  38   1  19    0.18    0.40
  38   1  21   -0.90    1.31
  38   2   0    2.52    1.14
  38   2   2    6.23    2.92
  38   2   4    1.58    1.42
  38   2   6    1.17    1.78
  38   2   8   -0.40    1.40
  38   2  10    8.97    4.28
  38   2  12    1.36    0.95
  38   2  14    1.04    1.37
  38   2  16    0.07    0.77
  38   2  18    2.98    1.19
  38   2  20   -0.96    0.46
  38   3   1   -0.16    1.22
  38   3   3   -1.19    1.30
  38   3   5   -0.12    1.09
  38   3   7   -0.60    1.14
  38   3   9    0.79    1.21
  38   3  11    0.80    0.82
  38   3  13   -2.09    0.92
  38   3  15    0.11    0.89
  38   3  17    3.32    1.34
  38   3  19    0.28    0.53
  38   3  21    2.78    3.30
  38   4   0    4.15    2.29
  38   4   2   -0.39    1.06
  38   4   4   42.60   11.15
  38   4   6    0.56    1.17
  38   4   8   16.18    5.81
  38   4  10   -0.97    1.41
  38   4  12    0.95    1.10
  38   4  14   -0.87    0.90
  38   4  16    0.58    0.81
  38   4  18   -0.11    0.67
  38   4  20   -0.20    0.39
  38   5   1    0.77    1.02
  38   5   3    1.46    1.19
  38   5   5    0.55    1.16
  38   5   7   -0.54    1.38
  38   5   9    7.02    3.70
  38   5  11    3.90    2.37
  38   5  13    0.18    2.10
  38   5  15   -0.34    0.77
  38   5  17   -0.48    0.76
  38   5  19    1.69    1.10
  38   6   0   -0.82    1.06
  38   6   2    6.00    3.00
  38   6   4    3.59    2.29
  38   6   6   -0.81    1.10
  38   6   8   -1.11    1.14
  38   6  10    0.82    1.38
  38   6  12   -0.72    1.20
  38   6  14    0.28    0.99
  38   6  16   -0.53    0.79
  38   6  18    2.41    1.30
  38   6  20   -0.96    0.65
  38   7   1    0.92    0.96
  38   7   3    0.02    1.15
  38   7   5    4.12    1.49
  38   7   7    4.61    2.30
  38   7   9    8.09    3.65
  38   7  11    5.05    3.18
  38   7  13    2.85    1.54
  38   7  15    0.16    0.72
  38   7  17   -0.96    0.82
  38   7  19   10.26    3.59
  38   8   0   -0.13    1.11
  38   8   2    1.81    1.35
  38   8   4    6.20    2.59
  38   8   6   -0.39    1.15
  38   8   8   13.81    4.04
  38   8  10    2.35    1.63
  38   8  12    1.27    1.70
  38   8  14    0.40    0.77
  38   8  16    1.23    0.88
  38   8  18    1.89    1.30
  38   9   1    0.49    1.09
  38   9   3   -0.34    1.14
  38   9   5    1.91    1.20
  38   9   7    2.18    1.33
  38   9   9    1.02    2.14
  38   9  11   -0.54    1.11
  38   9  13    2.55    1.48
  38   9  15    0.00    1.09
  38   9  17    0.28    0.86
  38   9  19    3.27    3.40
  38  10   0    0.89    1.01
  38  10   2    2.02    1.53
  38  10   4    1.06    1.15
  38  10   6   -0.79    1.24
  38  10   8    0.49    1.50
  38  10  10    0.56    0.94
  38  10  12    1.88    0.86
  38  10  14    0.50    0.96
  38  10  16   -0.02    0.94
  38  10  18   -0.69    0.72
  38  11   1    1.08    0.94
  38  11   3    5.01    5.69
  38  11   5    3.37    1.53
  38  11   7    3.58    2.02
  38  11   9    0.38    1.37
  38  11  11    0.34    1.01
  38  11  13    1.68    0.93
  38  11  15   -0.08    0.96
  38  11  17   -2.08    1.20
  38  12   0    1.49    0.82
  38  12   2   -1.15    0.83
  38  12   4    1.15    1.33
  38  12   6    0.58    1.28
  38  12   8    0.99    1.83
  38  12  10   -0.06    1.07
  38  12  12   -0.33    0.94
  38  12  14    1.78    3.19
  38  12  16   -0.90    0.77
  38  13   1   -0.74    0.96
  38  13   3   -0.68    0.83
  38  13   5    1.77    1.17
  38  13   7    0.16    1.35
  38  13   9   -0.65    0.92
  38  13  11    0.89    0.85
  38  13  13   -1.04    0.79
  38  13  15   -1.10    1.03
  38  14   0    3.16    1.84
  38  14   2    3.51    1.49
  38  14   4    1.24    1.00
  38  14   6   -0.62    0.83
  38  14   8    1.92    1.15
  38  14  10    0.63    0.99
  38  14  12    0.49    0.92
  38  14  14    0.75    1.02
  38  15   1    0.35    0.85
  38  15   3   -0.26    0.90
  38  15   5    0.49    0.82
  38  15   7    0.93    0.86
  38  15   9    0.09    0.81
  38  15  11   -0.14    1.26
  38  15  13    0.27    1.29
  38  15  15   -2.99    1.20
  38  16   0    0.18    0.72
  38  16   2    0.68    0.77
  38  16   4   -0.05    0.69
  38  16   6    0.08    0.82
  38  16   8    0.06    0.67
  38  16  10   -0.55    0.70
  38  16  12   -1.43    1.20
  38  17   1    0.16    0.82
  38  17   3    0.11    0.80
  38  17   5    1.23    1.00
  38  17   7   -0.31    0.82
  38  17   9    0.99    1.07
  38  17  11   -0.74    0.80
  38  17  13   -7.36    6.50
  38  18   0    1.09    1.01
  38  18   2    1.30    0.83
  38  18   4   -0.34    0.67
  38  18   6    3.02    1.24
  38  18   8    2.46    1.48
  38  18  10   -0.56    0.94
  38  19   1    0.35    0.48
  38  19   3    0.28    0.50
  38  19   5   10.01    3.04
  38  19   7   -0.28    0.80
  38  19   9   -1.01    1.58
  38  20   0   -0.18    0.58
  38  20   2   -0.11    0.52
  38  20   4    0.40    0.69
  38  20   6   -0.55    0.49
  38  21   1   -0.86    1.06
  38  21   3   -1.58    1.07
  39   1   0    1.35    1.40
  39   1   2    0.83    1.14
  39   1   4    0.35    1.27
  39   1   6    0.55    1.20
  39   1   8   -1.92    1.43
  39   1  10   -0.42    1.26
  39   1  12    0.16    1.48
  39   1  14    0.76    0.86
  39   1  16   -0.13    0.75
  39   1  18    0.05    0.61
  39   2   1   -0.65    1.10
  39   2   3   -0.85    1.63
  39   2   5    0.19    1.51
  39   2   7    0.39    1.07
  39   2   9    0.54    1.47
  39   2  11   -1.49    1.06
  39   2  13    0.29    1.19
  39   2  15   -0.02    0.92
  39   2  17    1.63    0.95
  39   2  19    0.41    1.07
  39   3   0    2.56    1.53
  39   3   2    0.86    1.48
  39   3   4    2.22    1.61
  39   3   6    0.22    1.17
  39   3   8    1.26    1.28
  39   3  10    0.38    2.16
  39   3  12   -1.19    0.97
  39   3  14   -1.01    1.02
  39   3  16   -0.23    0.79
  39   3  18   -0.61    0.80
  39   4   1   -1.47    1.11
  39   4   3    3.61    1.84
  39   4   5   -0.33    1.20
  39   4   7   -0.19    1.37
  39   4   9    0.99    1.10
  39   4  11   -0.34    1.28
  39   4  13    0.14    1.04
  39   4  15   -1.17    1.11
  39   4  17    1.67    1.53
  39   4  19   -0.77    1.29
  39   5   0    0.68    1.34
  39   5   2   -0.40    1.08
  39   5   4   -1.84    0.99
  39   5   6   -1.19    0.97
  39   5   8    1.08    1.28
  39   5  10   18.17   17.24
  39   5  12    0.56    1.63
  39   5  14   -0.05    1.09
  39   5  16   -0.70    0.85
  39   5  18    0.23    1.37
  39   6   1    1.38    1.27
  39   6   3   -0.63    1.27
  39   6   5   -1.30    1.19
  39   6   7   -0.33    1.37
  39   6   9    1.60    1.27
  39   6  11    1.42    0.93
  39   6  13   -1.60    1.06
  39   6  15   -0.42    0.77
  39   6  17    0.80    1.04
  39   7   0   -0.06    1.29
  39   7   2    0.52    1.20
  39   7   4    0.72    1.61
  39   7   6   -0.65    1.40
  39   7   8    5.59    2.45
  39   7  10    1.07    1.06
  39   7  12   -0.22    1.14
  39   7  14    0.73    1.42
  39   7  16    1.63    0.92
  39   7  18    2.21    1.76
  39   8   1    2.24    1.21
  39   8   3    2.05    2.97
  39   8   5    2.11    1.46
  39   8   7    2.28    2.57
  39   8   9   -0.97    0.97
  39   8  11   -0.47    1.30
  39   8  13    1.80    1.13
  39   8  15    0.13    1.13
  39   8  17   -1.15    1.65
  39   9   0    0.09    1.27
  39   9   2   -2.46    1.17
  39   9   4    1.03    1.22
  39   9   6   -0.27    1.04
  39   9   8    0.79    1.06
  39   9  10    2.11    1.09
  39   9  12    0.63    1.27
  39   9  14   -0.60    0.95
  39   9  16    0.01    1.65
  39  10   1    1.14    1.34
  39  10   3    0.89    1.29
  39  10   5    1.40    1.44
  39  10   7   -0.28    1.03
  39  10   9    0.25    1.23
  39  10  11    0.65    1.09
  39  10  13    0.49    0.93
  39  10  15    0.70    1.08
  39  11   0    0.29    1.13
  39  11   2    0.42    1.03
  39  11   4    2.62    2.22
  39  11   6    0.15    1.04
  39  11   8   -1.82    1.02
  39  11  10   -0.76    1.29
  39  11  12   -0.60    0.96
  39  11  14   -1.17    1.35
  39  11  16   -0.69    0.35
  39  12   1   -0.88    1.13
  39  12   3    0.69    1.37
  39  12   5    2.18    1.36
  39  12   7   -0.12    1.14
  39  12   9    0.53    1.10
  39  12  11    0.67    1.17
  39  12  13   -1.38    1.10
  39  12  15    2.45    1.51
  39  13   0    0.58    1.30
  39  13   2    0.21    1.20
  39  13   4   -0.08    1.24
  39  13   6    0.87    1.06
  39  13   8   -0.29    1.07
  39  13  10    0.66    1.26
  39  13  12    0.11    0.97
  39  13  14   -0.95    1.26
  39  14   1    0.22    1.01
  39  14   3    0.15    1.06
  39  14   5   -0.16    1.15
  39  14   7   -0.35    1.08
  39  14   9   -0.63    0.87
  39  14  11   -1.75    1.50
  39  14  13    2.14    1.20
  39  15   0    0.81    0.73
  39  15   2    0.48    0.89
  39  15   4    0.81    1.08
  39  15   6    0.47    0.76
  39  15   8    1.60    0.80
  39  15  10   -0.47    0.85
  39  15  12   -0.02    0.46
  39  16   1    0.05    1.08
  39  16   3   -0.19    0.97
  39  16   5    0.32    0.97
  39  16   7   -0.95    1.30
  39  16   9    0.18    1.16
  39  17   0    5.55    4.59
  39  17   2   -0.79    1.01
  39  17   4    4.47    3.83
  39  17   6   -0.70    0.96
  39  17   8    2.41    1.98
  39  17  10    2.54    2.22
  39  18   1    0.63    0.76
  39  18   3   -0.45    0.70
  39  18   5   -0.33    0.83
  39  18   7    2.09    1.90
  39  19   0    0.56    0.75
  39  19   2    0.36    1.06
  39  19   4   -0.88    1.40
  40   0   0   -0.16    2.08
  40   1   1    0.40    1.27
  40   1   3    2.10    1.31
  40   1   5    0.47    1.33
  40   1   7   -0.41    1.27
  40   1   9   -0.82    1.51
  40   1  11    1.04    0.90
  40   1  13   -3.47    1.55
  40   1  15   -0.26    0.99
  40   2   0    0.58    1.17
  40   2   2    9.15    4.30
  40   2   4    1.06    1.15
  40   2   6    6.75    4.39
  40   2   8   -1.89    1.82
  40   2  10   -0.96    1.38
  40   2  12   -0.22    1.29
  40   2  14    0.58    1.23
  40   2  16   -1.90    0.95
  40   3   1   -0.86    1.51
  40   3   3    0.65    1.38
  40   3   5    0.34    1.13
  40   3   7    0.58    1.42
  40   3   9    1.27    1.40
  40   3  11   -0.18    1.22
  40   3  13    0.53    1.13
  40   3  15   -1.75    1.37
  40   3  17    0.46    1.26
  40   4   0    1.23    1.26
  40   4   2    0.72    1.28
  40   4   4    3.87    1.44
  40   4   6   -0.35    1.04
  40   4   8   -2.54    1.31
  40   4  10    0.80    1.49
  40   4  12   -2.21    1.10
  40   4  14    2.09    1.30
  40   4  16    0.20    1.48
  40   5   1    1.17    1.17
  40   5   3   -0.62    1.10
  40   5   5    0.36    1.13
  40   5   7   -0.80    1.13
  40   5   9   -1.35    1.23
  40   5  11    1.44    1.22
  40   5  13   -2.46    1.04
  40   5  15   -1.42    1.02
  40   6   0   -1.30    1.02
  40   6   2    8.49    3.19
  40   6   4    0.32    1.33
  40   6   6    3.64    3.06
  40   6   8    0.01    1.11
  40   6  10    0.53    1.08
  40   6  12    0.29    1.14
  40   6  14   -0.07    1.21
  40   6  16   -0.79    2.83
  40   7   1   -0.23    1.26
  40   7   3    0.66    1.20
  40   7   5   -0.80    1.31
  40   7   7    2.37    2.85
  40   7   9    3.07    1.61
  40   7  11    4.42    1.98
  40   7  13   -0.85    2.09
  40   7  15    1.83    2.56
  40   8   0    0.49    1.77
  40   8   2    1.57    1.23
  40   8   4    2.15    1.50
  40   8   6   -0.72    1.34
  40   8   8   -0.32    1.09
  40   8  10   -0.42    1.27
  40   8  12   -0.68    1.50
  40   8  14    0.50    1.35
  40   9   1   -0.79    1.38
  40   9   3   -1.26    0.90
  40   9   5    1.28    1.36
  40   9   7   -1.20    1.55
  40   9   9   -1.08    1.40
  40   9  11   -2.17    1.55
  40   9  13    0.00    1.14
  40  10   0    1.84    1.17
  40  10   2   -0.49    1.40
  40  10   4   -0.99    1.38
  40  10   6   16.79    7.36
  40  10   8    2.48    1.74
  40  10  10   -3.31    1.03
  40  10  12   -1.62    0.88
  40  11   1   -0.81    1.51
  40  11   3   -1.16    1.21
  40  11   5    0.76    0.99
  40  11   7    1.38    1.60
  40  11   9    2.17    1.29
  40  11  11    4.39    2.88
  40  11  13   -1.44    0.40
  40  12   0   -1.58    1.29
  40  12   2    0.21    1.08
  40  12   4    1.27    1.09
  40  12   6    0.20    1.13
  40  12   8   -0.04    1.24
  40  12  10    1.16    0.79
  40  12  12    1.97    0.55
  40  13   1   -0.31    1.21
  40  13   3    0.19    1.58
  40  13   5   -1.14    1.04
  40  13   7    1.76    0.95
  40  13   9    0.61    1.77
  40  13  11    0.41    1.87
  40  14   0    1.67    1.15
  40  14   2   -0.48    1.15
  40  14   4   -0.93    0.99
  40  14   6    0.73    1.07
  40  14   8   -0.29    0.94
  40  15   1    0.27    0.85
  40  15   3    0.42    1.11
  40  15   5   -0.54    1.04
  40  15   7    0.00    1.04
  40  16   0    5.96    3.74
  40  16   2    9.82    6.43
  40  16   4    0.06    1.38
  40  16   6   -0.94    0.62
  40  17   1   -2.27    2.11
  41   1   0   -1.84    1.14
  41   1   2   -0.15    1.42
  41   1   4   -1.26    1.50
  41   1   6   -1.28    1.26
  41   1   8   -1.07    1.29
  41   1  10   -0.12    1.81
  41   1  12    0.46    1.43
  41   1  14   -0.96    1.28
  41   2   1   -1.22    0.88
  41   2   3    8.84    3.96
  41   2   5   -1.49    1.92
  41   2   7    0.29    1.64
  41   2   9   -2.01    1.48
  41   2  11    2.30    1.78
  41   2  13   -1.58    1.80
  41   3   0    0.50    1.70
  41   3   2   -0.32    0.99
  41   3   4   -0.35    2.27
  41   3   6   -1.70    1.28
  41   3   8    1.36    1.44
  41   3  10    1.74    1.71
  41   3  12   -2.37    1.23
  41   3  14    0.74    2.01
  41   4   1   -1.02    1.46
  41   4   3    0.76    0.99
  41   4   5    1.55    1.35
  41   4   7   -0.53    1.58
  41   4   9   -0.99    1.83
  41   4  11   -1.67    1.14
  41   4  13    1.51    1.51
  41   5   0   -0.28    1.42
  41   5   2   -2.34    1.37
  41   5   4   -3.44    1.23
  41   5   6    0.18    1.31
  41   5   8    2.04    1.16
  41   5  10    0.14    1.69
  41   5  12    1.84    1.97
  41   6   1   -0.01    1.54
  41   6   3    0.02    1.21
  41   6   5   -0.92    1.57
  41   6   7    1.80    2.29
  41   6   9   -0.38    1.71
  41   6  11    0.41    1.04
  41   6  13   -5.83    3.25
  41   7   0    0.12    1.19
  41   7   2   -0.69    1.06
  41   7   4   -0.86    1.09
  41   7   6    1.87    1.31
  41   7   8   -0.41    1.21
  41   7  10   -0.60    1.80
  41   7  12    1.19    1.61
  41   8   1    0.65    1.14
  41   8   3   -0.61    1.54
  41   8   5    5.72    3.26
  41   8   7    0.16    1.34
  41   8   9   -0.75    1.62
  41   8  11   -1.08    1.67
  41   9   0   -2.22    1.20
  41   9   2   -1.24    1.10
  41   9   4   -1.26    1.92
  41   9   6   -0.94    1.70
  41   9   8   -1.58    1.26
  41   9  10    2.37    1.70
  41  10   1    2.23    1.40
  41  10   3    1.19    1.49
  41  10   5   -0.76    1.65
  41  10   7   -2.21    1.16
  41  10   9   -1.03    1.15
  41  11   0   -0.70    1.55
  41  11   2   -0.13    1.73
  41  11   4    1.02    1.20
  41  11   6   -0.63    1.00
  41  11   8   -0.31    1.40
  41  11  10    0.02    0.53
  41  12   1    0.07    1.51
  41  12   3   -1.37    1.01
  41  12   5   -0.20    1.40
  41  12   7    1.33    1.69
  41  13   0    0.15    1.92
  41  13   2    0.99    1.57
  41  13   4    4.64    1.78
  41  13   6    1.01    0.60
  41  14   1   -0.82    1.16
  41  14   3    0.16    2.49
  42   0   0    1.31    4.47
  42   1   1   -0.60    1.44
  42   1   3   -0.19    1.84
  42   1   5    1.34    2.45
  42   1   7    0.93    1.77
  42   1   9    0.80    1.38
  42   2   0   -0.42    1.43
  42   2   2    1.42    2.01
  42   2   4   -0.55    1.13
  42   2   6   -0.26    1.56
  42   2   8   -0.36    1.16
  42   2  10   -0.49    1.44
  42   3   1   -0.66    1.65
  42   3   3    1.34    1.48
  42   3   5    2.46    2.93
  42   3   7    0.16    1.33
  42   3   9   -2.59    1.11
  42   4   0    0.56    2.15
  42   4   2   -0.36    1.22
  42   4   4    2.16    1.14
  42   4   6   -0.18    1.69
  42   4   8    0.73    1.97
  42   4  10   -0.26    3.69
  42   5   1    0.33    1.43
  42   5   3   -0.54    1.88
  42   5   5    1.92    1.16
  42   5   7   -1.11    1.92
  42   5   9    1.03    1.82
  42   6   0    3.56    1.56
  42   6   2    1.51    1.46
  42   6   4    3.06    1.74
  42   6   6   -1.63    1.42
  42   6   8    0.27    1.33
  42   6  10   -1.24    0.46
  42   7   1   -2.50    2.05
  42   7   3    0.65    1.48
  42   7   5    0.09    1.31
  42   7   7   -1.89    1.51
  42   8   0    1.84    2.03
  42   8   2   -0.21    1.10
  42   8   4    3.65    2.72
  42   8   6   -0.28    1.56
  42   8   8    2.14    1.43
  42   9   1    0.76    1.67
  42   9   3   -0.36    1.68
  42   9   5   -2.57    1.82
  42  10   0    0.76    1.85
  42  10   2    2.88    2.44
  42  10   4    1.81    3.49
  42  11   1    1.53    2.00
  42  11   3   -4.53    1.75
  43   1   0   -0.12    1.60
  43   1   2   -0.01    1.01
  43   1   4    0.31    1.81
  43   2   1   -0.35    1.80
  43   2   3   -1.38    0.60
  43   2   5    3.45    0.77
  43   3   0    6.11    4.95
  43   3   2    4.18    2.35
  43   3   4    0.08    2.63
  43   4   1   -3.90    1.34
  43   4   3   -1.77    0.66
  43   4   5    3.45    5.18
  43   5   0   -2.71    1.50
  43   5   2    0.75    1.30
  43   6   1   -1.69    1.64
  43   7   2    7.75    2.31
   0   0   0    0.00    0.00

_computing_structure_solution     'SHELXT 2018/2 (Sheldrick, 2018)'
;
_shelx_hkl_checksum   91698

_shelx_fab_file
;
    0    1    1   1141.37      0.00
    0    0    2   1658.46      0.00
    1    1    2   -440.11      0.00
    0    2    2   -246.40      0.00
    2    2    2   1719.30      0.00
    0    1    3    -96.10      0.00
    1    2    3     43.04      0.00
    0    3    3    268.25      0.00
    2    3    3    -40.99      0.00
    0    0    4   -518.40      0.00
    1    1    4    462.94      0.00
    1    3    4     30.96      0.00
    0    2    4   -510.59      0.00
    2    2    4   -279.91      0.00
    3    3    4     18.07      0.00
    0    4    4    204.76      0.00
    2    4    4    309.15      0.00
    4    4    4    132.08      0.00
    0    1    5   -129.75      0.00
    1    2    5    239.11      0.00
    1    4    5      9.27      0.00
    2    3    5     75.41      0.00
    0    3    5     60.71      0.00
    3    4    5    162.87      0.00
    0    5    5    260.14      0.00
    2    5    5     12.47      0.00
    4    5    5     -0.72      0.00
    0    0    6    -17.52      0.00
    1    1    6   -127.07      0.00
    1    3    6    -99.95      0.00
    1    5    6    -35.52      0.00
    0    2    6    125.01      0.00
    2    2    6   -302.23      0.00
    2    4    6    -10.11      0.00
    3    3    6    113.95      0.00
    3    5    6     64.92      0.00
    0    4    6   -367.48      0.00
    4    4    6     83.18      0.00
    5    5    6     95.26      0.00
    0    6    6   -249.77      0.00
    2    6    6   -132.41      0.00
    4    6    6     63.75      0.00
    6    6    6   -160.06      0.00
    0    1    7    207.38      0.00
    1    2    7    -88.61      0.00
    1    4    7     67.55      0.00
    1    6    7    -47.84      0.00
    2    3    7     -4.13      0.00
    2    5    7     74.33      0.00
    0    3    7     56.78      0.00
    3    4    7    -46.98      0.00
    3    6    7    -82.72      0.00
    4    5    7     86.47      0.00
    0    5    7    -72.43      0.00
    5    6    7     57.89      0.00
    0    7    7    -60.64      0.00
    2    7    7    -16.80      0.00
    4    7    7    -32.07      0.00
    6    7    7      1.14      0.00
    0    0    8   -151.66      0.00
    1    1    8    -87.64      0.00
    1    3    8     60.33      0.00
    1    5    8    122.61      0.00
    1    7    8     24.82      0.00
    0    2    8    116.06      0.00
    2    2    8    -29.39      0.00
    2    4    8     -9.68      0.00
    2    6    8     27.58      0.00
    3    3    8   -196.92      0.00
    3    5    8    -44.62      0.00
    3    7    8     -2.27      0.00
    0    4    8     -5.14      0.00
    4    4    8    -31.27      0.00
    4    6    8    129.10      0.00
    5    5    8    -30.98      0.00
    5    7    8    -54.39      0.00
    0    6    8   -180.10      0.00
    6    6    8     43.05      0.00
    7    7    8     59.96      0.00
    0    8    8    150.96      0.00
    2    8    8    -56.32      0.00
    4    8    8     23.02      0.00
    6    8    8    -32.63      0.00
    8    8    8    -23.47      0.00
    0    1    9     89.18      0.00
    1    2    9    -65.08      0.00
    1    4    9   -102.23      0.00
    1    6    9     21.19      0.00
    1    8    9    -19.51      0.00
    2    3    9   -210.86      0.00
    2    5    9    -78.87      0.00
    2    7    9    -34.76      0.00
    0    3    9    162.64      0.00
    3    4    9    -38.39      0.00
    3    6    9     77.00      0.00
    3    8    9    -24.71      0.00
    4    5    9     34.02      0.00
    4    7    9     33.09      0.00
    0    5    9     81.46      0.00
    5    6    9    -14.48      0.00
    5    8    9     28.51      0.00
    6    7    9     22.92      0.00
    0    7    9     42.49      0.00
    7    8    9     12.28      0.00
    0    9    9     46.17      0.00
    2    9    9     -8.98      0.00
    4    9    9    -10.94      0.00
    6    9    9     19.03      0.00
    8    9    9     18.27      0.00
    0    0   10     47.41      0.00
    1    1   10    -60.35      0.00
    1    3   10    -58.68      0.00
    1    5   10    -23.12      0.00
    1    7   10      0.43      0.00
    1    9   10     22.42      0.00
    0    2   10     18.31      0.00
    2    2   10    -42.95      0.00
    2    4   10    -55.94      0.00
    2    6   10     36.13      0.00
    2    8   10    -34.19      0.00
    3    3   10     40.51      0.00
    3    5   10    -19.28      0.00
    3    7   10     24.09      0.00
    3    9   10    -32.25      0.00
    0    4   10     89.09      0.00
    4    4   10    161.18      0.00
    4    6   10    -37.91      0.00
    4    8   10     35.17      0.00
    5    5   10     -0.45      0.00
    5    7   10     43.00      0.00
    5    9   10     -3.77      0.00
    0    6   10    -54.16      0.00
    6    6   10    -79.37      0.00
    6    8   10     12.08      0.00
    7    7   10    -13.18      0.00
    7    9   10    -32.64      0.00
    0    8   10      1.92      0.00
    8    8   10    -58.91      0.00
    9    9   10      9.10      0.00
    0   10   10     33.74      0.00
    2   10   10     13.19      0.00
    4   10   10    -22.78      0.00
    6   10   10     26.91      0.00
    8   10   10     12.65      0.00
   10   10   10     27.07      0.00
    0    1   11     -6.71      0.00
    1    2   11     40.54      0.00
    1    4   11     13.07      0.00
    1    6   11     17.51      0.00
    1    8   11     21.06      0.00
    1   10   11     -5.65      0.00
    2    3   11    -22.41      0.00
    2    5   11     25.33      0.00
    2    7   11     33.37      0.00
    2    9   11    -25.17      0.00
    0    3   11     -5.93      0.00
    3    4   11     24.83      0.00
    3    6   11     46.25      0.00
    3    8   11      4.65      0.00
    3   10   11      5.23      0.00
    4    5   11    -52.91      0.00
    4    7   11     17.61      0.00
    4    9   11     39.04      0.00
    0    5   11    -36.13      0.00
    5    6   11     -7.02      0.00
    5    8   11     17.12      0.00
    5   10   11    -26.12      0.00
    6    7   11     27.12      0.00
    6    9   11    -28.34      0.00
    0    7   11      0.19      0.00
    7    8   11     -5.67      0.00
    7   10   11     17.43      0.00
    8    9   11    -24.13      0.00
    0    9   11     -0.16      0.00
    9   10   11      1.75      0.00
    0   11   11     53.24      0.00
    2   11   11    -28.92      0.00
    4   11   11    -29.18      0.00
    6   11   11     -3.44      0.00
    8   11   11     27.21      0.00
   10   11   11    -23.28      0.00
    0    0   12      1.25      0.00
    1    1   12    -12.40      0.00
    1    3   12     15.06      0.00
    1    5   12     67.91      0.00
    1    7   12     26.52      0.00
    1    9   12     11.00      0.00
    1   11   12      8.97      0.00
    0    2   12     28.98      0.00
    2    2   12     20.48      0.00
    2    4   12     18.91      0.00
    2    6   12     -2.81      0.00
    2    8   12     -7.93      0.00
    2   10   12    -15.87      0.00
    3    3   12    -18.27      0.00
    3    5   12    -13.27      0.00
    3    7   12      9.45      0.00
    3    9   12      8.70      0.00
    3   11   12      8.23      0.00
    0    4   12     65.62      0.00
    4    4   12    -42.60      0.00
    4    6   12     11.53      0.00
    4    8   12     22.26      0.00
    4   10   12     56.91      0.00
    5    5   12    -22.96      0.00
    5    7   12      1.72      0.00
    5    9   12     -3.66      0.00
    5   11   12     21.84      0.00
    0    6   12     -0.82      0.00
    6    6   12    -40.96      0.00
    6    8   12    -16.01      0.00
    6   10   12      8.39      0.00
    7    7   12     20.91      0.00
    7    9   12      5.54      0.00
    7   11   12    -17.63      0.00
    0    8   12     28.61      0.00
    8    8   12      9.86      0.00
    8   10   12    -15.05      0.00
    9    9   12    -40.36      0.00
    9   11   12    101.65      0.00
    0   10   12     -9.10      0.00
   10   10   12    -40.93      0.00
   11   11   12    -35.81      0.00
    0   12   12    -43.31      0.00
    2   12   12    -69.56      0.00
    4   12   12     -8.61      0.00
    6   12   12    -22.64      0.00
    8   12   12     21.24      0.00
   10   12   12    -23.14      0.00
   12   12   12    -39.22      0.00
    0    1   13    -51.23      0.00
    1    2   13     31.80      0.00
    1    4   13     19.19      0.00
    1    6   13      2.52      0.00
    1    8   13      2.39      0.00
    1   10   13      4.61      0.00
    1   12   13    -19.55      0.00
    2    3   13    -12.10      0.00
    2    5   13     12.62      0.00
    2    7   13    -10.50      0.00
    2    9   13     -1.60      0.00
    2   11   13      5.82      0.00
    0    3   13     57.35      0.00
    3    4   13     -4.85      0.00
    3    6   13     -5.49      0.00
    3    8   13    -22.33      0.00
    3   10   13      2.58      0.00
    3   12   13     -0.43      0.00
    4    5   13     29.61      0.00
    4    7   13      0.24      0.00
    4    9   13    -10.64      0.00
    4   11   13      6.50      0.00
    0    5   13      5.55      0.00
    5    6   13    -13.94      0.00
    5    8   13     -8.08      0.00
    5   10   13    -13.91      0.00
    5   12   13    -27.82      0.00
    6    7   13      1.42      0.00
    6    9   13     -3.33      0.00
    6   11   13     23.24      0.00
    0    7   13    -15.72      0.00
    7    8   13     22.49      0.00
    7   10   13    -26.09      0.00
    7   12   13    -81.47      0.00
    8    9   13      1.21      0.00
    8   11   13     20.26      0.00
    0    9   13     10.23      0.00
    9   10   13     -1.92      0.00
    9   12   13    -14.22      0.00
   10   11   13     58.35      0.00
    0   11   13    -48.87      0.00
   11   12   13    -37.33      0.00
    0   13   13     28.63      0.00
    2   13   13     26.47      0.00
    4   13   13      1.50      0.00
    6   13   13    -43.65      0.00
    8   13   13     18.65      0.00
   10   13   13    -12.27      0.00
   12   13   13     -8.49      0.00
    0    0   14    -96.29      0.00
    1    1   14      7.15      0.00
    1    3   14      4.37      0.00
    1    5   14    -15.62      0.00
    1    7   14    -10.44      0.00
    1    9   14    -15.86      0.00
    1   11   14     18.42      0.00
    1   13   14    111.31      0.00
    0    2   14    -26.60      0.00
    2    2   14    -56.40      0.00
    2    4   14     30.29      0.00
    2    6   14    -38.43      0.00
    2    8   14     -7.72      0.00
    2   10   14     -5.88      0.00
    2   12   14    -30.42      0.00
    3    3   14     27.83      0.00
    3    5   14      1.65      0.00
    3    7   14      4.08      0.00
    3    9   14     -4.02      0.00
    3   11   14    -12.51      0.00
    3   13   14     52.80      0.00
    0    4   14    -71.33      0.00
    4    4   14    -33.26      0.00
    4    6   14     58.88      0.00
    4    8   14      2.16      0.00
    4   10   14    -17.17      0.00
    4   12   14    -37.36      0.00
    5    5   14    -42.07      0.00
    5    7   14     12.58      0.00
    5    9   14     -5.13      0.00
    5   11   14    -40.56      0.00
    5   13   14      5.69      0.00
    0    6   14     20.47      0.00
    6    6   14    -28.54      0.00
    6    8   14     67.03      0.00
    6   10   14     55.16      0.00
    6   12   14     -7.05      0.00
    7    7   14    -45.87      0.00
    7    9   14      5.79      0.00
    7   11   14   -103.55      0.00
    7   13   14     10.53      0.00
    0    8   14    -20.43      0.00
    8    8   14    -44.41      0.00
    8   10   14   -129.79      0.00
    8   12   14    -25.64      0.00
    9    9   14    -91.37      0.00
    9   11   14    -24.46      0.00
    9   13   14    -14.40      0.00
    0   10   14     14.72      0.00
   10   10   14    -28.71      0.00
   10   12   14      9.82      0.00
   11   11   14      1.25      0.00
   11   13   14      8.35      0.00
    0   12   14     -7.80      0.00
   12   12   14     11.33      0.00
   13   13   14     21.73      0.00
    0   14   14     21.33      0.00
    2   14   14     27.39      0.00
    4   14   14      7.95      0.00
    6   14   14      5.89      0.00
    8   14   14     32.60      0.00
   10   14   14     -4.07      0.00
   12   14   14      5.06      0.00
   14   14   14     -1.53      0.00
    0    1   15     40.14      0.00
    1    2   15    -22.67      0.00
    1    4   15     12.22      0.00
    1    6   15    -13.13      0.00
    1    8   15     -8.73      0.00
    1   10   15    -36.08      0.00
    1   12   15    -85.21      0.00
    1   14   15      3.02      0.00
    2    3   15    -17.82      0.00
    2    5   15      9.80      0.00
    2    7   15     -0.69      0.00
    2    9   15    -10.88      0.00
    2   11   15     12.45      0.00
    2   13   15     -5.82      0.00
    0    3   15      7.33      0.00
    3    4   15    -15.61      0.00
    3    6   15      8.00      0.00
    3    8   15     15.05      0.00
    3   10   15    -51.28      0.00
    3   12   15     17.24      0.00
    3   14   15     -0.45      0.00
    4    5   15    -31.12      0.00
    4    7   15     13.75      0.00
    4    9   15     14.55      0.00
    4   11   15     37.16      0.00
    4   13   15      8.74      0.00
    0    5   15    -21.71      0.00
    5    6   15     19.35      0.00
    5    8   15     12.54      0.00
    5   10   15    -14.26      0.00
    5   12   15     48.07      0.00
    5   14   15     16.09      0.00
    6    7   15    -17.41      0.00
    6    9   15     58.69      0.00
    6   11   15     85.60      0.00
    6   13   15     -7.66      0.00
    0    7   15     16.92      0.00
    7    8   15     96.42      0.00
    7   10   15     47.86      0.00
    7   12   15     -4.50      0.00
    7   14   15    -18.58      0.00
    8    9   15     80.84      0.00
    8   11   15     18.77      0.00
    8   13   15     -4.12      0.00
    0    9   15     12.87      0.00
    9   10   15      2.46      0.00
    9   12   15      3.15      0.00
    9   14   15     15.35      0.00
   10   11   15      9.07      0.00
   10   13   15      5.92      0.00
    0   11   15    -29.87      0.00
   11   12   15    -10.62      0.00
   11   14   15     14.75      0.00
   12   13   15      0.20      0.00
    0   13   15    -35.81      0.00
   13   14   15      3.88      0.00
    0   15   15     13.61      0.00
    2   15   15      5.55      0.00
    4   15   15    -18.44      0.00
    6   15   15    -11.05      0.00
    8   15   15      1.23      0.00
   10   15   15      4.62      0.00
   12   15   15     -4.93      0.00
   14   15   15      0.43      0.00
    0    0   16    113.05      0.00
    1    1   16    -31.77      0.00
    1    3   16    -16.83      0.00
    1    5   16     -3.16      0.00
    1    7   16      5.52      0.00
    1    9   16    -27.81      0.00
    1   11   16     -1.16      0.00
    1   13   16     10.47      0.00
    1   15   16     35.61      0.00
    0    2   16     30.85      0.00
    2    2   16     -9.66      0.00
    2    4   16     27.88      0.00
    2    6   16    -44.80      0.00
    2    8   16      9.66      0.00
    2   10   16     33.70      0.00
    2   12   16     -9.02      0.00
    2   14   16    -25.94      0.00
    3    3   16     22.61      0.00
    3    5   16      2.22      0.00
    3    7   16     19.66      0.00
    3    9   16      9.23      0.00
    3   11   16     42.40      0.00
    3   13   16     -0.87      0.00
    3   15   16     11.89      0.00
    0    4   16     10.34      0.00
    4    4   16    -35.19      0.00
    4    6   16    -24.39      0.00
    4    8   16    -25.09      0.00
    4   10   16    -25.94      0.00
    4   12   16     14.54      0.00
    4   14   16     -9.44      0.00
    5    5   16     33.76      0.00
    5    7   16     37.91      0.00
    5    9   16   -141.16      0.00
    5   11   16    -19.98      0.00
    5   13   16     -5.30      0.00
    5   15   16     -1.67      0.00
    0    6   16     68.97      0.00
    6    6   16     -8.20      0.00
    6    8   16     31.13      0.00
    6   10   16    -19.54      0.00
    6   12   16      4.02      0.00
    6   14   16      1.18      0.00
    7    7   16    -41.31      0.00
    7    9   16    -26.59      0.00
    7   11   16      2.73      0.00
    7   13   16     -0.23      0.00
    7   15   16     17.02      0.00
    0    8   16    -42.49      0.00
    8    8   16     97.73      0.00
    8   10   16      4.59      0.00
    8   12   16      4.50      0.00
    8   14   16     12.16      0.00
    9    9   16      7.49      0.00
    9   11   16      9.21      0.00
    9   13   16      0.22      0.00
    9   15   16      7.98      0.00
    0   10   16     18.15      0.00
   10   10   16     -1.49      0.00
   10   12   16      2.54      0.00
   10   14   16      3.65      0.00
   11   11   16     -6.91      0.00
   11   13   16     -3.79      0.00
   11   15   16      4.59      0.00
    0   12   16    -10.40      0.00
   12   12   16     -1.80      0.00
   12   14   16     -4.23      0.00
   13   13   16      8.47      0.00
   13   15   16     24.02      0.00
    0   14   16    -28.08      0.00
   14   14   16     23.95      0.00
   15   15   16    -19.93      0.00
    0   16   16    -11.25      0.00
    2   16   16     10.81      0.00
    4   16   16      3.11      0.00
    6   16   16      0.95      0.00
    8   16   16      6.15      0.00
   10   16   16     -1.19      0.00
   12   16   16     -2.26      0.00
   14   16   16      2.87      0.00
   16   16   16    -19.08      0.00
    0    1   17    -26.90      0.00
    1    2   17     11.97      0.00
    1    4   17    -22.20      0.00
    1    6   17     -3.75      0.00
    1    8   17    -40.52      0.00
    1   10   17    -18.20      0.00
    1   12   17    -25.25      0.00
    1   14   17     -9.28      0.00
    1   16   17     -6.41      0.00
    2    3   17    -35.50      0.00
    2    5   17    -20.95      0.00
    2    7   17     23.41      0.00
    2    9   17     13.59      0.00
    2   11   17     14.51      0.00
    2   13   17    -10.92      0.00
    2   15   17    -26.75      0.00
    0    3   17     14.85      0.00
    3    4   17     17.83      0.00
    3    6   17     21.72      0.00
    3    8   17    151.36      0.00
    3   10   17    -27.90      0.00
    3   12   17    -12.07      0.00
    3   14   17      4.81      0.00
    3   16   17     -5.76      0.00
    4    5   17     12.92      0.00
    4    7   17     87.35      0.00
    4    9   17    -29.64      0.00
    4   11   17     -2.46      0.00
    4   13   17      2.56      0.00
    4   15   17     12.34      0.00
    0    5   17     31.59      0.00
    5    6   17    -23.63      0.00
    5    8   17     36.38      0.00
    5   10   17    -21.70      0.00
    5   12   17    -14.69      0.00
    5   14   17     11.57      0.00
    5   16   17      1.44      0.00
    6    7   17    -30.90      0.00
    6    9   17    -17.36      0.00
    6   11   17     -3.27      0.00
    6   13   17     -2.94      0.00
    6   15   17     -4.09      0.00
    0    7   17    -26.63      0.00
    7    8   17    -35.72      0.00
    7   10   17     11.88      0.00
    7   12   17     14.95      0.00
    7   14   17    -20.00      0.00
    7   16   17     -4.05      0.00
    8    9   17     -5.29      0.00
    8   11   17     -2.85      0.00
    8   13   17      5.07      0.00
    8   15   17      4.35      0.00
    0    9   17     28.22      0.00
    9   10   17     -3.53      0.00
    9   12   17      4.02      0.00
    9   14   17     -9.74      0.00
    9   16   17     -5.27      0.00
   10   11   17     -3.26      0.00
   10   13   17      2.11      0.00
   10   15   17     -6.11      0.00
    0   11   17     16.32      0.00
   11   12   17      1.33      0.00
   11   14   17     19.27      0.00
   11   16   17      5.10      0.00
   12   13   17      3.05      0.00
   12   15   17    -12.29      0.00
    0   13   17     19.70      0.00
   13   14   17     -1.23      0.00
   13   16   17     -5.52      0.00
   14   15   17     -0.28      0.00
    0   15   17      4.98      0.00
   15   16   17     -0.37      0.00
    0   17   17     15.22      0.00
    2   17   17      0.18      0.00
    4   17   17      4.88      0.00
    6   17   17     -6.41      0.00
    8   17   17      6.29      0.00
   10   17   17      5.58      0.00
   12   17   17     -1.90      0.00
   14   17   17    -18.66      0.00
   16   17   17      7.67      0.00
    0    0   18     81.51      0.00
    1    1   18      0.86      0.00
    1    3   18    -43.74      0.00
    1    5   18     17.60      0.00
    1    7   18    -53.50      0.00
    1    9   18     -8.19      0.00
    1   11   18     26.15      0.00
    1   13   18    -16.53      0.00
    1   15   18    -18.03      0.00
    1   17   18      3.81      0.00
    0    2   18    -37.29      0.00
    2    2   18     12.51      0.00
    2    4   18     19.81      0.00
    2    6   18    -79.06      0.00
    2    8   18    -38.35      0.00
    2   10   18    -16.30      0.00
    2   12   18     14.93      0.00
    2   14   18     -4.41      0.00
    2   16   18     -1.55      0.00
    3    3   18     86.06      0.00
    3    5   18    101.24      0.00
    3    7   18    -21.38      0.00
    3    9   18    -25.27      0.00
    3   11   18    -16.32      0.00
    3   13   18    -19.29      0.00
    3   15   18     18.15      0.00
    3   17   18      2.59      0.00
    0    4   18     36.68      0.00
    4    4   18    119.58      0.00
    4    6   18     -3.01      0.00
    4    8   18     15.45      0.00
    4   10   18      1.84      0.00
    4   12   18     -7.30      0.00
    4   14   18     -3.24      0.00
    4   16   18     15.73      0.00
    5    5   18    -46.42      0.00
    5    7   18    -19.37      0.00
    5    9   18      0.77      0.00
    5   11   18      6.27      0.00
    5   13   18     18.47      0.00
    5   15   18     12.43      0.00
    5   17   18     -0.97      0.00
    0    6   18     76.21      0.00
    6    6   18     35.70      0.00
    6    8   18     16.33      0.00
    6   10   18    -17.91      0.00
    6   12   18     11.04      0.00
    6   14   18     -5.61      0.00
    6   16   18    -14.55      0.00
    7    7   18     -3.66      0.00
    7    9   18      5.07      0.00
    7   11   18      3.98      0.00
    7   13   18      2.19      0.00
    7   15   18      5.75      0.00
    7   17   18     10.98      0.00
    0    8   18     46.19      0.00
    8    8   18    -13.14      0.00
    8   10   18    -12.35      0.00
    8   12   18      1.35      0.00
    8   14   18      6.84      0.00
    8   16   18      9.33      0.00
    9    9   18      2.00      0.00
    9   11   18     19.63      0.00
    9   13   18      6.55      0.00
    9   15   18     -5.47      0.00
    9   17   18      4.07      0.00
    0   10   18      5.79      0.00
   10   10   18     13.52      0.00
   10   12   18      4.01      0.00
   10   14   18      2.48      0.00
   10   16   18     -2.35      0.00
   11   11   18      8.10      0.00
   11   13   18     -9.12      0.00
   11   15   18     10.40      0.00
   11   17   18      3.83      0.00
    0   12   18     44.95      0.00
   12   12   18      8.96      0.00
   12   14   18      3.57      0.00
   12   16   18     12.66      0.00
   13   13   18      4.77      0.00
   13   15   18     -2.86      0.00
   13   17   18      2.34      0.00
    0   14   18     -9.80      0.00
   14   14   18     18.12      0.00
   14   16   18      1.53      0.00
   15   15   18    -15.17      0.00
   15   17   18      0.63      0.00
    0   16   18    -17.88      0.00
   16   16   18      1.15      0.00
   17   17   18    -15.82      0.00
    0   18   18      9.49      0.00
    2   18   18    -12.09      0.00
    4   18   18     17.06      0.00
    6   18   18     -4.37      0.00
    8   18   18     10.57      0.00
   10   18   18     -7.33      0.00
   12   18   18     -1.17      0.00
   14   18   18    -10.04      0.00
   16   18   18    -14.98      0.00
   18   18   18     -2.29      0.00
    0    1   19    123.04      0.00
    1    2   19   -121.61      0.00
    1    4   19    -47.28      0.00
    1    6   19     23.91      0.00
    1    8   19    -32.41      0.00
    1   10   19      2.76      0.00
    1   12   19      0.07      0.00
    1   14   19    -11.55      0.00
    1   16   19     -5.39      0.00
    1   18   19    -19.05      0.00
    2    3   19     -9.54      0.00
    2    5   19      8.71      0.00
    2    7   19     -4.24      0.00
    2    9   19    -20.71      0.00
    2   11   19     -1.20      0.00
    2   13   19      4.42      0.00
    2   15   19     -4.20      0.00
    2   17   19     11.87      0.00
    0    3   19     -6.94      0.00
    3    4   19     17.91      0.00
    3    6   19     -4.11      0.00
    3    8   19      7.41      0.00
    3   10   19      8.62      0.00
    3   12   19     14.43      0.00
    3   14   19      7.53      0.00
    3   16   19      1.02      0.00
    3   18   19    -18.70      0.00
    4    5   19     21.27      0.00
    4    7   19      9.53      0.00
    4    9   19      1.98      0.00
    4   11   19     -2.79      0.00
    4   13   19    -11.47      0.00
    4   15   19     -6.56      0.00
    4   17   19     -0.11      0.00
    0    5   19    -56.33      0.00
    5    6   19      2.20      0.00
    5    8   19     -1.45      0.00
    5   10   19     28.70      0.00
    5   12   19    -13.65      0.00
    5   14   19      1.67      0.00
    5   16   19     27.06      0.00
    5   18   19      8.52      0.00
    6    7   19    -11.74      0.00
    6    9   19    -14.38      0.00
    6   11   19     -5.19      0.00
    6   13   19     11.90      0.00
    6   15   19    -12.06      0.00
    6   17   19     -0.01      0.00
    0    7   19     10.62      0.00
    7    8   19      4.51      0.00
    7   10   19     -9.63      0.00
    7   12   19     -5.34      0.00
    7   14   19     18.08      0.00
    7   16   19    -11.71      0.00
    7   18   19    -13.30      0.00
    8    9   19     16.85      0.00
    8   11   19     11.67      0.00
    8   13   19    -12.13      0.00
    8   15   19      4.73      0.00
    8   17   19     -2.48      0.00
    0    9   19     23.67      0.00
    9   10   19    -10.76      0.00
    9   12   19     -5.19      0.00
    9   14   19     -3.73      0.00
    9   16   19     -3.16      0.00
    9   18   19     -7.73      0.00
   10   11   19     12.67      0.00
   10   13   19     -1.96      0.00
   10   15   19      6.88      0.00
   10   17   19     -3.23      0.00
    0   11   19    -16.45      0.00
   11   12   19    -10.42      0.00
   11   14   19     -5.45      0.00
   11   16   19      1.19      0.00
   11   18   19      0.65      0.00
   12   13   19      8.39      0.00
   12   15   19     -4.03      0.00
   12   17   19     -2.21      0.00
    0   13   19    -11.06      0.00
   13   14   19      0.00      0.00
   13   16   19     -8.37      0.00
   13   18   19     -1.80      0.00
   14   15   19     -0.36      0.00
   14   17   19      0.24      0.00
    0   15   19      6.06      0.00
   15   16   19      6.73      0.00
   15   18   19     -0.77      0.00
   16   17   19      5.54      0.00
    0   17   19      2.39      0.00
   17   18   19     -6.45      0.00
    0   19   19      6.80      0.00
    2   19   19    -11.57      0.00
    4   19   19     18.72      0.00
    6   19   19    -11.76      0.00
    8   19   19      6.27      0.00
   10   19   19     -8.80      0.00
   12   19   19      2.33      0.00
   14   19   19     -8.00      0.00
   16   19   19      7.70      0.00
   18   19   19      1.69      0.00
    0    0   20    104.24      0.00
    1    1   20    -12.05      0.00
    1    3   20     -1.21      0.00
    1    5   20     -9.28      0.00
    1    7   20      5.79      0.00
    1    9   20     -0.88      0.00
    1   11   20      1.76      0.00
    1   13   20     -1.77      0.00
    1   15   20     21.24      0.00
    1   17   20      6.50      0.00
    1   19   20      0.64      0.00
    0    2   20    -28.15      0.00
    2    2   20     -9.11      0.00
    2    4   20      1.60      0.00
    2    6   20     -1.00      0.00
    2    8   20      1.22      0.00
    2   10   20      4.94      0.00
    2   12   20    -24.21      0.00
    2   14   20      4.42      0.00
    2   16   20      8.72      0.00
    2   18   20      3.85      0.00
    3    3   20     -2.46      0.00
    3    5   20     21.36      0.00
    3    7   20      7.53      0.00
    3    9   20    -10.64      0.00
    3   11   20      7.17      0.00
    3   13   20      1.73      0.00
    3   15   20    -23.86      0.00
    3   17   20    -17.92      0.00
    3   19   20    -13.35      0.00
    0    4   20     51.81      0.00
    4    4   20    -25.86      0.00
    4    6   20     -3.05      0.00
    4    8   20     -2.98      0.00
    4   10   20    -12.32      0.00
    4   12   20     10.16      0.00
    4   14   20     16.34      0.00
    4   16   20      3.54      0.00
    4   18   20      4.08      0.00
    5    5   20     12.17      0.00
    5    7   20     20.50      0.00
    5    9   20      9.36      0.00
    5   11   20    -10.30      0.00
    5   13   20    -14.03      0.00
    5   15   20    -15.07      0.00
    5   17   20     -2.03      0.00
    5   19   20     -5.74      0.00
    0    6   20     -0.98      0.00
    6    6   20     24.14      0.00
    6    8   20    -10.34      0.00
    6   10   20    -13.02      0.00
    6   12   20     -1.53      0.00
    6   14   20     -9.62      0.00
    6   16   20      0.57      0.00
    6   18   20     -5.72      0.00
    7    7   20      1.86      0.00
    7    9   20     13.95      0.00
    7   11   20      6.72      0.00
    7   13   20     -0.96      0.00
    7   15   20     -6.43      0.00
    7   17   20     -7.90      0.00
    7   19   20     -1.86      0.00
    0    8   20    -14.97      0.00
    8    8   20    -16.62      0.00
    8   10   20     -9.56      0.00
    8   12   20     15.46      0.00
    8   14   20    -11.33      0.00
    8   16   20     -6.88      0.00
    8   18   20      0.06      0.00
    9    9   20     -0.81      0.00
    9   11   20      1.32      0.00
    9   13   20     -0.34      0.00
    9   15   20      3.91      0.00
    9   17   20      4.64      0.00
    9   19   20     -2.41      0.00
    0   10   20    -12.75      0.00
   10   10   20    -10.19      0.00
   10   12   20     11.21      0.00
   10   14   20    -20.50      0.00
   10   16   20    -11.44      0.00
   10   18   20     16.09      0.00
   11   11   20     -4.47      0.00
   11   13   20     -0.18      0.00
   11   15   20      9.79      0.00
   11   17   20     -3.55      0.00
   11   19   20     -0.56      0.00
    0   12   20      2.60      0.00
   12   12   20    -12.44      0.00
   12   14   20     -7.82      0.00
   12   16   20      3.07      0.00
   12   18   20      4.57      0.00
   13   13   20     -4.84      0.00
   13   15   20     -3.88      0.00
   13   17   20     -3.71      0.00
   13   19   20     -0.58      0.00
    0   14   20      5.97      0.00
   14   14   20      5.70      0.00
   14   16   20     -8.75      0.00
   14   18   20      7.91      0.00
   15   15   20     10.72      0.00
   15   17   20    -11.61      0.00
   15   19   20     -2.58      0.00
    0   16   20      7.99      0.00
   16   16   20    -14.04      0.00
   16   18   20      8.69      0.00
   17   17   20     -5.90      0.00
   17   19   20      0.70      0.00
    0   18   20     -7.18      0.00
   18   18   20     15.04      0.00
   19   19   20      1.20      0.00
    0   20   20      4.24      0.00
    2   20   20    -18.80      0.00
    4   20   20     21.85      0.00
    6   20   20    -17.04      0.00
    8   20   20     -0.16      0.00
   10   20   20     -7.16      0.00
   12   20   20     -1.41      0.00
   14   20   20      7.51      0.00
   16   20   20      8.72      0.00
   18   20   20     -8.17      0.00
   20   20   20      3.50      0.00
    0    1   21     -1.58      0.00
    1    2   21     -2.66      0.00
    1    4   21     -2.98      0.00
    1    6   21     12.29      0.00
    1    8   21      6.85      0.00
    1   10   21      1.72      0.00
    1   12   21     -4.56      0.00
    1   14   21    -17.82      0.00
    1   16   21     -4.73      0.00
    1   18   21     -0.13      0.00
    1   20   21      9.15      0.00
    2    3   21      0.58      0.00
    2    5   21    -12.12      0.00
    2    7   21    -10.57      0.00
    2    9   21      0.29      0.00
    2   11   21     -1.32      0.00
    2   13   21     -3.74      0.00
    2   15   21    -12.59      0.00
    2   17   21     -0.43      0.00
    2   19   21     -1.47      0.00
    0    3   21    -38.57      0.00
    3    4   21      4.78      0.00
    3    6   21     -5.50      0.00
    3    8   21      7.55      0.00
    3   10   21    -12.59      0.00
    3   12   21      3.47      0.00
    3   14   21      6.06      0.00
    3   16   21     14.81      0.00
    3   18   21     12.25      0.00
    3   20   21      6.29      0.00
    4    5   21     -5.60      0.00
    4    7   21     14.99      0.00
    4    9   21      5.94      0.00
    4   11   21      4.96      0.00
    4   13   21     11.83      0.00
    4   15   21     12.47      0.00
    4   17   21     -7.52      0.00
    4   19   21      9.92      0.00
    0    5   21     19.36      0.00
    5    6   21    -20.96      0.00
    5    8   21      1.24      0.00
    5   10   21     -9.31      0.00
    5   12   21      7.78      0.00
    5   14   21     12.88      0.00
    5   16   21     -1.72      0.00
    5   18   21     -1.75      0.00
    5   20   21     -9.01      0.00
    6    7   21     -5.44      0.00
    6    9   21      9.83      0.00
    6   11   21      4.11      0.00
    6   13   21     -4.12      0.00
    6   15   21      0.10      0.00
    6   17   21      0.20      0.00
    6   19   21     -8.09      0.00
    0    7   21     -2.01      0.00
    7    8   21     14.17      0.00
    7   10   21     -3.17      0.00
    7   12   21    -15.30      0.00
    7   14   21     -6.97      0.00
    7   16   21     12.02      0.00
    7   18   21     -5.58      0.00
    7   20   21     -9.29      0.00
    8    9   21     -3.41      0.00
    8   11   21     -7.58      0.00
    8   13   21      9.86      0.00
    8   15   21     12.66      0.00
    8   17   21     -3.77      0.00
    8   19   21      0.13      0.00
    0    9   21      1.10      0.00
    9   10   21      8.17      0.00
    9   12   21      0.26      0.00
    9   14   21      4.55      0.00
    9   16   21      5.60      0.00
    9   18   21      5.11      0.00
    9   20   21     -1.23      0.00
   10   11   21      2.25      0.00
   10   13   21     -6.60      0.00
   10   15   21     -1.18      0.00
   10   17   21      3.54      0.00
   10   19   21      1.74      0.00
    0   11   21      5.23      0.00
   11   12   21     -3.46      0.00
   11   14   21      3.97      0.00
   11   16   21     -1.82      0.00
   11   18   21      5.00      0.00
   11   20   21     -2.78      0.00
   12   13   21    -17.87      0.00
   12   15   21      8.97      0.00
   12   17   21     -1.57      0.00
   12   19   21     -2.68      0.00
    0   13   21      7.93      0.00
   13   14   21     -1.25      0.00
   13   16   21      3.71      0.00
   13   18   21     -4.62      0.00
   13   20   21     -2.40      0.00
   14   15   21     -5.01      0.00
   14   17   21      2.82      0.00
   14   19   21      0.84      0.00
    0   15   21     -1.89      0.00
   15   16   21      2.94      0.00
   15   18   21      2.12      0.00
   15   20   21     -2.88      0.00
   16   17   21      0.62      0.00
   16   19   21     -0.32      0.00
    0   17   21      3.56      0.00
   17   18   21      4.86      0.00
   17   20   21    -11.13      0.00
   18   19   21     -1.07      0.00
    0   19   21     -0.01      0.00
   19   20   21     -4.91      0.00
    0   21   21    -14.06      0.00
    2   21   21     -7.22      0.00
    4   21   21      2.09      0.00
    6   21   21     -9.05      0.00
    8   21   21     -1.63      0.00
   10   21   21     -7.21      0.00
   12   21   21     -0.89      0.00
   14   21   21      2.49      0.00
   16   21   21     -6.31      0.00
   18   21   21     -5.84      0.00
   20   21   21      5.40      0.00
    0    0   22    -27.67      0.00
    1    1   22      3.99      0.00
    1    3   22      0.77      0.00
    1    5   22     -6.62      0.00
    1    7   22      5.83      0.00
    1    9   22      9.81      0.00
    1   11   22      4.41      0.00
    1   13   22      1.46      0.00
    1   15   22     -1.14      0.00
    1   17   22      9.25      0.00
    1   19   22      7.16      0.00
    1   21   22     -8.33      0.00
    0    2   22     -4.72      0.00
    2    2   22     16.55      0.00
    2    4   22      8.41      0.00
    2    6   22      3.22      0.00
    2    8   22    -19.72      0.00
    2   10   22     -1.97      0.00
    2   12   22     -1.10      0.00
    2   14   22      6.96      0.00
    2   16   22    -15.01      0.00
    2   18   22      7.36      0.00
    2   20   22    -10.16      0.00
    3    3   22      2.65      0.00
    3    5   22     -2.01      0.00
    3    7   22     -9.44      0.00
    3    9   22     11.12      0.00
    3   11   22     -2.31      0.00
    3   13   22      3.09      0.00
    3   15   22     19.95      0.00
    3   17   22     -3.03      0.00
    3   19   22     -1.54      0.00
    3   21   22     15.91      0.00
    0    4   22     -5.68      0.00
    4    4   22     -2.13      0.00
    4    6   22     25.16      0.00
    4    8   22    -13.77      0.00
    4   10   22    -18.18      0.00
    4   12   22      3.16      0.00
    4   14   22      0.57      0.00
    4   16   22      8.12      0.00
    4   18   22     -3.94      0.00
    4   20   22      4.39      0.00
    5    5   22     -2.07      0.00
    5    7   22      1.51      0.00
    5    9   22     -3.26      0.00
    5   11   22     -3.21      0.00
    5   13   22     -6.28      0.00
    5   15   22     13.04      0.00
    5   17   22      0.67      0.00
    5   19   22      2.26      0.00
    5   21   22     -1.15      0.00
    0    6   22      8.50      0.00
    6    6   22     -1.05      0.00
    6    8   22     -7.81      0.00
    6   10   22      3.05      0.00
    6   12   22     16.35      0.00
    6   14   22     -1.34      0.00
    6   16   22     -7.05      0.00
    6   18   22      0.88      0.00
    6   20   22     -0.62      0.00
    7    7   22     -4.10      0.00
    7    9   22      8.04      0.00
    7   11   22      7.24      0.00
    7   13   22     19.84      0.00
    7   15   22     10.65      0.00
    7   17   22      3.94      0.00
    7   19   22     -3.23      0.00
    7   21   22     -6.67      0.00
    0    8   22     12.49      0.00
    8    8   22      9.97      0.00
    8   10   22     -6.66      0.00
    8   12   22      9.06      0.00
    8   14   22     -5.10      0.00
    8   16   22      1.42      0.00
    8   18   22      5.28      0.00
    8   20   22      3.73      0.00
    9    9   22      0.97      0.00
    9   11   22      4.87      0.00
    9   13   22     -6.45      0.00
    9   15   22      7.90      0.00
    9   17   22     -3.24      0.00
    9   19   22     -0.14      0.00
    9   21   22      1.31      0.00
    0   10   22     -2.16      0.00
   10   10   22     -5.81      0.00
   10   12   22     -8.25      0.00
   10   14   22     -0.03      0.00
   10   16   22     -1.65      0.00
   10   18   22     -4.35      0.00
   10   20   22     -4.27      0.00
   11   11   22      1.03      0.00
   11   13   22      1.16      0.00
   11   15   22      1.18      0.00
   11   17   22      4.44      0.00
   11   19   22      0.80      0.00
   11   21   22     -5.40      0.00
    0   12   22     12.45      0.00
   12   12   22    -20.04      0.00
   12   14   22      8.14      0.00
   12   16   22     -3.16      0.00
   12   18   22     -1.64      0.00
   12   20   22      4.88      0.00
   13   13   22      3.50      0.00
   13   15   22      7.66      0.00
   13   17   22     -8.79      0.00
   13   19   22     -0.61      0.00
   13   21   22     -4.31      0.00
    0   14   22     12.46      0.00
   14   14   22    -10.73      0.00
   14   16   22    -12.79      0.00
   14   18   22      3.04      0.00
   14   20   22     -1.29      0.00
   15   15   22     -5.75      0.00
   15   17   22      3.99      0.00
   15   19   22      9.39      0.00
   15   21   22      0.84      0.00
    0   16   22     11.26      0.00
   16   16   22     -7.09      0.00
   16   18   22      5.80      0.00
   16   20   22     -0.46      0.00
   17   17   22      5.43      0.00
   17   19   22     -6.54      0.00
   17   21   22     -2.82      0.00
    0   18   22      7.08      0.00
   18   18   22     -1.05      0.00
   18   20   22     -5.27      0.00
   19   19   22      0.94      0.00
   19   21   22     -3.48      0.00
    0   20   22     -2.17      0.00
   20   20   22     13.77      0.00
   21   21   22     -0.62      0.00
    0   22   22     14.79      0.00
    2   22   22     15.03      0.00
    4   22   22     -0.81      0.00
    6   22   22     10.40      0.00
    8   22   22     -3.89      0.00
   10   22   22      2.45      0.00
   12   22   22     17.72      0.00
   14   22   22      0.97      0.00
   16   22   22      2.65      0.00
   18   22   22      2.09      0.00
   20   22   22      1.15      0.00
   22   22   22      6.97      0.00
    0    1   23     -1.69      0.00
    1    2   23      2.30      0.00
    1    4   23      6.99      0.00
    1    6   23     -4.82      0.00
    1    8   23     -2.20      0.00
    1   10   23     -4.65      0.00
    1   12   23      4.38      0.00
    1   14   23     18.17      0.00
    1   16   23      1.13      0.00
    1   18   23      9.31      0.00
    1   20   23    -12.98      0.00
    1   22   23     -3.10      0.00
    2    3   23     -7.96      0.00
    2    5   23     -6.73      0.00
    2    7   23      1.86      0.00
    2    9   23    -11.74      0.00
    2   11   23     -0.43      0.00
    2   13   23     10.95      0.00
    2   15   23     -8.52      0.00
    2   17   23    -30.38      0.00
    2   19   23      1.44      0.00
    2   21   23     -7.72      0.00
    0    3   23    -10.05      0.00
    3    4   23    -11.33      0.00
    3    6   23    -10.19      0.00
    3    8   23     -4.65      0.00
    3   10   23     12.87      0.00
    3   12   23    -13.79      0.00
    3   14   23    -12.27      0.00
    3   16   23     -0.42      0.00
    3   18   23     -3.70      0.00
    3   20   23      6.17      0.00
    3   22   23     12.33      0.00
    4    5   23      5.16      0.00
    4    7   23     -0.86      0.00
    4    9   23     -0.29      0.00
    4   11   23      2.65      0.00
    4   13   23      9.14      0.00
    4   15   23      4.27      0.00
    4   17   23      0.69      0.00
    4   19   23     -1.76      0.00
    4   21   23      3.07      0.00
    0    5   23     -6.40      0.00
    5    6   23     -1.87      0.00
    5    8   23      7.16      0.00
    5   10   23      3.73      0.00
    5   12   23     -7.59      0.00
    5   14   23     10.32      0.00
    5   16   23     -7.54      0.00
    5   18   23     -2.48      0.00
    5   20   23     -4.48      0.00
    5   22   23     -7.77      0.00
    6    7   23    -15.54      0.00
    6    9   23      2.91      0.00
    6   11   23     -1.99      0.00
    6   13   23     -8.17      0.00
    6   15   23      1.77      0.00
    6   17   23     -9.35      0.00
    6   19   23      2.96      0.00
    6   21   23     -5.90      0.00
    0    7   23      2.45      0.00
    7    8   23      5.05      0.00
    7   10   23      6.55      0.00
    7   12   23     17.73      0.00
    7   14   23     -6.56      0.00
    7   16   23     -4.07      0.00
    7   18   23      9.30      0.00
    7   20   23     -1.22      0.00
    7   22   23      5.06      0.00
    8    9   23      3.40      0.00
    8   11   23     -0.97      0.00
    8   13   23      3.36      0.00
    8   15   23     -3.93      0.00
    8   17   23      4.47      0.00
    8   19   23      2.89      0.00
    8   21   23      9.16      0.00
    0    9   23     12.01      0.00
    9   10   23     -1.57      0.00
    9   12   23     -7.53      0.00
    9   14   23     -5.19      0.00
    9   16   23     -3.30      0.00
    9   18   23      0.69      0.00
    9   20   23     -2.84      0.00
    9   22   23     -7.18      0.00
   10   11   23     -2.49      0.00
   10   13   23     -3.79      0.00
   10   15   23     -1.43      0.00
   10   17   23     -5.95      0.00
   10   19   23     -2.69      0.00
   10   21   23     -4.98      0.00
    0   11   23      0.35      0.00
   11   12   23      9.94      0.00
   11   14   23     -3.93      0.00
   11   16   23     -0.58      0.00
   11   18   23     -7.62      0.00
   11   20   23     -7.95      0.00
   11   22   23      3.91      0.00
   12   13   23     -5.04      0.00
   12   15   23    -13.52      0.00
   12   17   23     -0.38      0.00
   12   19   23      3.65      0.00
   12   21   23     -4.43      0.00
    0   13   23     20.75      0.00
   13   14   23     -5.63      0.00
   13   16   23      4.61      0.00
   13   18   23    -10.73      0.00
   13   20   23    -10.46      0.00
   13   22   23      1.11      0.00
   14   15   23     -2.18      0.00
   14   17   23     -0.76      0.00
   14   19   23     -0.80      0.00
   14   21   23     -4.36      0.00
    0   15   23      5.80      0.00
   15   16   23     -3.27      0.00
   15   18   23     18.99      0.00
   15   20   23     -6.62      0.00
   15   22   23    -10.49      0.00
   16   17   23     -7.22      0.00
   16   19   23      6.54      0.00
   16   21   23      3.26      0.00
    0   17   23      3.83      0.00
   17   18   23      5.75      0.00
   17   20   23     -2.38      0.00
   17   22   23      8.14      0.00
   18   19   23     -0.56      0.00
   18   21   23     -2.95      0.00
    0   19   23    -10.21      0.00
   19   20   23      1.65      0.00
   19   22   23     -1.49      0.00
   20   21   23      4.58      0.00
    0   21   23      6.74      0.00
   21   22   23      0.85      0.00
    0   23   23     13.26      0.00
    2   23   23     -3.63      0.00
    4   23   23      8.78      0.00
    6   23   23      1.82      0.00
    8   23   23     -1.15      0.00
   10   23   23     13.94      0.00
   12   23   23     -0.44      0.00
   14   23   23     -0.46      0.00
   16   23   23     -1.12      0.00
   18   23   23     -2.62      0.00
   20   23   23      4.61      0.00
   22   23   23     12.49      0.00
    0    0   24    -19.38      0.00
    1    1   24     -2.66      0.00
    1    3   24     -7.77      0.00
    1    5   24      8.24      0.00
    1    7   24     -5.06      0.00
    1    9   24      1.97      0.00
    1   11   24     -0.56      0.00
    1   13   24     -0.49      0.00
    1   15   24    -12.22      0.00
    1   17   24      4.27      0.00
    1   19   24     14.50      0.00
    1   21   24      0.13      0.00
    1   23   24     -6.44      0.00
    0    2   24     29.15      0.00
    2    2   24     -9.47      0.00
    2    4   24     -9.08      0.00
    2    6   24    -16.21      0.00
    2    8   24      6.15      0.00
    2   10   24      2.92      0.00
    2   12   24     19.90      0.00
    2   14   24      4.15      0.00
    2   16   24     -8.91      0.00
    2   18   24      3.39      0.00
    2   20   24      1.60      0.00
    2   22   24     -3.90      0.00
    3    3   24      4.33      0.00
    3    5   24     -6.10      0.00
    3    7   24     -6.04      0.00
    3    9   24     -1.04      0.00
    3   11   24     -7.06      0.00
    3   13   24     -7.39      0.00
    3   15   24     -3.04      0.00
    3   17   24     -0.33      0.00
    3   19   24     -0.71      0.00
    3   21   24      6.81      0.00
    3   23   24     -7.30      0.00
    0    4   24     -3.74      0.00
    4    4   24      7.50      0.00
    4    6   24     11.53      0.00
    4    8   24     13.55      0.00
    4   10   24      7.59      0.00
    4   12   24     -1.62      0.00
    4   14   24     -1.15      0.00
    4   16   24      4.79      0.00
    4   18   24     -1.73      0.00
    4   20   24      8.82      0.00
    4   22   24      6.68      0.00
    5    5   24    -37.46      0.00
    5    7   24      4.84      0.00
    5    9   24      6.50      0.00
    5   11   24      6.48      0.00
    5   13   24      7.37      0.00
    5   15   24     12.17      0.00
    5   17   24     -2.27      0.00
    5   19   24     -2.48      0.00
    5   21   24     -2.73      0.00
    5   23   24      8.53      0.00
    0    6   24     25.79      0.00
    6    6   24      0.15      0.00
    6    8   24     -3.08      0.00
    6   10   24     -4.68      0.00
    6   12   24    -13.26      0.00
    6   14   24     -2.39      0.00
    6   16   24     -9.24      0.00
    6   18   24     -1.67      0.00
    6   20   24     -4.18      0.00
    6   22   24      1.21      0.00
    7    7   24    -16.49      0.00
    7    9   24     -1.16      0.00
    7   11   24     -0.70      0.00
    7   13   24    -10.11      0.00
    7   15   24     -7.24      0.00
    7   17   24      1.77      0.00
    7   19   24      6.82      0.00
    7   21   24      5.03      0.00
    7   23   24     -3.68      0.00
    0    8   24      6.98      0.00
    8    8   24     -3.38      0.00
    8   10   24     13.83      0.00
    8   12   24      5.34      0.00
    8   14   24      1.92      0.00
    8   16   24     -7.61      0.00
    8   18   24     -5.02      0.00
    8   20   24     -9.87      0.00
    8   22   24      7.31      0.00
    9    9   24     -2.28      0.00
    9   11   24     -0.34      0.00
    9   13   24     -7.05      0.00
    9   15   24     14.07      0.00
    9   17   24     -2.78      0.00
    9   19   24     -0.43      0.00
    9   21   24      2.20      0.00
    9   23   24      2.56      0.00
    0   10   24     -5.60      0.00
   10   10   24     -9.64      0.00
   10   12   24     -3.63      0.00
   10   14   24     10.95      0.00
   10   16   24      5.77      0.00
   10   18   24     -3.97      0.00
   10   20   24     -2.16      0.00
   10   22   24    -10.59      0.00
   11   11   24    -12.36      0.00
   11   13   24      0.14      0.00
   11   15   24     -6.61      0.00
   11   17   24      9.49      0.00
   11   19   24      5.74      0.00
   11   21   24     -1.89      0.00
   11   23   24     -5.73      0.00
    0   12   24     11.21      0.00
   12   12   24     25.62      0.00
   12   14   24     -3.49      0.00
   12   16   24    -14.86      0.00
   12   18   24     -4.99      0.00
   12   20   24     -1.02      0.00
   12   22   24     -2.85      0.00
   13   13   24     -0.33      0.00
   13   15   24      2.00      0.00
   13   17   24     -0.59      0.00
   13   19   24      0.43      0.00
   13   21   24      4.84      0.00
   13   23   24      0.58      0.00
    0   14   24     13.44      0.00
   14   14   24     -4.50      0.00
   14   16   24     -1.06      0.00
   14   18   24     -9.24      0.00
   14   20   24     -1.45      0.00
   14   22   24      2.77      0.00
   15   15   24     -4.25      0.00
   15   17   24      3.27      0.00
   15   19   24     -4.61      0.00
   15   21   24     -5.26      0.00
   15   23   24     -0.54      0.00
    0   16   24      1.52      0.00
   16   16   24     -6.54      0.00
   16   18   24      3.66      0.00
   16   20   24      4.33      0.00
   16   22   24     -1.99      0.00
   17   17   24    -11.17      0.00
   17   19   24      6.65      0.00
   17   21   24     -3.21      0.00
   17   23   24     -4.25      0.00
    0   18   24     15.06      0.00
   18   18   24      2.89      0.00
   18   20   24     -9.87      0.00
   18   22   24      7.69      0.00
   19   19   24     -7.97      0.00
   19   21   24      2.75      0.00
   19   23   24      5.06      0.00
    0   20   24     -3.70      0.00
   20   20   24      2.87      0.00
   20   22   24      7.82      0.00
   21   21   24     -5.95      0.00
   21   23   24     -5.64      0.00
    0   22   24     13.55      0.00
   22   22   24     -3.10      0.00
   23   23   24     12.55      0.00
    0   24   24    -10.22      0.00
    2   24   24     -3.08      0.00
    4   24   24     -0.60      0.00
    6   24   24    -10.56      0.00
    8   24   24      0.34      0.00
   10   24   24      4.85      0.00
   12   24   24      2.42      0.00
   14   24   24     -7.00      0.00
   16   24   24    -20.27      0.00
   18   24   24    -10.00      0.00
   20   24   24    -16.53      0.00
   22   24   24     -9.45      0.00
   24   24   24      8.33      0.00
    0    1   25      0.92      0.00
    1    2   25     -7.10      0.00
    1    4   25     -0.53      0.00
    1    6   25     12.66      0.00
    1    8   25     -7.58      0.00
    1   10   25     10.18      0.00
    1   12   25    -12.37      0.00
    1   14   25     -3.46      0.00
    1   16   25      2.61      0.00
    1   18   25      0.94      0.00
    1   20   25      2.49      0.00
    1   22   25     -8.59      0.00
    1   24   25     -7.49      0.00
    2    3   25     -0.65      0.00
    2    5   25      0.50      0.00
    2    7   25      7.11      0.00
    2    9   25     -3.00      0.00
    2   11   25      6.68      0.00
    2   13   25     -1.57      0.00
    2   15   25     10.16      0.00
    2   17   25     -5.39      0.00
    2   19   25      1.32      0.00
    2   21   25     -7.51      0.00
    2   23   25     -1.23      0.00
    0    3   25     -5.68      0.00
    3    4   25      9.16      0.00
    3    6   25     -8.95      0.00
    3    8   25     -6.76      0.00
    3   10   25      7.95      0.00
    3   12   25      2.27      0.00
    3   14   25     -6.01      0.00
    3   16   25     -0.54      0.00
    3   18   25      2.65      0.00
    3   20   25     -9.26      0.00
    3   22   25      5.63      0.00
    3   24   25      2.76      0.00
    4    5   25      8.76      0.00
    4    7   25     -2.46      0.00
    4    9   25      5.81      0.00
    4   11   25     -0.38      0.00
    4   13   25      3.87      0.00
    4   15   25    -10.58      0.00
    4   17   25      0.21      0.00
    4   19   25    -16.51      0.00
    4   21   25      6.13      0.00
    4   23   25      5.92      0.00
    0    5   25      4.52      0.00
    5    6   25     -9.04      0.00
    5    8   25      4.43      0.00
    5   10   25      0.76      0.00
    5   12   25      0.12      0.00
    5   14   25     -3.19      0.00
    5   16   25     -3.85      0.00
    5   18   25      5.65      0.00
    5   20   25      6.03      0.00
    5   22   25     -6.38      0.00
    5   24   25      3.12      0.00
    6    7   25      1.91      0.00
    6    9   25      2.27      0.00
    6   11   25      4.67      0.00
    6   13   25     -5.38      0.00
    6   15   25      4.87      0.00
    6   17   25     -4.45      0.00
    6   19   25      1.61      0.00
    6   21   25    -12.36      0.00
    6   23   25      0.11      0.00
    0    7   25      4.16      0.00
    7    8   25     -4.60      0.00
    7   10   25     -4.27      0.00
    7   12   25      1.84      0.00
    7   14   25      9.31      0.00
    7   16   25     -4.63      0.00
    7   18   25    -13.58      0.00
    7   20   25     -1.20      0.00
    7   22   25     -1.28      0.00
    7   24   25     -3.10      0.00
    8    9   25     -7.53      0.00
    8   11   25     -8.00      0.00
    8   13   25     -9.00      0.00
    8   15   25      0.77      0.00
    8   17   25     12.54      0.00
    8   19   25      5.07      0.00
    8   21   25     -4.08      0.00
    8   23   25     -8.46      0.00
    0    9   25      4.15      0.00
    9   10   25     -2.37      0.00
    9   12   25     -4.29      0.00
    9   14   25     -1.54      0.00
    9   16   25      4.85      0.00
    9   18   25     -5.46      0.00
    9   20   25      8.73      0.00
    9   22   25     -4.58      0.00
    9   24   25     -0.97      0.00
   10   11   25      0.03      0.00
   10   13   25     -1.78      0.00
   10   15   25     -4.29      0.00
   10   17   25    -14.08      0.00
   10   19   25     -4.82      0.00
   10   21   25      6.43      0.00
   10   23   25      4.58      0.00
    0   11   25      6.01      0.00
   11   12   25     -8.50      0.00
   11   14   25     -0.42      0.00
   11   16   25     -2.34      0.00
   11   18   25      1.61      0.00
   11   20   25      0.67      0.00
   11   22   25     -2.43      0.00
   11   24   25     -5.62      0.00
   12   13   25     -1.05      0.00
   12   15   25     -0.31      0.00
   12   17   25      1.19      0.00
   12   19   25     -4.11      0.00
   12   21   25      5.98      0.00
   12   23   25    -14.91      0.00
    0   13   25      5.12      0.00
   13   14   25     -3.41      0.00
   13   16   25     -4.63      0.00
   13   18   25     -4.01      0.00
   13   20   25      8.58      0.00
   13   22   25      9.49      0.00
   13   24   25     -3.44      0.00
   14   15   25      5.24      0.00
   14   17   25      0.88      0.00
   14   19   25    -10.08      0.00
   14   21   25      7.94      0.00
   14   23   25     -1.76      0.00
    0   15   25     -2.86      0.00
   15   16   25     -4.00      0.00
   15   18   25      5.02      0.00
   15   20   25     -8.62      0.00
   15   22   25     -1.07      0.00
   15   24   25      3.56      0.00
   16   17   25     15.09      0.00
   16   19   25     -1.18      0.00
   16   21   25     -8.33      0.00
   16   23   25      1.59      0.00
    0   17   25      1.63      0.00
   17   18   25      2.82      0.00
   17   20   25     -5.53      0.00
   17   22   25     -3.77      0.00
   17   24   25     -2.29      0.00
   18   19   25      6.09      0.00
   18   21   25     -5.24      0.00
   18   23   25     -7.16      0.00
    0   19   25    -15.82      0.00
   19   20   25     -1.49      0.00
   19   22   25      1.51      0.00
   19   24   25      2.47      0.00
   20   21   25      7.56      0.00
   20   23   25      2.06      0.00
    0   21   25     14.75      0.00
   21   22   25      4.48      0.00
   21   24   25     -6.00      0.00
   22   23   25    -12.16      0.00
    0   23   25      8.41      0.00
   23   24   25     -8.81      0.00
    0   25   25      9.99      0.00
    2   25   25    -11.74      0.00
    4   25   25     -0.81      0.00
    6   25   25      3.83      0.00
    8   25   25     -4.68      0.00
   10   25   25    -13.00      0.00
   12   25   25     17.82      0.00
   14   25   25     -0.25      0.00
   16   25   25     -4.02      0.00
   18   25   25    -17.10      0.00
   20   25   25      3.57      0.00
   22   25   25    -16.66      0.00
   24   25   25      3.03      0.00
    0    0   26      0.51      0.00
    1    1   26    -12.75      0.00
    1    3   26     -7.53      0.00
    1    5   26     -6.15      0.00
    1    7   26      1.25      0.00
    1    9   26     -8.55      0.00
    1   11   26     -6.04      0.00
    1   13   26     -8.32      0.00
    1   15   26     11.27      0.00
    1   17   26     -3.34      0.00
    1   19   26     -9.88      0.00
    1   21   26      1.22      0.00
    1   23   26      4.74      0.00
    1   25   26     -1.93      0.00
    0    2   26     12.39      0.00
    2    2   26    -31.78      0.00
    2    4   26    -16.41      0.00
    2    6   26    -12.05      0.00
    2    8   26      6.73      0.00
    2   10   26      0.00      0.00
    2   12   26      6.67      0.00
    2   14   26     -4.11      0.00
    2   16   26      2.62      0.00
    2   18   26      1.10      0.00
    2   20   26      7.91      0.00
    2   22   26    -19.96      0.00
    2   24   26     -2.15      0.00
    3    3   26     -8.36      0.00
    3    5   26      2.97      0.00
    3    7   26      0.10      0.00
    3    9   26      4.89      0.00
    3   11   26      2.29      0.00
    3   13   26     -4.15      0.00
    3   15   26     -7.94      0.00
    3   17   26     -3.48      0.00
    3   19   26     -2.86      0.00
    3   21   26      4.23      0.00
    3   23   26     12.07      0.00
    3   25   26     -4.59      0.00
    0    4   26     16.63      0.00
    4    4   26     -4.15      0.00
    4    6   26      4.05      0.00
    4    8   26      3.46      0.00
    4   10   26      1.41      0.00
    4   12   26     -0.65      0.00
    4   14   26      9.91      0.00
    4   16   26      4.69      0.00
    4   18   26      4.75      0.00
    4   20   26      6.72      0.00
    4   22   26      7.25      0.00
    4   24   26     -1.33      0.00
    5    5   26     -0.17      0.00
    5    7   26     -3.95      0.00
    5    9   26      1.91      0.00
    5   11   26     -4.42      0.00
    5   13   26      5.81      0.00
    5   15   26    -12.19      0.00
    5   17   26     -1.53      0.00
    5   19   26      3.73      0.00
    5   21   26     -1.68      0.00
    5   23   26     -1.84      0.00
    5   25   26     -3.12      0.00
    0    6   26      5.35      0.00
    6    6   26    -19.98      0.00
    6    8   26     -0.21      0.00
    6   10   26      2.81      0.00
    6   12   26     -1.72      0.00
    6   14   26      6.11      0.00
    6   16   26      3.52      0.00
    6   18   26     -7.90      0.00
    6   20   26      5.87      0.00
    6   22   26     -6.67      0.00
    6   24   26      6.20      0.00
    7    7   26      9.56      0.00
    7    9   26     -9.86      0.00
    7   11   26     -6.67      0.00
    7   13   26      2.47      0.00
    7   15   26      8.34      0.00
    7   17   26     -0.53      0.00
    7   19   26     -5.84      0.00
    7   21   26     -4.99      0.00
    7   23   26     -9.22      0.00
    7   25   26      4.22      0.00
    0    8   26     -1.63      0.00
    8    8   26     12.71      0.00
    8   10   26      7.59      0.00
    8   12   26      9.55      0.00
    8   14   26     15.92      0.00
    8   16   26     12.32      0.00
    8   18   26     -0.97      0.00
    8   20   26     13.85      0.00
    8   22   26     -1.21      0.00
    8   24   26      0.48      0.00
    9    9   26     -5.28      0.00
    9   11   26     -3.84      0.00
    9   13   26     -4.42      0.00
    9   15   26      0.71      0.00
    9   17   26      3.49      0.00
    9   19   26     -7.80      0.00
    9   21   26      0.55      0.00
    9   23   26      3.85      0.00
    9   25   26      4.14      0.00
    0   10   26    -13.06      0.00
   10   10   26      6.18      0.00
   10   12   26      5.53      0.00
   10   14   26     -2.69      0.00
   10   16   26      0.18      0.00
   10   18   26     -0.20      0.00
   10   20   26      1.03      0.00
   10   22   26     -8.24      0.00
   10   24   26     -0.61      0.00
   11   11   26      9.69      0.00
   11   13   26      3.10      0.00
   11   15   26     11.12      0.00
   11   17   26     -7.32      0.00
   11   19   26     -1.89      0.00
   11   21   26      1.50      0.00
   11   23   26     -3.77      0.00
   11   25   26      3.67      0.00
    0   12   26      2.00      0.00
   12   12   26      5.36      0.00
   12   14   26      8.24      0.00
   12   16   26      3.77      0.00
   12   18   26     11.69      0.00
   12   20   26    -13.59      0.00
   12   22   26     12.09      0.00
   12   24   26     -7.80      0.00
   13   13   26     -0.60      0.00
   13   15   26      2.12      0.00
   13   17   26     13.48      0.00
   13   19   26     -5.79      0.00
   13   21   26     -0.41      0.00
   13   23   26      1.53      0.00
   13   25   26     -0.10      0.00
    0   14   26      9.37      0.00
   14   14   26     17.33      0.00
   14   16   26     -5.18      0.00
   14   18   26      6.37      0.00
   14   20   26     -1.69      0.00
   14   22   26      5.01      0.00
   14   24   26     -5.78      0.00
   15   15   26     -3.44      0.00
   15   17   26      5.33      0.00
   15   19   26     -1.10      0.00
   15   21   26      0.31      0.00
   15   23   26      1.16      0.00
   15   25   26      1.85      0.00
    0   16   26     -0.37      0.00
   16   16   26     10.77      0.00
   16   18   26     -4.95      0.00
   16   20   26      0.50      0.00
   16   22   26     -4.19      0.00
   16   24   26     10.92      0.00
   17   17   26     -6.38      0.00
   17   19   26      2.06      0.00
   17   21   26     -1.34      0.00
   17   23   26      6.30      0.00
   17   25   26     -5.42      0.00
    0   18   26      4.29      0.00
   18   18   26    -11.17      0.00
   18   20   26     -1.57      0.00
   18   22   26      1.40      0.00
   18   24   26      3.52      0.00
   19   19   26     -5.72      0.00
   19   21   26      0.09      0.00
   19   23   26     -0.28      0.00
   19   25   26     -2.56      0.00
    0   20   26     -6.77      0.00
   20   20   26     -8.81      0.00
   20   22   26     -1.19      0.00
   20   24   26     -5.51      0.00
   21   21   26      2.50      0.00
   21   23   26     -6.06      0.00
   21   25   26      8.30      0.00
    0   22   26      6.83      0.00
   22   22   26      1.06      0.00
   22   24   26     -4.15      0.00
   23   23   26     -3.66      0.00
   23   25   26     -3.82      0.00
    0   24   26    -18.26      0.00
   24   24   26     -2.75      0.00
    0   26   26     -0.61      0.00
    2   26   26     15.55      0.00
    4   26   26    -10.14      0.00
    6   26   26     15.52      0.00
    8   26   26      8.57      0.00
   10   26   26      3.32      0.00
   12   26   26     -7.89      0.00
   14   26   26     -8.39      0.00
   16   26   26      8.45      0.00
   18   26   26     -0.88      0.00
   20   26   26      5.80      0.00
   22   26   26     -5.84      0.00
    0    1   27     -5.92      0.00
    1    2   27      0.11      0.00
    1    4   27      5.33      0.00
    1    6   27     -9.17      0.00
    1    8   27      4.29      0.00
    1   10   27    -10.78      0.00
    1   12   27      8.99      0.00
    1   14   27     -4.23      0.00
    1   16   27      1.75      0.00
    1   18   27     -0.30      0.00
    1   20   27    -12.41      0.00
    1   22   27     12.52      0.00
    1   24   27     12.65      0.00
    1   26   27     -5.46      0.00
    2    3   27    -16.39      0.00
    2    5   27     -9.36      0.00
    2    7   27     -0.19      0.00
    2    9   27      1.06      0.00
    2   11   27     -0.67      0.00
    2   13   27    -14.52      0.00
    2   15   27      2.90      0.00
    2   17   27     -0.74      0.00
    2   19   27      7.59      0.00
    2   21   27     -1.16      0.00
    2   23   27     -3.09      0.00
    2   25   27     -5.75      0.00
    0    3   27     12.66      0.00
    3    4   27      8.64      0.00
    3    6   27      1.90      0.00
    3    8   27      9.63      0.00
    3   10   27     -7.55      0.00
    3   12   27     -8.54      0.00
    3   14   27      0.05      0.00
    3   16   27     -3.08      0.00
    3   18   27      5.92      0.00
    3   20   27      0.40      0.00
    3   22   27     -3.21      0.00
    3   24   27     15.90      0.00
    3   26   27     13.06      0.00
    4    5   27     16.42      0.00
    4    7   27      3.07      0.00
    4    9   27      2.99      0.00
    4   11   27      0.35      0.00
    4   13   27      3.17      0.00
    4   15   27      3.57      0.00
    4   17   27      0.67      0.00
    4   19   27      2.31      0.00
    4   21   27     -6.28      0.00
    4   23   27     -3.08      0.00
    4   25   27     -4.57      0.00
    0    5   27      6.92      0.00
    5    6   27      0.92      0.00
    5    8   27      1.34      0.00
    5   10   27     -3.22      0.00
    5   12   27     -0.55      0.00
    5   14   27      0.58      0.00
    5   16   27     -0.78      0.00
    5   18   27     -7.10      0.00
    5   20   27      7.77      0.00
    5   22   27      6.87      0.00
    5   24   27     -5.61      0.00
    5   26   27     -4.40      0.00
    6    7   27     -2.68      0.00
    6    9   27     -5.64      0.00
    6   11   27     13.48      0.00
    6   13   27      6.79      0.00
    6   15   27     -0.10      0.00
    6   17   27      9.62      0.00
    6   19   27     -5.94      0.00
    6   21   27      2.67      0.00
    6   23   27      0.95      0.00
    6   25   27     -3.11      0.00
    0    7   27      6.20      0.00
    7    8   27      4.83      0.00
    7   10   27     -3.06      0.00
    7   12   27    -17.28      0.00
    7   14   27     -3.36      0.00
    7   16   27      7.62      0.00
    7   18   27      4.96      0.00
    7   20   27     -0.43      0.00
    7   22   27      4.90      0.00
    7   24   27      6.74      0.00
    7   26   27      7.96      0.00
    8    9   27     -1.92      0.00
    8   11   27     -3.32      0.00
    8   13   27     -9.82      0.00
    8   15   27      2.26      0.00
    8   17   27    -12.02      0.00
    8   19   27      1.05      0.00
    8   21   27      7.73      0.00
    8   23   27    -13.68      0.00
    8   25   27     -6.55      0.00
    0    9   27     -4.45      0.00
    9   10   27      6.46      0.00
    9   12   27      6.26      0.00
    9   14   27    -15.66      0.00
    9   16   27     -2.89      0.00
    9   18   27     -1.01      0.00
    9   20   27      1.67      0.00
    9   22   27      7.31      0.00
    9   24   27     -2.45      0.00
    9   26   27      1.86      0.00
   10   11   27      4.62      0.00
   10   13   27     -0.94      0.00
   10   15   27     -1.46      0.00
   10   17   27      3.03      0.00
   10   19   27     -6.82      0.00
   10   21   27     -3.32      0.00
   10   23   27     -0.30      0.00
   10   25   27      8.16      0.00
    0   11   27     19.63      0.00
   11   12   27      2.62      0.00
   11   14   27      0.19      0.00
   11   16   27     -0.73      0.00
   11   18   27      3.95      0.00
   11   20   27     -0.66      0.00
   11   22   27      4.31      0.00
   11   24   27     -2.46      0.00
   11   26   27     12.56      0.00
   12   13   27     -0.53      0.00
   12   15   27      2.40      0.00
   12   17   27     -0.96      0.00
   12   19   27      2.46      0.00
   12   21   27      0.74      0.00
   12   23   27      3.42      0.00
   12   25   27      9.79      0.00
    0   13   27     17.39      0.00
   13   14   27     -0.40      0.00
   13   16   27     -4.42      0.00
   13   18   27      6.01      0.00
   13   20   27      4.47      0.00
   13   22   27     -1.75      0.00
   13   24   27     -0.02      0.00
   13   26   27      0.11      0.00
   14   15   27     -4.16      0.00
   14   17   27     -5.22      0.00
   14   19   27    -10.14      0.00
   14   21   27     -5.49      0.00
   14   23   27      0.36      0.00
   14   25   27      9.79      0.00
    0   15   27      8.24      0.00
   15   16   27     -3.79      0.00
   15   18   27     -1.68      0.00
   15   20   27      0.81      0.00
   15   22   27      7.66      0.00
   15   24   27    -10.40      0.00
   15   26   27      4.21      0.00
   16   17   27      6.51      0.00
   16   19   27    -15.69      0.00
   16   21   27      6.07      0.00
   16   23   27     -0.17      0.00
   16   25   27     -4.27      0.00
    0   17   27      1.07      0.00
   17   18   27     -0.89      0.00
   17   20   27    -13.55      0.00
   17   22   27      3.57      0.00
   17   24   27     -0.65      0.00
   17   26   27     -4.74      0.00
   18   19   27     12.36      0.00
   18   21   27     11.46      0.00
   18   23   27     -3.59      0.00
   18   25   27      0.85      0.00
    0   19   27     -6.33      0.00
   19   20   27     -3.38      0.00
   19   22   27      1.04      0.00
   19   24   27      4.94      0.00
   19   26   27      2.10      0.00
   20   21   27    -10.92      0.00
   20   23   27      0.79      0.00
   20   25   27     -4.72      0.00
    0   21   27     10.10      0.00
   21   22   27      7.91      0.00
   21   24   27      7.88      0.00
   21   26   27      3.95      0.00
   22   23   27     -8.12      0.00
   22   25   27    -10.78      0.00
    0   23   27      9.75      0.00
   23   24   27     -8.12      0.00
    0   25   27     13.25      0.00
    0   27   27     -7.17      0.00
    2   27   27      5.25      0.00
    4   27   27      6.01      0.00
    6   27   27     33.77      0.00
    8   27   27      3.13      0.00
   10   27   27     18.08      0.00
   12   27   27    -12.25      0.00
   14   27   27     -0.56      0.00
   16   27   27     -4.49      0.00
   18   27   27      1.12      0.00
   20   27   27      0.27      0.00
    0    0   28     15.52      0.00
    1    1   28     18.11      0.00
    1    3   28     15.09      0.00
    1    5   28     -2.83      0.00
    1    7   28     -2.25      0.00
    1    9   28     -2.25      0.00
    1   11   28     -1.70      0.00
    1   13   28     -5.02      0.00
    1   15   28     -1.80      0.00
    1   17   28      6.13      0.00
    1   19   28     -4.91      0.00
    1   21   28     -4.12      0.00
    1   23   28      2.99      0.00
    1   25   28      4.36      0.00
    1   27   28     -3.07      0.00
    0    2   28     -9.75      0.00
    2    2   28    -27.33      0.00
    2    4   28      3.49      0.00
    2    6   28     13.65      0.00
    2    8   28      0.91      0.00
    2   10   28      2.34      0.00
    2   12   28     -7.27      0.00
    2   14   28      2.67      0.00
    2   16   28     -1.43      0.00
    2   18   28      3.11      0.00
    2   20   28      1.68      0.00
    2   22   28     -6.24      0.00
    2   24   28      4.23      0.00
    2   26   28     -2.99      0.00
    3    3   28      8.92      0.00
    3    5   28     -8.47      0.00
    3    7   28      1.08      0.00
    3    9   28      1.74      0.00
    3   11   28      4.41      0.00
    3   13   28      2.63      0.00
    3   15   28      7.53      0.00
    3   17   28     -1.26      0.00
    3   19   28     12.04      0.00
    3   21   28      4.81      0.00
    3   23   28     -4.28      0.00
    3   25   28      0.46      0.00
    3   27   28      1.66      0.00
    0    4   28     -4.05      0.00
    4    4   28      2.76      0.00
    4    6   28     -2.47      0.00
    4    8   28      5.60      0.00
    4   10   28     -9.39      0.00
    4   12   28      5.65      0.00
    4   14   28      2.34      0.00
    4   16   28     -6.56      0.00
    4   18   28     -4.11      0.00
    4   20   28     -3.12      0.00
    4   22   28    -11.70      0.00
    4   24   28      1.62      0.00
    4   26   28      7.47      0.00
    5    5   28      0.30      0.00
    5    7   28     -2.16      0.00
    5    9   28     -0.82      0.00
    5   11   28     -6.89      0.00
    5   13   28     -3.61      0.00
    5   15   28     -5.40      0.00
    5   17   28      5.75      0.00
    5   19   28      4.36      0.00
    5   21   28      7.69      0.00
    5   23   28     -3.50      0.00
    5   25   28     -3.14      0.00
    5   27   28     -5.04      0.00
    0    6   28    -15.63      0.00
    6    6   28     -0.03      0.00
    6    8   28      1.41      0.00
    6   10   28     -9.53      0.00
    6   12   28     -4.95      0.00
    6   14   28      6.61      0.00
    6   16   28     -4.66      0.00
    6   18   28      1.68      0.00
    6   20   28      0.60      0.00
    6   22   28      5.15      0.00
    6   24   28    -14.86      0.00
    6   26   28     -2.67      0.00
    7    7   28     10.90      0.00
    7    9   28     -4.45      0.00
    7   11   28      5.34      0.00
    7   13   28      2.49      0.00
    7   15   28     -1.50      0.00
    7   17   28     -2.08      0.00
    7   19   28     -3.52      0.00
    7   21   28    -12.93      0.00
    7   23   28      4.43      0.00
    7   25   28     -3.28      0.00
    7   27   28      1.79      0.00
    0    8   28     -2.87      0.00
    8    8   28      6.18      0.00
    8   10   28     -1.41      0.00
    8   12   28      2.57      0.00
    8   14   28      3.23      0.00
    8   16   28     -6.03      0.00
    8   18   28      7.45      0.00
    8   20   28      0.08      0.00
    8   22   28     10.33      0.00
    8   24   28     -1.04      0.00
    8   26   28     -2.39      0.00
    9    9   28     14.49      0.00
    9   11   28     -5.99      0.00
    9   13   28      1.11      0.00
    9   15   28     -6.93      0.00
    9   17   28     -5.97      0.00
    9   19   28     -1.82      0.00
    9   21   28      2.27      0.00
    9   23   28     -1.25      0.00
    9   25   28     -2.67      0.00
    9   27   28      1.84      0.00
    0   10   28     -3.86      0.00
   10   10   28      4.45      0.00
   10   12   28     -4.96      0.00
   10   14   28      3.98      0.00
   10   16   28     -7.46      0.00
   10   18   28     13.55      0.00
   10   20   28      4.31      0.00
   10   22   28      0.61      0.00
   10   24   28     10.93      0.00
   10   26   28      1.60      0.00
   11   11   28      4.86      0.00
   11   13   28     -3.99      0.00
   11   15   28      0.11      0.00
   11   17   28     -4.32      0.00
   11   19   28     -1.91      0.00
   11   21   28     -0.11      0.00
   11   23   28      6.75      0.00
   11   25   28     -4.60      0.00
   11   27   28     -2.10      0.00
    0   12   28     -0.65      0.00
   12   12   28     -5.10      0.00
   12   14   28      3.60      0.00
   12   16   28     -7.57      0.00
   12   18   28      3.21      0.00
   12   20   28    -11.41      0.00
   12   22   28      2.80      0.00
   12   24   28      4.80      0.00
   12   26   28    -11.29      0.00
   13   13   28      2.69      0.00
   13   15   28    -13.26      0.00
   13   17   28      9.04      0.00
   13   19   28     -8.92      0.00
   13   21   28      2.86      0.00
   13   23   28     -2.10      0.00
   13   25   28     -3.30      0.00
   13   27   28      0.76      0.00
    0   14   28     -6.78      0.00
   14   14   28      1.09      0.00
   14   16   28     -6.71      0.00
   14   18   28     11.14      0.00
   14   20   28      1.74      0.00
   14   22   28      2.49      0.00
   14   24   28      6.28      0.00
   14   26   28     -6.32      0.00
   15   15   28      8.52      0.00
   15   17   28     -6.23      0.00
   15   19   28      3.80      0.00
   15   21   28      0.43      0.00
   15   23   28     -5.35      0.00
   15   25   28     -1.52      0.00
   15   27   28     -4.02      0.00
    0   16   28     20.28      0.00
   16   16   28     -3.93      0.00
   16   18   28     -2.79      0.00
   16   20   28      0.09      0.00
   16   22   28      1.97      0.00
   16   24   28      6.64      0.00
   16   26   28     -2.52      0.00
   17   17   28      1.98      0.00
   17   19   28      1.86      0.00
   17   21   28     -0.25      0.00
   17   23   28     -6.98      0.00
   17   25   28     -6.08      0.00
   17   27   28      2.31      0.00
    0   18   28     21.90      0.00
   18   18   28     -9.75      0.00
   18   20   28      4.40      0.00
   18   22   28     -4.28      0.00
   18   24   28     -0.20      0.00
   18   26   28      2.92      0.00
   19   19   28     -4.76      0.00
   19   21   28     -2.77      0.00
   19   23   28      0.16      0.00
   19   25   28     -5.22      0.00
   19   27   28     -1.89      0.00
    0   20   28    -13.10      0.00
   20   20   28      8.37      0.00
   20   22   28     -7.83      0.00
   20   24   28     -3.73      0.00
   20   26   28     -9.06      0.00
   21   21   28     -6.18      0.00
   21   23   28     -0.89      0.00
   21   25   28     -1.15      0.00
    0   22   28     10.66      0.00
   22   22   28     -0.11      0.00
   22   24   28     -1.04      0.00
   23   23   28     -0.06      0.00
    0   24   28      1.90      0.00
    0   26   28      5.28      0.00
    0   28   28     -0.17      0.00
    2   28   28    -15.32      0.00
    4   28   28      9.83      0.00
    6   28   28     12.52      0.00
    8   28   28     10.43      0.00
   10   28   28     -8.05      0.00
   12   28   28    -25.56      0.00
   14   28   28     10.21      0.00
   16   28   28    -19.30      0.00
   18   28   28     14.07      0.00
    0    1   29      6.12      0.00
    1    2   29     -6.16      0.00
    1    4   29      3.33      0.00
    1    6   29    -10.52      0.00
    1    8   29     -4.39      0.00
    1   10   29     -6.45      0.00
    1   12   29      6.70      0.00
    1   14   29      2.27      0.00
    1   16   29      0.51      0.00
    1   18   29     -0.05      0.00
    1   20   29      2.61      0.00
    1   22   29     -6.69      0.00
    1   24   29      7.48      0.00
    1   26   29      8.05      0.00
    1   28   29      8.03      0.00
    2    3   29     -6.76      0.00
    2    5   29      2.38      0.00
    2    7   29     -8.99      0.00
    2    9   29     -2.84      0.00
    2   11   29      2.28      0.00
    2   13   29     -2.49      0.00
    2   15   29     -7.36      0.00
    2   17   29      4.61      0.00
    2   19   29     -2.23      0.00
    2   21   29      3.73      0.00
    2   23   29     -4.52      0.00
    2   25   29      0.91      0.00
    2   27   29     -3.40      0.00
    0    3   29     -4.89      0.00
    3    4   29      6.56      0.00
    3    6   29    -11.27      0.00
    3    8   29      1.15      0.00
    3   10   29     -1.29      0.00
    3   12   29     10.36      0.00
    3   14   29      0.09      0.00
    3   16   29     -4.05      0.00
    3   18   29      3.16      0.00
    3   20   29     -2.18      0.00
    3   22   29     -4.08      0.00
    3   24   29      0.78      0.00
    3   26   29     -4.95      0.00
    3   28   29     -9.82      0.00
    4    5   29     -2.87      0.00
    4    7   29      1.13      0.00
    4    9   29     -6.86      0.00
    4   11   29     10.28      0.00
    4   13   29      3.13      0.00
    4   15   29      5.86      0.00
    4   17   29      0.64      0.00
    4   19   29      3.65      0.00
    4   21   29     -8.16      0.00
    4   23   29     -3.92      0.00
    4   25   29     10.71      0.00
    4   27   29     -6.95      0.00
    0    5   29      0.08      0.00
    5    6   29     -3.73      0.00
    5    8   29     -1.47      0.00
    5   10   29     -0.36      0.00
    5   12   29      2.96      0.00
    5   14   29     -6.74      0.00
    5   16   29     -7.55      0.00
    5   18   29      7.97      0.00
    5   20   29    -10.86      0.00
    5   22   29     -7.26      0.00
    5   24   29     -2.54      0.00
    5   26   29      2.42      0.00
    5   28   29      0.19      0.00
    6    7   29      2.88      0.00
    6    9   29      1.67      0.00
    6   11   29     -4.41      0.00
    6   13   29      1.14      0.00
    6   15   29    -10.57      0.00
    6   17   29     -2.71      0.00
    6   19   29     -4.80      0.00
    6   21   29      4.75      0.00
    6   23   29      4.34      0.00
    6   25   29      0.46      0.00
    6   27   29      1.74      0.00
    0    7   29     10.11      0.00
    7    8   29     -4.60      0.00
    7   10   29      1.17      0.00
    7   12   29      1.45      0.00
    7   14   29     -6.97      0.00
    7   16   29      3.82      0.00
    7   18   29     11.01      0.00
    7   20   29     -2.92      0.00
    7   22   29    -13.98      0.00
    7   24   29     -0.95      0.00
    7   26   29     -5.54      0.00
    7   28   29    -10.93      0.00
    8    9   29     -2.47      0.00
    8   11   29      3.37      0.00
    8   13   29     -7.28      0.00
    8   15   29      7.19      0.00
    8   17   29      2.41      0.00
    8   19   29     -0.29      0.00
    8   21   29     -9.03      0.00
    8   23   29     -5.50      0.00
    8   25   29    -14.15      0.00
    8   27   29     -4.75      0.00
    0    9   29      7.11      0.00
    9   10   29      4.03      0.00
    9   12   29     -8.22      0.00
    9   14   29      2.28      0.00
    9   16   29     -1.65      0.00
    9   18   29      7.44      0.00
    9   20   29     -3.97      0.00
    9   22   29      2.48      0.00
    9   24   29      0.68      0.00
    9   26   29     -1.34      0.00
    9   28   29     -4.68      0.00
   10   11   29      5.50      0.00
   10   13   29     -3.28      0.00
   10   15   29    -13.60      0.00
   10   17   29      2.36      0.00
   10   19   29     -3.49      0.00
   10   21   29      4.72      0.00
   10   23   29     -2.95      0.00
   10   25   29     -3.32      0.00
   10   27   29      0.55      0.00
    0   11   29     -0.83      0.00
   11   12   29      1.17      0.00
   11   14   29     -4.86      0.00
   11   16   29     -9.52      0.00
   11   18   29     -3.66      0.00
   11   20   29     -2.34      0.00
   11   22   29      2.34      0.00
   11   24   29      0.82      0.00
   11   26   29     -1.81      0.00
   11   28   29     -5.66      0.00
   12   13   29     -4.64      0.00
   12   15   29      3.70      0.00
   12   17   29      3.01      0.00
   12   19   29     -3.28      0.00
   12   21   29      0.82      0.00
   12   23   29      5.71      0.00
   12   25   29     -7.87      0.00
   12   27   29     -9.74      0.00
    0   13   29      5.82      0.00
   13   14   29      1.40      0.00
   13   16   29     -3.97      0.00
   13   18   29      2.24      0.00
   13   20   29     -0.92      0.00
   13   22   29     -3.55      0.00
   13   24   29      0.53      0.00
   13   26   29     -2.58      0.00
   13   28   29      2.76      0.00
   14   15   29      1.34      0.00
   14   17   29     -8.35      0.00
   14   19   29     -1.08      0.00
   14   21   29     -0.92      0.00
   14   23   29     -3.15      0.00
   14   25   29     -3.78      0.00
   14   27   29    -17.29      0.00
    0   15   29     -1.72      0.00
   15   16   29      4.23      0.00
   15   18   29      2.08      0.00
   15   20   29     -1.00      0.00
   15   22   29     -8.72      0.00
   15   24   29     -4.75      0.00
   15   26   29      4.22      0.00
   15   28   29      1.43      0.00
   16   17   29     -3.42      0.00
   16   19   29      4.64      0.00
   16   21   29     -5.42      0.00
   16   23   29     -5.82      0.00
   16   25   29     -9.89      0.00
   16   27   29      6.34      0.00
    0   17   29      5.59      0.00
   17   18   29      8.83      0.00
   17   20   29     -7.18      0.00
   17   22   29     -7.15      0.00
   17   24   29      3.13      0.00
   17   26   29     -6.71      0.00
   18   19   29    -12.51      0.00
   18   21   29      1.02      0.00
   18   23   29     -5.64      0.00
   18   25   29     -4.18      0.00
   18   27   29     14.43      0.00
    0   19   29      2.13      0.00
   19   20   29      2.93      0.00
   19   22   29      0.08      0.00
   19   24   29      1.29      0.00
   19   26   29     -4.91      0.00
   20   21   29     -0.34      0.00
   20   23   29      1.28      0.00
   20   25   29     -6.98      0.00
    0   21   29     11.87      0.00
   21   22   29     -1.12      0.00
   21   24   29      1.90      0.00
   22   23   29      1.01      0.00
    0   23   29     -0.56      0.00
    0   25   29     -6.13      0.00
    0   27   29      4.08      0.00
    0   29   29      1.65      0.00
    2   29   29     -3.81      0.00
    4   29   29     -1.54      0.00
    6   29   29      5.01      0.00
    8   29   29     22.48      0.00
   10   29   29     11.18      0.00
   12   29   29     -4.53      0.00
   14   29   29    -28.70      0.00
    0    0   30     42.91      0.00
    1    1   30     -0.99      0.00
    1    3   30     -5.34      0.00
    1    5   30     18.15      0.00
    1    7   30     -2.97      0.00
    1    9   30     -6.92      0.00
    1   11   30      0.58      0.00
    1   13   30     -1.96      0.00
    1   15   30      0.21      0.00
    1   17   30      0.27      0.00
    1   19   30      5.61      0.00
    1   21   30     -0.41      0.00
    1   23   30     -2.42      0.00
    1   25   30      0.23      0.00
    1   27   30      9.52      0.00
    1   29   30      1.81      0.00
    0    2   30     35.12      0.00
    2    2   30      4.54      0.00
    2    4   30      5.24      0.00
    2    6   30     -5.66      0.00
    2    8   30     -7.45      0.00
    2   10   30      4.18      0.00
    2   12   30    -13.62      0.00
    2   14   30      3.87      0.00
    2   16   30     -7.98      0.00
    2   18   30      6.13      0.00
    2   20   30     -6.89      0.00
    2   22   30     -1.81      0.00
    2   24   30     -4.02      0.00
    2   26   30      3.88      0.00
    2   28   30     17.56      0.00
    3    3   30      3.60      0.00
    3    5   30     13.26      0.00
    3    7   30     16.12      0.00
    3    9   30     -6.46      0.00
    3   11   30      0.80      0.00
    3   13   30     -5.02      0.00
    3   15   30      8.87      0.00
    3   17   30      2.26      0.00
    3   19   30     -3.33      0.00
    3   21   30      6.81      0.00
    3   23   30     18.48      0.00
    3   25   30      1.35      0.00
    3   27   30      3.86      0.00
    3   29   30     -8.13      0.00
    0    4   30      8.84      0.00
    4    4   30     -0.73      0.00
    4    6   30     -2.70      0.00
    4    8   30      2.36      0.00
    4   10   30     -9.81      0.00
    4   12   30      0.56      0.00
    4   14   30     -0.50      0.00
    4   16   30     14.21      0.00
    4   18   30      1.15      0.00
    4   20   30     -5.21      0.00
    4   22   30      4.95      0.00
    4   24   30      5.31      0.00
    4   26   30      7.20      0.00
    4   28   30     -1.24      0.00
    5    5   30      5.99      0.00
    5    7   30      2.98      0.00
    5    9   30      2.65      0.00
    5   11   30      0.82      0.00
    5   13   30      1.04      0.00
    5   15   30      6.91      0.00
    5   17   30     -3.57      0.00
    5   19   30     -3.82      0.00
    5   21   30     -8.47      0.00
    5   23   30      1.38      0.00
    5   25   30     -0.89      0.00
    5   27   30     -3.29      0.00
    5   29   30     -2.34      0.00
    0    6   30      3.98      0.00
    6    6   30     -4.21      0.00
    6    8   30     -1.92      0.00
    6   10   30      5.54      0.00
    6   12   30    -10.40      0.00
    6   14   30      3.76      0.00
    6   16   30     -4.36      0.00
    6   18   30      4.74      0.00
    6   20   30     12.02      0.00
    6   22   30     -8.44      0.00
    6   24   30      0.81      0.00
    6   26   30     10.51      0.00
    6   28   30     -8.94      0.00
    7    7   30      8.40      0.00
    7    9   30     10.41      0.00
    7   11   30     -3.46      0.00
    7   13   30     -4.47      0.00
    7   15   30     -3.49      0.00
    7   17   30      8.22      0.00
    7   19   30      4.05      0.00
    7   21   30     -7.16      0.00
    7   23   30     -0.54      0.00
    7   25   30     11.55      0.00
    7   27   30     -6.21      0.00
    7   29   30     -0.61      0.00
    0    8   30      3.04      0.00
    8    8   30     -0.88      0.00
    8   10   30     -5.29      0.00
    8   12   30     -3.11      0.00
    8   14   30      3.56      0.00
    8   16   30     -0.01      0.00
    8   18   30     -5.27      0.00
    8   20   30      0.88      0.00
    8   22   30    -10.59      0.00
    8   24   30      2.43      0.00
    8   26   30    -10.21      0.00
    8   28   30      5.26      0.00
    9    9   30      3.84      0.00
    9   11   30     -3.26      0.00
    9   13   30      1.98      0.00
    9   15   30      4.03      0.00
    9   17   30     11.86      0.00
    9   19   30      2.75      0.00
    9   21   30      6.97      0.00
    9   23   30     -0.95      0.00
    9   25   30     -3.47      0.00
    9   27   30     -5.30      0.00
    9   29   30      1.50      0.00
    0   10   30     -3.01      0.00
   10   10   30     17.63      0.00
   10   12   30      8.21      0.00
   10   14   30      7.17      0.00
   10   16   30     -5.64      0.00
   10   18   30      2.51      0.00
   10   20   30      0.76      0.00
   10   22   30      2.52      0.00
   10   24   30      9.72      0.00
   10   26   30      1.65      0.00
   10   28   30     -6.95      0.00
   11   11   30      2.25      0.00
   11   13   30      0.75      0.00
   11   15   30      1.42      0.00
   11   17   30     12.91      0.00
   11   19   30      7.81      0.00
   11   21   30     -2.87      0.00
   11   23   30     -2.25      0.00
   11   25   30      4.19      0.00
   11   27   30     -2.65      0.00
   11   29   30     -0.44      0.00
    0   12   30      0.13      0.00
   12   12   30      2.11      0.00
   12   14   30     -3.12      0.00
   12   16   30     -4.12      0.00
   12   18   30     -5.44      0.00
   12   20   30      4.92      0.00
   12   22   30      1.01      0.00
   12   24   30    -12.84      0.00
   12   26   30     -9.72      0.00
   12   28   30     11.24      0.00
   13   13   30      9.97      0.00
   13   15   30      0.00      0.00
   13   17   30     -6.76      0.00
   13   19   30      5.98      0.00
   13   21   30      4.13      0.00
   13   23   30      0.76      0.00
   13   25   30     -1.60      0.00
   13   27   30     -7.70      0.00
    0   14   30     -0.20      0.00
   14   14   30     -8.67      0.00
   14   16   30      7.29      0.00
   14   18   30     -3.42      0.00
   14   20   30      6.79      0.00
   14   22   30      3.99      0.00
   14   24   30      0.97      0.00
   14   26   30      7.57      0.00
   14   28   30      6.71      0.00
   15   15   30     -1.78      0.00
   15   17   30     -9.62      0.00
   15   19   30      2.04      0.00
   15   21   30      4.20      0.00
   15   23   30      4.18      0.00
   15   25   30      4.11      0.00
   15   27   30     -3.72      0.00
    0   16   30     11.21      0.00
   16   16   30     -6.29      0.00
   16   18   30      3.14      0.00
   16   20   30     -0.80      0.00
   16   22   30     -3.63      0.00
   16   24   30      2.40      0.00
   16   26   30      1.91      0.00
   17   17   30      6.55      0.00
   17   19   30     -0.03      0.00
   17   21   30      2.08      0.00
   17   23   30     -6.55      0.00
   17   25   30      2.46      0.00
    0   18   30      1.53      0.00
   18   18   30     -3.49      0.00
   18   20   30     -2.69      0.00
   18   22   30     -7.70      0.00
   18   24   30      1.09      0.00
   18   26   30    -12.60      0.00
   19   19   30     -4.37      0.00
   19   21   30      4.50      0.00
   19   23   30     -0.34      0.00
   19   25   30     -4.72      0.00
    0   20   30      2.52      0.00
   20   20   30     12.02      0.00
   20   22   30      2.37      0.00
   20   24   30      4.11      0.00
   21   21   30      6.03      0.00
   21   23   30      1.14      0.00
    0   22   30    -18.27      0.00
   22   22   30     -5.33      0.00
    0   24   30      8.78      0.00
    0   26   30    -19.60      0.00
    0   28   30    -19.59      0.00
    0   30   30     60.93      0.00
    2   30   30     -5.78      0.00
    4   30   30     24.17      0.00
    6   30   30     32.21      0.00
    8   30   30      3.97      0.00
    0    1   31      4.19      0.00
    1    2   31     -6.54      0.00
    1    4   31      4.14      0.00
    1    6   31      2.30      0.00
    1    8   31     -3.98      0.00
    1   10   31      5.54      0.00
    1   12   31     -3.55      0.00
    1   14   31      4.31      0.00
    1   16   31    -13.28      0.00
    1   18   31      1.13      0.00
    1   20   31     -5.54      0.00
    1   22   31     -4.76      0.00
    1   24   31     -0.41      0.00
    1   26   31      0.80      0.00
    1   28   31    -10.27      0.00
    1   30   31      1.45      0.00
    2    3   31      0.12      0.00
    2    5   31     -3.45      0.00
    2    7   31      3.47      0.00
    2    9   31     -8.97      0.00
    2   11   31     -4.06      0.00
    2   13   31      1.49      0.00
    2   15   31      2.41      0.00
    2   17   31     -9.17      0.00
    2   19   31      6.92      0.00
    2   21   31     -0.45      0.00
    2   23   31     -5.08      0.00
    2   25   31      1.02      0.00
    2   27   31      9.37      0.00
    2   29   31      3.99      0.00
    0    3   31    -11.34      0.00
    3    4   31      7.80      0.00
    3    6   31      9.63      0.00
    3    8   31      0.91      0.00
    3   10   31     -4.32      0.00
    3   12   31     -1.77      0.00
    3   14   31      1.58      0.00
    3   16   31      2.50      0.00
    3   18   31     -0.61      0.00
    3   20   31      0.21      0.00
    3   22   31     16.88      0.00
    3   24   31    -10.16      0.00
    3   26   31     -5.68      0.00
    3   28   31     -0.87      0.00
    3   30   31      3.21      0.00
    4    5   31     -6.07      0.00
    4    7   31     -6.80      0.00
    4    9   31     -0.82      0.00
    4   11   31     -0.85      0.00
    4   13   31     -1.20      0.00
    4   15   31      6.39      0.00
    4   17   31      1.01      0.00
    4   19   31     -8.34      0.00
    4   21   31     -1.94      0.00
    4   23   31      5.29      0.00
    4   25   31     11.02      0.00
    4   27   31      3.94      0.00
    4   29   31      0.79      0.00
    0    5   31    -13.64      0.00
    5    6   31     -0.92      0.00
    5    8   31     -7.23      0.00
    5   10   31     -1.03      0.00
    5   12   31      0.71      0.00
    5   14   31      4.22      0.00
    5   16   31     -2.82      0.00
    5   18   31     -2.65      0.00
    5   20   31      3.66      0.00
    5   22   31      1.63      0.00
    5   24   31      0.89      0.00
    5   26   31      3.93      0.00
    5   28   31     -8.80      0.00
    5   30   31     -3.23      0.00
    6    7   31      3.66      0.00
    6    9   31     24.93      0.00
    6   11   31      2.29      0.00
    6   13   31      6.19      0.00
    6   15   31      1.86      0.00
    6   17   31    -15.53      0.00
    6   19   31    -10.91      0.00
    6   21   31     -2.00      0.00
    6   23   31     -7.50      0.00
    6   25   31     -5.05      0.00
    6   27   31     -7.62      0.00
    6   29   31    -13.01      0.00
    0    7   31      2.94      0.00
    7    8   31     -2.03      0.00
    7   10   31     -3.87      0.00
    7   12   31     -2.54      0.00
    7   14   31     -5.47      0.00
    7   16   31      7.66      0.00
    7   18   31     -8.68      0.00
    7   20   31      3.31      0.00
    7   22   31     -7.01      0.00
    7   24   31      1.61      0.00
    7   26   31     10.38      0.00
    7   28   31     -6.87      0.00
    8    9   31     -4.25      0.00
    8   11   31     -6.12      0.00
    8   13   31     -6.11      0.00
    8   15   31     -0.43      0.00
    8   17   31     20.59      0.00
    8   19   31     -5.86      0.00
    8   21   31      2.12      0.00
    8   23   31     -3.44      0.00
    8   25   31      1.05      0.00
    8   27   31     12.28      0.00
    8   29   31      3.22      0.00
    0    9   31     -2.72      0.00
    9   10   31     -0.69      0.00
    9   12   31     -8.51      0.00
    9   14   31      7.39      0.00
    9   16   31     -0.03      0.00
    9   18   31      3.26      0.00
    9   20   31     -3.05      0.00
    9   22   31     -0.50      0.00
    9   24   31     -1.63      0.00
    9   26   31      0.88      0.00
    9   28   31      1.78      0.00
   10   11   31     -1.32      0.00
   10   13   31     -1.83      0.00
   10   15   31     -2.32      0.00
   10   17   31    -10.59      0.00
   10   19   31     -8.38      0.00
   10   21   31      0.38      0.00
   10   23   31     -2.04      0.00
   10   25   31      1.49      0.00
   10   27   31     -6.54      0.00
    0   11   31     10.31      0.00
   11   12   31      2.10      0.00
   11   14   31     -1.04      0.00
   11   16   31     -3.01      0.00
   11   18   31      2.96      0.00
   11   20   31     -6.13      0.00
   11   22   31     -0.99      0.00
   11   24   31     15.07      0.00
   11   26   31      1.78      0.00
   11   28   31      8.46      0.00
   12   13   31      7.76      0.00
   12   15   31      0.31      0.00
   12   17   31     -6.90      0.00
   12   19   31     -2.23      0.00
   12   21   31     -6.44      0.00
   12   23   31      7.04      0.00
   12   25   31     -8.10      0.00
   12   27   31      5.60      0.00
    0   13   31      3.87      0.00
   13   14   31      0.34      0.00
   13   16   31     -5.91      0.00
   13   18   31     -0.96      0.00
   13   20   31     -1.84      0.00
   13   22   31     -9.16      0.00
   13   24   31     -4.59      0.00
   13   26   31     -0.71      0.00
   14   15   31     -7.85      0.00
   14   17   31      2.35      0.00
   14   19   31      4.55      0.00
   14   21   31     -2.34      0.00
   14   23   31      2.34      0.00
   14   25   31      9.34      0.00
   14   27   31    -25.05      0.00
    0   15   31     -5.84      0.00
   15   16   31      5.00      0.00
   15   18   31      3.16      0.00
   15   20   31     -6.21      0.00
   15   22   31      1.84      0.00
   15   24   31      5.78      0.00
   15   26   31     -1.58      0.00
   16   17   31     -6.79      0.00
   16   19   31      9.35      0.00
   16   21   31      0.05      0.00
   16   23   31     -2.26      0.00
   16   25   31     -3.03      0.00
    0   17   31     -2.07      0.00
   17   18   31      1.70      0.00
   17   20   31     -3.44      0.00
   17   22   31      7.04      0.00
   17   24   31      2.38      0.00
   18   19   31     -1.90      0.00
   18   21   31      4.10      0.00
   18   23   31      1.76      0.00
    0   19   31      6.02      0.00
   19   20   31     -6.05      0.00
   19   22   31     -7.20      0.00
   19   24   31     -1.87      0.00
   20   21   31     -1.24      0.00
   20   23   31     -3.47      0.00
    0   21   31      8.45      0.00
   21   22   31      0.57      0.00
    0   23   31     18.09      0.00
    0   25   31     -8.39      0.00
    0   27   31     10.91      0.00
    0   29   31    -34.68      0.00
    0    0   32     -8.58      0.00
    1    1   32     11.35      0.00
    1    3   32      8.48      0.00
    1    5   32    -16.42      0.00
    1    7   32     -0.72      0.00
    1    9   32     10.08      0.00
    1   11   32     -9.55      0.00
    1   13   32      1.28      0.00
    1   15   32      0.03      0.00
    1   17   32      5.91      0.00
    1   19   32     -1.93      0.00
    1   21   32    -10.78      0.00
    1   23   32      4.09      0.00
    1   25   32     -6.73      0.00
    1   27   32     -5.68      0.00
    1   29   32     -0.71      0.00
    0    2   32     11.70      0.00
    2    2   32    -18.64      0.00
    2    4   32      7.02      0.00
    2    6   32     -2.79      0.00
    2    8   32     11.24      0.00
    2   10   32     -2.76      0.00
    2   12   32     -7.48      0.00
    2   14   32      0.41      0.00
    2   16   32     -8.22      0.00
    2   18   32    -19.46      0.00
    2   20   32     -4.21      0.00
    2   22   32      0.71      0.00
    2   24   32     -8.96      0.00
    2   26   32     -4.51      0.00
    2   28   32     13.00      0.00
    3    3   32     -4.06      0.00
    3    5   32     -3.37      0.00
    3    7   32      3.78      0.00
    3    9   32     -1.90      0.00
    3   11   32     -2.11      0.00
    3   13   32     -2.63      0.00
    3   15   32     -7.13      0.00
    3   17   32      4.35      0.00
    3   19   32     -2.39      0.00
    3   21   32      6.17      0.00
    3   23   32    -12.62      0.00
    3   25   32     -0.41      0.00
    3   27   32      0.65      0.00
    3   29   32     10.29      0.00
    0    4   32      5.43      0.00
    4    4   32      5.02      0.00
    4    6   32      6.76      0.00
    4    8   32      9.09      0.00
    4   10   32     -3.95      0.00
    4   12   32      4.03      0.00
    4   14   32      7.75      0.00
    4   16   32      9.71      0.00
    4   18   32      8.61      0.00
    4   20   32     12.90      0.00
    4   22   32     -1.11      0.00
    4   24   32     -8.00      0.00
    4   26   32     -1.86      0.00
    4   28   32     15.21      0.00
    5    5   32     -2.92      0.00
    5    7   32     -1.84      0.00
    5    9   32      2.43      0.00
    5   11   32      2.88      0.00
    5   13   32      8.00      0.00
    5   15   32      7.08      0.00
    5   17   32      8.56      0.00
    5   19   32     -1.12      0.00
    5   21   32      1.00      0.00
    5   23   32      3.58      0.00
    5   25   32     -1.76      0.00
    5   27   32     -0.43      0.00
    5   29   32    -28.36      0.00
    0    6   32      2.80      0.00
    6    6   32    -15.94      0.00
    6    8   32      0.06      0.00
    6   10   32      0.72      0.00
    6   12   32     -7.24      0.00
    6   14   32     -1.47      0.00
    6   16   32     -3.70      0.00
    6   18   32     -3.84      0.00
    6   20   32      4.07      0.00
    6   22   32     12.14      0.00
    6   24   32     -0.64      0.00
    6   26   32     -5.02      0.00
    6   28   32      6.52      0.00
    7    7   32      1.87      0.00
    7    9   32      4.74      0.00
    7   11   32     -2.19      0.00
    7   13   32      4.89      0.00
    7   15   32     -4.14      0.00
    7   17   32      4.49      0.00
    7   19   32      0.33      0.00
    7   21   32      4.96      0.00
    7   23   32     -1.53      0.00
    7   25   32     -4.47      0.00
    7   27   32      4.91      0.00
    0    8   32     -1.59      0.00
    8    8   32     -0.32      0.00
    8   10   32     -3.83      0.00
    8   12   32      2.47      0.00
    8   14   32      2.65      0.00
    8   16   32     -4.86      0.00
    8   18   32     -2.74      0.00
    8   20   32     11.39      0.00
    8   22   32     10.17      0.00
    8   24   32      7.92      0.00
    8   26   32      7.46      0.00
    8   28   32      5.91      0.00
    9    9   32      2.91      0.00
    9   11   32     -3.72      0.00
    9   13   32     -9.06      0.00
    9   15   32     -2.58      0.00
    9   17   32      3.24      0.00
    9   19   32      0.39      0.00
    9   21   32     -8.99      0.00
    9   23   32     11.94      0.00
    9   25   32    -10.12      0.00
    9   27   32      4.85      0.00
    0   10   32      3.46      0.00
   10   10   32     -0.59      0.00
   10   12   32     -5.69      0.00
   10   14   32     -4.23      0.00
   10   16   32     -1.50      0.00
   10   18   32     -5.76      0.00
   10   20   32     -0.78      0.00
   10   22   32     10.43      0.00
   10   24   32      0.32      0.00
   10   26   32     -5.15      0.00
   11   11   32     -5.67      0.00
   11   13   32     -0.80      0.00
   11   15   32      6.96      0.00
   11   17   32      4.39      0.00
   11   19   32     -3.19      0.00
   11   21   32      1.02      0.00
   11   23   32      2.96      0.00
   11   25   32     15.62      0.00
   11   27   32     -9.91      0.00
    0   12   32     -0.97      0.00
   12   12   32     -3.14      0.00
   12   14   32      1.11      0.00
   12   16   32      4.95      0.00
   12   18   32      7.65      0.00
   12   20   32     -4.55      0.00
   12   22   32     -1.91      0.00
   12   24   32     -3.89      0.00
   12   26   32    -24.73      0.00
   13   13   32      4.36      0.00
   13   15   32      7.64      0.00
   13   17   32     -9.54      0.00
   13   19   32     -3.20      0.00
   13   21   32     -7.27      0.00
   13   23   32      3.66      0.00
   13   25   32      1.34      0.00
    0   14   32     -3.57      0.00
   14   14   32    -11.00      0.00
   14   16   32     -1.99      0.00
   14   18   32      2.19      0.00
   14   20   32     -4.59      0.00
   14   22   32      7.52      0.00
   14   24   32     -4.17      0.00
   15   15   32    -14.35      0.00
   15   17   32      8.44      0.00
   15   19   32     -0.23      0.00
   15   21   32      0.62      0.00
   15   23   32     -0.54      0.00
   15   25   32    -12.97      0.00
    0   16   32     33.50      0.00
   16   16   32      6.28      0.00
   16   18   32     -1.56      0.00
   16   20   32     -4.25      0.00
   16   22   32      4.44      0.00
   16   24   32      2.37      0.00
   17   17   32     -7.16      0.00
   17   19   32      4.32      0.00
   17   21   32      3.19      0.00
   17   23   32      2.21      0.00
    0   18   32     19.19      0.00
   18   18   32     -7.98      0.00
   18   20   32      2.49      0.00
   18   22   32    -10.21      0.00
   19   19   32     10.30      0.00
   19   21   32     -5.73      0.00
    0   20   32     14.41      0.00
   20   20   32     -8.92      0.00
   21   21   32      4.05      0.00
    0   22   32     -6.57      0.00
    0   24   32      5.65      0.00
    0   26   32    -10.11      0.00
   14   26   32     22.60      0.00
    0   28   32     13.87      0.00
    0    1   33     -2.26      0.00
    1    2   33     -0.50      0.00
    1    4   33      3.41      0.00
    1    6   33      1.79      0.00
    1    8   33      4.86      0.00
    1   10   33      3.71      0.00
    1   12   33     -1.32      0.00
    1   14   33     -8.54      0.00
    1   16   33      7.42      0.00
    1   18   33     -2.73      0.00
    1   20   33     -9.74      0.00
    1   22   33    -13.69      0.00
    1   24   33      1.09      0.00
    1   26   33     -3.22      0.00
    1   28   33     11.11      0.00
    2    3   33     -9.58      0.00
    2    5   33    -10.22      0.00
    2    7   33     -3.43      0.00
    2    9   33      4.23      0.00
    2   11   33     -9.38      0.00
    2   13   33     -8.00      0.00
    2   15   33     -5.95      0.00
    2   17   33     -5.16      0.00
    2   19   33      2.50      0.00
    2   21   33      1.33      0.00
    2   23   33     -0.50      0.00
    2   25   33     14.04      0.00
    2   27   33    -13.04      0.00
    0    3   33     -3.24      0.00
    3    4   33      3.77      0.00
    3    6   33     -4.13      0.00
    3    8   33     -3.12      0.00
    3   10   33      6.79      0.00
    3   12   33     -2.55      0.00
    3   14   33      4.60      0.00
    3   16   33      1.21      0.00
    3   18   33     -3.57      0.00
    3   20   33     10.58      0.00
    3   22   33     11.12      0.00
    3   24   33     -5.57      0.00
    3   26   33    -10.61      0.00
    3   28   33      0.58      0.00
    4    5   33      6.55      0.00
    4    7   33     -4.49      0.00
    4    9   33      2.43      0.00
    4   11   33      0.56      0.00
    4   13   33      4.95      0.00
    4   15   33      5.65      0.00
    4   17   33     -0.63      0.00
    4   19   33    -11.34      0.00
    4   21   33      0.84      0.00
    4   23   33      0.52      0.00
    4   25   33     -9.87      0.00
    4   27   33     14.64      0.00
    0    5   33     18.15      0.00
    5    6   33     -6.55      0.00
    5    8   33     16.11      0.00
    5   10   33      0.27      0.00
    5   12   33    -10.97      0.00
    5   14   33     -1.70      0.00
    5   16   33      2.33      0.00
    5   18   33      0.23      0.00
    5   20   33      0.59      0.00
    5   22   33      1.97      0.00
    5   24   33     -6.69      0.00
    5   26   33      1.24      0.00
    6    7   33     -2.85      0.00
    6    9   33      6.09      0.00
    6   11   33     10.06      0.00
    6   13   33     -6.85      0.00
    6   15   33     -2.14      0.00
    6   17   33    -18.96      0.00
    6   19   33     -5.85      0.00
    6   21   33     -2.89      0.00
    6   23   33      6.63      0.00
    6   25   33      1.74      0.00
    6   27   33      6.19      0.00
    0    7   33      2.15      0.00
    7    8   33     -3.18      0.00
    7   10   33     -3.13      0.00
    7   12   33     -5.17      0.00
    7   14   33     -7.21      0.00
    7   16   33     -0.14      0.00
    7   18   33      4.25      0.00
    7   20   33      0.53      0.00
    7   22   33      9.41      0.00
    7   24   33    -12.16      0.00
    7   26   33      2.27      0.00
    8    9   33     -2.20      0.00
    8   11   33     -8.20      0.00
    8   13   33      9.91      0.00
    8   15   33      2.23      0.00
    8   17   33      3.85      0.00
    8   19   33      3.27      0.00
    8   21   33     -1.08      0.00
    8   23   33     -9.24      0.00
    8   25   33      2.54      0.00
    8   27   33    -10.98      0.00
    0    9   33      2.21      0.00
    9   10   33      3.77      0.00
    9   12   33     -0.56      0.00
    9   14   33     -3.16      0.00
    9   16   33     -6.89      0.00
    9   18   33     -8.94      0.00
    9   20   33      7.12      0.00
    9   22   33    -11.96      0.00
    9   24   33     -6.74      0.00
    9   26   33     -1.64      0.00
   10   11   33     -5.16      0.00
   10   13   33     -4.07      0.00
   10   15   33     -1.19      0.00
   10   17   33     -8.99      0.00
   10   19   33     -2.80      0.00
   10   21   33     -9.63      0.00
   10   23   33     11.81      0.00
   10   25   33     16.20      0.00
    0   11   33      9.71      0.00
   11   12   33      2.98      0.00
   11   14   33     -3.89      0.00
   11   16   33     -4.78      0.00
   11   18   33     -0.36      0.00
   11   20   33     -1.25      0.00
   11   22   33      7.08      0.00
   11   24   33      0.02      0.00
   11   26   33     19.39      0.00
   12   13   33    -12.08      0.00
   12   15   33    -10.22      0.00
   12   17   33      1.40      0.00
   12   19   33      4.63      0.00
   12   21   33     -1.94      0.00
   12   23   33     -8.15      0.00
   12   25   33     -7.52      0.00
    0   13   33      4.68      0.00
   13   14   33      7.00      0.00
   13   16   33      3.86      0.00
   13   18   33     -0.31      0.00
   13   20   33     -7.70      0.00
   13   22   33      8.40      0.00
   13   24   33      5.26      0.00
   14   15   33      5.90      0.00
   14   17   33      0.88      0.00
   14   19   33      3.29      0.00
   14   21   33      2.59      0.00
   14   23   33     -7.91      0.00
    0   15   33     -0.04      0.00
   15   16   33    -11.86      0.00
   15   18   33      6.61      0.00
   15   20   33      0.06      0.00
   15   22   33      2.11      0.00
   15   24   33    -14.17      0.00
   16   17   33      5.71      0.00
   16   19   33     -1.66      0.00
   16   21   33      2.61      0.00
   16   23   33     13.08      0.00
    0   17   33     19.12      0.00
   17   18   33      1.06      0.00
   17   20   33     -4.19      0.00
   17   22   33     -0.25      0.00
   18   19   33     -1.13      0.00
   18   21   33      5.12      0.00
    0   19   33      4.83      0.00
   19   20   33      2.73      0.00
    0   21   33      3.70      0.00
    0   23   33    -11.84      0.00
    0   25   33    -17.75      0.00
    0   27   33    -32.39      0.00
    0    0   34     23.02      0.00
    1    1   34     17.51      0.00
    1    3   34     19.35      0.00
    1    5   34     -0.85      0.00
    1    7   34     -8.61      0.00
    1    9   34     -1.01      0.00
    1   11   34     -3.99      0.00
    1   13   34      0.87      0.00
    1   15   34     -3.88      0.00
    1   17   34    -10.72      0.00
    1   19   34     -4.86      0.00
    1   21   34     -0.78      0.00
    1   23   34     -9.14      0.00
    1   25   34      6.97      0.00
    1   27   34     -1.46      0.00
    0    2   34      3.75      0.00
    2    2   34     -9.03      0.00
    2    4   34     20.00      0.00
    2    6   34      1.57      0.00
    2    8   34      0.68      0.00
    2   10   34     -2.06      0.00
    2   12   34     -4.39      0.00
    2   14   34     -2.65      0.00
    2   16   34     -3.30      0.00
    2   18   34     -4.58      0.00
    2   20   34     -5.28      0.00
    2   22   34     -0.19      0.00
    2   24   34      0.35      0.00
    2   26   34     13.56      0.00
    3    3   34      6.13      0.00
    3    5   34      0.22      0.00
    3    7   34     -1.82      0.00
    3    9   34     -5.24      0.00
    3   11   34     -3.80      0.00
    3   13   34     -5.42      0.00
    3   15   34     -4.15      0.00
    3   17   34      2.72      0.00
    3   19   34     -1.05      0.00
    3   21   34     -2.91      0.00
    3   23   34      5.03      0.00
    3   25   34     11.70      0.00
    0    4   34     17.96      0.00
    4    4   34     -5.21      0.00
    4    6   34    -17.07      0.00
    4    8   34     -1.87      0.00
    4   10   34      2.27      0.00
    4   12   34     -2.14      0.00
    4   14   34      6.05      0.00
    4   16   34      3.75      0.00
    4   18   34      3.79      0.00
    4   20   34     -8.22      0.00
    4   22   34      2.57      0.00
    4   24   34      2.49      0.00
    4   26   34    -11.38      0.00
    5    5   34      1.78      0.00
    5    7   34      2.49      0.00
    5    9   34      2.67      0.00
    5   11   34     -3.60      0.00
    5   13   34     -7.77      0.00
    5   15   34     -0.55      0.00
    5   17   34      3.54      0.00
    5   19   34     -4.27      0.00
    5   21   34      3.52      0.00
    5   23   34      8.45      0.00
    5   25   34    -14.70      0.00
    0    6   34     20.63      0.00
    6    6   34    -11.73      0.00
    6    8   34      3.96      0.00
    6   10   34     -0.92      0.00
    6   12   34      1.57      0.00
    6   14   34      0.32      0.00
    6   16   34     -0.75      0.00
    6   18   34      5.49      0.00
    6   20   34    -10.91      0.00
    6   22   34     -2.57      0.00
    6   24   34     -4.49      0.00
    6   26   34     -4.91      0.00
    7    7   34     11.44      0.00
    7    9   34     -4.31      0.00
    7   11   34      5.87      0.00
    7   13   34     -5.12      0.00
    7   15   34     -4.33      0.00
    7   17   34      1.08      0.00
    7   19   34      8.92      0.00
    7   21   34     -0.38      0.00
    7   23   34     -5.06      0.00
    7   25   34      2.89      0.00
    0    8   34      3.20      0.00
    8    8   34     -2.68      0.00
    8   10   34     -5.87      0.00
    8   12   34     -7.95      0.00
    8   14   34      6.97      0.00
    8   16   34    -12.12      0.00
    8   18   34      4.42      0.00
    8   20   34     -4.91      0.00
    8   22   34     -4.73      0.00
    8   24   34      1.67      0.00
    9    9   34      6.41      0.00
    9   11   34    -11.32      0.00
    9   13   34      9.02      0.00
    9   15   34      0.25      0.00
    9   17   34      5.06      0.00
    9   19   34      2.77      0.00
    9   21   34     -3.41      0.00
    9   23   34      2.73      0.00
    9   25   34      2.88      0.00
    0   10   34      7.27      0.00
   10   10   34     -1.51      0.00
   10   12   34     -1.66      0.00
   10   14   34     14.68      0.00
   10   16   34      8.59      0.00
   10   18   34      7.94      0.00
   10   20   34     15.62      0.00
   10   22   34      5.88      0.00
   10   24   34     -4.20      0.00
   11   11   34     -3.55      0.00
   11   13   34      0.81      0.00
   11   15   34     -5.11      0.00
   11   17   34      2.91      0.00
   11   19   34     -7.08      0.00
   11   21   34      5.98      0.00
   11   23   34     -1.42      0.00
    0   12   34     -1.37      0.00
   12   12   34    -11.20      0.00
   12   14   34     -1.76      0.00
   12   16   34      3.33      0.00
   12   18   34      5.56      0.00
   12   20   34      2.90      0.00
   12   22   34     -0.74      0.00
   12   24   34      8.68      0.00
   13   13   34     -5.31      0.00
   13   15   34      2.85      0.00
   13   17   34     -1.49      0.00
   13   19   34     -1.87      0.00
   13   21   34     -4.19      0.00
   13   23   34     -4.08      0.00
    0   14   34     10.48      0.00
   14   14   34    -12.12      0.00
   14   16   34     -4.88      0.00
   14   18   34     -7.90      0.00
   14   20   34     -4.07      0.00
   14   22   34      4.42      0.00
   15   15   34      7.36      0.00
   15   17   34     -3.55      0.00
   15   19   34     -3.08      0.00
   15   21   34      2.61      0.00
    0   16   34      1.60      0.00
   16   16   34      7.53      0.00
   16   18   34     -2.50      0.00
   16   20   34      9.47      0.00
   16   22   34     10.12      0.00
   17   17   34      2.08      0.00
   17   19   34     -4.07      0.00
   17   21   34     -3.51      0.00
    0   18   34      8.64      0.00
   18   18   34      3.61      0.00
   18   20   34     -4.05      0.00
   19   19   34    -17.61      0.00
    0   20   34     -3.41      0.00
    0   22   34      6.82      0.00
    0   24   34      6.23      0.00
   11   25   34     -9.69      0.00
    0   26   34      4.38      0.00
    3   27   34     -6.53      0.00
    0    1   35      0.36      0.00
    1    2   35    -20.22      0.00
    1    4   35     27.41      0.00
    1    6   35     -6.49      0.00
    1    8   35     -3.93      0.00
    1   10   35      0.35      0.00
    1   12   35      7.23      0.00
    1   14   35      0.01      0.00
    1   16   35     -2.14      0.00
    1   18   35      0.33      0.00
    1   20   35     -4.62      0.00
    1   22   35     -2.49      0.00
    1   24   35     -8.11      0.00
    2    3   35     -2.41      0.00
    2    5   35     -2.90      0.00
    2    7   35     -1.95      0.00
    2    9   35     -5.54      0.00
    2   11   35     -8.40      0.00
    2   13   35      0.86      0.00
    2   15   35     -6.58      0.00
    2   17   35      5.69      0.00
    2   19   35    -11.41      0.00
    2   21   35     -1.13      0.00
    2   23   35     -4.80      0.00
    2   25   35    -15.76      0.00
    0    3   35     25.35      0.00
    3    4   35      9.59      0.00
    3    6   35      5.44      0.00
    3    8   35      2.62      0.00
    3   10   35     -0.13      0.00
    3   12   35      1.11      0.00
    3   14   35     -3.28      0.00
    3   16   35     -4.36      0.00
    3   18   35      4.34      0.00
    3   20   35     -3.30      0.00
    3   22   35     -4.65      0.00
    3   24   35     -0.23      0.00
    4    5   35     -0.39      0.00
    4    7   35      6.96      0.00
    4    9   35      3.86      0.00
    4   11   35     -2.41      0.00
    4   13   35     10.54      0.00
    4   15   35     -0.05      0.00
    4   17   35     -1.61      0.00
    4   19   35      3.54      0.00
    4   21   35     -4.71      0.00
    4   23   35     -1.62      0.00
    4   25   35     -6.30      0.00
    0    5   35     11.27      0.00
    5    6   35    -14.53      0.00
    5    8   35      1.87      0.00
    5   10   35     -7.32      0.00
    5   12   35      3.29      0.00
    5   14   35     -3.84      0.00
    5   16   35      1.11      0.00
    5   18   35      8.60      0.00
    5   20   35      5.23      0.00
    5   22   35    -14.06      0.00
    5   24   35      6.45      0.00
    6    7   35     10.31      0.00
    6    9   35     -3.94      0.00
    6   11   35      3.00      0.00
    6   13   35      4.16      0.00
    6   15   35     -4.22      0.00
    6   17   35     -5.16      0.00
    6   19   35      5.75      0.00
    6   21   35     -3.09      0.00
    6   23   35    -11.07      0.00
    6   25   35      4.05      0.00
    0    7   35     11.93      0.00
    7    8   35     -8.03      0.00
    7   10   35      9.81      0.00
    7   12   35      1.80      0.00
    7   14   35      0.41      0.00
    7   16   35     -5.06      0.00
    7   18   35      3.62      0.00
    7   20   35     -5.52      0.00
    7   22   35     11.66      0.00
    7   24   35      0.10      0.00
    8    9   35      2.93      0.00
    8   11   35      7.32      0.00
    8   13   35      3.21      0.00
    8   15   35      7.82      0.00
    8   17   35      2.48      0.00
    8   19   35      0.67      0.00
    8   21   35      0.89      0.00
    8   23   35     10.16      0.00
    0    9   35      9.42      0.00
    9   10   35      5.35      0.00
    9   12   35      7.97      0.00
    9   14   35      8.11      0.00
    9   16   35     -0.58      0.00
    9   18   35     -6.10      0.00
    9   20   35      5.83      0.00
    9   22   35      2.48      0.00
    9   24   35     -1.33      0.00
   10   11   35     -7.72      0.00
   10   13   35     -1.48      0.00
   10   15   35     -6.69      0.00
   10   17   35      2.79      0.00
   10   19   35     -2.08      0.00
   10   21   35     -5.28      0.00
   10   23   35    -14.31      0.00
    0   11   35      6.06      0.00
   11   12   35     -7.51      0.00
   11   14   35     -5.42      0.00
   11   16   35     -1.53      0.00
   11   18   35      0.41      0.00
   11   20   35     -8.82      0.00
   11   22   35      0.38      0.00
   12   13   35     -2.31      0.00
   12   15   35     -3.33      0.00
   12   17   35     10.73      0.00
   12   19   35     -4.65      0.00
   12   21   35     -5.29      0.00
    0   13   35     -8.02      0.00
   13   14   35    -11.54      0.00
   13   16   35      2.18      0.00
   13   18   35      6.77      0.00
   13   20   35      2.35      0.00
   13   22   35      0.11      0.00
   14   15   35      5.26      0.00
   14   17   35      2.90      0.00
   14   19   35      7.06      0.00
   14   21   35      1.51      0.00
    0   15   35      7.36      0.00
   15   16   35      3.62      0.00
   15   18   35      1.66      0.00
   15   20   35     -0.88      0.00
   16   17   35      4.56      0.00
   16   19   35     -8.12      0.00
    0   17   35      3.26      0.00
   17   18   35     -4.05      0.00
   18   19   35      8.49      0.00
    0   19   35      8.07      0.00
    0   21   35      4.51      0.00
    0   23   35      3.37      0.00
    0   25   35     35.47      0.00
    0    0   36     26.56      0.00
    1    1   36     -3.91      0.00
    1    3   36      2.48      0.00
    1    5   36      8.60      0.00
    1    7   36      2.44      0.00
    1    9   36     -1.14      0.00
    1   11   36     13.96      0.00
    1   13   36      1.91      0.00
    1   15   36     -2.49      0.00
    1   17   36     -0.45      0.00
    1   19   36      3.16      0.00
    1   21   36      0.74      0.00
    1   23   36     -4.22      0.00
    0    2   36     -3.15      0.00
    2    2   36    -32.73      0.00
    2    4   36     -6.76      0.00
    2    6   36     -7.19      0.00
    2    8   36      8.21      0.00
    2   10   36     -0.06      0.00
    2   12   36     -0.72      0.00
    2   14   36     -1.45      0.00
    2   16   36     -4.70      0.00
    2   18   36      6.64      0.00
    2   20   36     -0.13      0.00
    2   22   36      5.58      0.00
    2   24   36      5.88      0.00
    3    3   36     -8.11      0.00
    3    5   36     -4.62      0.00
    3    7   36      3.96      0.00
    3    9   36     -1.88      0.00
    3   11   36      5.73      0.00
    3   13   36      6.26      0.00
    3   15   36      5.17      0.00
    3   17   36     -5.43      0.00
    3   19   36     11.04      0.00
    3   21   36     -4.49      0.00
    3   23   36      0.28      0.00
    0    4   36     27.10      0.00
    4    4   36     -5.85      0.00
    4    6   36    -14.77      0.00
    4    8   36      7.13      0.00
    4   10   36     11.05      0.00
    4   12   36      0.05      0.00
    4   14   36      2.18      0.00
    4   16   36     -3.00      0.00
    4   18   36     -5.10      0.00
    4   20   36     -4.22      0.00
    4   22   36      4.00      0.00
    4   24   36      7.71      0.00
    5    5   36     -2.85      0.00
    5    7   36     -7.86      0.00
    5    9   36      2.40      0.00
    5   11   36     -0.98      0.00
    5   13   36     -3.20      0.00
    5   15   36      1.70      0.00
    5   17   36     -2.19      0.00
    5   19   36     -5.10      0.00
    5   21   36      1.40      0.00
    5   23   36     -0.18      0.00
    0    6   36     -1.15      0.00
    6    6   36     -0.09      0.00
    6    8   36     -5.70      0.00
    6   10   36     -7.95      0.00
    6   12   36    -10.24      0.00
    6   14   36    -10.23      0.00
    6   16   36      2.08      0.00
    6   18   36     -1.58      0.00
    6   20   36     -1.39      0.00
    6   22   36      3.45      0.00
    7    7   36     -8.14      0.00
    7    9   36    -18.86      0.00
    7   11   36     10.19      0.00
    7   13   36     -1.72      0.00
    7   15   36      4.18      0.00
    7   17   36      4.26      0.00
    7   19   36      6.11      0.00
    7   21   36      1.20      0.00
    7   23   36     16.62      0.00
    0    8   36      8.50      0.00
    8    8   36     -8.72      0.00
    8   10   36     -4.72      0.00
    8   12   36      6.40      0.00
    8   14   36     -2.83      0.00
    8   16   36      1.19      0.00
    8   18   36     -3.52      0.00
    8   20   36      6.29      0.00
    8   22   36      8.29      0.00
    9    9   36      6.99      0.00
    9   11   36     -6.72      0.00
    9   13   36    -10.32      0.00
    9   15   36      3.95      0.00
    9   17   36      2.51      0.00
    9   19   36      1.59      0.00
    9   21   36      0.31      0.00
    0   10   36     -0.64      0.00
   10   10   36     -4.23      0.00
   10   12   36      1.51      0.00
   10   14   36     -9.74      0.00
   10   16   36      2.63      0.00
   10   18   36     -8.41      0.00
   10   20   36      3.30      0.00
   10   22   36     -3.23      0.00
   11   11   36      0.48      0.00
   11   13   36     -2.98      0.00
   11   15   36      4.52      0.00
   11   17   36     -4.21      0.00
   11   19   36      4.04      0.00
   11   21   36      1.60      0.00
    0   12   36     10.83      0.00
   12   12   36    -13.42      0.00
   12   14   36      3.82      0.00
   12   16   36      4.18      0.00
   12   18   36      8.75      0.00
   12   20   36      1.07      0.00
   13   13   36     10.66      0.00
   13   15   36     -4.28      0.00
   13   17   36     -2.33      0.00
   13   19   36      4.55      0.00
   13   21   36      5.48      0.00
    0   14   36      8.36      0.00
   14   14   36     -3.07      0.00
   14   16   36      5.65      0.00
   14   18   36      1.51      0.00
   14   20   36    -17.28      0.00
   15   15   36     -0.47      0.00
   15   17   36      2.61      0.00
   15   19   36      2.16      0.00
    0   16   36     -8.97      0.00
   16   16   36     -0.38      0.00
   16   18   36      4.70      0.00
   17   17   36     17.07      0.00
    0   18   36     -0.99      0.00
    0   20   36      0.22      0.00
    0   22   36     -5.62      0.00
    0   24   36    -12.61      0.00
    0    1   37     14.17      0.00
    1    2   37     -9.41      0.00
    1    4   37      7.41      0.00
    1    6   37    -12.08      0.00
    1    8   37      3.36      0.00
    1   10   37     -8.71      0.00
    1   12   37      2.93      0.00
    1   14   37      6.19      0.00
    1   16   37     -2.89      0.00
    1   18   37     -2.45      0.00
    1   20   37     -3.98      0.00
    1   22   37      0.88      0.00
    2    3   37     -4.25      0.00
    2    5   37     -8.74      0.00
    2    7   37     -4.86      0.00
    2    9   37     -3.07      0.00
    2   11   37      4.48      0.00
    2   13   37     -2.28      0.00
    2   15   37      6.28      0.00
    2   17   37      8.11      0.00
    2   19   37     -8.40      0.00
    2   21   37     -3.24      0.00
    0    3   37      5.03      0.00
    3    4   37     12.55      0.00
    3    6   37     -4.12      0.00
    3    8   37     -5.63      0.00
    3   10   37      0.57      0.00
    3   12   37     -0.27      0.00
    3   14   37      0.51      0.00
    3   16   37     -4.30      0.00
    3   18   37     -5.54      0.00
    3   20   37     -2.96      0.00
    3   22   37      5.82      0.00
    4    5   37     -8.10      0.00
    4    7   37     -8.70      0.00
    4    9   37     -3.13      0.00
    4   11   37      7.39      0.00
    4   13   37     -4.03      0.00
    4   15   37      4.45      0.00
    4   17   37     -2.43      0.00
    4   19   37      2.72      0.00
    4   21   37     -0.70      0.00
    0    5   37      5.36      0.00
    5    6   37    -16.08      0.00
    5    8   37     -1.19      0.00
    5   10   37      7.02      0.00
    5   12   37     -0.97      0.00
    5   14   37     -4.63      0.00
    5   16   37     -3.88      0.00
    5   18   37     -1.02      0.00
    5   20   37     -5.13      0.00
    5   22   37     14.85      0.00
    6    7   37      4.31      0.00
    6    9   37     -4.77      0.00
    6   11   37      1.19      0.00
    6   13   37      8.50      0.00
    6   15   37     -4.08      0.00
    6   17   37      8.98      0.00
    6   19   37     -4.83      0.00
    6   21   37      4.85      0.00
    0    7   37      0.12      0.00
    7    8   37     -8.87      0.00
    7   10   37     -3.36      0.00
    7   12   37      4.71      0.00
    7   14   37      3.65      0.00
    7   16   37     -1.54      0.00
    7   18   37      1.19      0.00
    7   20   37      1.51      0.00
    7   22   37    -19.92      0.00
    8    9   37     -3.97      0.00
    8   11   37      6.90      0.00
    8   13   37      3.23      0.00
    8   15   37     -0.48      0.00
    8   17   37      4.27      0.00
    8   19   37      5.86      0.00
    8   21   37     -1.48      0.00
    0    9   37      1.95      0.00
    9   10   37     -8.64      0.00
    9   12   37     -7.87      0.00
    9   14   37     -3.49      0.00
    9   16   37      5.29      0.00
    9   18   37      1.08      0.00
    9   20   37     -1.86      0.00
   10   11   37      2.35      0.00
   10   13   37     -2.44      0.00
   10   15   37      6.64      0.00
   10   17   37      3.51      0.00
   10   19   37     -2.78      0.00
    0   11   37     -0.77      0.00
   11   12   37     -1.05      0.00
   11   14   37     10.25      0.00
   11   16   37      2.27      0.00
   11   18   37     -3.75      0.00
   11   20   37     13.41      0.00
   12   13   37      1.52      0.00
   12   15   37     11.16      0.00
   12   17   37     -4.09      0.00
   12   19   37      2.85      0.00
    0   13   37     -7.33      0.00
   13   14   37     -5.54      0.00
   13   16   37     -7.72      0.00
   13   18   37      7.49      0.00
   14   15   37     -3.37      0.00
   14   17   37     -8.02      0.00
    0   15   37      3.34      0.00
   15   16   37      3.45      0.00
    0   17   37    -12.57      0.00
    0   19   37     11.08      0.00
    0   21   37      1.59      0.00
    0   23   37      8.89      0.00
    0    0   38     -7.62      0.00
    1    1   38      6.66      0.00
    1    3   38     -1.63      0.00
    1    5   38     12.31      0.00
    1    7   38      7.91      0.00
    1    9   38     -5.74      0.00
    1   11   38      6.53      0.00
    1   13   38      4.77      0.00
    1   15   38      2.87      0.00
    1   17   38      0.91      0.00
    1   19   38     -0.75      0.00
    1   21   38     -3.40      0.00
    0    2   38    -13.27      0.00
    2    2   38    -16.48      0.00
    2    4   38      6.10      0.00
    2    6   38     -6.57      0.00
    2    8   38     -5.81      0.00
    2   10   38     -3.17      0.00
    2   12   38      7.30      0.00
    2   14   38      2.60      0.00
    2   16   38      3.31      0.00
    2   18   38     -6.54      0.00
    2   20   38     -6.87      0.00
    3    3   38      2.48      0.00
    3    5   38      7.60      0.00
    3    7   38      1.12      0.00
    3    9   38     -4.00      0.00
    3   11   38     -0.88      0.00
    3   13   38     -8.68      0.00
    3   15   38      1.55      0.00
    3   17   38    -10.28      0.00
    3   19   38     -4.55      0.00
    3   21   38      9.26      0.00
    0    4   38    -12.25      0.00
    4    4   38     39.41      0.00
    4    6   38      0.23      0.00
    4    8   38     16.44      0.00
    4   10   38     -2.84      0.00
    4   12   38     -4.85      0.00
    4   14   38     -1.29      0.00
    4   16   38      3.83      0.00
    4   18   38    -10.85      0.00
    4   20   38      2.46      0.00
    5    5   38      1.47      0.00
    5    7   38     -0.03      0.00
    5    9   38     -1.97      0.00
    5   11   38      5.28      0.00
    5   13   38      1.76      0.00
    5   15   38      3.81      0.00
    5   17   38     -1.66      0.00
    5   19   38     -5.35      0.00
    0    6   38     -5.09      0.00
    6    6   38     -4.26      0.00
    6    8   38      9.61      0.00
    6   10   38      5.00      0.00
    6   12   38      1.43      0.00
    6   14   38      1.18      0.00
    6   16   38     -0.42      0.00
    6   18   38    -11.94      0.00
    6   20   38     -7.46      0.00
    7    7   38      1.13      0.00
    7    9   38     -1.26      0.00
    7   11   38     -2.39      0.00
    7   13   38      3.16      0.00
    7   15   38     -5.03      0.00
    7   17   38      9.79      0.00
    7   19   38     -5.91      0.00
    0    8   38     -7.77      0.00
    8    8   38     24.58      0.00
    8   10   38     -1.31      0.00
    8   12   38     -3.97      0.00
    8   14   38      9.79      0.00
    8   16   38     -6.31      0.00
    8   18   38      4.55      0.00
    9    9   38     10.73      0.00
    9   11   38    -11.71      0.00
    9   13   38     -2.37      0.00
    9   15   38      4.14      0.00
    9   17   38      0.27      0.00
    9   19   38     13.50      0.00
    0   10   38     -2.69      0.00
   10   10   38     -1.99      0.00
   10   12   38     -2.84      0.00
   10   14   38     -6.57      0.00
   10   16   38     -5.87      0.00
   10   18   38      7.87      0.00
   11   11   38      4.56      0.00
   11   13   38     12.38      0.00
   11   15   38     -1.60      0.00
   11   17   38      8.62      0.00
    0   12   38     10.26      0.00
   12   12   38     -7.23      0.00
   12   14   38      4.13      0.00
   12   16   38      4.31      0.00
   13   13   38     -0.33      0.00
   13   15   38      3.53      0.00
    0   14   38     -5.45      0.00
   14   14   38     -7.87      0.00
   15   15   38     -4.89      0.00
    0   16   38     13.46      0.00
   13   17   38     -5.44      0.00
    0   18   38     -5.19      0.00
    0   20   38      1.32      0.00
    0    1   39     -2.69      0.00
    1    2   39     -4.26      0.00
    1    4   39      2.53      0.00
    1    6   39     10.97      0.00
    1    8   39    -16.01      0.00
    1   10   39     -3.51      0.00
    1   12   39     -1.64      0.00
    1   14   39     -6.59      0.00
    1   16   39     -2.09      0.00
    1   18   39      5.49      0.00
    2    3   39     -6.22      0.00
    2    5   39    -13.40      0.00
    2    7   39     -0.17      0.00
    2    9   39     -4.05      0.00
    2   11   39      1.13      0.00
    2   13   39     -7.12      0.00
    2   15   39     -2.62      0.00
    2   17   39     -6.99      0.00
    2   19   39     -0.76      0.00
    0    3   39     -6.00      0.00
    3    4   39     -9.33      0.00
    3    6   39    -10.23      0.00
    3    8   39      2.31      0.00
    3   10   39     -8.60      0.00
    3   12   39     10.13      0.00
    3   14   39     -5.19      0.00
    3   16   39     -0.35      0.00
    3   18   39      9.27      0.00
    4    5   39      7.16      0.00
    4    7   39      3.04      0.00
    4    9   39     -9.24      0.00
    4   11   39     -1.84      0.00
    4   13   39      3.31      0.00
    4   15   39      2.99      0.00
    4   17   39     -3.14      0.00
    4   19   39    -14.72      0.00
    0    5   39      6.83      0.00
    5    6   39      0.21      0.00
    5    8   39      9.90      0.00
    5   10   39    -11.24      0.00
    5   12   39      8.82      0.00
    5   14   39      3.30      0.00
    5   16   39      2.37      0.00
    5   18   39    -14.26      0.00
    6    7   39    -13.29      0.00
    6    9   39     -2.13      0.00
    6   11   39      2.70      0.00
    6   13   39      5.03      0.00
    6   15   39      6.81      0.00
    6   17   39     -7.59      0.00
    0    7   39      6.78      0.00
    7    8   39     -9.78      0.00
    7   10   39     -9.56      0.00
    7   12   39     13.51      0.00
    7   14   39     -1.69      0.00
    7   16   39      5.48      0.00
    7   18   39      1.40      0.00
    8    9   39     -3.92      0.00
    8   11   39      7.45      0.00
    8   13   39     10.28      0.00
    8   15   39     11.13      0.00
    8   17   39      1.17      0.00
    0    9   39     10.32      0.00
    9   10   39     -4.97      0.00
    9   12   39      3.49      0.00
    9   14   39      2.32      0.00
    9   16   39      1.99      0.00
   10   11   39     -3.39      0.00
   10   13   39     -8.92      0.00
   10   15   39      5.24      0.00
    0   11   39      8.07      0.00
   11   12   39      2.21      0.00
   11   14   39     -1.56      0.00
   11   16   39     -3.79      0.00
   12   13   39      0.55      0.00
   12   15   39     -7.14      0.00
    0   13   39      9.10      0.00
   13   14   39     13.59      0.00
    0   15   39      8.85      0.00
    0   17   39    -11.23      0.00
   10   17   39     14.02      0.00
    0   19   39      1.95      0.00
    0    0   40     -1.51      0.00
    1    1   40    -13.47      0.00
    1    3   40      6.55      0.00
    1    5   40    -12.10      0.00
    1    7   40     -1.66      0.00
    1    9   40      1.27      0.00
    1   11   40     -6.66      0.00
    1   13   40     -2.82      0.00
    1   15   40     -3.26      0.00
    0    2   40      7.80      0.00
    2    2   40    -13.51      0.00
    2    4   40     -4.42      0.00
    2    6   40    -18.77      0.00
    2    8   40     -8.55      0.00
    2   10   40      4.93      0.00
    2   12   40      3.71      0.00
    2   14   40      2.21      0.00
    2   16   40     13.09      0.00
    3    3   40    -11.74      0.00
    3    5   40     -3.18      0.00
    3    7   40     10.34      0.00
    3    9   40     -2.19      0.00
    3   11   40     -7.36      0.00
    3   13   40     -3.56      0.00
    3   15   40     -4.56      0.00
    3   17   40     -0.18      0.00
    0    4   40     -2.93      0.00
    4    4   40     10.46      0.00
    4    6   40     -7.21      0.00
    4    8   40      4.71      0.00
    4   10   40      6.09      0.00
    4   12   40      4.26      0.00
    4   14   40     -5.30      0.00
    4   16   40    -11.85      0.00
    5    5   40     -1.44      0.00
    5    7   40     16.18      0.00
    5    9   40     -6.10      0.00
    5   11   40     -4.18      0.00
    5   13   40     -8.93      0.00
    5   15   40     -3.64      0.00
    0    6   40     -7.47      0.00
    6    6   40     -1.89      0.00
    6    8   40    -12.55      0.00
    6   10   40     -3.32      0.00
    6   12   40      0.11      0.00
    6   14   40     -2.05      0.00
    6   16   40     11.17      0.00
    7    7   40      0.54      0.00
    7    9   40      0.54      0.00
    7   11   40      6.96      0.00
    7   13   40     -6.36      0.00
    7   15   40     -3.32      0.00
    0    8   40     -4.01      0.00
    8    8   40     14.49      0.00
    8   10   40     -0.77      0.00
    8   12   40      7.31      0.00
    8   14   40      1.97      0.00
    9    9   40    -18.39      0.00
    9   11   40     -2.38      0.00
    9   13   40     -2.87      0.00
    0   10   40     14.17      0.00
   10   10   40     17.72      0.00
   10   12   40     -1.97      0.00
   11   11   40     17.02      0.00
   11   13   40      3.54      0.00
    0   12   40    -11.16      0.00
   12   12   40    -10.35      0.00
    0   14   40    -11.24      0.00
    0   16   40     10.36      0.00
    1   17   40      0.75      0.00
    0    1   41      5.68      0.00
    1    2   41     -5.75      0.00
    1    4   41      4.46      0.00
    1    6   41     -2.98      0.00
    1    8   41     -1.25      0.00
    1   10   41      6.94      0.00
    1   12   41     -1.57      0.00
    1   14   41     -0.29      0.00
    2    3   41      4.68      0.00
    2    5   41     -8.72      0.00
    2    7   41     -7.63      0.00
    2    9   41     -3.39      0.00
    2   11   41      8.78      0.00
    2   13   41      4.56      0.00
    0    3   41      6.09      0.00
    3    4   41     -2.60      0.00
    3    6   41     -3.00      0.00
    3    8   41      8.58      0.00
    3   10   41    -11.66      0.00
    3   12   41     -1.76      0.00
    3   14   41      6.12      0.00
    4    5   41      3.89      0.00
    4    7   41      1.24      0.00
    4    9   41      6.90      0.00
    4   11   41      2.86      0.00
    4   13   41    -19.78      0.00
    0    5   41      8.77      0.00
    5    6   41     -7.07      0.00
    5    8   41    -12.09      0.00
    5   10   41     -8.95      0.00
    5   12   41      0.99      0.00
    6    7   41    -15.67      0.00
    6    9   41     -6.17      0.00
    6   11   41      0.54      0.00
    6   13   41      7.61      0.00
    0    7   41     11.72      0.00
    7    8   41      0.37      0.00
    7   10   41      4.81      0.00
    7   12   41     10.35      0.00
    8    9   41      6.47      0.00
    8   11   41     -2.36      0.00
    0    9   41      2.70      0.00
    9   10   41     -0.31      0.00
    0   11   41      3.12      0.00
   10   11   41      3.63      0.00
    0   13   41     -2.67      0.00
    0    0   42     -8.31      0.00
    1    1   42      4.01      0.00
    1    3   42      1.96      0.00
    1    5   42     -9.47      0.00
    1    7   42      5.68      0.00
    1    9   42    -10.81      0.00
    0    2   42     -3.94      0.00
    2    2   42     -0.81      0.00
    2    4   42      0.53      0.00
    2    6   42      6.69      0.00
    2    8   42      3.26      0.00
    2   10   42     -2.02      0.00
    3    3   42    -13.23      0.00
    3    5   42      6.35      0.00
    3    7   42     -7.38      0.00
    3    9   42     -5.57      0.00
    0    4   42     -6.19      0.00
    4    4   42      6.82      0.00
    4    6   42    -12.33      0.00
    4    8   42      8.07      0.00
    4   10   42     -6.67      0.00
    5    5   42     14.88      0.00
    5    7   42     -6.91      0.00
    5    9   42      0.28      0.00
    0    6   42     15.67      0.00
    6    6   42      6.26      0.00
    6    8   42      2.51      0.00
    6   10   42     -5.11      0.00
    7    7   42      5.24      0.00
    0    8   42      7.01      0.00
    8    8   42      5.67      0.00
    0   10   42     11.41      0.00
    1   11   42     13.21      0.00
    3   11   42      4.68      0.00
    0    1   43      9.50      0.00
    1    2   43     -9.17      0.00
    1    4   43      3.29      0.00
    2    3   43      1.58      0.00
    2    5   43     14.69      0.00
    0    3   43    -22.10      0.00
    3    4   43      3.15      0.00
    4    5   43    -19.00      0.00
    0    5   43      9.95      0.00
    1    6   43     -4.97      0.00
    2    7   43     29.45      0.00
   25   25   26     11.43      0.00
   24   26   26     -4.30      0.00
   26   26   26    -14.59      0.00
   24   25   27     14.02      0.00
   23   26   27      0.44      0.00
   25   26   27      5.80      0.00
   22   27   27     24.60      0.00
   24   27   27     10.27      0.00
   26   27   27     -5.28      0.00
   24   24   28    -17.85      0.00
   23   25   28    -16.95      0.00
   25   25   28      1.17      0.00
   22   26   28      2.28      0.00
   24   26   28      5.15      0.00
   26   26   28      3.13      0.00
   21   27   28      4.76      0.00
   23   27   28      0.10      0.00
   25   27   28     -8.16      0.00
   27   27   28      1.29      0.00
   20   28   28     26.58      0.00
   22   28   28      7.42      0.00
   24   28   28     18.51      0.00
   26   28   28      8.59      0.00
   28   28   28    -17.02      0.00
   23   24   29     14.76      0.00
   22   25   29     -1.00      0.00
   24   25   29     10.90      0.00
   21   26   29     -3.69      0.00
   23   26   29     12.05      0.00
   25   26   29     -8.88      0.00
   20   27   29      2.36      0.00
   22   27   29    -10.54      0.00
   24   27   29     -7.31      0.00
   26   27   29     -4.21      0.00
   17   28   29      8.53      0.00
   19   28   29      6.27      0.00
   21   28   29      0.97      0.00
   23   28   29    -10.62      0.00
   25   28   29     -8.18      0.00
   27   28   29      3.95      0.00
   16   29   29    -15.09      0.00
   18   29   29     16.50      0.00
   20   29   29    -13.88      0.00
   22   29   29     10.99      0.00
   24   29   29      4.32      0.00
   26   29   29     -4.59      0.00
   28   29   29      6.43      0.00
   23   23   30     10.18      0.00
   22   24   30     -8.45      0.00
   24   24   30      4.50      0.00
   21   25   30      5.05      0.00
   23   25   30     -2.63      0.00
   25   25   30     -8.80      0.00
   20   26   30     -4.00      0.00
   22   26   30      6.15      0.00
   24   26   30     -9.27      0.00
   26   26   30     -6.00      0.00
   17   27   30     -2.42      0.00
   19   27   30    -11.05      0.00
   21   27   30     -4.37      0.00
   23   27   30      6.51      0.00
   25   27   30     -2.84      0.00
   27   27   30      8.00      0.00
   16   28   30      2.70      0.00
   18   28   30     -1.28      0.00
   20   28   30     12.13      0.00
   22   28   30     -2.18      0.00
   24   28   30      0.50      0.00
   26   28   30     12.16      0.00
   28   28   30     -5.57      0.00
   13   29   30     -3.46      0.00
   15   29   30      2.69      0.00
   17   29   30    -12.44      0.00
   19   29   30     -3.96      0.00
   21   29   30     -9.93      0.00
   23   29   30     -2.20      0.00
   25   29   30      4.48      0.00
   27   29   30     -6.05      0.00
   29   29   30     -4.60      0.00
   10   30   30    -24.02      0.00
   12   30   30     12.58      0.00
   14   30   30    -31.37      0.00
   16   30   30     17.04      0.00
   18   30   30      3.06      0.00
   20   30   30     18.78      0.00
   22   30   30      5.97      0.00
   24   30   30     -9.65      0.00
   26   30   30      3.35      0.00
   28   30   30    -10.63      0.00
   22   23   31     -6.25      0.00
   21   24   31     -1.83      0.00
   23   24   31      0.49      0.00
   18   25   31     14.24      0.00
   20   25   31     -4.50      0.00
   22   25   31     -1.95      0.00
   24   25   31      8.69      0.00
   17   26   31    -16.39      0.00
   19   26   31      1.57      0.00
   21   26   31      3.05      0.00
   23   26   31      1.44      0.00
   25   26   31      4.86      0.00
   16   27   31    -10.32      0.00
   18   27   31     -4.95      0.00
   20   27   31      3.86      0.00
   22   27   31     -5.28      0.00
   24   27   31      6.41      0.00
   26   27   31      2.72      0.00
   13   28   31     15.73      0.00
   15   28   31     -9.56      0.00
   17   28   31     -0.41      0.00
   19   28   31      0.87      0.00
   21   28   31     -0.62      0.00
   23   28   31      0.53      0.00
   25   28   31      4.35      0.00
   27   28   31     -9.06      0.00
   10   29   31     -2.88      0.00
   12   29   31     19.52      0.00
   14   29   31     -7.33      0.00
   16   29   31     -8.40      0.00
   18   29   31      3.94      0.00
   20   29   31    -10.52      0.00
   22   29   31      9.29      0.00
   24   29   31      3.18      0.00
   26   29   31     -5.80      0.00
    7   30   31     -4.20      0.00
    9   30   31     -4.22      0.00
   11   30   31     -3.32      0.00
   13   30   31     11.12      0.00
   15   30   31     -2.49      0.00
   17   30   31      3.07      0.00
   19   30   31      0.80      0.00
   21   30   31     -0.46      0.00
   23   30   31     -6.49      0.00
   25   30   31     -3.81      0.00
    0   31   31     -9.62      0.00
    2   31   31     10.44      0.00
    4   31   31     31.06      0.00
    6   31   31      2.89      0.00
    8   31   31     24.08      0.00
   10   31   31    -12.87      0.00
   12   31   31      0.93      0.00
   14   31   31      7.72      0.00
   16   31   31     -2.09      0.00
   18   31   31     -7.14      0.00
   20   31   31      5.78      0.00
   22   31   31      3.19      0.00
   24   31   31      9.01      0.00
   20   22   32    -14.53      0.00
   22   22   32     11.73      0.00
   19   23   32     -0.45      0.00
   21   23   32     -4.32      0.00
   23   23   32      4.92      0.00
   18   24   32     -0.87      0.00
   20   24   32     -0.49      0.00
   22   24   32     -8.63      0.00
   24   24   32     -4.02      0.00
   17   25   32      4.42      0.00
   19   25   32      6.97      0.00
   21   25   32      3.39      0.00
   23   25   32      5.06      0.00
   25   25   32      1.98      0.00
   16   26   32      7.83      0.00
   18   26   32     -7.52      0.00
   20   26   32     -0.82      0.00
   22   26   32      1.02      0.00
   24   26   32     -7.62      0.00
   26   26   32      2.04      0.00
   13   27   32     -1.14      0.00
   15   27   32     -5.55      0.00
   17   27   32     10.15      0.00
   19   27   32      5.19      0.00
   21   27   32      5.74      0.00
   23   27   32      8.30      0.00
   25   27   32     -1.97      0.00
   27   27   32     -1.01      0.00
   10   28   32    -16.80      0.00
   12   28   32      3.74      0.00
   14   28   32      5.05      0.00
   16   28   32     -3.40      0.00
   18   28   32     -4.47      0.00
   20   28   32    -15.74      0.00
   22   28   32     -4.85      0.00
   24   28   32      2.11      0.00
   26   28   32      0.42      0.00
    7   29   32     14.82      0.00
    9   29   32     13.10      0.00
   11   29   32     -6.12      0.00
   13   29   32     -7.43      0.00
   15   29   32      8.29      0.00
   17   29   32      4.50      0.00
   19   29   32      5.44      0.00
   21   29   32      6.54      0.00
   23   29   32      6.43      0.00
   25   29   32      6.62      0.00
    0   30   32     44.75      0.00
    2   30   32    -26.12      0.00
    4   30   32      1.78      0.00
    6   30   32     10.20      0.00
    8   30   32    -27.50      0.00
   10   30   32     19.89      0.00
   12   30   32      6.86      0.00
   14   30   32     -6.37      0.00
   16   30   32     -6.83      0.00
   18   30   32      6.59      0.00
   20   30   32     -1.59      0.00
   22   30   32     -1.64      0.00
   24   30   32     -3.33      0.00
    1   31   32    -11.83      0.00
    3   31   32     13.78      0.00
    5   31   32     -5.99      0.00
    7   31   32     -1.01      0.00
    9   31   32      1.42      0.00
   11   31   32      8.80      0.00
   13   31   32     -8.73      0.00
   15   31   32      4.32      0.00
   17   31   32      3.25      0.00
   19   31   32     -3.22      0.00
   21   31   32      2.12      0.00
   23   31   32     -4.76      0.00
    0   32   32    -34.92      0.00
    2   32   32     -5.30      0.00
    4   32   32     -0.79      0.00
    6   32   32      9.04      0.00
    8   32   32    -16.40      0.00
   10   32   32     -2.73      0.00
   12   32   32     -2.52      0.00
   14   32   32     11.60      0.00
   16   32   32    -15.40      0.00
   18   32   32      1.15      0.00
   20   32   32     -3.88      0.00
   22   32   32      2.87      0.00
   20   21   33      8.68      0.00
   19   22   33      9.76      0.00
   21   22   33      1.34      0.00
   18   23   33     -0.26      0.00
   20   23   33      3.96      0.00
   22   23   33      2.26      0.00
   17   24   33      0.95      0.00
   19   24   33     -6.96      0.00
   21   24   33     -3.10      0.00
   23   24   33      5.00      0.00
   14   25   33     14.98      0.00
   16   25   33     -6.54      0.00
   18   25   33     -1.20      0.00
   20   25   33     -3.76      0.00
   22   25   33     -1.03      0.00
   24   25   33      3.78      0.00
   13   26   33     13.43      0.00
   15   26   33     -1.69      0.00
   17   26   33      4.37      0.00
   19   26   33      1.09      0.00
   21   26   33      5.82      0.00
   23   26   33     -2.74      0.00
   25   26   33     -4.08      0.00
   10   27   33    -16.51      0.00
   12   27   33      4.81      0.00
   14   27   33      8.33      0.00
   16   27   33     -2.66      0.00
   18   27   33      1.72      0.00
   20   27   33      7.40      0.00
   22   27   33     -3.39      0.00
   24   27   33     -7.36      0.00
   26   27   33      1.89      0.00
    5   28   33      0.65      0.00
    7   28   33      7.39      0.00
    9   28   33     -5.75      0.00
   11   28   33     23.59      0.00
   13   28   33     -1.77      0.00
   15   28   33     -4.29      0.00
   17   28   33     -3.13      0.00
   19   28   33     -2.92      0.00
   21   28   33      1.65      0.00
   23   28   33     -4.48      0.00
   25   28   33     -6.49      0.00
    0   29   33     -1.47      0.00
    2   29   33      5.92      0.00
    4   29   33     14.64      0.00
    6   29   33     -7.61      0.00
    8   29   33     -0.97      0.00
   10   29   33      4.83      0.00
   12   29   33    -14.40      0.00
   14   29   33      6.18      0.00
   16   29   33      3.71      0.00
   18   29   33     -1.97      0.00
   20   29   33     -1.07      0.00
   22   29   33     10.74      0.00
   24   29   33     -7.38      0.00
    1   30   33     -6.12      0.00
    3   30   33     -3.13      0.00
    5   30   33     -1.10      0.00
    7   30   33     -3.94      0.00
    9   30   33      2.67      0.00
   11   30   33    -10.22      0.00
   13   30   33     -3.50      0.00
   15   30   33      6.33      0.00
   17   30   33    -10.14      0.00
   19   30   33     -5.74      0.00
   21   30   33      2.56      0.00
   23   30   33      2.66      0.00
    0   31   33     26.97      0.00
    2   31   33    -13.15      0.00
    4   31   33     -1.02      0.00
    6   31   33    -10.26      0.00
    8   31   33      9.52      0.00
   10   31   33      6.70      0.00
   12   31   33    -15.31      0.00
   14   31   33      6.95      0.00
   16   31   33     14.40      0.00
   18   31   33      0.81      0.00
   20   31   33     -0.80      0.00
   22   31   33     -4.30      0.00
    1   32   33      7.22      0.00
    3   32   33     -4.65      0.00
    5   32   33      8.87      0.00
    7   32   33     -3.34      0.00
    9   32   33      0.27      0.00
   11   32   33     -2.19      0.00
   13   32   33     -0.80      0.00
   15   32   33     -0.88      0.00
   17   32   33     -4.24      0.00
   19   32   33      7.82      0.00
   21   32   33     -4.77      0.00
    0   33   33     11.64      0.00
    2   33   33      1.27      0.00
    4   33   33     -9.60      0.00
    6   33   33     16.07      0.00
    8   33   33    -15.14      0.00
   10   33   33      5.24      0.00
   12   33   33     -2.68      0.00
   14   33   33      0.16      0.00
   16   33   33      6.06      0.00
   18   33   33     -2.67      0.00
   20   33   33     -1.28      0.00
   20   20   34     -9.33      0.00
   19   21   34     -6.24      0.00
   21   21   34      1.97      0.00
   18   22   34      1.89      0.00
   20   22   34      0.96      0.00
   22   22   34     -2.07      0.00
   15   23   34     -7.99      0.00
   17   23   34    -15.16      0.00
   19   23   34      3.98      0.00
   21   23   34      7.13      0.00
   23   23   34     -2.18      0.00
   14   24   34    -21.09      0.00
   16   24   34      2.38      0.00
   18   24   34     -5.73      0.00
   20   24   34     -9.85      0.00
   22   24   34      1.87      0.00
   24   24   34     -9.30      0.00
   13   25   34    -19.67      0.00
   15   25   34     -5.39      0.00
   17   25   34     -1.83      0.00
   19   25   34     -2.39      0.00
   21   25   34      9.44      0.00
   23   25   34      1.42      0.00
   25   25   34      4.83      0.00
    8   26   34     -2.82      0.00
   10   26   34      0.76      0.00
   12   26   34     -6.51      0.00
   14   26   34      5.28      0.00
   16   26   34     -5.60      0.00
   18   26   34     -0.20      0.00
   20   26   34    -12.87      0.00
   22   26   34      1.33      0.00
   24   26   34     -0.44      0.00
   26   26   34      4.89      0.00
    5   27   34      8.60      0.00
    7   27   34    -29.08      0.00
    9   27   34     16.15      0.00
   11   27   34    -12.35      0.00
   13   27   34      0.84      0.00
   15   27   34      3.83      0.00
   17   27   34     -3.11      0.00
   19   27   34      6.21      0.00
   21   27   34     -0.52      0.00
   23   27   34     -1.55      0.00
   25   27   34      5.76      0.00
    0   28   34     -6.86      0.00
    2   28   34     -7.06      0.00
    4   28   34      1.06      0.00
    6   28   34      1.24      0.00
    8   28   34     -0.95      0.00
   10   28   34    -18.94      0.00
   12   28   34      4.28      0.00
   14   28   34    -12.36      0.00
   16   28   34      0.77      0.00
   18   28   34      3.80      0.00
   20   28   34      1.49      0.00
   22   28   34     -4.73      0.00
   24   28   34      5.03      0.00
    1   29   34     10.27      0.00
    3   29   34     -2.43      0.00
    5   29   34     -0.91      0.00
    7   29   34     -0.78      0.00
    9   29   34      6.37      0.00
   11   29   34     -3.33      0.00
   13   29   34      1.18      0.00
   15   29   34      7.25      0.00
   17   29   34      2.10      0.00
   19   29   34      6.32      0.00
   21   29   34      4.08      0.00
   23   29   34     -2.16      0.00
    0   30   34     -5.68      0.00
    2   30   34     -7.70      0.00
    4   30   34     12.75      0.00
    6   30   34      6.20      0.00
    8   30   34     -9.77      0.00
   10   30   34      3.58      0.00
   12   30   34      0.87      0.00
   14   30   34      5.01      0.00
   16   30   34    -11.19      0.00
   18   30   34     -1.14      0.00
   20   30   34      9.41      0.00
   22   30   34    -15.36      0.00
    1   31   34      3.84      0.00
    3   31   34     -0.99      0.00
    5   31   34     -3.05      0.00
    7   31   34     -0.24      0.00
    9   31   34     -1.61      0.00
   11   31   34      6.22      0.00
   13   31   34     -1.02      0.00
   15   31   34     -4.67      0.00
   17   31   34      5.26      0.00
   19   31   34      2.10      0.00
   21   31   34      5.85      0.00
    0   32   34     -6.12      0.00
    2   32   34      6.60      0.00
    4   32   34     -5.30      0.00
    6   32   34    -14.71      0.00
    8   32   34     15.11      0.00
   10   32   34    -19.13      0.00
   12   32   34      4.98      0.00
   14   32   34      0.78      0.00
   16   32   34    -10.94      0.00
   18   32   34     -3.44      0.00
   20   32   34      7.83      0.00
    1   33   34     -3.37      0.00
    3   33   34     -1.96      0.00
    5   33   34      2.88      0.00
    7   33   34     -1.87      0.00
    9   33   34      2.66      0.00
   11   33   34      3.81      0.00
   13   33   34      6.45      0.00
   15   33   34     -3.99      0.00
   17   33   34      0.47      0.00
    0   34   34    -10.53      0.00
    2   34   34     -7.67      0.00
    4   34   34      3.90      0.00
    6   34   34      0.70      0.00
    8   34   34     -9.95      0.00
   10   34   34    -10.38      0.00
   12   34   34     -1.12      0.00
   14   34   34     -1.75      0.00
   16   34   34     -0.12      0.00
   17   20   35      4.62      0.00
   19   20   35      6.94      0.00
   16   21   35    -12.62      0.00
   18   21   35      3.33      0.00
   20   21   35      5.28      0.00
   15   22   35    -10.32      0.00
   17   22   35    -12.27      0.00
   19   22   35      1.37      0.00
   21   22   35     -2.19      0.00
   12   23   35    -11.73      0.00
   14   23   35     -3.21      0.00
   16   23   35     12.57      0.00
   18   23   35     -1.63      0.00
   20   23   35     -6.90      0.00
   22   23   35      0.61      0.00
   11   24   35    -11.02      0.00
   13   24   35     18.88      0.00
   15   24   35      4.33      0.00
   17   24   35      0.12      0.00
   19   24   35      1.32      0.00
   21   24   35      5.23      0.00
   23   24   35      1.32      0.00
    8   25   35     10.80      0.00
   10   25   35    -25.32      0.00
   12   25   35     -9.68      0.00
   14   25   35      5.59      0.00
   16   25   35     10.89      0.00
   18   25   35     -3.63      0.00
   20   25   35     -0.62      0.00
   22   25   35      5.54      0.00
   24   25   35     -4.94      0.00
    1   26   35     14.81      0.00
    3   26   35    -10.02      0.00
    5   26   35      4.33      0.00
    7   26   35     -1.22      0.00
    9   26   35      4.36      0.00
   11   26   35     -5.62      0.00
   13   26   35      0.28      0.00
   15   26   35     -1.71      0.00
   17   26   35      0.14      0.00
   19   26   35      2.82      0.00
   21   26   35     -2.79      0.00
   23   26   35      4.31      0.00
   25   26   35     -3.54      0.00
    0   27   35     -4.88      0.00
    2   27   35    -15.74      0.00
    4   27   35      8.82      0.00
    6   27   35      2.15      0.00
    8   27   35     -6.34      0.00
   10   27   35     15.35      0.00
   12   27   35      8.43      0.00
[truncated: 53,440 more chars]
