# Supplementary material for: Dynamic three-dimensional structures of a metal–organic framework captured with femtosecond serial crystallography
Source: Nat Chem. 2024 Mar 25;16(5):693–9. doi: 10.1038/s41557-024-01460-w (PMC11087265; doi:10.1038/s41557-024-01460-w)
Supplement: Supplementary file 20 — Crystallographic structure factors for PCN–224(Fe)–CO at 3.1 ps; CCDC reference number 2308204. [file 41557_2024_1460_MOESM20_ESM.cif]

 
data_time3d10
# start Validation Reply Form
_vrf_THETM01_time3d10
;
PROBLEM: The value of sine(theta_max)/wavelength is less than 0.575
RESPONSE: To prevent the intensities of the Bragg spots in the 
low-resolution region from exceeding the detector's saturation limit, 
the X-ray flux had to be limited. Consequently, the intensity of the 
Bragg spots in the high-resolution region was insufficient for detection, 
resulting in the limited resolution.
;
_vrf_PLAT084_time3d10
;
PROBLEM: High wR2 Value (i.e. > 0.25) ...................       0.36 Report
RESPONSE: In serial femtosecond crystallography, diffraction images 
are acquired from a large number of different crystals with different 
sizes and crystallinity. Consequently, errors are introduced while 
merging data obtained from different crystals. Such errors result in 
a high wR2 value for this crystal structure. Moreover, the crystallographic 
analysis of PCN-224 reveals the presence of MOF-525 structural motifs, 
which manifest as defects within the crystal matrix. These defects are 
presumed to be a contributing factor to the elevated wR2 values noted 
in the analysis.
;
# end Validation Reply Form

_audit_creation_method            'SHELXL-2018/3'
_shelx_SHELXL_version_number      '2018/3'
_chemical_name_systematic         ?
_chemical_name_common             ?
_chemical_melting_point           ?
_chemical_formula_moiety          'C147 H72 Fe3 N12 O67 Zr12' 
_chemical_formula_sum
 'C147 H72 Fe3 N12 O67 Zr12' 
_chemical_formula_weight          4340.35

loop_
 _atom_type_symbol
 _atom_type_description
 _atom_type_scat_dispersion_real
 _atom_type_scat_dispersion_imag
 _atom_type_scat_source
 'C'  'C'   0.0051   0.0024
 'International Tables Vol C Tables 4.2.6.8 and 6.1.1.4'
 'H'  'H'   0.0000   0.0000
 'International Tables Vol C Tables 4.2.6.8 and 6.1.1.4'
 'N'  'N'   0.0096   0.0048
 'International Tables Vol C Tables 4.2.6.8 and 6.1.1.4'
 'O'  'O'   0.0160   0.0088
 'International Tables Vol C Tables 4.2.6.8 and 6.1.1.4'
 'Fe'  'Fe'   0.3561   1.1184
 'International Tables Vol C Tables 4.2.6.8 and 6.1.1.4'
 'Zr'  'Zr'  -1.4549   0.7529
 'International Tables Vol C Tables 4.2.6.8 and 6.1.1.4'
 
_space_group_crystal_system       cubic
_space_group_IT_number            229
_space_group_name_H-M_alt         'I m -3 m'
_space_group_name_Hall            '-I 4 2 3'
 
_shelx_space_group_comment
;
The symmetry employed for this shelxl refinement is uniquely defined
by the following loop, which should always be used as a source of
symmetry information in preference to the above space-group names.
They are only intended as comments.
;
 
loop_
 _space_group_symop_operation_xyz
 'x, y, z'
 '-x, -y, z'
 '-x, y, -z'
 'x, -y, -z'
 'z, x, y'
 'z, -x, -y'
 '-z, -x, y'
 '-z, x, -y'
 'y, z, x'
 '-y, z, -x'
 'y, -z, -x'
 '-y, -z, x'
 'y, x, -z'
 '-y, -x, -z'
 'y, -x, z'
 '-y, x, z'
 'x, z, -y'
 '-x, z, y'
 '-x, -z, -y'
 'x, -z, y'
 'z, y, -x'
 'z, -y, x'
 '-z, y, x'
 '-z, -y, -x'
 'x+1/2, y+1/2, z+1/2'
 '-x+1/2, -y+1/2, z+1/2'
 '-x+1/2, y+1/2, -z+1/2'
 'x+1/2, -y+1/2, -z+1/2'
 'z+1/2, x+1/2, y+1/2'
 'z+1/2, -x+1/2, -y+1/2'
 '-z+1/2, -x+1/2, y+1/2'
 '-z+1/2, x+1/2, -y+1/2'
 'y+1/2, z+1/2, x+1/2'
 '-y+1/2, z+1/2, -x+1/2'
 'y+1/2, -z+1/2, -x+1/2'
 '-y+1/2, -z+1/2, x+1/2'
 'y+1/2, x+1/2, -z+1/2'
 '-y+1/2, -x+1/2, -z+1/2'
 'y+1/2, -x+1/2, z+1/2'
 '-y+1/2, x+1/2, z+1/2'
 'x+1/2, z+1/2, -y+1/2'
 '-x+1/2, z+1/2, y+1/2'
 '-x+1/2, -z+1/2, -y+1/2'
 'x+1/2, -z+1/2, y+1/2'
 'z+1/2, y+1/2, -x+1/2'
 'z+1/2, -y+1/2, x+1/2'
 '-z+1/2, y+1/2, x+1/2'
 '-z+1/2, -y+1/2, -x+1/2'
 '-x, -y, -z'
 'x, y, -z'
 'x, -y, z'
 '-x, y, z'
 '-z, -x, -y'
 '-z, x, y'
 'z, x, -y'
 'z, -x, y'
 '-y, -z, -x'
 'y, -z, x'
 '-y, z, x'
 'y, z, -x'
 '-y, -x, z'
 'y, x, z'
 '-y, x, -z'
 'y, -x, -z'
 '-x, -z, y'
 'x, -z, -y'
 'x, z, y'
 '-x, z, -y'
 '-z, -y, x'
 '-z, y, -x'
 'z, -y, -x'
 'z, y, x'
 '-x+1/2, -y+1/2, -z+1/2'
 'x+1/2, y+1/2, -z+1/2'
 'x+1/2, -y+1/2, z+1/2'
 '-x+1/2, y+1/2, z+1/2'
 '-z+1/2, -x+1/2, -y+1/2'
 '-z+1/2, x+1/2, y+1/2'
 'z+1/2, x+1/2, -y+1/2'
 'z+1/2, -x+1/2, y+1/2'
 '-y+1/2, -z+1/2, -x+1/2'
 'y+1/2, -z+1/2, x+1/2'
 '-y+1/2, z+1/2, x+1/2'
 'y+1/2, z+1/2, -x+1/2'
 '-y+1/2, -x+1/2, z+1/2'
 'y+1/2, x+1/2, z+1/2'
 '-y+1/2, x+1/2, -z+1/2'
 'y+1/2, -x+1/2, -z+1/2'
 '-x+1/2, -z+1/2, y+1/2'
 'x+1/2, -z+1/2, -y+1/2'
 'x+1/2, z+1/2, y+1/2'
 '-x+1/2, z+1/2, -y+1/2'
 '-z+1/2, -y+1/2, x+1/2'
 '-z+1/2, y+1/2, -x+1/2'
 'z+1/2, -y+1/2, -x+1/2'
 'z+1/2, y+1/2, x+1/2'
 
_cell_length_a                    38.883(5)
_cell_length_b                    38.883(5)
_cell_length_c                    38.883(5)
_cell_angle_alpha                 90
_cell_angle_beta                  90
_cell_angle_gamma                 90
_cell_volume                      58788(20)
_cell_formula_units_Z             4
_cell_measurement_temperature     293(2)
_cell_measurement_reflns_used     2047288
_cell_measurement_theta_min       0.87
_cell_measurement_theta_max       27.87
 
_exptl_crystal_description        cubic
_exptl_crystal_colour             black
_exptl_crystal_density_meas       ?
_exptl_crystal_density_method     ?
_exptl_crystal_density_diffrn     0.490          
_exptl_crystal_F_000              8528
_exptl_transmission_factor_min    ?
_exptl_transmission_factor_max    ?
_exptl_crystal_size_max           ?
_exptl_crystal_size_mid           ?
_exptl_crystal_size_min           ?
_exptl_absorpt_coefficient_mu     0.448
_shelx_estimated_absorpt_T_min    ?
_shelx_estimated_absorpt_T_max    ?
_exptl_absorpt_correction_type    ?
_exptl_absorpt_correction_T_min   ?
_exptl_absorpt_correction_T_max   ?
_exptl_absorpt_process_details    ?
_exptl_absorpt_special_details    ?
_diffrn_ambient_temperature       293(2)
_diffrn_radiation_wavelength      0.82656
_diffrn_radiation_type            'synchrotron'
_diffrn_source                    'PAL-XFEL'
_diffrn_measurement_device_type   'SFX measurement MX-225HS'
_diffrn_measurement_method        'Fixed-target system'
_diffrn_detector_area_resol_mean  ?
_diffrn_reflns_number             7249
_diffrn_reflns_av_unetI/netI      0.0915
_diffrn_reflns_av_R_equivalents   0.0865
_diffrn_reflns_limit_h_min        1
_diffrn_reflns_limit_h_max        43
_diffrn_reflns_limit_k_min        0
_diffrn_reflns_limit_k_max        30
_diffrn_reflns_limit_l_min        0
_diffrn_reflns_limit_l_max        30
_diffrn_reflns_theta_min          0.861
_diffrn_reflns_theta_max          27.679
_diffrn_reflns_theta_full         27.679
_diffrn_measured_fraction_theta_max   0.991
_diffrn_measured_fraction_theta_full  0.991
_diffrn_reflns_Laue_measured_fraction_max    0.991
_diffrn_reflns_Laue_measured_fraction_full   0.991
_diffrn_reflns_point_group_measured_fraction_max   0.991
_diffrn_reflns_point_group_measured_fraction_full  0.991
_reflns_number_total              4084
_reflns_number_gt                 2196
_reflns_threshold_expression      'I > 2\s(I)'
_reflns_Friedel_coverage          0.000
_reflns_Friedel_fraction_max      .
_reflns_Friedel_fraction_full     .
 
_reflns_special_details
;
 Reflections were merged by SHELXL according to the crystal
 class for the calculation of statistics and refinement.
 
 Structure factors included contributions from the .fab file.
 
 _reflns_Friedel_fraction is defined as the number of unique
 Friedel pairs measured divided by the number that would be
 possible theoretically, ignoring centric projections and
 systematic absences.
;
 
_computing_data_collection        ?
_computing_cell_refinement        ?
_computing_data_reduction         'CrystFEL (J. Appl. Cryst. 2012) and XPREP (Bruker, 2004)'
_computing_structure_solution     'SHELXT 2018/2 (Sheldrick, 2018)'
_computing_structure_refinement 'SHELXL-2018/3 (Sheldrick, 2018)'
_computing_molecular_graphics     ?
_computing_publication_material   ?
_refine_special_details           ?
_refine_ls_structure_factor_coef  Fsqd
_refine_ls_matrix_type            full
_refine_ls_weighting_scheme       calc
_refine_ls_weighting_details
'w=1/[\s^2^(Fo^2^)+(0.2000P)^2^] where P=(Fo^2^+2Fc^2^)/3'
_atom_sites_solution_primary      ?
_atom_sites_solution_secondary    ?
_atom_sites_solution_hydrogens    geom
_refine_ls_hydrogen_treatment     constr
_refine_ls_extinction_method      'SHELXL-2018/3 (Sheldrick 2018)'
_refine_ls_extinction_coef        0.00015(4)
_refine_ls_extinction_expression
 'Fc^*^=kFc[1+0.001xFc^2^\l^3^/sin(2\q)]^-1/4^'
_refine_ls_number_reflns          4084
_refine_ls_number_parameters      131
_refine_ls_number_restraints      162
_refine_ls_R_factor_all           0.1540
_refine_ls_R_factor_gt            0.1195
_refine_ls_wR_factor_ref          0.3635
_refine_ls_wR_factor_gt           0.3115
_refine_ls_goodness_of_fit_ref    1.149
_refine_ls_restrained_S_all       1.162
_refine_ls_shift/su_max           0.000
_refine_ls_shift/su_mean          0.000
 
loop_
 _atom_site_label
 _atom_site_type_symbol
 _atom_site_fract_x
 _atom_site_fract_y
 _atom_site_fract_z
 _atom_site_U_iso_or_equiv
 _atom_site_adp_type
 _atom_site_occupancy
 _atom_site_site_symmetry_order  
 _atom_site_calc_flag
 _atom_site_refinement_flags_posn
 _atom_site_refinement_flags_adp
 _atom_site_refinement_flags_occupancy
 _atom_site_disorder_assembly
 _atom_site_disorder_group
C6 C 0.250000 0.66934(17) 0.16934(17) 0.168(6) Uani 1 2 d DS TU P . .
O6 O 0.28271(19) 0.71729(19) 0.28271(19) 0.110(3) Uani 1 6 d S TU P . .
O5 O 0.27874(18) 0.67271(16) 0.18531(17) 0.170(3) Uani 1 1 d . U . . .
C7 C 0.250000 0.64113(16) 0.14113(16) 0.155(5) Uani 1 2 d DS TU P . .
C9 C 0.2192(4) 0.6085(3) 0.0973(3) 0.202(5) Uani 1 1 d . U . . .
H9 H 0.198651 0.604181 0.085778 0.243 Uiso 1 1 calc R U . . .
C8 C 0.2221(4) 0.6343(2) 0.1238(2) 0.188(4) Uani 1 1 d . U . . .
H8 H 0.202517 0.646975 0.129029 0.225 Uiso 1 1 calc R U . . .
C10 C 0.250000 0.5900(2) 0.0900(2) 0.164(6) Uani 1 2 d S TU P . .
C11 C 0.250000 0.56328(16) 0.06328(16) 0.176(6) Uani 1 2 d S TU P . .
C12 C 0.2502(3) 0.57357(16) 0.02843(16) 0.186(5) Uani 1 1 d . U . . .
C13 C 0.2513(4) 0.60835(18) 0.0181(2) 0.219(6) Uani 1 1 d . U . . .
H13 H 0.251917 0.627514 0.032388 0.263 Uiso 1 1 calc R U . . .
N14 N 0.2513(4) 0.5507(2) 0.000000 0.195(6) Uani 1 2 d S TU P . .
Fe15 Fe 0.26672(16) 0.500000 0.000000 0.146(3) Uani 0.5 4 d DS TU P . .
C16 C 0.3107(5) 0.500000 0.000000 0.145(10) Uani 0.5 4 d DS TU P . .
O17 O 0.3375(7) 0.500000 0.000000 0.179(10) Uani 0.5 4 d DS TU P . .
Zr1 Zr 0.2979(2) 0.7021(2) 0.2333(2) 0.131(2) Uani 0.58(2) 2 d S TU P . 1
O3 O 0.3512(5) 0.6921(6) 0.2541(6) 0.210(7) Uani 0.58(2) 1 d . U P . 1
O1 O 0.3166(6) 0.7539(3) 0.2461(3) 0.140(7) Uani 0.58(2) 2 d S TU P . 1
Zr2 Zr 0.2859(2) 0.7141(2) 0.2209(3) 0.115(3) Uani 0.42(2) 2 d S TU P . 2
O4 O 0.3397(5) 0.7103(6) 0.2440(6) 0.152(6) Uani 0.42(2) 1 d . U P . 2
O2 O 0.2898(5) 0.7639(4) 0.2361(4) 0.106(6) Uani 0.42(2) 2 d S TU P . 2
 
loop_
 _atom_site_aniso_label
 _atom_site_aniso_U_11
 _atom_site_aniso_U_22
 _atom_site_aniso_U_33
 _atom_site_aniso_U_23
 _atom_site_aniso_U_13
 _atom_site_aniso_U_12
C6 0.226(14) 0.139(6) 0.139(6) -0.067(7) 0.104(8) -0.104(8)
O6 0.110(3) 0.110(3) 0.110(3) -0.037(4) 0.037(4) -0.037(4)
O5 0.176(5) 0.165(4) 0.167(4) -0.084(4) 0.067(4) -0.077(4)
C7 0.259(14) 0.103(5) 0.103(5) -0.058(6) 0.059(6) -0.059(6)
C9 0.319(16) 0.159(8) 0.128(6) -0.050(6) 0.002(8) -0.052(9)
C8 0.311(13) 0.123(6) 0.131(6) -0.073(5) 0.027(7) -0.048(7)
C10 0.316(19) 0.088(4) 0.088(4) 0.001(5) 0.012(6) -0.012(6)
C11 0.380(19) 0.074(3) 0.074(3) -0.013(4) -0.003(5) 0.003(5)
C12 0.428(15) 0.062(4) 0.069(4) -0.008(3) -0.002(5) 0.001(5)
C13 0.50(2) 0.070(4) 0.083(4) 0.006(3) 0.023(7) 0.021(7)
N14 0.425(19) 0.071(4) 0.088(5) 0.000 0.000 -0.004(6)
Fe15 0.301(9) 0.0685(19) 0.0677(19) 0.000 0.000 0.000
C16 0.29(3) 0.075(14) 0.070(14) 0.000 0.000 0.000
O17 0.33(3) 0.115(15) 0.093(13) 0.000 0.000 0.000
Zr1 0.133(3) 0.133(3) 0.126(3) -0.059(2) 0.059(2) -0.054(3)
O3 0.136(10) 0.239(15) 0.254(14) 0.001(12) 0.064(9) -0.013(10)
O1 0.135(14) 0.142(7) 0.142(7) -0.031(8) 0.056(8) -0.056(8)
Zr2 0.115(3) 0.115(3) 0.113(4) -0.050(3) 0.050(3) -0.043(3)
O4 0.100(9) 0.179(13) 0.176(12) -0.015(10) 0.046(8) -0.008(8)
O2 0.093(13) 0.112(7) 0.112(7) -0.003(10) 0.032(7) -0.032(7)
 
_geom_special_details
;
 All esds (except the esd in the dihedral angle between two l.s. planes)
 are estimated using the full covariance matrix.  The cell esds are taken
 into account individually in the estimation of esds in distances, angles
 and torsion angles; correlations between esds in cell parameters are only
 used when they are defined by crystal symmetry.  An approximate (isotropic)
 treatment of cell esds is used for estimating esds involving l.s. planes.
;
 
loop_
 _geom_bond_atom_site_label_1
 _geom_bond_atom_site_label_2
 _geom_bond_distance
 _geom_bond_site_symmetry_2
 _geom_bond_publ_flag
C6 O5 1.285(8) . ?
C6 O5 1.285(8) 42_554 ?
C6 C7 1.551(12) . ?
O6 Zr1 2.094(5) . ?
O6 Zr1 2.095(5) 12_665 ?
O6 Zr1 2.095(5) 6_566 ?
O6 Zr2 2.412(12) 12_665 ?
O6 Zr2 2.412(13) 6_566 ?
O6 Zr2 2.412(13) . ?
O5 Zr2 2.139(6) . ?
O5 Zr1 2.312(9) . ?
C7 C8 1.304(12) . ?
C7 C8 1.304(12) 42_554 ?
C9 C10 1.425(15) . ?
C9 C8 1.444(12) . ?
C9 H9 0.9300 . ?
C8 H8 0.9300 . ?
C10 C11 1.470(15) . ?
C11 C12 1.413(8) . ?
C11 C12 1.413(8) 42_554 ?
C12 C13 1.412(9) . ?
C12 N14 1.419(8) . ?
C13 C13 1.407(15) 50 ?
C13 H13 0.9300 . ?
N14 Fe15 2.061(9) . ?
N14 Fe15 2.093(9) 89_554 ?
Fe15 Fe15 1.300(12) 89_554 ?
Fe15 C16 1.711(19) . ?
C16 O17 1.040(19) . ?
Zr1 O1 2.197(8) 6_566 ?
Zr1 O1 2.197(8) . ?
Zr1 O3 2.26(2) . ?
Zr1 O3 2.26(2) 61_665 ?
Zr1 Zr1 3.552(7) 12_665 ?
Zr1 Zr1 3.552(7) 6_566 ?
Zr2 O2 1.28(3) 84_455 ?
Zr2 O2 2.032(11) . ?
Zr2 O2 2.032(11) 6_566 ?
Zr2 O4 2.28(2) . ?
Zr2 O4 2.28(2) 61_665 ?
Zr2 Zr2 2.82(2) 84_455 ?
Zr2 Zr2 2.82(2) 78_554 ?
Zr2 Zr2 3.577(8) 12_665 ?
Zr2 Zr2 3.577(8) 6_566 ?
O2 O2 1.79(2) 84_455 ?
O2 O2 1.79(2) 78_554 ?
 
loop_
 _geom_angle_atom_site_label_1
 _geom_angle_atom_site_label_2
 _geom_angle_atom_site_label_3
 _geom_angle
 _geom_angle_site_symmetry_1
 _geom_angle_site_symmetry_3
 _geom_angle_publ_flag
O5 C6 O5 131.1(10) . 42_554 ?
O5 C6 C7 114.4(5) . . ?
O5 C6 C7 114.4(5) 42_554 . ?
Zr1 O6 Zr1 116.0(4) . 12_665 ?
Zr1 O6 Zr1 116.0(4) . 6_566 ?
Zr1 O6 Zr1 116.0(4) 12_665 6_566 ?
Zr1 O6 Zr2 108.3(5) . 12_665 ?
Zr1 O6 Zr2 19.34(19) 12_665 12_665 ?
Zr1 O6 Zr2 108.3(5) 6_566 12_665 ?
Zr1 O6 Zr2 108.3(5) . 6_566 ?
Zr1 O6 Zr2 108.3(5) 12_665 6_566 ?
Zr1 O6 Zr2 19.34(19) 6_566 6_566 ?
Zr2 O6 Zr2 95.7(6) 12_665 6_566 ?
Zr2 O6 Zr2 95.7(6) 12_665 . ?
Zr2 O6 Zr2 95.7(6) 6_566 . ?
C6 O5 Zr2 120.1(7) . . ?
C6 O5 Zr1 136.1(7) . . ?
C8 C7 C8 118.7(11) . 42_554 ?
C8 C7 C6 120.6(6) . . ?
C8 C7 C6 120.6(6) 42_554 . ?
C10 C9 C8 115.2(14) . . ?
C10 C9 H9 122.4 . . ?
C8 C9 H9 122.4 . . ?
C7 C8 C9 125.2(13) . . ?
C7 C8 H8 117.4 . . ?
C9 C8 H8 117.4 . . ?
C9 C10 C9 120.5(13) . 42_554 ?
C9 C10 C11 119.8(7) . . ?
C9 C10 C11 119.8(7) 42_554 . ?
C12 C11 C12 122.9(8) . 42_554 ?
C12 C11 C10 118.6(4) . . ?
C12 C11 C10 118.6(4) 42_554 . ?
C13 C12 C11 123.0(6) . . ?
C13 C12 N14 112.2(6) . . ?
C11 C12 N14 124.7(6) . . ?
C13 C13 C12 106.6(4) 50 . ?
C13 C13 H13 126.7 50 . ?
C12 C13 H13 126.7 . . ?
C12 N14 C12 102.3(7) 50 . ?
C12 N14 Fe15 127.4(5) 50 . ?
C12 N14 Fe15 127.4(5) . . ?
C12 N14 Fe15 125.5(6) 50 89_554 ?
C12 N14 Fe15 125.5(6) . 89_554 ?
Fe15 N14 Fe15 36.5(4) . 89_554 ?
Fe15 Fe15 C16 180.0 89_554 . ?
Fe15 Fe15 N14 73.1(5) 89_554 51_565 ?
C16 Fe15 N14 106.9(5) . 51_565 ?
Fe15 Fe15 N14 73.1(5) 89_554 . ?
C16 Fe15 N14 106.9(5) . . ?
N14 Fe15 N14 146.2(9) 51_565 . ?
Fe15 Fe15 N14 70.4(4) 89_554 43 ?
C16 Fe15 N14 109.6(4) . 43 ?
N14 Fe15 N14 84.41(11) 51_565 43 ?
N14 Fe15 N14 84.41(11) . 43 ?
Fe15 Fe15 N14 70.4(4) 89_554 89_554 ?
C16 Fe15 N14 109.6(4) . 89_554 ?
N14 Fe15 N14 84.41(11) 51_565 89_554 ?
N14 Fe15 N14 84.41(11) . 89_554 ?
N14 Fe15 N14 140.9(9) 43 89_554 ?
O17 C16 Fe15 180.0 . . ?
O6 Zr1 O1 68.1(3) . 6_566 ?
O6 Zr1 O1 68.1(3) . . ?
O1 Zr1 O1 123.7(9) 6_566 . ?
O6 Zr1 O3 88.8(7) . . ?
O1 Zr1 O3 134.6(8) 6_566 . ?
O1 Zr1 O3 76.9(9) . . ?
O6 Zr1 O3 88.8(7) . 61_665 ?
O1 Zr1 O3 76.9(8) 6_566 61_665 ?
O1 Zr1 O3 134.6(8) . 61_665 ?
O3 Zr1 O3 63.6(11) . 61_665 ?
O6 Zr1 O5 142.1(3) . 61_665 ?
O1 Zr1 O5 137.9(7) 6_566 61_665 ?
O1 Zr1 O5 74.0(3) . 61_665 ?
O3 Zr1 O5 83.7(6) . 61_665 ?
O3 Zr1 O5 120.0(6) 61_665 61_665 ?
O6 Zr1 O5 142.1(3) . . ?
O1 Zr1 O5 74.0(3) 6_566 . ?
O1 Zr1 O5 137.9(7) . . ?
O3 Zr1 O5 120.0(6) . . ?
O3 Zr1 O5 83.7(6) 61_665 . ?
O5 Zr1 O5 70.5(4) 61_665 . ?
O6 Zr1 Zr1 32.02(19) . 12_665 ?
O1 Zr1 Zr1 94.2(3) 6_566 12_665 ?
O1 Zr1 Zr1 36.1(3) . 12_665 ?
O3 Zr1 Zr1 82.4(6) . 12_665 ?
O3 Zr1 Zr1 113.3(5) 61_665 12_665 ?
O5 Zr1 Zr1 110.06(16) 61_665 12_665 ?
O5 Zr1 Zr1 157.0(4) . 12_665 ?
O6 Zr1 Zr1 32.02(19) . 6_566 ?
O1 Zr1 Zr1 36.1(3) 6_566 6_566 ?
O1 Zr1 Zr1 94.2(3) . 6_566 ?
O3 Zr1 Zr1 113.3(5) . 6_566 ?
O3 Zr1 Zr1 82.4(6) 61_665 6_566 ?
O5 Zr1 Zr1 157.0(4) 61_665 6_566 ?
O5 Zr1 Zr1 110.06(16) . 6_566 ?
Zr1 Zr1 Zr1 60.002(1) 12_665 6_566 ?
Zr1 O1 Zr1 107.8(6) . 12_665 ?
O2 Zr2 O2 60.5(10) 84_455 . ?
O2 Zr2 O2 60.5(10) 84_455 6_566 ?
O2 Zr2 O2 93.4(9) . 6_566 ?
O2 Zr2 O5 101.9(10) 84_455 61_665 ?
O2 Zr2 O5 90.4(5) . 61_665 ?
O2 Zr2 O5 156.2(10) 6_566 61_665 ?
O2 Zr2 O5 101.9(10) 84_455 . ?
O2 Zr2 O5 156.2(10) . . ?
O2 Zr2 O5 90.4(5) 6_566 . ?
O5 Zr2 O5 77.2(3) 61_665 . ?
O2 Zr2 O4 141.6(6) 84_455 . ?
O2 Zr2 O4 82.9(9) . . ?
O2 Zr2 O4 139.0(9) 6_566 . ?
O5 Zr2 O4 64.8(6) 61_665 . ?
O5 Zr2 O4 109.1(6) . . ?
O2 Zr2 O4 141.6(6) 84_455 61_665 ?
O2 Zr2 O4 139.0(9) . 61_665 ?
O2 Zr2 O4 82.9(9) 6_566 61_665 ?
O5 Zr2 O4 109.1(6) 61_665 61_665 ?
O5 Zr2 O4 64.8(6) . 61_665 ?
O4 Zr2 O4 74.2(10) . 61_665 ?
O2 Zr2 O6 104.8(8) 84_455 . ?
O2 Zr2 O6 70.4(6) . . ?
O2 Zr2 O6 70.4(6) 6_566 . ?
O5 Zr2 O6 132.6(6) 61_665 . ?
O5 Zr2 O6 132.6(6) . . ?
O4 Zr2 O6 69.9(6) . . ?
O4 Zr2 O6 69.9(6) 61_665 . ?
O2 Zr2 Zr2 40.9(4) 84_455 84_455 ?
O2 Zr2 Zr2 90.7(7) . 84_455 ?
O2 Zr2 Zr2 24.3(7) 6_566 84_455 ?
O5 Zr2 Zr2 132.3(9) 61_665 84_455 ?
O5 Zr2 Zr2 83.1(3) . 84_455 ?
O4 Zr2 Zr2 162.0(6) . 84_455 ?
O4 Zr2 Zr2 100.7(7) 61_665 84_455 ?
O6 Zr2 Zr2 92.1(2) . 84_455 ?
O2 Zr2 Zr2 40.9(4) 84_455 78_554 ?
O2 Zr2 Zr2 24.3(7) . 78_554 ?
O2 Zr2 Zr2 90.7(7) 6_566 78_554 ?
O5 Zr2 Zr2 83.1(3) 61_665 78_554 ?
O5 Zr2 Zr2 132.3(9) . 78_554 ?
O4 Zr2 Zr2 100.7(7) . 78_554 ?
O4 Zr2 Zr2 162.0(6) 61_665 78_554 ?
O6 Zr2 Zr2 92.1(2) . 78_554 ?
Zr2 Zr2 Zr2 78.8(8) 84_455 78_554 ?
O2 Zr2 Zr2 75.9(8) 84_455 12_665 ?
O2 Zr2 Zr2 28.3(6) . 12_665 ?
O2 Zr2 Zr2 81.2(4) 6_566 12_665 ?
O5 Zr2 Zr2 111.38(17) 61_665 12_665 ?
O5 Zr2 Zr2 171.35(17) . 12_665 ?
O4 Zr2 Zr2 76.5(5) . 12_665 ?
O4 Zr2 Zr2 111.6(5) 61_665 12_665 ?
O6 Zr2 Zr2 42.1(3) . 12_665 ?
Zr2 Zr2 Zr2 89.998(2) 84_455 12_665 ?
Zr2 Zr2 Zr2 50.6(4) 78_554 12_665 ?
O2 Zr2 Zr2 75.9(8) 84_455 6_566 ?
O2 Zr2 Zr2 81.2(4) . 6_566 ?
O2 Zr2 Zr2 28.3(6) 6_566 6_566 ?
O5 Zr2 Zr2 171.35(17) 61_665 6_566 ?
O5 Zr2 Zr2 111.38(17) . 6_566 ?
O4 Zr2 Zr2 111.6(5) . 6_566 ?
O4 Zr2 Zr2 76.5(5) 61_665 6_566 ?
O6 Zr2 Zr2 42.1(3) . 6_566 ?
Zr2 Zr2 Zr2 50.6(4) 84_455 6_566 ?
Zr2 Zr2 Zr2 89.998(2) 78_554 6_566 ?
Zr2 Zr2 Zr2 59.998(1) 12_665 6_566 ?
Zr2 O2 O2 81.1(19) 78_554 84_455 ?
Zr2 O2 O2 81.1(19) 78_554 78_554 ?
O2 O2 O2 111.4(16) 84_455 78_554 ?
Zr2 O2 Zr2 114.7(8) 78_554 12_665 ?
O2 O2 Zr2 132.1(5) 84_455 12_665 ?
O2 O2 Zr2 38.4(11) 78_554 12_665 ?
Zr2 O2 Zr2 114.7(8) 78_554 . ?
O2 O2 Zr2 38.4(11) 84_455 . ?
O2 O2 Zr2 132.1(5) 78_554 . ?
Zr2 O2 Zr2 123.3(13) 12_665 . ?
 
loop_
 _geom_torsion_atom_site_label_1
 _geom_torsion_atom_site_label_2
 _geom_torsion_atom_site_label_3
 _geom_torsion_atom_site_label_4
 _geom_torsion
 _geom_torsion_site_symmetry_1
 _geom_torsion_site_symmetry_2
 _geom_torsion_site_symmetry_3
 _geom_torsion_site_symmetry_4
 _geom_torsion_publ_flag
O5 C6 O5 Zr2 -7.3(4) 42_554 . . . ?
C7 C6 O5 Zr2 172.7(4) . . . . ?
O5 C6 O5 Zr1 9.6(6) 42_554 . . . ?
C7 C6 O5 Zr1 -170.4(6) . . . . ?
O5 C6 C7 C8 177.5(6) . . . . ?
O5 C6 C7 C8 -2.5(6) 42_554 . . . ?
O5 C6 C7 C8 -2.5(6) . . . 42_554 ?
O5 C6 C7 C8 177.6(6) 42_554 . . 42_554 ?
C8 C7 C8 C9 0.4(8) 42_554 . . . ?
C6 C7 C8 C9 -179.6(8) . . . . ?
C10 C9 C8 C7 -0.8(14) . . . . ?
C8 C9 C10 C9 0.4(6) . . . 42_554 ?
C8 C9 C10 C11 -179.6(6) . . . . ?
C9 C10 C11 C12 76.0(8) . . . . ?
C9 C10 C11 C12 -104.0(8) 42_554 . . . ?
C9 C10 C11 C12 -104.0(8) . . . 42_554 ?
C9 C10 C11 C12 76.0(8) 42_554 . . 42_554 ?
C12 C11 C12 C13 -178.3(15) 42_554 . . . ?
C10 C11 C12 C13 1.7(15) . . . . ?
C12 C11 C12 N14 -2.0(11) 42_554 . . . ?
C10 C11 C12 N14 178.0(11) . . . . ?
C11 C12 C13 C13 179.8(9) . . . 50 ?
N14 C12 C13 C13 3.1(13) . . . 50 ?
C13 C12 N14 C12 -4.7(19) . . . 50 ?
C11 C12 N14 C12 178.7(5) . . . 50 ?
C13 C12 N14 Fe15 157.3(11) . . . . ?
C11 C12 N14 Fe15 -19(2) . . . . ?
C13 C12 N14 Fe15 -157.0(11) . . . 89_554 ?
C11 C12 N14 Fe15 26.4(19) . . . 89_554 ?
 
_refine_diff_density_max    0.759
_refine_diff_density_min   -0.689
_refine_diff_density_rms    0.093

_shelx_res_file
;
TITL shelx_time3d00_a.res in Im-3m
    shelx_time3d00_a_sq.res
    created by SHELXL-2018/3 at 23:07:31 on 19-Dec-2022
REM Old TITL shelx_time3d00 in Im-3m
REM SHELXT solution in Im-3m: R1 0.521, Rweak 0.248, Alpha 0.177
REM <I/s>   0.000 for    0 systematic absences,  Orientation as input
REM Formula found by SHELXT:  C135 N60 O46 Fe3 Zr12
CELL  0.82656  38.8833  38.8833  38.8833   90.000   90.000   90.000
ZERR    4.000   0.0045   0.0045   0.0045    0.000    0.000    0.000
LATT  2
SYMM -X, -Y, Z
SYMM -X, Y, -Z
SYMM X, -Y, -Z
SYMM Z, X, Y
SYMM Z, -X, -Y
SYMM -Z, -X, Y
SYMM -Z, X, -Y
SYMM Y, Z, X
SYMM -Y, Z, -X
SYMM Y, -Z, -X
SYMM -Y, -Z, X
SYMM Y, X, -Z
SYMM -Y, -X, -Z
SYMM Y, -X, Z
SYMM -Y, X, Z
SYMM X, Z, -Y
SYMM -X, Z, Y
SYMM -X, -Z, -Y
SYMM X, -Z, Y
SYMM Z, Y, -X
SYMM Z, -Y, X
SYMM -Z, Y, X
SYMM -Z, -Y, -X
SFAC C H N O FE ZR
DISP $C  0.00511  0.00239 15.74444!source kissel
DISP $H -0.00002  0.00000  0.66615!source kissel
DISP $N  0.00955  0.00480 28.17579!source kissel
DISP $O  0.01604  0.00875 47.81841!source kissel
DISP $Fe  0.35610  1.11842 5271.23871!source kissel
DISP $Zr -1.45491  0.75288 3671.72661!source kissel
UNIT 588 288 48 268 12 48
ACTA
L.S. 5 0  188
BOND $H
FMAP 2
DFIX 1.71 0.02 Fe15 C16
DFIX 1.1 0.02 C16 O17
DFIX 1.513 0.02 C6 C7
SIMU 0.05
DELU 0.05
ISOR 0.01 0.02 O3 O4 O5
PLAN 20
ABIN
LIST 4
WGHT    0.200000
EXTI    0.000147
FVAR       0.06673   0.57872
C6    1    0.250000    0.669340    0.169340    10.50000    0.22562    0.13878 =
         0.13878   -0.06717    0.10402   -0.10402
O6    4    0.282715    0.717286    0.282715    10.16667    0.10980    0.10980 =
         0.10980   -0.03727    0.03727   -0.03727
O5    4    0.278738    0.672706    0.185311    11.00000    0.17624    0.16509 =
         0.16734   -0.08416    0.06694   -0.07697
C7    1    0.250000    0.641135    0.141135    10.50000    0.25890    0.10341 =
         0.10341   -0.05847    0.05880   -0.05880
C9    1    0.219172    0.608456    0.097297    11.00000    0.31886    0.15940 =
         0.12825   -0.04954    0.00191   -0.05184
AFIX  43
H9    2    0.198651    0.604181    0.085778    11.00000   -1.20000
AFIX   0
C8    1    0.222095    0.634252    0.123844    11.00000    0.31064    0.12254 =
         0.13054   -0.07334    0.02744   -0.04820
AFIX  43
H8    2    0.202517    0.646975    0.129029    11.00000   -1.20000
AFIX   0
C10   1    0.250000    0.590016    0.090016    10.50000    0.31618    0.08795 =
         0.08795    0.00127    0.01168   -0.01168
C11   1    0.250000    0.563282    0.063282    10.50000    0.37999    0.07421 =
         0.07421   -0.01315   -0.00307    0.00307
C12   1    0.250205    0.573571    0.028428    11.00000    0.42766    0.06211 =
         0.06949   -0.00779   -0.00159    0.00104
C13   1    0.251310    0.608353    0.018086    11.00000    0.50448    0.06989 =
         0.08260    0.00597    0.02301    0.02126
AFIX  43
H13   2    0.251917    0.627514    0.032388    11.00000   -1.20000
AFIX   0
N14   3    0.251294    0.550713    0.000000    10.50000    0.42539    0.07081 =
         0.08802    0.00000    0.00000   -0.00441
FE15  5    0.266718    0.500000    0.000000    10.12500    0.30063    0.06848 =
         0.06774    0.00000    0.00000    0.00000
C16   1    0.310730    0.500000    0.000000    10.12500    0.29156    0.07518 =
         0.06976    0.00000    0.00000    0.00000
O17   4    0.337466    0.500000    0.000000    10.12500    0.32767    0.11520 =
         0.09337    0.00000    0.00000    0.00000
CONF
MERG 2
PART 1
ZR1   6    0.297909    0.702091    0.233322    20.50000    0.13324    0.13324 =
         0.12584   -0.05884    0.05884   -0.05434
O3    4    0.351180    0.692097    0.254101    21.00000    0.13640    0.23943 =
         0.25373    0.00116    0.06421   -0.01309
O1    4    0.316609    0.753856    0.246144    20.50000    0.13480    0.14190 =
         0.14190   -0.03087    0.05629   -0.05629
PART 0
PART 2
ZR2   6    0.285912    0.714088    0.220853   -20.50000    0.11548    0.11548 =
         0.11331   -0.05013    0.05013   -0.04342
O4    4    0.339652    0.710345    0.244017   -21.00000    0.10031    0.17891 =
         0.17596   -0.01482    0.04639   -0.00827
O2    4    0.289841    0.763929    0.236071   -20.50000    0.09346    0.11161 =
         0.11161   -0.00321    0.03218   -0.03218
PART 0
HKLF 4


REM  shelx_time3d00_a.res in Im-3m
REM wR2 = 0.3635, GooF = S = 1.149, Restrained GooF = 1.162 for all data
REM R1 = 0.1195 for 2196 Fo > 4sig(Fo) and 0.1540 for all 4084 data
REM 131 parameters refined using 162 restraints

END

WGHT      0.2000      0.0000

REM Highest difference peak  0.759,  deepest hole -0.689,  1-sigma level  0.093
Q1    1   0.3225  0.5000  0.0000  10.25000  0.05    0.74
Q2    1   0.3574  0.7325  0.2675  10.50000  0.05    0.64
Q3    1   0.3572  0.7088  0.2912  10.50000  0.05    0.55
Q4    1   0.3537  0.7022  0.2544  11.00000  0.05    0.52
Q5    1   0.2999  0.7001  0.2692  10.50000  0.05    0.50
Q6    1   0.3376  0.7584  0.2416  10.50000  0.05    0.42
Q7    1   0.2455  0.6354  0.0000  10.50000  0.05    0.41
Q8    1   0.2709  0.6101  0.0000  10.50000  0.05    0.38
Q9    1   0.3324  0.6848  0.2289  11.00000  0.05    0.38
Q10   1   0.3579  0.6786  0.2722  11.00000  0.05    0.38
Q11   1   0.3389  0.6611  0.2415  10.50000  0.05    0.37
Q12   1   0.3291  0.6709  0.2373  10.50000  0.05    0.37
Q13   1   0.3272  0.7030  0.2910  11.00000  0.05    0.36
Q14   1   0.3274  0.7691  0.2309  10.50000  0.05    0.36
Q15   1   0.2676  0.7054  0.2042  11.00000  0.05    0.34
Q16   1   0.3548  0.6794  0.2789  11.00000  0.05    0.33
Q17   1   0.3394  0.6760  0.2320  11.00000  0.05    0.32
Q18   1   0.2277  0.6246  0.0163  11.00000  0.05    0.32
Q19   1   0.3190  0.6810  0.2689  10.50000  0.05    0.32
Q20   1   0.2378  0.5887  0.1296  11.00000  0.05    0.31
;
_shelx_res_checksum   94115

_shelx_hkl_file
;
   1   1   0 -186.36   67.05
   2   0   0 6955.93  236.34
   2   1   1 2026.36   78.55
   2   2   0 6391.44  173.14
   2   2   2 9999.00  729.22
   3   1   0  491.93   24.13
   3   1   2  233.89   26.66
   3   2   1  264.52   38.05
   3   3   0  100.50   34.87
   3   3   2  208.91   17.80
   4   0   0 8648.21  286.06
   4   1   1  676.58   52.95
   4   1   3   68.72    5.86
   4   2   0 1704.30   73.20
   4   2   2 2295.18  166.70
   4   3   1   73.65    5.06
   4   3   3  -55.01   17.48
   4   4   0  676.16   78.51
   4   4   2  269.99   44.38
   4   4   4 1330.79  182.06
   5   1   0   40.33   15.54
   5   1   2  -53.89    4.74
   5   1   4  474.89   12.54
   5   2   1  -48.68    9.57
   5   2   3  222.94   13.20
   5   3   0 -162.34   19.64
   5   3   2  239.30   11.68
   5   3   4  -72.29   10.80
   5   4   1  473.66   12.34
   5   4   3  -56.35   12.38
   5   5   0  293.67   36.05
   5   5   2  569.35   30.62
   5   5   4   43.67    4.64
   6   0   0 4128.26  260.96
   6   1   1 1169.57   46.63
   6   1   3 -122.26   10.09
   6   1   5  313.61   15.45
   6   2   0  480.71    9.57
   6   2   2  507.18   30.56
   6   2   4  291.74   22.12
   6   3   1 -107.69    7.11
   6   3   3   12.83    3.84
   6   3   5  257.08   17.16
   6   4   0   10.63    5.65
   6   4   2  256.64   23.36
   6   4   4  178.70   20.19
   6   5   1  318.48   16.09
   6   5   3  246.53   20.39
   6   5   5  436.45   36.67
   6   6   0  677.31   61.67
   6   6   2  157.38   14.35
   6   6   4 1369.00  101.67
   6   6   6  710.13  102.04
   7   1   0  -55.19    4.98
   7   1   2   31.78    3.96
   7   1   4   14.17    7.61
   7   1   6  -45.14    4.14
   7   2   1   22.22    2.72
   7   2   3   56.39    3.71
   7   2   5  281.73   22.72
   7   3   0  103.97    6.49
   7   3   2   60.46    6.40
   7   3   4  162.87   11.46
   7   3   6  891.69   31.19
   7   4   1    6.38    3.25
   7   4   3  138.71    6.91
   7   4   5  344.04   13.39
   7   5   0  345.70   14.42
   7   5   2  263.95   31.62
   7   5   4  308.08   10.97
   7   5   6  179.57   22.18
   7   6   1  -47.68    4.50
   7   6   3  993.85   53.06
   7   6   5  225.23   32.66
   7   7   0 1810.08  100.92
   7   7   2 1933.68  100.89
   7   7   4  650.64   43.97
   7   7   6   66.03    5.83
   8   0   0 3520.52  235.58
   8   1   1 1104.83   51.65
   8   1   3  133.56    6.23
   8   1   5  497.69   20.06
   8   1   7   56.91    5.91
   8   2   0 1532.72   86.55
   8   2   2  456.66   57.71
   8   2   4  742.52   61.42
   8   2   6  299.88   47.42
   8   3   1  141.66    7.12
   8   3   3 -158.82   10.80
   8   3   5  233.02   16.43
   8   3   7  693.36   42.84
   8   4   0  572.63   55.13
   8   4   2  872.61   87.89
   8   4   4 1011.37   66.19
   8   4   6    5.28    4.56
   8   5   1  455.51    9.35
   8   5   3  187.68   13.40
   8   5   5  383.33   30.40
   8   5   7  427.95   42.21
   8   6   0   31.27   13.95
   8   6   2  252.33   41.56
   8   6   4   13.06    4.83
   8   6   6  473.76   49.52
   8   7   1   47.88    4.43
   8   7   3  677.63   53.51
   8   7   5  451.86   29.43
   8   7   7  445.75   26.92
   8   8   0  436.39   41.53
   8   8   2  318.41   29.80
   8   8   4  223.96   27.30
   8   8   6  690.17   62.73
   8   8   8  558.83   75.67
   9   1   0  279.95   25.36
   9   1   2  190.72   20.90
   9   1   4  256.66    9.21
   9   1   6   40.70    6.24
   9   1   8   11.56    2.08
   9   2   1  195.22   14.47
   9   2   3  416.69    9.48
   9   2   5  -85.66    5.81
   9   2   7  230.87   10.89
   9   3   0  294.17    7.76
   9   3   2  412.66   10.11
   9   3   4 -131.23    7.46
   9   3   6   66.98    7.22
   9   3   8  241.97   24.49
   9   4   1  262.79   10.53
   9   4   3 -133.19    7.23
   9   4   5   42.41    5.86
   9   4   7  121.53    8.54
   9   5   0   64.17   28.57
   9   5   2  -82.70    4.56
   9   5   4   37.50    5.69
   9   5   6  156.08   10.46
   9   5   8  417.50   25.09
   9   6   1   33.33    2.91
   9   6   3   73.82    5.72
   9   6   5  207.13   27.06
   9   6   7   45.68    3.42
   9   7   0  231.18   15.18
   9   7   2  263.65   20.17
   9   7   4  127.86   11.86
   9   7   6   62.45   12.68
   9   7   8  264.01   16.13
   9   8   1   12.37    1.85
   9   8   3  260.87   18.36
   9   8   5  488.52   44.61
   9   8   7  335.50   23.29
   9   9   0 1328.20   86.66
   9   9   2 1379.29   57.51
   9   9   4  623.35   36.45
   9   9   6  166.26   18.78
   9   9   8   59.21    5.05
  10   0   0 1101.27   97.19
  10   1   1  150.21   22.36
  10   1   3  184.95   13.89
  10   1   5   90.62   16.58
  10   1   7   74.72    6.12
  10   1   9   29.10    3.91
  10   2   0 1657.06  105.14
  10   2   2   82.84   22.36
  10   2   4  557.46   51.34
  10   2   6  366.73   42.58
  10   2   8  243.49   20.61
  10   3   1  199.64   16.93
  10   3   3  246.38   15.70
  10   3   5  225.37   18.69
  10   3   7  285.72   20.38
  10   3   9  259.80   20.37
  10   4   0 1175.50   76.61
  10   4   2  500.18   40.66
  10   4   4  714.28   52.10
  10   4   6   11.87    5.28
  10   4   8    9.13    3.57
  10   5   1   67.19    2.74
  10   5   3  214.44   13.00
  10   5   5  420.53   26.60
  10   5   7  260.14   12.08
  10   5   9  201.90   14.44
  10   6   0  936.95   62.64
  10   6   2  330.21   31.46
  10   6   4    1.42    2.67
  10   6   6   64.60    8.32
  10   6   8   21.11   10.21
  10   7   1   65.61    5.81
  10   7   3  369.86   35.92
  10   7   5  248.00   11.14
  10   7   7  120.01    9.32
  10   7   9  249.17   23.47
  10   8   0  377.77   28.50
  10   8   2  224.27   15.62
  10   8   4    2.78    3.41
  10   8   6   15.67    3.36
  10   8   8  125.41   13.52
  10   9   1   30.52    3.86
  10   9   3  222.97   17.06
  10   9   5  187.42   15.61
  10   9   7  234.07   19.23
  10   9   9  120.05   14.66
  10  10   0  298.15   39.88
  10  10   2  359.71   29.85
  10  10   4   74.90   12.30
  10  10   6  107.29   10.68
  10  10   8   50.51    5.22
  10  10  10   87.20   12.60
  11   1   0   47.62    2.25
  11   1   2   67.36    2.79
  11   1   4    4.17    1.76
  11   1   6   -8.20    2.25
  11   1   8  -39.58    2.46
  11   1  10   39.36    2.94
  11   2   1   65.54    2.13
  11   2   3  222.07   11.85
  11   2   5   24.50    2.81
  11   2   7  260.24   14.68
  11   2   9   52.75    4.77
  11   3   0  450.41   22.47
  11   3   2  214.28    9.73
  11   3   4   23.03    2.91
  11   3   6   28.93    2.81
  11   3   8   10.27    3.03
  11   3  10   65.17    9.24
  11   4   1    7.16    1.83
  11   4   3   21.02    2.91
  11   4   5    2.05    4.53
  11   4   7   -8.01    3.41
  11   4   9   82.06   20.55
  11   5   0  147.10    9.25
  11   5   2   24.33    2.99
  11   5   4   -5.59    2.65
  11   5   6   -9.42    3.16
  11   5   8   35.91    4.34
  11   5  10  147.61   10.25
  11   6   1   -5.00    3.69
  11   6   3   28.88    2.25
  11   6   5   -7.35    3.32
  11   6   7   -0.44    1.53
  11   6   9   44.98    9.05
  11   7   0  321.71   16.89
  11   7   2  237.15   11.41
  11   7   4   -2.41    3.91
  11   7   6   -2.71    1.70
  11   7   8   87.28    7.95
  11   7  10  187.66   21.61
  11   8   1  -39.11    2.68
  11   8   3   10.33    3.65
  11   8   5   32.97    3.87
  11   8   7   79.57    8.17
  11   8   9   18.67    2.00
  11   9   0   28.40    3.58
  11   9   2   45.19    3.87
  11   9   4   55.74    3.87
  11   9   6   40.09    7.37
  11   9   8   17.15    2.03
  11   9  10  102.52    8.69
  11  10   1   35.23    2.79
  11  10   3   64.41    5.61
  11  10   5  152.82   11.43
  11  10   7  153.55   14.16
  11  10   9  104.56    7.98
  11  11   0  137.04   10.87
  11  11   2  178.64   10.33
  11  11   4  142.03    9.91
  11  11   6  124.62    9.18
  11  11   8   49.82    4.53
  11  11  10  -64.36    9.93
  12   0   0   27.10    6.58
  12   1   1  109.97    8.73
  12   1   3  186.71   10.98
  12   1   5   60.92    2.16
  12   1   7    7.65    4.83
  12   1   9   20.49    1.84
  12   1  11   13.34    1.63
  12   2   0 1952.20   94.21
  12   2   2 1057.07   55.73
  12   2   4  603.51   41.66
  12   2   6  533.26   46.68
  12   2   8   35.04    4.54
  12   2  10    8.44    1.59
  12   3   1  190.30   13.56
  12   3   3  172.45   16.41
  12   3   5  294.99   35.73
  12   3   7  127.17    7.59
  12   3   9   75.91    4.82
  12   3  11   29.83    2.63
  12   4   0   28.62    5.08
  12   4   2  649.51   47.58
  12   4   4  300.66   26.60
  12   4   6   27.45    4.00
  12   4   8    8.81    1.57
  12   4  10    2.46    2.00
  12   5   1   65.21    2.30
  12   5   3  273.70   15.38
  12   5   5  529.02   32.63
  12   5   7  177.02    9.77
  12   5   9   44.06    4.93
  12   5  11  161.34   15.08
  12   6   0  718.91   73.15
  12   6   2  405.24   25.79
  12   6   4   29.61    4.82
  12   6   6    2.33    1.79
  12   6   8   -1.33    1.50
  12   6  10   63.54    7.70
  12   7   1    2.08    2.18
  12   7   3  132.13    7.45
  12   7   5  223.42   19.05
  12   7   7   52.40    5.32
  12   7   9   65.93    4.97
  12   7  11  120.85   10.49
  12   8   0    6.37    2.02
  12   8   2   41.83    4.50
  12   8   4    9.64    1.75
  12   8   6   -2.35    1.68
  12   8   8    7.87    1.83
  12   8  10   23.73    5.04
  12   9   1   18.83    1.42
  12   9   3   76.26    4.56
  12   9   5   50.06    6.24
  12   9   7   75.72    7.00
  12   9   9   17.87    2.92
  12   9  11   11.24   10.59
  12  10   0  102.51   19.04
  12  10   2   22.54   13.17
  12  10   4   -1.11    1.26
  12  10   6   49.14   11.01
  12  10   8   15.31    2.14
  12  10  10  -49.90    6.84
  12  11   1   18.15    1.98
  12  11   3   31.06    2.93
  12  11   5  156.58   15.41
  12  11   7  115.68   10.29
  12  11   9   51.03   19.30
  12  11  11  -42.12    5.30
  12  12   0 1508.51  153.68
  12  12   2  586.51   60.45
  12  12   4  478.61   39.02
  12  12   6  272.18   31.31
  12  12   8  109.74   13.30
  12  12  10  -39.11    4.92
  12  12  12   40.84    6.61
  13   1   0  236.48    8.85
  13   1   2  201.44    7.48
  13   1   4   32.54    4.79
  13   1   6   34.08    2.59
  13   1   8   25.12    2.04
  13   1  10   24.65    3.12
  13   1  12   14.01    1.62
  13   2   1  190.57    5.71
  13   2   3   72.65    4.87
  13   2   5  547.63   25.66
  13   2   7  121.06    7.73
  13   2   9   23.09    5.63
  13   2  11  138.97    9.90
  13   3   0   90.75    4.45
  13   3   2   74.51    4.78
  13   3   4   65.06    4.36
  13   3   6   13.55    1.63
  13   3   8   -0.46    1.33
  13   3  10    7.58    1.36
  13   3  12   19.88    1.76
  13   4   1   18.55    3.73
  13   4   3   53.77    3.68
  13   4   5  207.66   11.21
  13   4   7  104.40    7.95
  13   4   9   29.90    5.26
  13   4  11    7.40    1.15
  13   5   0  588.93   31.63
  13   5   2  482.73   20.17
  13   5   4  213.44   12.70
  13   5   6   18.26    1.87
  13   5   8    0.30    1.52
  13   5  10   20.67    2.41
  13   5  12   29.61   11.39
  13   6   1   31.58    2.94
  13   6   3   12.65    1.42
  13   6   5   16.82    1.77
  13   6   7    8.95    1.64
  13   6   9    2.45    1.52
  13   6  11    8.29    2.02
  13   7   0   81.72    4.52
  13   7   2  123.26    5.19
  13   7   4  102.92   10.99
  13   7   6    8.87    1.76
  13   7   8    2.31    1.52
  13   7  10   12.05    1.91
  13   7  12  258.15   12.72
  13   8   1   27.51    2.44
  13   8   3   -0.47    1.11
  13   8   5   -2.01    1.55
  13   8   7    0.76    1.62
  13   8   9    4.82    1.47
  13   8  11  137.92   11.57
  13   9   0    2.02    1.70
  13   9   2   21.65    3.55
  13   9   4   24.39    2.47
  13   9   6    1.33    1.44
  13   9   8    6.70    1.82
  13   9  10  -15.52    7.23
  13   9  12   17.26    9.48
  13  10   1   21.75    1.63
  13  10   3    9.59    2.80
  13  10   5   17.40    2.19
  13  10   7   12.85    2.14
  13  10   9  -16.03    8.54
  13  10  11   10.34    6.28
  13  11   0  259.79   24.25
  13  11   2  121.90    7.96
  13  11   4    9.40    2.80
  13  11   6    8.64    2.63
  13  11   8  111.20   10.10
  13  11  10   10.46    5.49
  13  11  12   -0.42    1.68
  13  12   1   11.93    2.09
  13  12   3   21.36    2.83
  13  12   5   25.24    6.87
  13  12   7  275.77   14.56
  13  12   9   14.89    6.89
  13  12  11   -1.05    1.39
  13  13   0  722.82   52.40
  13  13   2  535.90   42.15
  13  13   4  245.83   14.03
  13  13   6   28.90    6.68
  13  13   8   36.40    4.23
  13  13  10   89.63    6.51
  13  13  12   38.83    3.48
  14   0   0  929.43   77.22
  14   1   1   18.61    2.07
  14   1   3  100.76    7.45
  14   1   5   17.70    2.90
  14   1   7    7.95    1.53
  14   1   9   10.32    1.66
  14   1  11    5.56    1.48
  14   1  13  166.76   11.15
  14   2   0 1253.04   74.41
  14   2   2   66.64    4.20
  14   2   4  878.39   54.30
  14   2   6   41.49    3.36
  14   2   8    0.22    7.23
  14   2  10  277.71   18.79
  14   2  12  939.31   79.97
  14   3   1   94.79    5.25
  14   3   3  107.92    5.59
  14   3   5  117.20    5.71
  14   3   7   81.94    4.50
  14   3   9   20.26    1.42
  14   3  11   -8.23    1.29
  14   3  13   38.18    6.51
  14   4   0 1171.60   72.91
  14   4   2  906.91   63.39
  14   4   4 1090.94   87.35
  14   4   6   54.38    5.89
  14   4   8    4.75    1.28
  14   4  10   23.58    2.25
  14   4  12  818.26   41.66
  14   5   1   13.77    1.49
  14   5   3  126.19    8.65
  14   5   5  260.19   18.07
  14   5   7  127.34    8.86
  14   5   9    4.18    1.62
  14   5  11  -51.75    5.89
  14   5  13   41.75    6.13
  14   6   0  201.18   17.61
  14   6   2   35.60    3.09
  14   6   4   55.50    4.79
  14   6   6    6.25    1.37
  14   6   8    0.50    2.02
  14   6  10  -14.76    3.58
  14   6  12  490.30   51.90
  14   7   1    7.02    1.86
  14   7   3   73.01    3.48
  14   7   5  132.86   14.06
  14   7   7   70.94    6.00
  14   7   9   25.22    3.66
  14   7  11  219.27   12.82
  14   7  13  121.34   12.10
  14   8   0  140.72   17.79
  14   8   2    5.94    1.94
  14   8   4    4.95    1.19
  14   8   6    4.03    2.37
  14   8   8   -4.61    2.07
  14   8  10  180.12   13.71
  14   8  12  110.36   17.91
  14   9   1    6.59    1.44
  14   9   3   22.22    1.64
  14   9   5    4.33    1.72
  14   9   7   40.19    6.82
  14   9   9  153.14   11.26
  14   9  11   20.19    4.36
  14   9  13   42.15    3.77
  14  10   0  181.92   18.59
  14  10   2  351.39   48.83
  14  10   4   32.18    4.13
  14  10   6  -14.27    6.60
  14  10   8  175.22   13.90
  14  10  10    5.24    4.16
  14  10  12    9.61    2.34
  14  11   1   10.38    3.86
  14  11   3   -0.58    5.56
  14  11   5  -49.27    5.11
  14  11   7  207.54   13.12
  14  11   9   12.92    4.36
  14  11  11    5.19    3.22
  14  11  13    7.75    3.17
  14  12   0 1297.80  105.60
  14  12   2 1147.07  106.68
  14  12   4  958.33   72.45
  14  12   6  445.85   48.05
  14  12   8   96.66   14.37
  14  12  10   11.07    2.33
  14  12  12  119.72   10.93
  14  13   1  169.58   10.42
  14  13   3   36.60    6.62
  14  13   5   48.42    7.33
  14  13   7  110.20    8.45
  14  13   9   57.63    8.50
  14  13  11    3.77    1.54
  14  13  13    7.78    2.25
  14  14   0  872.11  107.22
  14  14   2 1240.39   86.63
  14  14   4  883.29   67.85
  14  14   6  342.08   31.58
  14  14   8   28.29    3.82
  14  14  10   93.93   14.39
  14  14  12  177.90   20.26
  14  14  14  345.70   49.41
  15   1   0   17.35    1.16
  15   1   2   16.97    1.17
  15   1   4   12.00    1.86
  15   1   6   20.18    3.63
  15   1   8    3.64    3.60
  15   1  10   -8.87    1.44
  15   1  12   96.14    8.66
  15   1  14   15.92    8.34
  15   2   1   18.94    1.62
  15   2   3  848.74   32.60
  15   2   5  163.34   10.32
  15   2   7  491.30   49.62
  15   2   9    6.13    1.28
  15   2  11  634.78   52.94
  15   2  13  712.68   49.95
  15   3   0  860.08   46.05
  15   3   2  911.65   38.68
  15   3   4  629.04   32.34
  15   3   6  342.27   17.66
  15   3   8   91.77    5.25
  15   3  10   -7.80    2.72
  15   3  12  -23.44    5.83
  15   3  14    1.45    1.14
  15   4   1   13.23    1.79
  15   4   3  651.78   32.54
  15   4   5  155.92    7.87
  15   4   7  306.05   18.38
  15   4   9   12.98    2.02
  15   4  11  476.62   21.61
  15   4  13  234.44   10.66
  15   5   0  152.33   14.24
  15   5   2  159.91    8.82
  15   5   4  169.21   12.21
  15   5   6   65.91    3.43
  15   5   8   13.76    1.66
  15   5  10  -22.79    6.19
  15   5  12  -11.58    2.47
  15   5  14   43.38    3.65
  15   6   1   13.13    1.58
  15   6   3  315.70   11.78
  15   6   5   81.59   11.06
  15   6   7  129.64    8.82
  15   6   9  -38.06    6.33
  15   6  11  -23.69    6.46
  15   6  13    9.45    2.13
  15   7   0  361.38   22.00
  15   7   2  463.91   28.24
  15   7   4  330.77   21.66
  15   7   6  126.64    8.81
  15   7   8  -36.82    4.62
  15   7  10   32.85    7.78
  15   7  12   -0.51    1.20
  15   7  14   27.16    2.87
  15   8   1   -3.53    1.42
  15   8   3  101.67   15.66
  15   8   5   12.41    2.13
  15   8   7  -31.74    5.69
  15   8   9  122.57   10.44
  15   8  11   -1.19    3.53
  15   8  13   65.99    6.89
  15   9   0   46.36   17.05
  15   9   2    5.00    1.14
  15   9   4   11.71    1.75
  15   9   6  -41.32    9.02
  15   9   8  127.32    9.70
  15   9  10   13.14    2.58
  15   9  12   -0.22    1.58
  15   9  14   11.04    1.80
  15  10   1   -2.88    5.54
  15  10   3  -10.74    3.08
  15  10   5  -25.73    5.95
  15  10   7   33.44    8.80
  15  10   9   13.09    2.71
  15  10  11   44.77    3.64
  15  10  13  182.43   12.10
  15  11   0  814.28   57.01
  15  11   2  532.98   26.00
  15  11   4  492.27   18.05
  15  11   6   -9.95    6.79
  15  11   8    0.89    5.51
  15  11  10   40.63    3.59
  15  11  12   32.02    3.56
  15  11  14    3.02    1.92
  15  12   1  112.21    9.50
  15  12   3  -21.87    5.38
  15  12   5  -13.28    2.37
  15  12   7   -0.85    1.39
  15  12   9    2.98    3.95
  15  12  11   35.22    4.82
  15  12  13  159.38   18.87
  15  13   0 1102.25   65.89
  15  13   2  699.09   43.04
  15  13   4  312.29   37.00
  15  13   6    8.30    1.21
  15  13   8   53.48    4.05
  15  13  10  207.15   18.29
  15  13  12  124.70    8.92
  15  13  14   23.82    2.78
  15  14   1    6.23    1.60
  15  14   3    1.37    1.12
  15  14   5   42.62    2.83
  15  14   7   26.16    2.49
  15  14   9   14.27    2.88
  15  14  11    5.70    2.45
  15  14  13   34.37    5.89
  15  15   0  475.96   50.21
  15  15   2  315.74   25.00
  15  15   4  133.04    8.01
  15  15   6    1.72    1.42
  15  15   8   87.61    6.86
  15  15  10  241.26   20.71
  15  15  12  206.74   19.50
  15  15  14   67.38    9.18
  16   0   0    5.53    2.22
  16   1   1    4.77    1.47
  16   1   3   82.29    4.06
  16   1   5   12.52    1.45
  16   1   7    4.14    1.30
  16   1   9  -53.36    3.96
  16   1  11  -36.64    6.03
  16   1  13    3.59    1.73
  16   1  15    0.10    1.21
  16   2   0  878.31   62.88
  16   2   2 1551.01   97.84
  16   2   4  383.87   21.57
  16   2   6 1078.11   83.55
  16   2   8   15.39    2.90
  16   2  10  459.13   26.66
  16   2  12  402.16   43.43
  16   2  14  301.72   26.43
  16   3   1   92.23    7.11
  16   3   3  183.77    8.63
  16   3   5   70.66    3.65
  16   3   7   42.78    3.35
  16   3   9  -65.32    8.48
  16   3  11  -54.35    3.78
  16   3  13    5.10    1.15
  16   3  15    3.01    1.17
  16   4   0   21.00    2.14
  16   4   2  473.71   50.23
  16   4   4   78.07    5.42
  16   4   6  251.04   20.51
  16   4   8   21.63    6.78
  16   4  10  387.92   28.37
  16   4  12  411.65   44.58
  16   4  14  464.58   40.13
  16   5   1   11.52    1.58
  16   5   3   72.47    3.27
  16   5   5   95.20    6.27
  16   5   7  -15.17    2.05
  16   5   9  193.31    8.91
  16   5  11  -11.06    1.53
  16   5  13    8.37    2.48
  16   5  15   20.03    2.02
  16   6   0  496.07   32.14
  16   6   2  965.41   81.18
  16   6   4  212.08   12.36
  16   6   6  586.43   58.43
  16   6   8  187.22   11.65
  16   6  10  -22.41    2.87
  16   6  12   22.47    2.60
  16   6  14   64.59    5.75
  16   7   1    1.49    1.37
  16   7   3   40.97    2.13
  16   7   5  -12.69    4.43
  16   7   7   66.65    9.41
  16   7   9  -55.92    4.44
  16   7  11    9.92    2.56
  16   7  13   25.01    1.98
  16   7  15   55.13    6.70
  16   8   0   66.35    8.65
  16   8   2   17.10    3.06
  16   8   4   14.36    7.25
  16   8   6  190.82   11.75
  16   8   8    2.11   10.06
  16   8  10    6.73    2.52
  16   8  12   10.00    2.15
  16   8  14    3.03    2.14
  16   9   1  -56.97    4.33
  16   9   3  -69.14    4.56
  16   9   5  179.29    8.80
  16   9   7  -67.74    4.74
  16   9   9    3.62    1.47
  16   9  11    6.19    1.60
  16   9  13   27.31    3.98
  16   9  15   20.44    2.40
  16  10   0  672.60   43.49
  16  10   2  537.93   38.46
  16  10   4  436.39   30.41
  16  10   6  -21.32    3.27
  16  10   8    4.06    1.80
  16  10  10   59.68    5.48
  16  10  12  151.08   19.74
  16  10  14  124.88   14.26
  16  11   1  -25.08    5.41
  16  11   3  -50.03    3.85
  16  11   5   -5.51    6.07
  16  11   7    8.67    5.25
  16  11   9    2.66    1.59
  16  11  11   10.14    1.74
  16  11  13    5.93    1.71
  16  11  15   20.57    3.84
  16  12   0  888.64   75.53
  16  12   2  398.38   42.34
  16  12   4  368.07   28.49
  16  12   6   23.44    2.83
  16  12   8    8.80    1.65
  16  12  10  121.32   12.64
  16  12  12  423.75   42.26
  16  12  14  252.35   21.15
  16  13   1    5.51    1.37
  16  13   3    5.44    1.05
  16  13   5    6.99    1.05
  16  13   7   22.57    2.00
  16  13   9   25.35    2.94
  16  13  11    7.18    1.72
  16  13  13    9.23    3.69
  16  13  15    6.01    2.55
  16  14   0  324.09   34.15
  16  14   2  339.06   32.64
  16  14   4  346.23   26.73
  16  14   6   71.20    5.46
  16  14   8    9.62    6.78
  16  14  10  129.64   15.46
  16  14  12  258.11   26.66
  16  14  14  277.02   29.91
  16  15   1    3.09    1.38
  16  15   3    1.34    1.04
  16  15   5   30.88    5.60
  16  15   7   46.89    4.18
  16  15   9   27.40    3.45
  16  15  11   15.07    1.49
  16  15  13    8.38    2.84
  16  15  15    4.81    1.39
  16  16   0  682.23   74.97
  16  16   2  841.93   68.02
  16  16   4  710.82   61.45
  16  16   6  232.53   20.47
  16  16   8    9.42    1.96
  16  16  10   37.34    5.04
  16  16  12  227.52   21.27
  16  16  14  135.96   18.45
  16  16  16   56.79   10.75
  17   1   0  328.44   20.60
  17   1   2  236.44   14.12
  17   1   4  187.27   15.63
  17   1   6   66.52    6.03
  17   1   8   75.17    7.92
  17   1  10  -33.88    3.70
  17   1  12   -1.11    1.49
  17   1  14   -0.14    1.30
  17   1  16   -1.10    1.20
  17   2   1  290.27   19.52
  17   2   3  243.14   12.65
  17   2   5 1162.82   56.52
  17   2   7  -43.43    6.43
  17   2   9   33.96    6.87
  17   2  11  357.03   23.03
  17   2  13  454.43   50.72
  17   2  15  728.06   50.04
  17   3   0  231.00   13.15
  17   3   2  214.87    8.84
  17   3   4  179.58   10.56
  17   3   6   39.90    5.05
  17   3   8  193.68    8.65
  17   3  10    7.69    3.03
  17   3  12   12.68    1.49
  17   3  14   19.56    2.93
  17   3  16   10.29    1.83
  17   4   1  185.60   20.70
  17   4   3  198.61   14.55
  17   4   5  870.30   44.97
  17   4   7  102.60    7.08
  17   4   9  -50.40    2.62
  17   4  11  105.42    6.37
  17   4  13  159.77   11.96
  17   4  15  364.87   27.24
  17   5   0 1454.08   86.01
  17   5   2 1300.08   76.22
  17   5   4  887.58   47.45
  17   5   6  419.06   25.36
  17   5   8   67.19    8.64
  17   5  10   18.58    1.75
  17   5  12   34.80    2.67
  17   5  14   13.34    1.28
  17   5  16   -0.18    0.77
  17   6   1   53.93    3.92
  17   6   3   40.02    5.11
  17   6   5  451.11   37.78
  17   6   7   48.71    8.18
  17   6   9    0.97    1.77
  17   6  11    2.20    1.40
  17   6  13   11.09    1.19
  17   6  15   52.71    3.57
  17   7   0  -23.12    7.94
  17   7   2  -41.54    4.97
  17   7   4  120.02   10.82
  17   7   6   49.61    6.54
  17   7   8   -7.00    1.70
  17   7  10   -1.62    1.26
  17   7  12   11.10    2.67
  17   7  14    5.99    1.18
  17   7  16    5.79    0.93
  17   8   1   74.41    7.95
  17   8   3  192.58    8.05
  17   8   5  105.08   15.85
  17   8   7   -8.75    1.98
  17   8   9   21.18    3.36
  17   8  11   28.55    2.79
  17   8  13   30.19    2.71
  17   8  15   22.06    2.28
  17   9   0  133.07   11.15
  17   9   2   40.26    8.72
  17   9   4  -56.98    3.36
  17   9   6    0.47    1.62
  17   9   8   16.11    2.08
  17   9  10   25.35    2.49
  17   9  12   59.73    6.56
  17   9  14   11.65    1.72
  17   9  16    2.38    1.05
  17  10   1  -39.98    3.54
  17  10   3    6.90    2.26
  17  10   5   22.62    2.38
  17  10   7    0.50    1.21
  17  10   9   25.88    2.60
  17  10  11   94.91   10.83
  17  10  13  137.63   16.72
  17  10  15  140.52   13.72
  17  11   0  494.06   28.56
  17  11   2  442.09   40.07
  17  11   4  117.64    6.10
  17  11   6   12.69    8.87
  17  11   8   28.76    4.78
  17  11  10   78.20    6.10
  17  11  12   86.76    8.94
  17  11  14   23.09    2.62
  17  11  16   18.08   17.84
  17  12   1    0.44    1.25
  17  12   3   18.48    2.26
  17  12   5   34.66    2.35
  17  12   7    7.00    1.19
  17  12   9   40.80    4.51
  17  12  11  104.59    9.79
  17  12  13  146.67   10.90
  17  12  15  155.14   13.56
  17  13   0  485.65   45.04
  17  13   2  381.15   26.74
  17  13   4  164.46   15.10
  17  13   6   11.80    2.42
  17  13   8   40.15    3.67
  17  13  10  132.36   10.71
  17  13  12  159.24   15.83
  17  13  14   44.34    4.53
  17  13  16    1.14    1.29
  17  14   1   -0.04    1.25
  17  14   3   11.02    1.73
  17  14   5   13.06    1.06
  17  14   7    4.66    1.23
  17  14   9   11.37    1.47
  17  14  11   19.28    1.93
  17  14  13   51.16    6.60
  17  14  15   73.26   11.14
  17  15   0  886.50   60.11
  17  15   2  763.22   57.69
  17  15   4  325.38   23.25
  17  15   6   54.33    4.89
  17  15   8   20.72    2.20
  17  15  10  138.47    9.85
  17  15  12  131.48    8.99
  17  15  14   68.08    9.15
  17  15  16    3.53    1.19
  17  16   1    1.97    1.81
  17  16   3   13.89    3.84
  17  16   5    1.19    0.87
  17  16   7    9.27    1.97
  17  16   9    5.05    1.31
  17  16  11   -0.52    1.34
  17  16  13   -0.50    1.21
  17  16  15    4.96    1.98
  17  17   0  315.10   53.59
  17  17   2  212.14   17.02
  17  17   4   51.22    4.09
  17  17   6    1.09    1.05
  17  17   8   81.78    6.72
  17  17  10  214.02   20.36
  17  17  12  215.33   17.89
  17  17  14  122.89   20.17
  17  17  16   15.52    2.93
  18   0   0  279.36   37.12
  18   1   1   -5.64    3.37
  18   1   3  -12.18    2.45
  18   1   5  -18.65    5.50
  18   1   7   17.81    6.51
  18   1   9   -9.83    1.49
  18   1  11    5.52    9.14
  18   1  13    5.58    2.24
  18   1  15   -0.42    1.28
  18   1  17    2.80    2.48
  18   2   0   58.11    8.26
  18   2   2   11.47    5.41
  18   2   4  278.11   24.76
  18   2   6  203.34    9.61
  18   2   8   -1.11    4.02
  18   2  10  424.16   38.88
  18   2  12  137.75   14.62
  18   2  14  447.22   30.71
  18   2  16  184.86   19.15
  18   3   1  -13.40    2.42
  18   3   3   -8.33    5.38
  18   3   5  158.04    7.13
  18   3   7  -55.58    3.55
  18   3   9   16.97    1.83
  18   3  11    7.00    1.50
  18   3  13   14.95    1.63
  18   3  15    5.53    4.30
  18   3  17    7.03    2.93
  18   4   0  686.71   40.97
  18   4   2  319.43   29.40
  18   4   4 1839.78   83.77
  18   4   6   56.65    6.27
  18   4   8   99.10    7.18
  18   4  10    5.85    1.82
  18   4  12    4.07    1.45
  18   4  14  162.28   14.25
  18   4  16   60.08    8.81
  18   5   1  -27.56    5.46
  18   5   3  176.13   13.05
  18   5   5   42.78    5.19
  18   5   7   54.75    5.61
  18   5   9   77.90    5.30
  18   5  11   26.61    2.88
  18   5  13    1.41    0.78
  18   5  15    3.65    1.19
  18   5  17    5.75    1.06
  18   6   0  184.17   10.39
  18   6   2  208.72   10.03
  18   6   4   49.79    5.20
  18   6   6  -18.68    1.70
  18   6   8   24.90    2.36
  18   6  10   -0.63    0.96
  18   6  12    9.94    2.87
  18   6  14   71.82    6.04
  18   6  16   24.70    2.27
  18   7   1   13.60    6.41
  18   7   3  -65.00    4.42
  18   7   5   85.93   14.43
  18   7   7  165.16   10.20
  18   7   9  146.73   13.91
  18   7  11    3.43    1.03
  18   7  13    7.62    3.48
  18   7  15   12.25    1.34
  18   7  17   17.02    1.61
  18   8   0  -47.88    3.82
  18   8   2   14.39    6.38
  18   8   4  109.33   10.44
  18   8   6   23.34    2.08
  18   8   8  218.82   17.02
  18   8  10  120.81   10.39
  18   8  12  145.68   16.93
  18   8  14   10.83    1.68
  18   8  16   31.25    4.02
  18   9   1   -9.86    1.44
  18   9   3   11.46    1.58
  18   9   5   82.50    6.40
  18   9   7  126.06    9.51
  18   9   9   14.82    1.62
  18   9  11    2.40    1.12
  18   9  13   14.75    1.50
  18   9  15   12.48    1.44
  18   9  17   26.35    2.46
  18  10   0  480.69   42.39
  18  10   2  385.10   33.03
  18  10   4    4.35    2.58
  18  10   6   -1.07    1.15
  18  10   8  127.03   10.69
  18  10  10  272.19   22.15
  18  10  12  250.98   48.67
  18  10  14  171.25   18.07
  18  10  16  119.56   16.14
  18  11   1   -2.08    1.39
  18  11   3    6.51    1.18
  18  11   5   23.29    2.71
  18  11   7    3.58    1.04
  18  11   9   13.22    7.47
  18  11  11   33.22    4.44
  18  11  13   11.04    1.61
  18  11  15   26.08    2.96
  18  11  17   14.42    1.66
  18  12   0  137.36   14.47
  18  12   2  164.15   19.56
  18  12   4   11.51    4.46
  18  12   6    8.83    1.10
  18  12   8  139.33   13.48
  18  12  10  265.57   28.65
  18  12  12  497.59   81.38
  18  12  14  192.95   21.18
  18  12  16  207.07   24.30
  18  13   1    2.47    1.43
  18  13   3   18.12    2.20
  18  13   5    0.63    1.00
  18  13   7    8.97    5.95
  18  13   9   18.81    2.01
  18  13  11   13.03    1.37
  18  13  13   31.28    3.26
  18  13  15    6.19    1.48
  18  13  17   14.31    2.20
  18  14   0  477.05   36.82
  18  14   2  487.26   38.81
  18  14   4  165.40   13.76
  18  14   6   64.06    6.48
  18  14   8   15.09    2.18
  18  14  10  178.83   22.31
  18  14  12  153.73   15.61
  18  14  14  209.46   20.89
  18  14  16  123.08   13.36
  18  15   1    3.08    1.37
  18  15   3    2.17    1.11
  18  15   5    7.54    2.11
  18  15   7   16.72    1.68
  18  15   9   17.32    2.39
  18  15  11   23.69    2.78
  18  15  13    3.36    1.36
  18  15  15    9.08    1.52
  18  15  17    1.26    1.15
  18  16   0  227.97   39.90
  18  16   2  175.45   19.17
  18  16   4   66.03    8.51
  18  16   6   27.11    2.84
  18  16   8   28.23    3.20
  18  16  10   93.62   10.56
  18  16  12  182.04   19.80
  18  16  14  128.89   15.41
  18  16  16   55.98    8.80
  18  17   1    2.29    1.69
  18  17   3    3.92    1.30
  18  17   5    6.29    1.06
  18  17   7   15.20    1.59
  18  17   9   27.63    2.70
  18  17  11   13.56    1.74
  18  17  13   14.77    1.76
  18  17  15    1.85    1.04
  18  17  17    1.92    1.00
  18  18   0  650.85   70.96
  18  18   2  456.99   37.21
  18  18   4  221.86   20.71
  18  18   6  161.26   15.22
  18  18   8   68.05    5.76
  18  18  10    1.20    1.01
  18  18  12    3.86    1.06
  18  18  14    2.25    1.18
  18  18  16   -0.62    1.09
  18  18  18   25.88    7.59
  19   1   0  193.04    9.70
  19   1   2  171.22    8.53
  19   1   4  -40.44    3.38
  19   1   6  -17.87    1.47
  19   1   8    7.50    5.13
  19   1  10    3.03    1.29
  19   1  12    6.15    1.29
  19   1  14    1.03    1.16
  19   1  16    0.72    1.27
  19   1  18    1.39    1.22
  19   2   1  178.16    9.24
  19   2   3  574.35   27.17
  19   2   5   18.24    6.01
  19   2   7  117.69    8.88
  19   2   9   59.85    5.53
  19   2  11   22.78    2.22
  19   2  13  382.51   26.22
  19   2  15  135.90    9.94
  19   2  17  448.05   53.53
  19   3   0  748.25   40.20
  19   3   2  648.71   40.37
  19   3   4  313.71   21.75
  19   3   6   85.52    9.73
  19   3   8   16.08    1.88
  19   3  10    4.84    1.15
  19   3  12    2.59    1.18
  19   3  14    0.67    2.13
  19   3  16    1.57    1.12
  19   3  18    4.49    1.15
  19   4   1  -41.90    3.42
  19   4   3  346.79   33.50
  19   4   5    8.52    1.73
  19   4   7   64.94    5.68
  19   4   9   25.42    1.88
  19   4  11    4.10    1.41
  19   4  13  144.95   10.35
  19   4  15   55.54    6.86
  19   4  17  163.73   15.06
  19   5   0    3.37    6.53
  19   5   2    6.53    3.99
  19   5   4    5.07    1.34
  19   5   6    8.50    0.87
  19   5   8   26.25    1.75
  19   5  10   35.24    2.13
  19   5  12   17.82    1.36
  19   5  14    2.45    0.83
  19   5  16    5.70    1.25
  19   5  18    3.84    1.11
  19   6   1  -13.29    2.46
  19   6   3   82.14    6.11
  19   6   5    6.36    0.78
  19   6   7   13.51    1.60
  19   6   9    4.74    0.93
  19   6  11    2.99    1.03
  19   6  13   22.79    1.88
  19   6  15    1.09    1.25
  19   6  17   45.17    4.17
  19   7   0  125.32    9.23
  19   7   2  115.47    8.32
  19   7   4   63.21    4.68
  19   7   6   15.21    1.66
  19   7   8   19.00    2.25
  19   7  10   25.39    2.79
  19   7  12   27.63    2.47
  19   7  14   36.12    2.60
  19   7  16   20.29    1.86
  19   7  18    3.91    0.80
  19   8   1    5.25    1.18
  19   8   3   20.78    2.60
  19   8   5   28.65    2.33
  19   8   7   18.13    1.66
  19   8   9    8.05    1.30
  19   8  11   39.93    3.89
  19   8  13   15.88    2.29
  19   8  15   48.89    5.04
  19   8  17   -0.48    0.90
  19   9   0   78.79    6.44
  19   9   2   53.62    4.28
  19   9   4   27.36    1.93
  19   9   6    6.67    1.98
  19   9   8    9.84    2.61
  19   9  10   31.81    2.61
  19   9  12   39.84    4.85
  19   9  14   34.10    3.08
  19   9  16   14.27    1.49
  19   9  18    0.58    0.80
  19  10   1    1.81    1.18
  19  10   3    5.73    2.24
  19  10   5   34.34    1.97
  19  10   7   21.71    2.84
  19  10   9   30.97    2.82
  19  10  11   92.14    7.96
  19  10  13   82.85    6.98
  19  10  15  148.37   17.62
  19  10  17   13.54    1.83
  19  11   0   32.25    3.00
  19  11   2   22.10    2.38
  19  11   4    2.73    1.08
  19  11   6    1.10    0.80
  19  11   8   41.95    3.95
  19  11  10   93.09    7.00
  19  11  12  101.95   10.68
  19  11  14   37.22    4.74
  19  11  16    5.51    1.22
  19  11  18   13.91    5.41
  19  12   1    8.23    2.56
  19  12   3    0.87    1.43
  19  12   5   19.11    1.62
  19  12   7   31.80    3.70
  19  12   9   54.46   16.64
  19  12  11  155.45   50.04
  19  12  13  114.23   17.50
  19  12  15  139.29   12.85
  19  12  17   21.35    2.28
  19  13   0  490.79   37.32
  19  13   2  392.64   26.08
  19  13   4  175.88   12.73
  19  13   6   21.00    1.72
  19  13   8   12.21    2.52
  19  13  10   88.66    7.46
  19  13  12  104.38   10.26
  19  13  14   54.26    5.79
  19  13  16    7.99    2.46
  19  13  18    1.91    0.84
  19  14   1    0.04    1.08
  19  14   3   -1.05    1.07
  19  14   5   -0.52    0.86
  19  14   7   37.50    2.22
  19  14   9   36.19    3.27
  19  14  11   36.49    3.19
  19  14  13   54.59    5.32
  19  14  15   72.27    6.87
  19  14  17    7.16    1.70
  19  15   0  189.02   13.78
  19  15   2  151.37   13.59
  19  15   4   55.33    5.60
  19  15   6   -0.66    0.64
  19  15   8   46.52    3.62
  19  15  10  119.35   10.40
  19  15  12  186.44   17.22
  19  15  14   82.10    8.72
  19  15  16   10.98    1.59
  19  15  18    4.40    1.74
  19  16   1   -0.87    1.01
  19  16   3   -0.07    1.15
  19  16   5    6.35    1.90
  19  16   7   17.90    1.61
  19  16   9   12.40    1.27
  19  16  11    7.37    1.21
  19  16  13    6.41    1.15
  19  16  15   14.32    1.85
  19  16  17    0.61    1.14
  19  17   0  564.96   58.33
  19  17   2  492.63   51.65
  19  17   4  200.04   21.92
  19  17   6   57.92    5.75
  19  17   8   -0.66    0.63
  19  17  10   20.10    7.14
  19  17  12   27.58    3.10
  19  17  14   13.72    1.66
  19  17  16    5.00    1.19
  19  17  18    1.31    1.10
  19  18   1    2.19    1.14
  19  18   3    0.17    1.14
  19  18   5    2.65    0.99
  19  18   7    6.45    1.45
  19  18   9    0.57    0.74
  19  18  11    5.22    1.20
  19  18  13    1.17    0.93
  19  18  15    2.29    1.03
  19  18  17   -0.42    1.05
  19  19   0   50.02    6.88
  19  19   2   48.34   10.46
  19  19   4    5.68    1.25
  19  19   6   -0.93    0.94
  19  19   8    7.14    0.83
  19  19  10   18.87    2.12
  19  19  12   43.72    6.06
  19  19  14   28.61    4.76
  19  19  16    4.55    1.23
  19  19  18   -0.56    0.96
  20   0   0  186.42   25.67
  20   1   1  -12.98    1.63
  20   1   3   -6.15    1.15
  20   1   5    3.60    0.76
  20   1   7   17.76    2.79
  20   1   9    5.00    3.54
  20   1  11   13.66    2.39
  20   1  13    4.53    1.29
  20   1  15    4.62    4.64
  20   1  17    6.48    3.21
  20   1  19   -2.72    1.08
  20   2   0   -7.98    3.20
  20   2   2   79.69    7.31
  20   2   4   24.71    2.73
  20   2   6   34.19    2.79
  20   2   8  108.13   13.25
  20   2  10    5.14    1.43
  20   2  12  204.21   23.83
  20   2  14   15.02    1.94
  20   2  16  200.94   20.52
  20   2  18   17.05    2.29
  20   3   1   -3.10    1.09
  20   3   3    0.55    0.87
  20   3   5   51.53    4.07
  20   3   7   58.44    5.93
  20   3   9  106.23    9.03
  20   3  11   52.65    5.27
  20   3  13   24.13    3.69
  20   3  15    3.39    1.06
  20   3  17   10.11    6.19
  20   3  19    0.36    1.06
  20   4   0  153.70   13.20
  20   4   2   22.56    2.71
  20   4   4   47.78    3.57
  20   4   6    3.74    1.68
  20   4   8   28.03    2.40
  20   4  10    4.22    1.00
  20   4  12   39.75    3.43
  20   4  14    6.02    1.29
  20   4  16   84.40    8.74
  20   4  18    5.00    2.82
  20   5   1    2.93    1.01
  20   5   3   46.20    2.61
  20   5   5   89.41    4.55
  20   5   7  313.57   24.15
  20   5   9  192.34   16.11
  20   5  11   79.07    6.98
  20   5  13    1.06    0.87
  20   5  15    3.56    0.94
  20   5  17    3.63    1.21
  20   5  19    3.56    1.37
  20   6   0    5.38    1.26
  20   6   2   40.98    4.78
  20   6   4    3.01    1.07
  20   6   6  122.01    9.89
  20   6   8   47.70    3.47
  20   6  10  232.78   16.94
  20   6  12   16.33    1.96
  20   6  14   41.04    4.11
  20   6  16   23.65    2.76
  20   6  18   -2.06    0.90
  20   7   1   17.17    2.04
  20   7   3   53.40    4.62
  20   7   5  272.62   12.72
  20   7   7  325.05   26.11
  20   7   9  204.15   18.63
  20   7  11   16.29    1.52
  20   7  13    2.01    2.38
  20   7  15   21.95    2.03
  20   7  17   11.58    1.27
  20   7  19   11.82    1.98
  20   8   0  126.52   11.15
  20   8   2  118.08   11.96
  20   8   4   27.73    2.67
  20   8   6   55.53    5.68
  20   8   8   99.93    9.99
  20   8  10  163.27   21.68
  20   8  12   85.62    9.68
  20   8  14   57.23    6.99
  20   8  16   -0.83    0.62
  20   8  18    0.65    0.58
  20   9   1    1.80    1.21
  20   9   3  150.51   34.68
  20   9   5  229.35   18.22
  20   9   7  213.43   19.86
  20   9   9   76.16   13.08
  20   9  11    5.60    1.17
  20   9  13   23.58    3.46
  20   9  15   26.14    3.65
  20   9  17   32.81    3.47
  20   9  19   11.87    1.28
  20  10   0   16.41    2.88
  20  10   2    3.19    1.37
  20  10   4    4.36    1.28
  20  10   6  247.51   23.27
  20  10   8  197.63   23.03
  20  10  10  387.17   31.39
  20  10  12  175.25   14.56
  20  10  14  183.79   17.94
  20  10  16   -0.47    0.91
  20  10  18    0.61    1.27
  20  11   1   10.46    1.63
  20  11   3   35.45    2.88
  20  11   5   81.22    5.86
  20  11   7   21.03    3.41
  20  11   9    3.41    1.17
  20  11  11   26.73    3.12
  20  11  13   28.73    3.47
  20  11  15   60.97    7.69
  20  11  17   21.76    2.61
  20  11  19   22.58    3.16
  20  12   0  302.47   25.67
  20  12   2  142.42   11.07
  20  12   4   40.56    4.42
  20  12   6   18.53    2.13
  20  12   8   74.93    7.81
  20  12  10  185.33   17.13
  20  12  12  212.43   19.44
  20  12  14  167.36   17.97
  20  12  16   15.23    2.09
  20  12  18   -0.19    0.98
  20  13   1   16.97   12.19
  20  13   3   26.25    2.82
  20  13   5   -0.04    1.05
  20  13   7    2.89    1.96
  20  13   9   20.35    1.94
  20  13  11   32.10    4.72
  20  13  13   42.03    4.03
  20  13  15   20.80    3.24
  20  13  17   23.25    3.24
  20  13  19    6.75    1.69
  20  14   0   37.30    4.43
  20  14   2   21.38    2.48
  20  14   4   18.32    4.33
  20  14   6   57.11    7.89
  20  14   8   57.62    6.30
  20  14  10  181.44   20.45
  20  14  12  140.71   12.61
  20  14  14  130.38   15.03
  20  14  16    5.60    1.68
  20  14  18    1.63    0.88
  20  15   1   -1.25    1.05
  20  15   3    3.77    2.05
  20  15   5    1.38    0.99
  20  15   7   20.13    1.77
  20  15   9   27.28    2.59
  20  15  11   42.82    3.71
  20  15  13   25.42    2.65
  20  15  15   36.53    4.77
  20  15  17   11.64    1.61
  20  15  19    5.39    1.23
  20  16   0  223.46   19.54
  20  16   2  204.70   19.19
  20  16   4   89.16   10.40
  20  16   6   17.89    1.94
  20  16   8   -0.26    0.68
  20  16  10    0.91    1.25
  20  16  12   14.23    1.95
  20  16  14    6.91    1.25
  20  16  16    2.79    1.19
  20  16  18    0.61    1.14
  20  17   1    4.20    1.61
  20  17   3    4.72    1.17
  20  17   5    4.81    1.73
  20  17   7   12.09    1.20
  20  17   9   31.52    3.60
  20  17  11   25.26    3.54
  20  17  13   29.22    3.23
  20  17  15   12.38    1.77
  20  17  17    4.21    1.43
  20  17  19    7.14    1.86
  20  18   0   36.13    5.97
  20  18   2   13.70    2.22
  20  18   4    3.62    1.39
  20  18   6   -2.88    0.86
  20  18   8    0.43    0.57
  20  18  10    0.90    0.71
  20  18  12    0.50    0.82
  20  18  14    0.14    0.96
  20  18  16    1.84    1.09
  20  18  18    2.94    2.27
  20  19   1   -2.87    1.09
  20  19   3    0.33    1.14
  20  19   5    5.02    1.10
  20  19   7   14.74    5.22
  20  19   9   12.48    1.68
  20  19  11   29.97    4.18
  20  19  13   10.03    1.64
  20  19  15    7.33    2.15
  20  19  17    2.90    1.09
  20  19  19    2.76    1.93
  20  20   0  222.01   30.02
  20  20   2  265.21   23.43
  20  20   4   84.05   12.72
  20  20   6   69.32   10.18
  20  20   8   72.49    9.43
  20  20  10   80.66    7.51
  20  20  12   17.30    3.68
  20  20  14    5.59    1.17
  20  20  16    3.46    1.03
  20  20  18    0.52    1.08
  20  20  20   38.76    9.66
  21   1   0   32.85    3.15
  21   1   2   17.47    2.42
  21   1   4   -0.08    0.86
  21   1   6    0.36    0.75
  21   1   8    5.89    1.10
  21   1  10    6.11    1.10
  21   1  12    3.97    1.26
  21   1  14    3.25    1.21
  21   1  16    2.73    1.00
  21   1  18   -2.31    1.16
  21   1  20    0.30    1.40
  21   2   1   20.39    2.54
  21   2   3    2.45    1.07
  21   2   5   36.99    2.36
  21   2   7    9.94    1.57
  21   2   9   28.84    3.13
  21   2  11   66.94    7.03
  21   2  13    6.34    1.36
  21   2  15   85.91    8.71
  21   2  17   10.83    1.45
  21   2  19  190.13   23.05
  21   3   0    2.54    1.25
  21   3   2    9.63    6.37
  21   3   4    1.50    0.89
  21   3   6   29.81    1.82
  21   3   8   32.74    2.22
  21   3  10   31.35    2.44
  21   3  12   23.01    2.01
  21   3  14    8.99    2.81
  21   3  16    6.75    1.34
  21   3  18    4.20    1.29
  21   3  20    0.54    1.06
  21   4   1    1.21    0.93
  21   4   3    1.04    0.84
  21   4   5    6.10    0.91
  21   4   7   27.32    3.04
  21   4   9    8.06    0.99
  21   4  11   22.21    2.65
  21   4  13    1.53    1.04
  21   4  15   37.46    4.33
  21   4  17    0.86    1.07
  21   4  19   71.16   11.58
  21   5   0   58.02    3.75
  21   5   2   41.58    4.53
  21   5   4    6.38    1.03
  21   5   6   25.86    1.38
  21   5   8   31.45    1.75
  21   5  10   15.43    1.53
  21   5  12    4.33    0.88
  21   5  14    0.51    1.62
  21   5  16   10.99    1.64
  21   5  18    7.94    1.26
  21   5  20   -0.57    1.06
  21   6   1    1.60    0.82
  21   6   3   29.59    1.82
  21   6   5   28.13    1.45
  21   6   7   52.90    3.24
  21   6   9    3.28    0.64
  21   6  11    3.85    0.63
  21   6  13    8.49    0.97
  21   6  15    7.65    1.03
  21   6  17   -1.65    0.95
  21   6  19   18.75    2.63
  21   7   0    9.04    1.08
  21   7   2   10.64    1.04
  21   7   4   24.60    1.93
  21   7   6   56.82    3.17
  21   7   8   20.71    2.01
  21   7  10    4.92    0.95
  21   7  12    1.31    0.63
  21   7  14    5.52    0.71
  21   7  16   19.27    1.97
  21   7  18    7.64    1.34
  21   7  20    2.09    0.88
  21   8   1    5.10    1.11
  21   8   3   40.27    5.67
  21   8   5   28.19    1.65
  21   8   7   18.16    1.38
  21   8   9   16.61    1.52
  21   8  11   13.46    1.50
  21   8  13   48.73    3.33
  21   8  15    7.81    0.75
  21   8  17    4.24    0.65
  21   8  19   10.66    1.25
  21   9   0   38.91    5.07
  21   9   2   20.73    1.96
  21   9   4   18.78    7.86
  21   9   6    3.45    0.79
  21   9   8   14.52    1.55
  21   9  10   48.77    4.61
  21   9  12   34.01    4.19
  21   9  14   30.34    2.47
  21   9  16   19.58    1.83
  21   9  18    4.45    0.64
  21   9  20    3.09    0.75
  21  10   1    4.84    1.20
  21  10   3   28.16    2.04
  21  10   5   17.94    1.94
  21  10   7    7.54    2.36
  21  10   9   50.58    5.28
  21  10  11   46.60    4.40
  21  10  13   98.97    9.64
  21  10  15   14.19    1.64
  21  10  17   16.70    4.17
  21  10  19    6.40    0.71
  21  11   0   81.54    6.21
  21  11   2   58.45    7.05
  21  11   4   19.40    2.23
  21  11   6    4.52    0.78
  21  11   8   11.47    1.12
  21  11  10   44.14    3.34
  21  11  12   50.87    6.27
  21  11  14   23.31    2.57
  21  11  16   15.85    2.04
  21  11  18    1.70    0.83
  21  11  20    0.98    0.79
  21  12   1    8.28    3.66
  21  12   3   22.63    2.49
  21  12   5    8.49    2.00
  21  12   7    1.63    0.79
  21  12   9   35.20    4.27
  21  12  11   60.78    9.52
  21  12  13   76.23    6.07
  21  12  15   17.32    2.08
  21  12  17   14.76    2.62
  21  12  19    0.78    0.84
  21  13   0    6.48    1.32
  21  13   2   11.03    1.63
  21  13   4    1.58    0.94
  21  13   6    6.73    0.84
  21  13   8   59.70    5.53
  21  13  10  100.51    8.63
  21  13  12  112.02   11.75
  21  13  14   43.45    3.96
  21  13  16    8.33    1.92
  21  13  18    1.19    0.99
  21  13  20    3.05    1.44
  21  14   1    1.27    1.00
  21  14   3    5.81    1.23
  21  14   5    1.86    0.91
  21  14   7    6.03    1.64
  21  14   9   24.63    2.28
  21  14  11   31.06    4.63
  21  14  13   41.09    4.40
  21  14  15    6.03    1.34
  21  14  17    4.53    1.14
  21  14  19    4.28    1.01
  21  15   0   74.40    6.37
  21  15   2   89.06    9.59
  21  15   4   29.12    3.46
  21  15   6    7.79    1.15
  21  15   8    7.00    0.68
  21  15  10   14.97    1.84
  21  15  12   18.94    2.08
  21  15  14    8.59    1.66
  21  15  16    2.44    1.04
  21  15  18    2.84    1.79
  21  15  20    3.22    1.73
  21  16   1    0.23    1.12
  21  16   3    4.43    1.09
  21  16   5   10.20    2.65
  21  16   7   18.98    1.96
  21  16   9   20.23    2.13
  21  16  11   14.34    1.59
  21  16  13    8.95    1.51
  21  16  15    5.73    1.01
  21  16  17    2.55    1.12
  21  16  19    2.20    1.21
  21  17   0   17.71    3.64
  21  17   2   12.16    1.69
  21  17   4    3.64    1.18
  21  17   6   -0.85    0.93
  21  17   8    4.35    0.71
  21  17  10   10.72    1.52
  21  17  12   12.52    2.13
  21  17  14    5.18    1.18
  21  17  16    2.26    1.18
  21  17  18   -0.98    0.90
  21  17  20    4.73    4.93
  21  18   1   -1.41    1.07
  21  18   3    5.87    1.21
  21  18   5    8.84    1.86
  21  18   7    5.89    1.12
  21  18   9    3.59    0.64
  21  18  11    2.78    0.89
  21  18  13   -0.19    0.96
  21  18  15    0.53    1.07
  21  18  17    1.85    1.73
  21  18  19    3.24    1.23
  21  19   0  275.73   26.25
  21  19   2  142.01   16.76
  21  19   4   61.89    9.73
  21  19   6   30.97    4.45
  21  19   8    8.73    1.19
  21  19  10    5.56    0.69
  21  19  12    1.51    0.87
  21  19  14    2.67    0.99
  21  19  16    4.06    1.05
  21  19  18    3.76    1.29
  21  19  20    0.97    0.96
  21  20   1    0.14    1.08
  21  20   3    1.31    1.23
  21  20   5    1.18    1.12
  21  20   7    0.75    0.89
  21  20   9    3.86    0.85
  21  20  11    2.52    0.71
  21  20  13    4.85    1.36
  21  20  15    1.95    0.99
  21  20  17    0.98    0.95
  21  20  19    2.84    0.96
  21  21   0    1.11    1.75
  21  21   2   -0.44    1.11
  21  21   4    5.28    1.12
  21  21   6    2.79    1.18
  21  21   8    4.28    0.98
  21  21  10    2.71    0.60
  21  21  12    3.64    0.83
  21  21  14    3.86    1.18
  21  21  16   11.34    2.63
  21  21  18    9.01    2.17
  21  21  20    8.16    2.03
  22   0   0    5.56    2.83
  22   1   1    0.63    1.01
  22   1   3    5.62    1.01
  22   1   5   10.43    1.03
  22   1   7   23.58    2.12
  22   1   9   11.84    1.92
  22   1  11   20.35    3.51
  22   1  13    3.76    1.27
  22   1  15    0.36    1.14
  22   1  17    0.09    1.11
  22   1  19   -1.91    1.06
  22   1  21    1.22    1.05
  22   2   0   18.01    2.83
  22   2   2   59.11    6.21
  22   2   4   33.57    3.80
  22   2   6   54.68    5.13
  22   2   8   13.30    1.59
  22   2  10   16.73    2.14
  22   2  12    2.84    1.09
  22   2  14    9.95    2.26
  22   2  16   15.59    2.27
  22   2  18   23.59    3.91
  22   2  20    7.29    1.97
  22   3   1    4.11    1.06
  22   3   3   48.70    3.23
  22   3   5  214.94   14.48
  22   3   7  137.27    9.29
  22   3   9  187.92   18.98
  22   3  11   78.10    7.97
  22   3  13   19.21    2.27
  22   3  15   -0.61    1.30
  22   3  17    4.47    1.04
  22   3  19    4.14    1.03
  22   3  21    0.73    1.00
  22   4   0   19.73    2.73
  22   4   2   38.56    4.21
  22   4   4   14.92    1.85
  22   4   6   66.58    5.40
  22   4   8   30.76    4.73
  22   4  10    1.58    1.39
  22   4  12   24.20    3.01
  22   4  14    7.63    1.25
  22   4  16    5.51    1.98
  22   4  18   13.00    1.80
  22   4  20    7.01    1.68
  22   5   1    7.59    0.96
  22   5   3  193.56   12.30
  22   5   5  354.61   27.42
  22   5   7  382.70   20.28
  22   5   9  259.81   18.96
  22   5  11  141.82    9.40
  22   5  13    4.75    1.87
  22   5  15    6.58    1.14
  22   5  17    7.16    1.23
  22   5  19    2.84    1.22
  22   5  21    2.07    0.93
  22   6   0  100.76    7.34
  22   6   2   50.60    4.36
  22   6   4   66.79    5.99
  22   6   6    1.80    1.23
  22   6   8   52.87    4.46
  22   6  10   40.36    5.02
  22   6  12   42.38    5.65
  22   6  14    2.30    1.19
  22   6  16    4.05    1.50
  22   6  18    4.77    1.51
  22   6  20    4.52    1.14
  22   7   1   21.53    1.75
  22   7   3  138.70    9.24
  22   7   5  417.93   36.63
  22   7   7  249.16   13.41
  22   7   9  198.66   16.45
  22   7  11   46.01    2.85
  22   7  13    3.86    1.06
  22   7  15   27.48    3.91
  22   7  17   12.26    2.08
  22   7  19    9.46    1.39
  22   7  21    2.14    0.96
  22   8   0   17.77    2.30
  22   8   2   10.13    1.53
  22   8   4   25.25    3.15
  22   8   6   81.96    9.66
  22   8   8  230.29   16.41
  22   8  10  188.76   20.79
  22   8  12  241.19   34.27
  22   8  14   14.59    1.45
  22   8  16    6.44    1.08
  22   8  18   18.74    4.10
  22   8  20   -0.33    0.83
  22   9   1    9.04    1.19
  22   9   3  173.00   16.72
  22   9   5  245.80   19.30
  22   9   7  181.17   11.33
  22   9   9   52.02    5.35
  22   9  11   10.90    1.30
  22   9  13   15.24    1.48
  22   9  15   27.33    2.05
  22   9  17   41.51    3.68
  22   9  19   10.93    1.40
  22   9  21    8.15    1.53
  22  10   0   63.02    9.21
  22  10   2   19.10    2.56
  22  10   4    1.74    1.48
  22  10   6   35.72    4.71
  22  10   8  179.56   21.37
  22  10  10  152.22   14.11
  22  10  12   97.27   10.44
  22  10  14   19.77    2.81
  22  10  16    1.29    0.74
  22  10  18    8.44    0.99
  22  10  20    7.70    1.63
  22  11   1   13.28    1.73
  22  11   3   77.31    5.87
  22  11   5  145.28    9.92
  22  11   7   50.72    3.69
  22  11   9   10.94    1.42
  22  11  11    4.76    0.99
  22  11  13   13.50    1.62
  22  11  15   42.39    4.33
  22  11  17   22.95    3.77
  22  11  19   21.85    2.68
  22  11  21    6.34    1.03
  22  12   0    1.30    1.07
  22  12   2    2.27    1.11
  22  12   4   19.09    2.88
  22  12   6   28.18    2.73
  22  12   8  154.05   13.92
  22  12  10  148.41   14.06
  22  12  12  149.74   15.99
  22  12  14   11.46    1.55
  22  12  16    1.82    0.90
  22  12  18    9.29    2.51
  22  12  20    8.61    2.04
  22  13   1    5.93    1.22
  22  13   3   20.45    2.29
  22  13   5    2.11    1.04
  22  13   7    1.72    0.67
  22  13   9   16.40    1.53
  22  13  11   11.40    1.40
  22  13  13   32.85    3.67
  22  13  15   25.68    3.10
  22  13  17   20.83    4.22
  22  13  19    5.22    1.22
  22  13  21    4.70    0.93
  22  14   0   15.09    2.68
  22  14   2    8.05    2.30
  22  14   4    6.62    1.19
  22  14   6    2.50    1.06
  22  14   8   17.02    1.55
  22  14  10   16.74    2.23
  22  14  12   13.67    2.19
  22  14  14    2.38    2.16
  22  14  16    2.20    1.23
  22  14  18    1.04    0.97
  22  14  20    6.05    3.13
  22  15   1    0.17    1.19
  22  15   3    0.37    1.17
  22  15   5    5.54    1.07
  22  15   7   24.47    2.19
  22  15   9   32.92    2.27
  22  15  11   43.25    5.33
  22  15  13   29.83    4.85
  22  15  15   17.96    2.18
  22  15  17   12.57    1.91
  22  15  19    7.59    1.75
  22  15  21    2.27    0.93
  22  16   0   10.87    2.14
  22  16   2   11.76    2.77
  22  16   4    5.51    2.03
  22  16   6    6.26    1.29
  22  16   8    8.32    1.29
  22  16  10    1.40    0.67
  22  16  12    3.43    0.90
  22  16  14    2.16    1.21
  22  16  16    1.65    0.80
  22  16  18    0.35    0.94
  22  16  20    1.12    0.87
  22  17   1   -1.41    0.97
  22  17   3    5.14    1.30
  22  17   5    8.69    1.53
  22  17   7   15.94    2.05
  22  17   9   28.76    2.55
  22  17  11   18.96    2.30
  22  17  13   25.66    4.08
  22  17  15   10.18    1.79
  22  17  17    6.69    2.25
  22  17  19    2.72    0.96
  22  17  21   -1.41    1.00
  22  18   0  112.47   20.35
  22  18   2   21.36    3.66
  22  18   4   13.70    2.23
  22  18   6    5.57    1.05
  22  18   8   10.56    2.07
  22  18  10    6.57    0.84
  22  18  12    9.04    2.09
  22  18  14    2.20    1.05
  22  18  16    5.15    1.85
  22  18  18    7.73    2.33
  22  18  20   18.22    4.09
  22  19   1   -1.48    1.09
  22  19   3    2.38    1.18
  22  19   5    5.75    1.54
  22  19   7    9.38    1.48
  22  19   9    8.92    1.59
  22  19  11   14.36    2.04
  22  19  13    5.63    1.44
  22  19  15    3.84    1.31
  22  19  17    2.41    1.18
  22  19  19    2.42    2.34
  22  19  21    0.35    0.96
  22  20   0    3.33    2.63
  22  20   2    3.60    1.81
  22  20   4    8.23    1.84
  22  20   6    3.23    1.09
  22  20   8    1.23    0.86
  22  20  10    5.95    1.36
  22  20  12    9.47    1.59
  22  20  14    5.87    1.48
  22  20  16    0.82    0.93
  22  20  18   21.18    4.27
  22  20  20   71.26   11.63
  22  21   1    0.35    1.10
  22  21   3   -0.01    1.01
  22  21   5    1.07    1.27
  22  21   7    4.30    1.16
  22  21   9    7.56    1.29
  22  21  11    5.92    1.04
  22  21  13    4.30    0.86
  22  21  15    0.67    0.96
  22  21  17    1.33    1.65
  22  21  19   -0.18    0.84
  22  21  21    3.36    1.83
  22  22   0   29.95    7.87
  22  22   2    6.82    1.94
  22  22   4   13.68    3.13
  22  22   6   27.84    5.64
  22  22   8   90.38   14.91
  22  22  10  168.90   18.59
  22  22  12  225.08   21.20
  22  22  14   56.09    8.22
  22  22  16   13.68    4.52
  22  22  18   10.78    2.90
  22  22  20   50.17    8.56
  22  22  22   47.08   14.12
  23   1   0    3.27    1.81
  23   1   2    4.75    0.99
  23   1   4    4.78    0.97
  23   1   6    1.92    0.65
  23   1   8    6.12    1.00
  23   1  10    8.50    1.15
  23   1  12    4.62    2.74
  23   1  14    1.28    1.44
  23   1  16    1.73    1.12
  23   1  18    3.84    1.27
  23   1  20    2.33    1.23
  23   1  22    0.20    1.10
  23   2   1    2.56    1.12
  23   2   3    4.14    1.03
  23   2   5   28.03    2.72
  23   2   7   12.12    1.09
  23   2   9    7.40    1.01
  23   2  11    4.13    1.12
  23   2  13    4.46    1.22
  23   2  15   22.99    3.90
  23   2  17    2.42    1.42
  23   2  19    4.09    1.15
  23   2  21    4.52    1.40
  23   3   0    0.89    1.05
  23   3   2    2.24    1.07
  23   3   4   25.31    2.06
  23   3   6   62.66    3.15
  23   3   8   79.93    6.48
  23   3  10   49.16    3.48
  23   3  12   18.46    2.01
  23   3  14    3.02    1.23
  23   3  16    2.59    1.12
  23   3  18    9.06    2.14
  23   3  20    4.44    1.30
  23   3  22   -0.66    1.01
  23   4   1    6.06    1.17
  23   4   3   21.09    1.64
  23   4   5   67.12    3.75
  23   4   7    5.07    2.22
  23   4   9   14.91    1.39
  23   4  11   -0.99    0.95
  23   4  13    0.65    1.08
  23   4  15    9.15    1.38
  23   4  17    0.79    0.99
  23   4  19    7.79    1.34
  23   4  21    5.28    1.20
  23   5   0   16.43    2.87
  23   5   2   31.35    2.30
  23   5   4   66.79    4.64
  23   5   6   72.53    3.42
  23   5   8   98.35    5.75
  23   5  10   74.01    5.56
  23   5  12   15.14    1.73
  23   5  14    2.79    2.05
  23   5  16   13.90    4.60
  23   5  18   18.56    2.76
  23   5  20   15.19    2.98
  23   5  22    3.47    1.03
  23   6   1    3.06    0.67
  23   6   3   61.16    3.57
  23   6   5   74.65    4.77
  23   6   7   11.65    0.79
  23   6   9    7.68    0.83
  23   6  11    5.71    1.09
  23   6  13    4.20    0.97
  23   6  15    9.17    1.04
  23   6  17    1.18    0.97
  23   6  19    1.04    1.03
  23   6  21   11.73    1.93
  23   7   0   35.89    2.71
  23   7   2   12.26    1.49
  23   7   4    3.84    0.71
  23   7   6   11.68    0.74
  23   7   8   22.60    1.40
  23   7  10   13.83    1.12
  23   7  12   -0.03    0.65
  23   7  14    6.39    0.91
  23   7  16    8.20    1.20
  23   7  18   12.90    1.94
  23   7  20    3.39    1.09
  23   7  22    0.62    1.11
  23   8   1    7.58    1.16
  23   8   3   73.31    5.02
  23   8   5   99.63    6.33
  23   8   7   26.21    1.68
  23   8   9    0.90    0.68
  23   8  11   11.06    1.15
  23   8  13    5.11    0.69
  23   8  15    6.99    0.85
  23   8  17   -0.78    0.71
  23   8  19    0.15    0.83
  23   8  21   37.06    6.17
  23   9   0    7.75    1.96
  23   9   2   12.04    2.14
  23   9   4   13.31    1.23
  23   9   6    8.18    0.74
  23   9   8    4.52    2.52
  23   9  10    0.84    0.77
  23   9  12    4.11    1.06
  23   9  14   12.29    0.94
  23   9  16    9.20    1.00
  23   9  18    5.42    1.07
  23   9  20    2.66    0.76
  23   9  22    1.70    1.41
  23  10   1   17.04    5.38
  23  10   3   58.57    4.77
  23  10   5   73.94    6.04
  23  10   7   14.41    1.16
  23  10   9    0.07    0.95
  23  10  11   15.16    1.37
  23  10  13    6.04    1.08
  23  10  15    3.91    0.75
  23  10  17    2.23    0.54
  23  10  19    2.36    0.64
  23  10  21   69.40    7.15
  23  11   0    6.59    1.29
  23  11   2    3.97    0.97
  23  11   4    0.83    0.96
  23  11   6    5.62    1.30
  23  11   8   10.05    0.98
  23  11  10   23.47    4.97
  23  11  12   18.62    1.95
  23  11  14   17.04    1.95
  23  11  16    6.56    0.90
  23  11  18    1.15    0.60
  23  11  20   -0.11    0.61
  23  11  22    0.82    1.03
  23  12   1    2.04    1.19
  23  12   3   17.71    1.77
  23  12   5   17.82    1.77
  23  12   7    3.73    2.07
  23  12   9    3.89    0.73
  23  12  11   19.97    2.05
  23  12  13    3.98    0.96
  23  12  15    4.03    0.85
  23  12  17    1.72    1.16
  23  12  19    1.05    0.62
  23  12  21   54.76    4.44
  23  13   0    2.93    1.26
  23  13   2    2.80    1.47
  23  13   4    1.51    1.10
  23  13   6    5.28    0.94
  23  13   8    3.51    0.67
  23  13  10    5.73    0.98
  23  13  12    3.91    0.96
  23  13  14    3.30    0.90
  23  13  16   -0.17    0.78
  23  13  18   -0.77    0.71
  23  13  20    0.68    0.65
  23  13  22    1.50    0.56
  23  14   1    2.15    1.22
  23  14   3    3.41    1.74
  23  14   5    0.78    1.06
  23  14   7    6.28    1.09
  23  14   9   12.19    1.12
  23  14  11   12.51    1.30
  23  14  13    3.90    0.87
  23  14  15    2.77    2.04
  23  14  17    1.04    0.96
  23  14  19    2.31    0.93
  23  14  21   10.54    2.02
  23  15   0   24.34    2.57
  23  15   2   17.64    2.79
  23  15   4    9.15    1.80
  23  15   6    8.77    1.27
  23  15   8    6.93    0.82
  23  15  10    5.40    0.76
  23  15  12    3.62    0.90
  23  15  14   -0.47    0.95
  23  15  16    0.87    0.82
  23  15  18    0.34    0.89
  23  15  20    0.32    0.83
  23  15  22    3.95    2.67
  23  16   1    0.46    1.09
  23  16   3    1.69    1.15
  23  16   5    7.10    1.80
  23  16   7    9.58    1.50
  23  16   9   10.25    1.06
  23  16  11    5.71    1.58
  23  16  13    0.36    0.78
  23  16  15    0.57    0.87
  23  16  17    6.43    1.36
  23  16  19    2.92    1.42
  23  16  21    1.10    0.78
  23  17   0    5.59    2.62
  23  17   2    2.88    1.19
  23  17   4    5.81    4.29
  23  17   6   -0.07    1.07
  23  17   8    0.84    0.73
  23  17  10    3.09    0.73
  23  17  12    1.01    0.88
  23  17  14    4.31    1.26
  23  17  16    3.64    1.09
  23  17  18    5.96    1.76
  23  17  20    0.89    0.84
  23  17  22   -0.57    0.89
  23  18   1    0.56    1.12
  23  18   3    7.63    1.49
  23  18   5   21.60    2.76
  23  18   7    8.45    1.39
  23  18   9    5.36    0.90
  23  18  11    2.41    0.61
  23  18  13    0.00    0.85
  23  18  15    0.31    0.82
  23  18  17    4.94    1.51
  23  18  19    3.57    1.58
  23  18  21    1.52    1.08
  23  19   0    3.10    1.19
  23  19   2    5.15    1.14
  23  19   4    5.17    1.28
  23  19   6    2.52    0.98
  23  19   8   -0.34    0.79
  23  19  10    2.59    1.27
  23  19  12    1.82    0.69
  23  19  14    2.50    0.85
  23  19  16    3.27    1.70
  23  19  18    4.14    1.39
  23  19  20    2.49    0.98
  23  19  22   -0.53    0.91
  23  20   1    3.89    1.16
  23  20   3    5.99    2.41
  23  20   5   14.14    2.20
  23  20   7    6.36    1.29
  23  20   9    3.78    0.85
  23  20  11    1.20    0.52
  23  20  13    1.47    0.72
  23  20  15   -0.44    0.96
  23  20  17    1.83    0.99
  23  20  19    2.42    0.97
  23  20  21    2.72    1.44
  23  21   0    6.57    1.57
  23  21   2    6.32    1.93
  23  21   4    3.52    1.32
  23  21   6    7.69    1.58
  23  21   8   43.03    7.08
  23  21  10   50.04    6.06
  23  21  12   79.34    6.47
  23  21  14   10.36    2.00
  23  21  16    0.39    0.93
  23  21  18    2.50    1.04
  23  21  20    5.95    1.64
  23  21  22    3.01    0.95
  23  22   1   -1.52    1.50
  23  22   3    1.47    1.33
  23  22   5    0.85    1.22
  23  22   7   -0.06    0.90
  23  22   9    1.34    0.84
  23  22  11    4.18    0.97
  23  22  13    1.60    0.57
  23  22  15    0.26    1.27
  23  22  17    1.70    0.82
  23  22  19    0.26    0.78
  23  22  21    1.32    0.93
  23  23   0   43.03    7.34
  23  23   2   48.10    8.19
  23  23   4   19.93    4.28
  23  23   6    3.91    1.06
  23  23   8    3.33    2.25
  23  23  10   15.86    2.42
  23  23  12   28.84    3.60
  23  23  14    5.25    1.03
  23  23  16    1.16    1.34
  23  23  18    2.11    1.38
  23  23  20    4.83    2.16
  23  23  22    4.64    2.49
  24   0   0  105.14   31.42
  24   1   1    4.64    1.32
  24   1   3   15.83    3.08
  24   1   5   20.89    1.95
  24   1   7   42.78    3.57
  24   1   9   19.45    2.38
  24   1  11   12.31    1.50
  24   1  13    3.78    0.93
  24   1  15    1.07    0.88
  24   1  17    0.84    0.97
  24   1  19   -0.25    1.05
  24   1  21    1.61    1.16
  24   1  23    0.09    1.06
  24   2   0   22.34    4.30
  24   2   2   18.51    4.10
  24   2   4   78.26    9.71
  24   2   6    4.46    1.12
  24   2   8   27.68    3.91
  24   2  10   -1.50    0.99
  24   2  12   -1.75    1.05
  24   2  14   40.55    5.57
  24   2  16    6.27    1.28
  24   2  18   45.44    7.30
  24   2  20    2.48    3.63
  24   2  22   65.27   10.15
  24   3   1   13.79    1.65
  24   3   3  109.74   10.71
  24   3   5  160.66   13.42
  24   3   7  192.49   11.84
  24   3   9  149.88   12.33
  24   3  11   52.16    5.48
  24   3  13    7.50    1.52
  24   3  15    0.79    0.96
  24   3  17    7.67    1.48
  24   3  19   14.14    2.68
  24   3  21    3.25    1.25
  24   3  23    2.16    1.14
  24   4   0  111.53   14.38
  24   4   2   92.64   11.17
  24   4   4  140.31   18.64
  24   4   6    1.41    0.66
  24   4   8   21.87   13.17
  24   4  10    9.92    5.97
  24   4  12    3.39    1.01
  24   4  14   21.71    4.71
  24   4  16    6.26    1.28
  24   4  18   18.57    2.28
  24   4  20    3.33    1.23
  24   4  22   37.40    5.78
  24   5   1   18.20    1.73
  24   5   3  212.45   21.34
  24   5   5  211.13   12.98
  24   5   7  342.91   25.32
  24   5   9  159.34   12.91
  24   5  11   57.00    5.07
  24   5  13   -1.26    1.03
  24   5  15    5.94    1.08
  24   5  17   21.24    3.31
  24   5  19   20.85    3.64
  24   5  21   10.92    2.08
  24   5  23    2.11    0.91
  24   6   0    9.56    1.82
  24   6   2    1.34    0.74
  24   6   4    1.34    0.75
  24   6   6   36.33    3.47
  24   6   8   16.32    2.11
  24   6  10   37.56    4.87
  24   6  12    8.05    1.39
  24   6  14   12.59    2.11
  24   6  16    1.66    0.97
  24   6  18    2.47    1.12
  24   6  20    2.51    1.22
  24   6  22    2.59    0.99
  24   7   1   42.05    4.66
  24   7   3  202.06   13.14
  24   7   5  322.49   20.09
  24   7   7  315.08   18.76
  24   7   9  163.49    9.77
  24   7  11   27.25    2.65
  24   7  13    2.08    0.78
  24   7  15   12.71    1.72
  24   7  17   23.04    3.15
  24   7  19   15.75    3.34
  24   7  21    3.35    1.25
  24   7  23    2.69    1.17
  24   8   0   19.94    3.06
  24   8   2   32.74    3.81
  24   8   4    8.65    2.70
  24   8   6   22.39    3.90
  24   8   8   40.12    3.30
  24   8  10   62.61    5.78
  24   8  12   20.17    3.15
  24   8  14    4.71    0.96
  24   8  16    2.06    0.77
  24   8  18   -0.11    0.78
  24   8  20   15.22    3.60
  24   8  22    2.55    1.36
  24   9   1   17.77    1.93
  24   9   3  158.66   14.38
  24   9   5  170.32   15.41
  24   9   7  176.33   14.02
  24   9   9   69.36    5.44
  24   9  11    8.28    1.12
  24   9  13    1.06    0.60
  24   9  15    8.21    0.99
  24   9  17   16.28    1.96
  24   9  19   15.81    3.11
  24   9  21    5.61    1.27
  24   9  23    0.12    1.12
  24  10   0    1.03    1.06
  24  10   2    0.34    0.87
  24  10   4    5.54    1.48
  24  10   6   41.50    4.94
  24  10   8   57.72    6.60
  24  10  10   74.95    7.83
  24  10  12   15.25    2.07
  24  10  14    7.85    3.23
  24  10  16    1.20    0.74
  24  10  18    8.51    1.80
  24  10  20   47.85    6.40
  24  10  22   37.33    5.85
  24  11   1   13.46    1.45
  24  11   3   49.63    4.74
  24  11   5   73.47    6.86
  24  11   7   29.55    2.66
  24  11   9   10.63    1.23
  24  11  11    2.22    0.77
  24  11  13    1.28    0.78
  24  11  15    9.57    1.82
  24  11  17    6.87    1.15
  24  11  19    9.89    1.64
  24  11  21   -0.26    0.69
  24  11  23    1.58    0.90
  24  12   0    1.52    1.81
  24  12   2   -1.65    1.15
  24  12   4    3.02    0.96
  24  12   6   11.56    2.17
  24  12   8   21.44    2.45
  24  12  10   16.33    2.82
  24  12  12    0.50    0.89
  24  12  14   12.42    2.11
  24  12  16    1.94    0.78
  24  12  18   13.28    2.09
  24  12  20   85.65    7.83
  24  12  22   60.65    7.40
  24  13   1    3.46    0.95
  24  13   3    7.75    1.55
  24  13   5   -0.71    0.89
  24  13   7    0.37    0.69
  24  13   9    1.54    0.58
  24  13  11    3.69    1.58
  24  13  13    4.63    0.99
  24  13  15    2.52    0.97
  24  13  17    3.58    0.96
  24  13  19    2.07    0.79
  24  13  21    3.24    2.96
  24  13  23    0.65    0.54
  24  14   0   45.27    6.00
  24  14   2   45.57    6.25
  24  14   4   16.57    2.39
  24  14   6   23.53    3.88
  24  14   8    4.09    0.88
  24  14  10    2.22    0.64
  24  14  12    9.01    1.73
  24  14  14   12.14    2.08
  24  14  16   11.98    2.41
  24  14  18    9.57    2.29
  24  14  20   50.58    7.64
  24  14  22   26.91    3.51
  24  15   1    0.01    0.97
  24  15   3   -0.26    0.95
  24  15   5    5.78    1.17
  24  15   7    9.92    1.31
  24  15   9   10.78    1.12
  24  15  11    8.94    1.23
  24  15  13    2.60    0.88
  24  15  15    3.31    1.09
  24  15  17    2.62    0.94
  24  15  19    0.54    0.86
  24  15  21    0.03    0.71
  24  15  23    0.71    0.53
  24  16   0   14.68    1.88
  24  16   2    4.81    1.21
  24  16   4    5.70    1.37
  24  16   6    1.48    0.95
  24  16   8    2.89    0.79
  24  16  10    1.60    0.58
  24  16  12    4.41    1.40
  24  16  14    5.02    1.22
  24  16  16    0.85    0.99
  24  16  18    2.72    1.09
  24  16  20   -1.54    0.74
  24  16  22    0.09    0.76
  24  17   1    1.09    1.05
  24  17   3    8.81    1.80
  24  17   5   18.64    2.61
  24  17   7   21.90    2.48
  24  17   9   26.43    4.33
  24  17  11    5.20    0.83
  24  17  13    3.45    1.06
  24  17  15    1.97    0.84
  24  17  17    0.89    0.97
  24  17  19    1.55    1.04
  24  17  21   -0.10    0.74
  24  17  23    2.13    1.26
  24  18   0   47.86    6.15
  24  18   2   30.40    4.81
  24  18   4   28.75    4.98
  24  18   6    1.66    1.10
  24  18   8    0.86    0.88
  24  18  10    5.36    1.11
  24  18  12   17.15    2.62
  24  18  14    8.48    2.28
  24  18  16    2.22    1.03
  24  18  18    5.63    1.19
  24  18  20    6.07    1.55
  24  18  22   14.33    3.44
  24  19   1    2.35    1.09
  24  19   3    5.39    1.95
  24  19   5   19.26    3.60
  24  19   7   16.71    2.77
  24  19   9   11.58    2.58
  24  19  11   10.86    1.65
  24  19  13    2.44    0.78
  24  19  15    0.75    0.88
  24  19  17    3.66    2.78
  24  19  19    0.94    0.79
  24  19  21    0.12    0.85
  24  19  23   -0.84    0.77
  24  20   0    7.62    2.20
  24  20   2    0.42    1.04
  24  20   4    4.28    1.50
  24  20   6    2.49    1.11
  24  20   8   17.68    3.70
  24  20  10   91.02   13.11
  24  20  12   87.85    9.19
  24  20  14   28.88    5.14
  24  20  16   -0.20    0.89
  24  20  18    4.34    1.49
  24  20  20   26.48    4.96
  24  20  22   55.18   12.23
  24  21   1    1.06    1.07
  24  21   3    4.18    1.36
  24  21   5    8.12    2.24
  24  21   7    8.39    1.63
  24  21   9    6.06    1.37
  24  21  11    1.59    0.88
  24  21  13    1.04    0.55
  24  21  15    1.22    0.73
  24  21  17    0.00    0.80
  24  21  19    0.76    0.88
  24  21  21    1.12    1.04
  24  21  23    0.51    0.88
  24  22   0   94.15   14.66
  24  22   2   53.84   10.02
  24  22   4   44.58    9.23
  24  22   6   -0.35    1.09
  24  22   8    6.71    2.81
  24  22  10   37.17    5.58
  24  22  12   68.13    7.55
  24  22  14   26.60    4.70
  24  22  16    0.01    0.88
  24  22  18    8.40    2.62
  24  22  20   54.35   10.94
  24  22  22   40.78    7.41
  24  23   1    1.17    1.19
  24  23   3    2.98    2.15
  24  23   5    1.18    1.09
  24  23   7    4.41    2.24
  24  23   9    0.53    0.98
  24  23  11    0.72    0.86
  24  23  13    1.77    0.63
  24  23  15    1.06    0.56
  24  23  17    0.32    0.71
  24  23  19   -0.20    0.78
  24  23  21   -0.18    0.84
  24  23  23    1.93    1.16
  24  24   0   -0.17    1.72
  24  24   2   10.20   10.09
  24  24   4    4.98    1.80
  24  24   6   29.52    7.20
  24  24   8   53.18   11.61
  24  24  10  152.27   26.25
  24  24  12   80.60   11.96
  24  24  14   44.43    6.81
  24  24  16    0.77    1.33
  24  24  18    7.01    2.17
  24  24  20   48.10    9.69
  24  24  22   29.42    7.43
  24  24  24    6.06    3.91
  25   1   0    0.63    1.09
  25   1   2    1.62    1.06
  25   1   4    5.17    1.05
  25   1   6    4.49    0.87
  25   1   8   10.64    0.97
  25   1  10    7.23    1.21
  25   1  12   -1.81    0.95
  25   1  14   -1.11    0.93
  25   1  16   -1.37    1.10
  25   1  18   -0.75    1.00
  25   1  20    3.59    1.26
  25   1  22    1.37    0.98
  25   1  24    0.01    1.05
  25   2   1    2.65    1.17
  25   2   3   58.45    5.60
  25   2   5    8.15    2.90
  25   2   7   45.53    3.34
  25   2   9    1.90    0.94
  25   2  11    0.01    0.98
  25   2  13   33.47    4.39
  25   2  15   11.77    1.75
  25   2  17   52.22    6.68
  25   2  19   25.39    6.17
  25   2  21   43.24    7.31
  25   2  23    1.19    1.08
  25   3   0   75.10    7.03
  25   3   2   71.07    6.86
  25   3   4   54.35    4.57
  25   3   6   72.71    4.94
  25   3   8   78.21    4.05
  25   3  10   68.09    9.77
  25   3  12   12.84    2.03
  25   3  14   -1.79    1.01
  25   3  16    3.60    1.25
  25   3  18   22.52    4.42
  25   3  20   25.02    4.42
  25   3  22    6.29    1.44
  25   3  24    0.97    0.96
  25   4   1    4.67    1.15
  25   4   3   59.84    5.11
  25   4   5    2.19    1.31
  25   4   7   38.28    2.57
  25   4   9    2.14    0.79
  25   4  11    1.82    0.98
  25   4  13   17.12    2.23
  25   4  15    7.73    1.34
  25   4  17   22.28    3.33
  25   4  19   11.94    3.88
  25   4  21   14.24    2.52
  25   4  23    2.20    1.01
  25   5   0   14.46    5.84
  25   5   2    5.75    1.57
  25   5   4   -1.14    0.84
  25   5   6   16.16    1.73
  25   5   8   34.03    2.24
  25   5  10   22.13    2.33
  25   5  12    1.93    0.91
  25   5  14    1.53    0.95
  25   5  16   12.58    1.64
  25   5  18   18.75    3.45
  25   5  20   33.83    5.90
  25   5  22   16.96    7.47
  25   5  24    0.26    1.06
  25   6   1    5.59    0.83
  25   6   3   76.25    5.73
  25   6   5   13.55    1.05
  25   6   7   39.39    2.18
  25   6   9    8.46    1.26
  25   6  11   -0.08    0.97
  25   6  13    4.88    0.95
  25   6  15    6.21    1.19
  25   6  17    1.34    1.14
  25   6  19    0.91    1.03
  25   6  21    1.27    1.06
  25   6  23    9.67    2.54
  25   7   0   46.93    3.23
  25   7   2   42.67    2.45
  25   7   4   34.23    2.30
  25   7   6   39.83    3.12
  25   7   8   57.59    2.87
  25   7  10   23.83    2.07
  25   7  12    2.13    0.75
  25   7  14    1.73    0.85
  25   7  16   11.42    3.74
  25   7  18   17.48    2.93
  25   7  20   30.56    7.78
  25   7  22    5.92    2.13
  25   7  24    0.86    1.44
  25   8   1   11.75    1.03
  25   8   3   88.63    5.79
  25   8   5   40.53    2.74
  25   8   7   54.01    2.82
  25   8   9    5.18    0.54
  25   8  11    0.40    0.56
  25   8  13    0.94    0.66
  25   8  15    2.27    0.84
  25   8  17   -0.78    0.82
  25   8  19    2.23    0.84
  25   8  21    4.49    1.33
  25   8  23   25.77    4.74
  25   9   0    4.35    1.04
  25   9   2    0.10    0.85
  25   9   4    3.52    1.39
  25   9   6    8.88    2.30
  25   9   8    5.87    0.63
  25   9  10    2.26    0.53
  25   9  12   -0.77    0.51
  25   9  14    4.28    1.52
  25   9  16    2.33    0.86
  25   9  18    4.74    1.22
  25   9  20    2.51    1.03
  25   9  22   -0.40    0.91
  25   9  24   -0.82    0.98
  25  10   1    8.56    1.51
  25  10   3   55.10    5.39
  25  10   5   23.98    2.07
  25  10   7   25.19    2.06
  25  10   9    1.85    0.52
  25  10  11    0.71    0.62
  25  10  13    0.78    0.57
  25  10  15   -0.29    0.52
  25  10  17    2.06    0.61
  25  10  19   19.99    2.99
  25  10  21   31.05    5.00
  25  10  23   59.60   11.66
  25  11   0    0.67    1.01
  25  11   2   -0.41    0.90
  25  11   4    0.77    2.07
  25  11   6   -0.83    0.71
  25  11   8    0.72    0.56
  25  11  10    1.28    0.66
  25  11  12    1.93    0.78
  25  11  14    0.32    0.65
  25  11  16    0.65    0.52
  25  11  18   -0.43    0.51
  25  11  20    0.73    0.68
  25  11  22   -0.13    0.77
  25  11  24    0.39    0.84
  25  12   1   -0.90    1.08
  25  12   3   11.03    1.42
  25  12   5    2.76    0.94
  25  12   7    1.73    0.79
  25  12   9    1.27    0.52
  25  12  11    2.47    0.91
  25  12  13    0.57    0.78
  25  12  15    0.97    0.63
  25  12  17    2.94    0.68
  25  12  19   23.41    2.60
  25  12  21   31.56    4.96
  25  12  23   72.91    9.83
  25  13   0   32.14    3.62
  25  13   2   28.21    2.83
  25  13   4   16.30    1.92
  25  13   6    5.17    1.04
  25  13   8    0.93    0.84
  25  13  10    1.76    0.58
  25  13  12    0.02    0.74
  25  13  14    3.23    0.83
  25  13  16    4.22    0.99
  25  13  18    0.64    0.75
  25  13  20    0.55    0.50
  25  13  22    0.77    0.50
  25  13  24    0.54    0.63
  25  14   1    2.01    0.98
  25  14   3   -1.23    0.97
  25  14   5    1.59    0.94
  25  14   7    0.94    0.79
  25  14   9    3.69    0.58
  25  14  11    0.02    0.67
  25  14  13    2.80    0.95
  25  14  15    5.44    4.05
  25  14  17    0.71    0.80
  25  14  19    9.89    1.88
  25  14  21    8.83    1.41
  25  14  23   12.94    1.93
  25  15   0   17.99    2.91
  25  15   2   13.59    2.02
  25  15   4    7.92    1.66
  25  15   6    7.37    1.26
  25  15   8    3.08    0.84
  25  15  10    0.44    0.56
  25  15  12    1.00    0.68
  25  15  14    0.41    0.77
  25  15  16    1.43    0.82
  25  15  18    0.85    0.89
  25  15  20    0.90    0.75
  25  15  22    0.39    0.63
  25  15  24    0.36    0.61
  25  16   1    1.49    0.95
  25  16   3    5.82    1.23
  25  16   5    7.05    1.54
  25  16   7    9.88    1.68
  25  16   9    2.70    0.71
  25  16  11    0.97    0.53
  25  16  13    2.04    0.89
  25  16  15    0.36    0.80
  25  16  17    0.11    0.79
  25  16  19    2.61    2.61
  25  16  21    1.44    1.04
  25  16  23   -0.04    0.57
  25  17   0   44.75    6.72
  25  17   2   57.89    7.34
  25  17   4   24.09    3.42
  25  17   6    6.16    1.36
  25  17   8   -1.01    0.87
  25  17  10    1.54    0.63
  25  17  12    2.84    0.65
  25  17  14    1.65    0.84
  25  17  16   -0.64    0.77
  25  17  18    0.87    0.84
  25  17  20    1.53    0.74
  25  17  22    1.92    0.75
  25  17  24    0.33    0.61
  25  18   1    0.33    1.10
  25  18   3   16.08    3.93
  25  18   5   43.58    8.13
  25  18   7   14.97    3.33
  25  18   9    2.91    1.08
  25  18  11   -0.30    0.57
  25  18  13    1.60    0.77
  25  18  15    2.25    1.47
  25  18  17   -0.48    0.87
  25  18  19    0.75    0.82
  25  18  21    3.93    1.23
  25  18  23    2.59    0.96
  25  19   0   27.17    3.67
  25  19   2   23.52    4.49
  25  19   4    9.01    1.83
  25  19   6    1.36    1.05
  25  19   8    5.37    2.55
  25  19  10   13.37    2.47
  25  19  12   29.97    3.64
  25  19  14    3.98    1.01
  25  19  16    0.39    0.72
  25  19  18    0.50    1.10
  25  19  20   -0.20    0.93
  25  19  22   -1.30    0.89
  25  19  24    4.30    4.66
  25  20   1    1.84    1.10
  25  20   3   19.13    3.31
  25  20   5   33.66    5.94
  25  20   7   21.83    4.05
  25  20   9    4.72    3.34
  25  20  11    0.43    0.68
  25  20  13    0.58    0.53
  25  20  15    1.08    0.73
  25  20  17    1.49    0.72
  25  20  19   -0.24    0.95
  25  20  21    1.19    0.79
  25  20  23    2.56    1.32
  25  21   0   73.85   10.80
  25  21   2   39.01    6.88
  25  21   4   14.71    2.87
  25  21   6    0.42    1.71
  25  21   8    0.55    1.15
  25  21  10   25.75    4.45
  25  21  12   38.33    4.70
  25  21  14   10.66    1.60
  25  21  16   -0.04    0.78
  25  21  18   -0.69    0.77
  25  21  20    1.81    1.06
  25  21  22    4.22    1.33
  25  21  24    0.03    0.89
  25  22   1    1.50    1.01
  25  22   3    8.10    1.52
  25  22   5   14.67    3.19
  25  22   7   10.34    1.90
  25  22   9    1.55    1.91
  25  22  11    0.02    0.78
  25  22  13    0.69    0.52
  25  22  15    0.53    0.65
  25  22  17    0.94    0.69
  25  22  19    2.08    0.86
  25  22  21    0.54    1.01
  25  22  23    4.01    1.79
  25  23   0    1.98    1.22
  25  23   2    1.27    1.08
  25  23   4    2.48    1.15
  25  23   6    6.83    2.44
  25  23   8   41.76    7.84
  25  23  10   58.01    9.36
  25  23  12   57.54    8.32
  25  23  14   11.33    1.94
  25  23  16    1.55    1.01
  25  23  18    0.56    0.83
  25  23  20    4.87    1.60
  25  23  22    3.71    1.53
  25  23  24    0.46    0.78
  25  24   1   -0.44    1.05
  25  24   3    2.01    2.33
  25  24   5   -0.37    1.07
  25  24   7    1.85    1.03
  25  24   9    0.41    0.90
  25  24  11    0.01    0.85
  25  24  13    0.88    0.67
  25  24  15   -0.21    0.44
  25  24  17   -0.39    0.55
  25  24  19    0.20    0.73
  25  24  21    0.66    0.79
  25  24  23    0.32    1.57
  25  25   0    2.90    2.80
  25  25   2    7.15    1.64
  25  25   4    1.83    0.99
  25  25   6    2.42    1.01
  25  25   8    8.51    2.74
  25  25  10   13.44    2.99
  25  25  12   11.76    2.82
  25  25  14    0.37    0.69
  25  25  16    0.47    0.41
  25  25  18    1.73    0.66
  25  25  20    1.55    1.27
  25  25  22    3.08    1.04
  25  25  24   -0.01    1.03
  26   0   0   18.14   11.45
  26   1   1    4.05    3.34
  26   1   3    4.71    1.26
  26   1   5    9.08    1.18
  26   1   7   12.04    1.81
  26   1   9    3.36    0.85
  26   1  11    2.94    0.83
  26   1  13    0.35    0.87
  26   1  15    0.90    0.95
  26   1  17    2.07    1.21
  26   1  19    1.47    0.96
  26   1  21   -0.67    1.04
  26   1  23    1.25    1.73
  26   1  25    2.08    2.29
  26   2   0   72.79    8.99
  26   2   2  176.91   17.90
  26   2   4    3.75    1.10
  26   2   6  139.97   14.56
  26   2   8   10.54    1.07
  26   2  10    4.08    1.06
  26   2  12    2.68    1.50
  26   2  14    6.16    1.27
  26   2  16   86.74   11.04
  26   2  18  132.70   15.20
  26   2  20  125.81   17.80
  26   2  22    8.12    2.57
  26   2  24   13.04    3.20
  26   3   1    6.94    1.14
  26   3   3   42.18    5.06
  26   3   5   81.38    7.95
  26   3   7   63.62    6.29
  26   3   9   37.13    3.68
  26   3  11   10.63    1.49
  26   3  13    1.87    0.87
  26   3  15    5.20    1.23
  26   3  17   18.05    3.03
  26   3  19   20.94    3.85
  26   3  21    6.51    1.81
  26   3  23    3.17    1.26
  26   3  25    0.00    0.86
  26   4   0   12.63    1.68
  26   4   2    4.90    2.61
  26   4   4   67.28    6.48
  26   4   6    5.20    0.90
  26   4   8   10.58    1.32
  26   4  10    6.57    1.19
  26   4  12   14.89    2.14
  26   4  14   10.63    1.94
  26   4  16   48.91    6.99
  26   4  18   45.98    6.51
  26   4  20   23.03    4.87
  26   4  22    1.50    1.14
  26   4  24    1.31    1.12
  26   5   1    9.64    1.30
  26   5   3   67.41    7.67
  26   5   5  150.00   20.98
  26   5   7  143.56   10.89
  26   5   9   61.34    5.19
  26   5  11   12.09    1.80
  26   5  13   -1.37    0.86
  26   5  15    5.13    1.26
  26   5  17   27.02    4.86
  26   5  19   64.89    9.15
  26   5  21   20.98    3.96
  26   5  23    3.55    1.33
  26   5  25   -0.47    1.05
  26   6   0   90.80    8.91
  26   6   2  141.60   13.38
  26   6   4    3.08    0.96
  26   6   6   54.53    5.44
  26   6   8    2.07    0.71
  26   6  10    1.10    0.84
  26   6  12   -0.62    0.79
  26   6  14    1.03    0.87
  26   6  16    4.98    1.14
  26   6  18    5.99    1.62
  26   6  20   -0.39    1.17
  26   6  22    3.86    2.70
  26   6  24    0.82    0.99
  26   7   1   15.12    2.50
  26   7   3   70.38    5.35
  26   7   5  137.27   10.61
  26   7   7  155.89   10.35
  26   7   9   79.75    6.07
  26   7  11    7.95    1.28
  26   7  13    0.99    0.82
  26   7  15    4.99    1.37
  26   7  17   25.47    3.38
  26   7  19   39.34    7.67
  26   7  21   17.04    3.37
  26   7  23    4.11    1.83
  26   7  25    0.19    1.14
  26   8   0    4.98    0.75
  26   8   2   13.81    1.36
  26   8   4   10.91    1.38
  26   8   6    2.40    0.65
  26   8   8   19.31    2.57
  26   8  10    6.68    1.00
  26   8  12    2.39    0.72
  26   8  14   -0.32    0.83
  26   8  16   -0.76    0.79
  26   8  18    1.18    0.91
  26   8  20    5.60    2.61
  26   8  22   17.17    4.39
  26   8  24    3.15    1.94
  26   9   1    2.26    0.73
  26   9   3   38.40    3.77
  26   9   5   67.71    5.03
  26   9   7   93.84    6.43
  26   9   9   33.01    2.19
  26   9  11    5.85    0.73
  26   9  13    1.87    0.75
  26   9  15    0.95    0.67
  26   9  17   13.98    2.72
  26   9  19    9.05    1.62
  26   9  21    3.31    1.36
  26   9  23    2.35    1.07
  26   9  25    1.93    0.90
  26  10   0    3.05    1.04
  26  10   2    5.46    1.22
  26  10   4    6.43    1.29
  26  10   6    1.47    0.78
  26  10   8    8.73    1.43
  26  10  10    2.19    1.05
  26  10  12    8.19    0.99
  26  10  14    6.57    0.96
  26  10  16   13.33    1.60
  26  10  18   13.82    2.33
  26  10  20   33.55    5.82
  26  10  22   32.45    6.83
  26  10  24   17.15    5.33
  26  11   1    1.53    0.79
  26  11   3    7.23    1.19
  26  11   5    9.86    1.50
  26  11   7    8.42    1.22
  26  11   9    5.73    0.84
  26  11  11    3.06    0.57
  26  11  13    1.63    0.58
  26  11  15    2.94    1.88
  26  11  17    0.88    0.58
  26  11  19    2.58    1.06
  26  11  21    0.50    0.80
  26  11  23    0.33    0.86
  26  11  25    1.52    0.87
  26  12   0   19.16    2.99
  26  12   2    2.62    0.98
  26  12   4   15.96    2.16
  26  12   6   -0.14    0.77
  26  12   8    1.60    0.71
  26  12  10    6.86    0.78
  26  12  12   21.14    2.67
  26  12  14   38.38    4.46
  26  12  16   34.15    4.16
  26  12  18   63.20    6.12
  26  12  20   60.76    9.52
  26  12  22   63.26   11.00
  26  12  24   15.81    3.97
  26  13   1   -0.39    0.95
  26  13   3   -0.83    0.84
  26  13   5    1.45    0.82
  26  13   7    1.00    0.74
  26  13   9    1.07    0.61
  26  13  11    1.44    0.57
  26  13  13    1.79    0.73
  26  13  15    2.56    0.66
  26  13  17    0.54    0.78
  26  13  19    0.32    0.52
  26  13  21    2.44    1.32
  26  13  23    1.55    1.11
  26  13  25    0.80    0.74
  26  14   0    6.97    1.27
  26  14   2    5.16    1.30
  26  14   4    8.58    2.23
  26  14   6    1.57    0.91
  26  14   8   -0.89    0.79
  26  14  10    6.68    0.86
  26  14  12   36.89    5.24
  26  14  14    4.71    1.18
  26  14  16    9.13    1.87
  26  14  18   12.93    2.48
  26  14  20   20.57    2.65
  26  14  22    4.16    1.04
  26  14  24    0.97    0.86
  26  15   1    1.61    1.07
  26  15   3    5.56    1.15
  26  15   5    7.03    1.29
  26  15   7    5.48    1.00
  26  15   9    1.76    0.97
  26  15  11    1.18    0.57
  26  15  13    1.33    0.71
  26  15  15   -0.18    0.77
  26  15  17   -0.35    0.74
  26  15  19   -0.35    0.84
  26  15  21    0.14    0.48
  26  15  23   -0.23    0.47
  26  15  25    1.52    1.34
  26  16   0   80.92   10.78
  26  16   2   74.51    9.40
  26  16   4   29.52    5.21
  26  16   6    1.84    1.15
  26  16   8    0.19    0.86
  26  16  10   16.38    2.12
  26  16  12   44.18    5.68
  26  16  14   10.64    2.34
  26  16  16    6.83    1.83
  26  16  18    2.92    0.84
  26  16  20    5.47    2.30
  26  16  22    2.85    1.91
  26  16  24   -0.24    0.48
  26  17   1    3.05    1.01
  26  17   3   19.21    2.85
  26  17   5   29.34    4.70
  26  17   7   25.01    3.96
  26  17   9   10.52    2.44
  26  17  11    1.07    0.77
  26  17  13   -0.48    0.60
  26  17  15   -0.96    0.82
  26  17  17    0.83    0.87
  26  17  19    2.49    0.94
  26  17  21   -0.19    0.84
  26  17  23    0.09    0.57
  26  17  25    0.56    0.46
  26  18   0   99.41   11.69
  26  18   2  120.46   18.75
  26  18   4   56.74    8.60
  26  18   6    8.40    1.87
  26  18   8    3.70    1.11
  26  18  10   19.80    2.94
  26  18  12   73.22    7.76
  26  18  14    9.18    1.75
  26  18  16    1.97    0.85
  26  18  18   -0.68    0.86
  26  18  20    0.44    0.79
  26  18  22    7.02    2.15
  26  18  24    2.81    1.20
  26  19   1    2.01    1.09
  26  19   3   29.76    4.92
  26  19   5   32.29    5.21
  26  19   7   35.04    5.50
  26  19   9   10.77    2.76
  26  19  11    0.42    0.66
  26  19  13    1.32    0.44
  26  19  15    0.37    0.67
  26  19  17    0.77    0.83
  26  19  19    0.01    0.86
  26  19  21    1.05    0.80
  26  19  23   -0.43    0.79
  26  19  25   -0.26    0.62
  26  20   0  109.57   17.66
  26  20   2   92.30   13.78
  26  20   4   32.18    6.21
  26  20   6    5.09    1.47
  26  20   8    3.32    1.86
  26  20  10   39.06    5.53
  26  20  12   62.69    8.50
  26  20  14   13.06    2.02
  26  20  16    3.55    1.05
  26  20  18    1.95    1.31
  26  20  20    2.26    0.87
  26  20  22   15.66    3.77
  26  20  24    4.07    1.97
  26  21   1    1.62    1.15
  26  21   3   17.10    3.85
  26  21   5   18.23    3.51
  26  21   7   15.73    3.22
  26  21   9    5.06    1.30
  26  21  11    0.40    0.85
  26  21  13    0.28    0.53
  26  21  15    0.64    0.47
  26  21  17   -0.36    0.76
  26  21  19   -0.09    0.72
  26  21  21    0.64    0.90
  26  21  23   -1.40    0.79
  26  21  25    0.60    0.78
  26  22   0    4.66    2.28
  26  22   2    7.46    2.02
  26  22   4    0.19    0.98
  26  22   6    0.88    0.98
  26  22   8    9.68    2.83
  26  22  10   59.24   10.96
  26  22  12   50.11    8.00
  26  22  14    2.67    1.05
  26  22  16   -0.12    0.87
  26  22  18    5.27    1.73
  26  22  20   20.79    4.44
  26  22  22   23.33    7.54
  26  22  24   16.00    4.76
  26  23   1    1.36    1.36
  26  23   3    1.40    1.40
  26  23   5    3.64    1.25
  26  23   7    3.76    1.72
  26  23   9    2.18    1.34
  26  23  11    0.37    1.07
  26  23  13   -0.55    0.65
  26  23  15    0.32    0.45
  26  23  17    0.14    0.58
  26  23  19   -0.36    0.71
  26  23  21    0.55    0.93
  26  23  23   -1.45    1.06
  26  23  25    0.60    0.65
  26  24   0   16.37    3.23
  26  24   2    8.84    3.12
  26  24   4    2.45    1.37
  26  24   6    0.93    1.00
  26  24   8    7.56    2.44
  26  24  10    2.84    2.16
  26  24  12   15.08    3.44
  26  24  14    3.45    1.08
  26  24  16    0.00    0.46
  26  24  18    1.73    1.05
  26  24  20    3.21    1.31
  26  24  22    8.95    4.60
  26  24  24    5.16    2.74
  26  25   1    1.32    1.05
  26  25   3    0.95    1.05
  26  25   5   -0.72    1.10
  26  25   7    0.66    0.96
  26  25   9    1.77    0.84
  26  25  11   -0.28    0.85
  26  25  13    2.56    0.72
  26  25  15    0.07    0.63
  26  25  17    0.02    0.45
  26  25  19   -0.67    0.63
  26  25  21   -0.99    0.73
  26  25  23    0.65    0.88
  26  26   0    0.93    1.64
  26  26   2   -0.23    0.88
  26  26   4   -0.63    1.01
  26  26   6    4.45    2.17
  26  26   8    8.30    3.00
  26  26  10    8.73    2.85
  26  26  12    1.60    0.90
  26  26  14    2.90    1.51
  26  26  16    0.02    0.52
  26  26  18    2.03    0.88
  26  26  20    4.16    1.52
  26  26  22   -1.19    0.82
  27   1   0   17.05    2.39
  27   1   2   13.52    1.58
  27   1   4    6.61    1.19
  27   1   6    5.20    1.12
  27   1   8    4.08    0.66
  27   1  10    0.98    0.79
  27   1  12    2.09    1.53
  27   1  14   -0.89    0.99
  27   1  16    2.56    1.06
  27   1  18    4.05    1.27
  27   1  20    2.76    1.10
  27   1  22    1.85    1.05
  27   1  24    3.13    1.39
  27   1  26   -0.75    1.12
  27   2   1   12.15    2.23
  27   2   3   11.53    1.49
  27   2   5   76.71    8.12
  27   2   7   -0.07    0.77
  27   2   9    6.91    0.73
  27   2  11    0.23    0.74
  27   2  13    4.01    0.98
  27   2  15   67.87    8.29
  27   2  17   85.11   12.19
  27   2  19   70.77    9.68
  27   2  21   21.87    4.71
  27   2  23   11.79    3.60
  27   2  25   -0.22    0.96
  27   3   0    8.35    1.23
  27   3   2   10.20    1.30
  27   3   4    5.79    2.24
  27   3   6   -2.61    0.79
  27   3   8    2.03    0.56
  27   3  10   -1.03    0.69
  27   3  12    1.54    0.88
  27   3  14    2.49    1.11
  27   3  16   24.85    3.89
  27   3  18   11.45    3.21
  27   3  20   22.15    5.60
  27   3  22    4.16    1.48
  27   3  24    6.17    5.32
  27   3  26   -1.75    0.95
  27   4   1   10.48    1.51
  27   4   3    3.77    1.07
  27   4   5   68.17    6.82
  27   4   7    2.04    0.72
  27   4   9    2.46    0.53
  27   4  11    0.82    0.73
  27   4  13    3.97    1.00
  27   4  15   25.75    4.57
  27   4  17   50.11    7.76
  27   4  19   45.42    7.79
  27   4  21    4.93    1.71
  27   4  23    1.72    0.98
  27   4  25    1.21    1.04
  27   5   0   98.21    9.04
  27   5   2  110.82   13.66
  27   5   4   53.30    4.89
  27   5   6   67.63    8.92
  27   5   8   57.94    4.41
  27   5  10   23.06    2.71
  27   5  12    5.28    1.06
  27   5  14    0.14    0.84
  27   5  16   12.39    2.37
  27   5  18   33.76    6.24
  27   5  20   27.22    4.03
  27   5  22   12.84    2.99
  27   5  24    2.27    1.26
  27   5  26   -0.90    0.91
  27   6   1    4.78    1.42
  27   6   3   -1.17    0.82
  27   6   5   58.33    5.11
  27   6   7    7.24    1.10
  27   6   9    3.77    0.73
  27   6  11    2.79    0.85
  27   6  13   -0.64    0.79
  27   6  15    7.72    1.55
  27   6  17    6.81    1.81
  27   6  19    2.58    1.04
  27   6  21    0.74    1.11
  27   6  23    0.90    0.87
  27   6  25    0.19    0.99
  27   7   0    0.41    0.72
  27   7   2    0.15    0.73
  27   7   4    1.18    0.67
  27   7   6    7.77    1.01
  27   7   8    3.54    0.73
  27   7  10    0.06    0.56
  27   7  12   -0.01    0.73
  27   7  14    2.35    0.85
  27   7  16   13.63    2.30
  27   7  18   20.09    3.39
  27   7  20   33.41    7.88
  27   7  22   10.43    3.08
  27   7  24    5.22    1.47
  27   7  26    0.53    0.96
  27   8   1    3.67    0.68
  27   8   3    0.34    0.63
  27   8   5   50.64    3.73
  27   8   7    4.92    0.74
  27   8   9    3.08    0.79
  27   8  11    3.64    0.62
  27   8  13   -1.08    0.69
  27   8  15    1.73    0.79
  27   8  17   -0.50    0.97
  27   8  19    6.43    2.55
  27   8  21    2.47    1.51
  27   8  23    2.15    1.76
  27   8  25    4.11    1.21
  27   9   0   14.80    1.14
  27   9   2    5.40    0.84
  27   9   4    1.90    0.61
  27   9   6    2.84    0.65
  27   9   8    3.13    0.57
  27   9  10    3.54    0.52
  27   9  12    3.84    0.78
  27   9  14    0.21    0.69
  27   9  16    3.26    2.20
  27   9  18    6.45    1.64
  27   9  20    3.39    1.43
  27   9  22    5.36    1.91
  27   9  24    0.91    0.99
  27   9  26   -0.68    0.90
  27  10   1    1.48    0.67
  27  10   3    0.08    0.65
  27  10   5   23.08    2.82
  27  10   7   -0.33    0.53
  27  10   9    3.00    0.48
  27  10  11    5.46    0.73
  27  10  13    2.02    0.54
  27  10  15    1.57    0.64
  27  10  17    6.75    1.33
  27  10  19   14.44    3.16
  27  10  21   19.07    4.94
  27  10  23   14.31    4.16
  27  10  25    8.83    2.61
  27  11   0    0.93    0.79
  27  11   2    1.59    2.14
  27  11   4   -0.61    0.78
  27  11   6    1.94    0.71
  27  11   8    3.44    0.72
  27  11  10    7.36    0.82
  27  11  12   12.00    1.33
  27  11  14   11.82    1.44
  27  11  16    4.42    0.76
  27  11  18    1.23    0.68
  27  11  20    0.84    1.23
  27  11  22    0.84    0.82
  27  11  24   -0.64    0.94
  27  11  26    0.87    1.08
  27  12   1   -1.17    0.84
  27  12   3    1.54    0.84
  27  12   5    7.04    1.17
  27  12   7    1.12    0.77
  27  12   9    4.42    0.85
  27  12  11   14.64    1.71
  27  12  13    2.72    0.68
  27  12  15    6.24    0.84
  27  12  17   13.36    2.03
  27  12  19   25.54    3.36
  27  12  21   12.09    2.69
  27  12  23   13.97    3.03
  27  12  25   -0.36    0.93
  27  13   0    3.90    0.96
  27  13   2    1.39    1.07
  27  13   4    3.44    0.93
  27  13   6   -0.74    0.84
  27  13   8    0.52    0.80
  27  13  10    2.52    0.67
  27  13  12    4.25    0.85
  27  13  14    4.01    0.72
  27  13  16    0.69    0.60
  27  13  18    0.42    0.46
  27  13  20    0.42    0.58
  27  13  22    0.65    0.69
  27  13  24    0.01    0.69
  27  13  26    0.98    0.82
  27  14   1    0.01    0.94
  27  14   3    3.30    1.06
  27  14   5   -0.64    0.87
  27  14   7    1.23    0.95
  27  14   9    1.74    1.00
  27  14  11   11.29    1.28
  27  14  13    3.84    0.85
  27  14  15    7.54    1.45
  27  14  17   11.23    2.39
  27  14  19   20.84    2.74
  27  14  21    3.01    1.01
  27  14  23    1.42    0.75
  27  14  25   -0.31    0.71
  27  15   0   85.38   12.05
  27  15   2   58.63    7.00
  27  15   4   32.35    4.38
  27  15   6    8.89    2.19
  27  15   8    0.30    0.77
  27  15  10    0.64    0.73
  27  15  12    5.20    0.94
  27  15  14    2.52    0.90
  27  15  16    3.15    1.45
  27  15  18    1.34    0.68
  27  15  20   -0.71    0.51
  27  15  22    0.61    0.47
  27  15  24    0.83    0.60
  27  15  26   -0.57    0.66
  27  16   1    2.11    1.06
  27  16   3   18.51    3.15
  27  16   5   21.37    3.33
  27  16   7   10.85    1.77
  27  16   9    1.61    0.86
  27  16  11    3.54    0.62
  27  16  13    1.88    0.56
  27  16  15    1.93    0.94
  27  16  17    8.35    2.18
  27  16  19    5.47    1.44
  27  16  21    0.45    0.58
  27  16  23    0.74    0.80
  27  16  25    1.21    1.07
  27  17   0  113.37   12.97
  27  17   2   59.88    9.73
  27  17   4   45.41    6.88
  27  17   6    4.31    1.31
  27  17   8    2.72    0.91
  27  17  10    8.45    1.57
  27  17  12   11.65    1.83
  27  17  14   13.58    2.41
  27  17  16    1.59    0.94
  27  17  18    1.04    0.71
  27  17  20   -0.35    0.64
  27  17  22    1.29    0.72
  27  17  24    0.40    0.43
  27  17  26    0.01    0.54
  27  18   1    4.89    1.48
  27  18   3   34.85    6.79
  27  18   5   41.28    6.57
  27  18   7   24.30    4.46
  27  18   9    6.41    1.68
  27  18  11    0.62    0.90
  27  18  13    0.64    0.51
  27  18  15    0.73    0.67
  27  18  17    0.97    0.76
  27  18  19    1.15    0.69
  27  18  21    0.77    0.66
  27  18  23   -0.62    0.55
  27  18  25    1.22    0.52
  27  19   0  138.80   17.00
  27  19   2   77.99   11.33
  27  19   4   22.69    4.53
  27  19   6    1.60    1.14
  27  19   8    3.90    1.06
  27  19  10   26.57    3.62
  27  19  12   23.75    3.51
  27  19  14   22.77    3.58
  27  19  16    6.40    1.55
  27  19  18    0.76    0.79
  27  19  20    0.13    0.65
  27  19  22    0.75    0.77
  27  19  24    0.14    0.62
  27  19  26    0.28    0.69
  27  20   1    1.74    1.15
  27  20   3   14.03    2.85
  27  20   5   27.06    5.94
  27  20   7   22.30    4.63
  27  20   9    1.19    1.29
  27  20  11    0.41    1.07
  27  20  13   -0.54    0.63
  27  20  15    0.72    0.54
  27  20  17    0.43    0.62
  27  20  19    1.91    1.19
  27  20  21   -0.25    0.73
  27  20  23   -0.83    0.80
  27  20  25    2.20    0.82
  27  21   0   20.42    5.07
  27  21   2   13.87    4.07
  27  21   4    8.41    2.04
  27  21   6    0.28    1.01
  27  21   8    3.21    1.41
  27  21  10   22.94    4.23
  27  21  12   13.88    2.90
  27  21  14    6.24    1.36
  27  21  16    0.57    0.53
  27  21  18    0.01    0.61
  27  21  20   -0.32    0.88
  27  21  22   -0.34    0.83
  27  21  24    0.86    0.64
  27  21  26   -0.07    0.55
  27  22   1    0.57    1.10
  27  22   3   10.87    3.11
  27  22   5   17.47    4.03
  27  22   7   26.21    5.11
  27  22   9    2.87    1.36
  27  22  11    1.30    0.89
  27  22  13    0.19    0.71
  27  22  15    0.34    0.44
  27  22  17    0.56    0.53
  27  22  19   -0.45    0.67
  27  22  21    1.06    0.85
  27  22  23   -0.33    0.97
  27  22  25   -1.62    0.84
  27  23   0   15.18    3.30
  27  23   2   13.93    4.03
  27  23   4    0.28    1.15
  27  23   6    1.08    0.90
  27  23   8    3.28    2.00
  27  23  10    8.91    2.83
  27  23  12    6.87    2.36
  27  23  14    4.49    1.16
  27  23  16    0.11    0.47
  27  23  18    0.53    0.56
  27  23  20    0.39    0.69
  27  23  22   -0.39    0.67
  27  23  24    0.88    1.00
  27  24   1   -0.36    1.14
  27  24   3    1.20    1.12
  27  24   5    4.68    1.84
  27  24   7    1.11    1.22
  27  24   9    0.39    0.93
  27  24  11   -0.03    0.88
  27  24  13   -0.06    0.66
  27  24  15    0.07    0.63
  27  24  17    0.62    0.46
  27  24  19   -0.04    0.60
  27  24  21    1.14    0.82
  27  24  23   -0.50    0.80
  27  25   0    1.57    1.01
  27  25   2    1.73    0.97
  27  25   4   -1.05    0.94
  27  25   6   -0.58    1.08
  27  25   8    8.17    2.18
  27  25  10    4.02    1.52
  27  25  12    0.56    0.93
  27  25  14   -0.18    0.86
  27  25  16    0.07    0.60
  27  25  18    1.00    0.46
  27  25  20    1.60    0.90
  27  25  22    0.68    1.53
  27  26   1   -1.19    1.01
  27  26   3    0.44    0.98
  27  26   5    0.10    1.03
  27  26   7   -0.18    0.97
  27  26   9    0.37    0.93
  27  26  11   -1.48    0.95
  27  26  13    0.86    0.78
  27  26  15   -0.30    0.73
  27  26  17    0.13    0.87
  27  26  19   -0.41    0.36
  27  26  21    1.07    1.28
  27  27   0    4.18    2.05
  27  27   2    0.80    1.14
  27  27   4    4.20    1.51
  27  27   6    1.36    1.34
  27  27   8    2.83    1.92
  27  27  10   -0.04    0.85
  27  27  12    0.90    1.19
  27  27  14   -0.77    0.80
  27  27  16    1.83    1.21
  27  27  18    0.73    0.62
  27  27  20    1.17    0.58
  28   0   0  109.05   25.78
  28   1   1   -0.90    0.94
  28   1   3    0.69    1.06
  28   1   5   -0.19    0.96
  28   1   7   -0.85    0.82
  28   1   9    1.28    0.87
  28   1  11    0.87    0.64
  28   1  13   -0.85    0.98
  28   1  15    2.57    0.91
  28   1  17    2.60    1.18
  28   1  19    2.19    1.09
  28   1  21   -0.23    1.21
  28   1  23    1.29    0.90
  28   1  25   -0.06    0.94
  28   1  27    0.96    1.08
  28   2   0    0.12    1.21
  28   2   2   63.95   12.49
  28   2   4   13.02    1.83
  28   2   6    9.70    1.88
  28   2   8    4.14    0.99
  28   2  10    1.64    0.57
  28   2  12    0.37    0.83
  28   2  14   46.98    6.12
  28   2  16   46.01    7.09
  28   2  18  167.77   25.88
  28   2  20   75.20   16.29
  28   2  22   38.78    6.73
  28   2  24   -0.40    1.07
  28   2  26    6.58    2.54
  28   3   1    0.53    0.93
  28   3   3    5.65    2.54
  28   3   5    8.55    1.32
  28   3   7    6.25    1.57
  28   3   9    0.79    0.52
  28   3  11    0.98    0.68
  28   3  13    3.19    1.40
  28   3  15   14.14    2.29
  28   3  17   21.78    3.39
  28   3  19   27.41    4.54
  28   3  21    9.95    2.94
  28   3  23    3.80    1.11
  28   3  25   -1.93    1.03
  28   3  27    1.72    1.16
  28   4   0  116.78   15.72
  28   4   2   15.12    2.56
  28   4   4  130.49   15.23
  28   4   6    7.45    1.87
  28   4   8   31.34    4.44
  28   4  10   17.54    1.85
  28   4  12    0.11    0.83
  28   4  14    9.98    2.12
  28   4  16   27.71    5.59
  28   4  18   51.89    7.13
  28   4  20   15.81    4.12
  28   4  22    7.58    1.98
  28   4  24   -0.72    0.97
  28   4  26    3.05    1.98
  28   5   1    0.35    0.82
  28   5   3   11.23    1.50
  28   5   5   56.66    7.73
  28   5   7   36.36    4.41
  28   5   9    5.63    0.84
  28   5  11    0.73    0.63
  28   5  13    3.56    1.20
  28   5  15   14.43    2.76
  28   5  17   40.72    7.23
  28   5  19   38.78    6.50
  28   5  21   20.62    5.60
  28   5  23    9.55    2.36
  28   5  25    0.43    1.17
  28   5  27   -0.30    1.07
  28   6   0    1.59    0.95
  28   6   2    9.53    1.85
  28   6   4    5.68    1.92
  28   6   6   12.40    1.63
  28   6   8    0.00    0.63
  28   6  10    1.39    1.06
  28   6  12    2.02    0.79
  28   6  14    8.16    1.69
  28   6  16    5.86    1.49
  28   6  18    7.91    2.60
  28   6  20    3.99    1.43
  28   6  22    1.36    1.00
  28   6  24   -0.62    0.98
  28   6  26    4.21    1.86
  28   7   1   -1.41    0.69
  28   7   3    4.45    0.90
  28   7   5   33.36    3.33
  28   7   7   26.71    3.53
  28   7   9    6.97    0.87
  28   7  11   -0.19    0.66
  28   7  13   -0.01    0.83
  28   7  15    7.50    1.30
  28   7  17   19.00    3.99
  28   7  19   24.78    4.40
  28   7  21   14.10    3.43
  28   7  23    5.92    1.88
  28   7  25    1.73    1.00
  28   7  27    1.06    0.84
  28   8   0   38.81    4.05
  28   8   2    3.10    0.99
  28   8   4   26.57    3.37
  28   8   6    0.74    0.62
  28   8   8    2.27    0.71
  28   8  10    6.99    0.97
  28   8  12    0.41    0.65
  28   8  14    1.00    1.42
  28   8  16    5.46    3.13
  28   8  18    2.82    1.12
  28   8  20    0.56    0.94
  28   8  22    2.23    1.64
  28   8  24    0.18    1.14
  28   8  26   -0.15    0.96
  28   9   1   -0.62    0.50
  28   9   3   -0.21    0.54
  28   9   5    5.81    0.91
  28   9   7    6.27    0.98
  28   9   9    2.91    0.68
  28   9  11    2.35    0.52
  28   9  13   -0.22    0.63
  28   9  15    0.34    0.82
  28   9  17   10.40    3.19
  28   9  19    8.37    3.77
  28   9  21    5.28    1.64
  28   9  23    2.77    1.53
  28   9  25    2.26    1.21
  28   9  27   -1.40    0.97
  28  10   0   11.17    1.61
  28  10   2    4.12    3.27
  28  10   4   25.33    4.95
  28  10   6    3.42    2.81
  28  10   8    8.15    0.94
  28  10  10   30.33    2.87
  28  10  12   10.86    1.58
  28  10  14   21.80    3.66
  28  10  16   56.21    9.21
  28  10  18   44.31    8.52
  28  10  20   16.15    3.60
  28  10  22    7.86    2.31
  28  10  24    2.62    1.31
  28  10  26    0.40    1.04
  28  11   1    1.68    0.73
  28  11   3    1.01    0.66
  28  11   5    0.93    0.60
  28  11   7   -0.35    0.61
  28  11   9    1.68    0.55
  28  11  11    5.28    0.58
  28  11  13    6.94    0.88
  28  11  15    1.53    0.64
  28  11  17    0.74    0.80
  28  11  19   -0.19    0.82
  28  11  21    2.22    0.82
  28  11  23    0.85    1.05
  28  11  25    2.37    1.12
  28  11  27    1.83    1.11
  28  12   0    1.11    0.90
  28  12   2    0.39    0.84
  28  12   4    1.42    0.77
  28  12   6    2.41    0.89
  28  12   8    1.18    0.87
  28  12  10   16.39    2.05
  28  12  12    6.80    0.94
  28  12  14   14.57    1.68
  28  12  16   26.73    3.35
  28  12  18   27.79    4.08
  28  12  20    9.78    3.09
  28  12  22    2.74    1.37
  28  12  24   -1.22    0.94
  28  12  26   -1.87    1.05
  28  13   1    0.07    0.87
  28  13   3    3.26    0.97
  28  13   5    2.72    0.83
  28  13   7    0.39    0.73
  28  13   9    0.01    0.72
  28  13  11    5.30    0.77
  28  13  13   11.91    1.61
  28  13  15    8.49    1.57
  28  13  17    3.15    0.67
  28  13  19    0.75    0.61
  28  13  21    0.75    0.67
  28  13  23    1.15    0.82
  28  13  25    1.06    1.19
  28  13  27   -0.87    1.04
  28  14   0   38.75    5.87
  28  14   2   75.25   13.19
  28  14   4   12.76    3.74
  28  14   6    6.77    1.71
  28  14   8   -0.08    0.74
  28  14  10   11.89    2.05
  28  14  12   13.87    1.73
  28  14  14   20.20    2.61
  28  14  16   49.82    5.26
  28  14  18   43.52    4.87
  28  14  20    6.23    1.38
  28  14  22    6.06    1.30
  28  14  24    0.52    0.72
  28  14  26    1.52    0.93
  28  15   1    3.03    0.90
  28  15   3   13.69    2.78
  28  15   5   17.65    2.87
  28  15   7    7.57    1.66
  28  15   9    2.84    0.79
  28  15  11    0.84    0.64
  28  15  13   14.80    2.26
  28  15  15   18.30    2.78
  28  15  17    8.95    1.79
  28  15  19    1.87    0.61
  28  15  21    1.04    0.62
  28  15  23    0.01    0.66
  28  15  25   -0.06    0.78
  28  15  27    1.04    0.83
  28  16   0   72.77    9.93
  28  16   2   71.24    9.01
  28  16   4   22.53    4.46
  28  16   6    7.20    2.33
  28  16   8    2.83    0.97
  28  16  10   44.01    7.72
  28  16  12   28.73    4.08
  28  16  14   40.09    5.14
  28  16  16   32.41    4.52
  28  16  18   22.99    3.68
  28  16  20    0.97    0.68
  28  16  22    0.71    0.46
  28  16  24    0.40    0.68
  28  16  26    0.15    0.85
  28  17   1    2.44    1.11
  28  17   3   17.82    2.89
  28  17   5   26.22    5.27
  28  17   7   25.54    4.25
  28  17   9    2.88    1.40
  28  17  11   -0.28    0.71
  28  17  13    2.50    0.86
  28  17  15   10.09    1.83
  28  17  17    3.81    1.27
  28  17  19    8.35    3.98
  28  17  21    0.65    0.50
  28  17  23    0.11    0.40
  28  17  25    0.88    0.90
  28  17  27    1.43    0.68
  28  18   0  155.86   16.61
  28  18   2  136.82   20.58
  28  18   4   52.69    9.27
  28  18   6   16.51    8.74
  28  18   8    2.12    1.31
  28  18  10   32.34    5.42
  28  18  12   27.51    3.62
  28  18  14   43.20    4.99
  28  18  16   25.46    4.24
  28  18  18   10.71    2.28
  28  18  20    0.56    0.63
  28  18  22    0.40    0.58
  28  18  24    0.28    0.46
  28  18  26    0.28    0.52
  28  19   1    1.69    1.25
  28  19   3   14.26    3.19
  28  19   5   43.71    7.91
  28  19   7   17.39    3.85
  28  19   9   10.33    2.78
  28  19  11   -0.35    0.74
  28  19  13    1.17    0.55
  28  19  15    3.24    0.78
  28  19  17    1.32    0.76
  28  19  19    1.52    0.90
  28  19  21    0.18    0.62
  28  19  23   -0.12    0.62
  28  19  25   -0.51    0.40
  28  19  27   -0.57    0.60
  28  20   0   96.00   15.54
  28  20   2   68.50   11.57
  28  20   4   36.32    7.48
  28  20   6    2.42    1.23
  28  20   8    1.64    1.31
  28  20  10   15.03    3.73
  28  20  12    8.18    2.06
  28  20  14   10.87    2.08
  28  20  16    1.09    0.52
  28  20  18   -0.77    0.63
  28  20  20    0.78    0.80
  28  20  22    0.09    0.72
  28  20  24    3.77    1.34
  28  20  26   -1.19    0.44
  28  21   1    3.19    2.06
  28  21   3   16.04    3.31
  28  21   5   30.52    7.59
  28  21   7   16.69    3.80
  28  21   9    4.76    1.51
  28  21  11    0.31    0.82
  28  21  13    1.66    0.84
  28  21  15    0.07    0.47
  28  21  17    0.65    0.48
  28  21  19    0.43    0.67
  28  21  21    0.04    0.64
  28  21  23   -0.30    0.89
  28  21  25    0.06    0.66
  28  22   0   60.27   10.76
  28  22   2   36.27    8.45
  28  22   4    6.21    2.19
  28  22   6    1.88    1.06
  28  22   8    0.60    1.06
  28  22  10    3.06    1.70
  28  22  12    8.32    1.86
  28  22  14    4.17    1.12
  28  22  16    0.57    0.73
  28  22  18   -0.33    0.52
  28  22  20    0.07    0.88
  28  22  22    1.38    1.07
  28  22  24   -1.36    0.73
  28  23   1    1.34    1.20
  28  23   3    2.25    1.28
  28  23   5    7.44    2.24
  28  23   7   14.24    3.30
  28  23   9    4.81    2.40
  28  23  11    0.28    1.03
  28  23  13   -0.46    0.91
  28  23  15    0.58    0.63
  28  23  17    0.01    0.43
  28  23  19   -0.01    0.56
  28  23  21   -0.34    0.65
  28  23  23   -1.53    0.76
  28  24   0    0.15    1.05
  28  24   2   -0.28    0.96
  28  24   4   -1.22    0.89
  28  24   6    1.04    0.93
  28  24   8    1.72    1.06
  28  24  10    2.80    1.88
  28  24  12    1.05    0.86
  28  24  14    0.91    0.71
  28  24  16    1.23    1.94
  28  24  18    1.72    0.77
  28  24  20    1.17    0.88
  28  24  22    1.29    1.33
  28  25   1   -0.40    0.86
  28  25   3    2.23    1.01
  28  25   5   -0.64    1.06
  28  25   7    1.65    1.26
  28  25   9    3.28    0.98
  28  25  11    2.17    1.55
  28  25  13    1.53    1.09
  28  25  15    0.19    0.72
  28  25  17    0.60    0.48
  28  25  19    0.58    0.65
  28  25  21   -0.28    0.65
  28  26   0    2.87    1.61
  28  26   2    8.07    2.44
  28  26   4    8.33    2.05
  28  26   6    2.33    1.61
  28  26   8    2.52    1.19
  28  26  10   -0.30    0.95
  28  26  12    0.32    0.83
  28  26  14   -1.19    0.88
  28  26  16    0.28    0.76
  28  26  18   -0.41    0.52
  28  26  20   -0.23    0.46
  28  27   1   -0.25    1.10
  28  27   3    1.25    0.93
  28  27   5    0.01    0.95
  28  27   7    0.02    1.01
  28  27   9    3.91    1.45
  28  27  11   -0.30    0.97
  28  27  13    0.46    0.80
  28  27  15   -0.85    0.56
  28  27  17    0.09    1.20
  28  27  19    0.45    0.53
  28  28   0   30.01   12.14
  28  28   2   27.68    9.51
  28  28   4   17.65    5.37
  28  28   6    7.62    3.37
  28  28   8   -0.23    0.83
  28  28  10    2.18    1.00
  28  28  12    5.92    3.44
  28  28  14   12.70    4.09
  28  28  16    5.51    3.41
  28  28  18   -0.01    0.91
  29   1   0   13.12    1.97
  29   1   2    6.02    1.81
  29   1   4    3.54    0.99
  29   1   6    1.58    1.10
  29   1   8    4.01    0.93
  29   1  10    2.28    1.12
  29   1  12    0.98    0.78
  29   1  14    2.13    0.95
  29   1  16    4.61    1.14
  29   1  18    2.90    1.25
  29   1  20    0.34    1.09
  29   1  22    0.15    1.05
  29   1  24   -1.06    1.10
  29   1  26    0.46    0.95
  29   1  28   -0.20    0.85
  29   2   1    9.34    2.28
  29   2   3   16.21    2.92
  29   2   5    0.91    0.97
  29   2   7   17.81    2.63
  29   2   9    6.56    1.06
  29   2  11    0.46    0.64
  29   2  13   11.91    2.20
  29   2  15    9.07    2.07
  29   2  17   80.63   13.92
  29   2  19   47.54    9.51
  29   2  21   25.59    5.44
  29   2  23    1.29    1.43
  29   2  25    1.85    1.03
  29   2  27    7.13    3.36
  29   3   0   21.04    4.38
  29   3   2   19.52    3.52
  29   3   4    9.57    1.72
  29   3   6    5.91    1.61
  29   3   8    3.17    0.83
  29   3  10   -0.43    0.53
  29   3  12   -0.35    0.69
  29   3  14    5.48    1.16
  29   3  16   12.06    2.34
  29   3  18   11.50    3.23
  29   3  20   11.91    2.60
  29   3  22    6.17    2.61
  29   3  24   -0.12    1.00
  29   3  26   -0.46    1.03
  29   3  28   -0.19    1.05
  29   4   1    5.10    1.16
  29   4   3   13.85    2.59
  29   4   5    1.80    0.85
  29   4   7   14.28    2.47
  29   4   9    5.40    0.85
  29   4  11   -0.64    0.65
  29   4  13    2.68    0.87
  29   4  15    5.79    1.28
  29   4  17   37.91    6.58
  29   4  19   18.85    3.80
  29   4  21   18.04    3.68
  29   4  23    2.58    1.05
  29   4  25    1.14    1.14
  29   4  27    6.49    2.79
  29   5   0    1.57    0.98
  29   5   2   -0.44    0.94
  29   5   4    1.62    1.81
  29   5   6    2.02    0.88
  29   5   8    0.77    0.79
  29   5  10    1.29    0.51
  29   5  12    3.11    0.88
  29   5  14   10.82    2.54
  29   5  16   29.74    4.52
  29   5  18   31.36    6.87
  29   5  20   19.84    4.27
  29   5  22    4.13    2.16
  29   5  24    1.43    1.31
  29   5  26   -0.77    1.00
  29   5  28   -0.32    0.95
  29   6   1    0.99    0.95
  29   6   3    5.60    1.21
  29   6   5   -1.36    0.94
  29   6   7    5.49    1.01
  29   6   9    4.10    0.77
  29   6  11    0.34    0.48
  29   6  13    0.55    0.77
  29   6  15   -0.66    0.85
  29   6  17    4.14    1.27
  29   6  19    2.05    1.08
  29   6  21    0.44    0.98
  29   6  23   -0.04    1.06
  29   6  25    0.28    1.05
  29   6  27   -0.29    1.32
  29   7   0   13.56    2.85
  29   7   2   18.37    2.45
  29   7   4   15.22    2.37
  29   7   6    4.68    1.08
  29   7   8    1.23    0.77
  29   7  10    1.21    0.54
  29   7  12    0.66    0.62
  29   7  14    1.72    0.75
  29   7  16   11.07    2.31
  29   7  18   12.48    3.69
  29   7  20    8.43    2.60
  29   7  22    8.17    3.10
  29   7  24    5.63    1.68
  29   7  26    0.19    1.00
  29   7  28   -0.03    0.71
  29   8   1    4.65    0.84
  29   8   3    1.27    0.82
  29   8   5    0.63    0.73
  29   8   7    1.59    0.75
  29   8   9    2.93    0.69
  29   8  11   -0.23    0.50
  29   8  13    0.77    0.66
  29   8  15   -0.31    0.91
  29   8  17   -0.11    0.87
  29   8  19    0.98    0.91
  29   8  21   -0.10    0.89
  29   8  23   -0.22    1.06
  29   8  25    1.55    1.03
  29   8  27   -0.75    1.12
  29   9   0    2.70    0.76
  29   9   2    5.44    1.01
  29   9   4    7.05    1.29
  29   9   6    4.78    1.03
  29   9   8    3.47    0.66
  29   9  10    3.04    0.77
  29   9  12    6.75    0.90
  29   9  14    1.62    0.73
  29   9  16   -0.25    0.84
  29   9  18    1.03    1.15
  29   9  20    0.45    1.04
  29   9  22    5.54    1.88
  29   9  24    2.33    1.27
  29   9  26    0.22    0.87
  29   9  28   -1.64    0.95
  29  10   1    0.95    0.71
  29  10   3    0.14    0.53
  29  10   5    1.20    0.54
  29  10   7    0.72    0.56
  29  10   9    3.73    0.75
  29  10  11    0.25    0.51
  29  10  13    0.11    0.61
  29  10  15   10.27    1.98
  29  10  17    8.63    1.92
  29  10  19    2.47    1.00
  29  10  21    4.31    1.64
  29  10  23   -0.20    0.87
  29  10  25    0.15    0.88
  29  10  27   -1.75    1.06
  29  11   0   -0.31    0.64
  29  11   2    0.15    0.60
  29  11   4   -0.23    0.54
  29  11   6    1.84    0.64
  29  11   8    0.63    0.51
  29  11  10    1.15    0.52
  29  11  12    2.31    1.17
  29  11  14    0.33    0.58
  29  11  16    0.10    0.72
  29  11  18    1.31    1.43
  29  11  20    0.19    0.82
  29  11  22    3.66    1.29
  29  11  24    5.75    2.18
  29  11  26    2.49    0.89
  29  11  28   -2.02    1.16
  29  12   1    0.91    0.77
  29  12   3    0.00    0.67
  29  12   5    2.93    0.78
  29  12   7    0.83    0.65
  29  12   9    5.68    0.86
  29  12  11    1.39    0.47
  29  12  13    4.08    0.61
  29  12  15   25.06    3.34
  29  12  17   17.03    2.62
  29  12  19    7.09    1.83
  29  12  21    5.86    1.47
  29  12  23    0.02    0.87
  29  12  25    1.63    0.97
  29  12  27    4.93    2.93
  29  13   0   19.92    3.87
  29  13   2    6.51    1.33
  29  13   4    3.85    0.94
  29  13   6    1.84    0.75
  29  13   8    0.44    0.63
  29  13  10    1.44    0.63
  29  13  12    4.79    0.78
  29  13  14    7.64    1.16
  29  13  16    4.49    1.07
  29  13  18    1.47    0.90
  29  13  20   -0.50    0.61
  29  13  22    0.72    0.77
  29  13  24   -2.02    0.84
  29  13  26   -0.61    1.07
  29  13  28   -0.75    1.19
  29  14   1    1.38    0.83
  29  14   3    5.05    1.43
  29  14   5   10.36    1.92
  29  14   7    1.94    1.21
  29  14   9    1.52    0.72
  29  14  11    0.02    0.52
  29  14  13    6.94    0.93
  29  14  15   26.31    3.42
  29  14  17   29.19    2.95
  29  14  19   10.44    1.72
  29  14  21    7.98    1.74
  29  14  23    0.19    0.73
  29  14  25   -0.21    0.77
  29  14  27   18.02    7.61
  29  15   0   16.15    2.54
  29  15   2   12.71    3.11
  29  15   4    7.14    2.19
  29  15   6    1.68    0.78
  29  15   8    0.37    0.84
  29  15  10    5.89    1.27
  29  15  12   26.93    3.05
  29  15  14   37.20    3.68
  29  15  16   18.78    2.50
  29  15  18    8.40    1.29
  29  15  20    0.31    0.51
  29  15  22    0.72    0.54
  29  15  24   -0.75    0.86
  29  15  26    1.93    0.98
  29  15  28   -0.99    0.63
  29  16   1    3.11    1.01
  29  16   3   14.70    2.94
  29  16   5   37.84    9.78
  29  16   7   11.08    2.18
  29  16   9   -0.57    0.76
  29  16  11    0.46    0.66
  29  16  13    4.41    0.89
  29  16  15   20.13    2.57
  29  16  17   26.11    4.03
  29  16  19   11.03    1.84
  29  16  21    4.79    1.31
  29  16  23    1.30    1.44
  29  16  25    0.85    0.79
  29  16  27    2.08    2.16
  29  17   0  113.11   12.59
  29  17   2   95.20   13.56
  29  17   4   31.17    6.62
  29  17   6    0.65    1.11
  29  17   8   -1.19    0.95
  29  17  10    6.40    1.64
  29  17  12   12.77    2.22
  29  17  14   33.31    4.27
  29  17  16   30.37    3.64
  29  17  18   12.53    1.88
  29  17  20    1.55    1.07
  29  17  22   -0.26    0.41
  29  17  24    0.28    0.51
  29  17  26    0.56    0.55
  29  18   1    0.24    1.07
  29  18   3   18.57    3.88
  29  18   5   26.70    4.67
  29  18   7   20.98    4.11
  29  18   9    1.47    0.88
  29  18  11    0.21    0.72
  29  18  13    2.07    0.82
  29  18  15    8.66    1.32
  29  18  17   10.67    1.85
  29  18  19    0.99    0.71
  29  18  21    1.11    0.60
  29  18  23    0.33    0.43
  29  18  25    0.04    0.65
  29  18  27   -0.69    0.74
  29  19   0   46.66    8.28
  29  19   2   29.10    4.93
  29  19   4   15.34    3.22
  29  19   6    1.34    0.97
  29  19   8    1.29    1.05
  29  19  10    4.20    1.50
  29  19  12    6.40    1.98
  29  19  14    7.75    1.76
  29  19  16    8.81    1.63
  29  19  18    0.90    0.65
  29  19  20    0.82    0.56
  29  19  22   -0.94    0.51
  29  19  24    0.01    0.50
  29  19  26   -0.50    0.76
  29  20   1    2.22    1.03
  29  20   3    8.97    3.05
  29  20   5   11.80    2.76
  29  20   7   12.09    3.32
  29  20   9    1.95    1.04
  29  20  11    0.89    0.97
  29  20  13   -0.10    0.79
  29  20  15    0.01    0.53
  29  20  17    0.26    0.52
  29  20  19    0.64    0.62
  29  20  21    0.09    0.69
  29  20  23    0.65    0.54
  29  20  25    0.19    0.46
  29  21   0   37.32    7.77
  29  21   2   29.38    6.39
  29  21   4   16.50    4.71
  29  21   6   -1.00    1.10
  29  21   8    1.32    1.48
  29  21  10    0.89    1.17
  29  21  12    5.25    1.68
  29  21  14    6.21    2.22
  29  21  16    3.39    1.04
  29  21  18    1.17    0.56
  29  21  20   -0.22    0.57
  29  21  22    0.71    0.72
  29  21  24   -0.23    0.58
  29  22   1   -0.60    1.04
  29  22   3    6.66    2.50
  29  22   5   12.95    3.71
  29  22   7    4.03    1.54
  29  22   9    3.20    1.63
  29  22  11    0.61    0.98
  29  22  13    0.44    0.74
  29  22  15    0.30    0.60
  29  22  17   -0.01    0.40
  29  22  19    0.28    0.50
  29  22  21    0.08    0.53
  29  22  23   -1.05    0.86
  29  23   0    5.19    2.37
  29  23   2    2.37    1.33
  29  23   4   -0.13    0.97
  29  23   6    0.96    1.03
  29  23   8    0.46    0.96
  29  23  10    0.96    0.90
  29  23  12    0.56    0.93
  29  23  14   -1.45    0.74
  29  23  16    0.93    0.63
  29  23  18   -0.12    0.45
  29  23  20    0.11    0.42
  29  23  22    0.07    0.67
  29  24   1    0.12    1.07
  29  24   3   -0.52    0.99
  29  24   5    0.29    1.04
  29  24   7    1.38    1.48
  29  24   9    2.80    1.12
  29  24  11    1.07    1.58
  29  24  13    0.15    0.95
  29  24  15    2.87    2.13
  29  24  17    0.78    0.66
  29  24  19    0.61    0.46
  29  24  21    0.34    0.57
  29  25   0    0.40    0.96
  29  25   2    0.61    1.18
  29  25   4   -0.89    1.00
  29  25   6    0.08    1.00
  29  25   8    1.06    0.96
  29  25  10    1.39    0.89
  29  25  12    2.14    1.06
  29  25  14   -0.15    0.91
  29  25  16   -0.66    0.71
  29  25  18    0.95    0.65
  29  25  20   -0.83    0.50
  29  26   1   -0.86    1.15
  29  26   3    0.03    0.91
  29  26   5    0.93    0.90
  29  26   7    0.55    1.33
  29  26   9   -0.52    1.01
  29  26  11    0.17    0.99
  29  26  13    0.39    1.09
  29  26  15    0.85    0.69
  29  26  17    0.77    0.76
  29  26  19    0.42    0.80
  29  27   0   24.50    6.75
  29  27   2   34.80   10.44
  29  27   4    0.06    2.05
  29  27   6    1.57    1.05
  29  27   8   -1.23    1.07
  29  27  10   -1.18    0.78
  29  27  12    3.58    2.25
  29  27  14    7.66    3.34
  29  27  16    2.29    2.18
  29  27  18   -0.76    0.96
  29  28   1   -0.06    0.84
  29  28   3   -0.74    1.11
  29  28   5   -0.98    1.17
  29  28   7    4.22    5.60
  29  28   9    1.10    1.15
  29  28  11   -0.74    0.78
  29  28  13    0.01    0.97
  29  28  15    1.04    1.15
  29  29   0   69.97   23.62
  29  29   2   10.45    6.51
  29  29   4    4.93    2.36
  29  29   6    1.11    0.87
  29  29   8    0.93    1.39
  29  29  10    2.69    1.77
  29  29  12   16.89    6.53
  29  29  14   -3.10    2.05
  30   0   0  105.87   33.20
  30   1   1    2.60    1.09
  30   1   3    2.16    0.96
  30   1   5    0.52    0.88
  30   1   7   -0.73    0.90
  30   1   9    1.64    0.64
  30   1  11    0.43    0.55
  30   1  13    0.66    0.72
  30   1  15    0.55    0.95
  30   1  17    3.13    1.08
  30   1  19   -1.63    0.97
  30   1  21   -0.71    0.82
  30   1  23   -0.45    1.01
  30   1  25   -0.62    1.09
  30   1  27    0.73    1.07
  30   1  29   -0.75    0.94
  30   2   0    1.57    1.16
  30   2   2   37.73    6.67
  30   2   4    3.32    1.14
  30   2   6   17.11    3.64
  30   2   8    9.17    1.81
  30   2  10    4.61    1.15
  30   2  12   -0.09    0.63
  30   2  14    2.56    0.85
  30   2  16   80.95   11.30
  30   2  18   41.21    7.46
  30   2  20   63.88   10.10
  30   2  22   11.94    3.52
  30   2  24   -1.63    1.17
  30   2  26   20.83    5.74
  30   2  28   38.39   14.00
  30   3   1    1.31    1.10
  30   3   3   -0.93    1.11
  30   3   5    0.60    0.95
  30   3   7    0.14    0.84
  30   3   9    1.04    0.74
  30   3  11    2.31    0.60
  30   3  13    8.50    1.91
  30   3  15   10.15    1.96
  30   3  17   10.71    2.56
  30   3  19    4.44    1.44
  30   3  21    4.13    1.42
  30   3  23    0.64    1.08
  30   3  25    0.07    1.03
  30   3  27   -0.74    0.91
  30   3  29    6.92    9.41
  30   4   0   19.23    4.49
  30   4   2    2.57    1.23
  30   4   4   -0.65    1.01
  30   4   6    0.34    0.88
  30   4   8    2.99    0.88
  30   4  10    0.61    0.67
  30   4  12    1.17    0.60
  30   4  14    2.15    0.90
  30   4  16   31.91    5.44
  30   4  18   27.26    5.19
  30   4  20   45.09    9.57
  30   4  22    6.88    2.14
  30   4  24    1.82    0.95
  30   4  26   14.70    6.15
  30   4  28   25.35    7.59
  30   5   1   -0.61    0.94
  30   5   3   -1.51    0.91
  30   5   5    0.18    0.90
  30   5   7   -1.47    1.09
  30   5   9    0.44    0.69
  30   5  11    1.01    0.58
  30   5  13    9.50    1.61
  30   5  15   19.20    5.69
  30   5  17   11.54    2.56
  30   5  19   15.03    4.01
  30   5  21    8.82    2.91
  30   5  23    1.27    1.17
  30   5  25    0.19    0.73
  30   5  27    0.67    0.86
  30   5  29   -0.90    1.16
  30   6   0    0.39    0.95
  30   6   2   12.95    2.59
  30   6   4    2.08    1.17
  30   6   6    3.14    1.11
  30   6   8   11.89    2.78
  30   6  10    0.36    0.65
  30   6  12    1.58    0.55
  30   6  14    1.32    0.88
  30   6  16    9.10    2.01
  30   6  18    0.99    0.94
  30   6  20    5.86    1.90
  30   6  22   -0.52    0.89
  30   6  24   -0.08    1.01
  30   6  26   -0.04    1.47
  30   6  28    1.07    0.98
  30   7   1   -1.52    0.85
  30   7   3    1.37    1.09
  30   7   5    0.32    0.82
  30   7   7    0.31    0.79
  30   7   9    0.82    0.71
  30   7  11    0.97    0.51
  30   7  13    4.84    1.90
  30   7  15    4.45    1.34
  30   7  17    7.59    1.72
  30   7  19    7.65    2.06
  30   7  21    6.99    2.73
  30   7  23    2.42    1.32
  30   7  25    0.74    1.18
  30   7  27   -0.93    0.99
  30   7  29   -0.23    1.47
  30   8   0    1.41    0.82
  30   8   2   18.44    3.75
  30   8   4    2.37    0.87
  30   8   6    7.55    1.38
  30   8   8   10.89    1.93
  30   8  10    1.29    0.64
  30   8  12    1.42    0.57
  30   8  14    6.21    1.64
  30   8  16    0.32    0.93
  30   8  18    0.46    0.90
  30   8  20   -0.15    0.99
  30   8  22   -0.24    1.05
  30   8  24    0.80    0.90
  30   8  26    0.43    0.96
  30   8  28    0.80    0.82
  30   9   1   -0.12    0.61
  30   9   3   -0.43    0.66
  30   9   5   -0.35    0.72
  30   9   7    0.72    0.71
  30   9   9   -0.08    0.84
  30   9  11    1.59    0.66
  30   9  13    1.79    1.37
  30   9  15    0.47    0.72
  30   9  17    1.57    0.71
  30   9  19    1.97    1.06
  30   9  21    3.59    1.54
  30   9  23    1.00    1.18
  30   9  25    2.11    1.28
  30   9  27    0.22    1.04
  30   9  29    0.46    1.19
  30  10   0    1.11    0.63
  30  10   2    4.08    0.95
  30  10   4    1.30    0.61
  30  10   6    1.08    0.65
  30  10   8    0.57    0.80
  30  10  10    4.53    0.97
  30  10  12    0.64    0.44
  30  10  14    3.48    0.93
  30  10  16    2.52    2.71
  30  10  18    3.58    1.59
  30  10  20    1.96    0.93
  30  10  22   -0.30    0.78
  30  10  24   -0.17    1.08
  30  10  26   -0.31    1.48
  30  10  28   10.03    4.40
  30  11   1    0.13    0.54
  30  11   3    2.31    0.57
  30  11   5    1.11    0.53
  30  11   7    1.16    0.53
  30  11   9    2.33    0.61
  30  11  11    4.71    1.04
  30  11  13    6.34    0.98
  30  11  15    4.30    1.05
  30  11  17    0.99    0.95
  30  11  19    0.02    0.77
  30  11  21   -0.56    0.82
  30  11  23   -0.57    1.60
  30  11  25   -0.48    1.04
  30  11  27    2.27    1.16
  30  11  29   -0.43    1.00
  30  12   0    3.26    1.21
  30  12   2    2.55    1.45
  30  12   4    2.46    0.56
  30  12   6    0.77    0.62
  30  12   8    2.33    0.56
  30  12  10    1.94    0.77
  30  12  12    4.62    0.93
  30  12  14   25.98    3.42
  30  12  16   17.69    3.49
  30  12  18   14.81    3.12
  30  12  20    5.85    2.05
  30  12  22   -0.11    0.90
  30  12  24    1.42    1.93
  30  12  26    0.52    2.65
  30  12  28   12.59    6.18
  30  13   1   -0.14    0.74
  30  13   3    8.42    1.69
  30  13   5    7.30    1.31
  30  13   7    1.81    0.80
  30  13   9    0.08    0.57
  30  13  11    8.65    1.69
  30  13  13   18.99    2.09
  30  13  15   23.86    3.05
  30  13  17   10.87    1.83
  30  13  19    1.98    0.82
  30  13  21    1.14    0.66
  30  13  23    0.10    0.95
  30  13  25    2.55    1.70
  30  13  27    1.09    1.26
  30  14   0    5.08    1.18
  30  14   2    0.60    0.83
  30  14   4    0.37    0.89
  30  14   6    1.70    0.75
  30  14   8    8.38    1.50
  30  14  10    1.32    0.86
  30  14  12   29.53    3.90
  30  14  14   65.45    5.09
  30  14  16   47.74    4.96
  30  14  18   17.59    2.94
  30  14  20    4.89    1.42
  30  14  22    0.52    0.71
  30  14  24    0.36    0.80
  30  14  26    2.96    2.40
  30  14  28   23.40   19.63
  30  15   1    1.94    0.90
  30  15   3   18.50    3.20
  30  15   5   18.65    2.89
  30  15   7    9.94    2.28
  30  15   9    0.26    0.75
  30  15  11    1.71    0.72
  30  15  13   26.66    2.69
  30  15  15   41.95    3.48
  30  15  17   37.28    3.64
  30  15  19   10.66    2.08
  30  15  21    1.01    0.64
  30  15  23    0.61    0.77
  30  15  25    0.26    0.79
  30  15  27   -0.47    0.84
  30  16   0  127.21   16.36
  30  16   2  105.97   14.00
  30  16   4   39.58    6.43
  30  16   6    9.79    2.96
  30  16   8    0.48    0.86
  30  16  10    0.17    0.73
  30  16  12   18.24    3.57
  30  16  14   46.47    4.66
  30  16  16   40.46    4.86
  30  16  18   21.90    2.79
  30  16  20    5.28    1.23
  30  16  22    0.32    0.60
  30  16  24    0.00    0.75
  30  16  26    0.98    0.96
  30  17   1    3.47    1.45
  30  17   3   13.58    3.24
  30  17   5   20.23    4.54
  30  17   7   12.22    3.35
  30  17   9    1.54    0.85
  30  17  11    2.24    0.97
  30  17  13   12.83    2.44
  30  17  15   40.09    4.10
  30  17  17   30.38    3.65
  30  17  19   10.72    1.69
  30  17  21    0.25    0.46
  30  17  23    0.24    0.60
  30  17  25   -0.63    0.72
  30  18   0   51.80    9.61
  30  18   2   53.47   10.52
  30  18   4    6.38    2.63
  30  18   6    0.91    1.00
  30  18   8    0.74    1.01
  30  18  10    0.97    0.98
  30  18  12   15.48    3.52
  30  18  14   19.63    3.00
  30  18  16   20.42    2.83
  30  18  18    5.84    1.32
  30  18  20    1.08    0.67
  30  18  22   -0.20    0.40
  30  18  24   -0.10    0.53
  30  19   1    2.08    1.03
  30  19   3    5.22    1.74
  30  19   5   11.53    3.69
  30  19   7   10.12    2.44
  30  19   9   -0.19    0.90
  30  19  11    0.69    0.76
  30  19  13    3.23    1.28
  30  19  15    8.59    1.88
  30  19  17    7.90    1.41
  30  19  19    0.60    0.83
  30  19  21    0.54    0.48
  30  19  23    0.21    0.39
  30  19  25    0.21    0.69
  30  20   0   71.73   11.30
  30  20   2  101.94   18.19
  30  20   4   33.80    7.43
  30  20   6    7.30    2.25
  30  20   8    1.96    0.97
  30  20  10    0.55    0.86
  30  20  12    5.35    1.87
  30  20  14    7.63    2.14
  30  20  16    7.10    1.38
  30  20  18    1.26    0.55
  30  20  20    0.78    0.69
  30  20  22    1.40    1.09
  30  20  24   -0.36    0.39
  30  21   1   -0.69    1.01
  30  21   3    2.22    1.59
  30  21   5    9.94    2.91
  30  21   7    9.07    2.94
  30  21   9    4.34    1.86
  30  21  11   -0.07    0.89
  30  21  13    1.18    0.79
  30  21  15    0.26    0.62
  30  21  17    0.45    0.41
  30  21  19    1.03    0.50
  30  21  21   -0.24    0.60
  30  21  23    0.53    0.62
  30  22   0    6.11    2.94
  30  22   2   12.83    3.41
  30  22   4    4.54    2.18
  30  22   6   -0.98    1.08
  30  22   8    0.75    0.88
  30  22  10    1.34    0.86
  30  22  12   -0.33    0.86
  30  22  14   -0.60    0.68
  30  22  16   -0.25    0.54
  30  22  18    0.68    0.54
  30  22  20   -0.24    0.48
  30  22  22   -0.39    0.71
  30  23   1   -0.50    1.01
  30  23   3   -0.36    1.17
  30  23   5    0.79    1.05
  30  23   7    3.23    1.75
  30  23   9    0.29    1.12
  30  23  11    1.75    1.30
  30  23  13   -0.53    0.86
  30  23  15   -1.09    0.71
  30  23  17    0.74    0.52
  30  23  19    0.01    0.42
  30  23  21    0.75    0.69
  30  24   0    0.39    1.12
  30  24   2   -0.01    1.08
  30  24   4    1.76    1.05
  30  24   6    5.54    3.49
  30  24   8    0.34    1.14
  30  24  10    2.65    1.53
  30  24  12   -0.96    0.86
  30  24  14   -0.09    0.76
  30  24  16    0.34    0.66
  30  24  18    0.28    0.56
  30  24  20   -0.09    0.52
  30  25   1    0.03    1.12
  30  25   3    1.65    1.03
  30  25   5   -1.23    0.90
  30  25   7   -0.45    0.85
  30  25   9    5.24    2.09
  30  25  11    4.34    2.24
  30  25  13    1.42    1.47
  30  25  15    0.77    0.78
  30  25  17   -0.31    0.91
  30  25  19   -0.54    0.56
  30  26   0   27.28    7.18
  30  26   2   34.90    6.99
  30  26   4    6.66    2.37
  30  26   6    1.17    1.59
  30  26   8    0.08    0.80
  30  26  10    7.40    3.32
  30  26  12    8.27    3.06
  30  26  14   14.28    5.28
  30  26  16    0.61    0.73
  30  26  18    1.80    1.52
  30  27   1    0.44    1.01
  30  27   3    0.30    1.00
  30  27   5    0.46    0.99
  30  27   7   -0.30    0.98
  30  27   9    2.62    0.99
  30  27  11    3.51    1.21
  30  27  13   -0.71    0.96
  30  27  15    1.60    1.29
  30  28   0  112.47   31.05
  30  28   2   34.96   12.75
  30  28   4    2.83    3.47
  30  28   6   -0.50    1.51
  30  28   8    0.37    1.12
  30  28  10   11.54    6.28
  30  28  12    7.69    4.17
  30  28  14    2.05    2.56
  30  29   1   -0.71    1.04
  30  29   3    0.76    1.31
  30  29   5   -0.19    1.06
  30  29   7    1.14    1.05
  30  29   9    0.94    0.91
  30  29  11    0.79    1.26
  30  30   0   39.90   24.72
  30  30   2   74.18   20.01
  30  30   4   29.21   15.52
  30  30   6    1.71    1.44
  30  30   8   -0.40    1.52
  31   1   0    4.79    1.52
  31   1   2    0.87    1.21
  31   1   4    2.92    1.20
  31   1   6    0.62    0.96
  31   1   8    0.24    0.97
  31   1  10   -0.18    0.69
  31   1  12    0.33    0.48
  31   1  14    0.91    0.75
  31   1  16    1.76    0.90
  31   1  18    0.46    0.85
  31   1  20    1.80    1.06
  31   1  22   -0.46    1.07
  31   1  24    1.81    1.04
  31   1  26    1.69    1.18
  31   1  28   -2.38    1.22
  31   1  30   -0.79    1.21
  31   2   1    4.09    1.45
  31   2   3    1.82    1.07
  31   2   5    5.16    1.73
  31   2   7    4.96    1.65
  31   2   9    1.41    0.82
  31   2  11    0.40    0.57
  31   2  13    1.79    0.71
  31   2  15   32.57    5.80
  31   2  17    6.84    1.50
  31   2  19   35.82    7.30
  31   2  21   16.92    5.43
  31   2  23    4.99    4.12
  31   2  25    8.28    3.76
  31   2  27    7.81    3.19
  31   2  29   62.19   17.07
  31   3   0    1.19    1.18
  31   3   2    1.16    1.19
  31   3   4    0.56    1.09
  31   3   6   -0.36    0.98
  31   3   8    0.29    0.90
  31   3  10    2.07    0.78
  31   3  12    8.33    1.21
  31   3  14   12.92    2.68
  31   3  16    5.76    1.72
  31   3  18    2.57    1.29
  31   3  20    0.62    0.98
  31   3  22    1.75    1.09
  31   3  24   -0.44    0.94
  31   3  26   -1.97    1.44
  31   3  28    0.23    1.22
  31   3  30   -1.81    1.21
  31   4   1    2.59    1.44
  31   4   3    1.52    0.96
  31   4   5    1.96    1.16
  31   4   7   10.00    2.15
  31   4   9    2.41    0.95
  31   4  11    1.09    0.60
  31   4  13    0.19    0.56
  31   4  15    7.90    1.95
  31   4  17    3.14    2.04
  31   4  19   25.19    4.96
  31   4  21    3.55    1.72
  31   4  23   -0.14    0.97
  31   4  25    3.31    1.12
  31   4  27    6.64    4.09
  31   4  29    2.91    2.93
  31   5   0    2.93    1.14
  31   5   2    5.69    1.57
  31   5   4    0.02    1.15
  31   5   6    2.16    2.33
  31   5   8    0.02    0.88
  31   5  10    2.00    0.79
  31   5  12    4.21    0.82
  31   5  14    8.52    1.83
  31   5  16   18.36    3.73
  31   5  18    7.10    2.29
  31   5  20    3.49    1.41
  31   5  22    1.27    1.15
  31   5  24    1.60    1.09
  31   5  26   -0.69    1.04
  31   5  28   -1.15    0.88
  31   5  30   -3.02    1.88
  31   6   1   -0.35    1.08
  31   6   3    2.66    2.74
  31   6   5    2.33    1.94
  31   6   7    1.29    0.89
  31   6   9    1.53    0.78
  31   6  11    0.39    0.60
  31   6  13    0.46    0.63
  31   6  15    4.29    1.41
  31   6  17   -0.07    0.89
  31   6  19    0.86    0.96
  31   6  21    1.03    0.89
  31   6  23   -1.14    0.87
  31   6  25   -0.41    1.18
  31   6  27   -0.62    1.33
  31   6  29   -1.10    1.33
  31   7   0    5.95    1.41
  31   7   2    4.57    1.39
  31   7   4    6.18    1.53
  31   7   6    2.04    1.12
  31   7   8    0.46    0.82
  31   7  10    1.77    0.79
  31   7  12   -0.26    0.48
  31   7  14    1.64    0.72
  31   7  16    0.22    0.83
  31   7  18    0.54    0.89
  31   7  20    1.29    0.88
  31   7  22    0.90    1.17
  31   7  24    0.41    0.86
  31   7  26   -0.26    0.86
  31   7  28   -0.14    1.05
  31   8   1    0.86    1.01
  31   8   3    2.58    0.89
  31   8   5    0.13    0.95
  31   8   7    1.07    0.82
  31   8   9   -0.10    0.82
  31   8  11    0.20    0.65
  31   8  13    0.33    0.51
  31   8  15    0.06    0.67
  31   8  17    0.47    0.77
  31   8  19    0.30    0.74
  31   8  21   -0.44    0.90
  31   8  23    1.48    1.32
  31   8  25    0.42    1.00
  31   8  27    2.11    1.07
  31   8  29   -0.57    2.23
  31   9   0    1.37    0.98
  31   9   2    1.90    0.83
  31   9   4    0.82    0.88
  31   9   6    1.84    0.77
  31   9   8    0.72    0.80
  31   9  10    2.25    1.43
  31   9  12    1.08    0.72
  31   9  14    1.94    0.67
  31   9  16    0.75    0.77
  31   9  18    3.42    1.41
  31   9  20    2.71    1.32
  31   9  22    1.73    1.48
  31   9  24   -1.47    0.99
  31   9  26    0.67    1.20
  31   9  28   -0.11    1.27
  31  10   1   -0.33    0.73
  31  10   3    5.16    1.44
  31  10   5    2.09    0.69
  31  10   7    0.24    0.73
  31  10   9    1.52    2.20
  31  10  11    1.38    0.97
  31  10  13    6.53    1.64
  31  10  15    0.52    0.62
  31  10  17    3.93    1.73
  31  10  19    1.14    0.78
  31  10  21   -0.06    0.98
  31  10  23    1.14    1.04
  31  10  25    0.02    1.01
  31  10  27    7.31    2.71
  31  11   0    0.24    0.60
  31  11   2    0.79    0.62
  31  11   4    0.20    0.58
  31  11   6    1.16    0.71
  31  11   8    0.50    0.66
  31  11  10    0.87    0.63
  31  11  12    0.93    0.57
  31  11  14    0.57    0.65
  31  11  16    0.61    0.67
  31  11  18    0.69    0.74
  31  11  20   -0.76    0.73
  31  11  22   -0.02    0.95
  31  11  24    1.85    1.07
  31  11  26    3.75    1.68
  31  11  28   -0.68    1.18
  31  12   1    1.80    1.55
  31  12   3    6.29    1.18
  31  12   5    3.84    0.93
  31  12   7    0.35    0.51
  31  12   9    1.48    0.58
  31  12  11    1.36    2.20
  31  12  13    9.45    1.55
  31  12  15    6.62    1.34
  31  12  17   11.67    2.45
  31  12  19    1.44    1.07
  31  12  21    2.65    1.33
  31  12  23   -1.22    1.05
  31  12  25    5.91    2.11
  31  12  27   12.34    5.48
  31  13   0    1.55    0.67
  31  13   2    0.89    0.60
  31  13   4    0.07    0.61
  31  13   6   -0.14    0.55
  31  13   8    0.98    0.83
  31  13  10    3.82    0.73
  31  13  12   11.26    1.51
  31  13  14   16.14    1.98
  31  13  16    9.04    1.93
  31  13  18    7.13    1.97
  31  13  20    0.45    0.79
  31  13  22    1.29    1.11
  31  13  24    1.62    1.17
  31  13  26    3.44    1.60
  31  14   1    0.97    0.73
  31  14   3    9.02    2.13
  31  14   5   10.75    1.96
  31  14   7    1.68    0.68
  31  14   9    1.48    0.78
  31  14  11    1.42    0.46
  31  14  13   14.31    1.73
  31  14  15   21.48    2.30
  31  14  17   20.24    3.02
  31  14  19    6.38    1.97
  31  14  21   -0.23    0.76
  31  14  23    0.31    0.82
  31  14  25    0.07    0.84
  31  14  27    0.31    1.52
  31  15   0   51.13    7.42
  31  15   2   38.42    6.12
  31  15   4   20.84    3.89
  31  15   6    3.41    1.09
  31  15   8    0.60    0.65
  31  15  10    0.61    0.72
  31  15  12    6.33    1.12
  31  15  14   20.18    2.24
  31  15  16   28.08    2.99
  31  15  18   11.84    2.09
  31  15  20    2.25    0.97
  31  15  22    0.80    0.77
  31  15  24    1.92    0.97
  31  15  26    3.14    3.58
  31  16   1    0.95    0.91
  31  16   3    5.25    1.34
  31  16   5    5.35    1.39
  31  16   7    0.93    0.89
  31  16   9    3.68    1.07
  31  16  11    1.30    0.75
  31  16  13   14.70    2.07
  31  16  15   34.25    3.15
  31  16  17   28.54    2.83
  31  16  19   13.61    2.54
  31  16  21    1.27    0.91
  31  16  23   -0.97    0.65
  31  16  25    0.04    0.95
  31  17   0    5.29    1.66
  31  17   2    9.21    2.68
  31  17   4    1.69    0.91
  31  17   6    0.47    0.82
  31  17   8    0.83    0.77
  31  17  10    3.84    1.80
  31  17  12   10.36    2.13
  31  17  14   20.08    3.03
  31  17  16   28.06    2.76
  31  17  18   11.50    1.70
  31  17  20    0.82    0.54
  31  17  22    0.02    0.61
  31  17  24    0.86    0.90
  31  18   1   -0.95    0.97
  31  18   3    2.90    1.58
  31  18   5    5.87    2.17
  31  18   7    1.69    1.12
  31  18   9    1.54    1.42
  31  18  11   -0.32    0.67
  31  18  13    6.35    2.00
  31  18  15    8.45    1.79
  31  18  17    9.01    1.44
  31  18  19    5.18    1.08
  31  18  21    0.90    0.48
  31  18  23    0.15    0.47
  31  19   0   53.26   10.60
  31  19   2   57.78   10.94
  31  19   4   32.32    7.99
  31  19   6    1.44    1.07
  31  19   8    1.50    0.83
  31  19  10    0.50    0.78
  31  19  12    3.95    1.26
  31  19  14   17.70    3.17
  31  19  16   11.25    2.11
  31  19  18    8.29    1.40
  31  19  20    0.46    0.54
  31  19  22    0.19    0.41
  31  19  24   -0.56    0.82
  31  20   1    1.50    1.74
  31  20   3    0.90    0.97
  31  20   5    3.59    1.22
  31  20   7    0.57    0.98
  31  20   9    3.93    2.05
  31  20  11    0.96    0.88
  31  20  13   -0.62    0.97
  31  20  15   -0.01    0.68
  31  20  17    1.33    0.53
  31  20  19    0.43    0.51
  31  20  21    0.68    0.47
  31  20  23   -0.50    0.56
  31  21   0   14.49    3.52
  31  21   2   11.39    2.65
  31  21   4    3.54    1.40
  31  21   6   -1.08    0.90
  31  21   8   -0.99    0.84
  31  21  10    1.16    0.83
  31  21  12    1.59    1.00
  31  21  14    0.94    1.07
  31  21  16    0.56    0.63
  31  21  18    0.30    0.41
  31  21  20    0.09    0.44
  31  21  22    1.79    0.74
  31  22   1    0.91    0.95
  31  22   3   -0.31    0.86
  31  22   5    0.91    0.94
  31  22   7    0.86    0.82
  31  22   9    2.50    1.36
  31  22  11    1.17    0.87
  31  22  13    0.55    0.78
  31  22  15    1.09    0.68
  31  22  17   -0.20    0.54
  31  22  19   -0.34    0.42
  31  22  21   -0.14    0.55
  31  23   0    3.01    1.31
  31  23   2    2.92    0.88
  31  23   4    3.14    1.25
  31  23   6    1.21    1.20
  31  23   8    1.57    1.05
  31  23  10    1.03    0.83
  31  23  12   -0.89    0.88
  31  23  14   -0.24    0.86
  31  23  16    0.53    0.73
  31  23  18    0.23    0.52
  31  23  20    1.07    0.96
  31  24   1    0.89    1.19
  31  24   3   -1.49    1.07
  31  24   5   -0.33    1.20
  31  24   7   -2.15    0.98
  31  24   9    0.98    1.10
  31  24  11    0.88    0.85
  31  24  13    0.08    1.03
  31  24  15    0.53    0.73
  31  24  17   -0.87    0.88
  31  24  19   -0.36    0.79
  31  25   0   16.65    5.10
  31  25   2    8.65    3.48
  31  25   4    0.82    1.26
  31  25   6    0.00    0.91
  31  25   8   -0.17    0.95
  31  25  10    0.86    0.96
  31  25  12   -0.22    0.94
  31  25  14    1.71    1.12
  31  25  16    1.75    1.14
  31  26   1   -1.12    0.90
  31  26   3    0.57    0.91
  31  26   5   -1.45    1.01
  31  26   7   -0.02    0.97
  31  26   9    1.90    1.15
  31  26  11    1.05    1.34
  31  26  13    2.24    1.00
  31  26  15    0.71    1.06
  31  27   0   42.85   14.78
  31  27   2   10.69    4.12
  31  27   4    5.32    2.09
  31  27   6   -0.47    0.86
  31  27   8    1.09    3.41
  31  27  10    9.69    3.71
  31  27  12    3.98    3.30
  31  28   1   -0.47    0.98
  31  28   3    1.39    1.17
  31  28   5    0.37    1.20
  31  28   7   -0.74    0.94
  31  28   9    1.84    0.98
  31  28  11   -0.89    2.19
  31  29   0   50.83   13.91
  31  29   2   30.31   12.14
  31  29   4   19.44    7.56
  31  29   6    0.42    1.36
  31  29   8   -1.36    1.08
  31  30   1    2.07    1.96
  31  30   3   -0.61    1.00
  31  30   5   -0.01    0.67
  32   0   0   -0.08    2.44
  32   1   1    0.24    0.96
  32   1   3   -1.34    1.06
  32   1   5    0.31    1.03
  32   1   7    0.73    0.97
  32   1   9    0.95    0.93
  32   1  11    0.20    0.62
  32   1  13    0.62    0.52
  32   1  15    0.97    0.64
  32   1  17    0.67    0.79
  32   1  19    0.00    0.77
  32   1  21    0.03    1.06
  32   1  23   -0.04    0.89
  32   1  25    0.29    1.15
  32   1  27   -0.99    0.93
  32   1  29    1.31    1.36
  32   2   0    3.85    1.82
  32   2   2   30.77    8.21
  32   2   4    0.97    1.34
  32   2   6   -0.43    1.11
  32   2   8   -1.92    0.94
  32   2  10    0.29    0.85
  32   2  12    1.52    0.63
  32   2  14   31.03    4.22
  32   2  16    1.44    0.89
  32   2  18   58.53    9.82
  32   2  20   15.57    3.33
  32   2  22   13.26    3.08
  32   2  24    3.52    1.75
  32   2  26    9.37    3.80
  32   2  28   56.62   29.43
  32   3   1   -0.18    1.07
  32   3   3    2.40    1.01
  32   3   5    1.06    1.11
  32   3   7    1.66    0.93
  32   3   9    0.97    0.90
  32   3  11    1.74    0.84
  32   3  13    6.23    1.09
  32   3  15    5.09    1.15
  32   3  17    3.69    1.72
  32   3  19    0.56    0.96
  32   3  21   -0.07    0.90
  32   3  23   -0.73    1.09
  32   3  25   -0.32    0.85
  32   3  27    0.63    1.07
  32   3  29    0.00    0.96
  32   4   0    2.69    1.29
  32   4   2    0.22    1.29
  32   4   4    1.64    1.09
  32   4   6    4.67    2.01
  32   4   8   -0.26    1.10
  32   4  10    2.20    1.12
  32   4  12    2.17    0.77
  32   4  14   15.07    2.47
  32   4  16    2.05    0.77
  32   4  18   38.18    8.00
  32   4  20    7.20    2.88
  32   4  22    4.74    3.95
  32   4  24    3.77    1.27
  32   4  26    2.14    1.06
  32   4  28   10.23    7.91
  32   5   1   -0.44    1.12
  32   5   3   -0.43    1.15
  32   5   5    2.78    1.21
  32   5   7    0.98    1.07
  32   5   9    7.59    1.88
  32   5  11    7.61    1.71
  32   5  13   16.26    2.02
  32   5  15   11.73    3.08
  32   5  17    3.76    1.44
  32   5  19    2.73    1.12
  32   5  21   -0.15    0.82
  32   5  23   -0.01    1.43
  32   5  25   -0.13    0.97
  32   5  27    1.25    0.94
  32   6   0    4.41    1.68
  32   6   2    1.63    1.30
  32   6   4    2.68    1.43
  32   6   6   14.75    4.50
  32   6   8   -0.62    0.91
  32   6  10    6.53    2.07
  32   6  12    3.52    1.05
  32   6  14    1.79    0.82
  32   6  16    2.70    1.12
  32   6  18    0.78    0.98
  32   6  20    0.47    0.76
  32   6  22    2.96    1.44
  32   6  24   -0.96    0.93
  32   6  26   -0.25    0.89
  32   6  28   -2.22    1.09
  32   7   1   -0.25    0.91
  32   7   3    2.13    1.17
  32   7   5    2.72    1.17
  32   7   7    0.95    1.01
  32   7   9    0.97    0.84
  32   7  11    1.76    0.79
  32   7  13    4.43    0.99
  32   7  15    3.80    1.06
  32   7  17    1.16    1.03
  32   7  19    0.80    1.05
  32   7  21    1.11    1.44
  32   7  23   -1.19    0.82
  32   7  25    1.11    2.11
  32   7  27    0.54    1.10
  32   8   0    0.78    0.95
  32   8   2   -0.10    0.88
  32   8   4   -0.42    0.97
  32   8   6    1.92    0.91
  32   8   8    2.83    1.41
  32   8  10    0.33    0.84
  32   8  12    0.68    1.10
  32   8  14    4.41    0.82
  32   8  16    0.61    0.67
  32   8  18    2.22    1.10
  32   8  20    0.12    0.86
  32   8  22   10.37    3.26
  32   8  24   -0.94    1.00
  32   8  26    2.26    1.77
  32   8  28   -1.33    1.77
  32   9   1    0.45    0.79
  32   9   3    2.20    0.88
  32   9   5    1.25    1.00
  32   9   7    1.43    0.80
  32   9   9   -0.52    0.71
  32   9  11    0.94    0.80
  32   9  13   -0.19    0.53
  32   9  15    0.98    0.62
  32   9  17    0.06    0.69
  32   9  19   -0.40    0.91
  32   9  21   -0.45    0.83
  32   9  23    0.42    0.91
  32   9  25    0.04    0.74
  32   9  27   -2.13    1.55
  32  10   0    2.78    0.94
  32  10   2    1.43    0.79
  32  10   4    5.00    1.64
  32  10   6    3.70    1.10
  32  10   8   -0.44    0.80
  32  10  10   -0.40    0.67
  32  10  12    0.93    0.72
  32  10  14    0.62    0.51
  32  10  16   15.46    2.71
  32  10  18    0.47    0.75
  32  10  20    0.72    0.69
  32  10  22    1.92    1.57
  32  10  24   -0.89    1.17
  32  10  26   13.89    6.13
  32  11   1    0.65    0.63
  32  11   3    3.21    0.98
  32  11   5    7.96    1.54
  32  11   7    0.63    0.80
  32  11   9    1.06    0.65
  32  11  11    0.51    0.67
  32  11  13    1.32    0.71
  32  11  15    2.99    0.80
  32  11  17    4.92    1.30
  32  11  19   -0.17    0.72
  32  11  21   -0.15    0.68
  32  11  23    0.47    0.95
  32  11  25    0.56    0.97
  32  11  27   -1.58    2.18
  32  12   0    8.00    1.47
  32  12   2    2.37    0.68
  32  12   4    2.99    0.93
  32  12   6    5.65    1.57
  32  12   8    2.08    1.17
  32  12  10    0.84    0.75
  32  12  12   10.91    2.02
  32  12  14    6.97    1.48
  32  12  16   15.98    2.66
  32  12  18    2.50    1.31
  32  12  20   -0.44    0.91
  32  12  22    0.56    0.86
  32  12  24    2.88    1.60
  32  12  26   12.96    8.72
  32  13   1    1.01    0.52
  32  13   3    7.42    1.17
  32  13   5   18.43    2.76
  32  13   7    8.84    1.44
  32  13   9    1.28    0.57
  32  13  11    0.94    0.64
  32  13  13    8.82    1.77
  32  13  15   32.38    3.45
  32  13  17   17.35    2.77
  32  13  19    4.40    1.42
  32  13  21   -0.04    0.95
  32  13  23   -0.95    0.85
  32  13  25    3.44    2.27
  32  14   0   31.53    5.07
  32  14   2   38.02    5.42
  32  14   4   13.95    2.42
  32  14   6    0.83    0.89
  32  14   8    4.57    0.99
  32  14  10    0.77    0.47
  32  14  12    7.00    1.39
  32  14  14    9.39    1.54
  32  14  16   31.28    3.86
  32  14  18    7.35    1.60
  32  14  20   -0.02    0.75
  32  14  22    0.22    0.66
  32  14  24    0.61    0.94
  32  15   1    2.06    0.74
  32  15   3    5.51    2.06
  32  15   5    7.63    1.71
  32  15   7    2.01    0.97
  32  15   9    0.03    0.58
  32  15  11    5.07    0.97
  32  15  13   28.10    3.15
  32  15  15   36.89    3.99
  32  15  17   43.02    5.41
  32  15  19   15.03    3.15
  32  15  21    0.07    0.67
  32  15  23    1.45    1.87
  32  15  25    0.10    0.94
  32  16   0   -0.62    0.87
  32  16   2    0.52    0.79
  32  16   4    0.82    0.71
  32  16   6    0.90    0.90
  32  16   8   -0.75    0.67
  32  16  10    9.41    2.25
  32  16  12   18.18    3.24
  32  16  14   32.50    4.25
  32  16  16   26.06    3.04
  32  16  18    9.81    1.76
  32  16  20    4.50    1.14
  32  16  22   -0.13    0.76
  32  16  24    1.32    1.52
  32  17   1    0.21    0.83
  32  17   3    2.36    1.28
  32  17   5    1.81    1.18
  32  17   7    3.57    1.28
  32  17   9    0.10    0.68
  32  17  11    4.17    1.38
  32  17  13   21.25    2.83
  32  17  15   37.41    4.59
  32  17  17   28.84    2.63
  32  17  19    8.76    1.70
  32  17  21    0.62    0.47
  32  17  23    0.14    0.67
  32  18   0  109.88   17.39
  32  18   2  105.16   15.90
  32  18   4   42.20    7.65
  32  18   6   -0.02    0.85
  32  18   8    1.70    0.87
  32  18  10    0.01    0.77
  32  18  12    4.01    1.25
  32  18  14   11.46    3.26
  32  18  16    8.71    1.82
  32  18  18    5.29    1.15
  32  18  20    0.60    0.52
  32  18  22   -1.37    0.53
  32  19   1   -0.48    0.77
  32  19   3   -0.47    0.78
  32  19   5   -0.93    0.93
  32  19   7    1.14    1.15
  32  19   9    0.86    0.67
  32  19  11    0.67    0.85
  32  19  13    3.25    1.38
  32  19  15   11.01    2.34
  32  19  17    8.01    1.63
  32  19  19    0.73    0.54
  32  19  21    0.30    0.39
  32  20   0   23.93    5.99
  32  20   2   13.02    2.96
  32  20   4    7.52    2.16
  32  20   6    0.29    0.76
  32  20   8    0.57    0.91
  32  20  10    0.28    0.74
  32  20  12    3.24    1.01
  32  20  14    5.36    1.55
  32  20  16    1.87    0.82
  32  20  18    1.65    0.58
  32  20  20   -0.25    0.37
  32  21   1    0.23    1.15
  32  21   3    0.95    0.86
  32  21   5    0.31    0.89
  32  21   7   -0.61    0.98
  32  21   9   -0.95    0.86
  32  21  11    0.77    0.82
  32  21  13    1.61    0.85
  32  21  15    0.99    0.57
  32  21  17    0.75    0.63
  32  21  19   -0.14    0.34
  32  21  21    0.01    2.56
  32  22   0    9.69    3.31
  32  22   2    7.13    2.46
  32  22   4    7.98    3.49
  32  22   6    2.61    1.52
  32  22   8   -0.55    1.88
  32  22  10    0.73    1.04
  32  22  12    0.25    0.99
  32  22  14   -0.93    0.79
  32  22  16    0.43    0.67
  32  22  18    0.01    0.60
  32  23   1   -0.84    0.98
  32  23   3    0.20    0.93
  32  23   5   -1.36    1.01
  32  23   7    0.20    1.11
  32  23   9    0.54    0.77
  32  23  11    0.50    0.99
  32  23  13   -0.09    0.86
  32  23  15    0.75    0.68
  32  23  17   -0.58    0.74
  32  24   0    2.78    2.31
  32  24   2    7.70    2.92
  32  24   4    2.68    1.04
  32  24   6   -2.15    1.04
  32  24   8    0.75    0.87
  32  24  10    2.16    1.38
  32  24  12   -0.93    1.06
  32  24  14   -0.45    0.96
  32  24  16   -0.19    0.82
  32  25   1   -0.12    1.04
  32  25   3    0.03    1.11
  32  25   5    0.35    1.09
  32  25   7    1.36    1.09
  32  25   9    0.50    1.14
  32  25  11    1.73    0.90
  32  25  13    0.75    2.03
  32  25  15    0.29    0.73
  32  26   0   11.89    5.63
  32  26   2    2.65    2.85
  32  26   4   -0.87    1.11
  32  26   6   -0.03    0.94
  32  26   8    7.66    4.22
  32  26  10   34.92   11.21
  32  26  12   15.08    8.20
  32  27   1    1.14    1.18
  32  27   3   -0.61    1.10
  32  27   5   -0.48    0.74
  32  27   7    0.09    1.59
  32  27   9    0.52    1.09
  32  27  11    2.48    3.11
  32  28   0   41.13   14.32
  32  28   2   33.57   12.53
  32  28   4   12.51    6.07
  32  28   6    0.63    1.23
  32  28   8    0.29    1.92
  32  29   1   -0.15    1.01
  32  29   3    0.17    1.06
  32  29   5   -6.82    4.21
  33   1   0    4.67    5.81
  33   1   2    0.99    1.38
  33   1   4   -0.03    1.17
  33   1   6   -1.88    1.10
  33   1   8   -1.07    0.98
  33   1  10    1.59    0.84
  33   1  12    1.18    0.65
  33   1  14    1.20    0.62
  33   1  16    0.04    0.66
  33   1  18    0.74    0.86
  33   1  20    0.42    0.85
  33   1  22    0.96    1.15
  33   1  24    0.64    0.93
  33   1  26   -0.22    0.89
  33   1  28    1.43    1.00
  33   2   1    1.93    1.38
  33   2   3   -0.28    1.22
  33   2   5   -1.18    0.99
  33   2   7   -0.22    0.96
  33   2   9    0.77    1.08
  33   2  11    2.91    1.08
  33   2  13    4.53    1.07
  33   2  15   -0.07    0.68
  33   2  17    8.21    2.91
  33   2  19    3.15    1.59
  33   2  21   12.16    3.70
  33   2  23    1.12    0.98
  33   2  25   -1.47    1.01
  33   2  27    6.65    4.85
  33   3   0    1.64    1.23
  33   3   2    1.90    1.84
  33   3   4    1.48    1.06
  33   3   6   -1.07    1.16
  33   3   8    1.21    1.03
  33   3  10    0.54    0.96
  33   3  12    6.05    2.37
  33   3  14    2.67    1.28
  33   3  16    1.21    0.78
  33   3  18    0.74    0.75
  33   3  20    1.23    0.84
  33   3  22    0.42    0.93
  33   3  24    1.88    1.06
  33   3  26   -1.94    0.99
  33   3  28    4.27    1.49
  33   4   1   -1.84    1.23
  33   4   3    0.13    1.10
  33   4   5    1.25    1.17
  33   4   7    2.08    0.98
  33   4   9    0.07    0.87
  33   4  11    1.04    0.80
  33   4  13    2.91    0.94
  33   4  15    0.44    0.65
  33   4  17    2.07    1.28
  33   4  19   -0.39    0.87
  33   4  21   10.85    3.84
  33   4  23    1.53    1.39
  33   4  25    0.63    1.28
  33   4  27    4.20    2.47
  33   5   0    2.49    1.06
  33   5   2   -0.03    1.23
  33   5   4    0.87    1.10
  33   5   6    1.12    0.93
  33   5   8    0.53    0.90
  33   5  10    0.73    1.07
  33   5  12   11.55    5.20
  33   5  14    4.89    3.10
  33   5  16    1.90    0.75
  33   5  18    0.46    0.68
  33   5  20   -1.41    0.82
  33   5  22   -0.26    0.90
  33   5  24   -0.04    0.99
  33   5  26   -0.43    1.30
  33   6   1    0.57    1.15
  33   6   3   -0.35    0.97
  33   6   5    0.40    0.95
  33   6   7    0.18    0.90
  33   6   9    0.14    0.90
  33   6  11    2.02    1.31
  33   6  13    1.43    0.67
  33   6  15   -0.33    0.57
  33   6  17    1.70    1.07
  33   6  19   -0.43    0.69
  33   6  21    5.59    2.09
  33   6  23    0.55    0.97
  33   6  25   -0.22    1.16
  33   6  27   -2.82    2.90
  33   7   0    8.98    7.14
  33   7   2   -1.04    0.89
  33   7   4    1.07    1.17
  33   7   6    1.28    0.88
  33   7   8    0.32    1.03
  33   7  10    7.98    2.27
  33   7  12   16.10    3.36
  33   7  14    6.61    1.26
  33   7  16    6.81    1.63
  33   7  18    2.30    0.86
  33   7  20    0.11    0.98
  33   7  22    0.30    1.03
  33   7  24   -1.38    0.89
  33   7  26    1.09    1.09
  33   8   1    0.32    1.10
  33   8   3    1.64    0.98
  33   8   5   -0.31    0.94
  33   8   7    1.93    0.94
  33   8   9    1.37    1.61
  33   8  11   -0.10    0.73
  33   8  13    0.37    0.63
  33   8  15    1.43    0.60
  33   8  17    0.23    0.67
  33   8  19   -1.14    0.79
  33   8  21    1.65    1.48
  33   8  23   -0.52    0.78
  33   8  25    6.69    3.33
  33   8  27   -3.55    1.40
  33   9   0    0.67    1.04
  33   9   2   -0.11    1.05
  33   9   4    1.17    0.93
  33   9   6   -0.55    1.04
  33   9   8   -0.02    0.90
  33   9  10    1.57    0.84
  33   9  12    2.84    0.77
  33   9  14    0.68    0.62
  33   9  16   -0.62    0.55
  33   9  18   -0.04    0.71
  33   9  20   -0.98    0.82
  33   9  22    0.33    0.78
  33   9  24    1.29    1.00
  33   9  26   -1.41    1.43
  33  10   1    0.79    0.80
  33  10   3    1.43    0.97
  33  10   5    1.32    1.08
  33  10   7    7.69    2.24
  33  10   9   -0.95    0.77
  33  10  11    0.37    0.68
  33  10  13   -0.89    0.62
  33  10  15    4.43    0.95
  33  10  17    0.29    0.57
  33  10  19    0.14    0.87
  33  10  21    0.77    0.77
  33  10  23   -1.85    0.96
  33  10  25   26.81    9.36
  33  11   0    3.21    0.88
  33  11   2    0.53    0.83
  33  11   4    0.39    0.76
  33  11   6    0.40    0.74
  33  11   8    0.41    0.66
  33  11  10    0.31    0.67
  33  11  12   -1.11    0.74
  33  11  14    1.45    0.56
  33  11  16   -0.40    0.47
  33  11  18   -0.96    0.64
  33  11  20    0.19    0.71
  33  11  22   -0.03    0.75
  33  11  24    1.41    0.86
  33  11  26    3.98    1.91
  33  12   1    0.42    0.71
  33  12   3    1.47    1.23
  33  12   5    3.25    0.93
  33  12   7   16.78    3.86
  33  12   9    1.36    1.03
  33  12  11    0.83    1.27
  33  12  13    0.48    0.61
  33  12  15   12.31    2.04
  33  12  17    1.10    0.74
  33  12  19    3.87    1.17
  33  12  21    1.22    0.74
  33  12  23   -0.10    0.93
  33  12  25   -0.26    1.08
  33  13   0    5.72    1.21
  33  13   2    7.27    1.68
  33  13   4    4.20    1.19
  33  13   6    1.19    0.69
  33  13   8    0.91    0.67
  33  13  10   -0.15    0.55
  33  13  12    0.02    0.62
  33  13  14    4.13    1.04
  33  13  16    9.17    1.64
  33  13  18    3.09    0.97
  33  13  20   -0.78    0.73
  33  13  22   -1.09    0.79
  33  13  24   -0.40    0.69
  33  14   1    1.20    0.48
  33  14   3    2.11    0.72
  33  14   5    1.58    0.75
  33  14   7    7.35    2.08
  33  14   9    0.15    0.54
  33  14  11    0.66    0.75
  33  14  13    3.60    1.31
  33  14  15   21.83    2.91
  33  14  17    9.06    1.63
  33  14  19    5.40    1.50
  33  14  21   -0.42    0.75
  33  14  23    0.30    0.53
  33  15   0    2.81    0.89
  33  15   2    1.17    0.89
  33  15   4    0.97    0.68
  33  15   6    0.85    0.55
  33  15   8    1.98    0.65
  33  15  10    0.54    0.64
  33  15  12   11.99    1.88
  33  15  14   22.92    3.27
  33  15  16   14.55    2.16
  33  15  18    6.37    1.51
  33  15  20    1.12    1.26
  33  15  22    0.46    0.56
  33  15  24    0.99    2.70
  33  16   1   -0.07    0.74
  33  16   3    0.76    0.73
  33  16   5   -0.56    0.67
  33  16   7    3.63    1.09
  33  16   9    0.19    0.56
  33  16  11    0.56    0.47
  33  16  13    6.97    1.42
  33  16  15   17.30    2.29
  33  16  17   11.40    1.84
  33  16  19    5.22    1.44
  33  16  21   -0.39    0.75
  33  16  23    0.90    0.72
  33  17   0   17.93    4.19
  33  17   2   18.55    3.96
  33  17   4    8.89    2.57
  33  17   6    3.58    0.99
  33  17   8    1.15    0.68
  33  17  10    0.30    0.71
  33  17  12    0.11    0.56
  33  17  14   10.66    1.76
  33  17  16   13.89    1.94
  33  17  18    6.44    1.27
  33  17  20   -0.14    0.50
  33  17  22   -1.62    1.08
  33  18   1    0.01    0.96
  33  18   3    0.67    0.68
  33  18   5   -0.69    0.72
  33  18   7    0.74    0.90
  33  18   9    0.89    0.79
  33  18  11    0.57    0.73
  33  18  13    1.59    0.96
  33  18  15    7.32    1.69
  33  18  17    5.84    1.11
  33  18  19    1.37    0.56
  33  18  21   -0.07    0.54
  33  19   0    2.95    1.62
  33  19   2    1.55    0.97
  33  19   4   -0.31    0.89
  33  19   6   -0.51    0.75
  33  19   8   -0.17    0.73
  33  19  10    0.45    0.68
  33  19  12    3.05    1.28
  33  19  14   10.00    2.37
  33  19  16    6.03    1.32
  33  19  18    2.09    0.72
  33  19  20    0.34    0.35
  33  20   1    1.44    0.86
  33  20   3    0.13    0.80
  33  20   5    1.94    0.83
  33  20   7    0.71    0.68
  33  20   9    1.15    0.85
  33  20  11   -0.34    0.82
  33  20  13    2.06    1.23
  33  20  15    1.95    0.82
  33  20  17    0.56    0.52
  33  20  19    0.35    0.40
  33  21   0   23.84    8.09
  33  21   2   15.94    4.31
  33  21   4    3.28    1.68
  33  21   6    4.32    1.55
  33  21   8    1.31    1.23
  33  21  10    0.89    0.74
  33  21  12    0.21    0.75
  33  21  14   -0.01    0.76
  33  21  16    0.04    0.61
  33  21  18   -0.47    0.52
  33  22   1    1.42    0.82
  33  22   3    0.74    1.03
  33  22   5   -0.06    1.09
  33  22   7    0.61    0.83
  33  22   9    3.04    1.16
  33  22  11    0.61    0.78
  33  22  13   -0.50    0.65
  33  22  15   -0.62    0.77
  33  22  17    0.29    0.76
  33  23   0   -0.33    1.00
  33  23   2    1.90    2.56
  33  23   4    0.77    1.04
  33  23   6    0.46    0.87
  33  23   8    0.96    0.98
  33  23  10    1.40    0.91
  33  23  12   -0.45    0.93
  33  23  14    0.44    0.74
  33  23  16   -0.98    0.77
  33  24   1   -0.02    0.91
  33  24   3   -0.47    0.97
  33  24   5    1.22    1.12
  33  24   7   -1.59    1.14
  33  24   9   -0.78    1.26
  33  24  11    0.15    0.89
  33  24  13   -3.30    1.08
  33  24  15   -1.19    0.98
  33  25   0   -0.39    1.00
  33  25   2   -1.33    1.09
  33  25   4    0.26    1.29
  33  25   6    0.07    1.41
  33  25   8    7.91    3.51
  33  25  10   21.67    6.76
  33  25  12   -2.38    1.40
  33  26   1    0.62    1.37
  33  26   3    0.51    0.98
  33  26   5   -1.76    1.00
  33  26   7    2.94    1.12
  33  26   9   -0.76    1.47
  33  26  11    1.52    0.99
  33  27   0   10.71    7.40
  33  27   2    4.31    2.88
  33  27   4    2.07    1.27
  33  27   6    0.12    1.38
  33  27   8    5.09    5.81
  33  28   1   -0.69    1.42
  33  28   3   -0.39    1.60
  34   0   0   32.05   15.07
  34   1   1   -0.71    1.05
  34   1   3    3.65    1.37
  34   1   5    7.36    5.11
  34   1   7    1.66    1.07
  34   1   9   -0.25    1.07
  34   1  11    0.43    0.91
  34   1  13    0.57    0.65
  34   1  15    0.31    0.50
  34   1  17    0.58    0.60
  34   1  19    0.67    0.68
  34   1  21    2.34    4.72
  34   1  23    0.10    1.11
  34   1  25    0.22    0.88
  34   2   0    6.82    2.36
  34   2   2    0.86    1.40
  34   2   4    1.85    1.03
  34   2   6    4.12    2.28
  34   2   8    3.64    1.42
  34   2  10    2.33    1.45
  34   2  12    0.07    0.85
  34   2  14   12.05    2.27
  34   2  16   14.22    2.88
  34   2  18    1.20    0.75
  34   2  20   14.01    4.10
  34   2  22   -0.37    0.96
  34   2  24    0.77    1.12
  34   2  26    8.17    4.38
  34   3   1   -0.45    1.15
  34   3   3   -0.09    1.08
  34   3   5    0.33    1.30
  34   3   7    0.37    1.03
  34   3   9    1.25    1.03
  34   3  11    3.97    1.47
  34   3  13    0.61    0.84
  34   3  15    2.44    1.05
  34   3  17   -1.22    0.63
  34   3  19   -1.21    0.71
  34   3  21    1.10    0.89
  34   3  23   -0.09    1.37
  34   3  25   -0.72    1.03
  34   4   0   27.93   13.06
  34   4   2   -0.89    1.23
  34   4   4    1.38    1.17
  34   4   6   -0.24    1.04
  34   4   8    0.95    0.94
  34   4  10    3.44    1.43
  34   4  12    3.17    1.82
  34   4  14    7.91    1.92
  34   4  16    6.70    1.63
  34   4  18   -0.50    0.74
  34   4  20    1.57    1.45
  34   4  22    3.26    2.39
  34   4  24    1.34    1.04
  34   4  26    2.00    0.98
  34   5   1    1.25    2.07
  34   5   3   -0.74    1.07
  34   5   5    2.95    0.98
  34   5   7    2.17    1.17
  34   5   9    2.55    1.91
  34   5  11    9.28    2.71
  34   5  13    2.91    1.16
  34   5  15    2.50    1.19
  34   5  17    0.41    0.64
  34   5  19    0.35    0.84
  34   5  21   -0.63    0.90
  34   5  23    4.21    1.74
  34   5  25    1.64    0.98
  34   6   0   -0.75    1.18
  34   6   2    0.09    1.01
  34   6   4   -0.93    1.05
  34   6   6   -0.18    1.11
  34   6   8   -0.45    1.08
  34   6  10   -1.61    0.86
  34   6  12    2.17    1.16
  34   6  14    2.25    0.75
  34   6  16    5.78    1.57
  34   6  18   -0.72    0.62
  34   6  20    6.78    2.07
  34   6  22    0.35    0.99
  34   6  24    2.89    2.51
  34   6  26    0.60    1.63
  34   7   1   -1.97    0.99
  34   7   3    1.25    1.26
  34   7   5   -2.06    1.11
  34   7   7    1.63    0.95
  34   7   9    2.37    1.36
  34   7  11    1.33    1.22
  34   7  13    5.63    1.26
  34   7  15    0.55    0.56
  34   7  17    0.61    0.60
  34   7  19    0.98    0.82
  34   7  21    0.06    0.87
  34   7  23    0.22    0.86
  34   7  25   -1.82    0.86
  34   8   0   -0.74    0.86
  34   8   2    2.71    1.45
  34   8   4    0.39    1.03
  34   8   6    0.23    0.94
  34   8   8    3.09    1.37
  34   8  10    0.17    0.80
  34   8  12    0.63    0.79
  34   8  14    2.57    0.95
  34   8  16   -0.06    0.50
  34   8  18    1.30    0.63
  34   8  20   -0.61    0.94
  34   8  22    1.37    0.84
  34   8  24    3.68    3.43
  34   9   1   -0.84    1.03
  34   9   3    1.55    1.08
  34   9   5    6.28    2.78
  34   9   7    4.19    1.57
  34   9   9    0.66    1.07
  34   9  11    5.65    1.90
  34   9  13   -0.32    0.71
  34   9  15   -0.04    0.50
  34   9  17    1.03    0.51
  34   9  19   -0.72    0.68
  34   9  21   -1.21    0.77
  34   9  23   -0.43    0.90
  34   9  25    1.71    1.25
  34  10   0    1.34    0.89
  34  10   2    3.42    1.79
  34  10   4    1.23    1.00
  34  10   6    0.34    0.86
  34  10   8    0.51    0.96
  34  10  10   -0.01    0.73
  34  10  12   -0.40    0.67
  34  10  14    3.99    1.43
  34  10  16   -0.43    0.44
  34  10  18    0.25    0.71
  34  10  20   -0.19    0.74
  34  10  22    0.55    1.00
  34  10  24   13.54    5.49
  34  11   1   -0.87    0.77
  34  11   3    3.27    1.27
  34  11   5    7.77    2.41
  34  11   7    3.25    1.28
  34  11   9    1.37    0.87
  34  11  11   -0.45    0.75
  34  11  13    0.47    0.71
  34  11  15    1.01    0.64
  34  11  17    3.33    0.93
  34  11  19    1.29    0.73
  34  11  21    0.46    0.82
  34  11  23   -0.35    0.97
  34  12   0   11.07    2.67
  34  12   2    3.96    1.31
  34  12   4    0.98    1.04
  34  12   6    6.68    1.77
  34  12   8   -0.32    0.79
  34  12  10    0.51    0.73
  34  12  12    0.07    0.68
  34  12  14    6.56    1.72
  34  12  16    1.92    1.00
  34  12  18    2.61    1.08
  34  12  20   -0.57    0.63
  34  12  22    0.01    0.78
  34  12  24    1.49    0.98
  34  13   1    0.84    0.65
  34  13   3    3.57    1.39
  34  13   5   10.89    2.52
  34  13   7    1.31    1.00
  34  13   9    0.32    0.67
  34  13  11   -0.01    0.76
  34  13  13    6.17    1.94
  34  13  15   12.57    2.46
  34  13  17   12.32    2.19
  34  13  19    1.14    0.83
  34  13  21   -0.93    0.66
  34  13  23   -1.55    0.73
  34  14   0    7.12    1.59
  34  14   2   11.20    2.20
  34  14   4   10.44    2.04
  34  14   6    0.52    0.61
  34  14   8    4.74    1.57
  34  14  10    5.58    1.62
  34  14  12    4.09    1.60
  34  14  14   13.46    3.32
  34  14  16    7.59    1.72
  34  14  18    4.38    0.96
  34  14  20    0.68    0.58
  34  14  22    1.09    0.71
  34  15   1   -0.43    0.47
  34  15   3   -0.03    0.58
  34  15   5    2.81    0.83
  34  15   7    2.00    0.63
  34  15   9   -0.13    0.54
  34  15  11    1.32    0.64
  34  15  13   11.91    2.56
  34  15  15   20.79    4.18
  34  15  17   14.71    2.76
  34  15  19    4.54    1.45
  34  15  21    1.09    0.52
  34  16   0   20.27    3.59
  34  16   2   15.99    3.27
  34  16   4    9.96    3.46
  34  16   6    7.97    1.45
  34  16   8    0.83    0.44
  34  16  10    0.15    0.40
  34  16  12    0.48    0.46
  34  16  14    4.89    1.39
  34  16  16    1.96    0.97
  34  16  18    1.05    0.63
  34  16  20   -0.31    0.46
  34  16  22   -0.64    0.19
  34  17   1    0.25    0.66
  34  17   3   -0.98    0.61
  34  17   5    0.89    0.77
  34  17   7   -0.17    0.62
  34  17   9   -0.02    0.51
  34  17  11    1.30    0.55
  34  17  13   11.32    1.98
  34  17  15   12.95    3.08
  34  17  17   13.29    3.42
  34  17  19    3.59    1.27
  34  17  21   -0.90    0.80
  34  18   0    0.52    0.87
  34  18   2    0.66    0.79
  34  18   4   -1.03    0.68
  34  18   6    0.57    0.72
  34  18   8    0.64    0.60
  34  18  10    0.66    0.75
  34  18  12    2.65    0.99
  34  18  14    6.00    1.57
  34  18  16    1.62    0.77
  34  18  18    0.17    0.46
  34  18  20    0.10    0.55
  34  19   1    0.53    0.72
  34  19   3    0.01    0.71
  34  19   5    1.08    0.77
  34  19   7    0.58    0.72
  34  19   9    1.62    0.61
  34  19  11    1.51    1.00
  34  19  13    6.12    2.18
  34  19  15    5.90    1.28
  34  19  17    2.84    1.08
  34  19  19   -0.98    0.67
  34  20   0    3.93    2.23
  34  20   2    6.83    3.31
  34  20   4    7.34    2.78
  34  20   6    2.01    1.39
  34  20   8   -0.96    0.80
  34  20  10   -0.37    0.71
  34  20  12   -0.15    0.69
  34  20  14    1.03    0.69
  34  20  16   -0.33    0.48
  34  20  18   -0.23    0.58
  34  21   1   -0.21    0.84
  34  21   3    2.92    1.45
  34  21   5    0.02    0.75
  34  21   7    1.28    0.91
  34  21   9    0.36    0.75
  34  21  11    0.91    0.86
  34  21  13    0.85    0.79
  34  21  15   -0.03    0.48
  34  21  17   -0.25    1.37
  34  22   0    0.07    1.01
  34  22   2    1.38    1.37
  34  22   4    0.04    0.97
  34  22   6    0.53    1.23
  34  22   8   -0.57    0.93
  34  22  10    0.37    0.79
  34  22  12   -0.34    0.67
  34  22  14    0.10    0.90
  34  22  16   -1.95    1.38
  34  23   1    0.20    0.86
  34  23   3    0.10    1.26
  34  23   5    3.28    1.62
  34  23   7    0.14    0.77
  34  23   9   -0.11    0.91
  34  23  11    0.18    0.79
  34  23  13    0.23    0.78
  34  24   0   -0.99    1.17
  34  24   2   -0.18    0.89
  34  24   4    0.91    1.06
  34  24   6    0.01    0.88
  34  24   8    5.54    3.44
  34  24  10    3.38    3.28
  34  24  12    7.69    6.17
  34  25   1    0.80    0.89
  34  25   3    1.85    1.50
  34  25   5   -0.40    1.26
  34  25   7    0.17    0.90
  34  25   9   -0.98    0.71
  34  26   0   19.44    9.26
  34  26   2   14.14    7.68
  34  26   4   -1.63    1.59
  34  26   6   -1.26    1.68
  34  26   8   -0.40    1.47
  34  27   1   -3.06    2.00
  34  27   3   -2.01    0.95
  35   1   0    0.74    1.65
  35   1   2    2.14    1.55
  35   1   4    0.25    1.16
  35   1   6    1.42    1.07
  35   1   8    1.92    1.17
  35   1  10    2.37    2.24
  35   1  12    0.75    0.85
  35   1  14   -0.88    0.58
  35   1  16    0.02    0.50
  35   1  18   -0.44    0.62
  35   1  20    0.23    0.79
  35   1  22    0.53    1.06
  35   1  24   -0.29    1.05
  35   1  26   -0.52    0.65
  35   2   1    0.57    1.23
  35   2   3   -1.38    1.11
  35   2   5    1.23    1.45
  35   2   7    2.07    0.97
  35   2   9    2.15    3.16
  35   2  11   -0.32    0.91
  35   2  13   15.64    3.13
  35   2  15    3.95    0.99
  35   2  17   -0.66    0.53
  35   2  19    1.31    1.23
  35   2  21    0.39    0.78
  35   2  23   -0.34    0.80
  35   2  25    0.65    1.21
  35   3   0   -0.97    1.20
  35   3   2    2.68    2.05
  35   3   4    2.19    1.07
  35   3   6    0.61    1.09
  35   3   8    4.70    1.40
  35   3  10    3.82    1.92
  35   3  12    1.39    1.40
  35   3  14   -0.56    0.67
  35   3  16    0.82    0.57
  35   3  18    1.66    1.21
  35   3  20    0.13    0.86
  35   3  22   -1.30    1.17
  35   3  24    0.48    1.12
  35   4   1   -1.64    1.09
  35   4   3    2.58    1.16
  35   4   5   -0.50    1.60
  35   4   7    0.19    0.90
  35   4   9   -1.17    0.94
  35   4  11   -2.34    0.86
  35   4  13    6.62    2.22
  35   4  15    1.59    0.82
  35   4  17    0.93    0.89
  35   4  19    0.73    0.82
  35   4  21    0.39    0.64
  35   4  23    3.28    2.12
  35   4  25   -1.85    1.42
  35   5   0    1.37    1.28
  35   5   2    5.49    1.95
  35   5   4    1.34    1.07
  35   5   6    1.51    0.98
  35   5   8   -0.17    1.19
  35   5  10    2.09    1.88
  35   5  12    8.77    3.26
  35   5  14    4.14    1.36
  35   5  16    0.34    0.55
  35   5  18   -0.09    0.53
  35   5  20   -0.76    0.77
  35   5  22    4.94    2.52
  35   5  24    0.61    1.82
  35   6   1   -1.74    0.98
  35   6   3   -0.66    1.49
  35   6   5    2.41    2.09
  35   6   7    0.19    0.99
  35   6   9   -0.89    0.96
  35   6  11   -0.02    0.84
  35   6  13    1.59    1.18
  35   6  15    1.49    0.86
  35   6  17   -0.23    0.43
  35   6  19   -0.65    0.73
  35   6  21   -0.03    0.86
  35   6  23    0.46    1.41
  35   7   0    0.03    1.17
  35   7   2    0.87    1.23
  35   7   4    1.49    0.97
  35   7   6   -1.26    1.09
  35   7   8    1.93    0.96
  35   7  10    5.00    2.17
  35   7  12    4.87    2.09
  35   7  14    2.33    1.44
  35   7  16    0.33    0.43
  35   7  18   -0.46    0.58
  35   7  20    0.73    0.91
  35   7  22   -0.04    0.95
  35   7  24    3.22    2.11
  35   8   1    0.39    0.97
  35   8   3    2.23    0.98
  35   8   5    2.40    1.65
  35   8   7    0.29    1.03
  35   8   9    1.80    1.01
  35   8  11    0.68    0.85
  35   8  13   -0.37    0.80
  35   8  15   -0.58    0.64
  35   8  17    0.03    0.52
  35   8  19    0.85    0.74
  35   8  21    0.40    0.66
  35   8  23    3.28    3.06
  35   9   0    0.36    0.96
  35   9   2    0.03    1.01
  35   9   4   -0.58    0.88
  35   9   6   -1.45    0.98
  35   9   8   -0.15    0.96
  35   9  10    1.62    1.53
  35   9  12    3.31    1.38
  35   9  14    1.11    0.74
  35   9  16    0.04    0.43
  35   9  18    0.47    0.48
  35   9  20    0.28    0.64
  35   9  22   -1.40    0.73
  35   9  24   -2.25    1.70
  35  10   1   -0.94    0.89
  35  10   3    2.93    2.07
  35  10   5    5.84    1.58
  35  10   7    7.98    3.05
  35  10   9    2.45    1.31
  35  10  11   -1.07    0.89
  35  10  13    0.87    1.40
  35  10  15   -0.03    0.55
  35  10  17    0.76    0.46
  35  10  19   -1.18    0.62
  35  10  21    2.13    2.05
  35  10  23    5.75    2.61
  35  11   0    1.04    0.80
  35  11   2   -1.63    0.85
  35  11   4    0.93    0.91
  35  11   6    0.13    0.90
  35  11   8    0.31    0.79
  35  11  10    0.28    0.89
  35  11  12    1.18    0.86
  35  11  14    0.06    0.67
  35  11  16    0.32    0.60
  35  11  18    0.72    0.52
  35  11  20    0.91    1.00
  35  11  22    1.68    0.96
  35  12   1   -0.20    0.89
  35  12   3    3.08    1.31
  35  12   5   15.74    6.67
  35  12   7    9.06    3.96
  35  12   9   -0.09    0.89
  35  12  11    0.55    0.83
  35  12  13    1.11    0.90
  35  12  15   -0.36    0.61
  35  12  17    2.12    1.19
  35  12  19   -0.11    0.45
  35  12  21   -0.71    0.69
  35  13   0   11.82    2.82
  35  13   2   10.87    3.19
  35  13   4    5.17    1.71
  35  13   6    2.36    1.05
  35  13   8    0.08    0.78
  35  13  10    0.77    0.83
  35  13  12   -0.04    0.78
  35  13  14    2.11    1.33
  35  13  16    1.69    0.89
  35  13  18    1.68    0.64
  35  13  20    0.84    0.61
  35  13  22   -0.86    0.68
  35  14   1    0.15    0.58
  35  14   3    1.44    1.45
  35  14   5    5.18    1.52
  35  14   7    3.05    1.28
  35  14   9    1.49    0.84
  35  14  11   -0.68    0.85
  35  14  13    4.72    1.37
  35  14  15    2.92    1.03
  35  14  17    2.47    0.95
  35  14  19   -0.03    0.36
  35  14  21    1.15    1.39
  35  15   0    1.41    0.75
  35  15   2    1.82    0.68
  35  15   4    1.84    0.86
  35  15   6    0.33    0.82
  35  15   8    0.57    0.62
  35  15  10    0.56    0.60
  35  15  12    1.08    0.55
  35  15  14    2.89    1.63
  35  15  16    0.15    1.16
  35  15  18    0.07    0.71
  35  15  20   -0.33    0.46
  35  16   1    0.43    0.45
  35  16   3   -0.25    0.54
  35  16   5    1.21    0.97
  35  16   7   -0.19    0.45
  35  16   9   -0.28    0.53
  35  16  11    1.26    0.56
  35  16  13    2.38    1.27
  35  16  15    1.61    1.11
  35  16  17    0.76    0.79
  35  16  19    1.69    2.33
  35  17   0    0.08    0.54
  35  17   2   -0.09    0.55
  35  17   4   -0.03    0.50
  35  17   6    0.56    0.46
  35  17   8    0.45    0.64
  35  17  10    1.00    0.46
  35  17  12    1.07    0.65
  35  17  14    0.40    0.74
  35  17  16    4.18    1.74
  35  17  18    0.22    0.62
  35  18   1    0.42    0.58
  35  18   3   -0.42    0.69
  35  18   5   -0.22    0.55
  35  18   7    0.30    0.55
  35  18   9    0.44    0.43
  35  18  11    0.76    0.46
  35  18  13    2.60    0.99
  35  18  15    2.34    0.97
  35  18  17    1.03    0.53
  35  19   0   -0.52    0.77
  35  19   2    1.05    0.80
  35  19   4   -0.09    0.79
  35  19   6    1.73    0.84
  35  19   8    0.56    0.58
  35  19  10   -0.14    0.68
  35  19  12   -0.35    0.46
  35  19  14   -0.67    0.40
  35  19  16   -0.23    0.42
  35  20   1    1.09    0.80
  35  20   3    0.89    0.88
  35  20   5   -0.66    0.72
  35  20   7    1.69    1.11
  35  20   9    0.34    0.53
  35  20  11   -0.19    0.60
  35  20  13   -0.39    0.52
  35  20  15   -0.14    0.48
  35  21   0   -0.77    0.68
  35  21   2   -0.64    0.85
  35  21   4   -0.47    0.84
  35  21   6    0.50    0.86
  35  21   8   -0.57    0.75
  35  21  10    0.63    0.75
  35  21  12   -0.32    0.63
  35  21  14   -0.25    0.63
  35  22   1    0.37    0.90
  35  22   3    1.33    0.88
  35  22   5    0.12    0.90
  35  22   7    2.65    1.54
  35  22   9   -0.18    1.11
  35  22  11    0.31    0.80
  35  22  13    0.90    0.79
  35  23   0    0.72    0.86
  35  23   2   -0.93    0.95
  35  23   4    3.08    2.74
  35  23   6    9.24    3.76
  35  23   8    8.19    3.17
  35  23  10    5.62    3.03
  35  23  12   -0.29    0.95
  35  24   1   -0.03    1.16
  35  24   3    2.82    1.47
  35  24   5    0.44    1.14
  35  24   7   -1.40    1.15
  35  24   9    1.25    2.89
  35  25   0    1.03    1.19
  35  25   2   -0.55    1.16
  35  25   4   -2.74    1.27
  35  25   6   -0.36    0.42
  36   0   0    2.24    2.60
  36   1   1   -1.48    1.06
  36   1   3    0.33    1.06
  36   1   5    0.56    1.12
  36   1   7    1.63    1.19
  36   1   9    2.14    0.99
  36   1  11    1.06    1.04
  36   1  13    0.64    0.93
  36   1  15   -0.26    0.60
  36   1  17    0.87    1.03
  36   1  19    0.12    0.66
  36   1  21    1.98    1.63
  36   1  23    0.25    0.76
  36   2   0    0.80    1.63
  36   2   2   75.63   21.81
  36   2   4    1.40    1.12
  36   2   6    7.19    3.55
  36   2   8   -0.93    1.17
  36   2  10    0.54    0.89
  36   2  12    9.59    2.28
  36   2  14    3.80    1.66
  36   2  16    0.42    0.52
  36   2  18    0.77    0.64
  36   2  20    0.23    0.67
  36   2  22    5.28    4.42
  36   2  24   -1.00    1.11
  36   3   1   -0.41    1.22
  36   3   3   -1.12    1.10
  36   3   5    1.17    1.20
  36   3   7   -0.64    1.11
  36   3   9    2.17    1.54
  36   3  11    2.69    1.19
  36   3  13    0.65    0.95
  36   3  15    0.48    0.69
  36   3  17   -0.21    0.47
  36   3  19    1.04    0.68
  36   3  21   -0.65    0.72
  36   3  23    3.41    3.68
  36   4   0    2.96    1.80
  36   4   2    0.83    1.38
  36   4   4   -0.53    1.19
  36   4   6    0.78    1.05
  36   4   8   -0.62    1.16
  36   4  10    1.88    1.03
  36   4  12    5.16    2.52
  36   4  14    2.94    1.53
  36   4  16    0.75    1.06
  36   4  18    0.55    0.53
  36   4  20    0.42    0.66
  36   4  22    0.23    1.08
  36   4  24   -2.18    2.17
  36   5   1    0.09    1.12
  36   5   3    0.82    1.11
  36   5   5    0.82    1.11
  36   5   7    0.57    1.20
  36   5   9    0.01    1.40
  36   5  11    1.77    1.53
  36   5  13    2.46    1.59
  36   5  15   -0.13    0.62
  36   5  17    2.63    1.97
  36   5  19    0.51    0.74
  36   5  21    3.14    1.96
  36   5  23    0.79    0.77
  36   6   0    1.44    1.34
  36   6   2    1.66    2.36
  36   6   4    1.48    1.11
  36   6   6    1.32    1.88
  36   6   8   -0.04    0.95
  36   6  10    4.27    2.23
  36   6  12   -0.89    0.82
  36   6  14    8.44    2.29
  36   6  16    0.65    0.64
  36   6  18   -0.11    0.43
  36   6  20   -1.54    0.63
  36   6  22   -0.02    0.88
  36   7   1    0.39    1.10
  36   7   3    0.29    1.05
  36   7   5   -1.42    1.17
  36   7   7    8.80    2.46
  36   7   9    3.91    2.48
  36   7  11   10.43    3.99
  36   7  13    1.38    1.21
  36   7  15    0.85    0.71
  36   7  17   -0.09    0.43
  36   7  19    1.69    0.91
  36   7  21    5.53    2.35
  36   7  23   -1.11    0.97
  36   8   0    6.29    3.08
  36   8   2   -0.23    0.89
  36   8   4    0.17    0.95
  36   8   6    4.16    2.40
  36   8   8    1.17    0.97
  36   8  10    2.79    0.95
  36   8  12   -0.42    0.88
  36   8  14    2.07    1.10
  36   8  16   -0.12    0.65
  36   8  18    0.46    0.42
  36   8  20    0.12    0.52
  36   8  22   -1.34    0.78
  36   9   1    0.95    0.94
  36   9   3    1.49    2.24
  36   9   5   -0.53    1.01
  36   9   7    2.80    1.69
  36   9   9   11.37    3.21
  36   9  11   11.07    5.14
  36   9  13    1.58    0.75
  36   9  15   -0.04    0.75
  36   9  17   -0.31    0.45
  36   9  19    1.63    0.73
  36   9  21   -0.26    0.72
  36  10   0    0.68    1.53
  36  10   2    1.15    1.18
  36  10   4    0.80    1.04
  36  10   6    1.44    1.59
  36  10   8    0.94    1.15
  36  10  10    0.40    1.45
  36  10  12    1.39    0.76
  36  10  14    0.13    0.85
  36  10  16    1.41    1.69
  36  10  18   -0.41    0.39
  36  10  20    1.31    0.55
  36  10  22   -2.49    1.33
  36  11   1   -0.18    0.91
  36  11   3   -0.86    1.30
  36  11   5    1.23    1.18
  36  11   7    0.42    1.60
  36  11   9    3.65    1.96
  36  11  11   -0.18    1.01
  36  11  13    0.86    1.08
  36  11  15    1.41    0.71
  36  11  17    0.11    0.73
  36  11  19    1.58    1.09
  36  11  21    0.91    0.89
  36  12   0   35.65    9.35
  36  12   2   -0.03    1.33
  36  12   4    2.01    1.37
  36  12   6    0.69    0.80
  36  12   8   -0.36    0.80
  36  12  10   -0.97    0.84
  36  12  12    0.56    0.86
  36  12  14   -0.36    0.77
  36  12  16    0.91    1.21
  36  12  18   -0.53    0.50
  36  12  20    0.07    0.50
  36  13   1    0.86    0.84
  36  13   3    4.94    1.85
  36  13   5    2.98    1.63
  36  13   7    3.65    1.84
  36  13   9    0.77    0.98
  36  13  11   -1.18    0.82
  36  13  13   -0.19    0.86
  36  13  15    1.94    1.29
  36  13  17    0.83    0.84
  36  13  19   -0.52    0.57
  36  14   0   -0.14    0.68
  36  14   2    5.38    2.18
  36  14   4    2.01    1.05
  36  14   6    9.88    3.04
  36  14   8    1.43    0.79
  36  14  10    1.14    0.65
  36  14  12   -0.66    0.75
  36  14  14    1.54    0.83
  36  14  16   -0.43    0.93
  36  14  18   -0.75    0.62
  36  14  20   -0.14    0.89
  36  15   1   -0.61    0.58
  36  15   3    0.63    0.66
  36  15   5    1.65    0.67
  36  15   7    0.69    0.68
  36  15   9   -0.37    0.61
  36  15  11    0.50    0.67
  36  15  13    3.82    1.85
  36  15  15    1.98    1.17
  36  15  17    1.98    1.36
  36  15  19    0.40    1.26
  36  16   0    3.39    1.04
  36  16   2    0.57    0.55
  36  16   4    0.15    0.56
  36  16   6    0.72    0.56
  36  16   8   -0.87    0.60
  36  16  10    0.50    0.66
  36  16  12   -0.03    0.80
  36  16  14   -0.04    0.83
  36  16  16    1.49    1.07
  36  16  18    0.80    0.98
  36  17   1   -0.18    0.43
  36  17   3    0.22    0.55
  36  17   5    0.28    0.44
  36  17   7    0.44    0.42
  36  17   9    0.46    0.53
  36  17  11    0.14    0.61
  36  17  13   -0.51    0.80
  36  17  15    1.16    0.75
  36  17  17   -0.88    0.85
  36  18   0   -0.12    0.56
  36  18   2    2.22    0.66
  36  18   4    0.09    0.47
  36  18   6   -0.34    0.41
  36  18   8    0.03    0.42
  36  18  10   -0.51    0.48
  36  18  12    0.35    0.52
  36  18  14   -0.69    0.56
  36  18  16   -0.42    0.95
  36  19   1    1.17    0.67
  36  19   3    0.08    0.62
  36  19   5    0.80    0.54
  36  19   7    0.66    0.63
  36  19   9    0.67    0.63
  36  19  11    2.44    1.00
  36  19  13    1.97    1.07
  36  19  15   -1.14    0.86
  36  20   0    1.01    0.69
  36  20   2    0.30    0.76
  36  20   4    0.21    0.53
  36  20   6    0.37    0.63
  36  20   8    0.89    0.66
  36  20  10   -0.36    0.55
  36  20  12    0.02    0.44
  36  20  14   -0.82    0.69
  36  21   1   -0.13    0.79
  36  21   3    0.33    0.90
  36  21   5    7.07    3.01
  36  21   7    3.51    1.39
  36  21   9    0.14    1.08
  36  21  11    1.59    0.90
  36  22   0    0.34    0.73
  36  22   2    0.87    0.85
  36  22   4    2.37    1.90
  36  22   6   -0.01    0.77
  36  22   8    0.08    0.73
  36  22  10    0.46    0.83
  36  23   1   -0.32    1.06
  36  23   3    1.96    2.59
  36  23   5   11.20    4.63
  36  23   7   -1.93    1.48
  36  24   0    5.58    4.90
  36  24   2   -0.65    1.76
  36  24   4   -0.75    1.19
  37   1   0    3.45    2.68
  37   1   2    0.32    1.21
  37   1   4    2.67    1.21
  37   1   6    2.84    1.54
  37   1   8   -0.35    1.26
  37   1  10   -0.87    0.94
  37   1  12   -0.50    0.96
  37   1  14   -1.03    0.93
  37   1  16   -1.05    0.68
  37   1  18   -0.43    0.44
  37   1  20    0.74    0.62
  37   1  22   -0.12    0.72
  37   2   1   -1.32    1.27
  37   2   3   -1.87    1.09
  37   2   5    2.16    1.74
  37   2   7   -0.62    1.51
  37   2   9    0.85    1.10
  37   2  11    4.32    1.87
  37   2  13   -1.08    0.91
  37   2  15    2.38    1.19
  37   2  17   -0.48    0.48
  37   2  19    0.10    0.44
  37   2  21    0.02    0.51
  37   3   0    1.14    1.47
  37   3   2   -1.14    1.21
  37   3   4    1.58    1.09
  37   3   6   -1.96    1.18
  37   3   8    0.18    1.05
  37   3  10    1.40    0.86
  37   3  12   -1.41    0.95
  37   3  14    0.41    0.84
  37   3  16    0.24    0.56
  37   3  18   -0.37    0.47
  37   3  20    0.88    1.03
  37   3  22    1.43    1.01
  37   4   1    0.50    1.36
  37   4   3   -0.74    1.19
  37   4   5    1.19    1.18
  37   4   7   -0.97    0.85
  37   4   9   -0.11    1.01
  37   4  11   -0.24    0.94
  37   4  13   -0.90    0.82
  37   4  15    1.63    0.77
  37   4  17    0.88    0.54
  37   4  19    0.04    0.44
  37   4  21   -0.01    0.68
  37   5   0    3.71    2.26
  37   5   2   -0.17    0.99
  37   5   4    0.58    1.10
  37   5   6   -0.67    1.58
  37   5   8    7.08    3.06
  37   5  10   13.56    4.96
  37   5  12    7.00    3.17
  37   5  14    4.63    2.19
  37   5  16    0.58    0.63
  37   5  18    0.62    0.42
  37   5  20    1.33    0.91
  37   5  22    1.39    0.72
  37   6   1    1.06    1.39
  37   6   3    1.15    0.99
  37   6   5    1.76    1.92
  37   6   7   -1.41    1.15
  37   6   9   -2.44    1.12
  37   6  11    0.43    0.74
  37   6  13    0.83    0.88
  37   6  15    3.33    2.08
  37   6  17   -0.30    0.58
  37   6  19    0.53    0.45
  37   6  21   -0.79    0.53
  37   7   0    1.06    1.50
  37   7   2    2.05    2.00
  37   7   4   -0.47    1.06
  37   7   6   -0.17    0.99
  37   7   8   -1.31    1.10
  37   7  10    0.03    1.08
  37   7  12    1.18    1.37
  37   7  14    1.74    1.42
  37   7  16    0.53    0.63
  37   7  18    0.78    0.67
  37   7  20    5.10    1.62
  37   7  22   -5.18    3.20
  37   8   1   -0.58    0.99
  37   8   3   -1.90    1.17
  37   8   5    5.09    2.80
  37   8   7   -0.36    1.20
  37   8   9    1.98    1.42
  37   8  11   -0.18    0.88
  37   8  13   -0.15    1.23
  37   8  15   -0.85    0.75
  37   8  17    0.36    0.54
  37   8  19   -0.21    0.45
  37   8  21   -0.45    0.76
  37   9   0    0.01    1.17
  37   9   2    2.14    1.19
  37   9   4    0.01    0.83
  37   9   6   -1.26    1.03
  37   9   8    3.81    1.61
  37   9  10   -0.42    1.81
  37   9  12   -1.33    0.87
  37   9  14   -0.79    0.94
  37   9  16   -0.04    0.67
  37   9  18    1.34    0.76
  37   9  20    0.47    0.69
  37  10   1    0.37    0.95
  37  10   3   -0.29    0.86
  37  10   5    7.59    3.27
  37  10   7    1.40    1.96
  37  10   9    1.68    1.85
  37  10  11   -0.91    0.77
  37  10  13    2.05    0.72
  37  10  15   -0.36    0.91
  37  10  17    0.60    0.76
  37  10  19   -0.12    0.42
  37  11   0    8.96    4.39
  37  11   2    6.86    2.41
  37  11   4    0.86    1.45
  37  11   6    0.90    1.10
  37  11   8   -1.12    0.86
  37  11  10    0.56    0.97
  37  11  12   -0.65    0.77
  37  11  14    1.32    1.55
  37  11  16    0.18    0.75
  37  11  18   -0.47    0.62
  37  11  20    0.36    0.90
  37  12   1   -0.17    0.79
  37  12   3   -0.19    1.07
  37  12   5    6.55    2.58
  37  12   7    2.07    1.50
  37  12   9    2.57    1.10
  37  12  11   -0.03    1.05
  37  12  13   -0.40    0.93
  37  12  15    1.70    1.18
  37  12  17   -0.72    0.62
  37  12  19    0.74    0.72
  37  13   0   -0.31    0.76
  37  13   2    1.47    0.78
  37  13   4    1.97    0.85
  37  13   6   -0.37    0.91
  37  13   8    0.54    0.91
  37  13  10   -0.36    0.88
  37  13  12    1.59    0.90
  37  13  14   -1.50    0.75
  37  13  16   -1.14    0.80
  37  13  18   -0.12    0.95
  37  14   1    0.00    0.82
  37  14   3    0.69    0.85
  37  14   5    6.48    2.89
  37  14   7    0.75    1.06
  37  14   9    1.45    0.97
  37  14  11   -0.01    1.00
  37  14  13   -1.26    0.83
  37  14  15   -0.61    0.95
  37  14  17   -1.08    0.97
  37  15   0    2.71    1.18
  37  15   2    2.83    1.33
  37  15   4    0.39    0.68
  37  15   6   -0.78    0.76
  37  15   8   -0.08    0.79
  37  15  10   -0.82    0.83
  37  15  12    0.48    0.69
  37  15  14    1.32    1.72
  37  15  16    0.42    0.96
  37  16   1   -0.43    0.64
  37  16   3   -0.15    0.69
  37  16   5    0.20    0.61
  37  16   7   -0.22    0.63
  37  16   9   -0.28    0.71
  37  16  11   -0.88    0.78
  37  16  13   -0.06    1.04
  37  16  15    0.10    0.90
  37  17   0   -0.25    0.48
  37  17   2    1.81    1.71
  37  17   4    0.72    0.54
  37  17   6   -0.35    0.54
  37  17   8    0.68    0.50
  37  17  10    0.79    0.72
  37  17  12    0.35    0.62
  37  17  14    0.11    0.78
  37  18   1   -0.79    0.50
  37  18   3    0.54    0.44
  37  18   5    0.32    0.44
  37  18   7    0.46    0.51
  37  18   9    0.84    0.68
  37  18  11   -0.53    0.58
  37  18  13   -0.76    1.10
  37  19   0   -0.21    0.50
  37  19   2   -0.52    0.48
  37  19   4   -0.28    0.41
  37  19   6   -0.22    0.41
  37  19   8    0.20    0.44
  37  19  10   -0.10    0.44
  37  19  12    1.30    1.04
  37  20   1   -0.48    0.66
  37  20   3    0.53    0.85
  37  20   5    3.00    1.33
  37  20   7    1.37    0.87
  37  20   9    4.39    1.45
  37  20  11    0.40    1.34
  37  21   0    0.99    1.40
  37  21   2   -0.22    0.52
  37  21   4    0.21    0.62
  37  21   6   -0.61    0.55
  37  21   8   -1.01    0.90
  37  21  10    2.81    0.54
  37  22   1    0.19    0.79
  37  22   3   -0.14    1.06
  37  22   5    7.55    5.93
  37  22   7   -3.91    1.42
  37  23   0   -1.00    2.67
  37  23   2   -1.97    0.90
  38   0   0   21.24    9.04
  38   1   1   -1.52    1.04
  38   1   3    2.34    1.18
  38   1   5    1.74    1.08
  38   1   7   -0.79    1.01
  38   1   9   -1.26    1.05
  38   1  11    1.36    1.10
  38   1  13   -1.39    0.97
  38   1  15   -0.67    0.82
  38   1  17    0.13    0.63
  38   1  19   -0.08    0.43
  38   1  21   -2.11    1.09
  38   2   0    1.23    0.96
  38   2   2    7.59    4.42
  38   2   4    0.97    1.51
  38   2   6    6.10    2.38
  38   2   8   -0.80    0.90
  38   2  10    1.41    1.95
  38   2  12   -1.09    1.01
  38   2  14    5.28    1.49
  38   2  16   -0.33    0.77
  38   2  18    4.20    1.33
  38   2  20    0.48    0.46
  38   3   1    1.00    1.06
  38   3   3   -0.73    1.00
  38   3   5    1.22    1.37
  38   3   7    0.87    1.21
  38   3   9   -1.53    1.08
  38   3  11    0.26    0.96
  38   3  13   -0.73    0.99
  38   3  15   -0.14    0.80
  38   3  17    0.48    0.58
  38   3  19    0.01    0.56
  38   3  21    0.15    0.98
  38   4   0   24.83    9.16
  38   4   2    1.64    2.11
  38   4   4   75.55   17.26
  38   4   6    0.56    1.19
  38   4   8   10.59    4.55
  38   4  10    0.33    0.90
  38   4  12    1.38    1.33
  38   4  14   -1.16    0.76
  38   4  16   -1.81    0.74
  38   4  18    0.00    0.61
  38   4  20   -0.15    0.44
  38   5   1   -0.13    0.98
  38   5   3    2.23    1.12
  38   5   5    1.40    1.26
  38   5   7    5.08    3.47
  38   5   9    0.09    1.83
  38   5  11    2.18    1.51
  38   5  13    0.52    1.26
  38   5  15    0.48    0.79
  38   5  17    0.73    0.68
  38   5  19    3.90    1.55
  38   6   0    0.48    1.08
  38   6   2    7.01    3.14
  38   6   4    0.82    1.85
  38   6   6    0.72    1.33
  38   6   8    0.47    1.12
  38   6  10    0.50    1.03
  38   6  12    1.16    1.08
  38   6  14    0.25    0.79
  38   6  16   -0.30    0.89
  38   6  18   -0.60    0.61
  38   6  20    0.01    1.05
  38   7   1   -1.30    1.25
  38   7   3    0.36    1.00
  38   7   5    2.00    2.00
  38   7   7    5.06    1.93
  38   7   9   -2.52    1.23
  38   7  11    5.96    3.31
  38   7  13    2.85    2.02
  38   7  15   -0.03    1.03
  38   7  17    0.58    0.79
  38   7  19    2.27    1.63
  38   8   0    1.25    1.19
  38   8   2   -0.54    1.20
  38   8   4   14.17    6.06
  38   8   6    0.04    0.94
  38   8   8   11.76    3.86
  38   8  10    0.09    1.12
  38   8  12    0.58    1.31
  38   8  14   -0.55    1.11
  38   8  16   -0.75    0.80
  38   8  18    0.69    0.71
  38   9   1   -0.79    1.18
  38   9   3   -0.50    1.06
  38   9   5    7.22    3.43
  38   9   7    0.61    1.19
  38   9   9    0.61    1.34
  38   9  11    1.83    1.61
  38   9  13   -0.75    1.06
  38   9  15   -0.54    0.83
  38   9  17   -0.17    0.90
  38   9  19    9.17    4.12
  38  10   0   -0.67    1.06
  38  10   2    8.74    3.56
  38  10   4    0.95    0.89
  38  10   6   -0.46    1.03
  38  10   8    0.91    1.92
  38  10  10    0.53    1.14
  38  10  12    2.12    1.33
  38  10  14   -0.43    0.95
  38  10  16   -1.19    0.91
  38  10  18    0.51    0.83
  38  11   1   -0.50    1.09
  38  11   3    1.26    1.08
  38  11   5    5.53    2.58
  38  11   7    7.90    3.84
  38  11   9   -1.31    0.91
  38  11  11    1.64    0.91
  38  11  13   -0.48    0.93
  38  11  15    0.17    1.22
  38  11  17   -1.74    0.72
  38  12   0    1.30    1.09
  38  12   2   -0.82    0.84
  38  12   4    4.83    2.27
  38  12   6   -0.98    0.98
  38  12   8    0.96    1.22
  38  12  10    0.55    1.16
  38  12  12   -0.02    0.94
  38  12  14    0.01    1.01
  38  12  16   -1.47    0.90
  38  13   1   -1.84    0.86
  38  13   3    0.37    0.93
  38  13   5    7.73    3.15
  38  13   7    5.80    2.52
  38  13   9    2.26    1.82
  38  13  11    1.50    1.03
  38  13  13   -0.91    0.89
  38  13  15    0.43    0.82
  38  14   0    8.02    2.81
  38  14   2    2.98    1.75
  38  14   4    0.04    0.95
  38  14   6    0.35    1.03
  38  14   8   -1.22    0.86
  38  14  10   -1.64    1.00
  38  14  12   -0.03    1.61
  38  14  14    0.18    1.04
  38  14  16    0.89    0.31
  38  15   1    0.45    0.79
  38  15   3    1.20    0.86
  38  15   5   -1.36    0.89
  38  15   7    0.19    0.91
  38  15   9    0.43    0.80
  38  15  11    0.19    1.07
  38  15  13    0.99    1.17
  38  16   0    0.50    0.62
  38  16   2    0.44    0.65
  38  16   4   -0.19    0.72
  38  16   6   -1.31    0.88
  38  16   8    0.03    0.78
  38  16  10    0.04    0.90
  38  16  12    0.54    0.88
  38  17   1    0.51    0.71
  38  17   3   -1.26    0.65
  38  17   5    0.08    0.64
  38  17   7    0.87    0.95
  38  17   9    0.45    1.48
  38  17  11   -0.33    1.11
  38  17  13   -4.35    1.39
  38  18   0    5.84    2.13
  38  18   2    3.88    1.88
  38  18   4    1.92    1.01
  38  18   6    0.71    1.06
  38  18   8    0.29    1.04
  38  18  10    2.39    1.29
  38  19   1    0.13    0.44
  38  19   3    0.58    0.61
  38  19   5    3.22    1.05
  38  19   7    1.95    1.25
  38  19   9    1.79    2.17
  38  20   0    0.77    0.57
  38  20   2   -0.50    0.50
  38  20   4   -0.80    0.48
  38  20   6   -1.30    0.58
  38  21   1    0.13    0.99
  38  21   3   -1.47    1.63
  39   1   0   -1.18    1.34
  39   1   2    0.41    1.21
  39   1   4    1.45    1.30
  39   1   6    1.38    0.88
  39   1   8    0.96    1.18
  39   1  10   -0.37    1.22
  39   1  12    1.07    0.93
  39   1  14    0.78    0.79
  39   1  16   -0.94    0.84
  39   1  18   -0.41    0.57
  39   2   1    0.62    1.26
  39   2   3    1.73    2.13
  39   2   5   -0.33    1.33
  39   2   7    0.71    1.04
  39   2   9    0.40    1.19
  39   2  11    2.14    1.18
  39   2  13   -1.86    1.20
  39   2  15    0.90    0.71
  39   2  17    0.65    1.54
  39   2  19   -0.77    0.77
  39   3   0    0.66    1.53
  39   3   2    0.97    1.20
  39   3   4    1.09    1.19
  39   3   6   -1.90    1.17
  39   3   8    5.03    2.66
  39   3  10    0.88    1.94
  39   3  12    2.54    2.03
  39   3  14   -1.48    1.03
  39   3  16    0.29    0.65
  39   3  18    1.59    0.79
  39   4   1    0.39    1.54
  39   4   3    0.57    1.42
  39   4   5    1.48    1.20
  39   4   7    3.12    1.21
  39   4   9   -0.71    1.15
  39   4  11   -0.07    1.34
  39   4  13   -1.74    1.16
  39   4  15   -0.46    0.77
  39   4  17    1.33    1.10
  39   4  19   -1.59    3.00
  39   5   0   -1.06    1.44
  39   5   2    0.79    1.41
  39   5   4   -0.74    0.94
  39   5   6    3.04    1.29
  39   5   8   -0.83    0.90
  39   5  10    2.11    1.25
  39   5  12    2.65    1.18
  39   5  14   -1.32    0.85
  39   5  16   -0.51    0.78
  39   5  18    4.42    2.36
  39   6   1   -1.01    1.04
  39   6   3    0.53    2.31
  39   6   5   -1.41    1.04
  39   6   7    0.22    1.61
  39   6   9    1.36    1.22
  39   6  11   -0.28    1.16
  39   6  13    0.04    0.83
  39   6  15   -0.26    0.94
  39   6  17   -1.08    1.06
  39   7   0   -0.44    1.08
  39   7   2   -0.63    1.23
  39   7   4   -0.87    1.20
  39   7   6   -0.34    1.32
  39   7   8    4.68    1.91
  39   7  10    0.43    2.36
  39   7  12   -0.08    1.79
  39   7  14    1.95    1.22
  39   7  16    1.01    1.11
  39   7  18  -12.60    6.75
  39   8   1    2.08    1.00
  39   8   3    5.62    4.09
  39   8   5   -1.97    1.28
  39   8   7    5.08    3.32
  39   8   9   -0.11    1.14
  39   8  11   -0.08    0.84
  39   8  13    0.54    0.88
  39   8  15    0.57    1.23
  39   8  17    0.67    0.96
  39   9   0   -0.67    1.00
  39   9   2    0.69    1.11
  39   9   4   -0.25    1.27
  39   9   6   -0.86    1.06
  39   9   8   -0.88    1.21
  39   9  10    2.51    1.58
  39   9  12    0.69    2.08
  39   9  14    0.58    1.11
  39   9  16   -0.44    0.88
  39  10   1    0.66    1.26
  39  10   3    1.17    1.54
  39  10   5    0.44    0.99
  39  10   7    1.25    2.41
  39  10   9   -0.82    1.00
  39  10  11   -1.95    1.23
  39  10  13   -0.69    1.28
  39  10  15   -1.42    0.97
  39  11   0    0.44    1.06
  39  11   2    1.00    1.10
  39  11   4    0.89    1.21
  39  11   6    0.33    1.00
  39  11   8    1.55    1.09
  39  11  10   -0.86    1.10
  39  11  12    0.97    1.28
  39  11  14   -0.23    1.03
  39  11  16    3.51    3.88
  39  12   1    1.25    1.06
  39  12   3    0.21    2.31
  39  12   5    0.50    1.09
  39  12   7    4.64    2.67
  39  12   9    0.96    1.03
  39  12  11   -0.15    1.08
  39  12  13    1.84    1.68
  39  13   0    3.52    2.19
  39  13   2    0.87    1.26
  39  13   4    1.21    1.04
  39  13   6   -0.31    0.91
  39  13   8    1.07    0.86
  39  13  10    0.69    1.65
  39  13  12    0.96    1.68
  39  13  14    3.67    2.24
  39  14   1   -1.31    0.75
  39  14   3    0.32    0.98
  39  14   5    1.32    1.01
  39  14   7    1.76    1.29
  39  14   9   -0.19    0.66
  39  14  11   -1.44    1.00
  39  14  13    2.90    2.00
  39  15   0    1.05    0.87
  39  15   2   -0.09    0.86
  39  15   4   -0.50    1.11
  39  15   6   -0.03    0.83
  39  15   8    0.48    0.93
  39  15  10    0.74    0.87
  39  15  12   -1.11    0.47
  39  16   1    0.80    0.87
  39  16   3    1.03    1.11
  39  16   5    0.71    0.84
  39  16   7    0.68    1.17
  39  16   9    1.57    1.19
  39  17   0    4.45    2.44
  39  17   2    3.21    2.24
  39  17   4    1.22    1.90
  39  17   6    0.56    1.25
  39  17   8    2.58    1.14
  39  18   1    1.27    0.66
  39  18   3   -0.36    0.74
  39  18   5   -1.40    0.86
  39  18   7    1.86    1.32
  39  19   0   -0.95    1.11
  39  19   2   -1.29    0.64
  39  19   4    0.06    0.52
  40   0   0    6.70    4.11
  40   1   1    1.96    1.43
  40   1   3   -0.33    0.90
  40   1   5   -0.62    1.50
  40   1   7    0.63    1.21
  40   1   9   -0.13    1.29
  40   1  11   -2.35    1.08
  40   1  13    0.53    1.22
  40   1  15    0.97    0.66
  40   1  17   -0.89    2.50
  40   2   0   -0.64    1.27
  40   2   2   11.03    3.46
  40   2   4   -1.23    1.05
  40   2   6    3.74    2.90
  40   2   8    1.72    1.44
  40   2  10   -0.37    1.49
  40   2  12   -2.50    1.14
  40   2  14    3.51    3.36
  40   2  16   -0.02    2.82
  40   3   1   -1.73    1.51
  40   3   3   -0.08    1.48
  40   3   5   -1.91    1.38
  40   3   7   -0.57    1.32
  40   3   9   -1.51    1.08
  40   3  11    3.79    3.36
  40   3  13    3.19    3.26
  40   3  15   -0.07    0.98
  40   4   0    0.36    1.45
  40   4   2    9.69    7.64
  40   4   4    7.26    2.36
  40   4   6    1.01    1.25
  40   4   8   -0.24    1.03
  40   4  10    1.29    0.86
  40   4  12   -0.72    1.47
  40   4  14    1.43    1.16
  40   4  16    9.57    7.75
  40   5   1    2.59    1.40
  40   5   3    1.30    1.14
  40   5   5   -0.21    1.49
  40   5   7   -0.75    1.28
  40   5   9    1.59    1.10
  40   5  11   -0.20    0.88
  40   5  13    0.30    1.11
  40   5  15   -0.20    1.22
  40   6   0   -2.17    1.03
  40   6   2   -1.38    1.42
  40   6   4    1.81    1.62
  40   6   6   14.26    5.72
  40   6   8   -0.82    1.29
  40   6  10   -0.28    1.61
  40   6  12    1.29    1.60
  40   6  14    0.10    1.12
  40   6  16   -2.88    0.19
  40   7   1    1.59    1.12
  40   7   3    0.50    0.98
  40   7   5    2.57    2.02
  40   7   7    5.32    2.17
  40   7   9    0.10    1.65
  40   7  11    0.71    1.01
  40   7  13   -0.71    1.01
  40   7  15   -0.11    3.93
  40   8   0   -2.31    1.62
  40   8   2   -0.96    1.21
  40   8   4   -0.28    0.96
  40   8   6    1.34    0.90
  40   8   8    2.22    1.18
  40   8  10    0.36    1.39
  40   8  12    0.85    1.30
  40   8  14   -0.02    1.32
  40   9   1   -2.11    1.20
  40   9   3   -0.95    0.85
  40   9   5    0.32    1.49
  40   9   7    2.93    1.14
  40   9   9   -0.12    1.36
  40   9  11    0.68    1.63
  40   9  13    0.31    1.52
  40  10   0    0.31    1.21
  40  10   2   -0.31    1.01
  40  10   4   -0.46    1.18
  40  10   6   10.54    5.36
  40  10   8   -0.29    1.25
  40  10  10    4.02    2.47
  40  10  12    0.52    1.41
  40  11   1    0.72    1.33
  40  11   3    0.30    1.48
  40  11   5    0.50    1.31
  40  11   7    0.19    0.91
  40  11   9   -1.80    1.25
  40  11  11    0.00    1.59
  40  11  13   -0.55    0.50
  40  12   0    0.31    1.09
  40  12   2    0.86    1.12
  40  12   4    0.74    1.27
  40  12   6    0.31    1.00
  40  12   8    0.55    1.06
  40  12  10    1.59    1.41
  40  12  12    1.12    1.04
  40  13   1    1.45    1.11
  40  13   3   -1.22    0.95
  40  13   5    2.37    1.41
  40  13   7   -1.01    1.04
  40  13   9   -0.60    0.86
  40  14   0    1.31    1.10
  40  14   2    0.79    1.14
  40  14   4   -0.54    1.05
  40  14   6   -0.91    1.16
  40  14   8   -1.52    1.97
  40  14  10    2.72    0.68
  40  15   1    0.35    1.07
  40  15   3    1.62    0.97
  40  15   5    0.33    0.88
  40  15   7    0.09    2.27
  40  16   0    0.96    0.87
  40  16   2   -0.22    1.80
  40  16   4    4.16    3.87
  40  16   6   -0.86    1.64
  40  17   1    2.17    1.72
  41   1   0    1.55    1.64
  41   1   2   -0.06    1.38
  41   1   4    0.95    1.27
  41   1   6   -3.23    1.33
  41   1   8    0.17    1.14
  41   1  10    0.90    1.39
  41   1  12   -2.60    1.91
  41   1  14   -3.79    1.72
  41   2   1    1.48    1.53
  41   2   3    2.62    1.17
  41   2   5    0.23    1.15
  41   2   7    2.58    1.41
  41   2   9    0.11    1.47
  41   2  11   -0.62    1.40
  41   2  13   -0.61    0.90
  41   3   0    0.09    1.32
  41   3   2    0.32    1.41
  41   3   4   -0.21    1.12
  41   3   6    1.54    1.61
  41   3   8   -1.71    1.39
  41   3  10    2.82    2.72
  41   3  12   -2.41    2.16
  41   3  14    0.67    0.97
  41   4   1    0.00    1.30
  41   4   3   -0.50    1.05
  41   4   5   -0.74    1.29
  41   4   7    1.18    1.52
  41   4   9    0.34    1.41
  41   4  11   -1.75    1.45
  41   4  13   -1.76    1.33
  41   5   0    0.64    1.22
  41   5   2    0.72    1.43
  41   5   4   -0.43    1.15
  41   5   6   -0.98    1.34
  41   5   8   -1.92    1.54
  41   5  10   -0.80    1.81
  41   5  12    0.46    1.81
  41   6   1    1.37    1.31
  41   6   3    0.21    1.28
  41   6   5    1.90    1.21
  41   6   7   -0.30    1.38
  41   6   9   -3.36    1.50
  41   6  11   -0.28    0.95
  41   6  13    0.11    1.29
  41   7   0    4.96    2.11
  41   7   2   -0.40    1.38
  41   7   4    0.52    0.90
  41   7   6   -1.93    1.11
  41   7   8   -1.05    1.07
  41   7  10   -0.67    1.11
  41   7  12    2.31    2.31
  41   8   1   -1.69    1.07
  41   8   3   -0.54    1.09
  41   8   5   -0.65    1.14
  41   8   7   -3.28    2.19
  41   8   9   -0.62    1.29
  41   8  11   -2.81    0.99
  41   9   0    0.90    1.14
  41   9   2   -0.20    1.12
  41   9   4    0.13    1.57
  41   9   6   -0.52    1.15
  41   9   8   -1.29    1.12
  41   9  10   -1.93    1.18
  41  10   1    1.48    1.11
  41  10   3   -0.09    1.50
  41  10   5    2.57    1.65
  41  10   7   -0.25    1.28
  41  10   9    8.94    6.47
  41  11   0    0.10    1.66
  41  11   2   -0.96    1.08
  41  11   4   -0.09    1.77
  41  11   6   -1.98    1.29
  41  11   8    1.06    0.82
  41  12   1   -3.68    1.49
  41  12   3    0.43    1.08
  41  12   5    1.83    1.19
  41  12   7    0.08    1.01
  41  13   0    0.13    1.06
  41  13   2    0.64    2.13
  41  13   4   -0.40    1.92
  41  13   6    0.54    1.10
  41  14   1   -0.12    1.29
  41  14   3   -0.93    1.08
  42   0   0    2.80    4.59
  42   1   1    2.99    2.59
  42   1   3   -2.82    2.00
  42   1   5    0.55    0.95
  42   1   7   -0.47    1.26
  42   1   9   -0.08    2.98
  42   2   0    1.40    1.38
  42   2   2    4.29    4.42
  42   2   4   -2.89    1.42
  42   2   6   -0.19    1.69
  42   2   8    0.73    1.45
  42   2  10   -1.30    1.33
  42   3   1   -1.70    1.25
  42   3   3   -1.94    1.62
  42   3   5   -0.18    1.41
  42   3   7    1.58    1.48
  42   3   9    1.97    1.87
  42   4   0    0.85    1.36
  42   4   2    0.65    1.03
  42   4   4    0.17    1.79
  42   4   6    1.11    1.84
  42   4   8    2.06    2.16
  42   4  10   -3.81    2.11
  42   5   1    1.76    1.82
  42   5   3    1.07    0.95
  42   5   5    2.96    1.28
  42   5   7    0.10    1.86
  42   5   9   -0.57    0.77
  42   6   0    0.91    1.45
  42   6   2    1.81    1.64
  42   6   4   -0.10    1.47
  42   6   6   -1.79    1.27
  42   6   8    0.94    1.79
  42   7   1    1.59    1.64
  42   7   3   -1.40    1.18
  42   7   5    0.39    1.04
  42   7   7   -0.25    2.40
  42   7   9   -0.52    1.11
  42   8   0    1.64    2.00
  42   8   2   -1.34    1.33
  42   8   4    3.03    1.39
  42   8   6   -0.78    2.08
  42   8   8   -6.94    1.61
  42   9   1   -0.99    1.55
  42   9   3    0.46    1.59
  42   9   5    1.29    2.57
  42  10   0    2.07    2.33
  42  10   2   -0.50    2.19
  42  10   4   -2.03    1.08
  42  11   1   -0.10    0.19
  43   1   0    0.76    1.52
  43   1   2   -2.00    5.15
  43   1   4    1.10    1.17
  43   1   6   -2.73    0.88
  43   2   1   -0.45    3.80
  43   2   3   -0.46    1.05
  43   2   5   -1.74    2.46
  43   3   0    2.26    1.80
  43   3   2    0.76    1.68
  43   3   4   -1.29    1.14
  43   4   1   -2.06    1.47
  43   4   3   -0.34    2.04
  43   4   5    5.07    5.81
  43   5   0    0.12    1.75
  43   5   2   -0.72    2.44
  43   5   4   -0.62    0.21
  43   7   0    5.02    5.46
   0   0   0    0.00    0.00

_computing_structure_solution     'SHELXT 2018/2 (Sheldrick, 2018)'
;
_shelx_hkl_checksum   65424

_shelx_fab_file
;
    0    1    1   1119.10      0.00
    0    0    2   1639.90      0.00
    1    1    2   -410.17      0.00
    0    2    2   -264.46      0.00
    2    2    2   1655.58      0.00
    0    1    3    -87.07      0.00
    1    2    3      7.89      0.00
    0    3    3    232.45      0.00
    2    3    3     -2.71      0.00
    0    0    4   -544.28      0.00
    1    1    4    417.98      0.00
    1    3    4     39.34      0.00
    0    2    4   -524.24      0.00
    2    2    4   -221.28      0.00
    3    3    4    -18.75      0.00
    0    4    4    221.31      0.00
    2    4    4    287.41      0.00
    4    4    4    -47.44      0.00
    0    1    5   -117.35      0.00
    1    2    5    236.82      0.00
    1    4    5     16.67      0.00
    2    3    5    100.49      0.00
    0    3    5     51.40      0.00
    3    4    5    144.06      0.00
    0    5    5    269.83      0.00
    2    5    5    -10.32      0.00
    4    5    5     11.50      0.00
    0    0    6     -6.90      0.00
    1    1    6    -85.68      0.00
    1    3    6   -107.57      0.00
    1    5    6    -31.56      0.00
    0    2    6    134.56      0.00
    2    2    6   -295.45      0.00
    2    4    6    -22.97      0.00
    3    3    6    139.99      0.00
    3    5    6     70.11      0.00
    0    4    6   -337.28      0.00
    4    4    6     77.33      0.00
    5    5    6     70.42      0.00
    0    6    6   -260.05      0.00
    2    6    6   -123.54      0.00
    4    6    6     61.03      0.00
    6    6    6   -110.78      0.00
    0    1    7    196.08      0.00
    1    2    7    -84.62      0.00
    1    4    7     43.15      0.00
    1    6    7    -48.57      0.00
    2    3    7    -39.27      0.00
    2    5    7     87.75      0.00
    0    3    7   -133.79      0.00
    3    4    7    -29.11      0.00
    3    6    7    -83.23      0.00
    4    5    7     78.84      0.00
    0    5    7    -79.05      0.00
    5    6    7     57.88      0.00
    0    7    7     -7.56      0.00
    2    7    7     32.01      0.00
    4    7    7    -27.34      0.00
    6    7    7      3.11      0.00
    0    0    8   -152.49      0.00
    1    1    8   -122.68      0.00
    1    3    8     56.53      0.00
    1    5    8    116.61      0.00
    1    7    8     21.44      0.00
    0    2    8    131.21      0.00
    2    2    8    -20.82      0.00
    2    4    8    -26.02      0.00
    2    6    8     34.74      0.00
    3    3    8   -217.71      0.00
    3    5    8    -46.18      0.00
    3    7    8     11.49      0.00
    0    4    8    -10.98      0.00
    4    4    8    -19.32      0.00
    4    6    8    132.49      0.00
    5    5    8    -55.44      0.00
    5    7    8    -70.31      0.00
    0    6    8   -208.45      0.00
    6    6    8     31.80      0.00
    7    7    8     27.82      0.00
    0    8    8    165.63      0.00
    2    8    8    -82.25      0.00
    4    8    8     37.33      0.00
    6    8    8    -62.61      0.00
    8    8    8    -29.52      0.00
    0    1    9     80.74      0.00
    1    2    9    -55.66      0.00
    1    4    9    -92.29      0.00
    1    6    9     32.28      0.00
    1    8    9    -17.25      0.00
    2    3    9   -212.45      0.00
    2    5    9    -98.56      0.00
    2    7    9    -29.23      0.00
    0    3    9    157.02      0.00
    3    4    9    -36.19      0.00
    3    6    9     84.03      0.00
    3    8    9    -23.31      0.00
    4    5    9     44.32      0.00
    4    7    9     38.13      0.00
    0    5    9     86.43      0.00
    5    6    9     -2.32      0.00
    5    8    9     33.02      0.00
    6    7    9     13.44      0.00
    0    7    9     41.36      0.00
    7    8    9     25.17      0.00
    0    9    9     34.66      0.00
    2    9    9     22.56      0.00
    4    9    9      4.27      0.00
    6    9    9     48.77      0.00
    8    9    9     13.81      0.00
    0    0   10     11.08      0.00
    1    1   10    -43.73      0.00
    1    3   10    -60.21      0.00
    1    5   10    -15.52      0.00
    1    7   10      0.45      0.00
    1    9   10     15.11      0.00
    0    2   10     18.70      0.00
    2    2   10     -9.41      0.00
    2    4   10    -55.23      0.00
    2    6   10     47.03      0.00
    2    8   10    -40.33      0.00
    3    3   10     34.14      0.00
    3    5   10     -7.28      0.00
    3    7   10     11.05      0.00
    3    9   10    -32.35      0.00
    0    4   10     71.49      0.00
    4    4   10    192.96      0.00
    4    6   10    -43.91      0.00
    4    8   10     21.62      0.00
    5    5   10     16.48      0.00
    5    7   10     24.36      0.00
    5    9   10      4.77      0.00
    0    6   10    -58.68      0.00
    6    6   10    -84.98      0.00
    6    8   10     24.44      0.00
    7    7   10     -9.42      0.00
    7    9   10    -28.97      0.00
    0    8   10     -2.94      0.00
    8    8   10    -46.25      0.00
    9    9   10     11.00      0.00
    0   10   10     19.42      0.00
    2   10   10     34.07      0.00
    4   10   10    -13.07      0.00
    6   10   10     47.86      0.00
    8   10   10     -5.81      0.00
   10   10   10     68.87      0.00
    0    1   11    -12.99      0.00
    1    2   11     32.79      0.00
    1    4   11      8.99      0.00
    1    6   11     13.32      0.00
    1    8   11     22.59      0.00
    1   10   11     -3.71      0.00
    2    3   11     -7.15      0.00
    2    5   11     27.86      0.00
    2    7   11     34.28      0.00
    2    9   11    -23.16      0.00
    0    3   11    -15.21      0.00
    3    4   11      5.63      0.00
    3    6   11     42.82      0.00
    3    8   11      8.11      0.00
    3   10   11     -0.34      0.00
    4    5   11    -57.33      0.00
    4    7   11     27.92      0.00
    4    9   11     35.75      0.00
    0    5   11    -21.93      0.00
    5    6   11    -13.95      0.00
    5    8   11     23.04      0.00
    5   10   11    -18.26      0.00
    6    7   11     30.94      0.00
    6    9   11    -34.81      0.00
    0    7   11     -1.24      0.00
    7    8   11      3.94      0.00
    7   10   11      6.34      0.00
    8    9   11    -26.22      0.00
    0    9   11     -7.74      0.00
    9   10   11      3.47      0.00
    0   11   11     67.22      0.00
    2   11   11    -21.04      0.00
    4   11   11    -22.35      0.00
    6   11   11    -18.69      0.00
    8   11   11     27.45      0.00
   10   11   11    -23.39      0.00
    0    0   12     -7.82      0.00
    1    1   12      0.19      0.00
    1    3   12     -9.50      0.00
    1    5   12     68.34      0.00
    1    7   12     24.36      0.00
    1    9   12     22.56      0.00
    1   11   12     16.66      0.00
    0    2   12     -1.90      0.00
    2    2   12     16.54      0.00
    2    4   12     27.32      0.00
    2    6   12     -2.58      0.00
    2    8   12     -0.60      0.00
    2   10   12    -20.89      0.00
    3    3   12      5.86      0.00
    3    5   12    -31.69      0.00
    3    7   12     10.56      0.00
    3    9   12     10.70      0.00
    3   11   12      4.33      0.00
    0    4   12     75.52      0.00
    4    4   12    -42.81      0.00
    4    6   12      5.40      0.00
    4    8   12     21.28      0.00
    4   10   12     55.97      0.00
    5    5   12    -17.94      0.00
    5    7   12     17.53      0.00
    5    9   12     -8.63      0.00
    5   11   12     -1.02      0.00
    0    6   12     23.51      0.00
    6    6   12    -25.46      0.00
    6    8   12    -39.80      0.00
    6   10   12     12.86      0.00
    7    7   12     23.80      0.00
    7    9   12     13.32      0.00
    7   11   12    -14.82      0.00
    0    8   12     20.05      0.00
    8    8   12     10.89      0.00
    8   10   12      0.20      0.00
    9    9   12    -41.17      0.00
    9   11   12     65.28      0.00
    0   10   12    -24.48      0.00
   10   10   12    -57.18      0.00
   11   11   12    -42.51      0.00
    0   12   12      3.89      0.00
    2   12   12    -20.80      0.00
    4   12   12      5.16      0.00
    6   12   12    -24.16      0.00
    8   12   12     27.59      0.00
   10   12   12    -26.32      0.00
   12   12   12      2.84      0.00
    0    1   13    -44.38      0.00
    1    2   13     41.48      0.00
    1    4   13     25.46      0.00
    1    6   13      7.88      0.00
    1    8   13      1.67      0.00
    1   10   13      8.96      0.00
    1   12   13    -15.96      0.00
    2    3   13    -10.06      0.00
    2    5   13      5.92      0.00
    2    7   13     -4.43      0.00
    2    9   13     15.98      0.00
    2   11   13     11.60      0.00
    0    3   13     63.33      0.00
    3    4   13     -5.29      0.00
    3    6   13     -3.50      0.00
    3    8   13    -19.36      0.00
    3   10   13     -3.87      0.00
    3   12   13      7.82      0.00
    4    5   13     17.80      0.00
    4    7   13     11.86      0.00
    4    9   13     -8.41      0.00
    4   11   13      7.32      0.00
    0    5   13     21.15      0.00
    5    6   13     -8.74      0.00
    5    8   13     -1.67      0.00
    5   10   13    -20.46      0.00
    5   12   13    -50.29      0.00
    6    7   13      9.26      0.00
    6    9   13     -2.85      0.00
    6   11   13     26.96      0.00
    0    7   13    -13.39      0.00
    7    8   13     14.85      0.00
    7   10   13    -18.76      0.00
    7   12   13    -84.45      0.00
    8    9   13      4.88      0.00
    8   11   13     19.11      0.00
    0    9   13     31.90      0.00
    9   10   13     -0.78      0.00
    9   12   13    -12.65      0.00
   10   11   13     53.18      0.00
    0   11   13    -50.61      0.00
   11   12   13    -22.45      0.00
    0   13   13     40.50      0.00
    2   13   13     28.97      0.00
    4   13   13      1.55      0.00
    6   13   13    -14.92      0.00
    8   13   13     16.73      0.00
   10   13   13     -9.16      0.00
   12   13   13     -6.61      0.00
    0    0   14    -93.67      0.00
    1    1   14     -0.79      0.00
    1    3   14     -5.29      0.00
    1    5   14    -10.64      0.00
    1    7   14     -3.86      0.00
    1    9   14    -16.30      0.00
    1   11   14     24.65      0.00
    1   13   14    111.98      0.00
    0    2   14     -4.18      0.00
    2    2   14    -65.50      0.00
    2    4   14     27.79      0.00
    2    6   14    -41.24      0.00
    2    8   14    -13.96      0.00
    2   10   14     14.59      0.00
    2   12   14    -26.26      0.00
    3    3   14     24.08      0.00
    3    5   14      7.93      0.00
    3    7   14      7.36      0.00
    3    9   14     -7.82      0.00
    3   11   14     -5.08      0.00
    3   13   14     39.03      0.00
    0    4   14    -51.20      0.00
    4    4   14    -25.83      0.00
    4    6   14     51.93      0.00
    4    8   14     -1.75      0.00
    4   10   14     -6.20      0.00
    4   12   14    -26.79      0.00
    5    5   14    -36.39      0.00
    5    7   14      9.78      0.00
    5    9   14     -7.63      0.00
    5   11   14    -37.40      0.00
    5   13   14      7.14      0.00
    0    6   14     24.48      0.00
    6    6   14    -29.49      0.00
    6    8   14     61.63      0.00
    6   10   14     46.00      0.00
    6   12   14      0.30      0.00
    7    7   14    -42.79      0.00
    7    9   14      6.94      0.00
    7   11   14   -103.71      0.00
    7   13   14     12.04      0.00
    0    8   14      6.69      0.00
    8    8   14    -42.71      0.00
    8   10   14   -140.89      0.00
    8   12   14    -38.24      0.00
    9    9   14   -100.19      0.00
    9   11   14    -32.06      0.00
    9   13   14     -6.68      0.00
    0   10   14     26.09      0.00
   10   10   14    -33.95      0.00
   10   12   14     18.39      0.00
   11   11   14     15.70      0.00
   11   13   14      5.97      0.00
    0   12   14    -36.02      0.00
   12   12   14     17.75      0.00
   13   13   14     28.15      0.00
    0   14   14     42.11      0.00
    2   14   14     26.10      0.00
    4   14   14     17.62      0.00
    6   14   14      4.59      0.00
    8   14   14     42.62      0.00
   10   14   14      6.53      0.00
   12   14   14      2.49      0.00
   14   14   14     -3.11      0.00
    0    1   15     41.60      0.00
    1    2   15    -29.40      0.00
    1    4   15     18.99      0.00
    1    6   15    -21.26      0.00
    1    8   15     11.26      0.00
    1   10   15    -39.05      0.00
    1   12   15    -80.40      0.00
    1   14   15      9.93      0.00
    2    3   15    -17.06      0.00
    2    5   15     24.44      0.00
    2    7   15     -0.22      0.00
    2    9   15    -16.81      0.00
    2   11   15     21.20      0.00
    2   13   15    -10.67      0.00
    0    3   15     20.72      0.00
    3    4   15     -0.24      0.00
    3    6   15      6.73      0.00
    3    8   15      5.10      0.00
    3   10   15    -50.28      0.00
    3   12   15     15.46      0.00
    3   14   15      4.84      0.00
    4    5   15    -32.79      0.00
    4    7   15     -3.60      0.00
    4    9   15     15.15      0.00
    4   11   15     48.61      0.00
    4   13   15     17.50      0.00
    0    5   15    -27.73      0.00
    5    6   15     30.83      0.00
    5    8   15     19.72      0.00
    5   10   15    -15.95      0.00
    5   12   15     51.94      0.00
    5   14   15     18.32      0.00
    6    7   15    -24.05      0.00
    6    9   15     59.11      0.00
    6   11   15     90.12      0.00
    6   13   15     -2.68      0.00
    0    7   15     31.49      0.00
    7    8   15     99.03      0.00
    7   10   15     32.12      0.00
    7   12   15      6.69      0.00
    7   14   15    -10.46      0.00
    8    9   15     81.70      0.00
    8   11   15     11.46      0.00
    8   13   15    -12.39      0.00
    0    9   15     16.17      0.00
    9   10   15      3.08      0.00
    9   12   15    -14.35      0.00
    9   14   15      7.63      0.00
   10   11   15     11.16      0.00
   10   13   15      0.81      0.00
    0   11   15    -31.52      0.00
   11   12   15    -17.26      0.00
   11   14   15     24.24      0.00
   12   13   15     -5.98      0.00
    0   13   15    -38.88      0.00
   13   14   15     10.74      0.00
    0   15   15      3.63      0.00
    2   15   15      0.92      0.00
    4   15   15    -21.73      0.00
    6   15   15    -14.39      0.00
    8   15   15      2.96      0.00
   10   15   15     -9.24      0.00
   12   15   15      2.84      0.00
   14   15   15      1.99      0.00
    0    0   16    108.16      0.00
    1    1   16    -20.29      0.00
    1    3   16    -18.22      0.00
    1    5   16    -13.52      0.00
    1    7   16     10.70      0.00
    1    9   16    -32.09      0.00
    1   11   16      6.59      0.00
    1   13   16     20.30      0.00
    1   15   16      2.47      0.00
    0    2   16     41.67      0.00
    2    2   16    -27.49      0.00
    2    4   16     32.06      0.00
    2    6   16    -27.14      0.00
    2    8   16     10.35      0.00
    2   10   16     41.45      0.00
    2   12   16      3.95      0.00
    2   14   16    -16.33      0.00
    3    3   16     30.43      0.00
    3    5   16      3.12      0.00
    3    7   16     14.56      0.00
    3    9   16     13.08      0.00
    3   11   16     41.84      0.00
    3   13   16      3.75      0.00
    3   15   16     13.30      0.00
    0    4   16    -12.49      0.00
    4    4   16    -21.11      0.00
    4    6   16    -15.12      0.00
    4    8   16    -28.30      0.00
    4   10   16    -29.76      0.00
    4   12   16     11.97      0.00
    4   14   16      8.32      0.00
    5    5   16     29.61      0.00
    5    7   16     46.65      0.00
    5    9   16   -137.48      0.00
    5   11   16    -22.80      0.00
    5   13   16     -8.45      0.00
    5   15   16      3.97      0.00
    0    6   16      7.44      0.00
    6    6   16     -9.16      0.00
    6    8   16     39.61      0.00
    6   10   16    -16.90      0.00
    6   12   16      8.06      0.00
    6   14   16     -6.89      0.00
    7    7   16    -66.08      0.00
    7    9   16    -30.17      0.00
    7   11   16     16.19      0.00
    7   13   16      0.61      0.00
    7   15   16     17.44      0.00
    0    8   16    -36.20      0.00
    8    8   16    110.27      0.00
    8   10   16      8.54      0.00
    8   12   16      3.58      0.00
    8   14   16      9.01      0.00
    9    9   16      9.08      0.00
    9   11   16     15.75      0.00
    9   13   16     -3.43      0.00
    9   15   16      5.83      0.00
    0   10   16     24.32      0.00
   10   10   16     -0.88      0.00
   10   12   16    -15.91      0.00
   10   14   16      9.35      0.00
   11   11   16     -6.08      0.00
   11   13   16      1.02      0.00
   11   15   16      6.93      0.00
    0   12   16     -0.97      0.00
   12   12   16    -12.87      0.00
   12   14   16    -10.44      0.00
   13   13   16     10.90      0.00
   13   15   16     22.58      0.00
    0   14   16    -24.88      0.00
   14   14   16      1.73      0.00
   15   15   16    -14.28      0.00
    0   16   16    -42.09      0.00
    2   16   16     -8.52      0.00
    4   16   16    -10.63      0.00
    6   16   16     -4.90      0.00
    8   16   16     -0.63      0.00
   10   16   16      0.84      0.00
   12   16   16    -18.03      0.00
   14   16   16     10.98      0.00
   16   16   16      8.02      0.00
    0    1   17    -14.26      0.00
    1    2   17      6.19      0.00
    1    4   17    -35.48      0.00
    1    6   17    -12.10      0.00
    1    8   17    -51.30      0.00
    1   10   17    -17.19      0.00
    1   12   17    -15.60      0.00
    1   14   17      4.60      0.00
    1   16   17     -7.89      0.00
    2    3   17    -27.31      0.00
    2    5   17    -19.20      0.00
    2    7   17     24.29      0.00
    2    9   17     15.64      0.00
    2   11   17      3.21      0.00
    2   13   17    -10.66      0.00
    2   15   17     -8.39      0.00
    0    3   17     14.50      0.00
    3    4   17     25.68      0.00
    3    6   17     16.55      0.00
    3    8   17    157.76      0.00
    3   10   17    -17.77      0.00
    3   12   17     -9.93      0.00
    3   14   17      8.99      0.00
    3   16   17    -15.49      0.00
    4    5   17      6.88      0.00
    4    7   17     93.06      0.00
    4    9   17    -29.33      0.00
    4   11   17      1.59      0.00
    4   13   17     15.76      0.00
    4   15   17      8.62      0.00
    0    5   17     35.13      0.00
    5    6   17    -27.57      0.00
    5    8   17     37.86      0.00
    5   10   17    -23.23      0.00
    5   12   17    -13.65      0.00
    5   14   17      4.52      0.00
    5   16   17     -9.71      0.00
    6    7   17    -25.61      0.00
    6    9   17    -10.77      0.00
    6   11   17      9.16      0.00
    6   13   17     -9.71      0.00
    6   15   17      5.25      0.00
    0    7   17    -32.21      0.00
    7    8   17    -33.66      0.00
    7   10   17     12.16      0.00
    7   12   17     11.80      0.00
    7   14   17    -17.24      0.00
    7   16   17     -3.03      0.00
    8    9   17    -11.62      0.00
    8   11   17      1.57      0.00
    8   13   17      3.75      0.00
    8   15   17      4.14      0.00
    0    9   17     34.49      0.00
    9   10   17     -1.57      0.00
    9   12   17     -6.80      0.00
    9   14   17     -4.29      0.00
    9   16   17     -2.64      0.00
   10   11   17     -4.00      0.00
   10   13   17     -0.41      0.00
   10   15   17     -8.13      0.00
    0   11   17     16.56      0.00
   11   12   17      6.91      0.00
   11   14   17     23.49      0.00
   11   16   17      0.65      0.00
   12   13   17     -8.69      0.00
   12   15   17     -7.08      0.00
    0   13   17     24.71      0.00
   13   14   17     -3.85      0.00
   13   16   17     19.41      0.00
   14   15   17     -1.69      0.00
    0   15   17     17.06      0.00
   15   16   17     -5.39      0.00
    0   17   17      9.59      0.00
    2   17   17     -1.16      0.00
    4   17   17     -8.60      0.00
    6   17   17    -14.60      0.00
    8   17   17      7.88      0.00
   10   17   17     -1.74      0.00
   12   17   17      9.77      0.00
   14   17   17      2.79      0.00
   16   17   17      8.99      0.00
    0    0   18     56.73      0.00
    1    1   18     -1.55      0.00
    1    3   18    -44.40      0.00
    1    5   18     22.86      0.00
    1    7   18    -41.10      0.00
    1    9   18     -3.45      0.00
    1   11   18     12.90      0.00
    1   13   18    -18.13      0.00
    1   15   18    -13.76      0.00
    1   17   18     -0.59      0.00
    0    2   18    -36.11      0.00
    2    2   18      8.77      0.00
    2    4   18     20.27      0.00
    2    6   18    -74.32      0.00
    2    8   18    -42.46      0.00
    2   10   18    -28.71      0.00
    2   12   18      7.84      0.00
    2   14   18      9.69      0.00
    2   16   18      8.44      0.00
    3    3   18     85.15      0.00
    3    5   18    102.89      0.00
    3    7   18    -13.79      0.00
    3    9   18     12.09      0.00
    3   11   18    -13.04      0.00
    3   13   18    -18.89      0.00
    3   15   18     19.12      0.00
    3   17   18      4.52      0.00
    0    4   18     31.41      0.00
    4    4   18    128.70      0.00
    4    6   18      5.60      0.00
    4    8   18      8.98      0.00
    4   10   18      4.06      0.00
    4   12   18    -12.25      0.00
    4   14   18    -14.52      0.00
    4   16   18     10.55      0.00
    5    5   18    -54.93      0.00
    5    7   18    -20.53      0.00
    5    9   18     -6.62      0.00
    5   11   18      3.94      0.00
    5   13   18     20.15      0.00
    5   15   18     16.06      0.00
    5   17   18      1.83      0.00
    0    6   18     69.63      0.00
    6    6   18     31.98      0.00
    6    8   18     17.73      0.00
    6   10   18    -11.90      0.00
    6   12   18      8.72      0.00
    6   14   18     -7.70      0.00
    6   16   18     -2.07      0.00
    7    7   18    -18.49      0.00
    7    9   18     -0.73      0.00
    7   11   18     -3.54      0.00
    7   13   18     13.90      0.00
    7   15   18      8.78      0.00
    7   17   18      1.48      0.00
    0    8   18     51.02      0.00
    8    8   18     -2.82      0.00
    8   10   18     -1.70      0.00
    8   12   18     13.52      0.00
    8   14   18      5.79      0.00
    8   16   18     11.33      0.00
    9    9   18     -7.50      0.00
    9   11   18      7.88      0.00
    9   13   18     13.98      0.00
    9   15   18    -11.07      0.00
    9   17   18      1.69      0.00
    0   10   18     10.03      0.00
   10   10   18     18.79      0.00
   10   12   18     -7.64      0.00
   10   14   18      7.19      0.00
   10   16   18      4.37      0.00
   11   11   18      0.93      0.00
   11   13   18    -11.76      0.00
   11   15   18      2.97      0.00
   11   17   18      5.74      0.00
    0   12   18     40.82      0.00
   12   12   18     34.09      0.00
   12   14   18     11.69      0.00
   12   16   18     10.24      0.00
   13   13   18     -5.59      0.00
   13   15   18     -0.41      0.00
   13   17   18      1.55      0.00
    0   14   18      3.98      0.00
   14   14   18      4.32      0.00
   14   16   18    -10.76      0.00
   15   15   18     -4.54      0.00
   15   17   18     -7.70      0.00
    0   16   18    -15.37      0.00
   16   16   18     -1.19      0.00
   17   17   18     -9.63      0.00
    0   18   18     -1.83      0.00
    2   18   18    -13.48      0.00
    4   18   18     -7.44      0.00
    6   18   18    -10.46      0.00
    8   18   18     18.27      0.00
   10   18   18     15.38      0.00
   12   18   18      9.59      0.00
   14   18   18     -5.37      0.00
   16   18   18      3.52      0.00
   18   18   18    -19.78      0.00
    0    1   19    128.59      0.00
    1    2   19   -112.60      0.00
    1    4   19    -44.58      0.00
    1    6   19     24.59      0.00
    1    8   19    -30.96      0.00
    1   10   19      4.02      0.00
    1   12   19     -3.26      0.00
    1   14   19     -1.18      0.00
    1   16   19     -5.30      0.00
    1   18   19    -11.81      0.00
    2    3   19     -4.97      0.00
    2    5   19     13.32      0.00
    2    7   19     -5.33      0.00
    2    9   19    -23.74      0.00
    2   11   19     -0.66      0.00
    2   13   19     13.24      0.00
    2   15   19      4.20      0.00
    2   17   19     21.46      0.00
    0    3   19    -14.51      0.00
    3    4   19      1.22      0.00
    3    6   19     -0.36      0.00
    3    8   19      5.51      0.00
    3   10   19     15.25      0.00
    3   12   19     11.20      0.00
    3   14   19      4.56      0.00
    3   16   19      6.76      0.00
    3   18   19    -19.16      0.00
    4    5   19     10.89      0.00
    4    7   19     -3.97      0.00
    4    9   19     10.67      0.00
    4   11   19     -1.40      0.00
    4   13   19     -7.87      0.00
    4   15   19     -7.38      0.00
    4   17   19      9.66      0.00
    0    5   19    -39.74      0.00
    5    6   19      3.61      0.00
    5    8   19     -8.91      0.00
    5   10   19     29.68      0.00
    5   12   19    -15.51      0.00
    5   14   19    -23.64      0.00
    5   16   19     27.78      0.00
    5   18   19      6.65      0.00
    6    7   19    -10.10      0.00
    6    9   19    -10.00      0.00
    6   11   19     -8.22      0.00
    6   13   19     15.60      0.00
    6   15   19     -1.19      0.00
    6   17   19     -3.31      0.00
    0    7   19     13.68      0.00
    7    8   19      2.76      0.00
    7   10   19     -3.45      0.00
    7   12   19     -3.95      0.00
    7   14   19      7.57      0.00
    7   16   19     -6.98      0.00
    7   18   19    -14.17      0.00
    8    9   19     13.08      0.00
    8   11   19     16.37      0.00
    8   13   19     -9.48      0.00
    8   15   19      3.77      0.00
    8   17   19      6.09      0.00
    0    9   19     33.18      0.00
    9   10   19    -10.52      0.00
    9   12   19     -1.16      0.00
    9   14   19      0.14      0.00
    9   16   19     -1.43      0.00
    9   18   19     -5.15      0.00
   10   11   19      1.98      0.00
   10   13   19     -3.13      0.00
   10   15   19     -3.94      0.00
   10   17   19     -1.22      0.00
    0   11   19    -10.01      0.00
   11   12   19    -12.66      0.00
   11   14   19     -9.67      0.00
   11   16   19     -2.98      0.00
   11   18   19      3.71      0.00
   12   13   19     10.65      0.00
   12   15   19    -10.02      0.00
   12   17   19     -1.11      0.00
    0   13   19    -17.58      0.00
   13   14   19     -1.72      0.00
   13   16   19     -6.37      0.00
   13   18   19     -1.02      0.00
   14   15   19     -2.13      0.00
   14   17   19      5.15      0.00
    0   15   19     -5.10      0.00
   15   16   19      0.66      0.00
   15   18   19     -7.32      0.00
   16   17   19     11.25      0.00
    0   17   19     -6.59      0.00
   17   18   19     -5.09      0.00
    0   19   19     -9.42      0.00
    2   19   19    -10.59      0.00
    4   19   19      3.77      0.00
    6   19   19     -1.59      0.00
    8   19   19      9.36      0.00
   10   19   19    -12.15      0.00
   12   19   19     -2.90      0.00
   14   19   19      6.67      0.00
   16   19   19     -3.81      0.00
   18   19   19     -7.38      0.00
    0    0   20    120.15      0.00
    1    1   20     -7.81      0.00
    1    3   20      2.11      0.00
    1    5   20    -13.31      0.00
    1    7   20     13.28      0.00
    1    9   20      1.36      0.00
    1   11   20      2.66      0.00
    1   13   20      0.87      0.00
    1   15   20      6.06      0.00
    1   17   20      8.25      0.00
    1   19   20     -2.54      0.00
    0    2   20    -34.02      0.00
    2    2   20    -14.46      0.00
    2    4   20     -3.69      0.00
    2    6   20     -4.73      0.00
    2    8   20     -0.58      0.00
    2   10   20      0.56      0.00
    2   12   20    -16.52      0.00
    2   14   20     -5.01      0.00
    2   16   20     -9.76      0.00
    2   18   20      1.86      0.00
    3    3   20      3.51      0.00
    3    5   20     20.76      0.00
    3    7   20      6.79      0.00
    3    9   20      3.89      0.00
    3   11   20     11.21      0.00
    3   13   20     11.50      0.00
    3   15   20    -22.41      0.00
    3   17   20    -23.20      0.00
    3   19   20    -13.53      0.00
    0    4   20     38.01      0.00
    4    4   20    -26.66      0.00
    4    6   20     -1.63      0.00
    4    8   20     -3.87      0.00
    4   10   20    -10.50      0.00
    4   12   20      6.83      0.00
    4   14   20     12.44      0.00
    4   16   20      2.07      0.00
    4   18   20     -3.38      0.00
    5    5   20      6.78      0.00
    5    7   20     21.16      0.00
    5    9   20     -1.32      0.00
    5   11   20     -9.15      0.00
    5   13   20      2.23      0.00
    5   15   20    -14.55      0.00
    5   17   20     -2.03      0.00
    5   19   20     -1.39      0.00
    0    6   20      0.42      0.00
    6    6   20     26.75      0.00
    6    8   20    -11.32      0.00
    6   10   20    -17.68      0.00
    6   12   20      4.92      0.00
    6   14   20    -10.88      0.00
    6   16   20     -5.05      0.00
    6   18   20     -0.50      0.00
    7    7   20     -3.98      0.00
    7    9   20     -4.30      0.00
    7   11   20     15.30      0.00
    7   13   20    -12.78      0.00
    7   15   20     -5.46      0.00
    7   17   20     -1.79      0.00
    7   19   20      2.55      0.00
    0    8   20    -11.54      0.00
    8    8   20     -8.92      0.00
    8   10   20      3.30      0.00
    8   12   20      6.49      0.00
    8   14   20      1.77      0.00
    8   16   20     -0.93      0.00
    8   18   20      2.73      0.00
    9    9   20     -9.05      0.00
    9   11   20      2.43      0.00
    9   13   20     -2.82      0.00
    9   15   20     -3.81      0.00
    9   17   20      3.05      0.00
    9   19   20      0.50      0.00
    0   10   20     -9.49      0.00
   10   10   20      3.54      0.00
   10   12   20     -3.71      0.00
   10   14   20      3.70      0.00
   10   16   20     -5.43      0.00
   10   18   20     10.20      0.00
   11   11   20     -0.70      0.00
   11   13   20     -4.55      0.00
   11   15   20      3.85      0.00
   11   17   20     -7.81      0.00
   11   19   20      0.58      0.00
    0   12   20     22.19      0.00
   12   12   20     11.29      0.00
   12   14   20     -4.39      0.00
   12   16   20      8.01      0.00
   12   18   20     -8.72      0.00
   13   13   20     -9.03      0.00
   13   15   20     -4.53      0.00
   13   17   20      2.35      0.00
   13   19   20      2.99      0.00
    0   14   20     -5.26      0.00
   14   14   20     22.14      0.00
   14   16   20     -5.11      0.00
   14   18   20     -0.92      0.00
   15   15   20     17.66      0.00
   15   17   20     -2.57      0.00
   15   19   20     -6.26      0.00
    0   16   20      7.29      0.00
   16   16   20    -14.00      0.00
   16   18   20      0.05      0.00
   17   17   20    -10.91      0.00
   17   19   20      3.32      0.00
    0   18   20      6.73      0.00
   18   18   20     -0.17      0.00
   19   19   20     16.05      0.00
    0   20   20    -19.04      0.00
    2   20   20    -11.69      0.00
    4   20   20     -1.40      0.00
    6   20   20    -15.16      0.00
    8   20   20     16.54      0.00
   10   20   20     -0.71      0.00
   12   20   20     -2.58      0.00
   14   20   20     16.22      0.00
   16   20   20      9.43      0.00
   18   20   20     -2.49      0.00
   20   20   20    -12.47      0.00
    0    1   21     -1.43      0.00
    1    2   21     -3.37      0.00
    1    4   21      3.93      0.00
    1    6   21      2.61      0.00
    1    8   21      4.68      0.00
    1   10   21     -0.75      0.00
    1   12   21      5.22      0.00
    1   14   21    -14.38      0.00
    1   16   21     -3.40      0.00
    1   18   21     -9.77      0.00
    1   20   21     -5.64      0.00
    2    3   21      2.46      0.00
    2    5   21    -15.23      0.00
    2    7   21    -15.86      0.00
    2    9   21     -4.24      0.00
    2   11   21     -0.81      0.00
    2   13   21     -8.89      0.00
    2   15   21    -15.11      0.00
    2   17   21     -0.16      0.00
    2   19   21     -8.71      0.00
    0    3   21    -26.51      0.00
    3    4   21      0.20      0.00
    3    6   21     -7.86      0.00
    3    8   21      5.82      0.00
    3   10   21    -11.34      0.00
    3   12   21     -2.15      0.00
    3   14   21      5.65      0.00
    3   16   21      8.60      0.00
    3   18   21     12.54      0.00
    3   20   21      1.03      0.00
    4    5   21     -6.95      0.00
    4    7   21     16.07      0.00
    4    9   21      2.88      0.00
    4   11   21      5.32      0.00
    4   13   21     12.78      0.00
    4   15   21     17.34      0.00
    4   17   21     -3.59      0.00
    4   19   21      6.37      0.00
    0    5   21     34.72      0.00
    5    6   21    -20.91      0.00
    5    8   21      6.75      0.00
    5   10   21    -12.46      0.00
    5   12   21     12.35      0.00
    5   14   21      7.42      0.00
    5   16   21     -5.71      0.00
    5   18   21      1.00      0.00
    5   20   21     -8.89      0.00
    6    7   21     -4.20      0.00
    6    9   21      5.25      0.00
    6   11   21      5.56      0.00
    6   13   21     -8.62      0.00
    6   15   21      1.74      0.00
    6   17   21      6.06      0.00
    6   19   21     -5.54      0.00
    0    7   21     -2.87      0.00
    7    8   21      9.30      0.00
    7   10   21      5.53      0.00
    7   12   21    -14.13      0.00
    7   14   21     -2.32      0.00
    7   16   21      8.59      0.00
    7   18   21     -0.55      0.00
    7   20   21     -6.52      0.00
    8    9   21     -6.61      0.00
    8   11   21     -1.89      0.00
    8   13   21     -3.98      0.00
    8   15   21     15.92      0.00
    8   17   21     -4.49      0.00
    8   19   21      5.60      0.00
    0    9   21     -9.41      0.00
    9   10   21     15.12      0.00
    9   12   21     -0.39      0.00
    9   14   21      1.20      0.00
    9   16   21      1.05      0.00
    9   18   21      3.40      0.00
    9   20   21     -1.24      0.00
   10   11   21      1.16      0.00
   10   13   21      0.64      0.00
   10   15   21     -2.80      0.00
   10   17   21      0.90      0.00
   10   19   21     10.97      0.00
    0   11   21     -2.39      0.00
   11   12   21      9.40      0.00
   11   14   21      4.96      0.00
   11   16   21     -3.78      0.00
   11   18   21      6.17      0.00
   11   20   21      1.96      0.00
   12   13   21     -3.85      0.00
   12   15   21      9.01      0.00
   12   17   21     -3.23      0.00
   12   19   21      0.85      0.00
    0   13   21      2.86      0.00
   13   14   21      0.16      0.00
   13   16   21      3.33      0.00
   13   18   21      5.41      0.00
   13   20   21     -0.38      0.00
   14   15   21     -2.06      0.00
   14   17   21     -1.07      0.00
   14   19   21      1.03      0.00
    0   15   21     27.36      0.00
   15   16   21      9.92      0.00
   15   18   21      5.63      0.00
   15   20   21     -0.92      0.00
   16   17   21     -0.93      0.00
   16   19   21     -3.14      0.00
    0   17   21      1.28      0.00
   17   18   21      3.83      0.00
   17   20   21      2.94      0.00
   18   19   21      4.98      0.00
    0   19   21    -22.46      0.00
   19   20   21     -0.72      0.00
    0   21   21    -13.94      0.00
    2   21   21     -8.16      0.00
    4   21   21      6.52      0.00
    6   21   21    -19.57      0.00
    8   21   21     -2.55      0.00
   10   21   21      5.64      0.00
   12   21   21      5.57      0.00
   14   21   21    -13.71      0.00
   16   21   21     -3.11      0.00
   18   21   21     -0.54      0.00
   20   21   21     -2.90      0.00
    0    0   22    -33.41      0.00
    1    1   22     10.59      0.00
    1    3   22      6.91      0.00
    1    5   22    -12.21      0.00
    1    7   22      9.68      0.00
    1    9   22      3.84      0.00
    1   11   22      9.06      0.00
    1   13   22     -2.38      0.00
    1   15   22     12.55      0.00
    1   17   22     13.26      0.00
    1   19   22      0.96      0.00
    1   21   22     -3.07      0.00
    0    2   22    -21.13      0.00
    2    2   22     15.80      0.00
    2    4   22      4.86      0.00
    2    6   22     10.37      0.00
    2    8   22    -15.31      0.00
    2   10   22      0.05      0.00
    2   12   22     -4.81      0.00
    2   14   22     11.32      0.00
    2   16   22    -22.06      0.00
    2   18   22     11.24      0.00
    2   20   22     -3.11      0.00
    3    3   22     -1.62      0.00
    3    5   22     -8.70      0.00
    3    7   22     -7.33      0.00
    3    9   22     -0.63      0.00
    3   11   22     -0.53      0.00
    3   13   22      5.04      0.00
    3   15   22     21.41      0.00
    3   17   22      8.04      0.00
    3   19   22     -3.01      0.00
    3   21   22     -6.24      0.00
    0    4   22     -4.03      0.00
    4    4   22    -13.03      0.00
    4    6   22     34.24      0.00
    4    8   22    -10.38      0.00
    4   10   22    -24.05      0.00
    4   12   22     -2.43      0.00
    4   14   22      4.63      0.00
    4   16   22     -3.44      0.00
    4   18   22     -6.64      0.00
    4   20   22      0.46      0.00
    5    5   22      3.30      0.00
    5    7   22      5.13      0.00
    5    9   22     -2.63      0.00
    5   11   22      0.42      0.00
    5   13   22    -12.20      0.00
    5   15   22     12.15      0.00
    5   17   22      5.36      0.00
    5   19   22     -0.07      0.00
    5   21   22      7.05      0.00
    0    6   22      0.99      0.00
    6    6   22     -2.63      0.00
    6    8   22     -3.28      0.00
    6   10   22      4.20      0.00
    6   12   22     12.83      0.00
    6   14   22     -9.87      0.00
    6   16   22     -5.04      0.00
    6   18   22     -6.56      0.00
    6   20   22      6.36      0.00
    7    7   22    -14.35      0.00
    7    9   22      0.57      0.00
    7   11   22      7.98      0.00
    7   13   22    -18.88      0.00
    7   15   22     14.11      0.00
    7   17   22     -3.70      0.00
    7   19   22     -5.23      0.00
    7   21   22     -3.38      0.00
    0    8   22     16.10      0.00
    8    8   22      0.54      0.00
    8   10   22    -21.82      0.00
    8   12   22      2.40      0.00
    8   14   22     -5.62      0.00
    8   16   22      0.40      0.00
    8   18   22      1.90      0.00
    8   20   22     35.50      0.00
    9    9   22      2.02      0.00
    9   11   22      4.72      0.00
    9   13   22     -0.27      0.00
    9   15   22     -2.69      0.00
    9   17   22      0.00      0.00
    9   19   22      2.56      0.00
    9   21   22     -0.76      0.00
    0   10   22    -10.59      0.00
   10   10   22    -12.73      0.00
   10   12   22     -0.39      0.00
   10   14   22     -6.07      0.00
   10   16   22     -7.30      0.00
   10   18   22     -1.55      0.00
   10   20   22     -6.57      0.00
   11   11   22     -5.72      0.00
   11   13   22      5.46      0.00
   11   15   22     -2.14      0.00
   11   17   22      2.98      0.00
   11   19   22     -4.46      0.00
   11   21   22     -2.22      0.00
    0   12   22      6.58      0.00
   12   12   22     -6.00      0.00
   12   14   22     -1.80      0.00
   12   16   22      2.91      0.00
   12   18   22     -2.96      0.00
   12   20   22      1.31      0.00
   13   13   22     -0.96      0.00
   13   15   22      8.96      0.00
   13   17   22     -7.78      0.00
   13   19   22      1.60      0.00
   13   21   22     -0.57      0.00
    0   14   22     -1.49      0.00
   14   14   22     11.73      0.00
   14   16   22      2.74      0.00
   14   18   22     -5.37      0.00
   14   20   22      5.26      0.00
   15   15   22      6.86      0.00
   15   17   22     -0.39      0.00
   15   19   22     -0.08      0.00
   15   21   22     -1.42      0.00
    0   16   22      3.84      0.00
   16   16   22     -1.54      0.00
   16   18   22    -17.64      0.00
   16   20   22      8.70      0.00
   17   17   22      7.60      0.00
   17   19   22     -7.35      0.00
   17   21   22      7.86      0.00
    0   18   22     22.63      0.00
   18   18   22    -12.98      0.00
   18   20   22      2.78      0.00
   19   19   22     -6.14      0.00
   19   21   22      3.86      0.00
    0   20   22     13.30      0.00
   20   20   22     11.80      0.00
   21   21   22      1.07      0.00
    0   22   22     -1.02      0.00
    2   22   22     10.73      0.00
    4   22   22     -6.88      0.00
    6   22   22     -3.83      0.00
    8   22   22     -0.69      0.00
   10   22   22    -11.36      0.00
   12   22   22     32.19      0.00
   14   22   22     14.35      0.00
   16   22   22      5.35      0.00
   18   22   22     -6.06      0.00
   20   22   22      4.35      0.00
   22   22   22      2.36      0.00
    0    1   23     -0.53      0.00
    1    2   23     -2.08      0.00
    1    4   23     10.99      0.00
    1    6   23    -11.68      0.00
    1    8   23     -0.42      0.00
    1   10   23     -0.94      0.00
    1   12   23      4.67      0.00
    1   14   23     11.49      0.00
    1   16   23     -1.77      0.00
    1   18   23      0.97      0.00
    1   20   23     -3.33      0.00
    1   22   23      7.38      0.00
    2    3   23     -9.43      0.00
    2    5   23      1.98      0.00
    2    7   23      5.82      0.00
    2    9   23    -11.44      0.00
    2   11   23      3.97      0.00
    2   13   23      6.11      0.00
    2   15   23     -1.92      0.00
    2   17   23     -6.74      0.00
    2   19   23     -1.33      0.00
    2   21   23    -11.56      0.00
    0    3   23     -2.36      0.00
    3    4   23    -15.42      0.00
    3    6   23     -3.52      0.00
    3    8   23     -8.30      0.00
    3   10   23     15.34      0.00
    3   12   23    -10.15      0.00
    3   14   23    -11.07      0.00
    3   16   23     -4.48      0.00
    3   18   23     -0.45      0.00
    3   20   23      2.94      0.00
    3   22   23      4.93      0.00
    4    5   23      5.95      0.00
    4    7   23      3.88      0.00
    4    9   23      4.19      0.00
    4   11   23      7.33      0.00
    4   13   23     -4.40      0.00
    4   15   23     -0.13      0.00
    4   17   23      1.52      0.00
    4   19   23     -3.70      0.00
    4   21   23      2.77      0.00
    0    5   23    -20.83      0.00
    5    6   23     -1.69      0.00
    5    8   23      6.30      0.00
    5   10   23     -0.49      0.00
    5   12   23     -6.05      0.00
    5   14   23     -6.17      0.00
    5   16   23     -0.78      0.00
    5   18   23      3.41      0.00
    5   20   23     -7.97      0.00
    5   22   23     -5.90      0.00
    6    7   23    -18.10      0.00
    6    9   23      8.49      0.00
    6   11   23      1.11      0.00
    6   13   23     -5.86      0.00
    6   15   23     -2.89      0.00
    6   17   23     -8.86      0.00
    6   19   23     -2.76      0.00
    6   21   23     -6.55      0.00
    0    7   23     -0.83      0.00
    7    8   23     11.16      0.00
    7   10   23     -3.06      0.00
    7   12   23      6.86      0.00
    7   14   23     -5.96      0.00
    7   16   23     -0.98      0.00
    7   18   23      5.89      0.00
    7   20   23      4.82      0.00
    7   22   23      1.82      0.00
    8    9   23      3.09      0.00
    8   11   23     -4.76      0.00
    8   13   23      5.52      0.00
    8   15   23      2.27      0.00
    8   17   23      2.32      0.00
    8   19   23      2.25      0.00
    8   21   23     -0.29      0.00
    0    9   23      5.26      0.00
    9   10   23      2.13      0.00
    9   12   23     -2.08      0.00
    9   14   23     -5.63      0.00
    9   16   23     -0.13      0.00
    9   18   23      4.48      0.00
    9   20   23      1.62      0.00
    9   22   23    -18.01      0.00
   10   11   23      3.45      0.00
   10   13   23     -4.99      0.00
   10   15   23     -0.39      0.00
   10   17   23    -10.06      0.00
   10   19   23    -12.68      0.00
   10   21   23     -9.00      0.00
    0   11   23      2.32      0.00
   11   12   23     11.51      0.00
   11   14   23     -4.56      0.00
   11   16   23      0.30      0.00
   11   18   23     -0.92      0.00
   11   20   23    -10.55      0.00
   11   22   23     -2.50      0.00
   12   13   23     -6.14      0.00
   12   15   23     -8.22      0.00
   12   17   23      6.71      0.00
   12   19   23     12.27      0.00
   12   21   23     -2.55      0.00
    0   13   23     -6.15      0.00
   13   14   23     -2.63      0.00
   13   16   23      1.38      0.00
   13   18   23      4.73      0.00
   13   20   23     -9.93      0.00
   13   22   23      3.97      0.00
   14   15   23     -6.49      0.00
   14   17   23     -1.77      0.00
   14   19   23      8.64      0.00
   14   21   23    -15.09      0.00
    0   15   23      7.02      0.00
   15   16   23     -5.56      0.00
   15   18   23     -0.72      0.00
   15   20   23      0.46      0.00
   15   22   23     -7.26      0.00
   16   17   23     -7.00      0.00
   16   19   23     -1.21      0.00
   16   21   23      0.03      0.00
    0   17   23     10.90      0.00
   17   18   23      5.37      0.00
   17   20   23     -4.49      0.00
   17   22   23     -2.21      0.00
   18   19   23     -1.68      0.00
   18   21   23     -9.73      0.00
    0   19   23      4.95      0.00
   19   20   23      4.31      0.00
   19   22   23    -11.62      0.00
   20   21   23     10.55      0.00
    0   21   23     18.77      0.00
   21   22   23     -6.12      0.00
    0   23   23      9.65      0.00
    2   23   23     -5.08      0.00
    4   23   23      7.30      0.00
    6   23   23     -6.65      0.00
    8   23   23      3.85      0.00
   10   23   23     -1.27      0.00
   12   23   23      5.42      0.00
   14   23   23     -4.33      0.00
   16   23   23      1.44      0.00
   18   23   23     -6.98      0.00
   20   23   23      3.30      0.00
   22   23   23      5.25      0.00
    0    0   24      7.21      0.00
    1    1   24     -7.28      0.00
    1    3   24     -6.51      0.00
    1    5   24     10.08      0.00
    1    7   24     -1.54      0.00
    1    9   24      0.45      0.00
    1   11   24     -3.36      0.00
    1   13   24     -1.99      0.00
    1   15   24     -8.35      0.00
    1   17   24     -4.23      0.00
    1   19   24      0.20      0.00
    1   21   24      2.03      0.00
    1   23   24     -5.86      0.00
    0    2   24     23.22      0.00
    2    2   24     -6.07      0.00
    2    4   24      4.25      0.00
    2    6   24    -16.59      0.00
    2    8   24      5.15      0.00
    2   10   24      3.26      0.00
    2   12   24      4.21      0.00
    2   14   24     -2.87      0.00
    2   16   24      0.69      0.00
    2   18   24     -6.00      0.00
    2   20   24    -12.14      0.00
    2   22   24     -2.59      0.00
    3    3   24     -3.13      0.00
    3    5   24     -2.41      0.00
    3    7   24     -7.78      0.00
    3    9   24     -1.52      0.00
    3   11   24     -2.10      0.00
    3   13   24     -3.04      0.00
    3   15   24     -4.86      0.00
    3   17   24      0.07      0.00
    3   19   24      1.72      0.00
    3   21   24      6.27      0.00
    3   23   24      3.38      0.00
    0    4   24     -1.20      0.00
    4    4   24     25.00      0.00
    4    6   24      4.28      0.00
    4    8   24     12.89      0.00
    4   10   24     15.19      0.00
    4   12   24      1.46      0.00
    4   14   24     -5.60      0.00
    4   16   24      6.06      0.00
    4   18   24     -9.43      0.00
    4   20   24      5.56      0.00
    4   22   24     10.39      0.00
    5    5   24      1.25      0.00
    5    7   24      9.65      0.00
    5    9   24      3.47      0.00
    5   11   24      5.64      0.00
    5   13   24      8.15      0.00
    5   15   24     -1.24      0.00
    5   17   24      0.08      0.00
    5   19   24     -1.63      0.00
    5   21   24      1.26      0.00
    5   23   24     -1.30      0.00
    0    6   24     29.98      0.00
    6    6   24     -0.47      0.00
    6    8   24      4.47      0.00
    6   10   24      0.17      0.00
    6   12   24    -14.23      0.00
    6   14   24      2.39      0.00
    6   16   24      2.15      0.00
    6   18   24     -2.59      0.00
    6   20   24     -7.21      0.00
    6   22   24      3.05      0.00
    7    7   24    -15.92      0.00
    7    9   24      1.92      0.00
    7   11   24     -1.13      0.00
    7   13   24     11.82      0.00
    7   15   24     -7.27      0.00
    7   17   24     -0.28      0.00
    7   19   24      0.90      0.00
    7   21   24      3.80      0.00
    7   23   24      9.56      0.00
    0    8   24     11.55      0.00
    8    8   24     -4.66      0.00
    8   10   24     11.21      0.00
    8   12   24      9.37      0.00
    8   14   24      0.96      0.00
    8   16   24    -12.68      0.00
    8   18   24      2.67      0.00
    8   20   24     -4.57      0.00
    8   22   24      6.39      0.00
    9    9   24     -5.33      0.00
    9   11   24     -1.82      0.00
    9   13   24    -11.70      0.00
    9   15   24      6.73      0.00
    9   17   24     -8.12      0.00
    9   19   24     -3.59      0.00
    9   21   24      4.02      0.00
    9   23   24      7.77      0.00
    0   10   24      4.09      0.00
   10   10   24      4.41      0.00
   10   12   24     -0.29      0.00
   10   14   24      1.95      0.00
   10   16   24      4.29      0.00
   10   18   24     -1.79      0.00
   10   20   24      8.61      0.00
   10   22   24     -5.63      0.00
   11   11   24      8.75      0.00
   11   13   24     -3.16      0.00
   11   15   24     -7.82      0.00
   11   17   24      6.39      0.00
   11   19   24      7.88      0.00
   11   21   24      7.74      0.00
   11   23   24     -0.41      0.00
    0   12   24     -7.78      0.00
   12   12   24     11.85      0.00
   12   14   24      2.77      0.00
   12   16   24    -13.03      0.00
   12   18   24      2.33      0.00
   12   20   24     11.71      0.00
   12   22   24    -10.46      0.00
   13   13   24     -1.55      0.00
   13   15   24      3.81      0.00
   13   17   24     -9.09      0.00
   13   19   24      5.36      0.00
   13   21   24     -3.76      0.00
   13   23   24     -0.21      0.00
    0   14   24    -18.34      0.00
   14   14   24     -8.59      0.00
   14   16   24     -0.97      0.00
   14   18   24     -1.34      0.00
   14   20   24      0.64      0.00
   14   22   24     -1.41      0.00
   15   15   24     -3.30      0.00
   15   17   24      4.94      0.00
   15   19   24     -9.93      0.00
   15   21   24      0.28      0.00
   15   23   24      2.38      0.00
    0   16   24      0.40      0.00
   16   16   24      6.72      0.00
   16   18   24      2.26      0.00
   16   20   24     -4.58      0.00
   16   22   24      0.30      0.00
   17   17   24     -9.16      0.00
   17   19   24     -5.05      0.00
   17   21   24     -6.18      0.00
   17   23   24      8.29      0.00
    0   18   24      1.81      0.00
   18   18   24      1.72      0.00
   18   20   24    -11.80      0.00
   18   22   24      9.71      0.00
   19   19   24      2.50      0.00
   19   21   24      4.51      0.00
   19   23   24      6.64      0.00
    0   20   24      4.48      0.00
   20   20   24      8.70      0.00
   20   22   24     10.78      0.00
   21   21   24     -1.37      0.00
   21   23   24     -5.97      0.00
    0   22   24      7.95      0.00
   22   22   24      3.10      0.00
   23   23   24     -3.95      0.00
    0   24   24     18.99      0.00
    2   24   24    -24.87      0.00
    4   24   24      0.93      0.00
    6   24   24    -14.13      0.00
    8   24   24      0.21      0.00
   10   24   24    -31.81      0.00
   12   24   24     -0.26      0.00
   14   24   24     -3.89      0.00
   16   24   24    -21.75      0.00
   18   24   24     -1.16      0.00
   20   24   24    -28.72      0.00
   22   24   24      5.15      0.00
   24   24   24     14.85      0.00
    0    1   25      7.80      0.00
    1    2   25    -10.40      0.00
    1    4   25     -0.71      0.00
    1    6   25     15.50      0.00
    1    8   25     -4.22      0.00
    1   10   25      8.20      0.00
    1   12   25    -25.83      0.00
    1   14   25     -6.38      0.00
    1   16   25     -1.10      0.00
    1   18   25     -5.96      0.00
    1   20   25     -8.43      0.00
    1   22   25      9.42      0.00
    1   24   25     -2.63      0.00
    2    3   25      2.11      0.00
    2    5   25      8.18      0.00
    2    7   25      6.59      0.00
    2    9   25     -1.33      0.00
    2   11   25     -2.07      0.00
    2   13   25     -6.82      0.00
    2   15   25      9.60      0.00
    2   17   25      0.93      0.00
    2   19   25      7.36      0.00
    2   21   25    -11.53      0.00
    2   23   25    -15.71      0.00
    0    3   25     -4.58      0.00
    3    4   25      8.09      0.00
    3    6   25    -13.96      0.00
    3    8   25     -0.31      0.00
    3   10   25      9.55      0.00
    3   12   25      2.87      0.00
    3   14   25     -2.56      0.00
    3   16   25     -5.81      0.00
    3   18   25      3.37      0.00
    3   20   25     -2.85      0.00
    3   22   25      2.68      0.00
    3   24   25      6.82      0.00
    4    5   25     12.86      0.00
    4    7   25     -2.19      0.00
    4    9   25      5.83      0.00
    4   11   25      6.11      0.00
    4   13   25      1.56      0.00
    4   15   25     -6.50      0.00
    4   17   25     -2.13      0.00
    4   19   25    -11.34      0.00
    4   21   25     11.62      0.00
    4   23   25     -1.76      0.00
    0    5   25    -10.69      0.00
    5    6   25     -3.95      0.00
    5    8   25      5.32      0.00
    5   10   25     -2.96      0.00
    5   12   25      2.57      0.00
    5   14   25     -2.15      0.00
    5   16   25     -3.01      0.00
    5   18   25      5.09      0.00
    5   20   25     -6.59      0.00
    5   22   25     -0.48      0.00
    5   24   25      7.96      0.00
    6    7   25     -0.34      0.00
    6    9   25     -6.91      0.00
    6   11   25      1.40      0.00
    6   13   25     -2.15      0.00
    6   15   25     -2.82      0.00
    6   17   25     -0.57      0.00
    6   19   25      5.28      0.00
    6   21   25      1.84      0.00
    6   23   25     -3.49      0.00
    0    7   25     -1.78      0.00
    7    8   25    -12.57      0.00
    7   10   25     -3.00      0.00
    7   12   25      6.67      0.00
    7   14   25      5.24      0.00
    7   16   25      0.84      0.00
    7   18   25      4.14      0.00
    7   20   25     -5.57      0.00
    7   22   25      2.87      0.00
    7   24   25      6.29      0.00
    8    9   25     -4.15      0.00
    8   11   25     -3.01      0.00
    8   13   25     -8.06      0.00
    8   15   25     -3.97      0.00
    8   17   25     12.23      0.00
    8   19   25      2.41      0.00
    8   21   25     -9.76      0.00
    8   23   25      2.63      0.00
    0    9   25      3.67      0.00
    9   10   25      2.01      0.00
    9   12   25     -6.30      0.00
    9   14   25      2.48      0.00
    9   16   25      5.19      0.00
    9   18   25     -0.46      0.00
    9   20   25      6.55      0.00
    9   22   25    -12.50      0.00
    9   24   25     -4.74      0.00
   10   11   25      2.96      0.00
   10   13   25     -7.20      0.00
   10   15   25     11.80      0.00
   10   17   25    -13.34      0.00
   10   19   25     -5.22      0.00
   10   21   25      4.55      0.00
   10   23   25      3.11      0.00
    0   11   25      0.87      0.00
   11   12   25    -13.42      0.00
   11   14   25    -10.68      0.00
   11   16   25     -5.82      0.00
   11   18   25      2.66      0.00
   11   20   25      2.23      0.00
   11   22   25     -4.07      0.00
   11   24   25     -2.03      0.00
   12   13   25     -7.62      0.00
   12   15   25     -9.54      0.00
   12   17   25      4.55      0.00
   12   19   25     -3.83      0.00
   12   21   25      2.60      0.00
   12   23   25    -15.56      0.00
    0   13   25      6.50      0.00
   13   14   25     -5.94      0.00
   13   16   25     -3.37      0.00
   13   18   25      1.36      0.00
   13   20   25      0.79      0.00
   13   22   25     -1.83      0.00
   13   24   25     -3.37      0.00
   14   15   25     16.48      0.00
   14   17   25      0.98      0.00
   14   19   25     -8.33      0.00
   14   21   25      8.99      0.00
   14   23   25     -1.38      0.00
    0   15   25     -2.23      0.00
   15   16   25     -1.27      0.00
   15   18   25     -2.83      0.00
   15   20   25     -3.35      0.00
   15   22   25     -1.93      0.00
   15   24   25      2.52      0.00
   16   17   25      5.40      0.00
   16   19   25     -2.39      0.00
   16   21   25     -3.98      0.00
   16   23   25     -6.65      0.00
    0   17   25     12.06      0.00
   17   18   25     -4.98      0.00
   17   20   25     -7.36      0.00
   17   22   25      8.88      0.00
   17   24   25     -1.31      0.00
   18   19   25      3.48      0.00
   18   21   25      6.58      0.00
   18   23   25      1.06      0.00
    0   19   25     -7.65      0.00
   19   20   25    -15.11      0.00
   19   22   25      1.42      0.00
   19   24   25      0.41      0.00
   20   21   25     -1.90      0.00
   20   23   25      4.29      0.00
    0   21   25     -2.73      0.00
   21   22   25      6.64      0.00
   21   24   25      3.71      0.00
   22   23   25     -8.51      0.00
    0   23   25     12.87      0.00
   23   24   25     -2.29      0.00
    0   25   25     33.69      0.00
    2   25   25     -4.29      0.00
    4   25   25      0.88      0.00
    6   25   25     -7.79      0.00
    8   25   25      8.35      0.00
   10   25   25     -6.47      0.00
   12   25   25     12.90      0.00
   14   25   25      6.14      0.00
   16   25   25      1.93      0.00
   18   25   25     -5.22      0.00
   20   25   25      4.23      0.00
   22   25   25      4.18      0.00
   24   25   25      8.47      0.00
    0    0   26     11.91      0.00
    1    1   26      3.93      0.00
    1    3   26     -4.24      0.00
    1    5   26     -0.97      0.00
    1    7   26     -1.53      0.00
    1    9   26     -3.83      0.00
    1   11   26     -7.30      0.00
    1   13   26     -6.75      0.00
    1   15   26      5.90      0.00
    1   17   26      2.55      0.00
    1   19   26     -8.23      0.00
    1   21   26      8.52      0.00
    1   23   26      9.48      0.00
    1   25   26    -12.09      0.00
    0    2   26      5.84      0.00
    2    2   26     -2.63      0.00
    2    4   26     23.53      0.00
    2    6   26    -20.81      0.00
    2    8   26      7.89      0.00
    2   10   26     -5.71      0.00
    2   12   26     16.10      0.00
    2   14   26     -7.50      0.00
    2   16   26     -4.63      0.00
    2   18   26     13.10      0.00
    2   20   26     -1.90      0.00
    2   22   26     -7.21      0.00
    2   24   26     -8.08      0.00
    3    3   26      3.14      0.00
    3    5   26      3.23      0.00
    3    7   26      1.53      0.00
    3    9   26      8.87      0.00
    3   11   26      2.98      0.00
    3   13   26     -7.47      0.00
    3   15   26     -6.63      0.00
    3   17   26      4.73      0.00
    3   19   26     -5.40      0.00
    3   21   26     -0.45      0.00
    3   23   26      3.18      0.00
    3   25   26     -1.07      0.00
    0    4   26      8.63      0.00
    4    4   26     -2.62      0.00
    4    6   26     -6.13      0.00
    4    8   26      4.48      0.00
    4   10   26      0.58      0.00
    4   12   26     -1.35      0.00
    4   14   26      2.40      0.00
    4   16   26      5.22      0.00
    4   18   26      6.34      0.00
    4   20   26    -11.93      0.00
    4   22   26      3.34      0.00
    4   24   26      3.97      0.00
    5    5   26     13.73      0.00
    5    7   26      3.78      0.00
    5    9   26     -0.18      0.00
    5   11   26     -0.12      0.00
    5   13   26     -2.58      0.00
    5   15   26     -3.73      0.00
    5   17   26     -4.64      0.00
    5   19   26     -1.06      0.00
    5   21   26      0.03      0.00
    5   23   26     -5.15      0.00
    5   25   26      6.22      0.00
    0    6   26     -3.70      0.00
    6    6   26     -6.94      0.00
    6    8   26      1.06      0.00
    6   10   26      6.58      0.00
    6   12   26      1.51      0.00
    6   14   26      2.12      0.00
    6   16   26      2.70      0.00
    6   18   26     -4.82      0.00
    6   20   26      3.00      0.00
    6   22   26     -3.21      0.00
    6   24   26     -2.39      0.00
    7    7   26      1.21      0.00
    7    9   26     -4.30      0.00
    7   11   26     -2.43      0.00
    7   13   26    -15.42      0.00
    7   15   26      5.97      0.00
    7   17   26     -3.47      0.00
    7   19   26     -1.71      0.00
    7   21   26      4.82      0.00
    7   23   26      0.10      0.00
    7   25   26     -2.75      0.00
    0    8   26     -5.75      0.00
    8    8   26     23.67      0.00
    8   10   26      7.54      0.00
    8   12   26     -1.43      0.00
    8   14   26     13.27      0.00
    8   16   26      6.81      0.00
    8   18   26      1.01      0.00
    8   20   26      9.59      0.00
    8   22   26     -7.56      0.00
    8   24   26      2.04      0.00
    9    9   26     -0.83      0.00
    9   11   26     -1.36      0.00
    9   13   26    -10.95      0.00
    9   15   26      1.80      0.00
    9   17   26      1.64      0.00
    9   19   26     -3.11      0.00
    9   21   26     -2.57      0.00
    9   23   26      5.18      0.00
    9   25   26     -4.86      0.00
    0   10   26     -2.66      0.00
   10   10   26     -0.32      0.00
   10   12   26      8.01      0.00
   10   14   26     -3.54      0.00
   10   16   26      0.39      0.00
   10   18   26      8.67      0.00
   10   20   26      3.39      0.00
   10   22   26     -5.94      0.00
   10   24   26    -10.70      0.00
   11   11   26     12.67      0.00
   11   13   26     -0.82      0.00
   11   15   26    -13.61      0.00
   11   17   26      2.77      0.00
   11   19   26      3.52      0.00
   11   21   26      2.11      0.00
   11   23   26      2.45      0.00
   11   25   26      3.24      0.00
    0   12   26     10.91      0.00
   12   12   26      5.05      0.00
   12   14   26      4.57      0.00
   12   16   26    -10.55      0.00
   12   18   26     13.10      0.00
   12   20   26     -5.63      0.00
   12   22   26      9.64      0.00
   12   24   26     -1.14      0.00
   13   13   26      4.51      0.00
   13   15   26      1.21      0.00
   13   17   26      8.19      0.00
   13   19   26      7.09      0.00
   13   21   26     -6.69      0.00
   13   23   26      0.64      0.00
   13   25   26     -5.81      0.00
    0   14   26     14.70      0.00
   14   14   26     18.47      0.00
   14   16   26     -3.63      0.00
   14   18   26      4.07      0.00
   14   20   26     -4.02      0.00
   14   22   26     17.48      0.00
   14   24   26    -11.04      0.00
   15   15   26    -10.30      0.00
   15   17   26      2.32      0.00
   15   19   26     -1.22      0.00
   15   21   26      4.59      0.00
   15   23   26      9.84      0.00
   15   25   26      2.82      0.00
    0   16   26    -13.55      0.00
   16   16   26      4.70      0.00
   16   18   26     -2.91      0.00
   16   20   26     -0.08      0.00
   16   22   26      1.08      0.00
   16   24   26      1.44      0.00
   17   17   26      4.32      0.00
   17   19   26     -6.04      0.00
   17   21   26     -1.69      0.00
   17   23   26      3.97      0.00
   17   25   26      0.15      0.00
    0   18   26      4.94      0.00
   18   18   26    -15.04      0.00
   18   20   26      0.80      0.00
   18   22   26     -5.52      0.00
   18   24   26      4.45      0.00
   19   19   26     -6.81      0.00
   19   21   26      2.70      0.00
   19   23   26     -0.19      0.00
   19   25   26      2.16      0.00
    0   20   26     -6.32      0.00
   20   20   26    -16.54      0.00
   20   22   26     -6.84      0.00
   20   24   26    -12.88      0.00
   21   21   26      5.30      0.00
   21   23   26     -0.60      0.00
   21   25   26      3.54      0.00
    0   22   26     13.38      0.00
   22   22   26     11.54      0.00
   22   24   26     -9.09      0.00
   23   23   26     -8.20      0.00
   23   25   26     -4.08      0.00
    0   24   26     -0.92      0.00
   24   24   26      2.81      0.00
    0   26   26     -2.04      0.00
    2   26   26     12.38      0.00
    4   26   26    -11.75      0.00
    6   26   26     -0.34      0.00
    8   26   26      4.05      0.00
   10   26   26     -9.52      0.00
   12   26   26    -17.40      0.00
   14   26   26    -18.21      0.00
   16   26   26     -0.65      0.00
   18   26   26     -4.82      0.00
   20   26   26     -5.13      0.00
   22   26   26    -25.84      0.00
    0    1   27     -3.75      0.00
    1    2   27     -0.48      0.00
    1    4   27      8.40      0.00
    1    6   27    -11.20      0.00
    1    8   27      5.67      0.00
    1   10   27     -9.44      0.00
    1   12   27      2.42      0.00
    1   14   27     -1.87      0.00
    1   16   27     -1.41      0.00
    1   18   27     -1.81      0.00
    1   20   27     -1.98      0.00
    1   22   27     -3.11      0.00
    1   24   27      7.99      0.00
    1   26   27      1.26      0.00
    2    3   27     -8.39      0.00
    2    5   27     -6.70      0.00
    2    7   27     -0.43      0.00
    2    9   27      2.40      0.00
    2   11   27      1.35      0.00
    2   13   27     -4.54      0.00
    2   15   27      2.22      0.00
    2   17   27      3.33      0.00
    2   19   27      0.21      0.00
    2   21   27     -0.03      0.00
    2   23   27     -5.70      0.00
    2   25   27     -4.89      0.00
    0    3   27      6.33      0.00
    3    4   27      0.25      0.00
    3    6   27      3.20      0.00
    3    8   27      5.89      0.00
    3   10   27     -0.05      0.00
    3   12   27     -3.95      0.00
    3   14   27     -8.70      0.00
    3   16   27     -6.02      0.00
    3   18   27     -6.45      0.00
    3   20   27     -1.05      0.00
    3   22   27     -4.57      0.00
    3   24   27      4.02      0.00
    3   26   27      1.08      0.00
    4    5   27      7.41      0.00
    4    7   27      7.92      0.00
    4    9   27     -3.22      0.00
    4   11   27     -4.59      0.00
    4   13   27      1.59      0.00
    4   15   27     -0.02      0.00
    4   17   27      7.04      0.00
    4   19   27     -2.49      0.00
    4   21   27      0.20      0.00
    4   23   27      5.19      0.00
    4   25   27     -8.34      0.00
    0    5   27      7.13      0.00
    5    6   27     -7.78      0.00
    5    8   27     -4.70      0.00
    5   10   27      2.10      0.00
    5   12   27      0.86      0.00
    5   14   27     -0.48      0.00
    5   16   27      3.33      0.00
    5   18   27     -5.72      0.00
    5   20   27     -3.19      0.00
    5   22   27      7.14      0.00
    5   24   27      1.16      0.00
    5   26   27     -0.85      0.00
    6    7   27     -9.26      0.00
    6    9   27     -7.07      0.00
    6   11   27      6.71      0.00
    6   13   27      8.73      0.00
    6   15   27      0.34      0.00
    6   17   27     11.15      0.00
    6   19   27      1.08      0.00
    6   21   27     -7.24      0.00
    6   23   27     -9.09      0.00
    6   25   27    -10.78      0.00
    0    7   27     -6.57      0.00
    7    8   27      1.55      0.00
    7   10   27      8.35      0.00
    7   12   27    -10.41      0.00
    7   14   27     -5.96      0.00
    7   16   27      7.71      0.00
    7   18   27     -2.81      0.00
    7   20   27     -7.53      0.00
    7   22   27      6.95      0.00
    7   24   27      0.34      0.00
    7   26   27      3.02      0.00
    8    9   27      1.05      0.00
    8   11   27     -8.39      0.00
    8   13   27     -5.96      0.00
    8   15   27      0.06      0.00
    8   17   27    -14.06      0.00
    8   19   27     -1.40      0.00
    8   21   27      9.10      0.00
    8   23   27    -11.48      0.00
    8   25   27     -2.79      0.00
    0    9   27     -4.13      0.00
    9   10   27      0.27      0.00
    9   12   27      0.01      0.00
    9   14   27     -0.37      0.00
    9   16   27     -1.14      0.00
    9   18   27     -5.53      0.00
    9   20   27     -4.29      0.00
    9   22   27      2.89      0.00
    9   24   27     -4.98      0.00
    9   26   27     -4.45      0.00
   10   11   27      4.10      0.00
   10   13   27      5.11      0.00
   10   15   27     -5.98      0.00
   10   17   27      0.50      0.00
   10   19   27     -1.87      0.00
   10   21   27      3.24      0.00
   10   23   27      0.98      0.00
   10   25   27      1.53      0.00
    0   11   27     -4.49      0.00
   11   12   27      1.84      0.00
   11   14   27      0.22      0.00
   11   16   27      0.41      0.00
   11   18   27      2.91      0.00
   11   20   27      1.20      0.00
   11   22   27     12.27      0.00
   11   24   27      2.45      0.00
   11   26   27      8.90      0.00
   12   13   27      1.68      0.00
   12   15   27      2.47      0.00
   12   17   27      5.10      0.00
   12   19   27      0.55      0.00
   12   21   27      4.02      0.00
   12   23   27      1.63      0.00
   12   25   27     12.62      0.00
    0   13   27      9.19      0.00
   13   14   27     -2.52      0.00
   13   16   27      2.39      0.00
   13   18   27      6.07      0.00
   13   20   27     -5.61      0.00
   13   22   27     -0.08      0.00
   13   24   27     -2.48      0.00
   13   26   27     -9.87      0.00
   14   15   27      6.19      0.00
   14   17   27     -6.14      0.00
   14   19   27     -4.01      0.00
   14   21   27     -4.53      0.00
   14   23   27     -0.24      0.00
   14   25   27     -0.15      0.00
    0   15   27      1.50      0.00
   15   16   27    -10.73      0.00
   15   18   27      3.88      0.00
   15   20   27      3.11      0.00
   15   22   27      6.26      0.00
   15   24   27     -7.43      0.00
   15   26   27      3.28      0.00
   16   17   27      8.61      0.00
   16   19   27    -13.03      0.00
   16   21   27      0.95      0.00
   16   23   27     -0.03      0.00
   16   25   27     -4.19      0.00
    0   17   27     10.98      0.00
   17   18   27      1.57      0.00
   17   20   27     -6.90      0.00
   17   22   27     -2.79      0.00
   17   24   27      0.40      0.00
   17   26   27      1.09      0.00
   18   19   27      7.62      0.00
   18   21   27      1.23      0.00
   18   23   27     -1.02      0.00
   18   25   27      2.52      0.00
    0   19   27    -16.51      0.00
   19   20   27      6.07      0.00
   19   22   27     -0.81      0.00
   19   24   27      2.96      0.00
   19   26   27      1.75      0.00
   20   21   27    -11.25      0.00
   20   23   27      8.02      0.00
   20   25   27      2.85      0.00
    0   21   27     -6.16      0.00
   21   22   27      3.87      0.00
   21   24   27      1.45      0.00
   21   26   27      0.38      0.00
   22   23   27     -8.99      0.00
   22   25   27      9.35      0.00
    0   23   27     17.75      0.00
   23   24   27      0.15      0.00
    0   25   27     12.63      0.00
    0   27   27     -7.49      0.00
    2   27   27     18.38      0.00
    4   27   27      1.24      0.00
    6   27   27      8.80      0.00
    8   27   27      5.09      0.00
   10   27   27     10.10      0.00
   12   27   27     -8.68      0.00
   14   27   27    -15.88      0.00
   16   27   27     -6.06      0.00
   18   27   27      1.46      0.00
   20   27   27     -4.89      0.00
    0    0   28    -13.32      0.00
    1    1   28     20.73      0.00
    1    3   28     10.94      0.00
    1    5   28      1.78      0.00
    1    7   28     -2.28      0.00
    1    9   28      4.60      0.00
    1   11   28     -2.51      0.00
    1   13   28     -9.06      0.00
    1   15   28     -5.11      0.00
    1   17   28     -2.23      0.00
    1   19   28     -0.81      0.00
    1   21   28     -2.93      0.00
    1   23   28    -10.64      0.00
    1   25   28     -5.12      0.00
    1   27   28     -5.95      0.00
    0    2   28     -1.41      0.00
    2    2   28    -28.41      0.00
    2    4   28      1.61      0.00
    2    6   28     14.90      0.00
    2    8   28      1.70      0.00
    2   10   28      9.09      0.00
    2   12   28     -4.68      0.00
    2   14   28     -3.69      0.00
    2   16   28     -2.84      0.00
    2   18   28    -12.10      0.00
    2   20   28      7.08      0.00
    2   22   28     -2.22      0.00
    2   24   28     -3.76      0.00
    2   26   28     -5.09      0.00
    3    3   28      5.52      0.00
    3    5   28     -8.62      0.00
    3    7   28      2.38      0.00
    3    9   28     -1.49      0.00
    3   11   28      7.96      0.00
    3   13   28     -0.91      0.00
    3   15   28      6.61      0.00
    3   17   28      2.90      0.00
    3   19   28      2.65      0.00
    3   21   28     -5.11      0.00
    3   23   28      0.21      0.00
    3   25   28     -5.53      0.00
    3   27   28     15.54      0.00
    0    4   28      1.65      0.00
    4    4   28      9.04      0.00
    4    6   28      2.11      0.00
    4    8   28      5.66      0.00
    4   10   28     -6.09      0.00
    4   12   28     -5.61      0.00
    4   14   28      4.67      0.00
    4   16   28     -9.26      0.00
    4   18   28     -2.65      0.00
    4   20   28      9.76      0.00
    4   22   28     -6.22      0.00
    4   24   28      1.03      0.00
    4   26   28      0.22      0.00
    5    5   28    -14.12      0.00
    5    7   28     -1.25      0.00
    5    9   28      9.35      0.00
    5   11   28     -3.20      0.00
    5   13   28      4.43      0.00
    5   15   28     -0.92      0.00
    5   17   28      7.05      0.00
    5   19   28     -2.53      0.00
    5   21   28      2.21      0.00
    5   23   28     -6.98      0.00
    5   25   28     -8.22      0.00
    5   27   28      5.35      0.00
    0    6   28      1.06      0.00
    6    6   28     -8.32      0.00
    6    8   28      4.26      0.00
    6   10   28    -14.40      0.00
    6   12   28     -6.46      0.00
    6   14   28      7.15      0.00
    6   16   28     -5.37      0.00
    6   18   28     -5.00      0.00
    6   20   28     -5.97      0.00
    6   22   28     -4.41      0.00
    6   24   28     -0.82      0.00
    6   26   28     -3.57      0.00
    7    7   28      5.74      0.00
    7    9   28     -6.47      0.00
    7   11   28     13.15      0.00
    7   13   28      7.13      0.00
    7   15   28     -2.23      0.00
    7   17   28     -0.53      0.00
    7   19   28     -4.02      0.00
    7   21   28     -1.56      0.00
    7   23   28     10.09      0.00
    7   25   28     -1.55      0.00
    7   27   28      1.18      0.00
    0    8   28     -1.61      0.00
    8    8   28      3.37      0.00
    8   10   28     -6.41      0.00
    8   12   28      5.66      0.00
    8   14   28     11.36      0.00
    8   16   28     -1.97      0.00
    8   18   28      3.13      0.00
    8   20   28     -1.04      0.00
    8   22   28      2.42      0.00
    8   24   28      0.40      0.00
    8   26   28      0.30      0.00
    9    9   28      9.71      0.00
    9   11   28     -2.39      0.00
    9   13   28      6.57      0.00
    9   15   28     -8.43      0.00
    9   17   28     -1.25      0.00
    9   19   28    -11.03      0.00
    9   21   28      1.00      0.00
    9   23   28     -5.79      0.00
    9   25   28      5.14      0.00
    9   27   28     -8.72      0.00
    0   10   28     -3.92      0.00
   10   10   28     15.25      0.00
   10   12   28     -3.03      0.00
   10   14   28      2.05      0.00
   10   16   28     -5.92      0.00
   10   18   28     11.00      0.00
   10   20   28      2.81      0.00
   10   22   28     -4.34      0.00
   10   24   28     -2.47      0.00
   10   26   28      5.28      0.00
   11   11   28      5.00      0.00
   11   13   28     -7.42      0.00
   11   15   28      0.91      0.00
   11   17   28     -5.95      0.00
   11   19   28     -9.49      0.00
   11   21   28     -6.53      0.00
   11   23   28     -5.09      0.00
   11   25   28     -8.42      0.00
   11   27   28      0.09      0.00
    0   12   28     -7.21      0.00
   12   12   28     -5.18      0.00
   12   14   28      6.08      0.00
   12   16   28     -0.71      0.00
   12   18   28     -1.04      0.00
   12   20   28     -5.39      0.00
   12   22   28      2.92      0.00
   12   24   28      0.42      0.00
   12   26   28     -1.92      0.00
   13   13   28      2.81      0.00
   13   15   28     -7.32      0.00
   13   17   28      6.07      0.00
   13   19   28     -1.93      0.00
   13   21   28     14.69      0.00
   13   23   28     -2.19      0.00
   13   25   28     -0.42      0.00
   13   27   28      0.26      0.00
    0   14   28     -5.99      0.00
   14   14   28     -4.79      0.00
   14   16   28     -5.00      0.00
   14   18   28     11.29      0.00
   14   20   28      1.31      0.00
   14   22   28     -0.37      0.00
   14   24   28     -4.26      0.00
   14   26   28     -0.80      0.00
   15   15   28     -8.13      0.00
   15   17   28     -0.12      0.00
   15   19   28      5.20      0.00
   15   21   28      1.22      0.00
   15   23   28     -3.39      0.00
   15   25   28      2.68      0.00
   15   27   28      0.45      0.00
    0   16   28      3.08      0.00
   16   16   28      1.50      0.00
   16   18   28     -3.82      0.00
   16   20   28     -3.12      0.00
   16   22   28      5.88      0.00
   16   24   28      1.94      0.00
   16   26   28     -1.19      0.00
   17   17   28     10.53      0.00
   17   19   28    -12.09      0.00
   17   21   28     -5.18      0.00
   17   23   28      0.23      0.00
   17   25   28     -0.37      0.00
   17   27   28    -11.28      0.00
    0   18   28     -3.52      0.00
   18   18   28     -2.63      0.00
   18   20   28      3.64      0.00
   18   22   28     -5.04      0.00
   18   24   28      2.64      0.00
   18   26   28      4.89      0.00
   19   19   28      7.37      0.00
   19   21   28     -4.16      0.00
   19   23   28     -4.91      0.00
   19   25   28      1.74      0.00
   19   27   28     -0.03      0.00
    0   20   28     -8.64      0.00
   20   20   28      9.77      0.00
   20   22   28    -12.15      0.00
   20   24   28     -0.86      0.00
   20   26   28    -10.56      0.00
   21   21   28     -1.33      0.00
   21   23   28      0.91      0.00
   21   25   28     -1.89      0.00
    0   22   28     16.13      0.00
   22   22   28      0.46      0.00
   22   24   28     -9.38      0.00
   23   23   28      1.24      0.00
    0   24   28      4.08      0.00
    0   26   28     22.53      0.00
    0   28   28     -7.70      0.00
    2   28   28      4.90      0.00
    4   28   28      6.96      0.00
    6   28   28    -15.02      0.00
    8   28   28      1.82      0.00
   10   28   28      4.19      0.00
   12   28   28     -0.52      0.00
   14   28   28     19.73      0.00
   16   28   28     -7.22      0.00
   18   28   28    -13.74      0.00
    0    1   29      8.23      0.00
    1    2   29    -11.65      0.00
    1    4   29      5.64      0.00
    1    6   29    -16.66      0.00
    1    8   29     -1.26      0.00
    1   10   29     -6.89      0.00
    1   12   29     11.89      0.00
    1   14   29     -2.58      0.00
    1   16   29     -1.49      0.00
    1   18   29     -0.46      0.00
    1   20   29     -6.79      0.00
    1   22   29     -2.71      0.00
    1   24   29      5.82      0.00
    1   26   29      5.31      0.00
    1   28   29     -3.92      0.00
    2    3   29     -7.13      0.00
    2    5   29     10.66      0.00
    2    7   29     -4.73      0.00
    2    9   29     -5.04      0.00
    2   11   29     -5.95      0.00
    2   13   29     -7.51      0.00
    2   15   29     -1.78      0.00
    2   17   29      2.56      0.00
    2   19   29      0.42      0.00
    2   21   29     -6.32      0.00
    2   23   29      0.34      0.00
    2   25   29     -7.34      0.00
    2   27   29     -4.66      0.00
    0    3   29     -0.57      0.00
    3    4   29     11.59      0.00
    3    6   29     -7.71      0.00
    3    8   29     -2.82      0.00
    3   10   29     -5.72      0.00
    3   12   29     -2.86      0.00
    3   14   29     -5.02      0.00
    3   16   29     -1.35      0.00
    3   18   29      3.75      0.00
    3   20   29      5.75      0.00
    3   22   29     -7.60      0.00
    3   24   29    -15.61      0.00
    3   26   29      1.56      0.00
    3   28   29      3.53      0.00
    4    5   29     12.78      0.00
    4    7   29      2.42      0.00
    4    9   29     -6.13      0.00
    4   11   29      7.53      0.00
    4   13   29      4.72      0.00
    4   15   29      7.31      0.00
    4   17   29     -0.86      0.00
    4   19   29     -0.88      0.00
    4   21   29     -9.44      0.00
    4   23   29      0.43      0.00
    4   25   29      0.73      0.00
    4   27   29      6.19      0.00
    0    5   29      5.63      0.00
    5    6   29    -15.54      0.00
    5    8   29      4.14      0.00
    5   10   29     -1.43      0.00
    5   12   29      5.15      0.00
    5   14   29     -7.97      0.00
    5   16   29     -6.23      0.00
    5   18   29      4.87      0.00
    5   20   29     -2.66      0.00
    5   22   29      0.62      0.00
    5   24   29      3.82      0.00
    5   26   29      3.26      0.00
    5   28   29     -3.17      0.00
    6    7   29      0.23      0.00
    6    9   29      3.51      0.00
    6   11   29     -7.78      0.00
    6   13   29     -1.28      0.00
    6   15   29     -5.57      0.00
    6   17   29     -7.79      0.00
    6   19   29     -2.18      0.00
    6   21   29     -3.73      0.00
    6   23   29     -4.14      0.00
    6   25   29      7.49      0.00
    6   27   29     -0.02      0.00
    0    7   29      7.65      0.00
    7    8   29     -0.15      0.00
    7   10   29     -6.03      0.00
    7   12   29      2.94      0.00
    7   14   29     -8.21      0.00
    7   16   29      6.21      0.00
    7   18   29     -3.65      0.00
    7   20   29     -0.70      0.00
    7   22   29      3.82      0.00
    7   24   29      4.65      0.00
    7   26   29     -1.05      0.00
    7   28   29     -0.09      0.00
    8    9   29     -4.39      0.00
    8   11   29     -1.22      0.00
    8   13   29     -1.45      0.00
    8   15   29     20.92      0.00
    8   17   29     -9.56      0.00
    8   19   29     -0.98      0.00
    8   21   29     -2.72      0.00
    8   23   29      4.34      0.00
    8   25   29      4.20      0.00
    8   27   29     -2.64      0.00
    0    9   29      9.50      0.00
    9   10   29     12.78      0.00
    9   12   29     -3.26      0.00
    9   14   29      2.87      0.00
    9   16   29      5.57      0.00
    9   18   29      6.61      0.00
    9   20   29     -1.77      0.00
    9   22   29      6.25      0.00
    9   24   29     -0.57      0.00
    9   26   29     -3.48      0.00
    9   28   29     -6.88      0.00
   10   11   29      5.88      0.00
   10   13   29     -1.52      0.00
   10   15   29     -7.74      0.00
   10   17   29     -1.75      0.00
   10   19   29     -8.21      0.00
   10   21   29     -1.81      0.00
   10   23   29     -6.45      0.00
   10   25   29     -8.70      0.00
   10   27   29     10.86      0.00
    0   11   29      6.34      0.00
   11   12   29      0.53      0.00
   11   14   29     -5.36      0.00
   11   16   29     -8.23      0.00
   11   18   29     -2.83      0.00
   11   20   29     -2.26      0.00
   11   22   29     -3.70      0.00
   11   24   29      7.68      0.00
   11   26   29     -3.87      0.00
   11   28   29     -3.88      0.00
   12   13   29     -2.38      0.00
   12   15   29     -1.00      0.00
   12   17   29     -2.35      0.00
   12   19   29      7.42      0.00
   12   21   29      5.79      0.00
   12   23   29      5.04      0.00
   12   25   29    -14.86      0.00
   12   27   29      3.70      0.00
    0   13   29     -3.77      0.00
   13   14   29      4.25      0.00
   13   16   29     -8.36      0.00
   13   18   29      4.52      0.00
   13   20   29     -6.09      0.00
   13   22   29      2.36      0.00
   13   24   29      8.97      0.00
   13   26   29     -7.77      0.00
   13   28   29      3.57      0.00
   14   15   29      0.49      0.00
   14   17   29     -4.03      0.00
   14   19   29      0.83      0.00
   14   21   29     -5.37      0.00
   14   23   29     -1.35      0.00
   14   25   29     -4.18      0.00
   14   27   29    -15.90      0.00
    0   15   29     -2.19      0.00
   15   16   29      6.46      0.00
   15   18   29     -0.63      0.00
   15   20   29      4.47      0.00
   15   22   29     -5.47      0.00
   15   24   29     -3.13      0.00
   15   26   29     -4.53      0.00
   15   28   29    -11.87      0.00
   16   17   29      3.49      0.00
   16   19   29     -6.32      0.00
   16   21   29      0.50      0.00
   16   23   29    -12.56      0.00
   16   25   29     -0.05      0.00
   16   27   29     -1.20      0.00
    0   17   29     -2.37      0.00
   17   18   29      3.52      0.00
   17   20   29     -3.65      0.00
   17   22   29     -0.33      0.00
   17   24   29     -2.86      0.00
   17   26   29      3.81      0.00
   18   19   29    -10.56      0.00
   18   21   29      2.70      0.00
   18   23   29     -0.46      0.00
   18   25   29      3.04      0.00
   18   27   29     15.56      0.00
    0   19   29      5.49      0.00
   19   20   29     -7.09      0.00
   19   22   29     11.69      0.00
   19   24   29     -3.13      0.00
   19   26   29      4.65      0.00
   20   21   29     -4.53      0.00
   20   23   29      2.19      0.00
   20   25   29      1.35      0.00
    0   21   29      4.40      0.00
   21   22   29      7.74      0.00
   21   24   29      1.21      0.00
   22   23   29      1.14      0.00
    0   23   29      3.95      0.00
    0   25   29     -2.84      0.00
    0   27   29     -0.14      0.00
    0   29   29     37.94      0.00
    2   29   29     22.37      0.00
    4   29   29    -11.10      0.00
    6   29   29     -6.22      0.00
    8   29   29      3.88      0.00
   10   29   29    -10.01      0.00
   12   29   29    -14.14      0.00
   14   29   29    -33.35      0.00
    0    0   30     51.43      0.00
    1    1   30      3.42      0.00
    1    3   30    -10.03      0.00
    1    5   30      6.81      0.00
    1    7   30      0.17      0.00
    1    9   30     -7.73      0.00
    1   11   30     -2.02      0.00
    1   13   30      7.53      0.00
    1   15   30      1.33      0.00
    1   17   30     -5.99      0.00
    1   19   30      3.55      0.00
    1   21   30     12.48      0.00
    1   23   30     -4.31      0.00
    1   25   30      0.31      0.00
    1   27   30     -7.48      0.00
    1   29   30      0.33      0.00
    0    2   30     32.84      0.00
    2    2   30     -4.91      0.00
    2    4   30     -0.14      0.00
    2    6   30     -2.18      0.00
    2    8   30     -1.00      0.00
    2   10   30      9.40      0.00
    2   12   30     -7.44      0.00
    2   14   30      1.94      0.00
    2   16   30     -1.62      0.00
    2   18   30     -0.20      0.00
    2   20   30     -4.72      0.00
    2   22   30     -3.29      0.00
    2   24   30      8.49      0.00
    2   26   30     -9.26      0.00
    2   28   30      6.42      0.00
    3    3   30    -10.44      0.00
    3    5   30      7.55      0.00
    3    7   30     17.18      0.00
    3    9   30     -0.69      0.00
    3   11   30      2.18      0.00
    3   13   30      5.39      0.00
    3   15   30      1.09      0.00
    3   17   30     -2.08      0.00
    3   19   30      6.24      0.00
    3   21   30     -3.52      0.00
    3   23   30     12.74      0.00
    3   25   30      7.35      0.00
    3   27   30      1.12      0.00
    3   29   30    -13.69      0.00
    0    4   30     -0.40      0.00
    4    4   30     -2.93      0.00
    4    6   30    -13.26      0.00
    4    8   30     -1.82      0.00
    4   10   30    -16.25      0.00
    4   12   30      0.85      0.00
    4   14   30     -0.04      0.00
    4   16   30     -6.96      0.00
    4   18   30      7.32      0.00
    4   20   30     13.21      0.00
    4   22   30     -4.46      0.00
    4   24   30     15.10      0.00
    4   26   30     -0.81      0.00
    4   28   30      2.03      0.00
    5    5   30     -3.77      0.00
    5    7   30      0.88      0.00
    5    9   30      2.41      0.00
    5   11   30     -2.78      0.00
    5   13   30      1.22      0.00
    5   15   30      1.12      0.00
    5   17   30     -2.47      0.00
    5   19   30      2.63      0.00
    5   21   30     -2.52      0.00
    5   23   30     -4.21      0.00
    5   25   30      0.00      0.00
    5   27   30    -12.12      0.00
    5   29   30      1.35      0.00
    0    6   30     -7.10      0.00
    6    6   30     -0.25      0.00
    6    8   30      1.39      0.00
    6   10   30    -11.81      0.00
    6   12   30    -20.14      0.00
    6   14   30     -8.76      0.00
    6   16   30     -1.02      0.00
    6   18   30     -2.08      0.00
    6   20   30     -0.81      0.00
    6   22   30    -21.43      0.00
    6   24   30     -7.00      0.00
    6   26   30      8.06      0.00
    6   28   30     -6.18      0.00
    7    7   30      4.92      0.00
    7    9   30     -9.14      0.00
    7   11   30      0.05      0.00
    7   13   30     -4.89      0.00
    7   15   30      7.94      0.00
    7   17   30     -3.61      0.00
    7   19   30     -1.91      0.00
    7   21   30      2.13      0.00
    7   23   30      2.32      0.00
    7   25   30     -6.04      0.00
    7   27   30      6.05      0.00
    7   29   30      4.13      0.00
    0    8   30     31.93      0.00
    8    8   30      6.55      0.00
    8   10   30      1.37      0.00
    8   12   30     -1.14      0.00
    8   14   30     -2.21      0.00
    8   16   30      4.43      0.00
    8   18   30    -19.54      0.00
    8   20   30     -9.29      0.00
    8   22   30      1.26      0.00
    8   24   30      3.45      0.00
    8   26   30     -1.96      0.00
    8   28   30     -4.89      0.00
    9    9   30     -7.69      0.00
    9   11   30     -6.26      0.00
    9   13   30      7.09      0.00
    9   15   30     -0.22      0.00
    9   17   30      0.86      0.00
    9   19   30     -2.49      0.00
    9   21   30      0.72      0.00
    9   23   30    -10.42      0.00
    9   25   30     -6.13      0.00
    9   27   30      6.91      0.00
    9   29   30     -5.74      0.00
    0   10   30     -2.70      0.00
   10   10   30     13.74      0.00
   10   12   30      9.83      0.00
   10   14   30     13.39      0.00
   10   16   30    -13.06      0.00
   10   18   30      3.58      0.00
   10   20   30      6.70      0.00
   10   22   30     -4.93      0.00
   10   24   30      2.30      0.00
   10   26   30     -6.09      0.00
   10   28   30     -6.42      0.00
   11   11   30     -3.12      0.00
   11   13   30      0.71      0.00
   11   15   30      0.07      0.00
   11   17   30      3.63      0.00
   11   19   30      5.11      0.00
   11   21   30    -10.72      0.00
   11   23   30      5.09      0.00
   11   25   30     -4.77      0.00
   11   27   30     -5.74      0.00
   11   29   30     -1.61      0.00
    0   12   30     -0.03      0.00
   12   12   30      5.49      0.00
   12   14   30     -8.26      0.00
   12   16   30     -1.64      0.00
   12   18   30     -1.92      0.00
   12   20   30     -5.23      0.00
   12   22   30     -8.24      0.00
   12   24   30     -9.31      0.00
   12   26   30     -2.19      0.00
   12   28   30     -1.97      0.00
   13   13   30      6.22      0.00
   13   15   30      0.12      0.00
   13   17   30     -4.36      0.00
   13   19   30      6.80      0.00
   13   21   30      9.23      0.00
   13   23   30     -4.23      0.00
   13   25   30     -1.61      0.00
   13   27   30     -7.22      0.00
    0   14   30     -6.10      0.00
   14   14   30    -11.07      0.00
   14   16   30      4.64      0.00
   14   18   30      2.65      0.00
   14   20   30     -2.81      0.00
   14   22   30      2.97      0.00
   14   24   30      2.00      0.00
   14   26   30      7.72      0.00
   14   28   30      9.99      0.00
   15   15   30      7.56      0.00
   15   17   30    -11.21      0.00
   15   19   30     -1.29      0.00
   15   21   30      4.13      0.00
   15   23   30      0.03      0.00
   15   25   30     -0.48      0.00
   15   27   30      3.87      0.00
    0   16   30      4.94      0.00
   16   16   30     -1.30      0.00
   16   18   30      4.65      0.00
   16   20   30      6.90      0.00
   16   22   30     -5.41      0.00
   16   24   30     -0.19      0.00
   16   26   30      4.19      0.00
   17   17   30      7.72      0.00
   17   19   30     -1.43      0.00
   17   21   30     -6.13      0.00
   17   23   30      5.52      0.00
   17   25   30     12.42      0.00
    0   18   30     -6.83      0.00
   18   18   30      1.49      0.00
   18   20   30    -10.08      0.00
   18   22   30     -5.03      0.00
   18   24   30      0.48      0.00
   19   19   30    -10.18      0.00
   19   21   30     -3.45      0.00
   19   23   30      2.24      0.00
   19   25   30     -4.98      0.00
    0   20   30    -10.61      0.00
   20   20   30      4.62      0.00
   20   22   30      3.50      0.00
   20   24   30     -0.84      0.00
   21   21   30     -2.47      0.00
   21   23   30      7.53      0.00
    0   22   30     10.82      0.00
   22   22   30     -1.98      0.00
    0   24   30      2.28      0.00
    0   26   30     -8.66      0.00
   18   26   30      5.69      0.00
    0   28   30    -56.00      0.00
    0   30   30    -14.97      0.00
    2   30   30    -29.23      0.00
    4   30   30     11.22      0.00
    6   30   30      7.40      0.00
    8   30   30     10.74      0.00
    0    1   31      3.48      0.00
    1    2   31     -7.74      0.00
    1    4   31      1.97      0.00
    1    6   31     -0.31      0.00
    1    8   31     -4.95      0.00
    1   10   31      4.19      0.00
    1   12   31      0.69      0.00
    1   14   31     -1.27      0.00
    1   16   31     -2.58      0.00
    1   18   31     11.42      0.00
    1   20   31      5.17      0.00
    1   22   31     -0.34      0.00
    1   24   31      7.31      0.00
    1   26   31      9.08      0.00
    1   28   31      3.19      0.00
    1   30   31      6.22      0.00
    2    3   31      8.57      0.00
    2    5   31      4.80      0.00
    2    7   31      3.61      0.00
    2    9   31     -0.94      0.00
    2   11   31     -7.41      0.00
    2   13   31      7.39      0.00
    2   15   31      0.97      0.00
    2   17   31     -7.17      0.00
    2   19   31      0.67      0.00
    2   21   31     -7.27      0.00
    2   23   31     -4.40      0.00
    2   25   31      2.45      0.00
    2   27   31      5.16      0.00
    2   29   31     16.83      0.00
    0    3   31     -3.59      0.00
    3    4   31     13.09      0.00
    3    6   31     -3.36      0.00
    3    8   31     -0.70      0.00
    3   10   31     -1.83      0.00
    3   12   31     -1.86      0.00
    3   14   31      2.91      0.00
    3   16   31      3.20      0.00
    3   18   31      0.82      0.00
    3   20   31      3.13      0.00
    3   22   31      4.79      0.00
    3   24   31      3.76      0.00
    3   26   31      1.01      0.00
    3   28   31      1.81      0.00
    3   30   31      5.14      0.00
    4    5   31      0.74      0.00
    4    7   31     -0.58      0.00
    4    9   31     -8.80      0.00
    4   11   31      4.14      0.00
    4   13   31      2.27      0.00
    4   15   31      5.37      0.00
    4   17   31      6.06      0.00
    4   19   31    -11.70      0.00
    4   21   31     -0.69      0.00
    4   23   31      1.63      0.00
    4   25   31     -0.45      0.00
    4   27   31      7.98      0.00
    4   29   31      5.68      0.00
    0    5   31     -4.29      0.00
    5    6   31    -11.01      0.00
    5    8   31    -17.86      0.00
    5   10   31     -4.22      0.00
    5   12   31      0.87      0.00
    5   14   31      1.25      0.00
    5   16   31     -1.75      0.00
    5   18   31     -2.47      0.00
    5   20   31     -3.06      0.00
    5   22   31      0.49      0.00
    5   24   31      8.70      0.00
    5   26   31     -4.13      0.00
    5   28   31      2.26      0.00
    5   30   31     -3.93      0.00
    6    7   31      4.59      0.00
    6    9   31      1.55      0.00
    6   11   31      4.78      0.00
    6   13   31      1.00      0.00
    6   15   31     -4.05      0.00
    6   17   31    -10.51      0.00
    6   19   31     -9.45      0.00
    6   21   31      4.11      0.00
    6   23   31    -11.59      0.00
    6   25   31     -4.34      0.00
    6   27   31      0.45      0.00
    6   29   31     -9.34      0.00
    0    7   31      2.61      0.00
    7    8   31    -11.74      0.00
    7   10   31      0.66      0.00
    7   12   31     -1.47      0.00
    7   14   31      1.46      0.00
    7   16   31      5.02      0.00
    7   18   31     -2.24      0.00
    7   20   31      4.23      0.00
    7   22   31      3.01      0.00
    7   24   31      1.63      0.00
    7   26   31     -0.41      0.00
    7   28   31     -1.62      0.00
    8    9   31     -6.59      0.00
    8   11   31     -7.38      0.00
    8   13   31     -1.30      0.00
    8   15   31      1.76      0.00
    8   17   31     12.60      0.00
    8   19   31     -4.19      0.00
    8   21   31     -1.68      0.00
    8   23   31     -0.07      0.00
    8   25   31      1.91      0.00
    8   27   31      1.14      0.00
    8   29   31    -14.85      0.00
    0    9   31     -1.21      0.00
    9   10   31     -8.84      0.00
    9   12   31     -3.23      0.00
    9   14   31     10.34      0.00
    9   16   31     -2.63      0.00
    9   18   31      0.22      0.00
    9   20   31     -3.94      0.00
    9   22   31      2.90      0.00
    9   24   31    -15.78      0.00
    9   26   31     -1.90      0.00
    9   28   31      4.52      0.00
   10   11   31     -9.11      0.00
   10   13   31      5.03      0.00
   10   15   31     -3.30      0.00
   10   17   31     -6.32      0.00
   10   19   31     -7.73      0.00
   10   21   31      5.52      0.00
   10   23   31     -2.57      0.00
   10   25   31      7.53      0.00
   10   27   31      5.77      0.00
    0   11   31      7.54      0.00
   11   12   31      3.90      0.00
   11   14   31     -4.99      0.00
   11   16   31     -0.80      0.00
   11   18   31      2.85      0.00
   11   20   31     -0.58      0.00
   11   22   31     -4.11      0.00
   11   24   31      2.79      0.00
   11   26   31      1.89      0.00
   11   28   31     13.07      0.00
   12   13   31     -1.74      0.00
   12   15   31     -3.26      0.00
   12   17   31      3.90      0.00
   12   19   31     -2.01      0.00
   12   21   31     -8.37      0.00
   12   23   31      9.70      0.00
   12   25   31      1.04      0.00
   12   27   31     -0.75      0.00
    0   13   31     -1.72      0.00
   13   14   31     -0.94      0.00
   13   16   31     -0.68      0.00
   13   18   31      8.45      0.00
   13   20   31      3.26      0.00
   13   22   31     -5.40      0.00
   13   24   31     -5.48      0.00
   13   26   31     -0.98      0.00
   14   15   31      1.76      0.00
   14   17   31     -1.92      0.00
   14   19   31     -7.97      0.00
   14   21   31    -12.31      0.00
   14   23   31      1.79      0.00
   14   25   31      3.53      0.00
   14   27   31    -21.74      0.00
    0   15   31     -5.91      0.00
   15   16   31      8.93      0.00
   15   18   31     -1.61      0.00
   15   20   31     -3.63      0.00
   15   22   31    -14.64      0.00
   15   24   31     -2.90      0.00
   15   26   31     -1.19      0.00
   16   17   31    -11.25      0.00
   16   19   31      6.08      0.00
   16   21   31      2.59      0.00
   16   23   31     -7.50      0.00
   16   25   31     -0.09      0.00
    0   17   31      1.49      0.00
   17   18   31      1.94      0.00
   17   20   31      0.58      0.00
   17   22   31      3.61      0.00
   17   24   31     -5.25      0.00
   18   19   31     -1.71      0.00
   18   21   31     -0.71      0.00
   18   23   31     -2.08      0.00
    0   19   31     -1.75      0.00
   19   20   31     -8.66      0.00
   19   22   31     -2.65      0.00
   19   24   31      5.30      0.00
   20   21   31     -0.19      0.00
   20   23   31      2.10      0.00
    0   21   31     12.76      0.00
   21   22   31     10.33      0.00
    0   23   31     11.25      0.00
    0   25   31     -3.10      0.00
    0   27   31     33.99      0.00
    0   29   31    -11.91      0.00
    0    0   32    -15.07      0.00
    1    1   32      5.96      0.00
    1    3   32    -12.47      0.00
    1    5   32     -4.52      0.00
    1    7   32      1.90      0.00
    1    9   32     13.09      0.00
    1   11   32     -2.52      0.00
    1   13   32     -1.27      0.00
    1   15   32     -0.98      0.00
    1   17   32     -2.99      0.00
    1   19   32      6.47      0.00
    1   21   32     -2.57      0.00
    1   23   32      2.71      0.00
    1   25   32     -0.56      0.00
    1   27   32      1.60      0.00
    1   29   32     -3.36      0.00
    0    2   32      1.54      0.00
    2    2   32    -23.34      0.00
    2    4   32      7.69      0.00
    2    6   32     -1.00      0.00
    2    8   32      8.64      0.00
    2   10   32      1.74      0.00
    2   12   32     -0.51      0.00
    2   14   32    -11.47      0.00
    2   16   32     -6.74      0.00
    2   18   32    -22.99      0.00
    2   20   32      5.38      0.00
    2   22   32      2.67      0.00
    2   24   32     -0.51      0.00
    2   26   32     -6.98      0.00
    2   28   32     -8.80      0.00
    3    3   32    -12.36      0.00
    3    5   32      8.61      0.00
    3    7   32      4.78      0.00
    3    9   32     -1.50      0.00
    3   11   32     -3.82      0.00
    3   13   32      1.01      0.00
    3   15   32     -0.21      0.00
    3   17   32     -0.07      0.00
    3   19   32     -5.75      0.00
    3   21   32     -1.98      0.00
    3   23   32     -5.06      0.00
    3   25   32     -4.25      0.00
    3   27   32      5.32      0.00
    3   29   32     -4.34      0.00
    0    4   32     17.53      0.00
    4    4   32      8.84      0.00
    4    6   32      8.68      0.00
    4    8   32      9.81      0.00
    4   10   32    -10.45      0.00
    4   12   32      9.84      0.00
    4   14   32      1.67      0.00
    4   16   32     -7.43      0.00
    4   18   32     12.02      0.00
    4   20   32     -2.85      0.00
    4   22   32     -0.67      0.00
    4   24   32      6.63      0.00
    4   26   32      3.47      0.00
    4   28   32     -1.20      0.00
    5    5   32     -6.12      0.00
    5    7   32      1.27      0.00
    5    9   32     -1.00      0.00
    5   11   32      1.00      0.00
    5   13   32      7.60      0.00
    5   15   32     -1.01      0.00
    5   17   32      5.61      0.00
    5   19   32      1.38      0.00
    5   21   32     -1.12      0.00
    5   23   32      1.91      0.00
    5   25   32      3.18      0.00
    5   27   32      2.53      0.00
    0    6   32     -2.79      0.00
    6    6   32     -2.08      0.00
    6    8   32      3.62      0.00
    6   10   32     -0.02      0.00
    6   12   32     -5.36      0.00
    6   14   32     -1.49      0.00
    6   16   32     -1.52      0.00
    6   18   32     12.17      0.00
    6   20   32      0.02      0.00
    6   22   32     -0.21      0.00
    6   24   32      3.72      0.00
    6   26   32      0.27      0.00
    6   28   32      9.25      0.00
    7    7   32     -1.65      0.00
    7    9   32     -0.18      0.00
    7   11   32     -9.27      0.00
    7   13   32      1.35      0.00
    7   15   32     -2.10      0.00
    7   17   32      0.24      0.00
    7   19   32     -2.44      0.00
    7   21   32      4.00      0.00
    7   23   32    -11.65      0.00
    7   25   32    -14.80      0.00
    7   27   32      6.28      0.00
    0    8   32     -4.68      0.00
    8    8   32      5.44      0.00
    8   10   32     -2.91      0.00
    8   12   32    -10.62      0.00
    8   14   32      0.46      0.00
    8   16   32     -4.56      0.00
    8   18   32     -1.30      0.00
    8   20   32      0.28      0.00
    8   22   32      0.73      0.00
    8   24   32      4.74      0.00
    8   26   32     -1.25      0.00
    8   28   32     10.50      0.00
    9    9   32     -8.62      0.00
    9   11   32     -3.34      0.00
    9   13   32      1.10      0.00
    9   15   32     -1.47      0.00
    9   17   32     -3.84      0.00
    9   19   32      1.99      0.00
    9   21   32     -9.61      0.00
    9   23   32      3.54      0.00
    9   25   32     -7.35      0.00
    9   27   32      6.69      0.00
    0   10   32     -2.26      0.00
   10   10   32     -8.72      0.00
   10   12   32      4.65      0.00
   10   14   32      3.84      0.00
   10   16   32     -7.69      0.00
   10   18   32     -1.74      0.00
   10   20   32      4.55      0.00
   10   22   32      0.45      0.00
   10   24   32     -1.04      0.00
   10   26   32    -24.33      0.00
   11   11   32     -1.99      0.00
   11   13   32     -4.76      0.00
   11   15   32      1.53      0.00
   11   17   32      4.25      0.00
   11   19   32      1.64      0.00
   11   21   32     -4.10      0.00
   11   23   32     -2.28      0.00
   11   25   32      2.81      0.00
   11   27   32    -11.78      0.00
    0   12   32      9.21      0.00
   12   12   32      3.18      0.00
   12   14   32      3.58      0.00
   12   16   32      4.06      0.00
   12   18   32     -0.71      0.00
   12   20   32      3.52      0.00
   12   22   32     -3.66      0.00
   12   24   32      4.64      0.00
   12   26   32     10.60      0.00
   13   13   32      5.59      0.00
   13   15   32      8.92      0.00
   13   17   32     -6.48      0.00
   13   19   32     -1.00      0.00
   13   21   32     -0.68      0.00
   13   23   32      5.26      0.00
   13   25   32      3.28      0.00
    0   14   32      5.13      0.00
   14   14   32     -7.69      0.00
   14   16   32    -12.40      0.00
   14   18   32     -2.54      0.00
   14   20   32     -1.43      0.00
   14   22   32     -2.61      0.00
   14   24   32     -6.99      0.00
   15   15   32      1.31      0.00
   15   17   32     12.57      0.00
   15   19   32     -2.68      0.00
   15   21   32     -2.66      0.00
   15   23   32      8.92      0.00
   15   25   32      7.32      0.00
    0   16   32     37.26      0.00
   16   16   32      7.73      0.00
   16   18   32      1.54      0.00
   16   20   32      0.65      0.00
   16   22   32     -1.41      0.00
   16   24   32      4.59      0.00
   17   17   32     -7.27      0.00
   17   19   32      3.90      0.00
   17   21   32      0.75      0.00
   17   23   32      1.54      0.00
    0   18   32     24.09      0.00
   18   18   32     -6.77      0.00
   18   20   32      2.99      0.00
   18   22   32     -8.46      0.00
   19   19   32     10.01      0.00
   19   21   32     -0.36      0.00
    0   20   32      0.66      0.00
   20   20   32    -11.48      0.00
   21   21   32     -0.49      0.00
    0   22   32    -18.17      0.00
    0   24   32     -8.29      0.00
    0   26   32     -3.91      0.00
    0   28   32      3.14      0.00
    5   29   32      3.19      0.00
    0    1   33    -13.30      0.00
    1    2   33     -0.96      0.00
    1    4   33      5.95      0.00
    1    6   33     -5.38      0.00
    1    8   33      2.65      0.00
    1   10   33     -2.30      0.00
    1   12   33      6.51      0.00
    1   14   33      0.65      0.00
    1   16   33      3.71      0.00
    1   18   33      6.11      0.00
    1   20   33      8.73      0.00
    1   22   33    -10.41      0.00
    1   24   33      1.99      0.00
    1   26   33      2.57      0.00
    1   28   33      4.15      0.00
    2    3   33     -5.87      0.00
    2    5   33      4.99      0.00
    2    7   33     -2.13      0.00
    2    9   33      9.54      0.00
    2   11   33     -3.96      0.00
    2   13   33     -5.34      0.00
    2   15   33    -13.77      0.00
    2   17   33     -7.33      0.00
    2   19   33      3.71      0.00
    2   21   33      4.33      0.00
    2   23   33      0.58      0.00
    2   25   33     13.56      0.00
    2   27   33    -18.51      0.00
    0    3   33     12.19      0.00
    3    4   33     -8.28      0.00
    3    6   33      3.12      0.00
    3    8   33      6.01      0.00
    3   10   33      4.30      0.00
    3   12   33     -2.86      0.00
    3   14   33      2.58      0.00
    3   16   33     -1.10      0.00
    3   18   33     -5.01      0.00
    3   20   33      8.06      0.00
    3   22   33      8.77      0.00
    3   24   33     -5.20      0.00
    3   26   33     -6.23      0.00
    3   28   33     -8.26      0.00
    4    5   33      8.07      0.00
    4    7   33      2.25      0.00
    4    9   33     -1.07      0.00
    4   11   33     -1.99      0.00
    4   13   33      4.24      0.00
    4   15   33     11.07      0.00
    4   17   33      6.09      0.00
    4   19   33    -12.30      0.00
    4   21   33      0.64      0.00
    4   23   33     -5.49      0.00
    4   25   33     -6.96      0.00
    4   27   33      4.21      0.00
    0    5   33      7.04      0.00
    5    6   33     -2.16      0.00
    5    8   33      4.16      0.00
    5   10   33      1.16      0.00
    5   12   33     -2.71      0.00
    5   14   33     -3.45      0.00
    5   16   33     -6.58      0.00
    5   18   33      4.06      0.00
    5   20   33      8.31      0.00
    5   22   33      3.65      0.00
    5   24   33     -5.38      0.00
    5   26   33     11.67      0.00
    6    7   33      2.72      0.00
    6    9   33      6.01      0.00
    6   11   33     11.96      0.00
    6   13   33     -4.53      0.00
    6   15   33     -9.21      0.00
    6   17   33     -1.86      0.00
    6   19   33      8.76      0.00
    6   21   33      1.90      0.00
    6   23   33     -2.57      0.00
    6   25   33    -14.62      0.00
    6   27   33      1.13      0.00
    0    7   33    -16.44      0.00
    7    8   33     -5.12      0.00
    7   10   33     -4.33      0.00
    7   12   33      4.44      0.00
    7   14   33      4.07      0.00
    7   16   33      0.94      0.00
    7   18   33      3.26      0.00
    7   20   33     -1.83      0.00
    7   22   33     -4.41      0.00
    7   24   33      1.53      0.00
    7   26   33     19.50      0.00
    8    9   33      2.23      0.00
    8   11   33     -5.82      0.00
    8   13   33      9.61      0.00
    8   15   33      2.13      0.00
    8   17   33     -1.00      0.00
    8   19   33     -0.24      0.00
    8   21   33      6.57      0.00
    8   23   33     -4.65      0.00
    8   25   33     -5.88      0.00
    8   27   33    -11.49      0.00
    0    9   33    -14.19      0.00
    9   10   33      1.53      0.00
    9   12   33      0.04      0.00
    9   14   33     -8.91      0.00
    9   16   33      7.52      0.00
    9   18   33     -5.90      0.00
    9   20   33      7.13      0.00
    9   22   33    -18.20      0.00
    9   24   33     -5.11      0.00
    9   26   33     -7.18      0.00
   10   11   33      7.08      0.00
   10   13   33     -8.79      0.00
   10   15   33      1.40      0.00
   10   17   33     -7.37      0.00
   10   19   33     -2.46      0.00
   10   21   33     -3.48      0.00
   10   23   33      0.92      0.00
   10   25   33     27.41      0.00
    0   11   33     12.08      0.00
   11   12   33     -0.93      0.00
   11   14   33      1.97      0.00
   11   16   33      6.14      0.00
   11   18   33     -1.99      0.00
   11   20   33     -1.65      0.00
   11   22   33      1.24      0.00
   11   24   33     -2.49      0.00
   11   26   33      0.00      0.00
   12   13   33     -5.93      0.00
   12   15   33     -9.54      0.00
   12   17   33     -6.56      0.00
   12   19   33     -5.78      0.00
   12   21   33     -7.33      0.00
   12   23   33     -5.64      0.00
   12   25   33     29.33      0.00
    0   13   33      2.46      0.00
   13   14   33      9.09      0.00
   13   16   33      3.02      0.00
   13   18   33      0.84      0.00
   13   20   33     -3.34      0.00
   13   22   33     -2.29      0.00
   13   24   33     12.17      0.00
   14   15   33      6.57      0.00
   14   17   33     -4.12      0.00
   14   19   33     10.76      0.00
   14   21   33      8.15      0.00
   14   23   33     -3.36      0.00
    0   15   33     -1.33      0.00
   15   16   33     -3.18      0.00
   15   18   33      4.44      0.00
   15   20   33     -3.20      0.00
   15   22   33     -5.02      0.00
   15   24   33    -10.04      0.00
   16   17   33      8.25      0.00
   16   19   33     -9.39      0.00
   16   21   33     -6.05      0.00
   16   23   33      4.77      0.00
    0   17   33     13.38      0.00
   17   18   33     -4.70      0.00
   17   20   33     -6.29      0.00
   17   22   33      3.38      0.00
   18   19   33     -1.34      0.00
   18   21   33      7.87      0.00
    0   19   33     -7.60      0.00
   19   20   33      2.77      0.00
    0   21   33     -8.39      0.00
    0   23   33      8.00      0.00
    0   25   33    -19.10      0.00
    0   27   33     14.08      0.00
    0    0   34     -8.37      0.00
    1    1   34      2.40      0.00
    1    3   34    -11.59      0.00
    1    5   34    -14.50      0.00
    1    7   34      1.49      0.00
    1    9   34      8.61      0.00
    1   11   34     -5.72      0.00
    1   13   34      0.15      0.00
    1   15   34     -2.90      0.00
    1   17   34     -9.00      0.00
    1   19   34     -3.27      0.00
    1   21   34     -0.91      0.00
    1   23   34      1.96      0.00
    1   25   34      1.28      0.00
    0    2   34     -3.98      0.00
    2    2   34    -10.42      0.00
    2    4   34     -2.46      0.00
    2    6   34     -5.00      0.00
    2    8   34      6.26      0.00
    2   10   34      4.31      0.00
    2   12   34     -4.47      0.00
    2   14   34     -9.30      0.00
    2   16   34     -1.38      0.00
    2   18   34     -7.69      0.00
    2   20   34      1.00      0.00
    2   22   34     -4.45      0.00
    2   24   34     -4.33      0.00
    2   26   34     -4.33      0.00
    3    3   34     -2.66      0.00
    3    5   34      4.46      0.00
    3    7   34     -1.64      0.00
    3    9   34      1.34      0.00
    3   11   34     -1.49      0.00
    3   13   34     -3.47      0.00
    3   15   34      0.70      0.00
    3   17   34     -4.16      0.00
    3   19   34     -9.13      0.00
    3   21   34     -6.54      0.00
    3   23   34    -11.41      0.00
    3   25   34      5.53      0.00
    0    4   34     15.93      0.00
    4    4   34    -29.67      0.00
    4    6   34     -3.53      0.00
    4    8   34      1.18      0.00
    4   10   34     10.83      0.00
    4   12   34     -0.07      0.00
    4   14   34     14.75      0.00
    4   16   34      5.72      0.00
    4   18   34     14.17      0.00
    4   20   34      2.70      0.00
    4   22   34      5.30      0.00
    4   24   34      8.83      0.00
    4   26   34     -4.18      0.00
    5    5   34    -10.15      0.00
    5    7   34      0.81      0.00
    5    9   34     -3.54      0.00
    5   11   34      3.05      0.00
    5   13   34      0.90      0.00
    5   15   34     -1.26      0.00
    5   17   34     -3.89      0.00
    5   19   34     -8.86      0.00
    5   21   34     -9.41      0.00
    5   23   34    -11.91      0.00
    5   25   34     -2.61      0.00
    0    6   34      7.16      0.00
    6    6   34    -16.09      0.00
    6    8   34     -1.00      0.00
    6   10   34     -2.89      0.00
    6   12   34      1.45      0.00
    6   14   34    -11.56      0.00
    6   16   34     -0.03      0.00
    6   18   34     -2.31      0.00
    6   20   34     -5.66      0.00
    6   22   34      4.91      0.00
    6   24   34     12.72      0.00
    6   26   34      2.06      0.00
    7    7   34      0.69      0.00
    7    9   34      3.32      0.00
    7   11   34      8.84      0.00
    7   13   34     -0.08      0.00
    7   15   34     -0.11      0.00
    7   17   34     -2.50      0.00
    7   19   34    -17.81      0.00
    7   21   34     -0.13      0.00
    7   23   34     -3.84      0.00
    7   25   34      4.07      0.00
    0    8   34      0.50      0.00
    8    8   34    -10.89      0.00
    8   10   34    -10.30      0.00
    8   12   34     -7.33      0.00
    8   14   34      8.02      0.00
    8   16   34     -0.33      0.00
    8   18   34      1.19      0.00
    8   20   34     -7.58      0.00
    8   22   34     -8.83      0.00
    8   24   34      1.42      0.00
    9    9   34     11.33      0.00
    9   11   34      0.91      0.00
    9   13   34      5.86      0.00
    9   15   34     -7.36      0.00
    9   17   34     -6.88      0.00
    9   19   34     -5.52      0.00
    9   21   34     -2.30      0.00
    9   23   34      2.79      0.00
    9   25   34     -2.27      0.00
    0   10   34      3.82      0.00
   10   10   34      5.23      0.00
   10   12   34      0.67      0.00
   10   14   34     -6.12      0.00
   10   16   34      3.89      0.00
   10   18   34      2.75      0.00
   10   20   34      5.97      0.00
   10   22   34      1.57      0.00
   10   24   34     -5.11      0.00
   11   11   34      8.05      0.00
   11   13   34      6.92      0.00
   11   15   34     -3.67      0.00
   11   17   34     -1.50      0.00
   11   19   34      0.45      0.00
   11   21   34     -0.91      0.00
   11   23   34     -3.22      0.00
    0   12   34      8.18      0.00
   12   12   34     -2.93      0.00
   12   14   34      3.06      0.00
   12   16   34      0.86      0.00
   12   18   34     -1.78      0.00
   12   20   34      3.20      0.00
   12   22   34      1.49      0.00
   12   24   34     -6.23      0.00
   13   13   34     -4.76      0.00
   13   15   34     -0.26      0.00
   13   17   34      5.81      0.00
   13   19   34      4.86      0.00
   13   21   34     -4.84      0.00
   13   23   34     -1.75      0.00
    0   14   34      8.26      0.00
   14   14   34    -10.98      0.00
   14   16   34      2.40      0.00
   14   18   34     -4.44      0.00
   14   20   34      5.29      0.00
   14   22   34      7.99      0.00
   15   15   34     10.70      0.00
   15   17   34     -4.42      0.00
   15   19   34      1.40      0.00
   15   21   34     -4.07      0.00
    0   16   34      2.00      0.00
   16   16   34      6.23      0.00
   16   18   34     -3.25      0.00
   16   20   34      8.22      0.00
   16   22   34      3.75      0.00
   17   17   34      6.10      0.00
   17   19   34     -0.88      0.00
   17   21   34     -6.87      0.00
    0   18   34     16.16      0.00
   18   18   34     11.20      0.00
   18   20   34     -5.09      0.00
   19   19   34    -16.97      0.00
    0   20   34    -29.57      0.00
    0   22   34     -2.40      0.00
    0   24   34      6.02      0.00
    0   26   34     11.83      0.00
    8   26   34     15.58      0.00
    1   27   34      8.15      0.00
    3   27   34    -16.36      0.00
    0    1   35     15.10      0.00
    1    2   35     -8.85      0.00
    1    4   35     13.56      0.00
    1    6   35     -1.28      0.00
    1    8   35     -2.43      0.00
    1   10   35    -10.27      0.00
    1   12   35     10.35      0.00
    1   14   35     -6.00      0.00
    1   16   35     -0.56      0.00
    1   18   35     -0.33      0.00
    1   20   35     -5.89      0.00
    1   22   35      3.11      0.00
    1   24   35      5.11      0.00
    1   26   35     -7.87      0.00
    2    3   35     -6.87      0.00
    2    5   35      9.23      0.00
    2    7   35    -18.49      0.00
    2    9   35    -10.17      0.00
    2   11   35     -3.84      0.00
    2   13   35      4.90      0.00
    2   15   35     -4.67      0.00
    2   17   35     -7.24      0.00
    2   19   35     -9.20      0.00
    2   21   35      1.52      0.00
    2   23   35    -11.11      0.00
    2   25   35    -14.52      0.00
    0    3   35     15.03      0.00
    3    4   35     -2.25      0.00
    3    6   35     -3.70      0.00
    3    8   35     -7.87      0.00
    3   10   35     -0.52      0.00
    3   12   35      5.23      0.00
    3   14   35     -9.79      0.00
    3   16   35     -4.03      0.00
    3   18   35      2.18      0.00
    3   20   35     -0.72      0.00
    3   22   35      3.06      0.00
    3   24   35      2.31      0.00
    4    5   35      6.76      0.00
    4    7   35     -0.20      0.00
    4    9   35     -4.60      0.00
    4   11   35      4.75      0.00
    4   13   35     -3.56      0.00
    4   15   35      5.85      0.00
    4   17   35     -4.27      0.00
    4   19   35      9.61      0.00
    4   21   35     -7.86      0.00
    4   23   35     -9.68      0.00
    4   25   35      5.07      0.00
    0    5   35      0.26      0.00
    5    6   35    -16.15      0.00
    5    8   35     -4.06      0.00
    5   10   35      0.43      0.00
    5   12   35     11.33      0.00
    5   14   35     -2.52      0.00
    5   16   35     -1.79      0.00
    5   18   35     -1.08      0.00
    5   20   35      8.24      0.00
    5   22   35      3.66      0.00
    5   24   35      4.36      0.00
    6    7   35      3.32      0.00
    6    9   35      0.24      0.00
    6   11   35     -5.22      0.00
    6   13   35     -4.37      0.00
    6   15   35     -3.94      0.00
    6   17   35      1.47      0.00
    6   19   35      0.26      0.00
    6   21   35     -0.40      0.00
    6   23   35      3.40      0.00
    0    7   35      1.21      0.00
    7    8   35     -4.78      0.00
    7   10   35      4.83      0.00
    7   12   35      2.05      0.00
    7   14   35     -0.63      0.00
    7   16   35      3.92      0.00
    7   18   35      2.81      0.00
    7   20   35      1.06      0.00
    7   22   35      3.57      0.00
    7   24   35     -3.01      0.00
    8    9   35      4.37      0.00
    8   11   35      1.77      0.00
    8   13   35      7.82      0.00
    8   15   35      8.49      0.00
    8   17   35      2.55      0.00
    8   19   35     -2.17      0.00
    8   21   35     -0.37      0.00
    8   23   35     -7.75      0.00
    0    9   35     12.89      0.00
    9   10   35     -0.63      0.00
    9   12   35     -2.70      0.00
    9   14   35      3.17      0.00
    9   16   35     -6.10      0.00
    9   18   35      1.57      0.00
    9   20   35      2.32      0.00
    9   22   35     -9.22      0.00
    9   24   35     -2.49      0.00
   10   11   35    -11.50      0.00
   10   13   35     -1.62      0.00
   10   15   35    -10.82      0.00
   10   17   35     -0.87      0.00
   10   19   35      1.91      0.00
   10   21   35    -13.09      0.00
   10   23   35     10.39      0.00
    0   11   35     14.32      0.00
   11   12   35     -7.01      0.00
   11   14   35      1.97      0.00
   11   16   35      0.41      0.00
   11   18   35      7.04      0.00
   11   20   35    -11.21      0.00
   11   22   35     -3.33      0.00
   12   13   35     15.15      0.00
   12   15   35      0.11      0.00
   12   17   35      2.56      0.00
   12   19   35     -5.38      0.00
   12   21   35     -0.21      0.00
    0   13   35      5.04      0.00
   13   14   35      0.00      0.00
   13   16   35      7.77      0.00
   13   18   35     -1.11      0.00
   13   20   35      4.74      0.00
   13   22   35      5.81      0.00
   14   15   35     -3.56      0.00
   14   17   35     -1.37      0.00
   14   19   35      5.80      0.00
   14   21   35     -2.65      0.00
    0   15   35     13.10      0.00
   15   16   35    -11.87      0.00
   15   18   35      1.02      0.00
   15   20   35     -3.57      0.00
   16   17   35      1.32      0.00
   16   19   35     -7.34      0.00
    0   17   35      8.78      0.00
   17   18   35     -2.26      0.00
    0   19   35     28.31      0.00
    0   21   35      4.53      0.00
    0   23   35     19.74      0.00
   12   23   35     17.02      0.00
    0   25   35     14.51      0.00
    6   25   35      8.85      0.00
    0    0   36      6.38      0.00
    1    1   36     -6.73      0.00
    1    3   36     -5.17      0.00
    1    5   36      3.78      0.00
    1    7   36     -1.88      0.00
    1    9   36     10.16      0.00
    1   11   36      1.56      0.00
    1   13   36      4.10      0.00
    1   15   36      5.21      0.00
    1   17   36     -1.09      0.00
    1   19   36      3.91      0.00
    1   21   36     -1.69      0.00
    1   23   36     -3.63      0.00
    0    2   36    -38.56      0.00
    2    2   36    -36.50      0.00
    2    4   36     -2.93      0.00
    2    6   36      4.49      0.00
    2    8   36     -0.13      0.00
    2   10   36      3.03      0.00
    2   12   36     -0.39      0.00
    2   14   36     -6.89      0.00
    2   16   36      5.88      0.00
    2   18   36     -6.22      0.00
    2   20   36     -0.33      0.00
    2   22   36     -8.36      0.00
    2   24   36     13.18      0.00
    3    3   36     -8.51      0.00
    3    5   36     -7.84      0.00
    3    7   36     -7.82      0.00
    3    9   36      2.73      0.00
    3   11   36     -4.03      0.00
    3   13   36     -6.09      0.00
    3   15   36      2.81      0.00
    3   17   36      0.57      0.00
    3   19   36      2.62      0.00
    3   21   36    -15.43      0.00
    3   23   36     -3.06      0.00
    0    4   36      6.39      0.00
    4    4   36     -6.97      0.00
    4    6   36      1.86      0.00
    4    8   36     -1.56      0.00
    4   10   36     10.23      0.00
    4   12   36      1.80      0.00
    4   14   36     -1.33      0.00
    4   16   36     -2.91      0.00
    4   18   36     -1.76      0.00
    4   20   36      4.42      0.00
    4   22   36      2.33      0.00
    4   24   36     -0.75      0.00
    5    5   36     -4.37      0.00
    5    7   36     -0.97      0.00
    5    9   36    -13.29      0.00
    5   11   36      2.24      0.00
    5   13   36      5.81      0.00
    5   15   36     -0.43      0.00
    5   17   36     -7.34      0.00
    5   19   36     -3.35      0.00
    5   21   36     -7.42      0.00
    5   23   36     -0.38      0.00
    0    6   36      8.67      0.00
    6    6   36      9.90      0.00
    6    8   36     -1.74      0.00
    6   10   36     -4.34      0.00
    6   12   36     -7.33      0.00
    6   14   36    -13.92      0.00
    6   16   36     -6.51      0.00
    6   18   36     -1.49      0.00
    6   20   36      0.11      0.00
    6   22   36      7.85      0.00
    7    7   36     18.66      0.00
    7    9   36      4.30      0.00
    7   11   36      3.18      0.00
    7   13   36      0.36      0.00
    7   15   36     -0.23      0.00
    7   17   36      1.75      0.00
    7   19   36      2.79      0.00
    7   21   36      3.63      0.00
    7   23   36     19.03      0.00
    0    8   36     -3.77      0.00
    8    8   36     -7.31      0.00
    8   10   36     10.67      0.00
    8   12   36     -5.59      0.00
    8   14   36     -2.84      0.00
    8   16   36     -5.87      0.00
    8   18   36     -3.88      0.00
    8   20   36      4.88      0.00
    8   22   36     -9.75      0.00
    9    9   36     14.05      0.00
    9   11   36    -11.20      0.00
    9   13   36      5.35      0.00
    9   15   36      5.63      0.00
    9   17   36      1.02      0.00
    9   19   36     -4.05      0.00
    9   21   36     19.07      0.00
    0   10   36      1.38      0.00
   10   10   36      3.97      0.00
   10   12   36     -7.19      0.00
   10   14   36     -4.00      0.00
   10   16   36      5.93      0.00
   10   18   36     -8.34      0.00
   10   20   36     -0.37      0.00
   10   22   36      2.75      0.00
   11   11   36     -3.20      0.00
   11   13   36      0.73      0.00
   11   15   36     -4.54      0.00
   11   17   36     -8.67      0.00
   11   19   36     -4.64      0.00
   11   21   36      0.94      0.00
    0   12   36     25.04      0.00
   12   12   36     -3.04      0.00
   12   14   36      3.95      0.00
   12   16   36    -11.26      0.00
   12   18   36      5.84      0.00
   12   20   36     -0.13      0.00
   13   13   36     13.48      0.00
   13   15   36      0.44      0.00
   13   17   36     12.18      0.00
   13   19   36     -4.44      0.00
    0   14   36     -6.14      0.00
   14   14   36     15.89      0.00
   14   16   36     13.55      0.00
   14   18   36     -5.65      0.00
   14   20   36     -2.64      0.00
   15   15   36      7.07      0.00
   15   17   36     -7.10      0.00
   15   19   36      9.63      0.00
    0   16   36     -3.38      0.00
   16   16   36      4.71      0.00
   16   18   36      0.07      0.00
   17   17   36     17.68      0.00
    0   18   36     -9.87      0.00
    0   20   36      8.94      0.00
    0   22   36      2.85      0.00
    0   24   36     10.13      0.00
    0    1   37      1.92      0.00
    1    2   37    -19.04      0.00
    1    4   37     -3.91      0.00
    1    6   37      1.67      0.00
    1    8   37     12.95      0.00
    1   10   37    -11.33      0.00
    1   12   37     10.88      0.00
    1   14   37     -6.97      0.00
    1   16   37     -0.42      0.00
    1   18   37      3.22      0.00
    1   20   37      1.98      0.00
    1   22   37      2.39      0.00
    2    3   37    -16.69      0.00
    2    5   37    -12.00      0.00
    2    7   37     -2.59      0.00
    2    9   37     12.69      0.00
    2   11   37      3.55      0.00
    2   13   37      3.65      0.00
    2   15   37     -3.70      0.00
    2   17   37      6.26      0.00
    2   19   37     -8.93      0.00
    2   21   37      2.68      0.00
    0    3   37      5.81      0.00
    3    4   37      7.08      0.00
    3    6   37    -10.38      0.00
    3    8   37     -0.70      0.00
    3   10   37     -1.86      0.00
    3   12   37    -10.18      0.00
    3   14   37     -1.23      0.00
    3   16   37     -4.00      0.00
    3   18   37     -4.20      0.00
    3   20   37      0.73      0.00
    3   22   37     -3.85      0.00
    4    5   37     -1.34      0.00
    4    7   37      8.82      0.00
    4    9   37     -1.34      0.00
    4   11   37     12.94      0.00
    4   13   37     -4.97      0.00
    4   15   37      1.85      0.00
    4   17   37     -9.10      0.00
    4   19   37      5.23      0.00
    4   21   37      0.19      0.00
    0    5   37      5.18      0.00
    5    6   37    -14.48      0.00
    5    8   37     -5.61      0.00
    5   10   37      9.09      0.00
    5   12   37     -3.38      0.00
    5   14   37      7.80      0.00
    5   16   37     -3.35      0.00
    5   18   37      1.09      0.00
    5   20   37     -1.32      0.00
    5   22   37      3.58      0.00
    6    7   37      5.55      0.00
    6    9   37     -9.82      0.00
    6   11   37    -11.39      0.00
    6   13   37     -6.52      0.00
    6   15   37     -1.49      0.00
    6   17   37      3.91      0.00
    6   19   37     -0.28      0.00
    6   21   37     -2.39      0.00
    0    7   37     -3.02      0.00
    7    8   37    -10.77      0.00
    7   10   37      5.46      0.00
    7   12   37     -3.23      0.00
    7   14   37      0.22      0.00
    7   16   37     -5.13      0.00
    7   18   37     -5.29      0.00
    7   20   37      0.04      0.00
    7   22   37    -21.28      0.00
    8    9   37    -10.01      0.00
    8   11   37     -0.24      0.00
    8   13   37      9.23      0.00
    8   15   37      8.10      0.00
    8   17   37      6.29      0.00
    8   19   37      2.92      0.00
    8   21   37      2.02      0.00
    0    9   37     12.31      0.00
    9   10   37     -4.50      0.00
    9   12   37     -1.78      0.00
    9   14   37     -0.71      0.00
    9   16   37     -7.42      0.00
    9   18   37      7.01      0.00
    9   20   37     -3.33      0.00
   10   11   37     -4.30      0.00
   10   13   37     10.04      0.00
   10   15   37    -11.13      0.00
   10   17   37     -6.82      0.00
   10   19   37     -8.86      0.00
    0   11   37    -12.49      0.00
   11   12   37     -4.10      0.00
   11   14   37      4.38      0.00
   11   16   37      4.32      0.00
   11   18   37    -13.91      0.00
   11   20   37      6.36      0.00
   12   13   37    -10.06      0.00
   12   15   37     -0.04      0.00
   12   17   37     -2.11      0.00
   12   19   37    -10.00      0.00
    0   13   37     12.32      0.00
   13   14   37      4.47      0.00
   13   16   37    -11.78      0.00
   13   18   37      9.09      0.00
   14   15   37     -5.94      0.00
   14   17   37      2.88      0.00
    0   15   37      7.88      0.00
   15   16   37      2.51      0.00
    0   17   37     -3.19      0.00
    0   19   37     19.23      0.00
    0   21   37     10.36      0.00
   10   21   37     19.81      0.00
    0   23   37     13.45      0.00
    2   23   37     -8.53      0.00
    0    0   38     -4.57      0.00
    1    1   38      9.33      0.00
    1    3   38    -10.68      0.00
    1    5   38     12.22      0.00
    1    7   38     -2.52      0.00
    1    9   38      0.12      0.00
    1   11   38      9.57      0.00
    1   13   38      4.74      0.00
    1   15   38      3.79      0.00
    1   17   38      6.65      0.00
    1   19   38      2.89      0.00
    1   21   38     -0.85      0.00
    0    2   38    -12.28      0.00
    2    2   38    -20.51      0.00
    2    4   38      4.53      0.00
    2    6   38    -13.34      0.00
    2    8   38      3.07      0.00
    2   10   38     -6.91      0.00
    2   12   38     -4.33      0.00
    2   14   38     -2.19      0.00
    2   16   38    -12.87      0.00
    2   18   38     -8.77      0.00
    2   20   38     -1.90      0.00
    3    3   38      3.84      0.00
    3    5   38      8.58      0.00
    3    7   38     -5.24      0.00
    3    9   38     -8.60      0.00
    3   11   38      1.87      0.00
    3   13   38     -5.74      0.00
    3   15   38     -4.05      0.00
    3   17   38      0.39      0.00
    3   19   38     -5.00      0.00
    3   21   38     13.24      0.00
    0    4   38     14.55      0.00
    4    4   38     67.00      0.00
    4    6   38      9.48      0.00
    4    8   38     16.04      0.00
    4   10   38     -0.14      0.00
    4   12   38      2.26      0.00
    4   14   38     -5.14      0.00
    4   16   38      3.64      0.00
    4   18   38     -5.13      0.00
    4   20   38      9.25      0.00
    5    5   38      1.65      0.00
    5    7   38      6.94      0.00
    5    9   38     -0.27      0.00
    5   11   38      7.41      0.00
    5   13   38     -6.08      0.00
    5   15   38      1.52      0.00
    5   17   38     -2.86      0.00
    5   19   38     -1.95      0.00
    0    6   38      4.78      0.00
    6    6   38    -14.24      0.00
    6    8   38      6.23      0.00
    6   10   38      0.84      0.00
    6   12   38      0.70      0.00
    6   14   38     -0.21      0.00
    6   16   38     -6.45      0.00
    6   18   38      8.84      0.00
    6   20   38     -9.08      0.00
    7    7   38    -10.44      0.00
    7    9   38    -11.24      0.00
    7   11   38    -15.41      0.00
    7   13   38     12.04      0.00
    7   15   38      2.47      0.00
    7   17   38      0.92      0.00
    7   19   38     -2.62      0.00
    0    8   38      5.32      0.00
    8    8   38     18.16      0.00
    8   10   38      9.03      0.00
    8   12   38     -6.41      0.00
    8   14   38      1.13      0.00
    8   16   38     -1.55      0.00
    8   18   38     -3.75      0.00
    9    9   38      8.62      0.00
    9   11   38     -5.38      0.00
    9   13   38      0.21      0.00
    9   15   38      5.60      0.00
    9   17   38     -6.56      0.00
    9   19   38     -8.36      0.00
    0   10   38    -23.68      0.00
   10   10   38     -2.88      0.00
   10   12   38     -2.62      0.00
   10   14   38      0.73      0.00
   10   16   38     -0.09      0.00
   10   18   38     -8.52      0.00
   11   11   38     -6.77      0.00
   11   13   38      5.30      0.00
   11   15   38      4.79      0.00
   11   17   38      9.25      0.00
    0   12   38     12.44      0.00
   12   12   38     -8.37      0.00
   12   14   38     -5.36      0.00
   12   16   38     -1.65      0.00
   13   13   38      3.61      0.00
   13   15   38     -5.21      0.00
    0   14   38      4.50      0.00
   14   14   38     -1.05      0.00
   14   16   38      8.53      0.00
    0   16   38     21.00      0.00
   13   17   38     -4.74      0.00
    0   18   38      8.03      0.00
    0   20   38     -7.37      0.00
    0    1   39     13.23      0.00
    1    2   39     -3.91      0.00
    1    4   39     -2.59      0.00
    1    6   39      6.34      0.00
    1    8   39    -18.18      0.00
    1   10   39      8.58      0.00
    1   12   39     10.77      0.00
    1   14   39     -3.29      0.00
    1   16   39     -6.13      0.00
    1   18   39      7.00      0.00
    2    3   39     -6.51      0.00
    2    5   39    -10.90      0.00
    2    7   39     -3.87      0.00
    2    9   39     -1.40      0.00
    2   11   39     10.48      0.00
    2   13   39     -4.20      0.00
    2   15   39     -4.56      0.00
    2   17   39     -4.34      0.00
    2   19   39     11.71      0.00
    0    3   39     11.89      0.00
    3    4   39      3.63      0.00
    3    6   39     -9.63      0.00
    3    8   39    -10.63      0.00
    3   10   39     -6.92      0.00
    3   12   39      1.49      0.00
    3   14   39     -4.45      0.00
    3   16   39      7.50      0.00
    3   18   39     -0.60      0.00
    4    5   39      3.76      0.00
    4    7   39     -8.47      0.00
    4    9   39      1.80      0.00
    4   11   39     -0.45      0.00
    4   13   39     -3.52      0.00
    4   15   39     -4.06      0.00
    4   17   39      1.47      0.00
    4   19   39     -8.95      0.00
    0    5   39     15.17      0.00
    5    6   39      6.88      0.00
    5    8   39     -1.67      0.00
    5   10   39     -9.03      0.00
    5   12   39      9.55      0.00
    5   14   39     -6.82      0.00
    5   16   39      1.81      0.00
    5   18   39     -5.78      0.00
    6    7   39     -5.59      0.00
    6    9   39     -7.20      0.00
    6   11   39     -3.46      0.00
    6   13   39      3.12      0.00
    6   15   39      1.59      0.00
    6   17   39     -7.86      0.00
    0    7   39      8.24      0.00
    7    8   39    -12.05      0.00
    7   10   39     -7.10      0.00
    7   12   39      4.51      0.00
    7   14   39      8.66      0.00
    7   16   39      6.96      0.00
    7   18   39      1.70      0.00
    8    9   39     -7.06      0.00
    8   11   39     -2.69      0.00
    8   13   39     10.05      0.00
    8   15   39    -10.14      0.00
    8   17   39     -4.49      0.00
    0    9   39     15.45      0.00
    9   10   39     -1.03      0.00
    9   12   39      5.14      0.00
    9   14   39     -0.59      0.00
    9   16   39     -2.31      0.00
   10   11   39     -8.70      0.00
   10   13   39     -3.91      0.00
   10   15   39      5.19      0.00
    0   11   39     -5.50      0.00
   11   12   39      0.68      0.00
   11   14   39      1.79      0.00
   11   16   39     19.34      0.00
   12   13   39     13.04      0.00
    0   13   39     -8.26      0.00
   13   14   39     24.36      0.00
    0   15   39      8.16      0.00
   12   15   39      0.45      0.00
    0   17   39     -3.43      0.00
    0   19   39     -8.88      0.00
    0    0   40     22.54      0.00
    1    1   40    -26.24      0.00
    1    3   40     -5.47      0.00
    1    5   40    -14.95      0.00
    1    7   40     -8.99      0.00
    1    9   40     -1.29      0.00
    1   11   40     -2.22      0.00
    1   13   40     10.00      0.00
    1   15   40    -10.14      0.00
    1   17   40    -11.01      0.00
    0    2   40     -0.28      0.00
    2    2   40     -5.50      0.00
    2    4   40      7.61      0.00
    2    6   40      9.64      0.00
    2    8   40     -7.81      0.00
    2   10   40      8.28      0.00
    2   12   40      0.42      0.00
    2   14   40      9.37      0.00
    2   16   40     23.65      0.00
    3    3   40     -2.77      0.00
    3    5   40      1.00      0.00
    3    7   40     -1.77      0.00
    3    9   40      7.23      0.00
    3   11   40      3.92      0.00
    3   13   40      0.71      0.00
    3   15   40    -11.17      0.00
    0    4   40     -9.89      0.00
    4    4   40     15.94      0.00
    4    6   40      1.12      0.00
    4    8   40     -3.73      0.00
    4   10   40      9.15      0.00
    4   12   40      1.60      0.00
    4   14   40     -1.97      0.00
    4   16   40     12.45      0.00
    5    5   40     -8.89      0.00
    5    7   40      7.83      0.00
    5    9   40      0.33      0.00
    5   11   40      8.03      0.00
    5   13   40      5.16      0.00
    5   15   40      4.29      0.00
    0    6   40    -11.18      0.00
    6    6   40    -18.72      0.00
    6    8   40     -7.31      0.00
    6   10   40      5.06      0.00
    6   12   40     -0.66      0.00
    6   14   40      0.01      0.00
    6   16   40     10.87      0.00
    7    7   40     10.42      0.00
    7    9   40     -5.79      0.00
    7   11   40     -5.58      0.00
    7   13   40      8.32      0.00
    7   15   40     -1.20      0.00
    0    8   40    -16.20      0.00
    8    8   40     -8.83      0.00
    8   10   40     -7.36      0.00
    8   12   40     -4.64      0.00
    8   14   40     -1.09      0.00
    9    9   40    -13.74      0.00
    9   11   40      6.65      0.00
    9   13   40     -4.05      0.00
    0   10   40      5.95      0.00
   10   10   40     -9.33      0.00
   10   12   40      1.85      0.00
   11   11   40     -9.40      0.00
   11   13   40      6.02      0.00
    0   12   40     -5.43      0.00
   12   12   40     -5.52      0.00
    0   14   40     -8.38      0.00
   10   14   40    -18.15      0.00
    0   16   40     -9.15      0.00
    0    1   41     -2.48      0.00
    1    2   41     -4.86      0.00
    1    4   41      1.06      0.00
    1    6   41      1.67      0.00
    1    8   41      3.10      0.00
    1   10   41      8.00      0.00
    1   12   41      4.07      0.00
    1   14   41     -0.44      0.00
    2    3   41      7.77      0.00
    2    5   41     -2.84      0.00
    2    7   41      0.65      0.00
    2    9   41     -4.90      0.00
    2   11   41      0.34      0.00
    2   13   41      0.86      0.00
    0    3   41      8.56      0.00
    3    4   41      8.02      0.00
    3    6   41      5.71      0.00
    3    8   41      2.37      0.00
    3   10   41     -5.62      0.00
    3   12   41      3.95      0.00
    3   14   41      3.43      0.00
    4    5   41      6.30      0.00
    4    7   41     -2.05      0.00
    4    9   41      0.01      0.00
    4   11   41     -3.85      0.00
    4   13   41      0.63      0.00
    0    5   41     -0.12      0.00
    5    6   41      3.86      0.00
    5    8   41      8.00      0.00
    5   10   41     -0.73      0.00
    5   12   41     -4.56      0.00
    6    7   41     -4.86      0.00
    6    9   41     -5.62      0.00
    6   11   41      6.35      0.00
    6   13   41    -10.20      0.00
    0    7   41    -12.65      0.00
    7    8   41      1.19      0.00
    7   10   41      4.27      0.00
    7   12   41      3.93      0.00
    8    9   41      7.77      0.00
    8   11   41      3.93      0.00
    0    9   41     18.36      0.00
    9   10   41     -3.94      0.00
    0   11   41     -0.72      0.00
    0   13   41      7.95      0.00
    0    0   42    -17.87      0.00
    1    1   42    -16.11      0.00
    1    3   42      2.77      0.00
    1    5   42    -10.31      0.00
    1    7   42      3.27      0.00
    1    9   42      3.50      0.00
    0    2   42    -16.45      0.00
    2    2   42    -13.20      0.00
    2    4   42     -6.58      0.00
    2    6   42      6.41      0.00
    2    8   42     10.62      0.00
    2   10   42      7.09      0.00
    3    3   42      0.75      0.00
    3    5   42      3.42      0.00
    3    7   42     -5.35      0.00
    3    9   42      7.28      0.00
    0    4   42     -9.21      0.00
    4    4   42     -2.12      0.00
    4    6   42      7.97      0.00
    4    8   42     10.16      0.00
    4   10   42      2.11      0.00
    5    5   42    -19.95      0.00
    5    7   42     -0.23      0.00
    5    9   42      6.35      0.00
    0    6   42      9.56      0.00
    6    6   42      3.06      0.00
    6    8   42     -0.60      0.00
    7    7   42      8.51      0.00
    7    9   42     -7.40      0.00
    0    8   42      2.81      0.00
    8    8   42    -17.90      0.00
    0   10   42     17.94      0.00
    1   11   42     -1.74      0.00
    0    1   43      0.25      0.00
    1    2   43     -9.60      0.00
    1    4   43      0.94      0.00
    1    6   43     -6.70      0.00
    2    3   43     -2.39      0.00
    2    5   43     -3.94      0.00
    0    3   43     -9.43      0.00
    3    4   43      6.34      0.00
    4    5   43      4.54      0.00
    0    5   43     -0.18      0.00
    0    7   43    -21.27      0.00
   25   25   26     16.38      0.00
   24   26   26     -0.06      0.00
   26   26   26      6.18      0.00
   24   25   27     11.31      0.00
   23   26   27      4.57      0.00
   25   26   27     -3.13      0.00
   22   27   27     10.25      0.00
   24   27   27      7.32      0.00
   26   27   27     -6.39      0.00
   24   24   28     -7.35      0.00
   23   25   28    -14.43      0.00
   25   25   28      2.04      0.00
   22   26   28     -4.68      0.00
   24   26   28     -3.14      0.00
   26   26   28     11.31      0.00
   21   27   28     -2.46      0.00
   23   27   28      5.87      0.00
   25   27   28     -7.39      0.00
   27   27   28      5.47      0.00
   20   28   28      2.69      0.00
   22   28   28      4.65      0.00
   24   28   28     17.79      0.00
   26   28   28      6.95      0.00
   28   28   28    -16.79      0.00
   23   24   29     18.29      0.00
   22   25   29      2.09      0.00
   24   25   29     -2.67      0.00
   21   26   29      5.96      0.00
   23   26   29     12.88      0.00
   25   26   29     -4.89      0.00
   20   27   29      7.39      0.00
   22   27   29     -6.57      0.00
   24   27   29     -4.58      0.00
   26   27   29     -6.85      0.00
   17   28   29     11.99      0.00
   19   28   29     15.56      0.00
   21   28   29      3.00      0.00
   23   28   29     -5.09      0.00
   25   28   29     -0.06      0.00
   27   28   29      1.68      0.00
   16   29   29    -14.44      0.00
   18   29   29     17.29      0.00
   20   29   29     -6.39      0.00
   22   29   29      5.57      0.00
   24   29   29      1.50      0.00
   26   29   29      1.29      0.00
   28   29   29      9.13      0.00
   23   23   30     18.99      0.00
   22   24   30    -29.52      0.00
   24   24   30      3.64      0.00
   21   25   30     -1.12      0.00
   23   25   30      2.83      0.00
   25   25   30     -5.51      0.00
   20   26   30     -4.75      0.00
   22   26   30      6.04      0.00
   24   26   30      4.21      0.00
   26   26   30     -0.37      0.00
   17   27   30     -1.16      0.00
   19   27   30    -11.38      0.00
   21   27   30     -5.30      0.00
   23   27   30     -1.74      0.00
   25   27   30     -5.77      0.00
   27   27   30     11.81      0.00
   16   28   30      9.90      0.00
   18   28   30     -6.58      0.00
   20   28   30     11.91      0.00
   22   28   30      4.06      0.00
   24   28   30     -2.15      0.00
   26   28   30      1.06      0.00
   28   28   30      5.60      0.00
   13   29   30    -10.10      0.00
   15   29   30      2.37      0.00
   17   29   30     -6.66      0.00
   19   29   30    -14.30      0.00
   21   29   30     -1.98      0.00
   23   29   30     -0.43      0.00
   25   29   30      3.24      0.00
   27   29   30      0.19      0.00
   29   29   30     -4.18      0.00
   10   30   30      3.49      0.00
   12   30   30     21.78      0.00
   14   30   30    -23.92      0.00
   16   30   30     19.85      0.00
   18   30   30     13.68      0.00
   20   30   30      7.78      0.00
   22   30   30      7.33      0.00
   24   30   30    -10.47      0.00
   26   30   30      4.89      0.00
   22   23   31     -5.16      0.00
   21   24   31     19.87      0.00
   23   24   31     -5.57      0.00
   18   25   31     -7.34      0.00
   20   25   31     -0.34      0.00
   22   25   31     -1.42      0.00
   24   25   31     -4.07      0.00
   17   26   31     -0.74      0.00
   19   26   31      6.61      0.00
   21   26   31     -1.94      0.00
   23   26   31     -5.37      0.00
   25   26   31      2.33      0.00
   16   27   31     -5.26      0.00
   18   27   31      2.49      0.00
   20   27   31      2.85      0.00
   22   27   31     -5.33      0.00
   24   27   31      2.54      0.00
   26   27   31     -4.69      0.00
   13   28   31     -0.08      0.00
   15   28   31      0.57      0.00
   17   28   31     -5.77      0.00
   19   28   31      1.69      0.00
   21   28   31     -0.56      0.00
   23   28   31      0.95      0.00
   25   28   31      3.40      0.00
   27   28   31     -6.06      0.00
   10   29   31    -11.88      0.00
   12   29   31      1.41      0.00
   14   29   31     10.85      0.00
   16   29   31      1.14      0.00
   18   29   31     -2.18      0.00
   20   29   31     -5.93      0.00
   22   29   31     10.07      0.00
   24   29   31      1.04      0.00
   26   29   31     -3.06      0.00
    7   30   31    -11.22      0.00
    9   30   31     -3.65      0.00
   11   30   31      9.04      0.00
   13   30   31      6.13      0.00
   15   30   31      0.77      0.00
   17   30   31     -2.03      0.00
   19   30   31      4.73      0.00
   21   30   31      0.01      0.00
   23   30   31     -5.25      0.00
   25   30   31     -0.46      0.00
    0   31   31    -19.89      0.00
    2   31   31     17.33      0.00
    4   31   31     38.24      0.00
    6   31   31    -23.50      0.00
    8   31   31     22.15      0.00
   10   31   31     -2.97      0.00
   12   31   31    -12.24      0.00
   14   31   31      2.48      0.00
   16   31   31     -3.33      0.00
   18   31   31     -8.01      0.00
   20   31   31     10.69      0.00
   22   31   31     -0.92      0.00
   24   31   31      5.28      0.00
   20   22   32    -19.69      0.00
   22   22   32      9.99      0.00
   19   23   32    -16.41      0.00
   21   23   32      2.08      0.00
   23   23   32      1.92      0.00
   18   24   32     -6.53      0.00
   20   24   32     -1.29      0.00
   22   24   32      3.08      0.00
   24   24   32     -5.18      0.00
   17   25   32      5.27      0.00
   19   25   32     24.09      0.00
   21   25   32     10.93      0.00
   23   25   32      3.24      0.00
   25   25   32     -1.59      0.00
   14   26   32     10.60      0.00
   16   26   32      4.28      0.00
   18   26   32      0.49      0.00
   20   26   32     -6.42      0.00
   22   26   32     -4.31      0.00
   24   26   32     -0.69      0.00
   26   26   32      8.11      0.00
   13   27   32     -1.86      0.00
   15   27   32      5.84      0.00
   17   27   32      0.40      0.00
   19   27   32      9.00      0.00
   21   27   32      3.78      0.00
   23   27   32     -2.80      0.00
   25   27   32      5.44      0.00
   27   27   32     -3.64      0.00
   10   28   32     14.41      0.00
   12   28   32      3.47      0.00
   14   28   32     -1.62      0.00
   16   28   32     -4.85      0.00
   18   28   32      0.50      0.00
   20   28   32      1.43      0.00
   22   28   32     -0.21      0.00
   24   28   32      2.43      0.00
   26   28   32      2.94      0.00
    7   29   32     14.77      0.00
    9   29   32     15.18      0.00
   11   29   32     14.64      0.00
   13   29   32    -17.61      0.00
   15   29   32      9.63      0.00
   17   29   32     -0.74      0.00
   19   29   32     -3.69      0.00
   21   29   32     -3.08      0.00
   23   29   32      1.41      0.00
   25   29   32      3.45      0.00
    0   30   32     36.96      0.00
    2   30   32    -26.55      0.00
    4   30   32     12.11      0.00
    6   30   32      5.58      0.00
    8   30   32    -13.51      0.00
   10   30   32      4.67      0.00
   12   30   32     10.06      0.00
   14   30   32    -13.11      0.00
   16   30   32     -5.55      0.00
   18   30   32     14.76      0.00
   20   30   32     -1.47      0.00
   22   30   32     -3.96      0.00
   24   30   32     -1.77      0.00
    1   31   32     -4.34      0.00
    3   31   32     16.98      0.00
    5   31   32     -6.96      0.00
    7   31   32      3.17      0.00
    9   31   32     -2.32      0.00
   11   31   32      2.77      0.00
   13   31   32      0.70      0.00
   15   31   32     -7.96      0.00
   17   31   32      2.89      0.00
   19   31   32     -0.08      0.00
   21   31   32     -2.10      0.00
   23   31   32     -4.12      0.00
    0   32   32    -16.60      0.00
    2   32   32    -14.67      0.00
    4   32   32     -4.14      0.00
    6   32   32     15.46      0.00
    8   32   32     -6.53      0.00
   10   32   32    -10.97      0.00
   12   32   32     16.94      0.00
   14   32   32     22.26      0.00
   16   32   32    -10.13      0.00
   18   32   32      1.95      0.00
   20   32   32    -13.74      0.00
   22   32   32      3.16      0.00
   20   21   33      1.91      0.00
   19   22   33      1.12      0.00
   21   22   33     -1.51      0.00
   18   23   33      5.33      0.00
   20   23   33      0.58      0.00
   22   23   33     12.10      0.00
   17   24   33     -2.47      0.00
   19   24   33      6.23      0.00
   21   24   33     -8.73      0.00
   23   24   33     -2.24      0.00
   14   25   33     10.75      0.00
   16   25   33     -5.29      0.00
   18   25   33     -7.81      0.00
   20   25   33     -4.10      0.00
   22   25   33     -2.74      0.00
   24   25   33     -2.14      0.00
   13   26   33     12.48      0.00
   15   26   33     -6.01      0.00
   17   26   33      8.04      0.00
   19   26   33      3.39      0.00
   21   26   33      1.44      0.00
   23   26   33      2.60      0.00
   25   26   33     -7.06      0.00
   10   27   33    -24.63      0.00
   12   27   33     17.94      0.00
   14   27   33     -3.55      0.00
   16   27   33      0.40      0.00
   18   27   33     -2.06      0.00
   20   27   33     -1.93      0.00
   22   27   33      2.07      0.00
   24   27   33     -2.03      0.00
   26   27   33     -3.91      0.00
    5   28   33      4.02      0.00
    7   28   33      6.21      0.00
    9   28   33     -9.75      0.00
   11   28   33      7.85      0.00
   13   28   33      2.52      0.00
   15   28   33     -3.48      0.00
   17   28   33     -1.05      0.00
   19   28   33     -1.58      0.00
   21   28   33      5.05      0.00
   23   28   33      0.23      0.00
   25   28   33     -5.94      0.00
    0   29   33     -1.49      0.00
    2   29   33     -5.09      0.00
    4   29   33     10.69      0.00
    6   29   33      2.28      0.00
    8   29   33      5.49      0.00
   10   29   33     -7.89      0.00
   12   29   33     -1.08      0.00
   14   29   33     -0.99      0.00
   16   29   33      0.45      0.00
   18   29   33      4.28      0.00
   20   29   33      5.64      0.00
   22   29   33      8.21      0.00
   24   29   33     -5.39      0.00
    1   30   33     -3.21      0.00
    3   30   33     -4.17      0.00
    5   30   33    -15.38      0.00
    7   30   33     -4.48      0.00
    9   30   33      3.51      0.00
   11   30   33    -15.86      0.00
   13   30   33      0.47      0.00
   15   30   33      0.22      0.00
   17   30   33     -6.94      0.00
   19   30   33     -5.18      0.00
   21   30   33     -2.58      0.00
   23   30   33      1.83      0.00
    0   31   33     20.57      0.00
    2   31   33    -15.03      0.00
    4   31   33      3.05      0.00
    6   31   33    -13.60      0.00
    8   31   33     10.86      0.00
   10   31   33     -2.45      0.00
   12   31   33     -3.55      0.00
   14   31   33      4.74      0.00
   16   31   33     10.60      0.00
   18   31   33     -6.47      0.00
   20   31   33     -1.23      0.00
   22   31   33     -4.81      0.00
    1   32   33      0.89      0.00
    3   32   33     -1.03      0.00
    5   32   33      3.38      0.00
    7   32   33     -3.87      0.00
    9   32   33      0.28      0.00
   11   32   33     -1.41      0.00
   13   32   33     -5.86      0.00
   15   32   33     -2.92      0.00
   17   32   33     -0.08      0.00
   19   32   33      0.77      0.00
   21   32   33     -1.32      0.00
    0   33   33     30.73      0.00
    2   33   33     -1.99      0.00
    4   33   33    -13.93      0.00
    6   33   33      6.53      0.00
    8   33   33     -4.02      0.00
   10   33   33     16.53      0.00
   12   33   33     -3.33      0.00
   14   33   33      2.97      0.00
   16   33   33      1.39      0.00
   18   33   33     -5.63      0.00
   20   33   33     -2.58      0.00
   20   20   34    -17.87      0.00
   19   21   34    -10.81      0.00
   21   21   34     -0.01      0.00
   18   22   34     -3.47      0.00
   20   22   34      9.81      0.00
   22   22   34     -5.68      0.00
   15   23   34     -4.54      0.00
   17   23   34     -7.63      0.00
   19   23   34      2.74      0.00
   21   23   34      8.46      0.00
   23   23   34    -13.09      0.00
   14   24   34    -17.54      0.00
   16   24   34    -13.65      0.00
   18   24   34     -6.55      0.00
   20   24   34     -4.06      0.00
   22   24   34      1.07      0.00
   24   24   34     -5.51      0.00
   11   25   34     21.58      0.00
   13   25   34     -1.48      0.00
   15   25   34      6.18      0.00
   17   25   34      4.57      0.00
   19   25   34     -3.17      0.00
   21   25   34      0.46      0.00
   23   25   34     -3.61      0.00
   25   25   34      8.49      0.00
   10   26   34     -1.18      0.00
   12   26   34     -3.89      0.00
   14   26   34     -5.67      0.00
   16   26   34    -11.01      0.00
   18   26   34     -0.09      0.00
   20   26   34     -7.92      0.00
   22   26   34     -4.73      0.00
   24   26   34      4.75      0.00
   26   26   34     -1.62      0.00
    5   27   34      6.03      0.00
    7   27   34     -2.73      0.00
    9   27   34     -0.52      0.00
   11   27   34    -22.79      0.00
   13   27   34      0.01      0.00
   15   27   34     -1.19      0.00
   17   27   34      5.28      0.00
   19   27   34     -0.26      0.00
   21   27   34      8.35      0.00
   23   27   34      0.12      0.00
   25   27   34      5.07      0.00
    0   28   34     12.04      0.00
    2   28   34     -1.79      0.00
    4   28   34     -4.30      0.00
    6   28   34     -4.61      0.00
    8   28   34      2.47      0.00
   10   28   34     -4.80      0.00
   12   28   34     -0.82      0.00
   14   28   34     -0.18      0.00
   16   28   34     -1.84      0.00
   18   28   34      3.97      0.00
   20   28   34      0.94      0.00
   22   28   34     -5.39      0.00
   24   28   34      1.22      0.00
    1   29   34     -2.71      0.00
    3   29   34      3.33      0.00
    5   29   34      8.89      0.00
    7   29   34     -8.20      0.00
    9   29   34      1.11      0.00
   11   29   34      9.62      0.00
   13   29   34      4.59      0.00
   15   29   34      0.52      0.00
   17   29   34     -1.73      0.00
   19   29   34      2.55      0.00
   21   29   34      1.11      0.00
   23   29   34      0.46      0.00
    0   30   34      2.57      0.00
    2   30   34     -5.57      0.00
    4   30   34      8.88      0.00
    6   30   34      2.01      0.00
    8   30   34      2.37      0.00
   10   30   34     -0.46      0.00
   12   30   34     -7.33      0.00
   14   30   34     -4.30      0.00
   16   30   34     -0.13      0.00
   18   30   34     -9.46      0.00
   20   30   34      6.11      0.00
   22   30   34     -4.67      0.00
    1   31   34     -1.66      0.00
    3   31   34      0.86      0.00
    5   31   34     -8.30      0.00
    7   31   34      3.90      0.00
    9   31   34      3.18      0.00
   11   31   34     -1.32      0.00
   13   31   34      2.20      0.00
   15   31   34     -4.30      0.00
   17   31   34      6.33      0.00
   19   31   34      0.25      0.00
   21   31   34      3.79      0.00
    0   32   34     -8.79      0.00
    2   32   34      7.76      0.00
    4   32   34     -3.59      0.00
    6   32   34    -12.08      0.00
    8   32   34     -5.89      0.00
   10   32   34     -5.52      0.00
   12   32   34      0.35      0.00
   14   32   34    -10.04      0.00
   16   32   34     -7.04      0.00
   18   32   34     -5.52      0.00
   20   32   34      6.59      0.00
    1   33   34     -0.08      0.00
    3   33   34     -0.35      0.00
    5   33   34      5.09      0.00
    7   33   34      1.20      0.00
    9   33   34      2.90      0.00
   11   33   34     -1.45      0.00
   13   33   34     -3.29      0.00
[truncated: 55,600 more chars]
