# Supplementary material for: Dynamic three-dimensional structures of a metal–organic framework captured with femtosecond serial crystallography
Source: Nat Chem. 2024 Mar 25;16(5):693–9. doi: 10.1038/s41557-024-01460-w (PMC11087265; doi:10.1038/s41557-024-01460-w)
Supplement: Supplementary file 21 — Crystallographic structure factors for PCN–224(Fe)–CO at 3.35 ps; CCDC reference number 2308206. [file 41557_2024_1460_MOESM21_ESM.cif]

 
data_time3d35
# start Validation Reply Form
_vrf_THETM01_time3d35
;
PROBLEM: The value of sine(theta_max)/wavelength is less than 0.575
RESPONSE: To prevent the intensities of the Bragg spots in the 
low-resolution region from exceeding the detector's saturation limit, 
the X-ray flux had to be limited. Consequently, the intensity of the 
Bragg spots in the high-resolution region was insufficient for detection, 
resulting in the limited resolution.
;
_vrf_PLAT084_time3d35
;
PROBLEM: High wR2 Value (i.e. > 0.25) ...................       0.37 Report
RESPONSE: In serial femtosecond crystallography, diffraction images 
are acquired from a large number of different crystals with different 
sizes and crystallinity. Consequently, errors are introduced while 
merging data obtained from different crystals. Such errors result in 
a high wR2 value for this crystal structure. Moreover, the crystallographic 
analysis of PCN-224 reveals the presence of MOF-525 structural motifs, 
which manifest as defects within the crystal matrix. These defects are 
presumed to be a contributing factor to the elevated wR2 values noted 
in the analysis.
;
# end Validation Reply Form

_audit_creation_method            'SHELXL-2018/3'
_shelx_SHELXL_version_number      '2018/3'
_chemical_name_systematic         ?
_chemical_name_common             ?
_chemical_melting_point           ?
_chemical_formula_moiety          'C147 H72 Fe3 N12 O67 Zr12' 
_chemical_formula_sum
 'C147 H72 Fe3 N12 O67 Zr12' 
_chemical_formula_weight          4340.35

loop_
 _atom_type_symbol
 _atom_type_description
 _atom_type_scat_dispersion_real
 _atom_type_scat_dispersion_imag
 _atom_type_scat_source
 'C'  'C'   0.0051   0.0024
 'International Tables Vol C Tables 4.2.6.8 and 6.1.1.4'
 'H'  'H'   0.0000   0.0000
 'International Tables Vol C Tables 4.2.6.8 and 6.1.1.4'
 'N'  'N'   0.0096   0.0048
 'International Tables Vol C Tables 4.2.6.8 and 6.1.1.4'
 'O'  'O'   0.0160   0.0088
 'International Tables Vol C Tables 4.2.6.8 and 6.1.1.4'
 'Fe'  'Fe'   0.3561   1.1184
 'International Tables Vol C Tables 4.2.6.8 and 6.1.1.4'
 'Zr'  'Zr'  -1.4549   0.7529
 'International Tables Vol C Tables 4.2.6.8 and 6.1.1.4'
 
_space_group_crystal_system       cubic
_space_group_IT_number            229
_space_group_name_H-M_alt         'I m -3 m'
_space_group_name_Hall            '-I 4 2 3'
 
_shelx_space_group_comment
;
The symmetry employed for this shelxl refinement is uniquely defined
by the following loop, which should always be used as a source of
symmetry information in preference to the above space-group names.
They are only intended as comments.
;
 
loop_
 _space_group_symop_operation_xyz
 'x, y, z'
 '-x, -y, z'
 '-x, y, -z'
 'x, -y, -z'
 'z, x, y'
 'z, -x, -y'
 '-z, -x, y'
 '-z, x, -y'
 'y, z, x'
 '-y, z, -x'
 'y, -z, -x'
 '-y, -z, x'
 'y, x, -z'
 '-y, -x, -z'
 'y, -x, z'
 '-y, x, z'
 'x, z, -y'
 '-x, z, y'
 '-x, -z, -y'
 'x, -z, y'
 'z, y, -x'
 'z, -y, x'
 '-z, y, x'
 '-z, -y, -x'
 'x+1/2, y+1/2, z+1/2'
 '-x+1/2, -y+1/2, z+1/2'
 '-x+1/2, y+1/2, -z+1/2'
 'x+1/2, -y+1/2, -z+1/2'
 'z+1/2, x+1/2, y+1/2'
 'z+1/2, -x+1/2, -y+1/2'
 '-z+1/2, -x+1/2, y+1/2'
 '-z+1/2, x+1/2, -y+1/2'
 'y+1/2, z+1/2, x+1/2'
 '-y+1/2, z+1/2, -x+1/2'
 'y+1/2, -z+1/2, -x+1/2'
 '-y+1/2, -z+1/2, x+1/2'
 'y+1/2, x+1/2, -z+1/2'
 '-y+1/2, -x+1/2, -z+1/2'
 'y+1/2, -x+1/2, z+1/2'
 '-y+1/2, x+1/2, z+1/2'
 'x+1/2, z+1/2, -y+1/2'
 '-x+1/2, z+1/2, y+1/2'
 '-x+1/2, -z+1/2, -y+1/2'
 'x+1/2, -z+1/2, y+1/2'
 'z+1/2, y+1/2, -x+1/2'
 'z+1/2, -y+1/2, x+1/2'
 '-z+1/2, y+1/2, x+1/2'
 '-z+1/2, -y+1/2, -x+1/2'
 '-x, -y, -z'
 'x, y, -z'
 'x, -y, z'
 '-x, y, z'
 '-z, -x, -y'
 '-z, x, y'
 'z, x, -y'
 'z, -x, y'
 '-y, -z, -x'
 'y, -z, x'
 '-y, z, x'
 'y, z, -x'
 '-y, -x, z'
 'y, x, z'
 '-y, x, -z'
 'y, -x, -z'
 '-x, -z, y'
 'x, -z, -y'
 'x, z, y'
 '-x, z, -y'
 '-z, -y, x'
 '-z, y, -x'
 'z, -y, -x'
 'z, y, x'
 '-x+1/2, -y+1/2, -z+1/2'
 'x+1/2, y+1/2, -z+1/2'
 'x+1/2, -y+1/2, z+1/2'
 '-x+1/2, y+1/2, z+1/2'
 '-z+1/2, -x+1/2, -y+1/2'
 '-z+1/2, x+1/2, y+1/2'
 'z+1/2, x+1/2, -y+1/2'
 'z+1/2, -x+1/2, y+1/2'
 '-y+1/2, -z+1/2, -x+1/2'
 'y+1/2, -z+1/2, x+1/2'
 '-y+1/2, z+1/2, x+1/2'
 'y+1/2, z+1/2, -x+1/2'
 '-y+1/2, -x+1/2, z+1/2'
 'y+1/2, x+1/2, z+1/2'
 '-y+1/2, x+1/2, -z+1/2'
 'y+1/2, -x+1/2, -z+1/2'
 '-x+1/2, -z+1/2, y+1/2'
 'x+1/2, -z+1/2, -y+1/2'
 'x+1/2, z+1/2, y+1/2'
 '-x+1/2, z+1/2, -y+1/2'
 '-z+1/2, -y+1/2, x+1/2'
 '-z+1/2, y+1/2, -x+1/2'
 'z+1/2, -y+1/2, -x+1/2'
 'z+1/2, y+1/2, x+1/2'
 
_cell_length_a                    38.883(5)
_cell_length_b                    38.883(5)
_cell_length_c                    38.883(5)
_cell_angle_alpha                 90
_cell_angle_beta                  90
_cell_angle_gamma                 90
_cell_volume                      58788(20)
_cell_formula_units_Z             4
_cell_measurement_temperature     293(2)
_cell_measurement_reflns_used     2608950
_cell_measurement_theta_min       0.87
_cell_measurement_theta_max       27.93
 
_exptl_crystal_description        cubic
_exptl_crystal_colour             black
_exptl_crystal_density_meas       ?
_exptl_crystal_density_method     ?
_exptl_crystal_density_diffrn     0.490          
_exptl_crystal_F_000              8528
_exptl_transmission_factor_min    ?
_exptl_transmission_factor_max    ?
_exptl_crystal_size_max           ?
_exptl_crystal_size_mid           ?
_exptl_crystal_size_min           ?
_exptl_absorpt_coefficient_mu     0.448
_shelx_estimated_absorpt_T_min    ?
_shelx_estimated_absorpt_T_max    ?
_exptl_absorpt_correction_type    ?
_exptl_absorpt_correction_T_min   ?
_exptl_absorpt_correction_T_max   ?
_exptl_absorpt_process_details    ?
_exptl_absorpt_special_details    ?
_diffrn_ambient_temperature       293(2)
_diffrn_radiation_wavelength      0.82656
_diffrn_radiation_type            'synchrotron'
_diffrn_source                    'PAL-XFEL'
_diffrn_measurement_device_type   'SFX measurement MX-225HS'
_diffrn_measurement_method        'Fixed-target system'
_diffrn_detector_area_resol_mean  ?
_diffrn_reflns_number             7273
_diffrn_reflns_av_unetI/netI      0.0857
_diffrn_reflns_av_R_equivalents   0.0844
_diffrn_reflns_limit_h_min        1
_diffrn_reflns_limit_h_max        43
_diffrn_reflns_limit_k_min        0
_diffrn_reflns_limit_k_max        30
_diffrn_reflns_limit_l_min        0
_diffrn_reflns_limit_l_max        30
_diffrn_reflns_theta_min          0.861
_diffrn_reflns_theta_max          27.742
_diffrn_reflns_theta_full         27.742
_diffrn_measured_fraction_theta_max   0.990
_diffrn_measured_fraction_theta_full  0.990
_diffrn_reflns_Laue_measured_fraction_max    0.990
_diffrn_reflns_Laue_measured_fraction_full   0.990
_diffrn_reflns_point_group_measured_fraction_max   0.990
_diffrn_reflns_point_group_measured_fraction_full  0.990
_reflns_number_total              4095
_reflns_number_gt                 2244
_reflns_threshold_expression      'I > 2\s(I)'
_reflns_Friedel_coverage          0.000
_reflns_Friedel_fraction_max      .
_reflns_Friedel_fraction_full     .
 
_reflns_special_details
;
 Reflections were merged by SHELXL according to the crystal
 class for the calculation of statistics and refinement.
 
 Structure factors included contributions from the .fab file.
 
 _reflns_Friedel_fraction is defined as the number of unique
 Friedel pairs measured divided by the number that would be
 possible theoretically, ignoring centric projections and
 systematic absences.
;
 
_computing_data_collection        ?
_computing_cell_refinement        ?
_computing_data_reduction         'CrystFEL (J. Appl. Cryst. 2012) and XPREP (Bruker, 2004)'
_computing_structure_solution     'SHELXT 2018/2 (Sheldrick, 2018)'
_computing_structure_refinement 'SHELXL-2018/3 (Sheldrick, 2018)'
_computing_molecular_graphics     ?
_computing_publication_material   ?
_refine_special_details           ?
_refine_ls_structure_factor_coef  Fsqd
_refine_ls_matrix_type            full
_refine_ls_weighting_scheme       calc
_refine_ls_weighting_details
'w=1/[\s^2^(Fo^2^)+(0.2000P)^2^] where P=(Fo^2^+2Fc^2^)/3'
_atom_sites_solution_primary      ?
_atom_sites_solution_secondary    ?
_atom_sites_solution_hydrogens    geom
_refine_ls_hydrogen_treatment     constr
_refine_ls_extinction_method      'SHELXL-2018/3 (Sheldrick 2018)'
_refine_ls_extinction_coef        0.00024(6)
_refine_ls_extinction_expression
 'Fc^*^=kFc[1+0.001xFc^2^\l^3^/sin(2\q)]^-1/4^'
_refine_ls_number_reflns          4095
_refine_ls_number_parameters      131
_refine_ls_number_restraints      156
_refine_ls_R_factor_all           0.1575
_refine_ls_R_factor_gt            0.1234
_refine_ls_wR_factor_ref          0.3677
_refine_ls_wR_factor_gt           0.3183
_refine_ls_goodness_of_fit_ref    1.191
_refine_ls_restrained_S_all       1.208
_refine_ls_shift/su_max           0.001
_refine_ls_shift/su_mean          0.000
 
loop_
 _atom_site_label
 _atom_site_type_symbol
 _atom_site_fract_x
 _atom_site_fract_y
 _atom_site_fract_z
 _atom_site_U_iso_or_equiv
 _atom_site_adp_type
 _atom_site_occupancy
 _atom_site_site_symmetry_order  
 _atom_site_calc_flag
 _atom_site_refinement_flags_posn
 _atom_site_refinement_flags_adp
 _atom_site_refinement_flags_occupancy
 _atom_site_disorder_assembly
 _atom_site_disorder_group
C5 C 0.83096(15) 0.750000 0.66904(15) 0.178(6) Uani 1 2 d DS TU P . .
O5 O 0.71743(19) 0.71743(19) 0.71743(19) 0.109(3) Uani 1 6 d S TU P . .
C6 C 0.85896(14) 0.750000 0.64104(14) 0.164(5) Uani 1 2 d DS TU P . .
O6 O 0.81518(18) 0.72134(19) 0.67311(17) 0.177(3) Uani 1 1 d . U . . .
C8 C 0.9029(3) 0.7807(4) 0.6084(3) 0.200(5) Uani 1 1 d . U . . .
H8 H 0.914440 0.801200 0.604117 0.240 Uiso 1 1 calc R U . . .
C7 C 0.8764(2) 0.7780(4) 0.6345(2) 0.191(4) Uani 1 1 d . U . . .
H7 H 0.871476 0.797443 0.647446 0.229 Uiso 1 1 calc R U . . .
C10 C 0.93664(16) 0.750000 0.56336(16) 0.184(6) Uani 1 2 d S TU P . .
C11 C 0.92656(17) 0.7504(4) 0.52815(16) 0.202(5) Uani 1 1 d . U . . .
C12 C 0.89174(17) 0.7510(4) 0.5181(2) 0.229(6) Uani 1 1 d . U . . .
H12 H 0.872632 0.751375 0.532492 0.275 Uiso 1 1 calc R U . . .
N14 N 0.9490(2) 0.7517(4) 0.500000 0.202(6) Uani 1 2 d S TU P . .
Fe15 Fe 1.000000 0.73354(16) 0.500000 0.152(3) Uani 0.5 4 d DS TU P . .
C16 C 1.000000 0.6893(5) 0.500000 0.163(11) Uani 0.5 4 d DS TU P . .
O17 O 1.000000 0.6621(7) 0.500000 0.204(11) Uani 0.5 4 d DS TU P . .
C9 C 0.9102(2) 0.750000 0.5898(2) 0.174(6) Uani 1 2 d S TU P . .
Zr1 Zr 0.7667(2) 0.7022(2) 0.7022(2) 0.136(2) Uani 0.606(18) 2 d S TU P . 1
O3 O 0.7470(6) 0.6492(5) 0.6922(6) 0.223(8) Uani 0.606(18) 1 d . U P . 1
O1 O 0.7541(3) 0.7541(3) 0.6841(5) 0.146(7) Uani 0.606(18) 2 d S TU P . 1
Zr2 Zr 0.7798(3) 0.7146(2) 0.7146(2) 0.113(3) Uani 0.394(18) 2 d S TU P . 2
O2 O 0.7643(5) 0.7643(5) 0.7110(5) 0.107(6) Uani 0.394(18) 2 d S TU P . 2
O4 O 0.7566(5) 0.6604(5) 0.7105(6) 0.145(6) Uani 0.394(18) 1 d . U P . 2
 
loop_
 _atom_site_aniso_label
 _atom_site_aniso_U_11
 _atom_site_aniso_U_22
 _atom_site_aniso_U_33
 _atom_site_aniso_U_23
 _atom_site_aniso_U_13
 _atom_site_aniso_U_12
C5 0.152(6) 0.230(14) 0.152(6) 0.111(8) 0.066(8) 0.111(8)
O5 0.109(3) 0.109(3) 0.109(3) 0.032(4) 0.032(4) 0.032(4)
C6 0.110(5) 0.272(15) 0.110(5) 0.069(7) 0.062(6) 0.069(7)
O6 0.177(4) 0.188(5) 0.165(4) 0.075(4) 0.084(4) 0.077(4)
C8 0.126(6) 0.336(16) 0.137(7) 0.046(9) 0.032(6) 0.002(8)
C7 0.132(6) 0.318(13) 0.124(6) 0.060(7) 0.075(5) 0.030(7)
C10 0.072(3) 0.408(19) 0.072(3) -0.007(5) 0.009(4) -0.007(5)
C11 0.070(4) 0.468(16) 0.068(4) -0.002(5) 0.010(3) 0.007(6)
C12 0.068(4) 0.54(2) 0.081(3) 0.004(7) -0.007(3) -0.020(7)
N14 0.086(5) 0.444(19) 0.077(5) 0.000 0.000 0.010(7)
Fe15 0.074(2) 0.312(10) 0.0699(19) 0.000 0.000 0.000
C16 0.094(17) 0.33(3) 0.067(13) 0.000 0.000 0.000
O17 0.101(14) 0.35(3) 0.16(2) 0.000 0.000 0.000
C9 0.087(4) 0.35(2) 0.087(4) -0.005(6) 0.004(5) -0.005(6)
Zr1 0.129(3) 0.140(3) 0.140(3) 0.061(3) 0.062(3) 0.062(3)
O3 0.272(14) 0.141(10) 0.256(15) 0.018(10) -0.024(12) 0.062(9)
O1 0.145(7) 0.145(7) 0.146(14) 0.054(8) 0.054(8) 0.050(8)
Zr2 0.107(4) 0.115(3) 0.115(3) 0.043(3) 0.045(3) 0.045(3)
O2 0.113(8) 0.113(8) 0.095(14) 0.020(8) 0.020(8) 0.018(11)
O4 0.157(11) 0.103(9) 0.174(13) 0.012(8) 0.023(9) 0.039(8)
 
_geom_special_details
;
 All esds (except the esd in the dihedral angle between two l.s. planes)
 are estimated using the full covariance matrix.  The cell esds are taken
 into account individually in the estimation of esds in distances, angles
 and torsion angles; correlations between esds in cell parameters are only
 used when they are defined by crystal symmetry.  An approximate (isotropic)
 treatment of cell esds is used for estimating esds involving l.s. planes.
;
 
loop_
 _geom_bond_atom_site_label_1
 _geom_bond_atom_site_label_2
 _geom_bond_distance
 _geom_bond_site_symmetry_2
 _geom_bond_publ_flag
C5 O6 1.282(8) . ?
C5 O6 1.282(8) 48_666 ?
C5 C6 1.540(9) . ?
O5 Zr1 2.090(5) 9 ?
O5 Zr1 2.090(5) 5 ?
O5 Zr1 2.090(5) . ?
O5 Zr2 2.431(12) . ?
O5 Zr2 2.432(12) 5 ?
O5 Zr2 2.432(12) 9 ?
C6 C7 1.306(12) . ?
C6 C7 1.306(12) 48_666 ?
O6 Zr2 2.135(6) . ?
O6 Zr1 2.322(9) . ?
C8 C9 1.425(15) . ?
C8 C7 1.450(12) . ?
C10 C11 1.424(8) . ?
C10 C11 1.424(8) 48_666 ?
C10 C9 1.453(15) . ?
C11 N14 1.401(8) . ?
C11 C12 1.409(10) . ?
C12 C12 1.408(15) 50_556 ?
N14 Fe15 2.065(10) 93_664 ?
N14 Fe15 2.105(10) . ?
Fe15 Fe15 1.280(13) 93_664 ?
Fe15 C16 1.722(19) . ?
C16 O17 1.056(19) . ?
Zr1 O1 2.192(8) . ?
Zr1 O1 2.193(8) 9 ?
Zr1 O3 2.231(19) . ?
Zr1 O3 2.231(19) 67 ?
Zr1 Zr1 3.546(5) 9 ?
Zr1 Zr1 3.546(5) 5 ?
Zr2 O2 1.21(3) 77_666 ?
Zr2 O2 2.031(13) . ?
Zr2 O2 2.031(13) 9 ?
Zr2 O4 2.30(2) . ?
Zr2 O4 2.30(2) 67 ?
Zr2 Zr2 2.77(2) 81_666 ?
Zr2 Zr2 2.77(2) 77_666 ?
Zr2 Zr2 3.588(7) 9 ?
Zr2 Zr2 3.588(7) 5 ?
O2 O2 1.75(2) 81_666 ?
O2 O2 1.75(2) 77_666 ?
 
loop_
 _geom_angle_atom_site_label_1
 _geom_angle_atom_site_label_2
 _geom_angle_atom_site_label_3
 _geom_angle
 _geom_angle_site_symmetry_1
 _geom_angle_site_symmetry_3
 _geom_angle_publ_flag
O6 C5 O6 129.6(9) . 48_666 ?
O6 C5 C6 115.2(4) . . ?
O6 C5 C6 115.2(4) 48_666 . ?
Zr1 O5 Zr1 116.1(3) 9 5 ?
Zr1 O5 Zr1 116.1(4) 9 . ?
Zr1 O5 Zr1 116.1(4) 5 . ?
Zr1 O5 Zr2 108.2(5) 9 5 ?
Zr1 O5 Zr2 19.98(19) 5 5 ?
Zr1 O5 Zr2 108.2(5) . 5 ?
Zr2 O5 Zr2 95.1(5) . 5 ?
Zr1 O5 Zr2 19.98(19) 9 9 ?
Zr1 O5 Zr2 108.2(5) 5 9 ?
Zr1 O5 Zr2 108.2(5) . 9 ?
Zr2 O5 Zr2 95.1(5) . 9 ?
Zr2 O5 Zr2 95.1(5) 5 9 ?
C7 C6 C7 119.3(11) . 48_666 ?
C7 C6 C5 120.3(5) . . ?
C7 C6 C5 120.3(5) 48_666 . ?
C5 O6 Zr2 120.5(7) . . ?
C5 O6 Zr1 136.7(6) . . ?
C9 C8 C7 115.9(14) . . ?
C6 C7 C8 124.5(13) . . ?
C11 C10 C11 122.0(8) . 48_666 ?
C11 C10 C9 119.0(4) . . ?
C11 C10 C9 119.0(4) 48_666 . ?
N14 C11 C12 112.4(6) . . ?
N14 C11 C10 125.5(6) . . ?
C12 C11 C10 122.1(6) . . ?
C12 C12 C11 106.1(4) 50_556 . ?
C11 N14 C11 102.8(7) 50_556 . ?
C11 N14 Fe15 127.5(5) 50_556 93_664 ?
C11 N14 Fe15 127.5(5) . 93_664 ?
C11 N14 Fe15 125.1(6) 50_556 . ?
C11 N14 Fe15 125.1(6) . . ?
Fe15 N14 Fe15 35.7(4) 93_664 . ?
Fe15 Fe15 C16 180.0 93_664 . ?
Fe15 Fe15 N14 73.8(5) 93_664 95_566 ?
C16 Fe15 N14 106.2(5) . 95_566 ?
Fe15 Fe15 N14 73.8(5) 93_664 93_664 ?
C16 Fe15 N14 106.2(5) . 93_664 ?
N14 Fe15 N14 147.7(9) 95_566 93_664 ?
Fe15 Fe15 N14 70.4(5) 93_664 3_756 ?
C16 Fe15 N14 109.6(5) . 3_756 ?
N14 Fe15 N14 84.65(11) 95_566 3_756 ?
N14 Fe15 N14 84.65(11) 93_664 3_756 ?
Fe15 Fe15 N14 70.4(5) 93_664 . ?
C16 Fe15 N14 109.6(5) . . ?
N14 Fe15 N14 84.65(11) 95_566 . ?
N14 Fe15 N14 84.65(11) 93_664 . ?
N14 Fe15 N14 140.9(9) 3_756 . ?
O17 C16 Fe15 180.0 . . ?
C8 C9 C8 119.9(13) . 48_666 ?
C8 C9 C10 120.0(7) . . ?
C8 C9 C10 120.0(7) 48_666 . ?
O5 Zr1 O1 68.0(3) . . ?
O5 Zr1 O1 68.0(3) . 9 ?
O1 Zr1 O1 122.7(8) . 9 ?
O5 Zr1 O3 89.9(7) . . ?
O1 Zr1 O3 135.9(8) . . ?
O1 Zr1 O3 77.8(9) 9 . ?
O5 Zr1 O3 89.9(7) . 67 ?
O1 Zr1 O3 77.8(9) . 67 ?
O1 Zr1 O3 135.9(8) 9 67 ?
O3 Zr1 O3 64.0(11) . 67 ?
O5 Zr1 O6 142.3(3) . 67 ?
O1 Zr1 O6 137.0(7) . 67 ?
O1 Zr1 O6 74.3(3) 9 67 ?
O3 Zr1 O6 83.4(6) . 67 ?
O3 Zr1 O6 119.3(6) 67 67 ?
O5 Zr1 O6 142.3(3) . . ?
O1 Zr1 O6 74.3(3) . . ?
O1 Zr1 O6 137.0(7) 9 . ?
O3 Zr1 O6 119.3(6) . . ?
O3 Zr1 O6 83.4(6) 67 . ?
O6 Zr1 O6 69.7(4) 67 . ?
O5 Zr1 Zr1 31.96(17) . 9 ?
O1 Zr1 Zr1 93.9(3) . 9 ?
O1 Zr1 Zr1 36.0(3) 9 9 ?
O3 Zr1 Zr1 83.2(6) . 9 ?
O3 Zr1 Zr1 114.3(5) 67 9 ?
O6 Zr1 Zr1 110.34(16) 67 9 ?
O6 Zr1 Zr1 156.7(4) . 9 ?
O5 Zr1 Zr1 31.96(17) . 5 ?
O1 Zr1 Zr1 36.0(3) . 5 ?
O1 Zr1 Zr1 93.9(3) 9 5 ?
O3 Zr1 Zr1 114.3(5) . 5 ?
O3 Zr1 Zr1 83.2(6) 67 5 ?
O6 Zr1 Zr1 156.7(4) 67 5 ?
O6 Zr1 Zr1 110.34(16) . 5 ?
Zr1 Zr1 Zr1 60.000(1) 9 5 ?
Zr1 O1 Zr1 107.9(6) . 5 ?
O2 Zr2 O2 59.2(11) 77_666 . ?
O2 Zr2 O2 59.2(11) 77_666 9 ?
O2 Zr2 O2 92.3(10) . 9 ?
O2 Zr2 O6 103.9(11) 77_666 . ?
O2 Zr2 O6 91.3(6) . . ?
O2 Zr2 O6 156.8(11) 9 . ?
O6 Zr2 O6 76.8(3) 67 . ?
O2 Zr2 O4 141.4(6) 77_666 . ?
O2 Zr2 O4 138.8(10) . . ?
O2 Zr2 O4 83.6(9) 9 . ?
O6 Zr2 O4 64.4(6) 67 . ?
O6 Zr2 O4 108.2(6) . . ?
O2 Zr2 O4 141.4(6) 77_666 67 ?
O2 Zr2 O4 83.6(9) . 67 ?
O2 Zr2 O4 138.8(10) 9 67 ?
O6 Zr2 O4 108.2(6) 67 67 ?
O6 Zr2 O4 64.4(6) . 67 ?
O4 Zr2 O4 73.6(10) . 67 ?
O2 Zr2 O5 103.3(9) 77_666 . ?
O2 Zr2 O5 70.3(7) . . ?
O2 Zr2 O5 70.3(7) 9 . ?
O6 Zr2 O5 132.2(5) 67 . ?
O6 Zr2 O5 132.2(5) . . ?
O4 Zr2 O5 69.7(6) . . ?
O4 Zr2 O5 69.7(6) 67 . ?
O2 Zr2 Zr2 41.6(4) 77_666 81_666 ?
O2 Zr2 Zr2 23.4(8) . 81_666 ?
O2 Zr2 Zr2 90.9(7) 9 81_666 ?
O6 Zr2 Zr2 133.7(9) 67 81_666 ?
O6 Zr2 Zr2 83.5(3) . 81_666 ?
O4 Zr2 Zr2 161.4(6) . 81_666 ?
O4 Zr2 Zr2 99.9(7) 67 81_666 ?
O5 Zr2 Zr2 91.7(2) . 81_666 ?
O2 Zr2 Zr2 41.6(4) 77_666 77_666 ?
O2 Zr2 Zr2 90.9(7) . 77_666 ?
O2 Zr2 Zr2 23.4(8) 9 77_666 ?
O6 Zr2 Zr2 83.5(3) 67 77_666 ?
O6 Zr2 Zr2 133.7(9) . 77_666 ?
O4 Zr2 Zr2 99.9(7) . 77_666 ?
O4 Zr2 Zr2 161.4(6) 67 77_666 ?
O5 Zr2 Zr2 91.7(2) . 77_666 ?
Zr2 Zr2 Zr2 80.7(8) 81_666 77_666 ?
O2 Zr2 Zr2 74.2(8) 77_666 9 ?
O2 Zr2 Zr2 80.7(5) . 9 ?
O2 Zr2 Zr2 27.9(7) 9 9 ?
O6 Zr2 Zr2 111.60(16) 67 9 ?
O6 Zr2 Zr2 171.59(17) . 9 ?
O4 Zr2 Zr2 76.8(4) . 9 ?
O4 Zr2 Zr2 111.8(5) 67 9 ?
O5 Zr2 Zr2 42.5(3) . 9 ?
Zr2 Zr2 Zr2 90.0 81_666 9 ?
Zr2 Zr2 Zr2 49.7(4) 77_666 9 ?
O2 Zr2 Zr2 74.2(8) 77_666 5 ?
O2 Zr2 Zr2 27.9(7) . 5 ?
O2 Zr2 Zr2 80.7(5) 9 5 ?
O6 Zr2 Zr2 171.59(16) 67 5 ?
O6 Zr2 Zr2 111.60(16) . 5 ?
O4 Zr2 Zr2 111.8(5) . 5 ?
O4 Zr2 Zr2 76.8(4) 67 5 ?
O5 Zr2 Zr2 42.5(3) . 5 ?
Zr2 Zr2 Zr2 49.7(4) 81_666 5 ?
Zr2 Zr2 Zr2 90.0 77_666 5 ?
Zr2 Zr2 Zr2 60.002(1) 9 5 ?
Zr2 O2 O2 84(2) 81_666 81_666 ?
Zr2 O2 O2 84(2) 81_666 77_666 ?
O2 O2 O2 113.3(16) 81_666 77_666 ?
Zr2 O2 Zr2 115.1(9) 81_666 . ?
O2 O2 Zr2 132.2(7) 81_666 . ?
O2 O2 Zr2 36.5(12) 77_666 . ?
Zr2 O2 Zr2 115.1(9) 81_666 5 ?
O2 O2 Zr2 36.5(12) 81_666 5 ?
O2 O2 Zr2 132.2(7) 77_666 5 ?
Zr2 O2 Zr2 124.1(15) . 5 ?
 
_refine_diff_density_max    0.859
_refine_diff_density_min   -0.731
_refine_diff_density_rms    0.098

_shelx_res_file
;
TITL shelx_time3d25_a.res in Im-3m
    shelx_time3d25_a_sq.res
    created by SHELXL-2018/3 at 23:14:52 on 19-Dec-2022
REM Old TITL shelx_time3d25 in Im-3m
REM SHELXT solution in Im-3m: R1 0.554, Rweak 0.237, Alpha 0.160
REM <I/s>   0.000 for    0 systematic absences,  Orientation as input
REM Formula found by SHELXT:  C78 N27 O14 Fe3 Zr6
CELL  0.82656  38.8833  38.8833  38.8833   90.000   90.000   90.000
ZERR    4.000   0.0045   0.0045   0.0045    0.000    0.000    0.000
LATT  2
SYMM -X, -Y, Z
SYMM -X, Y, -Z
SYMM X, -Y, -Z
SYMM Z, X, Y
SYMM Z, -X, -Y
SYMM -Z, -X, Y
SYMM -Z, X, -Y
SYMM Y, Z, X
SYMM -Y, Z, -X
SYMM Y, -Z, -X
SYMM -Y, -Z, X
SYMM Y, X, -Z
SYMM -Y, -X, -Z
SYMM Y, -X, Z
SYMM -Y, X, Z
SYMM X, Z, -Y
SYMM -X, Z, Y
SYMM -X, -Z, -Y
SYMM X, -Z, Y
SYMM Z, Y, -X
SYMM Z, -Y, X
SYMM -Z, Y, X
SYMM -Z, -Y, -X
SFAC C H N O FE ZR
DISP $C  0.00511  0.00239 15.74444!source kissel
DISP $H -0.00002  0.00000  0.66615!source kissel
DISP $N  0.00955  0.00480 28.17579!source kissel
DISP $O  0.01604  0.00875 47.81841!source kissel
DISP $Fe  0.35610  1.11842 5271.23871!source kissel
DISP $Zr -1.45491  0.75288 3671.72661!source kissel
UNIT 588 288 48 268 12 48
ACTA
L.S. 5 0  194
BOND
FMAP 2
PLAN 20
DFIX 1.71 0.02 Fe15 C16
DFIX 1.1 0.02 C16 O17
DFIX 1.513 0.01 C5 C6
SIMU 0.05
DELU 0.05
ISOR 0.01 0.02 O3 O4 O6
ABIN
LIST 4
WGHT    0.200000
EXTI    0.000237
FVAR       0.07278   0.60578
C5    1    0.830955    0.750000    0.669045    10.50000    0.15208    0.23050 =
         0.15208    0.11084    0.06623    0.11084
O5    4    0.717431    0.717431    0.717431    10.16667    0.10919    0.10919 =
         0.10919    0.03200    0.03200    0.03200
C6    1    0.858960    0.750000    0.641040    10.50000    0.11017    0.27184 =
         0.11017    0.06854    0.06172    0.06854
O6    4    0.815182    0.721340    0.673105    11.00000    0.17694    0.18776 =
         0.16484    0.07550    0.08440    0.07701
C8    1    0.902918    0.780685    0.608411    11.00000    0.12600    0.33613 =
         0.13713    0.04579    0.03219    0.00181
AFIX  43
H8    2    0.914440    0.801200    0.604117    11.00000   -1.20000
AFIX   0
C7    1    0.876402    0.777951    0.634490    11.00000    0.13200    0.31767 =
         0.12401    0.06000    0.07483    0.03032
AFIX  43
H7    2    0.871476    0.797443    0.647446    11.00000   -1.20000
AFIX   0
C10   1    0.936641    0.750000    0.563359    10.50000    0.07191    0.40846 =
         0.07191   -0.00749    0.00865   -0.00749
C11   1    0.926557    0.750374    0.528146    11.00000    0.06967    0.46814 =
         0.06835   -0.00170    0.00996    0.00656
C12   1    0.891740    0.751021    0.518110    11.00000    0.06845    0.53764 =
         0.08137    0.00373   -0.00662   -0.02032
AFIX  43
H12   2    0.872632    0.751375    0.532492    11.00000   -1.20000
AFIX   0
N14   3    0.948998    0.751680    0.500000    10.50000    0.08587    0.44428 =
         0.07719    0.00000    0.00000    0.00981
FE15  5    1.000000    0.733544    0.500000    10.12500    0.07361    0.31152 =
         0.06994    0.00000    0.00000    0.00000
C16   1    1.000000    0.689255    0.500000    10.12500    0.09427    0.32796 =
         0.06653    0.00000    0.00000    0.00000
O17   4    1.000000    0.662102    0.500000    10.12500    0.10111    0.35052 =
         0.15980    0.00000    0.00000    0.00000
C9    1    0.910225    0.750000    0.589775    10.50000    0.08671    0.34900 =
         0.08671   -0.00455    0.00382   -0.00455
PART 1
ZR1   6    0.766659    0.702168    0.702168    20.50000    0.12883    0.13988 =
         0.13988    0.06098    0.06227    0.06227
O3    4    0.747043    0.649193    0.692190    21.00000    0.27207    0.14146 =
         0.25641    0.01771   -0.02378    0.06241
O1    4    0.754094    0.754094    0.684132    20.50000    0.14537    0.14537 =
         0.14626    0.05417    0.05417    0.04959
PART 0
PART 2
ZR2   6    0.779833    0.714582    0.714582   -20.50000    0.10740    0.11525 =
         0.11525    0.04259    0.04516    0.04516
O2    4    0.764323    0.764323    0.711048   -20.50000    0.11261    0.11261 =
         0.09466    0.02035    0.02035    0.01765
O4    4    0.756622    0.660368    0.710464   -21.00000    0.15736    0.10295 =
         0.17422    0.01174    0.02337    0.03878
PART 0
HKLF 4


REM  shelx_time3d25_a.res in Im-3m
REM wR2 = 0.3677, GooF = S = 1.191, Restrained GooF = 1.208 for all data
REM R1 = 0.1234 for 2244 Fo > 4sig(Fo) and 0.1575 for all 4095 data
REM 131 parameters refined using 156 restraints

END

WGHT      0.2000      0.0000

REM Highest difference peak  0.859,  deepest hole -0.731,  1-sigma level  0.098
Q1    1   1.0000  0.6766  0.5000  10.25000  0.05    0.86
Q2    1   0.7304  0.6430  0.7304  10.50000  0.05    0.71
Q3    1   0.7095  0.6405  0.7094  10.50000  0.05    0.61
Q4    1   0.7001  0.7001  0.7306  10.50000  0.05    0.51
Q5    1   0.7424  0.6484  0.7016  11.00000  0.05    0.49
Q6    1   0.7231  0.6822  0.6822  10.50000  0.05    0.44
Q7    1   0.7269  0.6422  0.6796  11.00000  0.05    0.44
Q8    1   0.7534  0.7534  0.6640  10.50000  0.05    0.41
Q9    1   0.7578  0.6290  0.7012  11.00000  0.05    0.40
Q10   1   0.8915  0.7749  0.5000  10.50000  0.05    0.36
Q11   1   0.7642  0.7549  0.6968  11.00000  0.05    0.36
Q12   1   0.8715  0.7381  0.5000  10.50000  0.05    0.35
Q13   1   0.8576  0.7485  0.5000  10.50000  0.05    0.35
Q14   1   0.8863  0.7341  0.5000  10.50000  0.05    0.34
Q15   1   0.7454  0.6532  0.6532  10.50000  0.05    0.33
Q16   1   0.7792  0.6598  0.6910  11.00000  0.05    0.32
Q17   1   0.7390  0.5000  0.5000  10.12500  0.05    0.31
Q18   1   0.8819  0.7750  0.5211  11.00000  0.05    0.31
Q19   1   0.9807  0.6474  0.4823  11.00000  0.05    0.31
Q20   1   0.8848  0.7699  0.5167  11.00000  0.05    0.30
;
_shelx_res_checksum   62884

_shelx_hkl_file
;
   1   1   0  -71.20  102.50
   2   0   0 7436.77  234.16
   2   1   1 2241.66   74.14
   2   2   0 6877.76  168.87
   2   2   2 9999.00  695.24
   3   1   0  519.38   24.65
   3   1   2  297.92   33.54
   3   2   1  208.09   14.52
   3   3   0  107.08   33.89
   3   3   2  242.05   16.92
   4   0   0 8570.52  264.32
   4   1   1  596.35   30.19
   4   1   3   82.85    5.00
   4   2   0 1706.30   68.79
   4   2   2 2226.21  151.12
   4   3   1   79.12    4.65
   4   3   3  -58.82   20.80
   4   4   0  791.80   74.46
   4   4   2  265.36   42.52
   4   4   4 1813.28  227.12
   5   1   0   36.17   12.25
   5   1   2  -50.90    7.11
   5   1   4  538.84   12.81
   5   2   1  -62.50   13.78
   5   2   3  271.14   11.36
   5   3   0 -209.33   11.99
   5   3   2  247.90   11.83
   5   3   4  -47.03   14.17
   5   4   1  519.98   13.36
   5   4   3  -59.10   14.16
   5   5   0  375.26   54.66
   5   5   2  631.15   36.64
   5   5   4   41.66    7.35
   6   0   0 4998.40  275.63
   6   1   1 1203.19   44.95
   6   1   3 -118.51    9.28
   6   1   5  339.74   12.34
   6   2   0  570.43   10.56
   6   2   2  605.64   37.27
   6   2   4  257.77   21.56
   6   3   1  -97.62   12.91
   6   3   3   12.37    3.84
   6   3   5  244.41   11.42
   6   4   0   42.99   10.67
   6   4   2  324.83   36.54
   6   4   4  195.22   15.86
   6   5   1  366.71   15.97
   6   5   3  270.03   20.68
   6   5   5  718.67   75.29
   6   6   0  703.31   47.79
   6   6   2  148.23   14.50
   6   6   4 1523.01  108.30
   6   6   6  596.02   92.92
   7   1   0  -49.43   10.43
   7   1   2   31.95    3.47
   7   1   4   -3.28    3.13
   7   1   6  -59.03    4.27
   7   2   1   24.76    2.67
   7   2   3   68.89    4.05
   7   2   5  280.83   25.62
   7   3   0  105.26    4.07
   7   3   2   69.94    5.47
   7   3   4  171.68    9.64
   7   3   6 1079.47   34.25
   7   4   1    0.58    7.24
   7   4   3  214.47   23.49
   7   4   5  367.90   12.35
   7   5   0  510.12   28.33
   7   5   2  267.27   20.55
   7   5   4  355.00   12.37
   7   5   6  168.73   26.53
   7   6   1  -63.31    4.47
   7   6   3 1091.87   48.56
   7   6   5  217.38   50.60
   7   7   0 2077.60   94.09
   7   7   2 2190.53  106.34
   7   7   4  697.59   49.56
   7   7   6   85.60    5.83
   8   0   0 3769.34  249.69
   8   1   1 1009.10   36.53
   8   1   3  159.26    6.94
   8   1   5  501.86   11.52
   8   1   7   62.50    5.68
   8   2   0 1716.82   91.83
   8   2   2  604.76   47.94
   8   2   4  990.12   84.25
   8   2   6  298.75   42.22
   8   3   1  156.33    6.15
   8   3   3 -185.59    9.71
   8   3   5  280.17   19.26
   8   3   7  789.77   53.34
   8   4   0  612.24   54.58
   8   4   2  906.93   75.32
   8   4   4 1527.25   96.13
   8   4   6    8.76    4.08
   8   5   1  524.63   12.77
   8   5   3  258.53   17.77
   8   5   5  465.62   33.46
   8   5   7  402.70   29.12
   8   6   0   86.54   15.46
   8   6   2  277.04   47.82
   8   6   4   16.98    6.11
   8   6   6  563.67   47.65
   8   7   1   69.05    5.74
   8   7   3  721.03   58.63
   8   7   5  436.58   29.31
   8   7   7  530.17   49.11
   8   8   0  439.93   33.08
   8   8   2  249.85   16.56
   8   8   4  533.25   60.26
   8   8   6  657.07   46.76
   8   8   8  686.03   76.98
   9   1   0  325.45   24.83
   9   1   2  184.76   12.30
   9   1   4  307.80   11.77
   9   1   6   35.68    2.76
   9   1   8   17.51    2.37
   9   2   1  201.74   17.97
   9   2   3  482.23   10.23
   9   2   5  -92.29    4.84
   9   2   7  332.27   17.27
   9   3   0  324.77    7.39
   9   3   2  505.61   10.59
   9   3   4 -148.95    8.04
   9   3   6   73.53    4.35
   9   3   8  292.93   17.49
   9   4   1  362.32   18.90
   9   4   3 -148.80    9.32
   9   4   5   35.26    3.69
   9   4   7  155.39   10.66
   9   5   0   72.67   23.90
   9   5   2  -93.76    6.07
   9   5   4   32.29    3.83
   9   5   6  208.53   17.58
   9   5   8  393.61   16.18
   9   6   1   35.59    2.67
   9   6   3   68.23    4.19
   9   6   5  156.44   12.12
   9   6   7   59.33    6.92
   9   7   0  268.27   10.67
   9   7   2  285.71   12.52
   9   7   4  130.72    9.22
   9   7   6   48.60    4.97
   9   7   8  313.89   19.91
   9   8   1   17.57    3.57
   9   8   3  281.28   16.35
   9   8   5  516.32   43.38
   9   8   7  466.44   37.44
   9   9   0 1384.24   84.28
   9   9   2 1702.34   65.60
   9   9   4  917.54   61.41
   9   9   6  173.07   12.71
   9   9   8   61.59    4.03
  10   0   0 1836.86  163.24
  10   1   1  109.42   14.20
  10   1   3  199.76   13.58
  10   1   5   80.30    3.24
  10   1   7   74.14    4.74
  10   1   9   39.74    5.31
  10   2   0 1828.41  101.99
  10   2   2  104.23   23.23
  10   2   4  561.66   42.28
  10   2   6  358.65   24.96
  10   2   8  255.51   13.34
  10   3   1  232.46   19.42
  10   3   3  275.11   17.68
  10   3   5  246.77   15.97
  10   3   7  323.97   16.88
  10   3   9  258.24   22.34
  10   4   0 1527.40   91.90
  10   4   2  624.18   57.14
  10   4   4  675.80   54.37
  10   4   6    4.46    2.41
  10   4   8   15.88    4.55
  10   5   1   80.53    3.60
  10   5   3  231.53   11.10
  10   5   5  499.61   45.29
  10   5   7  300.10   18.59
  10   5   9  228.52   15.76
  10   6   0 1024.24   65.73
  10   6   2  431.26   29.06
  10   6   4   19.11    8.28
  10   6   6   82.15    8.18
  10   6   8   20.86    4.07
  10   7   1   71.33    3.37
  10   7   3  303.08   16.10
  10   7   5  342.19   27.29
  10   7   7  121.77    8.43
  10   7   9  235.42   14.99
  10   8   0  598.71   46.58
  10   8   2  266.99   17.16
  10   8   4   12.30    4.48
  10   8   6   34.24    5.83
  10   8   8  145.63   19.93
  10   9   1   29.39    3.55
  10   9   3  227.46   13.90
  10   9   5  226.92   17.82
  10   9   7  248.55   13.30
  10   9   9  122.11    8.19
  10  10   0  279.77   30.96
  10  10   2  431.42   33.65
  10  10   4   80.14   10.20
  10  10   6  120.87    9.94
  10  10   8   68.73    8.93
  10  10  10  155.62   18.43
  11   1   0   55.61    3.07
  11   1   2   80.03    2.85
  11   1   4   10.46    2.72
  11   1   6   -3.73    2.72
  11   1   8  -46.20    2.56
  11   1  10   38.95    3.55
  11   2   1   84.00    2.69
  11   2   3  253.22    9.94
  11   2   5   42.13    6.40
  11   2   7  271.23    8.60
  11   2   9   47.07    3.12
  11   3   0  492.57   21.77
  11   3   2  254.29    9.69
  11   3   4   31.22    4.62
  11   3   6   34.36    2.41
  11   3   8   -1.68    2.09
  11   3  10   64.75    4.94
  11   4   1   15.45    2.10
  11   4   3   26.94    2.93
  11   4   5   -9.47    2.45
  11   4   7   -2.79    4.66
  11   4   9   64.59    4.78
  11   5   0  154.91    7.88
  11   5   2   28.81    3.18
  11   5   4   -3.68    3.17
  11   5   6  -15.84    3.79
  11   5   8   33.41    3.55
  11   5  10  170.47   13.28
  11   6   1  -10.39    1.98
  11   6   3   34.86    3.96
  11   6   5   -5.96    3.75
  11   6   7   -3.53    1.79
  11   6   9   36.06    3.33
  11   7   0  398.06   20.00
  11   7   2  247.32    6.97
  11   7   4   -9.38    4.80
  11   7   6   -3.72    1.92
  11   7   8   91.28    8.61
  11   7  10  152.23   13.75
  11   8   1  -36.03    5.09
  11   8   3    4.55    2.62
  11   8   5   42.16    4.14
  11   8   7   76.49    5.94
  11   8   9   20.07    2.48
  11   9   0   23.71    3.12
  11   9   2   49.50    3.32
  11   9   4   63.66    5.29
  11   9   6   40.55    3.37
  11   9   8   20.18    2.87
  11   9  10  137.07   20.38
  11  10   1   41.21    2.36
  11  10   3   68.20    3.85
  11  10   5  129.09    8.31
  11  10   7  149.25   17.11
  11  10   9  107.48    7.43
  11  11   0  181.39   17.18
  11  11   2  229.65   14.83
  11  11   4  180.58   11.61
  11  11   6  167.75   10.50
  11  11   8   67.80    4.75
  11  11  10  -88.51    6.75
  12   0   0   38.13    6.62
  12   1   1  111.37    6.01
  12   1   3  196.23   11.55
  12   1   5   73.34    2.55
  12   1   7   -1.59    2.18
  12   1   9   17.36    1.34
  12   1  11   18.60    1.71
  12   2   0 2025.14   88.13
  12   2   2 1319.81   60.65
  12   2   4  773.49   53.81
  12   2   6  548.65   42.01
  12   2   8   53.51    7.05
  12   2  10    7.26    2.12
  12   3   1  189.38    9.39
  12   3   3  166.69    8.45
  12   3   5  290.70   15.03
  12   3   7  142.88   10.18
  12   3   9   87.37    4.79
  12   3  11   29.65    3.39
  12   4   0   49.56    6.30
  12   4   2  715.95   45.49
  12   4   4  336.81   22.02
  12   4   6   26.82    3.25
  12   4   8   10.05    1.74
  12   4  10    1.43    1.19
  12   5   1   75.82    2.49
  12   5   3  328.91   16.82
  12   5   5  629.75   46.45
  12   5   7  264.63   24.23
  12   5   9   46.89    4.55
  12   5  11  170.17   19.26
  12   6   0  694.75   49.74
  12   6   2  583.67   37.57
  12   6   4   26.46    3.79
  12   6   6    4.58    2.64
  12   6   8   -2.55    1.60
  12   6  10   55.64   10.02
  12   7   1    2.07    2.22
  12   7   3  148.81    7.59
  12   7   5  261.65   20.80
  12   7   7   55.09    4.30
  12   7   9   85.24    8.60
  12   7  11  103.96    6.03
  12   8   0    4.22    2.55
  12   8   2   59.97    5.53
  12   8   4   14.56    3.88
  12   8   6    1.43    3.65
  12   8   8    6.56    1.84
  12   8  10   35.15    3.83
  12   9   1   20.45    1.41
  12   9   3   88.96    4.96
  12   9   5   53.92    4.60
  12   9   7   76.78    8.23
  12   9   9   31.25    6.33
  12   9  11   -8.34    9.71
  12  10   0   71.72    6.30
  12  10   2   11.23    2.00
  12  10   4    0.58    1.29
  12  10   6   60.60    9.75
  12  10   8   20.88    2.99
  12  10  10  -75.75    7.62
  12  11   1   18.59    1.75
  12  11   3   32.49    1.70
  12  11   5  174.39   14.73
  12  11   7  124.74   11.99
  12  11   9    7.79   12.69
  12  11  11  -51.14    5.51
  12  12   0 1302.51   99.55
  12  12   2  572.78   42.66
  12  12   4  538.18   36.96
  12  12   6  322.75   33.26
  12  12   8  137.77   21.32
  12  12  10  -48.15    4.81
  12  12  12   51.18    9.38
  13   1   0  280.25   14.77
  13   1   2  222.92    5.86
  13   1   4   37.60    5.04
  13   1   6   37.06    3.18
  13   1   8   34.44    2.17
  13   1  10   28.44    4.93
  13   1  12   21.13    3.83
  13   2   1  208.75    5.00
  13   2   3   87.28    4.23
  13   2   5  610.61   25.55
  13   2   7  127.35    4.42
  13   2   9   18.80    1.57
  13   2  11  166.90   12.54
  13   3   0  105.54    5.48
  13   3   2  101.15    5.37
  13   3   4   73.33    5.07
  13   3   6   19.18    3.87
  13   3   8    0.84    1.77
  13   3  10    9.12    0.95
  13   3  12   21.80    2.07
  13   4   1   34.62    4.64
  13   4   3   72.76    5.13
  13   4   5  243.13   16.71
  13   4   7  135.20   11.13
  13   4   9   28.60    3.89
  13   4  11   10.88    1.38
  13   5   0  632.06   28.03
  13   5   2  594.80   22.92
  13   5   4  224.30   11.29
  13   5   6   31.79    4.01
  13   5   8    6.57    4.45
  13   5  10   17.83    3.15
  13   5  12   39.86    9.38
  13   6   1   39.35    2.57
  13   6   3   17.04    2.67
  13   6   5   23.95    2.64
  13   6   7   11.93    1.53
  13   6   9    5.17    3.50
  13   6  11   14.96    3.81
  13   7   0  108.97    8.39
  13   7   2  156.84    7.72
  13   7   4  116.40    9.67
  13   7   6   15.79    2.60
  13   7   8    7.71    3.50
  13   7  10    9.85    1.98
  13   7  12  332.78   22.82
  13   8   1   30.61    2.43
  13   8   3   -0.87    1.72
  13   8   5    2.09    2.16
  13   8   7    3.39    2.40
  13   8   9    3.21    1.62
  13   8  11  135.80   12.24
  13   9   0    4.38    1.93
  13   9   2   20.84    2.60
  13   9   4   28.38    2.88
  13   9   6    3.75    2.66
  13   9   8    6.83    3.72
  13   9  10  -24.93    8.41
  13   9  12   -7.28    4.59
  13  10   1   23.96    2.05
  13  10   3    7.30    0.96
  13  10   5   21.92    2.30
  13  10   7    8.83    1.78
  13  10   9  -11.81    9.94
  13  10  11    4.13    6.17
  13  11   0  336.09   22.62
  13  11   2  167.56   10.04
  13  11   4    8.89    1.16
  13  11   6   11.45    2.64
  13  11   8  122.75    9.44
  13  11  10   15.47   10.88
  13  11  12   -1.24    1.42
  13  12   1   22.56    3.58
  13  12   3   23.84    2.24
  13  12   5   38.46   10.15
  13  12   7  301.13   13.78
  13  12   9    6.98    4.01
  13  12  11    1.06    1.55
  13  13   0  896.91   71.06
  13  13   2  610.91   47.43
  13  13   4  293.15   16.90
  13  13   6   48.34    7.97
  13  13   8   46.47    5.51
  13  13  10  127.41    9.94
  13  13  12   47.24    4.34
  14   0   0 1052.38   80.02
  14   1   1   21.58    2.17
  14   1   3  115.84    6.43
  14   1   5   21.22    2.19
  14   1   7    7.72    1.41
  14   1   9   10.42    1.70
  14   1  11    5.92    2.54
  14   1  13  203.26   13.40
  14   2   0 1381.63   67.13
  14   2   2   82.63   10.32
  14   2   4 1112.95   63.59
  14   2   6   47.18    3.43
  14   2   8    5.74    2.45
  14   2  10  375.00   44.02
  14   2  12 1620.36  138.51
  14   3   1  107.66    4.97
  14   3   3  135.05    7.51
  14   3   5  141.32    7.08
  14   3   7   95.52    4.49
  14   3   9   25.27    4.00
  14   3  11   -8.83    1.77
  14   3  13   62.99    6.73
  14   4   0 1364.91   82.40
  14   4   2 1255.22   66.54
  14   4   4 1408.35   92.96
  14   4   6   87.80   10.34
  14   4   8    5.63    1.21
  14   4  10   31.14    3.73
  14   4  12 1141.69   80.84
  14   5   1   16.01    1.36
  14   5   3  139.78    8.77
  14   5   5  311.40   35.40
  14   5   7  135.63    8.93
  14   5   9    5.36    1.52
  14   5  11  -57.73    5.86
  14   5  13   34.44    5.62
  14   6   0  217.57   16.45
  14   6   2   50.71    3.47
  14   6   4   62.25    8.69
  14   6   6   11.18    1.74
  14   6   8    5.32    3.78
  14   6  10   -6.78    3.08
  14   6  12  438.42   32.46
  14   7   1    7.22    1.47
  14   7   3  103.52    6.20
  14   7   5  136.73    9.40
  14   7   7   90.31    6.08
  14   7   9   34.63    5.55
  14   7  11  255.88   12.08
  14   7  13  118.27   10.45
  14   8   0  120.04   10.92
  14   8   2    7.71    2.99
  14   8   4    7.33    1.84
  14   8   6    0.13    1.85
  14   8   8   -4.47    2.90
  14   8  10  191.09   23.76
  14   8  12   95.99    9.86
  14   9   1   11.62    1.36
  14   9   3   26.33    2.28
  14   9   5    9.01    2.12
  14   9   7   31.04    3.89
  14   9   9  142.02   10.66
  14   9  11   15.06    4.02
  14   9  13   66.59    6.95
  14  10   0  196.89   18.19
  14  10   2  458.03   38.93
  14  10   4   28.66    2.67
  14  10   6  -11.45    3.44
  14  10   8  234.40   15.95
  14  10  10   -4.13    3.13
  14  10  12   12.88    2.23
  14  11   1    5.55    1.61
  14  11   3   -8.63    2.64
  14  11   5  -54.94    8.25
  14  11   7  250.24   13.81
  14  11   9    9.79    3.51
  14  11  11    2.13    1.60
  14  11  13    2.50    1.36
  14  12   0 1238.94   89.09
  14  12   2 1273.24  101.16
  14  12   4 1018.41   64.19
  14  12   6  539.91   59.80
  14  12   8  108.48   14.00
  14  12  10   13.24    2.12
  14  12  12  149.13   16.69
  14  13   1  196.52   11.47
  14  13   3   61.67    8.64
  14  13   5   37.55    6.05
  14  13   7  125.62    9.43
  14  13   9   51.03    4.19
  14  13  11    3.45    1.83
  14  13  13    4.61    1.86
  14  14   0 1027.22   86.04
  14  14   2 1508.58  112.01
  14  14   4 1257.99   74.95
  14  14   6  499.27   33.36
  14  14   8   57.59   13.03
  14  14  10  106.25   12.67
  14  14  12  279.96   32.23
  14  14  14  325.40   45.19
  15   1   0   21.47    1.58
  15   1   2   23.25    1.35
  15   1   4   11.67    1.93
  15   1   6   13.13    2.32
  15   1   8   -0.51    1.60
  15   1  10   -4.83    8.39
  15   1  12  143.06   11.87
  15   1  14    4.56    2.68
  15   2   1   21.19    1.29
  15   2   3 1018.96   42.49
  15   2   5  192.79   13.68
  15   2   7  507.09   28.75
  15   2   9    7.62    1.36
  15   2  11  686.78   37.13
  15   2  13  872.26   56.13
  15   3   0  934.91   36.49
  15   3   2 1182.39   51.97
  15   3   4  672.86   22.92
  15   3   6  399.86   16.79
  15   3   8   99.78    5.87
  15   3  10  -10.83    2.60
  15   3  12   -7.23    6.81
  15   3  14    0.90    1.27
  15   4   1   18.12    2.88
  15   4   3  761.29   30.19
  15   4   5  189.69    9.25
  15   4   7  344.37   15.91
  15   4   9   14.54    1.97
  15   4  11  514.88   14.56
  15   4  13  295.47   12.46
  15   5   0  135.52    6.40
  15   5   2  200.81   24.79
  15   5   4  199.78    9.15
  15   5   6  104.61    8.31
  15   5   8   16.88    2.98
  15   5  10  -35.05    6.91
  15   5  12  -19.98    2.34
  15   5  14   40.11    2.32
  15   6   1   13.04    1.53
  15   6   3  396.08   15.92
  15   6   5  103.54    9.53
  15   6   7  158.04    9.34
  15   6   9  -62.12    6.40
  15   6  11  -37.59    6.58
  15   6  13   12.83    1.54
  15   7   0  455.65   24.27
  15   7   2  497.57   25.21
  15   7   4  333.11   16.31
  15   7   6  147.15    8.63
  15   7   8  -40.63    5.21
  15   7  10   63.04    8.54
  15   7  12    2.54    1.65
  15   7  14   30.78    3.11
  15   8   1   -1.03    1.32
  15   8   3   91.65    5.98
  15   8   5   12.43    1.80
  15   8   7  -27.47    7.75
  15   8   9  174.03   12.48
  15   8  11   -9.98    1.85
  15   8  13   76.44    5.42
  15   9   0   39.15    5.11
  15   9   2   10.45    2.42
  15   9   4   13.80    2.06
  15   9   6  -60.12    6.43
  15   9   8  158.26   11.71
  15   9  10   19.71    3.83
  15   9  12    3.14    1.34
  15   9  14   13.33    2.25
  15  10   1  -10.74    1.42
  15  10   3  -11.63    2.74
  15  10   5  -34.87    6.41
  15  10   7   61.14    8.80
  15  10   9   14.65    3.11
  15  10  11   59.64    5.80
  15  10  13  236.70   16.79
  15  11   0  893.95   48.67
  15  11   2  928.20   58.44
  15  11   4  580.07   33.15
  15  11   6  -24.63    7.96
  15  11   8   -7.90    1.75
  15  11  10   48.49    4.43
  15  11  12   38.88    4.15
  15  11  14    7.10    3.64
  15  12   1  142.24   11.44
  15  12   3  -19.60    5.12
  15  12   5  -15.77    2.17
  15  12   7   21.28   16.52
  15  12   9   13.62    8.09
  15  12  11   37.00    4.27
  15  12  13  168.54   14.09
  15  13   0 1245.40   77.22
  15  13   2  765.01   38.93
  15  13   4  308.29   15.46
  15  13   6   15.91    5.38
  15  13   8   84.98    9.06
  15  13  10  223.19   16.67
  15  13  12  161.37   13.23
  15  13  14   28.11    2.64
  15  14   1    5.31    1.54
  15  14   3    1.65    1.55
  15  14   5   41.78    3.27
  15  14   7   31.21    2.90
  15  14   9    9.67    2.04
  15  14  11   -1.14    3.79
  15  14  13   29.97    3.36
  15  15   0  531.08   43.37
  15  15   2  423.11   39.13
  15  15   4  145.01    7.83
  15  15   6    2.87    1.02
  15  15   8   97.66    7.05
  15  15  10  345.56   26.59
  15  15  12  254.13   22.24
  15  15  14   73.51    6.86
  16   0   0    4.54    2.41
  16   1   1    3.27    1.15
  16   1   3   92.37    4.40
  16   1   5   22.17    4.65
  16   1   7   16.79    7.07
  16   1   9  -57.45    3.92
  16   1  11  -50.00    6.38
  16   1  13   11.74    2.87
  16   1  15   -2.38    1.21
  16   2   0  955.00   62.31
  16   2   2 1450.54   69.91
  16   2   4  391.53   21.14
  16   2   6 1158.52   79.11
  16   2   8   18.34    3.83
  16   2  10  526.54   27.22
  16   2  12  469.10   50.78
  16   2  14  345.33   33.22
  16   3   1   85.98    3.82
  16   3   3  186.37    5.96
  16   3   5   81.54    4.43
  16   3   7   49.60    2.42
  16   3   9  -90.81    4.99
  16   3  11  -65.34    4.21
  16   3  13   27.29   20.74
  16   3  15    1.97    1.16
  16   4   0   17.12    1.64
  16   4   2  512.03   34.69
  16   4   4  115.61    9.51
  16   4   6  284.49   25.54
  16   4   8    4.60    5.51
  16   4  10  584.99   51.87
  16   4  12  467.55   39.36
  16   4  14  535.24   47.56
  16   5   1   14.70    1.45
  16   5   3   97.82    4.84
  16   5   5  108.31    6.13
  16   5   7  -11.45    2.41
  16   5   9  227.82    9.53
  16   5  11  -14.03    1.81
  16   5  13    5.98    1.10
  16   5  15   28.92    2.35
  16   6   0  694.72   47.07
  16   6   2 1131.81   70.30
  16   6   4  284.20   19.48
  16   6   6  622.55   43.75
  16   6   8  233.53   16.72
  16   6  10  -30.82    3.68
  16   6  12   22.67    2.37
  16   6  14   66.99    5.93
  16   7   1    2.32    1.61
  16   7   3   44.98    2.10
  16   7   5   -7.85    5.34
  16   7   7   55.41    8.51
  16   7   9  -63.88    5.50
  16   7  11    2.63    1.41
  16   7  13   26.23    2.76
  16   7  15   49.07    5.64
  16   8   0   79.12   11.95
  16   8   2   18.63    3.84
  16   8   4   16.56    7.40
  16   8   6  208.00   13.98
  16   8   8   -1.30   10.41
  16   8  10    5.83    1.45
  16   8  12   12.06    1.99
  16   8  14    1.39    1.42
  16   9   1  -52.98    3.83
  16   9   3  -82.40    4.41
  16   9   5  224.27    9.66
  16   9   7  -73.10    4.42
  16   9   9    7.68    1.73
  16   9  11    9.32    1.84
  16   9  13   33.29    3.83
  16   9  15   23.71    2.09
  16  10   0  831.20   71.04
  16  10   2  614.77   38.58
  16  10   4  511.09   33.84
  16  10   6  -31.86    4.05
  16  10   8    5.43    2.50
  16  10  10   76.13    7.64
  16  10  12  189.05   24.13
  16  10  14  165.34   14.82
  16  11   1  -33.87    6.41
  16  11   3  -59.54    4.49
  16  11   5   -7.47    3.32
  16  11   7    4.77    1.26
  16  11   9    7.40    1.53
  16  11  11   10.81    1.64
  16  11  13    8.58    1.52
  16  11  15   14.81    2.43
  16  12   0  960.61   77.14
  16  12   2  416.39   33.10
  16  12   4  376.35   26.84
  16  12   6   28.27    3.06
  16  12   8   20.38    7.09
  16  12  10  191.86   23.16
  16  12  12  422.66   46.56
  16  12  14  360.45   44.18
  16  13   1    6.65    1.75
  16  13   3    5.31    1.22
  16  13   5    4.84    0.97
  16  13   7   25.33    2.24
  16  13   9   30.09    2.63
  16  13  11   11.82    2.06
  16  13  13   11.56    1.79
  16  13  15    2.16    1.35
  16  14   0  546.92   52.73
  16  14   2  310.29   27.57
  16  14   4  493.83   51.53
  16  14   6   89.78    9.24
  16  14   8    4.09    1.81
  16  14  10  166.09   14.70
  16  14  12  294.49   29.11
  16  14  14  371.07   43.25
  16  15   1   -0.51    1.39
  16  15   3    2.17    1.20
  16  15   5   27.14    2.04
  16  15   7   59.32    5.60
  16  15   9   23.56    1.97
  16  15  11   14.65    2.02
  16  15  13    3.68    1.39
  16  15  15    5.12    2.80
  16  16   0  955.54   83.34
  16  16   2  897.87   67.10
  16  16   4 1004.07   83.66
  16  16   6  267.83   30.21
  16  16   8    8.80    1.81
  16  16  10   35.84    4.03
  16  16  12  272.63   35.00
  16  16  14  171.97   17.16
  16  16  16   97.69   20.13
  17   1   0  429.11   20.54
  17   1   2  298.41   22.47
  17   1   4  163.69    7.24
  17   1   6   73.17    4.83
  17   1   8   63.75    7.48
  17   1  10  -43.61    3.30
  17   1  12   12.50    7.91
  17   1  14   -1.79    1.19
  17   1  16   -0.44    1.33
  17   2   1  350.29   17.45
  17   2   3  237.06   11.05
  17   2   5 1390.56   63.33
  17   2   7  -45.42    7.61
  17   2   9   51.26    7.78
  17   2  11  478.33   29.78
  17   2  13  455.58   32.12
  17   2  15  920.96   56.50
  17   3   0  244.93   11.01
  17   3   2  253.27   11.00
  17   3   4  210.07    9.73
  17   3   6   49.13    5.34
  17   3   8  190.25    8.18
  17   3  10    8.90    2.89
  17   3  12   17.77    1.52
  17   3  14   13.65    1.55
  17   3  16   11.89    1.89
  17   4   1  194.70   10.28
  17   4   3  202.14    7.92
  17   4   5 1071.81   49.89
  17   4   7  103.71    5.82
  17   4   9  -66.82    2.98
  17   4  11  144.65    9.69
  17   4  13  201.66   14.92
  17   4  15  404.78   26.95
  17   5   0 1583.61   80.35
  17   5   2 1300.12   55.28
  17   5   4 1128.26   56.53
  17   5   6  488.99   27.45
  17   5   8  109.02   12.28
  17   5  10   19.81    1.86
  17   5  12   40.53    2.43
  17   5  14   23.20    5.79
  17   5  16    0.70    0.88
  17   6   1   79.57    5.23
  17   6   3   61.63    6.97
  17   6   5  487.83   29.01
  17   6   7   74.15    8.20
  17   6   9   -5.13    2.21
  17   6  11   -0.75    1.08
  17   6  13   12.48    1.17
  17   6  15   74.70    3.96
  17   7   0   -5.68   10.46
  17   7   2  -40.66   10.28
  17   7   4   97.40    5.60
  17   7   6   79.68    7.78
  17   7   8   -7.93    2.21
  17   7  10    2.12    1.30
  17   7  12    6.37    1.14
  17   7  14    8.51    2.23
  17   7  16    8.18    1.21
  17   8   1   53.58    7.91
  17   8   3  208.21    8.32
  17   8   5   82.36   10.04
  17   8   7   -9.65    1.65
  17   8   9   18.53    2.29
  17   8  11   30.15    2.73
  17   8  13   42.78    5.50
  17   8  15   23.19    3.13
  17   9   0  147.42   10.58
  17   9   2   59.50    7.22
  17   9   4  -58.83    2.66
  17   9   6   -1.06    2.26
  17   9   8   20.20    1.92
  17   9  10   32.19    3.79
  17   9  12   63.60    8.25
  17   9  14   12.44    2.55
  17   9  16    5.50    1.55
  17  10   1  -41.97    3.59
  17  10   3    8.89    2.60
  17  10   5   22.33    2.16
  17  10   7    0.45    1.15
  17  10   9   35.20    5.54
  17  10  11   98.53    9.35
  17  10  13  180.65   17.94
  17  10  15  173.47   17.03
  17  11   0  726.59   62.95
  17  11   2  496.73   45.30
  17  11   4  140.78    9.37
  17  11   6   -1.11    1.02
  17  11   8   26.49    2.17
  17  11  10  100.19    8.77
  17  11  12  106.29   10.72
  17  11  14   24.57    2.81
  17  11  16    1.45    1.72
  17  12   1    5.81    4.70
  17  12   3   13.92    2.05
  17  12   5   32.68    2.03
  17  12   7    7.19    1.32
  17  12   9   55.36    5.57
  17  12  11   88.27    7.72
  17  12  13  141.28   11.35
  17  12  15  178.60   16.15
  17  13   0  580.16   49.49
  17  13   2  493.46   39.01
  17  13   4  183.59   12.63
  17  13   6   12.79    1.11
  17  13   8   44.64    4.21
  17  13  10  140.69   10.03
  17  13  12  175.06   14.87
  17  13  14   63.30    7.99
  17  13  16   -0.05    1.30
  17  14   1    9.34    9.50
  17  14   3   13.81    3.26
  17  14   5   17.11    1.36
  17  14   7   15.89    5.68
  17  14   9   18.57    5.98
  17  14  11   24.77    2.29
  17  14  13   58.10    5.99
  17  14  15   84.58    8.31
  17  15   0 1075.47   80.08
  17  15   2  710.21   40.86
  17  15   4  388.52   21.33
  17  15   6   69.66    4.38
  17  15   8   20.05    1.83
  17  15  10  126.24    8.88
  17  15  12  184.99   14.60
  17  15  14   61.97    5.50
  17  15  16    4.07    1.48
  17  16   1    1.32    1.60
  17  16   3   11.86    1.90
  17  16   5   -0.55    0.84
  17  16   7    7.72    1.15
  17  16   9    4.35    1.03
  17  16  11   -3.06    1.22
  17  16  13   -0.33    1.14
  17  16  15    3.84    1.46
  17  17   0  348.82   51.92
  17  17   2  216.79   15.65
  17  17   4   74.67    7.93
  17  17   6    0.47    1.84
  17  17   8   76.71    4.43
  17  17  10  245.19   18.03
  17  17  12  225.42   19.33
  17  17  14  125.74   13.30
  17  17  16   17.92    2.96
  18   0   0  314.63   44.33
  18   1   1   -7.93    1.36
  18   1   3  -13.17    2.43
  18   1   5  -37.91    5.95
  18   1   7   40.55    7.22
  18   1   9  -15.27    1.62
  18   1  11   -0.72    1.40
  18   1  13    3.97    2.98
  18   1  15    1.04    1.13
  18   1  17   -0.19    1.16
  18   2   0   56.76    6.00
  18   2   2   18.07    5.13
  18   2   4  374.87   27.08
  18   2   6  259.99   10.29
  18   2   8    8.48    5.50
  18   2  10  416.44   34.19
  18   2  12  177.66   12.99
  18   2  14  640.00   55.25
  18   2  16  196.76   21.18
  18   3   1  -13.29    2.37
  18   3   3   -9.84    4.52
  18   3   5  168.14    7.07
  18   3   7  -70.25    4.59
  18   3   9   13.68    1.99
  18   3  11    7.05    1.64
  18   3  13   25.65    3.62
  18   3  15    2.90    2.06
  18   3  17    4.32    1.38
  18   4   0  760.88   44.34
  18   4   2  417.01   40.81
  18   4   4 1989.21   79.87
  18   4   6   78.36    6.49
  18   4   8  132.18    8.00
  18   4  10    3.02    0.97
  18   4  12    8.90    4.04
  18   4  14  220.85   23.38
  18   4  16   73.39    7.49
  18   5   1  -33.21    6.76
  18   5   3  180.26    6.59
  18   5   5   55.63    5.75
  18   5   7   69.01    9.17
  18   5   9   72.74    3.49
  18   5  11   18.38    1.29
  18   5  13    2.89    1.64
  18   5  15    4.49    0.85
  18   5  17    4.98    1.10
  18   6   0  195.21    9.58
  18   6   2  250.69   10.07
  18   6   4   77.32    6.63
  18   6   6  -17.65    1.79
  18   6   8   30.53    2.76
  18   6  10   -1.61    0.92
  18   6  12   10.83    2.09
  18   6  14  111.67    7.87
  18   6  16   21.92    1.94
  18   7   1   35.05    7.51
  18   7   3  -74.81    4.43
  18   7   5   62.53    5.42
  18   7   7  253.65   24.05
  18   7   9  135.71    8.89
  18   7  11    3.52    1.10
  18   7  13    3.66    1.03
  18   7  15   15.07    1.55
  18   7  17   17.32    1.70
  18   8   0  -51.01    4.55
  18   8   2   -2.82    5.98
  18   8   4  131.31    8.98
  18   8   6   31.91    3.49
  18   8   8  304.63   28.80
  18   8  10  135.86   11.38
  18   8  12  129.33   10.56
  18   8  14   13.99    1.99
  18   8  16   38.02    3.14
  18   9   1  -10.73    1.79
  18   9   3   17.43    1.92
  18   9   5   80.28    4.56
  18   9   7  126.50    8.61
  18   9   9   20.06    2.92
  18   9  11    7.59    2.18
  18   9  13   25.24    2.51
  18   9  15   14.43    1.70
  18   9  17   29.48    2.40
  18  10   0  617.13   66.60
  18  10   2  442.57   41.02
  18  10   4    8.49    5.13
  18  10   6   -3.24    1.27
  18  10   8  175.03   19.07
  18  10  10  350.31   38.20
  18  10  12  273.20   24.57
  18  10  14  294.23   28.40
  18  10  16  120.71   13.35
  18  11   1   -1.48    1.13
  18  11   3   10.99    1.41
  18  11   5   22.22    2.09
  18  11   7    5.25    1.11
  18  11   9    5.95    3.38
  18  11  11   31.54    2.80
  18  11  13   16.53    1.96
  18  11  15   25.29    3.04
  18  11  17   14.79    1.92
  18  12   0  180.03   15.73
  18  12   2  177.18   15.11
  18  12   4    4.45    1.96
  18  12   6    6.92    1.29
  18  12   8  145.62   10.91
  18  12  10  266.22   21.95
  18  12  12  367.55   30.65
  18  12  14  221.98   22.03
  18  12  16  298.58   36.89
  18  13   1    6.57    1.16
  18  13   3   18.26    2.23
  18  13   5    1.85    1.42
  18  13   7    6.47    2.90
  18  13   9   27.85    2.35
  18  13  11   20.19    2.15
  18  13  13   28.19    3.30
  18  13  15   12.34    2.81
  18  13  17   16.65    2.42
  18  14   0  690.38   53.67
  18  14   2  580.07   47.89
  18  14   4  244.22   24.29
  18  14   6   86.72    5.94
  18  14   8   18.51    5.18
  18  14  10  181.93   16.98
  18  14  12  225.70   19.88
  18  14  14  237.43   25.43
  18  14  16  117.58   13.33
  18  15   1   -0.18    1.15
  18  15   3    2.09    1.23
  18  15   5    8.62    1.72
  18  15   7   13.75    1.17
  18  15   9   28.18    9.51
  18  15  11   28.30    3.04
  18  15  13    8.22    1.43
  18  15  15   10.20    1.89
  18  15  17    1.33    1.08
  18  16   0  282.06   26.20
  18  16   2  221.24   19.80
  18  16   4   65.26    4.78
  18  16   6   23.31    2.04
  18  16   8   37.66    3.94
  18  16  10  120.62   12.05
  18  16  12  255.39   26.61
  18  16  14  121.49   15.90
  18  16  16   60.52    8.56
  18  17   1    1.38    2.22
  18  17   3    3.57    1.15
  18  17   5    6.97    1.15
  18  17   7   19.68    2.80
  18  17   9   35.32    3.78
  18  17  11   21.44    5.80
  18  17  13   17.68    2.09
  18  17  15    4.49    1.07
  18  17  17    1.62    1.06
  18  18   0  789.21   69.10
  18  18   2  591.35   55.00
  18  18   4  376.77   39.30
  18  18   6  174.23   19.40
  18  18   8   76.47    6.39
  18  18  10    0.55    1.00
  18  18  12    3.15    1.30
  18  18  14    3.64    1.11
  18  18  16    3.26    1.03
  18  18  18   10.64    3.91
  19   1   0  238.32   11.30
  19   1   2  223.53   10.11
  19   1   4  -34.21    4.35
  19   1   6  -19.46    3.20
  19   1   8    4.46    1.26
  19   1  10    3.82    1.24
  19   1  12    6.64    1.28
  19   1  14    0.47    1.23
  19   1  16   -0.39    1.21
  19   1  18    2.12    1.27
  19   2   1  247.40   27.57
  19   2   3  700.72   36.12
  19   2   5   30.46   14.83
  19   2   7  148.28   14.09
  19   2   9   72.41    6.20
  19   2  11   27.21    2.25
  19   2  13  432.17   24.25
  19   2  15  182.98   15.14
  19   2  17  426.48   29.62
  19   3   0  822.26   40.74
  19   3   2  692.17   37.86
  19   3   4  322.33   16.73
  19   3   6   76.15    5.94
  19   3   8   18.69    2.30
  19   3  10    4.47    1.08
  19   3  12    2.04    1.17
  19   3  14    3.26    2.29
  19   3  16    1.85    1.74
  19   3  18    5.13    1.34
  19   4   1  -41.46    3.88
  19   4   3  300.46   14.73
  19   4   5    5.47    1.67
  19   4   7   57.68    3.52
  19   4   9   31.53    1.99
  19   4  11    3.55    0.92
  19   4  13  179.00   10.49
  19   4  15   70.90    5.47
  19   4  17  210.68   27.96
  19   5   0   -8.43    9.38
  19   5   2   45.85    8.56
  19   5   4    3.40    1.94
  19   5   6    9.31    1.03
  19   5   8   33.31    1.91
  19   5  10   42.27    2.07
  19   5  12   33.20    6.51
  19   5  14    1.09    0.81
  19   5  16   10.18    4.27
  19   5  18    7.77    2.61
  19   6   1  -16.97    2.30
  19   6   3   81.82    6.66
  19   6   5   12.62    2.95
  19   6   7   17.95    2.04
  19   6   9    5.51    0.89
  19   6  11    2.69    1.00
  19   6  13   21.76    1.55
  19   6  15    0.81    0.71
  19   6  17   45.17    3.34
  19   7   0  133.53    9.05
  19   7   2  136.43   10.48
  19   7   4   57.05    3.38
  19   7   6   27.35    3.31
  19   7   8   23.50    3.21
  19   7  10   26.11    2.25
  19   7  12   37.79    3.57
  19   7  14   53.69    3.64
  19   7  16   26.37    2.88
  19   7  18    4.11    0.78
  19   8   1    7.35    1.92
  19   8   3   17.88    3.34
  19   8   5   31.89    1.54
  19   8   7   20.31    2.02
  19   8   9    7.43    1.48
  19   8  11   41.56    3.83
  19   8  13   14.41    1.27
  19   8  15   62.61    3.73
  19   8  17   -1.08    0.65
  19   9   0   95.81    6.21
  19   9   2   70.95    5.70
  19   9   4   34.03    2.22
  19   9   6    5.44    1.33
  19   9   8   12.39    1.55
  19   9  10   33.85    2.56
  19   9  12   37.11    4.30
  19   9  14   40.96    4.17
  19   9  16   13.86    1.30
  19   9  18    1.16    0.81
  19  10   1    5.85    1.27
  19  10   3    5.38    1.13
  19  10   5   42.07    2.23
  19  10   7   28.44    4.29
  19  10   9   45.70    6.52
  19  10  11  136.04   13.24
  19  10  13  109.57   10.28
  19  10  15  156.48   11.50
  19  10  17   18.71    1.92
  19  11   0   40.95    3.41
  19  11   2   24.64    2.49
  19  11   4    3.38    1.13
  19  11   6    4.40    1.36
  19  11   8   49.51    5.39
  19  11  10  121.73    9.09
  19  11  12   95.49    7.51
  19  11  14   35.05    3.64
  19  11  16    6.72    1.21
  19  11  18    5.87    1.16
  19  12   1    3.04    1.16
  19  12   3    2.61    1.14
  19  12   5   24.61    2.57
  19  12   7   43.49    5.25
  19  12   9   42.28    5.22
  19  12  11  108.49    8.98
  19  12  13  112.13   10.03
  19  12  15  159.15   12.46
  19  12  17   29.91    3.43
  19  13   0  619.21   51.27
  19  13   2  500.84   33.38
  19  13   4  199.21   17.89
  19  13   6   25.23    1.71
  19  13   8   13.02    1.32
  19  13  10  111.18   10.33
  19  13  12  130.03   11.24
  19  13  14   63.20    7.24
  19  13  16    6.51    1.29
  19  13  18    0.78    1.08
  19  14   1    2.11    2.58
  19  14   3    0.30    1.08
  19  14   5    3.55    0.95
  19  14   7   51.64    3.72
  19  14   9   38.38    3.21
  19  14  11   46.71    5.57
  19  14  13   56.38    6.06
  19  14  15   79.60    7.46
  19  14  17   15.80    2.82
  19  15   0  281.53   28.66
  19  15   2  153.83   10.49
  19  15   4   55.83    5.29
  19  15   6    0.69    0.71
  19  15   8   51.16    3.14
  19  15  10  159.89   12.50
  19  15  12  186.62   13.50
  19  15  14  101.47   10.03
  19  15  16   14.42    2.03
  19  15  18    1.81    0.97
  19  16   1   -2.03    1.15
  19  16   3    2.19    1.71
  19  16   5    7.43    1.87
  19  16   7   23.58    1.80
  19  16   9   16.55    1.36
  19  16  11    8.28    1.68
  19  16  13    7.97    1.36
  19  16  15   14.28    1.73
  19  16  17    5.02    1.11
  19  17   0  593.79   38.56
  19  17   2  465.17   38.72
  19  17   4  182.34   16.63
  19  17   6   52.63    6.06
  19  17   8    0.04    0.63
  19  17  10   16.03    1.74
  19  17  12   22.97    2.42
  19  17  14   14.28    2.15
  19  17  16    5.54    0.97
  19  17  18    0.34    1.21
  19  18   1    1.19    1.22
  19  18   3    3.66    1.04
  19  18   5    1.64    1.14
  19  18   7    3.85    0.84
  19  18   9    1.40    0.81
  19  18  11    4.10    1.21
  19  18  13    2.57    2.21
  19  18  15    2.82    0.97
  19  18  17    1.83    0.97
  19  19   0   66.31   10.74
  19  19   2   43.45    5.98
  19  19   4    8.11    1.15
  19  19   6    0.55    0.91
  19  19   8    8.55    1.36
  19  19  10   17.84    1.75
  19  19  12   27.15    3.06
  19  19  14   27.57    4.23
  19  19  16    6.28    1.49
  19  19  18    2.47    1.00
  20   0   0  166.94   22.18
  20   1   1  -17.56    1.75
  20   1   3   -6.36    1.33
  20   1   5    1.02    1.71
  20   1   7   12.48    1.40
  20   1   9    5.03    1.36
  20   1  11   14.32    1.71
  20   1  13    4.43    1.47
  20   1  15    1.21    1.06
  20   1  17    2.62    1.45
  20   1  19   -1.96    1.49
  20   2   0  -10.98    2.99
  20   2   2  105.90    9.83
  20   2   4   25.91    3.34
  20   2   6   41.70    3.00
  20   2   8  111.45   11.98
  20   2  10    4.74    1.64
  20   2  12  229.31   20.39
  20   2  14   25.33    3.13
  20   2  16  259.34   32.21
  20   2  18   18.65    2.12
  20   3   1   -5.48    1.22
  20   3   3    1.90    1.04
  20   3   5   50.77    2.93
  20   3   7   55.61    4.58
  20   3   9  142.84   10.69
  20   3  11   39.86    2.96
  20   3  13   24.37    2.29
  20   3  15    2.68    1.16
  20   3  17    3.72    1.21
  20   3  19    1.62    1.15
  20   4   0  192.30   14.22
  20   4   2   43.53    5.16
  20   4   4   59.12    4.09
  20   4   6    1.94    1.07
  20   4   8   37.35    3.91
  20   4  10    5.30    1.04
  20   4  12   57.92    7.68
  20   4  14   12.63    2.05
  20   4  16   95.65   12.07
  20   4  18    4.33    1.03
  20   5   1    7.96    2.73
  20   5   3   54.58    3.19
  20   5   5   94.39    4.05
  20   5   7  283.31   13.98
  20   5   9  223.92   13.52
  20   5  11   81.44    5.04
  20   5  13    0.88    0.95
  20   5  15    2.06    0.96
  20   5  17    1.78    1.01
  20   5  19    4.08    1.40
  20   6   0    8.63    1.47
  20   6   2   52.19    4.56
  20   6   4    4.36    1.36
  20   6   6  163.13   14.49
  20   6   8   71.08    5.35
  20   6  10  246.39   15.40
  20   6  12   17.23    1.75
  20   6  14   75.61   10.83
  20   6  16   32.94    6.66
  20   6  18   -2.63    0.96
  20   7   1   14.23    1.89
  20   7   3   60.05    3.94
  20   7   5  324.51   16.43
  20   7   7  305.98   16.63
  20   7   9  259.41   19.58
  20   7  11   21.14    1.97
  20   7  13   -0.14    0.63
  20   7  15   20.13    2.37
  20   7  17   13.56    1.72
  20   7  19    4.84    1.02
  20   8   0  121.79   13.86
  20   8   2  120.04   13.07
  20   8   4   33.42    2.58
  20   8   6   55.44    4.34
  20   8   8  111.34   12.45
  20   8  10  175.90   15.21
  20   8  12   80.65    9.71
  20   8  14   76.00    8.63
  20   8  16    0.63    0.66
  20   8  18    0.28    0.59
  20   9   1    6.94    1.20
  20   9   3   98.39    6.97
  20   9   5  235.68   12.59
  20   9   7  243.34   17.45
  20   9   9   52.33    4.20
  20   9  11    6.13    1.32
  20   9  13   33.15    2.75
  20   9  15   29.89    2.48
  20   9  17   31.91    2.88
  20   9  19   11.56    1.14
  20  10   0   24.37   11.22
  20  10   2    8.19    5.10
  20  10   4    5.70    1.52
  20  10   6  242.77   16.09
  20  10   8  232.31   26.48
  20  10  10  469.59   45.09
  20  10  12  222.41   25.88
  20  10  14  197.73   15.21
  20  10  16   -0.33    0.95
  20  10  18    0.30    0.83
  20  11   1   14.60    2.90
  20  11   3   39.85    3.57
  20  11   5   98.31    7.51
  20  11   7   26.78    2.80
  20  11   9    4.09    1.10
  20  11  11   30.42    2.23
  20  11  13   33.63    2.80
  20  11  15   59.39    6.02
  20  11  17   21.78    2.40
  20  11  19   22.85    2.67
  20  12   0  449.04   57.92
  20  12   2  263.89   19.99
  20  12   4   54.80    6.76
  20  12   6   19.53    1.92
  20  12   8   78.60    8.16
  20  12  10  216.87   18.47
  20  12  12  293.66   36.42
  20  12  14  190.59   20.04
  20  12  16   18.24    2.48
  20  12  18   -0.47    0.85
  20  13   1    5.41    1.23
  20  13   3   24.26    2.57
  20  13   5    1.45    1.02
  20  13   7   -0.11    0.65
  20  13   9   27.73    2.17
  20  13  11   30.13    2.05
  20  13  13   72.30    6.06
  20  13  15   30.80    3.45
  20  13  17   26.55    3.76
  20  13  19   11.70    3.17
  20  14   0   45.51    4.32
  20  14   2   28.01    5.21
  20  14   4   10.71    1.30
  20  14   6   50.07    6.41
  20  14   8   72.08    7.16
  20  14  10  234.45   22.18
  20  14  12  202.92   21.86
  20  14  14  200.00   22.17
  20  14  16    6.08    1.34
  20  14  18    1.58    1.10
  20  15   1    2.98    2.22
  20  15   3    1.78    1.58
  20  15   5    6.51    2.24
  20  15   7   23.19    2.26
  20  15   9   23.89    2.04
  20  15  11   57.87    4.98
  20  15  13   34.96    3.90
  20  15  15   44.25    6.00
  20  15  17   10.77    1.96
  20  15  19    5.47    1.26
  20  16   0  278.68   26.40
  20  16   2  274.11   23.94
  20  16   4  108.62   12.38
  20  16   6   30.52    3.82
  20  16   8   -0.21    0.69
  20  16  10    0.45    0.87
  20  16  12   17.60    2.49
  20  16  14    4.78    1.33
  20  16  16    4.58    1.00
  20  16  18    0.46    1.00
  20  17   1    2.87    1.29
  20  17   3    7.27    2.23
  20  17   5    5.70    1.22
  20  17   7   13.86    1.42
  20  17   9   32.85    3.07
  20  17  11   25.71    3.28
  20  17  13   27.12    3.07
  20  17  15   15.80    2.00
  20  17  17    4.53    1.09
  20  17  19    4.07    1.13
  20  18   0   43.48    5.94
  20  18   2   16.34    1.93
  20  18   4    1.74    1.30
  20  18   6   -1.10    0.95
  20  18   8    1.35    0.63
  20  18  10    1.54    0.72
  20  18  12    0.38    0.98
  20  18  14    1.26    0.97
  20  18  16   -0.41    1.04
  20  18  18    1.33    1.13
  20  19   1   -1.60    1.20
  20  19   3    0.37    1.28
  20  19   5    5.50    1.10
  20  19   7   12.31    1.92
  20  19   9   11.77    0.97
  20  19  11   20.04    2.16
  20  19  13   11.84    1.75
  20  19  15    5.49    1.34
  20  19  17    2.22    1.22
  20  19  19    0.91    0.89
  20  20   0  311.16   36.68
  20  20   2  359.96   33.20
  20  20   4  115.83   10.39
  20  20   6   63.03    6.50
  20  20   8   61.87    8.70
  20  20  10   65.82    5.68
  20  20  12   20.26    4.09
  20  20  14    4.78    1.06
  20  20  16    2.77    1.11
  20  20  18    2.28    1.06
  20  20  20   44.51   12.50
  21   1   0   32.70    2.86
  21   1   2   15.52    1.98
  21   1   4    0.57    0.85
  21   1   6    1.46    0.82
  21   1   8    8.96    2.81
  21   1  10    9.05    1.38
  21   1  12    6.19    1.46
  21   1  14    1.57    1.28
  21   1  16    3.97    1.14
  21   1  18   -1.99    1.02
  21   1  20    0.32    1.09
  21   2   1   21.98    2.16
  21   2   3    0.55    1.00
  21   2   5   43.81    3.31
  21   2   7   12.82    1.19
  21   2   9   29.02    2.26
  21   2  11   71.21    6.30
  21   2  13    5.99    2.61
  21   2  15   83.98    8.16
  21   2  17   10.94    1.74
  21   2  19  197.70   17.73
  21   3   0    2.60    1.23
  21   3   2    1.38    1.08
  21   3   4    4.09    0.92
  21   3   6   33.48    1.57
  21   3   8   39.61    2.55
  21   3  10   36.06    2.90
  21   3  12   35.37    3.59
  21   3  14    4.67    1.19
  21   3  16    8.70    1.39
  21   3  18    8.51    1.53
  21   3  20    0.15    1.07
  21   4   1    2.22    1.24
  21   4   3    2.49    0.83
  21   4   5    6.15    0.89
  21   4   7   30.34    1.92
  21   4   9    9.39    1.47
  21   4  11   25.14    2.10
  21   4  13    2.18    1.02
  21   4  15   37.00    5.31
  21   4  17    2.58    1.10
  21   4  19   74.25   10.30
  21   5   0   68.90    3.79
  21   5   2   43.42    3.04
  21   5   4    5.39    0.90
  21   5   6   33.25    1.42
  21   5   8   37.16    1.97
  21   5  10   20.36    1.96
  21   5  12    7.07    1.60
  21   5  14    1.47    1.20
  21   5  16   10.78    1.39
  21   5  18    8.74    1.32
  21   5  20    1.11    0.97
  21   6   1    1.68    0.78
  21   6   3   35.13    1.93
  21   6   5   31.73    1.36
  21   6   7   67.70    3.08
  21   6   9    3.96    0.64
  21   6  11    4.38    0.81
  21   6  13   12.67    1.38
  21   6  15   10.20    1.58
  21   6  17   -1.58    0.84
  21   6  19   21.35    2.19
  21   7   0   10.78    1.52
  21   7   2   15.56    1.97
  21   7   4   31.78    2.06
  21   7   6   72.92    3.22
  21   7   8   23.97    1.77
  21   7  10    5.26    0.92
  21   7  12    4.68    2.28
  21   7  14    5.56    0.72
  21   7  16   28.14    3.07
  21   7  18   11.86    2.43
  21   7  20    1.43    0.97
  21   8   1    5.36    1.02
  21   8   3   41.27    3.08
  21   8   5   45.92    3.08
  21   8   7   25.74    2.43
  21   8   9   14.96    1.24
  21   8  11   18.67    4.61
  21   8  13   56.56    3.66
  21   8  15    7.56    0.71
  21   8  17    4.49    0.69
  21   8  19   14.65    1.79
  21   9   0   37.99    5.66
  21   9   2   26.08    3.33
  21   9   4    9.73    1.41
  21   9   6    3.57    0.79
  21   9   8   13.69    1.34
  21   9  10   45.28    3.44
  21   9  12   38.68    4.24
  21   9  14   34.63    3.02
  21   9  16   17.46    1.61
  21   9  18    4.72    0.72
  21   9  20    2.66    0.78
  21  10   1    7.49    1.13
  21  10   3   36.49    2.70
  21  10   5   23.26    2.24
  21  10   7    7.92    2.28
  21  10   9   45.24    4.27
  21  10  11   60.41    5.26
  21  10  13  106.23    8.45
  21  10  15   14.68    1.54
  21  10  17   11.74    1.10
  21  10  19    7.35    0.88
  21  11   0   94.25    8.43
  21  11   2   69.99    5.67
  21  11   4   21.98    1.93
  21  11   6    4.41    0.65
  21  11   8   12.81    1.17
  21  11  10   50.65    3.82
  21  11  12   55.10    4.74
  21  11  14   26.24    2.44
  21  11  16   21.13    1.98
  21  11  18    3.51    0.82
  21  11  20    2.75    0.76
  21  12   1    5.85    1.97
  21  12   3   31.28    2.73
  21  12   5    7.28    1.68
  21  12   7    4.04    1.84
  21  12   9   38.06    3.72
  21  12  11   58.87    4.86
  21  12  13   98.07    7.53
  21  12  15   36.02   12.79
  21  12  17    8.64    1.99
  21  12  19   -0.62    0.79
  21  13   0   15.40    5.28
  21  13   2    6.43    1.99
  21  13   4    2.26    1.03
  21  13   6   10.73    1.68
  21  13   8   56.89    3.76
  21  13  10  111.21    7.47
  21  13  12  113.62    9.64
  21  13  14   53.45    7.30
  21  13  16   10.96    1.58
  21  13  18    1.23    0.84
  21  13  20    2.16    0.84
  21  14   1    2.63    1.07
  21  14   3    5.89    1.09
  21  14   5    2.06    1.61
  21  14   7    6.44    0.75
  21  14   9   32.36    3.94
  21  14  11   24.99    2.24
  21  14  13   52.62    5.81
  21  14  15    7.90    1.29
  21  14  17    8.09    1.42
  21  14  19    1.39    0.89
  21  15   0  125.80   10.94
  21  15   2   89.67    8.38
  21  15   4   35.12    5.98
  21  15   6    7.69    1.39
  21  15   8    6.73    0.74
  21  15  10   14.46    1.46
  21  15  12   26.58    3.04
  21  15  14   11.36    1.85
  21  15  16    2.94    1.04
  21  15  18   -0.09    1.01
  21  15  20    2.56    0.97
  21  16   1    1.99    1.43
  21  16   3    6.96    1.19
  21  16   5   10.46    1.32
  21  16   7   25.36    2.22
  21  16   9   23.52    1.87
  21  16  11   15.66    2.16
  21  16  13   15.85    2.12
  21  16  15    3.49    0.98
  21  16  17    5.28    2.23
  21  16  19    4.62    1.38
  21  17   0   14.12    2.05
  21  17   2   11.74    2.42
  21  17   4    1.90    1.15
  21  17   6   -3.39    0.95
  21  17   8    4.19    0.65
  21  17  10   10.99    1.26
  21  17  12   15.43    2.83
  21  17  14    7.11    1.32
  21  17  16    1.75    1.13
  21  17  18    2.05    0.98
  21  17  20    0.92    0.94
  21  18   1   -1.58    1.09
  21  18   3    7.27    1.58
  21  18   5    9.75    1.33
  21  18   7   12.06    1.74
  21  18   9    6.62    0.74
  21  18  11    3.81    0.90
  21  18  13    0.94    0.96
  21  18  15    0.49    0.96
  21  18  17   -0.24    0.97
  21  18  19    5.70    1.15
  21  19   0  266.65   22.66
  21  19   2  175.92   15.86
  21  19   4   65.64    8.62
  21  19   6   28.52    3.81
  21  19   8   13.22    1.77
  21  19  10    7.36    0.66
  21  19  12    1.99    0.83
  21  19  14    3.84    1.14
  21  19  16    4.86    1.06
  21  19  18    5.04    1.10
  21  19  20    2.43    0.87
  21  20   1   -1.02    0.97
  21  20   3   -0.49    1.14
  21  20   5    2.26    1.03
  21  20   7    1.14    0.96
  21  20   9    3.60    0.77
  21  20  11    2.47    0.78
  21  20  13    3.28    0.89
  21  20  15    1.71    0.96
  21  20  17   -0.85    0.92
  21  20  19    2.43    0.96
  21  21   0    1.77    1.59
  21  21   2    0.78    1.13
  21  21   4    2.93    1.22
  21  21   6    4.78    1.23
  21  21   8    1.08    0.92
  21  21  10    0.85    0.58
  21  21  12    2.93    0.94
  21  21  14    4.78    0.97
  21  21  16    8.68    1.98
  21  21  18   12.27    2.42
  21  21  20    5.66    1.58
  22   0   0   15.65    3.06
  22   1   1    0.15    1.00
  22   1   3    3.60    1.21
  22   1   5   11.50    1.45
  22   1   7   25.41    1.79
  22   1   9   16.71    4.14
  22   1  11   15.79    1.83
  22   1  13    8.00    1.65
  22   1  15   -0.28    2.03
  22   1  17    0.12    1.14
  22   1  19    1.04    1.20
  22   1  21   -0.66    1.13
  22   2   0   24.47    4.42
  22   2   2   77.48    9.60
  22   2   4   32.32    4.21
  22   2   6   62.20    4.78
  22   2   8   17.70    2.04
  22   2  10   16.85    1.92
  22   2  12    2.76    1.14
  22   2  14   16.62    2.68
  22   2  16    9.59    1.84
  22   2  18   24.10    3.13
  22   2  20    9.37    1.45
  22   3   1    4.98    1.08
  22   3   3   67.05    5.51
  22   3   5  247.88   15.12
  22   3   7  162.43   12.41
  22   3   9  137.05    8.43
  22   3  11   97.05    8.63
  22   3  13   23.82    2.13
  22   3  15    0.83    1.26
  22   3  17    5.36    1.84
  22   3  19    4.94    1.29
  22   3  21   -0.12    1.08
  22   4   0   17.56    3.21
  22   4   2   42.93    5.63
  22   4   4   18.03    3.31
  22   4   6   59.50    4.10
  22   4   8   22.29    2.17
  22   4  10   -0.04    0.96
  22   4  12   23.33    2.92
  22   4  14    8.95    1.17
  22   4  16    5.24    1.48
  22   4  18   18.64    3.77
  22   4  20    8.04    1.66
  22   5   1   10.75    1.48
  22   5   3  206.34   11.75
  22   5   5  345.59   17.89
  22   5   7  365.08   25.17
  22   5   9  273.22   18.57
  22   5  11  168.68   12.37
  22   5  13    5.23    1.16
  22   5  15    8.56    2.80
  22   5  17   13.40    2.11
  22   5  19    5.67    1.53
  22   5  21    3.76    1.52
  22   6   0  106.05    6.69
  22   6   2   57.40    4.08
  22   6   4   73.23    6.89
  22   6   6    4.00    0.98
  22   6   8   78.75    6.21
  22   6  10   42.28    3.83
  22   6  12   31.72    4.22
  22   6  14    3.24    1.29
  22   6  16    6.45    1.19
  22   6  18    2.77    1.26
  22   6  20    3.69    1.06
  22   7   1   34.14    3.52
  22   7   3  197.19   19.47
  22   7   5  505.87   32.05
  22   7   7  304.17   14.77
  22   7   9  200.60   14.50
  22   7  11   56.19    6.30
  22   7  13    2.83    0.69
  22   7  15   23.81    3.22
  22   7  17   15.18    1.86
  22   7  19   10.72    1.47
  22   7  21   -0.39    0.97
  22   8   0   21.65    2.42
  22   8   2   13.10    1.64
  22   8   4   27.16    2.55
  22   8   6   60.18    4.60
  22   8   8  309.28   34.87
  22   8  10  182.67   18.99
  22   8  12  176.71   15.56
  22   8  14   14.32    1.24
  22   8  16    5.47    0.82
  22   8  18   13.79    2.50
  22   8  20    0.28    0.75
  22   9   1   11.33    1.33
  22   9   3  169.30   13.20
  22   9   5  236.60   13.59
  22   9   7  214.08   24.46
  22   9   9   55.23    5.42
  22   9  11   13.49    1.62
  22   9  13   19.17    1.57
  22   9  15   42.65    3.44
  22   9  17   36.77    2.72
  22   9  19    6.92    0.92
  22   9  21    9.95    1.52
  22  10   0   72.85    8.50
  22  10   2   20.26    2.89
  22  10   4    2.88    3.30
  22  10   6   44.12    4.53
  22  10   8  201.28   17.82
  22  10  10  193.12   22.30
  22  10  12  151.35   15.46
  22  10  14   24.00    2.79
  22  10  16    2.56    0.95
  22  10  18    6.79    0.96
  22  10  20    8.09    1.51
  22  11   1   13.52    1.75
  22  11   3   89.54    8.36
  22  11   5  157.44   10.53
  22  11   7   45.17    2.82
  22  11   9   12.52    1.61
  22  11  11    4.29    1.08
  22  11  13   18.52    1.97
  22  11  15   40.74    3.44
  22  11  17   22.98    2.34
  22  11  19   14.48    1.92
  22  11  21    4.24    0.75
  22  12   0   -0.39    1.68
  22  12   2    2.94    1.14
  22  12   4   25.91    2.12
  22  12   6   41.90    4.70
  22  12   8  191.92   14.19
  22  12  10  127.29   11.57
  22  12  12  173.27   18.77
  22  12  14   12.84    1.98
  22  12  16    2.03    0.90
  22  12  18    9.06    1.62
  22  12  20    7.79    1.57
  22  13   1    4.35    1.16
  22  13   3   24.65    2.37
  22  13   5    6.70    1.49
  22  13   7    4.43    0.87
  22  13   9   17.64    1.83
  22  13  11   11.13    1.45
  22  13  13   49.06    6.66
  22  13  15   27.01    3.88
  22  13  17   25.28    3.77
  22  13  19    4.99    1.15
  22  13  21    6.63    1.10
  22  14   0   30.13    3.87
  22  14   2   15.59    2.77
  22  14   4    6.06    1.23
  22  14   6    3.26    2.17
  22  14   8   14.97    1.08
  22  14  10   22.85    3.18
  22  14  12   18.28    2.79
  22  14  14    0.34    1.03
  22  14  16    3.51    1.20
  22  14  18    2.72    1.10
  22  14  20    1.74    0.88
  22  15   1   15.82   12.58
  22  15   3    0.00    1.17
  22  15   5    7.45    1.22
  22  15   7   23.04    2.29
  22  15   9   39.93    3.21
  22  15  11   44.84    4.13
  22  15  13   33.19    4.46
  22  15  15   24.79    2.99
  22  15  17    8.64    1.43
  22  15  19    6.43    3.40
  22  15  21    1.96    0.91
  22  16   0   14.48    3.04
  22  16   2   11.09    1.92
  22  16   4    4.04    1.71
  22  16   6    5.18    1.15
  22  16   8    6.07    0.85
  22  16  10    3.79    1.58
  22  16  12    1.99    0.90
  22  16  14    1.58    1.00
  22  16  16    2.83    0.92
  22  16  18    2.96    1.42
  22  16  20    0.62    0.95
  22  17   1   -0.09    1.06
  22  17   3    3.50    1.15
  22  17   5   10.60    1.86
  22  17   7   21.29    2.61
  22  17   9   37.69    2.88
  22  17  11   28.49    3.30
  22  17  13   24.03    3.96
  22  17  15   15.07    2.76
  22  17  17    4.96    1.46
  22  17  19    1.55    1.00
  22  17  21   -0.76    0.85
  22  18   0   94.14   10.35
  22  18   2   29.46    4.19
  22  18   4   11.48    1.68
  22  18   6    3.56    0.94
  22  18   8    8.98    1.47
  22  18  10    5.83    0.71
  22  18  12    9.22    2.09
  22  18  14    2.17    0.96
  22  18  16    1.03    1.02
  22  18  18    7.96    1.68
  22  18  20   34.50    6.56
  22  19   1   -0.30    1.04
  22  19   3    4.85    1.06
  22  19   5    4.17    1.13
  22  19   7    9.32    1.58
  22  19   9    7.61    1.35
  22  19  11   17.58    2.42
  22  19  13    7.77    1.40
  22  19  15    6.72    1.47
  22  19  17    3.88    0.95
  22  19  19    1.11    0.94
  22  19  21    2.16    2.34
  22  20   0   -0.05    1.15
  22  20   2    7.51    1.75
  22  20   4    8.57    2.15
  22  20   6    4.85    1.13
  22  20   8    0.72    0.89
  22  20  10    5.51    1.14
  22  20  12    6.90    1.33
  22  20  14    0.56    0.95
  22  20  16    0.78    0.96
  22  20  18   29.45    5.36
  22  20  20   45.67    7.22
  22  21   1   -2.25    1.22
  22  21   3    1.10    1.06
  22  21   5    2.68    1.10
  22  21   7    4.35    1.01
  22  21   9    6.08    1.24
  22  21  11    4.47    0.89
  22  21  13    5.77    1.35
  22  21  15    2.03    0.83
  22  21  17   -0.60    0.98
  22  21  19    0.58    0.84
  22  21  21    5.23    1.40
  22  22   0   41.26    7.67
  22  22   2   13.13    3.13
  22  22   4   30.82    4.56
  22  22   6   31.79    4.67
  22  22   8  102.62   13.67
  22  22  10  161.02   14.20
  22  22  12  213.99   16.49
  22  22  14   59.20    8.18
  22  22  16   10.92    4.43
  22  22  18   18.65    3.53
  22  22  20   56.54    9.78
  22  22  22   72.23   19.31
  23   1   0    1.72    1.52
  23   1   2    3.94    1.46
  23   1   4    6.92    1.20
  23   1   6    3.53    0.63
  23   1   8    5.67    0.92
  23   1  10   11.32    1.39
  23   1  12    1.38    1.41
  23   1  14    0.91    1.14
  23   1  16    1.24    1.04
  23   1  18    2.17    1.23
  23   1  20    1.52    1.08
  23   1  22    1.32    1.04
  23   2   1    8.39    4.38
  23   2   3    5.03    1.33
  23   2   5   31.63    1.96
  23   2   7    8.90    1.00
  23   2   9   11.81    1.81
  23   2  11    4.03    1.86
  23   2  13    2.83    1.27
  23   2  15   18.18    2.09
  23   2  17    1.39    1.02
  23   2  19    7.08    1.22
  23   2  21    5.04    1.47
  23   3   0    0.39    1.01
  23   3   2    3.98    1.02
  23   3   4   29.96    2.62
  23   3   6   69.81    3.22
  23   3   8   95.16    7.26
  23   3  10   68.18    4.16
  23   3  12   20.29    2.30
  23   3  14    3.70    1.08
  23   3  16    3.07    1.11
  23   3  18    9.24    1.36
  23   3  20    5.79    1.34
  23   3  22    1.61    1.16
  23   4   1    6.31    1.61
  23   4   3   34.19    2.10
  23   4   5   81.72    4.46
  23   4   7    3.63    0.75
  23   4   9   22.23    4.65
  23   4  11   -1.14    0.94
  23   4  13    0.24    0.95
  23   4  15    8.45    1.35
  23   4  17   -0.66    1.00
  23   4  19   11.64    4.15
  23   4  21    6.26    1.30
  23   5   0   13.80    1.15
  23   5   2   35.42    2.74
  23   5   4   80.07    4.48
  23   5   6   96.01    4.35
  23   5   8  111.89    7.85
  23   5  10   98.34    6.54
  23   5  12   24.29    2.22
  23   5  14   -1.30    0.92
  23   5  16   13.64    1.71
  23   5  18   25.95    3.58
  23   5  20   16.05    2.45
  23   5  22    3.18    1.08
  23   6   1    5.22    1.34
  23   6   3   68.40    3.26
  23   6   5  102.27    4.49
  23   6   7   13.33    0.77
  23   6   9   10.16    1.13
  23   6  11    8.04    1.70
  23   6  13    6.60    0.90
  23   6  15   12.88    1.24
  23   6  17    2.32    1.45
  23   6  19    2.42    1.04
  23   6  21   10.79    2.21
  23   7   0   42.38    3.43
  23   7   2    9.15    0.91
  23   7   4    5.05    0.78
  23   7   6   14.30    0.83
  23   7   8   27.31    1.24
  23   7  10   20.03    2.36
  23   7  12    1.16    1.00
  23   7  14    7.66    1.43
  23   7  16   12.16    1.42
  23   7  18   11.18    1.34
  23   7  20    5.80    1.22
  23   7  22    0.94    1.15
  23   8   1    8.68    1.23
  23   8   3   89.48    6.00
  23   8   5  134.79    8.48
  23   8   7   30.87    1.54
  23   8   9   -0.08    0.66
  23   8  11   13.49    1.23
  23   8  13    3.64    0.64
  23   8  15    8.76    1.02
  23   8  17    0.24    0.74
  23   8  19    1.48    1.33
  23   8  21   31.68    4.60
  23   9   0    4.92    1.42
  23   9   2    8.29    1.39
  23   9   4   18.76    2.12
  23   9   6    8.42    0.82
  23   9   8    0.79    0.69
  23   9  10   -0.94    0.75
  23   9  12    2.68    0.77
  23   9  14   15.24    1.10
  23   9  16   11.01    0.97
  23   9  18    9.45    1.22
  23   9  20    3.51    1.00
  23   9  22    1.54    0.83
  23  10   1   10.39    1.14
  23  10   3   69.57    6.32
  23  10   5   78.16    4.71
  23  10   7   14.79    1.08
  23  10   9    0.95    0.77
  23  10  11   16.39    1.80
  23  10  13    9.22    1.09
  23  10  15    6.11    0.83
  23  10  17    1.60    0.52
  23  10  19    3.04    0.58
  23  10  21   62.91    5.76
  23  11   0    8.23    1.26
  23  11   2    4.28    1.21
  23  11   4    2.29    1.98
  23  11   6    7.46    1.30
  23  11   8   13.33    1.09
  23  11  10   17.94    1.65
  23  11  12   21.61    2.13
  23  11  14   15.98    1.67
  23  11  16    7.85    0.94
  23  11  18    2.96    0.62
  23  11  20    1.27    0.69
  23  11  22    0.83    0.69
  23  12   1    2.83    1.11
  23  12   3   18.45    1.85
  23  12   5   18.99    1.67
  23  12   7    0.66    1.19
  23  12   9    4.88    0.82
  23  12  11   21.99    2.23
  23  12  13    3.78    1.04
  23  12  15    3.06    0.79
  23  12  17    0.25    0.76
  23  12  19    1.10    0.70
  23  12  21   71.08    5.02
  23  13   0    2.53    1.06
  23  13   2    1.53    0.98
  23  13   4   -0.90    1.14
  23  13   6    4.84    0.92
  23  13   8    3.45    0.69
  23  13  10    7.88    1.41
  23  13  12    3.83    0.92
  23  13  14    4.45    0.97
  23  13  16    3.83    2.83
  23  13  18    0.84    0.79
  23  13  20    1.68    0.72
  23  13  22    1.77    0.62
  23  14   1    1.03    1.10
  23  14   3    2.61    1.20
  23  14   5    0.50    0.91
  23  14   7    6.40    1.06
  23  14   9   16.45    1.13
  23  14  11   15.24    1.71
  23  14  13    6.94    2.67
  23  14  15   -0.45    0.85
  23  14  17   -0.51    0.92
  23  14  19    0.97    0.77
  23  14  21   12.39    2.23
  23  15   0   29.94    3.68
  23  15   2   19.84    2.44
  23  15   4    7.10    1.39
  23  15   6   12.99    1.13
  23  15   8   11.15    1.10
  23  15  10    4.49    0.83
  23  15  12    2.38    0.85
  23  15  14   -0.04    0.87
  23  15  16    1.61    0.92
  23  15  18   -0.56    0.83
  23  15  20    2.68    2.38
  23  15  22    0.36    0.76
  23  16   1    3.36    0.97
  23  16   3    1.04    1.01
  23  16   5    5.82    1.19
  23  16   7    9.25    1.22
  23  16   9   11.94    1.10
  23  16  11    7.61    1.22
  23  16  13    0.47    0.85
  23  16  15   -0.72    0.87
  23  16  17    6.12    1.41
  23  16  19    1.30    1.03
  23  16  21    1.91    2.29
  23  17   0    3.63    1.22
  23  17   2    0.57    1.16
  23  17   4   -0.36    1.03
  23  17   6   -0.01    0.83
  23  17   8   -0.11    0.75
  23  17  10    2.12    0.58
  23  17  12    1.86    0.76
  23  17  14    0.04    0.87
  23  17  16    8.80    3.98
  23  17  18    5.69    1.14
  23  17  20    1.64    0.88
  23  17  22    1.39    0.77
  23  18   1    4.70    1.60
  23  18   3    6.15    1.52
  23  18   5   27.34    3.15
  23  18   7   11.09    1.54
  23  18   9    7.40    1.16
  23  18  11    1.99    1.07
  23  18  13    0.94    0.81
  23  18  15    0.90    0.87
  23  18  17    3.51    1.52
  23  18  19    3.97    1.40
  23  18  21    2.88    1.10
  23  19   0    7.45    1.27
  23  19   2    3.95    1.11
  23  19   4    6.56    1.45
  23  19   6    1.81    1.04
  23  19   8   -0.46    0.84
  23  19  10    2.22    0.78
  23  19  12    2.07    1.62
  23  19  14    1.22    1.09
  23  19  16    2.03    0.92
  23  19  18    5.47    1.38
  23  19  20    1.02    1.04
  23  19  22    1.01    0.82
  23  20   1    1.16    0.94
  23  20   3    8.32    1.51
  23  20   5   20.52    3.31
  23  20   7    9.28    1.51
  23  20   9    3.27    0.95
  23  20  11    0.92    0.77
  23  20  13    1.36    1.57
  23  20  15    1.81    0.83
  23  20  17    1.65    0.84
  23  20  19    1.57    1.02
  23  20  21    3.04    1.30
  23  21   0   11.63    2.58
  23  21   2    5.12    1.48
  23  21   4    8.51    1.70
  23  21   6   22.53    2.76
  23  21   8   42.03    6.34
  23  21  10   73.88    7.39
  23  21  12   65.41    4.74
  23  21  14    8.17    1.67
  23  21  16   -0.21    0.91
  23  21  18    2.35    0.97
  23  21  20    2.21    1.28
  23  21  22    0.77    0.97
  23  22   1   -0.81    0.98
  23  22   3    0.72    1.21
  23  22   5    2.49    1.09
  23  22   7    5.04    2.38
  23  22   9    0.83    0.87
  23  22  11    3.59    1.03
  23  22  13    1.61    0.98
  23  22  15    1.39    0.68
  23  22  17    0.96    0.79
  23  22  19   -0.57    0.98
  23  22  21    1.48    0.97
  23  23   0   76.42    8.96
  23  23   2   35.98    5.86
  23  23   4   16.80    3.00
  23  23   6    3.04    1.03
  23  23   8    3.92    1.01
  23  23  10   16.26    2.80
  23  23  12   36.92    4.00
  23  23  14    5.07    1.10
  23  23  16   -0.18    0.69
  23  23  18    3.46    1.41
  23  23  20    6.40    2.28
  23  23  22    5.73    1.87
  24   0   0   53.99   10.07
  24   1   1    2.24    1.13
  24   1   3   13.72    1.59
  24   1   5   21.73    1.94
  24   1   7   38.96    2.61
  24   1   9   20.91    2.38
  24   1  11   15.47    1.51
  24   1  13    2.93    1.24
  24   1  15    1.71    1.41
  24   1  17    1.51    1.07
  24   1  19   -0.07    1.06
  24   1  21    1.77    1.08
  24   1  23   -0.17    1.28
  24   2   0   15.67    2.56
  24   2   2   16.68    2.22
  24   2   4  100.19    9.83
  24   2   6    6.17    2.54
  24   2   8   31.63    2.67
  24   2  10    1.23    2.50
  24   2  12   -0.09    1.06
  24   2  14   68.67   10.22
  24   2  16    7.91    1.36
  24   2  18   43.25    8.20
  24   2  20    0.56    1.08
  24   2  22   69.38   14.17
  24   3   1   17.67    2.04
  24   3   3  111.44   11.15
  24   3   5  187.52   16.05
  24   3   7  197.01   11.03
  24   3   9  165.87   12.46
  24   3  11   61.44    5.89
  24   3  13    6.12    1.42
  24   3  15    0.66    1.02
  24   3  17   10.21    1.92
  24   3  19   14.11    2.57
  24   3  21    4.62    1.32
  24   3  23    2.85    1.29
  24   4   0  118.01   15.48
  24   4   2   84.36    6.82
  24   4   4  123.75   10.49
  24   4   6    3.52    1.65
  24   4   8   10.72    1.22
  24   4  10    5.32    1.34
  24   4  12    4.13    1.22
  24   4  14   20.44    2.23
  24   4  16    7.04    1.35
  24   4  18   37.23    6.65
  24   4  20    5.12    1.28
  24   4  22   40.36    6.57
  24   5   1   23.20    2.85
  24   5   3  184.31   13.36
  24   5   5  275.53   17.63
  24   5   7  405.90   25.23
  24   5   9  180.53   10.87
  24   5  11   61.77    5.47
  24   5  13    0.87    0.83
  24   5  15    6.81    1.04
  24   5  17   25.30    3.24
  24   5  19   32.13    4.47
  24   5  21   10.36    1.94
  24   5  23    1.59    1.00
  24   6   0   12.56    1.77
  24   6   2    1.42    0.71
  24   6   4   -0.04    0.68
  24   6   6   52.90    4.71
  24   6   8   28.38    3.31
  24   6  10   54.93    5.75
  24   6  12    9.35    2.19
  24   6  14   26.95    4.65
  24   6  16    1.52    0.91
  24   6  18    2.12    0.95
  24   6  20    4.85    1.46
  24   6  22    1.20    1.14
  24   7   1   44.73    3.01
  24   7   3  216.54   10.86
  24   7   5  394.48   23.13
  24   7   7  315.40   19.14
  24   7   9  192.33   16.42
  24   7  11   31.54    5.05
  24   7  13   -0.05    0.68
  24   7  15   14.73    1.75
  24   7  17   28.10    4.27
  24   7  19   25.89    4.40
  24   7  21    7.01    1.67
  24   7  23    2.81    1.20
  24   8   0   19.85    2.04
  24   8   2   28.80    2.77
  24   8   4   14.17    1.39
  24   8   6   13.31    1.98
  24   8   8   51.66    4.05
  24   8  10   58.09    5.05
  24   8  12   17.86    2.22
  24   8  14    4.68    0.82
  24   8  16    2.44    0.82
  24   8  18   -0.85    0.82
  24   8  20   18.14    3.70
  24   8  22   10.13    2.35
  24   9   1   18.35    1.77
  24   9   3  199.00   16.29
  24   9   5  177.66   11.05
  24   9   7  173.21    9.88
  24   9   9   75.72    5.34
  24   9  11   11.06    1.42
  24   9  13    1.35    0.51
  24   9  15    9.25    0.95
  24   9  17   19.93    3.96
  24   9  19    9.38    1.79
  24   9  21    5.32    1.52
  24   9  23    0.89    0.91
  24  10   0   -4.33    1.07
  24  10   2   -0.70    1.03
  24  10   4    5.09    1.13
  24  10   6   49.32    5.30
  24  10   8   71.01    5.38
  24  10  10  104.69   15.12
  24  10  12   11.77    1.67
  24  10  14    2.36    0.68
  24  10  16    0.69    0.51
  24  10  18    3.85    0.75
  24  10  20   73.76    8.69
  24  10  22   37.85    4.73
  24  11   1   17.54    2.67
  24  11   3   64.27    6.53
  24  11   5   59.83    7.27
  24  11   7   31.30    2.48
  24  11   9    9.82    0.95
  24  11  11    1.34    0.70
  24  11  13    1.75    0.78
  24  11  15    8.43    0.97
  24  11  17    6.79    0.82
  24  11  19    5.90    1.19
  24  11  21    0.92    0.74
  24  11  23    1.03    0.83
  24  12   0   -0.20    1.01
  24  12   2    3.19    1.73
  24  12   4    4.93    1.00
  24  12   6   11.73    1.91
  24  12   8   18.67    2.60
  24  12  10   12.91    1.70
  24  12  12   -0.34    0.72
  24  12  14    8.96    1.60
  24  12  16    6.47    1.04
  24  12  18   22.50    4.08
  24  12  20   89.09    7.36
  24  12  22   70.25    7.64
  24  13   1    2.76    1.13
  24  13   3    8.25    1.48
  24  13   5   -0.06    0.90
  24  13   7    0.76    0.68
  24  13   9    0.55    0.53
  24  13  11    1.90    0.78
  24  13  13    5.83    1.02
  24  13  15    5.51    0.97
  24  13  17    7.54    2.62
  24  13  19    2.15    0.79
  24  13  21    1.36    0.57
  24  13  23    1.06    0.94
  24  14   0   57.99    6.47
  24  14   2   59.96    8.92
  24  14   4   16.78    2.23
  24  14   6   27.02    4.99
  24  14   8    5.42    1.02
  24  14  10    2.21    0.82
  24  14  12   13.42    1.71
  24  14  14   20.88    2.99
  24  14  16    4.66    1.27
  24  14  18    4.49    1.38
  24  14  20   53.27    8.84
  24  14  22   32.06    3.94
  24  15   1    0.57    1.16
  24  15   3    2.66    1.03
  24  15   5    5.23    0.95
  24  15   7   15.03    1.92
  24  15   9    8.35    0.81
  24  15  11   11.45    1.46
  24  15  13    2.10    0.89
  24  15  15    2.89    1.02
  24  15  17    2.76    1.02
  24  15  19    2.00    0.75
  24  15  21   -0.09    0.71
  24  15  23    1.55    1.29
  24  16   0   18.70    2.73
  24  16   2    5.19    1.41
  24  16   4    5.09    1.29
  24  16   6    1.96    0.88
  24  16   8    2.85    0.78
  24  16  10    1.07    0.55
  24  16  12    1.19    1.10
  24  16  14    6.11    1.94
  24  16  16    1.65    0.90
  24  16  18    2.34    1.01
  24  16  20    1.17    1.73
  24  16  22   -0.46    0.70
  24  17   1    2.57    1.10
  24  17   3   11.75    2.35
  24  17   5   22.44    2.48
  24  17   7   28.36    2.74
  24  17   9   24.12    3.49
  24  17  11    7.67    0.94
  24  17  13    8.92    1.79
  24  17  15    2.62    0.89
  24  17  17    1.33    1.00
  24  17  19   -0.41    0.84
  24  17  21   -0.66    0.76
  24  17  23    1.13    2.16
  24  18   0   74.16   11.73
  24  18   2   52.73    7.13
  24  18   4   25.05    3.52
  24  18   6    3.08    1.07
  24  18   8    0.43    0.82
  24  18  10    5.26    1.06
  24  18  12   19.01    2.56
  24  18  14    5.98    1.48
  24  18  16   -0.25    0.92
  24  18  18    4.61    1.67
  24  18  20    6.82    1.97
  24  18  22   12.35    3.56
  24  19   1    1.85    1.10
  24  19   3   30.10    7.74
  24  19   5   23.39    4.29
  24  19   7   11.44    2.40
  24  19   9    9.26    1.36
  24  19  11    7.65    1.11
  24  19  13    1.62    0.69
  24  19  15    0.57    0.81
  24  19  17    2.60    1.51
  24  19  19    1.34    2.94
  24  19  21    0.56    0.79
  24  19  23    0.09    0.81
  24  20   0    7.17    1.68
  24  20   2    1.49    1.10
  24  20   4    6.14    2.62
  24  20   6    2.11    1.33
  24  20   8   19.71    3.22
  24  20  10   78.99    7.56
  24  20  12   73.75    6.28
  24  20  14   41.28    5.24
  24  20  16    3.24    2.45
  24  20  18    4.62    1.81
  24  20  20   31.82    6.68
  24  20  22   31.42    5.95
  24  21   1    0.59    1.21
  24  21   3    2.77    1.29
  24  21   5   13.72    2.69
  24  21   7    8.38    1.71
  24  21   9    3.07    1.15
  24  21  11    1.70    0.66
  24  21  13    2.09    0.58
  24  21  15    1.39    0.82
  24  21  17    1.77    1.94
  24  21  19    0.65    0.90
  24  21  21    0.27    0.87
  24  21  23   -0.44    0.75
  24  22   0   97.39   14.68
  24  22   2  109.09   22.60
  24  22   4   39.25    7.15
  24  22   6    3.01    1.35
  24  22   8    2.95    1.49
  24  22  10   43.00    9.39
  24  22  12   68.69    7.64
  24  22  14   39.33    4.39
  24  22  16   -0.01    0.71
  24  22  18   12.70    3.51
  24  22  20   35.31    7.42
  24  22  22   21.24    4.81
  24  23   1    1.17    1.71
  24  23   3    0.14    1.14
  24  23   5    2.85    1.24
  24  23   7    1.02    1.35
  24  23   9    0.69    0.96
  24  23  11    1.99    1.01
  24  23  13    0.88    0.53
  24  23  15    0.12    0.65
  24  23  17    1.39    1.26
  24  23  19    0.05    0.81
  24  23  21    0.38    0.88
  24  23  23    2.77    1.89
  24  24   0   -2.86    1.62
  24  24   2    3.69    1.66
  24  24   4    5.56    1.41
  24  24   6   26.26    5.75
  24  24   8   61.30   11.51
  24  24  10  117.65   13.68
  24  24  12   82.20    9.69
  24  24  14   36.15    4.62
  24  24  16   -0.04    0.57
  24  24  18    5.55    1.81
  24  24  20   32.75    8.25
  24  24  22   31.97    7.79
  24  24  24   28.88    9.06
  25   1   0    2.63    1.60
  25   1   2    3.60    3.38
  25   1   4    6.11    1.02
  25   1   6    5.38    0.88
  25   1   8   13.96    1.08
  25   1  10    8.94    1.27
  25   1  12   -1.23    0.97
  25   1  14   -2.37    1.09
  25   1  16    0.45    1.07
  25   1  18    2.94    1.07
  25   1  20    3.71    1.22
  25   1  22    1.43    1.08
  25   1  24    0.63    2.04
  25   2   1   -0.04    1.53
  25   2   3   61.16    4.11
  25   2   5    6.22    1.09
  25   2   7   57.49    3.43
  25   2   9    2.70    1.04
  25   2  11   -0.65    0.91
  25   2  13   36.42    4.19
  25   2  15   12.50    1.80
  25   2  17   48.02    5.89
  25   2  19   34.96    5.13
  25   2  21   45.81    7.15
  25   2  23   -2.04    1.01
  25   3   0   85.25   10.32
  25   3   2   82.87   10.72
  25   3   4   61.49    5.54
  25   3   6   82.56    5.16
  25   3   8  111.68    5.64
  25   3  10   59.67    4.49
  25   3  12   12.58    1.45
  25   3  14   -1.19    0.95
  25   3  16    5.12    1.34
  25   3  18   15.88    1.70
  25   3  20   34.37    5.06
  25   3  22    6.15    2.15
  25   3  24    1.08    0.90
  25   4   1    6.46    0.94
  25   4   3   60.41    3.95
  25   4   5   -2.07    0.88
  25   4   7   38.56    1.99
  25   4   9    3.94    0.87
  25   4  11   -2.62    0.83
  25   4  13   17.80    1.86
  25   4  15    9.50    1.24
  25   4  17   29.63    3.41
  25   4  19   16.55    2.62
  25   4  21   23.27    4.07
  25   4  23    1.23    1.20
  25   5   0   11.92    1.26
  25   5   2    7.32    1.23
  25   5   4    0.58    0.84
  25   5   6   15.38    1.08
  25   5   8   41.24    2.13
  25   5  10   30.03    2.37
  25   5  12    4.22    0.96
  25   5  14    0.91    0.94
  25   5  16   17.94    2.57
  25   5  18   31.09    3.97
  25   5  20   30.50    5.05
  25   5  22   12.34    2.94
  25   5  24    1.39    1.09
  25   6   1    8.19    0.97
  25   6   3   75.60    5.29
  25   6   5   18.29    2.49
  25   6   7   51.45    3.14
  25   6   9   10.41    1.60
  25   6  11   -0.07    0.77
  25   6  13    6.33    0.87
  25   6  15    4.46    1.11
  25   6  17    7.69    2.10
  25   6  19    1.83    1.02
  25   6  21    0.71    1.04
  25   6  23   12.85    2.55
  25   7   0   47.08    2.68
  25   7   2   53.96    5.17
  25   7   4   39.83    2.25
  25   7   6   47.78    2.53
  25   7   8   66.75    3.31
  25   7  10   26.99    2.22
  25   7  12    3.36    0.72
  25   7  14    0.25    0.77
  25   7  16   12.60    1.47
  25   7  18   34.42    5.58
  25   7  20   29.34    4.68
  25   7  22    5.15    1.68
  25   7  24   -0.24    0.94
  25   8   1   14.19    1.21
  25   8   3   95.01    4.68
  25   8   5   43.75    2.61
  25   8   7   52.96    2.41
  25   8   9    6.03    0.68
  25   8  11    2.11    0.53
  25   8  13    1.40    0.65
  25   8  15    4.05    0.78
  25   8  17   -0.01    0.83
  25   8  19    0.23    0.96
  25   8  21    4.53    1.54
  25   8  23   38.45    6.30
  25   9   0    4.54    0.85
  25   9   2    2.04    0.85
  25   9   4    7.19    3.17
  25   9   6    9.09    1.10
  25   9   8    5.43    0.76
  25   9  10    3.46    0.71
  25   9  12    0.26    0.55
  25   9  14    2.22    0.59
  25   9  16    0.07    0.69
  25   9  18    3.28    0.94
  25   9  20    3.85    1.07
  25   9  22    1.33    0.97
  25   9  24   -0.32    0.90
  25  10   1    7.83    1.01
  25  10   3   65.08    4.90
  25  10   5   23.81    2.09
  25  10   7   26.96    2.22
  25  10   9    3.11    0.49
  25  10  11    0.64    0.63
  25  10  13    2.45    1.60
  25  10  15   -0.53    0.53
  25  10  17    1.99    0.62
  25  10  19   20.48    2.62
  25  10  21   30.23    4.10
  25  10  23   80.45    8.69
  25  11   0    0.85    1.00
  25  11   2   -0.46    0.97
  25  11   4   -2.79    0.90
  25  11   6   -0.04    0.75
  25  11   8    1.40    0.57
  25  11  10    1.58    0.64
  25  11  12    1.99    0.65
  25  11  14    1.19    0.69
  25  11  16    0.68    0.52
  25  11  18    0.05    0.55
  25  11  20    0.25    0.68
  25  11  22    0.28    0.74
  25  11  24    0.62    0.81
  25  12   1   -0.30    1.07
  25  12   3   13.69    1.38
  25  12   5    2.94    0.88
  25  12   7    4.05    0.88
  25  12   9    0.32    0.53
  25  12  11    0.38    0.66
  25  12  13    1.32    0.74
  25  12  15   -0.06    0.68
  25  12  17    3.00    0.69
  25  12  19   23.57    2.16
  25  12  21   44.21    5.12
  25  12  23   55.01    6.32
  25  13   0   38.39    4.40
  25  13   2   33.19    2.90
  25  13   4   20.76    2.86
  25  13   6    4.36    0.94
  25  13   8    2.04    0.70
  25  13  10    2.36    0.57
  25  13  12    0.89    0.68
  25  13  14    2.56    0.83
  25  13  16    4.28    0.91
  25  13  18    1.86    1.34
  25  13  20    0.05    0.50
  25  13  22    0.43    0.57
  25  13  24    0.50    0.58
  25  14   1    0.95    0.97
  25  14   3    0.59    1.06
  25  14   5    2.69    0.89
  25  14   7    3.05    0.79
  25  14   9    2.75    0.52
  25  14  11    0.49    0.68
  25  14  13    3.72    0.84
  25  14  15   -0.08    0.70
  25  14  17    1.16    0.83
  25  14  19    8.13    1.32
  25  14  21   10.15    1.65
  25  14  23   10.39    1.74
  25  15   0   20.03    3.33
  25  15   2   13.84    1.97
  25  15   4   11.73    1.60
  25  15   6    5.06    1.11
  25  15   8    3.70    0.84
  25  15  10    0.40    0.53
  25  15  12    0.78    0.68
  25  15  14    0.88    0.79
  25  15  16    0.85    0.81
  25  15  18    1.32    1.08
  25  15  20    1.67    0.72
  25  15  22    0.68    0.56
  25  15  24    1.34    1.07
  25  16   1    1.81    0.96
  25  16   3    5.47    1.30
  25  16   5   14.36    2.26
  25  16   7   10.16    1.93
  25  16   9    2.24    0.70
  25  16  11    0.59    0.51
  25  16  13    2.77    1.38
  25  16  15   -0.12    0.79
  25  16  17    1.22    1.41
  25  16  19   -0.30    0.70
  25  16  21    0.06    0.68
  25  16  23    2.62    1.45
  25  17   0   48.80    5.81
  25  17   2   53.65    6.85
  25  17   4   21.98    2.64
  25  17   6    5.00    1.23
  25  17   8    0.60    0.79
  25  17  10    1.73    0.62
  25  17  12    2.31    1.06
  25  17  14    1.00    0.81
  25  17  16    2.95    1.70
  25  17  18    0.74    0.81
  25  17  20   -0.38    0.72
  25  17  22   -0.92    0.69
  25  17  24   -0.09    0.65
  25  18   1    0.82    1.16
  25  18   3   17.48    2.67
  25  18   5   46.53    6.72
  25  18   7   22.99    3.26
  25  18   9    5.49    1.47
  25  18  11    0.43    0.55
  25  18  13    1.49    1.02
  25  18  15    0.66    1.29
  25  18  17    0.82    0.85
  25  18  19    0.79    0.88
  25  18  21    0.49    0.78
  25  18  23    2.60    0.98
  25  19   0   42.83    5.48
  25  19   2   26.90    3.81
  25  19   4   11.36    1.96
  25  19   6    1.14    1.00
  25  19   8    2.19    1.08
  25  19  10   16.82    2.17
  25  19  12   32.74    2.70
  25  19  14    7.88    1.33
  25  19  16    0.41    0.83
  25  19  18    0.79    0.90
  25  19  20   -0.72    0.85
  25  19  22    0.43    0.79
  25  19  24    1.59    0.89
  25  20   1    0.09    1.14
  25  20   3   49.15    6.32
  25  20   5   49.07   14.62
  25  20   7   18.56    3.27
  25  20   9    6.85    1.83
  25  20  11   -0.32    0.68
  25  20  13    2.96    0.83
  25  20  15    2.37    0.95
  25  20  17    0.12    0.78
  25  20  19    2.54    0.92
  25  20  21    0.50    1.28
  25  20  23    2.99    1.17
  25  21   0   52.20    7.66
  25  21   2   47.46    8.04
  25  21   4   17.65    3.22
  25  21   6    1.65    1.06
  25  21   8    6.01    1.17
  25  21  10   28.56    3.84
  25  21  12   31.81    4.08
  25  21  14   17.81    2.30
  25  21  16   -0.68    0.66
  25  21  18    0.49    0.77
  25  21  20    1.43    0.94
  25  21  22   -0.69    0.79
  25  21  24    0.55    0.74
  25  22   1   -0.51    1.15
  25  22   3   11.12    2.89
  25  22   5    9.97    2.77
  25  22   7    9.21    2.42
  25  22   9    1.53    0.91
  25  22  11    0.21    0.79
  25  22  13    0.06    0.51
  25  22  15    1.49    1.20
  25  22  17    0.41    0.64
  25  22  19    3.24    0.98
  25  22  21    2.76    1.57
  25  22  23    0.59    1.27
  25  23   0    1.48    1.16
  25  23   2    1.64    1.03
  25  23   4    2.00    1.06
  25  23   6   13.33    2.45
  25  23   8   51.88    7.46
  25  23  10   74.73    8.00
  25  23  12   53.62    6.91
  25  23  14   19.54    2.49
  25  23  16   -0.26    0.51
  25  23  18    1.17    0.74
  25  23  20    1.20    1.06
  25  23  22    6.26    1.60
  25  23  24    0.75    0.94
  25  24   1    0.37    0.98
  25  24   3   -0.18    1.03
  25  24   5   -0.45    1.00
  25  24   7    0.87    1.10
  25  24   9   -0.68    1.36
  25  24  11   -1.42    0.84
  25  24  13    0.01    0.65
  25  24  15   -0.44    0.45
  25  24  17    0.09    0.55
  25  24  19    0.91    0.87
  25  24  21    0.00    0.79
  25  24  23    0.77    0.91
  25  25   0    3.51    2.60
  25  25   2    3.06    1.94
  25  25   4    1.52    0.97
  25  25   6    2.04    1.02
  25  25   8   10.14    2.95
  25  25  10   18.80    4.08
  25  25  12   16.09    3.58
  25  25  14    1.75    0.75
  25  25  16   -0.39    0.43
  25  25  18    1.90    0.74
  25  25  20    4.05    1.64
  25  25  22    1.75    0.96
  25  25  24    0.81    0.92
  26   0   0   23.57    9.44
  26   1   1    0.12    1.08
  26   1   3    5.07    1.33
  26   1   5    9.39    1.27
  26   1   7   10.35    1.03
  26   1   9    0.82    0.75
  26   1  11    1.90    0.85
  26   1  13   -1.60    0.97
  26   1  15    2.98    1.06
  26   1  17    2.43    1.13
  26   1  19    4.23    1.19
  26   1  21    1.17    1.13
  26   1  23    0.46    0.90
  26   1  25   -0.52    1.36
  26   2   0   91.59    9.13
  26   2   2  184.69   21.47
  26   2   4    4.24    0.98
  26   2   6  145.43   13.67
  26   2   8   10.50    0.92
  26   2  10    5.23    1.10
  26   2  12    6.08    1.04
  26   2  14    5.64    1.20
  26   2  16  102.11   19.08
  26   2  18  131.69   21.89
  26   2  20  145.53   19.55
  26   2  22    7.71    2.74
  26   2  24    9.40    3.33
  26   3   1    6.71    1.27
  26   3   3   42.29    4.53
  26   3   5   61.08    6.01
  26   3   7   81.57    5.48
  26   3   9   47.51    4.24
  26   3  11    9.71    1.75
  26   3  13    1.57    1.04
  26   3  15    9.15    1.28
  26   3  17   20.06    3.05
  26   3  19   21.27    3.43
  26   3  21   11.96    2.15
  26   3  23    3.08    1.35
  26   3  25    6.20    3.60
  26   4   0   16.40    1.84
  26   4   2    3.19    1.03
  26   4   4   94.99   10.26
  26   4   6    7.49    1.29
  26   4   8   11.06    1.16
  26   4  10    7.51    0.95
  26   4  12   14.76    2.12
  26   4  14   13.21    2.51
  26   4  16   45.72    6.68
  26   4  18   91.06   15.88
  26   4  20   58.99   10.20
  26   4  22    0.30    1.14
  26   4  24    1.43    1.14
  26   5   1    8.13    1.06
  26   5   3   62.96    5.47
  26   5   5  123.17   17.00
  26   5   7  228.38   23.97
  26   5   9   66.35    5.26
  26   5  11   11.76    1.36
  26   5  13    1.41    0.87
  26   5  15    7.61    1.30
  26   5  17   24.55    3.14
  26   5  19   52.06    6.88
  26   5  21   21.52    4.35
  26   5  23    6.32    1.92
  26   5  25   -0.25    0.94
  26   6   0  155.48   16.16
  26   6   2  148.92   13.85
  26   6   4    5.22    1.03
  26   6   6   88.17    7.72
  26   6   8    2.34    0.64
  26   6  10    1.46    0.68
  26   6  12    0.30    0.76
  26   6  14    3.56    0.89
  26   6  16    6.50    1.27
  26   6  18    6.11    1.91
  26   6  20    6.12    2.31
  26   6  22    1.38    1.03
  26   6  24    0.20    1.13
  26   7   1   11.90    1.15
  26   7   3   85.55    7.20
  26   7   5  153.21   10.97
  26   7   7  213.67   15.72
  26   7   9   95.05    5.31
  26   7  11    9.64    1.53
  26   7  13    0.95    0.82
  26   7  15    2.82    0.92
  26   7  17   40.58    5.05
  26   7  19   66.38   10.85
  26   7  21   20.44    3.49
  26   7  23    4.61    1.42
  26   7  25    1.03    1.02
  26   8   0    6.66    0.68
  26   8   2   11.16    1.33
  26   8   4   14.88    2.47
  26   8   6    2.30    0.63
  26   8   8   11.17    1.14
  26   8  10    9.97    1.42
  26   8  12    4.48    0.88
  26   8  14   -1.02    0.76
  26   8  16    0.20    0.88
  26   8  18    2.28    1.28
  26   8  20   11.55    2.50
  26   8  22   23.76    4.83
  26   8  24    5.83    1.59
  26   9   1    2.38    1.08
  26   9   3   47.53    4.73
  26   9   5   63.27    4.52
  26   9   7   87.39    5.83
  26   9   9   32.83    2.03
  26   9  11    4.60    0.64
  26   9  13    0.74    0.68
  26   9  15    0.63    0.70
  26   9  17   10.09    1.73
  26   9  19   18.00    2.56
  26   9  21    4.47    1.40
  26   9  23    1.93    1.24
  26   9  25   -0.51    1.01
  26  10   0    2.24    1.09
  26  10   2    4.96    1.09
  26  10   4    9.19    1.39
  26  10   6    0.44    0.68
  26  10   8    9.25    1.59
  26  10  10    1.11    0.50
  26  10  12   10.43    0.97
  26  10  14    6.41    0.71
  26  10  16   11.87    1.97
  26  10  18   23.18    3.15
  26  10  20   55.60    7.92
  26  10  22   34.91    5.41
  26  10  24    9.12    2.58
  26  11   1    0.95    0.81
  26  11   3    6.28    1.30
  26  11   5    9.21    1.55
  26  11   7    8.45    1.30
  26  11   9    5.60    0.75
  26  11  11    2.21    0.63
  26  11  13    1.90    0.57
  26  11  15    1.24    0.51
  26  11  17    1.73    0.57
  26  11  19    0.68    0.70
  26  11  21    1.17    0.78
  26  11  23    2.31    0.91
  26  11  25    0.28    0.83
  26  12   0   15.69    1.70
  26  12   2    5.98    1.06
  26  12   4   24.07    3.49
  26  12   6    0.05    0.76
  26  12   8    2.62    0.68
  26  12  10   10.40    1.10
  26  12  12   36.80    3.62
  26  12  14   36.21    4.52
  26  12  16   32.81    3.31
  26  12  18   78.95    7.83
  26  12  20   97.72   10.93
  26  12  22   62.52    9.46
  26  12  24   16.03    3.25
  26  13   1   -0.08    0.84
  26  13   3    1.11    0.98
  26  13   5    2.25    1.55
  26  13   7    1.03    0.70
  26  13   9    0.19    0.57
  26  13  11    0.90    0.53
  26  13  13    6.81    2.74
  26  13  15    3.73    0.91
  26  13  17    1.03    1.07
  26  13  19    0.28    0.53
  26  13  21   -0.07    0.57
  26  13  23    2.44    0.81
  26  13  25   -0.45    0.76
  26  14   0    7.28    1.65
  26  14   2    3.90    1.20
  26  14   4   12.33    1.85
  26  14   6   -0.39    0.85
  26  14   8   -0.71    0.79
  26  14  10    6.21    0.84
  26  14  12   41.41    4.58
  26  14  14   10.36    1.84
  26  14  16    8.66    1.92
  26  14  18   13.17    3.78
  26  14  20   21.79    2.82
  26  14  22    7.39    1.81
  26  14  24    5.41    2.00
  26  15   1    3.01    1.04
  26  15   3    6.43    1.06
  26  15   5    7.26    1.40
  26  15   7    6.02    1.08
  26  15   9    1.01    0.69
  26  15  11    0.77    0.47
  26  15  13    4.87    1.34
  26  15  15   -0.24    0.69
  26  15  17    0.98    0.70
  26  15  19   -0.49    0.60
  26  15  21    0.30    0.63
  26  15  23    0.51    0.46
  26  15  25    0.66    0.64
  26  16   0  102.22   11.90
  26  16   2   74.55    9.40
  26  16   4   46.47    6.47
  26  16   6    3.83    0.97
  26  16   8    0.34    0.85
  26  16  10   16.08    2.51
  26  16  12   46.18    5.51
  26  16  14    9.44    1.52
  26  16  16    3.59    1.10
  26  16  18    3.33    1.17
  26  16  20    2.56    1.06
  26  16  22   -0.34    0.50
  26  16  24    0.25    0.44
  26  17   1    2.77    1.08
  26  17   3   16.05    2.86
  26  17   5   48.37    6.96
  26  17   7   43.99    5.88
  26  17   9    9.69    1.62
  26  17  11    1.91    0.57
  26  17  13   -0.24    0.63
  26  17  15    2.87    1.81
  26  17  17    2.75    2.11
  26  17  19    1.51    1.34
  26  17  21    0.92    0.59
  26  17  23    0.60    0.58
  26  17  25    0.28    0.87
  26  18   0  147.95   19.34
  26  18   2  144.00   20.46
  26  18   4   40.77    6.11
  26  18   6    8.68    1.85
  26  18   8    0.78    1.02
  26  18  10   19.93    2.98
  26  18  12   74.45    7.23
  26  18  14   10.92    2.05
  26  18  16    4.01    1.02
  26  18  18   -0.26    0.83
  26  18  20    0.30    0.77
  26  18  22    1.53    1.13
  26  18  24    2.77    0.83
  26  19   1    1.38    1.28
  26  19   3   40.54    6.60
  26  19   5   52.69    7.27
  26  19   7   38.08    5.94
  26  19   9   12.26    2.32
  26  19  11    1.46    0.68
  26  19  13    0.64    0.51
  26  19  15    0.14    0.62
  26  19  17    0.50    0.79
  26  19  19   -0.24    0.78
  26  19  21    0.41    0.72
  26  19  23   -0.39    0.71
  26  19  25    0.08    0.52
  26  20   0  125.04   17.11
  26  20   2  127.29   15.29
  26  20   4   36.29    6.89
  26  20   6    6.65    1.55
  26  20   8    5.07    1.89
  26  20  10   54.47    8.17
  26  20  12   90.90   10.18
  26  20  14   16.90    2.35
  26  20  16    2.85    1.34
  26  20  18   -0.62    0.78
  26  20  20    1.61    1.07
  26  20  22    8.06    2.88
  26  20  24    8.82    2.54
  26  21   1   -0.82    1.13
  26  21   3   12.79    3.31
  26  21   5   34.41    5.32
  26  21   7   27.10    4.64
  26  21   9    6.03    1.62
  26  21  11    0.69    0.90
  26  21  13    0.63    0.53
  26  21  15    0.17    0.71
  26  21  17   -0.77    0.63
  26  21  19   -0.91    0.77
  26  21  21   -0.65    0.76
  26  21  23   -0.60    0.79
  26  21  25    0.71    0.69
  26  22   0    3.38    1.92
  26  22   2    9.65    2.64
  26  22   4    1.01    1.09
  26  22   6    2.25    0.96
  26  22   8   17.07    3.96
  26  22  10   35.56    6.01
  26  22  12   50.59    7.40
  26  22  14    6.65    1.40
  26  22  16    0.27    0.74
  26  22  18    9.06    2.43
  26  22  20    8.74    2.57
  26  22  22   13.78    4.84
  26  22  24   13.78    4.85
  26  23   1    0.36    1.06
  26  23   3    3.47    1.58
  26  23   5    6.20    1.91
  26  23   7    4.79    1.46
  26  23   9   -0.11    1.06
  26  23  11    1.78    1.94
  26  23  13    0.68    0.60
  26  23  15    1.14    0.81
  26  23  17    0.51    0.66
  26  23  19    0.81    0.55
  26  23  21   -0.17    0.81
  26  23  23    0.00    0.88
  26  23  25    0.32    0.72
  26  24   0    9.00    3.19
  26  24   2    7.91    2.61
  26  24   4    1.64    1.15
  26  24   6    1.33    1.03
  26  24   8    5.88    1.70
  26  24  10   26.24    6.17
  26  24  12   16.21    4.59
  26  24  14    3.56    1.17
  26  24  16    0.39    0.39
  26  24  18    2.93    0.92
  26  24  20    8.99    2.89
  26  24  22    5.05    3.69
  26  24  24    1.26    1.77
  26  25   1   -0.89    0.96
  26  25   3    0.15    1.10
  26  25   5   -0.28    1.21
  26  25   7    1.13    0.90
  26  25   9    1.58    1.00
  26  25  11    1.52    0.84
  26  25  13   -1.08    0.72
  26  25  15   -0.39    0.59
  26  25  17    0.71    0.65
  26  25  19   -0.52    0.59
  26  25  21    0.69    0.62
  26  25  23   -0.21    0.78
  26  26   0    0.45    1.65
  26  26   2    1.39    1.15
  26  26   4    4.10    2.36
  26  26   6    2.31    1.39
  26  26   8    5.47    2.38
  26  26  10    1.11    1.33
  26  26  12    3.70    1.24
  26  26  14   -0.32    0.65
  26  26  16    0.38    0.57
  26  26  18    1.41    0.64
  26  26  20    1.80    0.83
  26  26  22    4.68    2.58
  27   1   0   18.47    1.99
  27   1   2   15.40    3.82
  27   1   4   11.04    1.49
  27   1   6    3.56    1.20
  27   1   8    6.77    1.00
  27   1  10    1.51    0.70
  27   1  12   -0.45    0.84
  27   1  14    1.30    1.08
  27   1  16    2.70    1.07
  27   1  18    5.26    1.15
  27   1  20    2.86    1.28
  27   1  22    1.81    1.01
  27   1  24    7.08    4.78
  27   1  26    2.03    1.14
  27   2   1   14.38    1.62
  27   2   3    9.62    1.39
  27   2   5   71.79    7.83
  27   2   7   -0.04    0.96
  27   2   9    6.63    0.70
  27   2  11    0.85    0.89
  27   2  13    8.76    4.55
  27   2  15   37.96    4.86
  27   2  17   72.00    9.06
  27   2  19   64.75   10.17
  27   2  21   15.07    3.72
  27   2  23   15.52    3.33
  27   2  25   -0.21    0.96
  27   3   0   10.98    1.29
  27   3   2   12.71    1.57
  27   3   4    2.75    1.16
  27   3   6   -1.41    0.90
  27   3   8    4.17    2.69
  27   3  10   -0.18    0.63
  27   3  12    0.31    0.87
  27   3  14    3.27    1.02
  27   3  16   18.78    2.75
  27   3  18   27.67    4.17
  27   3  20   16.84    3.82
  27   3  22    8.31    2.02
  27   3  24    3.60    1.21
  27   3  26    0.87    1.83
  27   4   1   14.79    6.06
  27   4   3    1.86    1.01
  27   4   5   62.45    6.70
  27   4   7    0.60    0.69
  27   4   9    1.32    0.57
  27   4  11    0.32    0.71
  27   4  13    4.62    0.96
  27   4  15   37.25    5.66
  27   4  17   47.83    7.32
  27   4  19   30.13    5.92
  27   4  21    9.27    2.17
  27   4  23    2.22    1.30
  27   4  25   -1.40    1.09
  27   5   0  123.36   10.90
  27   5   2   77.20    6.97
  27   5   4   58.93    4.43
  27   5   6   74.64    7.67
  27   5   8   65.13    4.26
  27   5  10   22.56    1.70
  27   5  12    5.99    1.06
  27   5  14    0.30    0.89
  27   5  16   23.84    3.78
  27   5  18   41.15    5.79
  27   5  20   38.57    7.02
  27   5  22   25.92    6.07
  27   5  24    2.44    1.35
  27   5  26    0.28    1.23
  27   6   1    3.47    0.96
  27   6   3   -1.02    0.77
  27   6   5   98.11    7.40
  27   6   7    6.89    0.84
  27   6   9    4.26    0.71
  27   6  11    0.45    0.75
  27   6  13   -0.38    0.87
  27   6  15   13.43    2.03
  27   6  17    6.96    1.40
  27   6  19    2.35    1.14
  27   6  21    0.83    0.92
  27   6  23    0.96    0.84
  27   6  25    1.23    1.20
  27   7   0    0.97    0.74
  27   7   2   -0.62    0.70
  27   7   4    3.11    2.37
  27   7   6    7.01    0.94
  27   7   8    4.29    0.64
  27   7  10   -0.21    0.56
  27   7  12    1.21    0.75
  27   7  14    3.01    1.55
  27   7  16   13.50    2.17
  27   7  18   19.37    3.55
  27   7  20   24.57    4.46
  27   7  22   16.07    4.04
  27   7  24    4.36    1.90
  27   7  26   -0.56    0.77
  27   8   1    4.49    0.75
  27   8   3    0.70    0.58
  27   8   5   55.75    4.13
  27   8   7    5.82    0.77
  27   8   9    3.26    0.53
  27   8  11    4.20    0.70
  27   8  13   -0.52    0.65
  27   8  15    1.03    0.85
  27   8  17   -0.63    0.87
  27   8  19    4.26    0.97
  27   8  21   10.92    2.49
  27   8  23    2.67    1.28
  27   8  25    4.47    1.72
  27   9   0   14.36    0.91
  27   9   2    6.18    0.64
  27   9   4    2.88    0.62
  27   9   6    4.75    0.63
  27   9   8    4.88    0.56
  27   9  10    5.74    1.87
  27   9  12    2.94    0.70
  27   9  14    1.53    0.82
  27   9  16    2.18    0.84
  27   9  18    8.25    2.02
  27   9  20    3.32    1.23
  27   9  22    7.90    1.73
  27   9  24    1.02    1.10
  27   9  26    0.44    1.02
  27  10   1    1.27    0.65
  27  10   3    0.52    0.66
  27  10   5   23.51    2.28
  27  10   7    0.78    0.52
  27  10   9    3.91    0.58
  27  10  11    6.12    0.79
  27  10  13    1.87    0.56
  27  10  15    0.91    0.70
  27  10  17    9.56    1.86
  27  10  19   27.14    3.68
  27  10  21   25.97    5.03
  27  10  23   23.93    4.75
  27  10  25    5.73    1.83
  27  11   0   -0.53    0.77
  27  11   2   -0.37    0.76
  27  11   4    0.96    0.76
  27  11   6    1.34    0.69
  27  11   8    4.61    0.89
  27  11  10    7.37    0.78
  27  11  12   15.75    1.36
  27  11  14   12.96    1.45
  27  11  16    3.45    1.06
  27  11  18    1.03    0.65
  27  11  20    0.50    0.85
  27  11  22   -0.08    0.79
  27  11  24   -0.12    0.95
  27  11  26   -0.09    0.88
  27  12   1    0.15    0.77
  27  12   3   -1.19    0.81
  27  12   5    6.79    0.96
  27  12   7    1.19    0.76
  27  12   9    2.60    0.64
  27  12  11   12.35    1.07
  27  12  13    5.64    1.09
  27  12  15    6.83    1.04
  27  12  17   13.39    1.65
  27  12  19   25.91    3.59
  27  12  21   21.37    3.12
  27  12  23   10.08    2.40
  27  12  25    3.39    1.02
  27  13   0    5.10    0.90
  27  13   2    5.67    0.88
  27  13   4    5.19    0.95
  27  13   6    0.63    0.78
  27  13   8   -0.74    0.72
  27  13  10    2.00    0.58
  27  13  12    6.18    1.21
  27  13  14    7.33    1.19
  27  13  16    1.98    0.70
  27  13  18    0.77    0.46
  27  13  20    0.13    0.56
  27  13  22    1.29    0.69
  27  13  24    0.31    0.74
  27  13  26    1.81    1.51
  27  14   1    0.17    0.95
  27  14   3    6.33    2.75
  27  14   5   -0.36    0.83
  27  14   7    1.00    0.79
  27  14   9    3.38    1.14
  27  14  11   11.13    1.14
  27  14  13    4.42    0.78
  27  14  15    6.49    1.21
  27  14  17   10.23    1.72
  27  14  19   21.95    2.32
  27  14  21    7.15    1.30
  27  14  23    2.34    1.04
  27  14  25    0.34    0.76
  27  15   0   80.47    8.89
  27  15   2   71.52    7.73
  27  15   4   33.39    4.27
  27  15   6   12.53    2.38
  27  15   8    1.17    0.76
  27  15  10    1.64    0.60
  27  15  12    6.88    1.14
  27  15  14    6.07    1.28
  27  15  16    0.89    0.82
  27  15  18    1.07    0.66
  27  15  20   -0.15    0.52
  27  15  22    0.83    0.72
  27  15  24    0.33    0.63
  27  15  26   -0.04    0.69
  27  16   1    2.44    1.20
  27  16   3   17.90    2.51
  27  16   5   20.67    3.78
  27  16   7   16.61    2.72
  27  16   9    4.83    2.36
  27  16  11    0.89    0.66
  27  16  13    2.38    0.88
  27  16  15    4.55    0.91
  27  16  17    6.20    2.56
  27  16  19    4.49    1.99
  27  16  21    1.61    0.62
  27  16  23   -0.60    0.41
  27  16  25    0.36    0.51
  27  17   0   97.47   12.65
  27  17   2   90.17   12.78
  27  17   4   48.35    7.03
  27  17   6    7.60    1.61
  27  17   8    0.85    0.85
  27  17  10    6.88    1.28
  27  17  12   14.04    1.74
  27  17  14   13.87    2.42
  27  17  16    3.02    0.81
  27  17  18    0.88    0.72
  27  17  20    1.58    1.07
  27  17  22    0.46    0.56
  27  17  24   -0.75    0.43
  27  17  26    0.65    0.58
  27  18   1   15.33   12.66
  27  18   3   37.85    6.08
  27  18   5   36.85    5.45
  27  18   7   32.08    5.32
  27  18   9    5.96    1.17
  27  18  11    0.78    0.64
  27  18  13    0.47    0.51
  27  18  15    0.66    0.71
  27  18  17    0.27    0.78
  27  18  19   -0.82    0.65
  27  18  21    1.49    1.24
  27  18  23    0.83    0.52
  27  18  25    0.63    0.53
  27  19   0  149.10   20.58
  27  19   2   91.24   13.60
  27  19   4   30.87    4.84
  27  19   6    3.26    1.11
  27  19   8    2.07    1.11
  27  19  10   30.51    5.70
  27  19  12   37.63    4.56
  27  19  14   21.35    2.57
  27  19  16    4.38    1.08
  27  19  18    0.49    0.77
  27  19  20    1.10    0.64
  27  19  22   -0.15    0.71
  27  19  24    0.20    0.60
  27  19  26    0.13    0.39
  27  20   1    3.00    1.39
  27  20   3   20.75    3.68
  27  20   5   29.82    5.31
  27  20   7   28.59    4.68
  27  20   9    4.33    1.40
  27  20  11   -0.39    0.72
  27  20  13   -0.82    0.59
  27  20  15    0.25    0.52
  27  20  17    1.21    1.10
  27  20  19    0.84    0.68
  27  20  21   -0.94    0.64
  27  20  23    0.68    0.74
  27  20  25    2.15    0.71
  27  21   0   35.58    6.54
  27  21   2   24.15    4.92
  27  21   4    9.52    2.17
  27  21   6    0.26    0.98
  27  21   8    4.84    1.54
  27  21  10   24.84    4.64
  27  21  12   15.60    2.67
  27  21  14    3.45    1.10
  27  21  16    0.69    0.58
  27  21  18    2.11    2.11
  27  21  20    2.31    1.90
  27  21  22    0.78    0.76
  27  21  24    0.91    0.71
  27  21  26    0.36    0.57
  27  22   1    3.36    1.58
  27  22   3    8.95    2.30
  27  22   5   15.85    3.84
  27  22   7   12.37    3.09
  27  22   9    0.72    1.07
  27  22  11   -0.47    0.87
  27  22  13    2.35    1.08
  27  22  15   -0.65    0.49
  27  22  17    0.51    0.55
  27  22  19    1.19    0.63
  27  22  21    2.90    1.11
  27  22  23    0.57    0.84
  27  22  25    1.33    0.77
  27  23   0   13.79    3.63
  27  23   2   15.01    3.63
  27  23   4    0.32    1.27
  27  23   6   -0.27    0.90
  27  23   8    8.69    2.15
  27  23  10   18.10    3.84
  27  23  12    9.63    2.74
  27  23  14    1.77    0.90
  27  23  16    2.03    1.24
  27  23  18    1.19    0.97
  27  23  20    0.75    0.68
  27  23  22    0.77    0.81
  27  23  24   -0.65    0.78
  27  24   1    1.21    1.10
  27  24   3    1.33    1.21
  27  24   5    6.27    1.71
  27  24   7    2.87    1.09
  27  24   9    0.11    0.96
  27  24  11    2.43    0.90
  27  24  13   -0.85    0.84
  27  24  15    1.14    0.76
  27  24  17   -0.02    0.39
  27  24  19   -0.69    0.57
  27  24  21    0.26    0.66
  27  24  23   -0.08    0.76
  27  25   0   -0.05    1.28
  27  25   2    1.32    1.10
  27  25   4    0.56    0.98
  27  25   6    2.72    1.14
  27  25   8    7.58    2.13
  27  25  10    6.62    2.35
  27  25  12    1.33    0.88
  27  25  14    1.39    0.66
  27  25  16    0.09    0.55
  27  25  18    0.21    0.45
  27  25  20   -0.33    0.68
  27  25  22    0.43    0.75
  27  26   1   -1.51    0.92
  27  26   3   -0.87    1.01
  27  26   5    0.19    1.11
  27  26   7    2.04    0.97
  27  26   9   -0.49    0.92
  27  26  11    1.01    0.91
  27  26  13    0.21    0.76
  27  26  15   -0.69    0.71
  27  26  17   -0.25    0.55
  27  26  19    0.12    0.39
  27  26  21    0.32    0.53
  27  27   0    7.10    3.26
  27  27   2    5.29    2.50
  27  27   4    5.82    1.93
  27  27   6    1.59    1.54
  27  27   8    3.71    1.41
  27  27  10   -0.07    0.83
  27  27  12   -1.09    1.06
  27  27  14   -0.46    0.78
  27  27  16    0.43    0.66
  27  27  18    0.51    0.63
  27  27  20   -0.08    0.53
  28   0   0  192.97   32.42
  28   1   1    0.65    1.06
  28   1   3    1.57    1.11
  28   1   5    0.06    0.90
  28   1   7   -0.89    0.79
  28   1   9    0.51    0.52
  28   1  11    1.32    0.72
  28   1  13    3.22    1.26
  28   1  15    2.16    1.01
  28   1  17    4.05    1.11
  28   1  19    2.42    1.09
  28   1  21    0.15    1.11
  28   1  23    1.09    1.21
  28   1  25    1.45    1.70
  28   1  27    0.17    1.02
  28   2   0    4.61    1.07
  28   2   2   61.97    7.96
  28   2   4   12.53    2.31
  28   2   6   15.56    2.32
  28   2   8    8.82    1.22
  28   2  10    0.43    0.56
  28   2  12    1.08    0.77
  28   2  14   51.32    6.63
  28   2  16   91.79   13.15
  28   2  18  148.53   16.49
  28   2  20  102.43   16.63
  28   2  22   34.95    7.29
  28   2  24    1.19    0.94
  28   2  26    4.46    1.85
  28   3   1    1.41    1.09
  28   3   3    4.20    0.98
  28   3   5   10.81    1.52
  28   3   7    5.21    1.22
  28   3   9    0.96    0.49
  28   3  11    2.00    1.11
  28   3  13    3.28    1.20
  28   3  15   21.85    3.51
  28   3  17   24.61    3.97
  28   3  19   32.80    4.88
  28   3  21   18.13    3.91
  28   3  23    3.97    1.30
  28   3  25   -0.26    1.00
  28   3  27    2.34    2.32
  28   4   0  115.32   13.46
  28   4   2    9.85    1.74
  28   4   4  148.37   21.08
  28   4   6    5.26    1.08
  28   4   8   29.04    3.26
  28   4  10   26.06    2.36
  28   4  12    1.48    0.76
  28   4  14    9.90    1.83
  28   4  16   19.85    4.65
  28   4  18   74.87   12.32
  28   4  20   45.14    8.04
  28   4  22   36.84    7.55
  28   4  24    1.65    1.01
  28   4  26    5.18    2.60
  28   5   1   -0.19    0.95
  28   5   3   14.06    1.71
  28   5   5   51.60    7.94
  28   5   7   43.53    6.86
  28   5   9    6.08    0.77
  28   5  11    1.42    0.60
  28   5  13    3.31    0.90
  28   5  15   16.59    2.81
  28   5  17   33.17    5.90
  28   5  19   45.77    8.35
  28   5  21   45.36    7.33
  28   5  23    5.23    2.45
  28   5  25    0.25    1.11
  28   5  27   -0.76    0.92
  28   6   0    4.10    0.97
  28   6   2   11.18    1.65
  28   6   4    7.23    1.66
  28   6   6    6.00    1.22
  28   6   8    1.40    1.08
  28   6  10    1.10    0.50
  28   6  12    2.56    0.76
  28   6  14   14.97    2.55
  28   6  16    2.85    1.15
  28   6  18    6.89    1.74
  28   6  20    1.34    1.26
  28   6  22    0.18    1.00
  28   6  24    0.52    1.08
  28   6  26    6.70    1.62
  28   7   1   -1.02    0.87
  28   7   3    4.24    1.13
  28   7   5   25.79    2.89
  28   7   7   23.58    3.06
  28   7   9    8.45    0.88
  28   7  11   -0.57    0.56
  28   7  13    3.51    2.96
  28   7  15   11.41    2.17
  28   7  17   22.68    3.87
  28   7  19   23.35    4.79
  28   7  21   33.12    6.05
  28   7  23   12.51    2.99
  28   7  25    0.84    0.95
  28   7  27    1.11    1.32
  28   8   0   40.05    4.39
  28   8   2    4.26    0.78
  28   8   4   30.25    2.88
  28   8   6   -0.25    0.63
  28   8   8    4.34    0.72
  28   8  10    8.28    1.02
  28   8  12   -0.02    0.65
  28   8  14   -0.37    0.70
  28   8  16    1.28    0.98
  28   8  18    1.09    1.14
  28   8  20   -0.23    0.95
  28   8  22    2.53    1.15
  28   8  24   -0.79    0.92
  28   8  26    2.54    1.04
  28   9   1   -0.43    0.53
  28   9   3    0.87    0.52
  28   9   5    8.66    1.09
  28   9   7    7.05    0.90
  28   9   9    1.66    0.60
  28   9  11    2.07    0.52
  28   9  13    1.07    0.68
  28   9  15    1.51    1.03
  28   9  17    3.08    0.88
  28   9  19    5.80    1.66
  28   9  21    5.35    1.73
  28   9  23    2.92    1.22
  28   9  25   -0.90    1.00
  28   9  27    0.36    1.04
  28  10   0   10.16    1.10
  28  10   2    1.32    0.66
  28  10   4   21.54    1.99
  28  10   6    1.03    0.58
  28  10   8    8.42    1.09
  28  10  10   36.19    2.88
  28  10  12   15.57    1.92
  28  10  14   15.28    2.13
  28  10  16   57.62    6.44
  28  10  18   45.92    6.59
  28  10  20   19.47    3.66
  28  10  22   13.21    2.87
  28  10  24    2.21    1.09
  28  10  26    0.06    0.92
  28  11   1    2.81    0.69
  28  11   3    1.91    0.71
  28  11   5    0.56    0.65
  28  11   7   -0.24    0.62
  28  11   9    3.52    0.90
  28  11  11    5.82    0.63
  28  11  13    5.64    0.75
  28  11  15    1.73    0.66
  28  11  17    0.19    0.89
  28  11  19   -0.34    0.69
  28  11  21    1.92    0.92
  28  11  23   -0.68    0.78
  28  11  25   -0.32    0.78
  28  11  27    0.96    1.07
  28  12   0    2.26    0.83
  28  12   2    0.13    0.74
  28  12   4    1.60    0.75
  28  12   6    0.92    0.83
  28  12   8    3.12    3.28
  28  12  10   14.51    1.59
  28  12  12   10.11    0.96
  28  12  14   12.97    1.70
  28  12  16   32.70    3.47
  28  12  18   30.13    4.98
  28  12  20    7.69    1.98
  28  12  22    3.65    1.41
  28  12  24    0.74    0.79
  28  12  26   -0.78    0.78
  28  13   1    1.26    0.91
  28  13   3    4.05    0.92
  28  13   5    2.45    0.85
  28  13   7   -0.01    0.68
  28  13   9    0.12    0.72
  28  13  11    6.19    0.71
  28  13  13   14.05    1.36
  28  13  15   12.02    1.39
  28  13  17    4.58    0.78
  28  13  19    1.13    0.59
  28  13  21    0.02    0.60
  28  13  23    0.32    0.70
  28  13  25   -0.27    0.87
  28  13  27   -0.78    0.95
  28  14   0   63.05    6.41
  28  14   2   61.58    6.96
  28  14   4   14.74    2.55
  28  14   6   10.20    1.91
  28  14   8    0.66    0.81
  28  14  10   21.02    2.94
  28  14  12   14.26    2.12
  28  14  14   24.47    3.08
  28  14  16   27.78    3.46
  28  14  18   35.61    3.85
  28  14  20    9.52    1.89
  28  14  22    4.30    1.17
  28  14  24   -0.06    0.74
  28  14  26    0.27    0.78
  28  15   1    1.87    1.09
  28  15   3   14.89    2.05
  28  15   5   25.31    3.94
  28  15   7    8.41    1.30
  28  15   9    0.87    0.68
  28  15  11    1.49    0.64
  28  15  13   13.35    1.48
  28  15  15   19.71    2.36
  28  15  17   10.83    2.15
  28  15  19    2.02    0.56
  28  15  21    0.50    0.49
  28  15  23    0.66    0.66
  28  15  25   -0.79    0.66
  28  15  27   -0.01    1.00
  28  16   0   77.20   10.17
  28  16   2   58.24    7.26
  28  16   4   23.62    3.68
  28  16   6    8.55    1.57
  28  16   8    1.06    0.96
  28  16  10   58.65    7.96
  28  16  12   27.47    3.33
  28  16  14   46.93    4.75
  28  16  16   40.80    6.20
  28  16  18   24.12    4.01
  28  16  20    1.36    0.60
  28  16  22   -0.30    0.46
  28  16  24   -0.41    0.58
  28  16  26    1.01    0.91
  28  17   1    3.18    1.19
  28  17   3   31.22    4.98
  28  17   5   44.36    6.02
  28  17   7   30.21    4.88
  28  17   9    2.95    1.08
  28  17  11    0.94    0.79
  28  17  13    3.82    0.85
  28  17  15   12.03    1.53
  28  17  17    3.12    1.20
  28  17  19    0.51    0.63
  28  17  21   -0.44    0.50
  28  17  23    0.13    0.43
  28  17  25    0.28    0.52
  28  17  27    0.52    0.62
  28  18   0  156.08   23.29
  28  18   2  164.40   22.47
  28  18   4   67.04   10.47
  28  18   6   10.93    2.24
  28  18   8    0.79    1.41
  28  18  10   49.17    7.58
  28  18  12   24.03    3.43
  28  18  14   44.34    4.14
  28  18  16   23.65    4.27
  28  18  18   10.15    2.32
  28  18  20    0.24    0.59
  28  18  22   -0.11    0.53
  28  18  24    0.47    0.43
  28  18  26    0.72    1.06
  28  19   1    2.38    1.10
  28  19   3   25.34    4.16
  28  19   5   41.94    6.21
  28  19   7   24.69    4.01
  28  19   9    4.65    1.70
  28  19  11   -1.06    0.69
  28  19  13    0.02    0.59
  28  19  15    3.49    1.14
  28  19  17    2.57    0.78
  28  19  19    1.06    2.23
  28  19  21    0.21    0.56
  28  19  23    0.24    0.53
  28  19  25   -0.88    0.40
  28  19  27   -0.14    0.56
  28  20   0  119.94   16.55
  28  20   2   81.83   11.64
  28  20   4   47.03    6.73
  28  20   6    3.17    1.38
  28  20   8   -0.04    0.88
  28  20  10   13.10    3.47
  28  20  12    6.02    1.64
  28  20  14    8.62    1.61
  28  20  16    0.07    0.57
  28  20  18    2.48    1.22
  28  20  20    3.39    1.51
  28  20  22    1.45    1.42
  28  20  24    1.60    1.07
  28  20  26   -0.37    0.37
  28  21   1   -0.12    1.36
  28  21   3   14.29    2.99
  28  21   5   24.21    6.07
  28  21   7   26.81    4.42
  28  21   9   10.24    2.35
  28  21  11    1.29    0.87
  28  21  13   -0.25    0.63
  28  21  15    0.06    0.49
  28  21  17    0.15    0.51
  28  21  19    0.32    0.60
  28  21  21    0.13    0.72
  28  21  23    0.17    0.71
  28  21  25    0.11    0.53
  28  22   0   64.24   11.03
  28  22   2   34.34    6.56
  28  22   4   15.00    4.75
  28  22   6    1.32    1.38
  28  22   8    3.22    1.06
  28  22  10   12.19    2.83
  28  22  12    6.54    1.83
  28  22  14    3.77    1.21
  28  22  16    1.03    0.46
  28  22  18   -0.19    0.53
  28  22  20    0.36    0.77
  28  22  22    0.57    0.70
  28  22  24    1.10    1.17
  28  23   1   -0.87    1.06
  28  23   3    2.77    1.32
  28  23   5    7.55    2.64
  28  23   7   13.21    2.40
  28  23   9    3.07    1.26
  28  23  11    1.80    1.29
  28  23  13    0.09    0.70
  28  23  15   -0.26    0.60
  28  23  17    1.39    0.91
  28  23  19    0.53    0.51
  28  23  21   -0.15    0.65
  28  23  23   -0.53    0.79
  28  24   0    0.63    1.00
  28  24   2    2.40    1.04
  28  24   4    0.91    1.02
  28  24   6   -0.04    1.00
  28  24   8    0.00    1.09
  28  24  10    1.38    1.32
  28  24  12    0.34    0.75
  28  24  14    0.32    0.68
  28  24  16    1.29    1.17
  28  24  18   -0.34    0.41
  28  24  20    2.16    1.16
  28  24  22   -0.17    0.71
  28  25   1    0.09    1.39
  28  25   3    1.80    1.02
  28  25   5    2.25    0.97
  28  25   7    0.52    1.02
  28  25   9    3.22    1.02
  28  25  11    2.15    1.29
  28  25  13    1.26    0.94
  28  25  15    0.82    0.70
  28  25  17    0.26    0.63
  28  25  19   -0.12    0.39
  28  25  21   -0.40    0.60
  28  26   0    3.30    2.62
  28  26   2    6.25    2.41
  28  26   4    8.07    3.31
  28  26   6    6.73    2.48
  28  26   8    0.00    1.15
  28  26  10   -0.24    0.89
  28  26  12    0.82    0.82
  28  26  14    0.94    1.00
  28  26  16   -0.41    0.71
  28  26  18    0.11    0.60
  28  26  20   -0.64    0.53
  28  27   1   -0.18    1.04
  28  27   3    0.72    1.04
  28  27   5    0.98    1.06
  28  27   7    1.08    0.91
  28  27   9    1.66    0.83
  28  27  11    1.89    0.98
  28  27  13   -0.63    0.88
  28  27  15    0.71    0.91
  28  27  17    0.19    0.65
  28  27  19   -0.26    0.65
  28  28   0   60.84   15.13
  28  28   2   67.65   16.54
  28  28   4   17.44    5.00
  28  28   6    4.98    3.31
  28  28   8   -0.36    0.95
  28  28  10   -0.90    1.26
  28  28  12    9.75    3.65
  28  28  14    4.46    2.47
  28  28  16    7.88    3.28
  28  28  18    0.53    1.04
  29   1   0   17.77    2.68
  29   1   2    7.97    1.35
  29   1   4    5.32    1.19
  29   1   6    5.29    3.50
  29   1   8    5.13    0.82
  29   1  10    2.23    0.58
  29   1  12    1.92    0.78
  29   1  14    2.92    1.20
  29   1  16    2.96    1.03
  29   1  18    0.09    1.10
  29   1  20    2.30    1.20
  29   1  22    2.86    1.23
  29   1  24   -0.95    1.13
  29   1  26   -1.21    0.94
  29   1  28    0.00    1.19
  29   2   1   10.40    1.49
  29   2   3   15.95    3.08
  29   2   5    2.62    1.14
  29   2   7   14.33    2.58
  29   2   9    7.10    1.16
  29   2  11   -0.71    0.62
  29   2  13   12.46    2.50
  29   2  15    9.69    1.71
  29   2  17  129.27   25.22
  29   2  19   36.57    6.95
  29   2  21   44.31    7.32
  29   2  23    2.76    1.43
  29   2  25    1.66    1.34
  29   2  27    8.43    4.02
  29   3   0   13.92    1.87
  29   3   2   17.05    2.94
  29   3   4   14.38    2.09
  29   3   6    7.21    1.36
  29   3   8    4.84    0.82
  29   3  10    0.24    0.72
  29   3  12    0.60    0.71
  29   3  14    5.87    1.65
  29   3  16   15.07    2.61
  29   3  18   19.33    3.98
  29   3  20   12.60    2.62
  29   3  22    6.01    1.68
  29   3  24    1.57    1.45
  29   3  26    0.92    1.03
  29   3  28    0.28    1.11
  29   4   1    5.53    1.26
  29   4   3   10.85    2.22
  29   4   5   -0.13    0.90
  29   4   7   14.07    2.32
  29   4   9   12.06    1.24
  29   4  11    0.64    0.55
  29   4  13    6.32    1.53
  29   4  15    3.81    1.01
  29   4  17   29.96    4.35
  29   4  19   38.60    7.68
  29   4  21   12.69    3.13
  29   4  23    2.26    1.16
  29   4  25    4.09    3.34
  29   4  27   12.58    4.24
  29   5   0    2.21    1.19
  29   5   2    1.23    0.91
  29   5   4    0.45    0.91
  29   5   6    2.04    0.81
  29   5   8    0.13    0.77
  29   5  10    1.77    0.53
  29   5  12    4.64    1.55
  29   5  14   12.20    2.05
  29   5  16   26.01    4.39
  29   5  18   40.67    6.56
  29   5  20   35.39    6.70
  29   5  22   11.09    3.24
  29   5  24    3.30    1.15
  29   5  26   -0.21    0.88
  29   5  28    0.32    0.95
  29   6   1    5.05    1.04
  29   6   3    7.79    1.21
  29   6   5    1.20    0.87
  29   6   7    7.10    1.26
  29   6   9    3.28    0.89
  29   6  11    1.47    0.59
  29   6  13    1.70    0.76
  29   6  15    2.47    0.95
  29   6  17    3.34    1.40
  29   6  19    4.00    1.21
  29   6  21   -0.49    1.06
  29   6  23    0.32    0.92
  29   6  25   -1.77    1.00
  29   6  27    1.19    0.97
  29   7   0   12.41    1.55
  29   7   2   16.28    2.19
  29   7   4   15.70    1.79
  29   7   6    7.37    1.43
  29   7   8    0.23    0.72
  29   7  10    1.22    0.56
  29   7  12    1.52    0.60
  29   7  14    1.28    0.79
  29   7  16    8.73    1.75
  29   7  18   16.58    3.37
  29   7  20    8.66    2.35
  29   7  22    8.19    2.04
  29   7  24    5.12    1.67
  29   7  26   -0.47    1.01
  29   7  28    0.23    1.04
  29   8   1    4.20    0.81
  29   8   3    3.12    0.84
  29   8   5    1.29    0.74
  29   8   7    0.28    0.75
  29   8   9    3.21    0.78
  29   8  11    0.56    0.58
  29   8  13    0.85    0.71
  29   8  15    1.35    0.89
  29   8  17    1.17    1.48
  29   8  19   -0.15    0.91
  29   8  21   -1.36    0.98
  29   8  23   -0.70    0.84
  29   8  25   -0.97    0.96
  29   8  27   -0.62    0.90
  29   9   0    6.24    1.02
  29   9   2    5.87    0.85
  29   9   4    8.69    1.29
  29   9   6    6.36    1.14
  29   9   8    4.15    0.91
  29   9  10    6.62    0.94
  29   9  12    4.52    0.71
  29   9  14    1.45    0.71
  29   9  16    0.78    1.03
  29   9  18   -0.30    0.90
  29   9  20    4.16    2.06
  29   9  22    0.21    0.82
  29   9  24    1.71    1.14
  29   9  26    2.44    0.98
  29   9  28    0.46    1.22
  29  10   1    1.79    0.57
  29  10   3    1.23    0.53
  29  10   5    1.98    0.53
  29  10   7    2.32    0.90
  29  10   9    3.50    0.68
  29  10  11   -0.12    0.50
  29  10  13    1.86    0.55
  29  10  15   13.46    4.74
  29  10  17    3.60    0.92
  29  10  19    4.64    1.52
  29  10  21    1.60    1.08
  29  10  23    1.42    0.95
  29  10  25    2.31    1.04
  29  10  27    7.40    7.10
  29  11   0    1.99    0.63
  29  11   2    1.87    0.63
  29  11   4    0.19    0.55
  29  11   6    0.19    0.50
  29  11   8    1.65    0.85
  29  11  10    1.00    0.45
  29  11  12    1.39    0.46
  29  11  14   -0.26    0.63
  29  11  16    2.48    1.70
  29  11  18    0.90    0.79
  29  11  20    1.40    1.04
  29  11  22    3.15    1.19
  29  11  24    1.97    1.11
  29  11  26    1.09    0.84
  29  11  28   -1.28    1.20
  29  12   1    0.97    0.90
  29  12   3   -0.01    0.72
  29  12   5    3.57    0.88
  29  12   7    0.28    0.63
  29  12   9    4.04    0.65
  29  12  11    1.24    0.44
  29  12  13    5.75    0.68
  29  12  15   23.70    2.83
  29  12  17   19.31    3.09
  29  12  19    8.50    2.03
  29  12  21    3.97    1.68
  29  12  23   -0.32    0.82
  29  12  25    0.39    0.83
  29  12  27    2.83    2.11
  29  13   0   16.03    2.77
  29  13   2    8.02    1.29
  29  13   4    3.63    0.90
  29  13   6    2.57    0.85
  29  13   8    0.77    0.62
  29  13  10    1.07    0.57
  29  13  12    4.11    0.68
  29  13  14    8.55    1.02
  29  13  16    5.00    0.89
  29  13  18    3.30    1.19
  29  13  20    1.94    0.92
  29  13  22    0.52    0.75
  29  13  24    2.03    0.76
  29  13  26    0.89    1.01
  29  13  28   -0.31    0.89
  29  14   1    3.36    0.94
  29  14   3    3.88    0.95
  29  14   5   13.99    2.79
  29  14   7    0.87    0.81
  29  14   9    1.35    0.71
  29  14  11    1.57    0.53
  29  14  13   11.10    1.17
  29  14  15   36.15    3.66
  29  14  17   38.37    3.39
  29  14  19   10.05    1.67
  29  14  21    5.69    1.42
  29  14  23    0.78    0.77
  29  14  25    0.44    0.78
  29  14  27    9.24    4.39
  29  15   0   15.78    3.49
  29  15   2   13.91    2.48
  29  15   4    5.24    1.21
  29  15   6    1.17    0.85
  29  15   8    2.22    1.02
  29  15  10    6.96    1.41
  29  15  12   25.05    2.86
  29  15  14   37.11    4.00
  29  15  16   24.96    3.07
  29  15  18    8.77    1.21
  29  15  20    1.41    1.27
  29  15  22    0.62    0.62
  29  15  24    0.26    0.66
  29  15  26   -0.23    0.83
  29  15  28   -1.73    1.21
  29  16   1    3.27    1.09
  29  16   3   18.54    2.75
  29  16   5   45.03    7.52
  29  16   7   10.05    1.99
  29  16   9    1.67    0.76
  29  16  11   -0.01    0.84
  29  16  13    4.74    0.92
  29  16  15   28.31    3.12
  29  16  17   27.03    3.72
  29  16  19    5.73    1.07
  29  16  21    4.30    1.08
  29  16  23   -0.34    0.59
  29  16  25    2.51    2.15
  29  16  27    5.77    2.67
  29  17   0  134.57   22.34
  29  17   2   63.14    9.01
  29  17   4   46.12    7.41
  29  17   6    5.50    1.74
  29  17   8    0.44    0.83
  29  17  10    9.64    1.94
  29  17  12   20.13    2.41
  29  17  14   28.28    2.72
  29  17  16   23.08    3.17
  29  17  18    6.28    1.65
  29  17  20    0.14    0.57
  29  17  22    0.38    0.56
  29  17  24    1.01    0.62
  29  17  26    4.48    1.53
  29  18   1    1.78    1.06
  29  18   3   22.44    4.17
  29  18   5   30.51    5.36
  29  18   7   12.78    2.83
  29  18   9    0.30    0.76
  29  18  11    1.23    0.78
  29  18  13    2.32    0.77
  29  18  15   13.72    1.84
  29  18  17    8.22    1.85
  29  18  19    0.26    0.69
  29  18  21    0.77    0.56
  29  18  23    0.53    0.66
  29  18  25    0.27    0.50
  29  18  27    1.89    2.21
  29  19   0   64.35    8.54
  29  19   2   53.59    8.30
  29  19   4   15.47    3.37
  29  19   6    2.15    1.00
  29  19   8    2.42    2.19
  29  19  10    1.87    0.98
  29  19  12    7.07    2.22
  29  19  14   15.90    2.38
  29  19  16    7.35    1.26
  29  19  18    1.09    0.65
  29  19  20    0.25    0.68
  29  19  22    0.24    0.51
  29  19  24   -0.47    0.40
  29  19  26   -0.66    0.65
  29  20   1    0.95    0.92
  29  20   3   10.23    2.80
  29  20   5   12.85    2.92
  29  20   7   21.10    4.77
  29  20   9    0.51    1.54
  29  20  11    1.04    0.94
  29  20  13    0.46    0.66
  29  20  15    1.13    0.59
  29  20  17    1.40    0.55
  29  20  19   -0.09    0.55
  29  20  21    0.36    0.56
  29  20  23   -0.44    0.47
  29  20  25   -0.37    0.44
  29  21   0   56.33   13.35
  29  21   2   33.22    5.67
  29  21   4   18.78    4.34
  29  21   6    3.36    1.19
  29  21   8   -0.44    0.91
  29  21  10    3.41    1.41
  29  21  12    4.54    1.40
  29  21  14    3.94    1.40
  29  21  16    6.59    1.55
  29  21  18    2.07    0.66
  29  21  20   -0.09    0.64
  29  21  22   -0.40    0.57
  29  21  24   -0.60    0.66
  29  22   1   -1.73    1.04
  29  22   3    6.20    2.10
  29  22   5   15.94    3.27
  29  22   7    4.72    2.31
  29  22   9    1.41    1.10
  29  22  11    1.87    1.14
  29  22  13    0.41    0.77
  29  22  15    0.20    0.52
  29  22  17    0.37    0.43
  29  22  19   -0.07    0.57
  29  22  21   -0.06    0.52
  29  22  23    0.49    0.64
  29  23   0    2.98    2.25
  29  23   2    3.97    1.67
  29  23   4    3.47    1.49
  29  23   6    0.00    1.03
  29  23   8   -1.11    0.85
  29  23  10   -0.53    0.90
  29  23  12    0.75    0.77
  29  23  14   -0.69    0.74
  29  23  16   -0.76    0.55
  29  23  18    0.31    0.41
  29  23  20   -0.20    0.52
  29  23  22   -0.27    0.55
  29  24   1    0.20    1.01
  29  24   3   -0.52    0.94
  29  24   5   -0.88    1.04
  29  24   7    2.16    1.09
  29  24   9    2.82    1.49
  29  24  11    1.90    1.15
  29  24  13    2.26    1.01
  29  24  15    1.59    0.81
  29  24  17   -0.47    0.56
  29  24  19   -0.39    0.38
  29  24  21    1.07    0.58
  29  25   0    0.75    1.08
  29  25   2    0.72    1.14
  29  25   4    0.25    1.04
  29  25   6   -0.04    1.01
  29  25   8    0.39    0.78
  29  25  10   -0.08    0.82
  29  25  12   -0.32    0.96
  29  25  14    0.47    0.82
  29  25  16   -0.19    0.65
  29  25  18   -0.50    0.57
  29  25  20   -0.05    0.45
  29  26   1    1.21    0.89
  29  26   3   -1.53    0.95
  29  26   5    0.14    0.83
  29  26   7    0.07    0.92
  29  26   9    0.79    0.84
  29  26  11    0.00    1.06
  29  26  13    1.52    1.27
  29  26  15    0.11    0.81
  29  26  17   -0.49    0.66
  29  26  19   -0.81    0.69
  29  27   0   21.85    6.12
  29  27   2   19.42    6.20
  29  27   4    2.55    2.35
  29  27   6    6.38    1.62
  29  27   8   -0.18    0.97
  29  27  10    1.15    1.13
  29  27  12    1.26    1.53
  29  27  14    6.17    2.51
  29  27  16   -1.54    1.13
  29  27  18   -0.64    1.80
  29  28   1    0.76    1.04
  29  28   3    1.59    1.08
  29  28   5   -0.96    1.02
  29  28   7   -0.34    1.04
  29  28   9   -1.04    1.00
  29  28  11   -0.38    1.13
  29  28  13    1.48    1.03
  29  28  15    0.51    0.83
  29  29   0   41.50   12.95
  29  29   2   39.30   10.23
  29  29   4   13.74    5.31
  29  29   6    0.50    0.94
  29  29   8   -0.21    0.94
  29  29  10    7.74    5.07
  29  29  12   15.47    6.91
  29  29  14    0.23    2.28
  30   0   0   91.08   18.16
  30   1   1    0.69    0.94
  30   1   3   -0.30    1.13
  30   1   5    0.96    1.06
  30   1   7    0.17    0.91
  30   1   9    1.27    0.76
  30   1  11    0.46    0.52
  30   1  13    0.00    0.78
  30   1  15    3.04    1.07
  30   1  17    1.15    1.00
  30   1  19   -0.25    0.96
  30   1  21    0.43    1.13
  30   1  23    5.50    4.91
  30   1  25    1.23    0.97
  30   1  27    0.01    1.13
  30   1  29   -1.36    1.06
  30   2   0    3.38    1.27
  30   2   2   40.32    6.83
  30   2   4    3.51    1.09
  30   2   6   20.05    3.77
  30   2   8   19.63    2.57
  30   2  10    5.17    1.16
  30   2  12    1.13    0.68
  30   2  14    5.11    1.58
  30   2  16  123.41   19.71
  30   2  18   60.30    9.92
  30   2  20  129.27   24.03
  30   2  22   17.30    4.97
  30   2  24    0.68    1.11
  30   2  26   95.33   15.69
  30   2  28   47.57   12.37
  30   3   1    1.46    1.03
  30   3   3    3.26    0.97
  30   3   5    0.44    1.02
  30   3   7   -0.11    0.83
  30   3   9   -0.36    0.77
  30   3  11    1.23    0.56
  30   3  13    8.84    1.28
  30   3  15   22.72    4.33
  30   3  17   18.39    3.47
  30   3  19    9.09    2.16
  30   3  21    2.96    1.48
  30   3  23   -1.53    1.15
  30   3  25   -0.44    1.07
  30   3  27    0.87    0.88
  30   3  29   -0.55    0.85
  30   4   0   31.97    5.85
  30   4   2    2.17    1.03
  30   4   4    1.49    1.06
  30   4   6    2.05    1.07
  30   4   8    2.04    0.91
  30   4  10    0.21    0.65
  30   4  12    2.42    0.85
  30   4  14    1.65    0.78
  30   4  16   52.60   11.05
  30   4  18   16.36    3.04
  30   4  20   26.33    5.73
  30   4  22   11.76    3.79
  30   4  24    1.09    1.34
  30   4  26   22.66    6.75
  30   4  28   17.92    6.56
  30   5   1    2.23    1.02
  30   5   3   -0.79    1.02
  30   5   5   -0.34    0.95
  30   5   7    1.73    1.49
  30   5   9    0.57    0.77
  30   5  11    1.39    0.53
  30   5  13   14.19    2.28
  30   5  15   29.68    4.58
  30   5  17   31.04    5.95
  30   5  19   16.75    2.98
  30   5  21    9.27    2.55
  30   5  23    1.64    1.08
  30   5  25    0.09    0.95
  30   5  27   -1.61    1.01
  30   5  29   -0.37    1.04
  30   6   0    1.26    0.97
  30   6   2   27.79    4.70
  30   6   4    1.04    0.98
  30   6   6    6.15    1.30
  30   6   8    7.48    1.35
  30   6  10   -0.52    0.70
  30   6  12    0.50    0.56
  30   6  14    0.13    0.71
  30   6  16    3.05    1.46
  30   6  18    1.90    1.14
  30   6  20    0.84    1.38
  30   6  22    1.71    1.74
  30   6  24   -0.92    0.87
  30   6  26    3.87    1.67
  30   6  28   -0.04    0.97
  30   7   1   -0.14    1.43
  30   7   3    0.63    0.83
  30   7   5    0.76    0.88
  30   7   7    0.41    0.84
  30   7   9    0.79    0.81
  30   7  11    0.89    0.58
  30   7  13    2.42    0.70
  30   7  15    8.70    1.60
  30   7  17    5.22    2.16
  30   7  19    7.93    2.03
  30   7  21   14.97    2.82
  30   7  23    6.06    2.38
  30   7  25    1.22    1.03
  30   7  27    1.55    1.06
  30   7  29    1.96    1.03
  30   8   0    1.70    0.91
  30   8   2   17.68    3.06
  30   8   4    1.39    0.92
  30   8   6   15.22    4.72
  30   8   8    9.79    1.86
  30   8  10    0.50    0.63
  30   8  12    1.83    0.55
  30   8  14    3.73    1.11
  30   8  16   -0.77    0.79
  30   8  18    2.24    1.06
  30   8  20    0.44    0.95
  30   8  22   -0.85    0.90
  30   8  24   -0.34    0.96
  30   8  26   -0.01    1.13
  30   8  28    0.77    1.13
  30   9   1    0.33    0.70
  30   9   3    0.09    0.69
  30   9   5    1.51    0.72
  30   9   7    1.17    0.74
  30   9   9    1.10    0.70
  30   9  11    1.92    0.53
  30   9  13    0.40    0.53
  30   9  15    0.31    0.81
  30   9  17    1.45    1.17
  30   9  19   -0.56    0.96
  30   9  21    1.13    1.30
  30   9  23    5.34    2.05
  30   9  25    2.86    1.45
  30   9  27    0.08    0.92
  30   9  29    0.66    1.39
  30  10   0    0.96    0.59
  30  10   2    6.28    1.11
  30  10   4    0.24    0.62
  30  10   6    1.74    1.67
  30  10   8    0.98    0.68
  30  10  10    3.12    0.79
  30  10  12    0.41    0.46
  30  10  14    5.23    1.20
  30  10  16    1.71    0.85
  30  10  18    1.57    0.95
  30  10  20   -1.52    0.89
  30  10  22    0.55    0.87
  30  10  24    1.80    1.02
  30  10  26    4.88    2.54
  30  10  28    5.16    2.15
  30  11   1   -0.20    0.51
  30  11   3    1.75    0.59
  30  11   5    1.19    0.57
  30  11   7    0.49    0.50
  30  11   9    0.91    0.55
  30  11  11    7.98    1.51
  30  11  13    7.71    1.08
  30  11  15    2.56    0.82
  30  11  17    0.23    0.72
  30  11  19   -1.58    0.72
  30  11  21    0.74    0.88
  30  11  23    4.35    1.75
  30  11  25    0.37    1.32
  30  11  27    1.97    1.64
  30  11  29    0.84    1.04
  30  12   0    2.15    0.74
  30  12   2    0.55    0.64
  30  12   4    1.11    0.66
  30  12   6   -0.33    0.53
  30  12   8    2.47    0.57
  30  12  10    2.09    0.95
  30  12  12    6.63    1.15
  30  12  14   30.77    3.41
  30  12  16   26.01    3.95
  30  12  18   13.27    2.67
  30  12  20    5.62    1.71
  30  12  22   -0.56    0.98
  30  12  24   -0.53    0.84
  30  12  26    2.49    1.51
  30  12  28   26.27   10.43
  30  13   1    0.62    0.78
  30  13   3    4.51    1.08
  30  13   5   12.24    2.00
  30  13   7    3.51    0.77
  30  13   9    0.51    0.62
  30  13  11   10.58    1.26
  30  13  13   20.93    2.10
  30  13  15   29.05    3.01
  30  13  17    9.02    1.89
  30  13  19    4.07    1.04
  30  13  21   -0.09    0.71
  30  13  23   -0.24    0.82
  30  13  25    1.86    1.13
  30  13  27   -0.50    0.95
  30  14   0    9.19    1.83
  30  14   2    2.38    0.81
  30  14   4    1.60    0.78
  30  14   6    0.71    0.69
  30  14   8    8.79    1.89
  30  14  10    5.58    1.38
  30  14  12   33.99    3.88
  30  14  14   85.41    5.93
  30  14  16   56.77    5.13
  30  14  18   19.42    2.66
  30  14  20   12.78    3.06
  30  14  22   -0.63    0.75
  30  14  24   -1.10    0.70
  30  14  26    9.47    4.19
  30  14  28    4.79    5.42
  30  15   1    1.10    0.88
  30  15   3   14.09    2.45
  30  15   5   17.10    3.60
  30  15   7    7.99    1.67
  30  15   9   -0.43    0.78
  30  15  11    2.82    0.75
  30  15  13   34.46    3.15
  30  15  15   52.56    3.89
  30  15  17   41.44    3.63
  30  15  19   12.54    2.23
  30  15  21   -0.04    0.56
  30  15  23    0.71    0.79
  30  15  25   -0.77    0.82
  30  15  27   -1.13    0.97
  30  16   0  147.61   18.63
  30  16   2  105.36   13.42
  30  16   4   67.62    8.34
  30  16   6    9.19    2.38
  30  16   8    1.34    0.84
  30  16  10    0.71    0.79
  30  16  12   19.18    3.22
  30  16  14   58.80    5.02
  30  16  16   46.64    4.54
  30  16  18   30.78    2.90
  30  16  20   16.37    2.26
  30  16  22    1.42    1.14
  30  16  24   -0.47    0.68
  30  16  26    0.39    1.15
  30  17   1    0.83    1.04
  30  17   3   23.36    4.72
  30  17   5   18.66    3.96
  30  17   7   12.16    2.44
  30  17   9    0.84    0.96
  30  17  11    1.36    0.83
  30  17  13   18.08    3.18
  30  17  15   39.79    3.46
  30  17  17   39.13    4.29
  30  17  19    6.83    1.39
  30  17  21    0.59    0.45
  30  17  23    0.41    0.53
  30  17  25    1.11    1.09
  30  18   0   45.65    7.86
  30  18   2   64.68   12.19
  30  18   4   12.46    3.88
  30  18   6    1.78    1.29
  30  18   8    1.67    1.28
  30  18  10    1.81    1.04
  30  18  12   19.18    3.15
  30  18  14   27.22    3.83
  30  18  16   23.96    3.22
  30  18  18    4.84    1.29
  30  18  20    0.79    0.51
  30  18  22   -0.01    0.43
  30  18  24   -0.55    0.59
  30  19   1    1.04    1.04
  30  19   3    5.21    1.87
  30  19   5   17.11    3.55
  30  19   7    4.62    1.68
  30  19   9    1.38    0.95
  30  19  11    0.39    0.77
  30  19  13    2.92    1.15
  30  19  15    9.67    1.77
  30  19  17    8.93    1.39
  30  19  19    2.49    0.79
  30  19  21    0.19    0.50
  30  19  23    0.15    0.36
  30  19  25   -0.57    0.96
  30  20   0  100.72   17.46
  30  20   2   95.42   15.79
  30  20   4   34.63    6.62
  30  20   6    5.38    1.79
  30  20   8   -0.47    0.88
  30  20  10    1.22    0.84
  30  20  12    2.77    1.39
  30  20  14    9.41    2.42
  30  20  16    7.81    1.33
  30  20  18    1.75    0.64
  30  20  20    0.72    0.52
  30  20  22    0.81    0.91
  30  20  24   -0.46    0.75
  30  21   1    1.65    2.11
  30  21   3    4.16    1.68
  30  21   5    9.54    2.60
  30  21   7    3.55    1.71
  30  21   9    9.70    2.29
  30  21  11    0.87    0.72
  30  21  13    0.79    0.74
  30  21  15    0.34    1.17
  30  21  17   -0.21    0.45
  30  21  19   -0.13    0.53
  30  21  21    0.06    0.52
  30  21  23   -0.69    0.65
  30  22   0   32.01    7.65
  30  22   2   23.06    5.45
  30  22   4    4.51    1.97
  30  22   6   -0.31    1.22
  30  22   8   -0.17    0.96
  30  22  10    1.47    0.97
  30  22  12   -0.17    0.82
  30  22  14   -0.15    0.60
  30  22  16   -0.23    0.56
  30  22  18   -0.43    0.40
  30  22  20   -0.32    0.49
  30  22  22   -0.41    0.64
  30  23   1   -0.66    0.97
  30  23   3    0.13    1.07
  30  23   5    1.87    1.28
  30  23   7    3.06    1.39
  30  23   9    6.88    1.86
  30  23  11    2.40    1.86
  30  23  13    0.50    0.75
  30  23  15    0.11    0.74
  30  23  17    0.46    0.49
  30  23  19    0.38    0.32
  30  23  21   -0.64    0.62
  30  24   0    1.15    0.98
  30  24   2    0.81    1.02
  30  24   4    8.54    7.75
  30  24   6    1.49    1.23
  30  24   8    0.63    1.64
  30  24  10    0.51    0.90
  30  24  12   -1.06    0.79
  30  24  14   -0.74    0.97
  30  24  16    0.69    0.62
  30  24  18   -0.18    0.46
  30  24  20   -0.49    0.68
  30  25   1    0.46    1.81
  30  25   3   -0.44    0.91
  30  25   5    0.92    1.20
  30  25   7   -2.45    0.92
  30  25   9    2.66    1.54
  30  25  11    1.65    1.11
  30  25  13    2.10    1.32
  30  25  15    0.27    0.82
  30  25  17    0.25    0.56
  30  25  19   -1.28    0.91
  30  26   0   45.29   10.21
  30  26   2   50.47    9.27
  30  26   4   10.59    4.01
  30  26   6   -0.30    1.02
  30  26   8   -0.33    1.04
  30  26  10    6.37    2.75
  30  26  12   12.07    4.81
  30  26  14    8.15    3.22
  30  26  16    3.02    2.88
  30  26  18    2.23    1.15
  30  27   1    0.76    1.07
  30  27   3   -1.47    1.15
  30  27   5   -0.66    0.87
  30  27   7    1.49    2.26
  30  27   9   -0.27    0.87
  30  27  11    1.36    1.80
  30  27  13    2.07    1.32
  30  27  15    1.70    1.73
  30  28   0   72.44   19.34
  30  28   2   73.29   16.72
  30  28   4   16.68    5.58
  30  28   6    1.84    1.26
  30  28   8   -0.79    0.97
  30  28  10   11.95    4.91
  30  28  12   27.53    8.86
  30  28  14   23.10   13.01
  30  29   1   -0.09    1.02
  30  29   3    0.46    0.92
  30  29   5   -1.09    1.09
  30  29   7    0.81    0.98
  30  29   9   -1.75    1.10
  30  29  11   -0.82    1.04
  30  30   0  107.11   43.75
  30  30   2   73.27   16.48
  30  30   4   10.34    4.22
  30  30   6    1.19    1.29
  30  30   8   -0.62    1.20
  31   1   0    4.11    1.28
  31   1   2    3.34    1.27
  31   1   4    1.70    0.97
  31   1   6   -0.56    0.96
  31   1   8   -0.59    0.87
  31   1  10    0.44    0.74
  31   1  12    0.00    0.51
  31   1  14   -0.41    0.78
  31   1  16    1.53    0.89
  31   1  18   -0.26    0.94
  31   1  20    1.85    1.00
  31   1  22   -0.17    0.91
  31   1  24    1.45    0.94
  31   1  26    1.16    0.89
  31   1  28    0.36    1.09
  31   1  30    1.70    2.42
  31   2   1    3.14    1.26
  31   2   3    1.55    1.02
  31   2   5    4.97    2.05
  31   2   7   10.36    1.93
  31   2   9    1.42    0.88
  31   2  11    1.66    0.60
  31   2  13    1.11    0.64
  31   2  15   34.04    5.49
  31   2  17    3.66    1.21
  31   2  19   29.62    5.45
  31   2  21    9.77    2.68
  31   2  23    3.73    1.65
  31   2  25    5.49    3.51
  31   2  27    8.75    3.98
  31   2  29   66.04   16.35
  31   3   0    3.82    1.16
  31   3   2    1.54    1.04
  31   3   4    1.41    0.94
  31   3   6    2.77    1.02
  31   3   8    2.17    0.98
  31   3  10    2.48    0.84
  31   3  12    7.07    0.91
  31   3  14    9.09    2.06
  31   3  16    8.93    2.10
  31   3  18    4.93    1.78
  31   3  20    0.30    1.03
  31   3  22    0.19    1.08
  31   3  24    2.23    3.38
  31   3  26    0.20    1.15
  31   3  28    1.71    1.10
  31   3  30   -2.19    1.52
  31   4   1    4.45    1.21
  31   4   3    0.92    0.94
  31   4   5    2.62    1.28
  31   4   7   10.65    2.09
  31   4   9    3.60    3.71
  31   4  11    0.76    0.60
  31   4  13    0.76    0.60
  31   4  15   22.37    2.92
  31   4  17    1.16    0.94
  31   4  19    8.96    2.32
  31   4  21    2.12    1.19
  31   4  23    1.29    1.03
  31   4  25    1.26    2.57
  31   4  27    1.91    1.65
  31   4  29   10.00    5.13
  31   5   0    1.42    1.13
  31   5   2    3.24    1.39
  31   5   4    0.69    1.07
  31   5   6   -0.17    0.92
  31   5   8    0.39    0.82
  31   5  10    1.84    0.88
  31   5  12    4.62    0.75
  31   5  14   16.04    2.55
  31   5  16   10.67    2.09
  31   5  18    6.46    1.79
  31   5  20    4.43    1.19
  31   5  22    0.56    1.01
  31   5  24   -0.46    1.06
  31   5  26   -0.18    0.95
  31   5  28    1.07    1.16
  31   5  30   -3.70    1.81
  31   6   1   -0.84    1.01
  31   6   3   -1.17    0.96
  31   6   5    0.87    0.91
  31   6   7    1.89    0.85
  31   6   9    1.85    0.77
  31   6  11   -0.40    0.64
  31   6  13   -1.04    0.57
  31   6  15    7.43    1.85
  31   6  17    0.65    0.91
  31   6  19    1.79    1.07
  31   6  21    1.17    1.15
  31   6  23    1.58    1.15
  31   6  25   -1.34    1.14
  31   6  27   -0.13    1.09
  31   6  29   -1.58    0.94
  31   7   0    9.47    1.78
  31   7   2    6.28    2.02
  31   7   4   11.17    2.56
  31   7   6    0.94    0.87
  31   7   8    0.95    0.85
  31   7  10    0.70    0.74
  31   7  12    2.35    1.74
  31   7  14    2.69    1.09
  31   7  16    1.99    0.81
  31   7  18    1.41    0.94
  31   7  20    2.23    1.26
  31   7  22    2.77    1.75
  31   7  24   -0.25    1.06
  31   7  26    0.27    1.10
  31   7  28   -0.21    0.94
  31   8   1   -0.82    0.92
  31   8   3    1.89    0.82
  31   8   5    1.70    0.98
  31   8   7    0.11    0.83
  31   8   9    2.03    0.81
  31   8  11   -0.20    0.56
  31   8  13    2.15    1.26
  31   8  15    1.27    0.77
  31   8  17    1.67    1.81
  31   8  19    1.15    0.76
  31   8  21    1.02    0.77
  31   8  23    1.20    1.01
  31   8  25    0.39    0.92
  31   8  27    0.45    1.02
  31   8  29   -1.41    1.36
  31   9   0    1.36    0.76
  31   9   2    1.94    0.96
  31   9   4    0.20    0.76
  31   9   6   -0.20    0.78
  31   9   8    3.81    2.53
  31   9  10    1.01    0.69
  31   9  12    0.90    0.59
  31   9  14    4.75    1.11
  31   9  16    0.53    0.69
  31   9  18    3.31    2.98
  31   9  20    3.92    1.16
  31   9  22    3.64    1.34
  31   9  24    2.40    1.23
  31   9  26    0.92    1.33
  31   9  28   -0.96    1.67
  31  10   1    0.27    0.70
  31  10   3    2.21    0.81
  31  10   5    1.13    0.79
  31  10   7    1.85    0.74
  31  10   9    1.57    0.68
  31  10  11   -0.34    0.68
  31  10  13    2.30    0.58
  31  10  15    1.29    0.77
  31  10  17    4.47    1.04
  31  10  19    0.81    0.81
  31  10  21    0.31    0.91
  31  10  23    1.04    0.91
  31  10  25    0.08    1.01
  31  10  27    7.71    4.09
  31  11   0    1.55    0.51
  31  11   2    0.30    0.55
  31  11   4    0.74    0.53
  31  11   6   -0.15    0.60
  31  11   8    0.28    0.65
  31  11  10    1.77    1.21
  31  11  12    0.64    0.64
  31  11  14    0.78    0.60
  31  11  16    2.83    0.79
  31  11  18   -0.64    0.89
  31  11  20    0.97    0.74
  31  11  22    0.15    0.92
  31  11  24    1.29    0.88
  31  11  26    1.20    1.60
  31  11  28   -0.47    1.28
  31  12   1    0.47    0.55
  31  12   3    4.17    0.76
  31  12   5    4.52    0.97
  31  12   7    0.24    0.57
  31  12   9    1.11    0.60
  31  12  11    1.32    0.69
  31  12  13    9.69    1.40
  31  12  15    9.24    1.16
  31  12  17   19.54    3.57
  31  12  19    3.84    1.00
  31  12  21    1.53    0.78
  31  12  23   -0.64    0.83
  31  12  25    1.61    1.97
  31  12  27    7.99    3.91
  31  13   0    1.42    0.70
  31  13   2    2.47    1.55
  31  13   4    1.36    0.66
  31  13   6    0.38    0.51
  31  13   8    0.00    0.50
  31  13  10    1.65    0.62
  31  13  12   10.54    1.74
  31  13  14   16.62    1.91
  31  13  16   16.55    2.29
  31  13  18    5.15    1.60
  31  13  20    1.14    1.02
  31  13  22    0.33    0.66
  31  13  24   -0.36    0.92
  31  13  26    0.65    2.35
  31  14   1    0.26    0.78
  31  14   3    7.23    1.65
  31  14   5   10.17    1.96
  31  14   7    8.49    7.22
  31  14   9    2.60    1.04
  31  14  11    1.47    0.53
  31  14  13   13.28    1.66
  31  14  15   27.13    2.66
  31  14  17   22.35    3.00
  31  14  19   10.14    2.15
  31  14  21    1.09    0.91
  31  14  23   -0.41    0.74
  31  14  25    2.10    2.02
  31  14  27    3.84    4.99
  31  15   0   50.33    7.01
  31  15   2   40.75    5.35
  31  15   4    9.59    2.32
  31  15   6    8.76    1.94
  31  15   8   -0.55    0.72
  31  15  10    0.53    0.62
  31  15  12    8.45    1.89
  31  15  14   32.19    2.58
  31  15  16   37.76    3.12
  31  15  18   15.67    2.30
  31  15  20    1.40    0.91
  31  15  22   -0.81    0.72
  31  15  24    1.32    0.92
  31  15  26   -0.57    1.24
  31  16   1    0.71    0.94
  31  16   3    7.07    1.87
  31  16   5    9.24    1.73
  31  16   7    9.49    7.71
  31  16   9    1.41    0.65
  31  16  11    1.29    0.66
  31  16  13   16.41    2.37
  31  16  15   37.51    2.85
  31  16  17   28.48    2.45
  31  16  19    7.55    1.54
  31  16  21    1.48    0.69
  31  16  23   -0.09    0.75
  31  16  25   -1.40    0.71
  31  17   0    5.82    1.73
  31  17   2    3.64    2.26
  31  17   4    2.30    0.97
  31  17   6    1.04    0.77
  31  17   8    0.23    0.88
  31  17  10    2.93    1.11
  31  17  12   13.13    2.41
  31  17  14   37.60    4.92
  31  17  16   27.90    3.38
  31  17  18   13.34    1.52
  31  17  20    1.19    0.75
  31  17  22    0.27    0.52
  31  17  24   -0.24    0.74
  31  18   1   -0.56    1.00
  31  18   3    3.49    1.89
  31  18   5    7.32    1.86
  31  18   7    4.86    2.68
  31  18   9    2.83    0.90
  31  18  11    1.68    1.13
  31  18  13    4.81    1.28
  31  18  15   17.23    2.45
  31  18  17   10.97    1.62
  31  18  19    7.94    1.33
  31  18  21   -0.45    0.45
  31  18  23    0.02    1.02
  31  19   0   60.48    8.71
  31  19   2   46.42    8.26
  31  19   4   25.37    4.91
  31  19   6    3.68    1.36
  31  19   8    0.71    0.79
  31  19  10   -0.04    0.81
  31  19  12    3.88    1.45
  31  19  14    8.18    2.29
  31  19  16    9.96    1.68
  31  19  18    5.69    0.91
  31  19  20    0.70    0.49
  31  19  22    0.18    0.40
  31  19  24   -1.03    1.30
  31  20   1    2.28    2.10
  31  20   3    0.24    1.01
  31  20   5    6.00    1.83
  31  20   7    0.65    0.94
  31  20   9    5.07    2.51
  31  20  11   -0.74    0.83
  31  20  13   -0.47    0.71
  31  20  15    1.01    0.89
  31  20  17    1.15    0.53
  31  20  19    0.76    0.44
  31  20  21   -0.11    0.38
  31  20  23   -1.75    0.58
  31  21   0   10.97    3.31
  31  21   2    7.32    2.44
  31  21   4    3.30    1.66
  31  21   6   -0.68    0.89
  31  21   8    0.77    1.11
  31  21  10    0.18    0.95
  31  21  12    0.94    1.23
  31  21  14    3.22    1.98
  31  21  16    1.58    0.84
  31  21  18    1.02    0.51
  31  21  20   -0.18    0.74
  31  21  22   -0.49    0.81
  31  22   1    0.13    1.16
  31  22   3    1.27    1.07
  31  22   5    0.08    1.52
  31  22   7    0.40    0.96
  31  22   9    2.41    2.15
  31  22  11    0.62    0.88
  31  22  13   -0.44    0.68
  31  22  15   -0.47    0.68
  31  22  17    0.15    0.45
  31  22  19   -0.46    0.44
  31  22  21   -0.82    0.85
  31  23   0    5.16    2.07
  31  23   2    2.85    1.71
  31  23   4    1.27    1.09
  31  23   6    0.28    0.81
  31  23   8    0.83    0.98
  31  23  10   -0.72    0.83
  31  23  12   -0.27    0.65
  31  23  14    1.08    0.83
  31  23  16   -0.52    0.62
  31  23  18    1.93    1.49
  31  23  20    0.81    0.53
  31  24   1    0.71    1.02
  31  24   3   -0.18    1.00
  31  24   5   -0.40    0.94
  31  24   7   -0.65    0.72
  31  24   9    1.11    1.30
  31  24  11    0.69    0.97
  31  24  13    0.57    1.03
  31  24  15   -1.35    0.95
  31  24  17    1.28    0.89
  31  24  19   -0.02    1.54
  31  25   0   10.34    3.09
  31  25   2   13.24    4.15
  31  25   4    6.38    2.80
  31  25   6    0.72    1.07
  31  25   8   -0.33    0.92
  31  25  10    0.71    0.95
  31  25  12   -0.06    0.89
  31  25  14    1.62    1.79
  31  25  16   -1.06    1.11
  31  26   1   -0.08    1.13
  31  26   3    0.75    1.41
  31  26   5    0.63    1.03
  31  26   7   -0.38    1.07
  31  26   9   -1.64    0.79
  31  26  11    2.06    1.29
  31  26  13    5.55    3.76
  31  26  15    3.58    1.93
  31  27   0   38.17   10.40
  31  27   2   12.22    4.32
  31  27   4    4.23    3.30
  31  27   6    0.76    1.10
  31  27   8    1.01    1.26
  31  27  10    4.96    3.83
  31  27  12    2.12    3.34
  31  27  14   -2.51    1.68
  31  28   1   -0.52    0.98
  31  28   3   -0.13    1.23
  31  28   5    0.55    1.20
  31  28   7    0.89    0.92
  31  28   9    1.43    1.22
  31  28  11    1.66    0.90
  31  28  13   -0.37    0.97
  31  29   0   52.58   16.86
  31  29   2   38.21   14.19
  31  29   4   11.80    4.75
  31  29   6   -0.06    1.14
  31  29   8    1.48    1.22
  31  29  10   -2.34    2.12
  31  30   1    0.24    1.34
  31  30   3   -3.46    1.20
  31  30   5    0.72    1.42
  32   0   0    9.38    3.64
  32   1   1   -1.10    1.15
  32   1   3    0.83    1.07
  32   1   5   -0.55    0.92
  32   1   7    0.56    1.08
  32   1   9   -0.70    0.90
  32   1  11    0.60    0.66
  32   1  13    0.88    0.55
  32   1  15    1.83    0.81
  32   1  17    0.63    0.78
  32   1  19    0.44    0.92
  32   1  21   -0.01    1.06
  32   1  23    0.15    1.06
  32   1  25    1.26    1.26
  32   1  27   -1.74    1.14
  32   1  29    0.17    1.13
  32   2   0   11.51    4.16
  32   2   2   56.95   11.11
  32   2   4    2.79    1.90
  32   2   6    0.19    0.90
  32   2   8    0.36    1.00
  32   2  10    1.42    0.82
  32   2  12    1.14    0.62
  32   2  14   41.85    4.72
  32   2  16    7.86    6.22
  32   2  18   67.88   11.17
  32   2  20   15.51    4.83
  32   2  22    8.86    3.43
  32   2  24    8.83    3.25
  32   2  26   16.78    5.60
  32   2  28   82.59   22.67
  32   3   1    0.52    1.19
  32   3   3    1.36    1.22
  32   3   5    0.85    1.04
  32   3   7    0.72    1.07
  32   3   9    0.74    0.90
  32   3  11    3.77    2.11
  32   3  13    7.98    1.57
  32   3  15    4.52    1.32
  32   3  17    1.81    1.02
  32   3  19    0.70    0.92
  32   3  21    2.16    1.33
  32   3  23    0.39    0.92
  32   3  25   -1.19    1.09
  32   3  27    1.22    0.84
  32   3  29    0.55    1.74
  32   4   0    2.60    1.74
  32   4   2    1.00    1.48
  32   4   4    2.48    1.02
  32   4   6    6.27    1.79
  32   4   8    1.01    0.90
  32   4  10    3.15    1.16
  32   4  12    2.32    0.65
  32   4  14   14.00    2.40
  32   4  16    1.77    0.77
  32   4  18   49.84    8.05
  32   4  20    3.89    1.32
  32   4  22   13.49    3.58
  32   4  24   -0.76    1.10
  32   4  26   -0.98    1.03
  32   4  28   -1.89    1.26
  32   5   1    2.00    1.17
  32   5   3    0.59    1.13
  32   5   5    7.46    2.58
  32   5   7    1.78    1.30
  32   5   9    9.49    2.24
  32   5  11   13.69    3.13
  32   5  13   18.78    2.50
  32   5  15    9.88    1.85
  32   5  17    3.12    1.38
  32   5  19    2.63    1.24
  32   5  21    1.41    0.94
  32   5  23    0.88    1.14
  32   5  25    1.96    0.87
  32   5  27   -1.48    1.01
  32   5  29    0.11    1.41
  32   6   0    3.15    1.53
  32   6   2    2.73    3.07
  32   6   4    3.94    1.57
  32   6   6   23.88    7.96
  32   6   8    1.64    0.89
  32   6  10    6.98    1.74
  32   6  12   10.81    2.29
  32   6  14   -0.18    0.63
  32   6  16    1.09    0.88
  32   6  18    5.81    2.22
  32   6  20   -1.22    0.83
  32   6  22    1.41    1.38
  32   6  24    0.06    1.08
  32   6  26    0.70    1.04
  32   6  28    3.45    4.61
  32   7   1    1.59    1.09
  32   7   3    1.17    1.00
  32   7   5    4.68    1.71
  32   7   7   -0.62    0.91
  32   7   9    0.47    0.90
  32   7  11    3.15    1.24
  32   7  13    4.93    0.92
  32   7  15    1.75    0.78
  32   7  17    1.75    0.91
  32   7  19    1.06    0.95
  32   7  21    1.62    1.62
  32   7  23    1.21    0.85
  32   7  25    1.02    1.00
  32   7  27   -0.82    0.87
  32   8   0    5.90    5.04
  32   8   2    0.94    1.00
  32   8   4    1.32    0.79
  32   8   6    1.61    1.11
  32   8   8    4.27    1.27
  32   8  10    2.77    2.18
  32   8  12    5.26    2.55
  32   8  14    7.28    2.86
  32   8  16   -1.14    0.64
  32   8  18    1.61    0.91
  32   8  20   -1.03    0.87
  32   8  22    5.34    1.99
  32   8  24    1.33    1.10
  32   8  26    3.25    2.85
  32   8  28    8.87    4.34
  32   9   1    1.30    1.03
  32   9   3    1.41    0.87
  32   9   5    5.26    1.23
  32   9   7    0.92    0.82
  32   9   9   -1.08    0.72
  32   9  11    0.00    0.68
  32   9  13    1.08    0.58
  32   9  15    1.16    1.11
  32   9  17    0.74    0.68
  32   9  19    0.68    0.81
  32   9  21   -0.63    0.76
  32   9  23   -0.68    0.95
  32   9  25    1.26    1.16
  32   9  27    2.03    2.15
  32  10   0    4.78    1.55
  32  10   2    1.94    1.33
  32  10   4    2.28    0.94
  32  10   6    4.64    1.35
  32  10   8    0.70    0.78
  32  10  10    1.02    0.74
  32  10  12    2.32    0.65
  32  10  14    1.36    0.75
  32  10  16    8.32    1.74
  32  10  18    2.22    0.78
  32  10  20    2.73    1.08
  32  10  22    2.24    1.27
  32  10  24    0.26    1.24
  32  10  26   18.71    7.55
  32  11   1    0.19    0.71
  32  11   3    3.76    1.02
  32  11   5   23.65    3.53
  32  11   7    2.95    1.16
  32  11   9    0.55    0.64
  32  11  11    0.97    0.71
  32  11  13    6.77    1.20
  32  11  15    3.07    0.83
  32  11  17    2.80    1.00
  32  11  19   -0.25    0.70
  32  11  21    0.65    1.10
  32  11  23    0.68    1.03
  32  11  25   -1.57    1.09
  32  11  27    0.90    1.77
  32  12   0    5.21    0.90
  32  12   2    2.45    0.64
  32  12   4    4.54    1.35
  32  12   6    4.55    1.08
  32  12   8    0.06    0.63
  32  12  10   -0.18    0.59
  32  12  12   12.51    2.24
  32  12  14   12.00    1.84
  32  12  16   25.50    3.08
  32  12  18    5.00    1.98
  32  12  20    1.83    1.04
  32  12  22   -0.57    0.85
  32  12  24    3.39    1.64
  32  12  26    4.40    3.43
  32  13   1   -0.14    0.50
  32  13   3    6.06    1.13
  32  13   5   21.45    2.54
  32  13   7    6.00    0.83
  32  13   9   -0.49    0.53
  32  13  11    3.41    0.82
  32  13  13   12.37    2.07
  32  13  15   24.59    2.70
  32  13  17   15.72    2.50
  32  13  19    3.21    1.40
  32  13  21    0.69    0.71
  32  13  23    0.01    0.68
  32  13  25   -1.14    1.04
  32  14   0   36.44    5.35
  32  14   2   40.21    5.63
  32  14   4    9.78    2.21
  32  14   6    1.29    0.79
  32  14   8    3.14    0.92
  32  14  10    1.29    0.82
  32  14  12    8.07    1.90
  32  14  14   20.30    2.58
  32  14  16   32.42    3.21
  32  14  18   16.61    3.58
  32  14  20    1.71    1.13
  32  14  22   -0.84    0.69
  32  14  24    2.58    1.21
  32  14  26   -0.34    1.49
  32  15   1   -0.38    0.77
  32  15   3    4.28    1.29
  32  15   5    5.82    1.58
  32  15   7    2.17    0.84
  32  15   9   -0.18    0.53
  32  15  11    3.70    0.87
  32  15  13   31.25    3.77
  32  15  15   39.80    3.60
  32  15  17   42.87    3.83
  32  15  19   11.94    2.23
  32  15  21    2.58    2.35
  32  15  23    0.79    0.81
  32  15  25    2.55    2.23
  32  16   0    1.03    0.84
  32  16   2    1.04    0.94
  32  16   4    0.34    0.76
  32  16   6    1.27    0.90
  32  16   8    0.57    0.63
  32  16  10   12.26    2.40
  32  16  12   25.38    3.57
  32  16  14   39.43    3.49
  32  16  16   27.42    2.67
  32  16  18   12.37    1.97
  32  16  20    1.07    0.70
  32  16  22   -0.04    0.69
  32  16  24    1.33    0.92
  32  17   1   -0.05    0.76
  32  17   3    3.04    0.96
  32  17   5    6.84    1.97
  32  17   7    1.59    0.95
  32  17   9    0.24    0.68
  32  17  11    0.09    0.76
  32  17  13   27.34    3.68
  32  17  15   42.49    4.49
  32  17  17   24.02    2.30
  32  17  19    8.96    1.73
  32  17  21    0.11    0.56
  32  17  23    0.97    0.78
  32  18   0   91.63   13.09
  32  18   2   72.70   11.62
  32  18   4   50.47    9.72
  32  18   6    0.60    0.98
  32  18   8    4.35    3.08
  32  18  10    1.06    0.76
  32  18  12    4.30    1.96
  32  18  14   12.32    2.67
  32  18  16   14.46    2.48
  32  18  18    8.17    1.17
  32  18  20    1.21    0.58
  32  18  22   -0.04    0.58
  32  19   1    0.28    0.83
  32  19   3    0.27    0.96
  32  19   5    2.42    0.81
  32  19   7    0.63    1.10
  32  19   9    0.01    0.69
  32  19  11   -0.69    0.72
  32  19  13    1.41    1.08
  32  19  15   12.53    2.31
  32  19  17    7.86    1.38
  32  19  19    2.29    0.60
  32  19  21   -0.56    0.40
  32  20   0   11.52    3.77
  32  20   2    9.95    2.26
  32  20   4    4.17    1.90
  32  20   6    0.69    1.24
  32  20   8    0.13    0.87
  32  20  10    1.83    0.96
  32  20  12    1.38    0.77
  32  20  14    3.47    1.33
  32  20  16    1.39    0.88
  32  20  18    1.01    0.58
  32  20  20    0.34    0.34
  32  21   1    0.52    0.92
  32  21   3   -1.06    1.07
  32  21   5    0.51    0.92
  32  21   7   -0.21    0.91
  32  21   9    1.90    0.96
  32  21  11   -0.19    0.74
  32  21  13    0.43    0.65
  32  21  15   -0.14    0.68
  32  21  17    0.12    0.46
  32  21  19   -0.39    0.41
  32  21  21    0.96    0.78
  32  22   0   23.18    5.68
  32  22   2    8.69    2.40
  32  22   4   14.24    3.02
  32  22   6    1.35    1.38
  32  22   8   -0.13    1.36
  32  22  10    0.90    1.03
  32  22  12   -0.71    0.82
  32  22  14   -0.50    0.71
  32  22  16   -1.10    0.64
  32  22  18    0.24    0.56
  32  23   1    1.20    0.87
  32  23   3   -1.57    1.01
  32  23   5   -0.92    0.84
  32  23   7   -0.58    0.95
  32  23   9   -1.71    0.97
  32  23  11   -1.14    0.78
  32  23  13    1.15    0.84
  32  23  15    0.37    0.90
  32  23  17    0.30    0.70
  32  24   0   10.46    3.79
  32  24   2    6.14    3.64
  32  24   4    2.48    1.84
  32  24   6    0.09    1.11
  32  24   8    0.69    1.04
  32  24  10    2.10    1.32
  32  24  12   -0.32    0.98
  32  24  14   -0.11    0.92
  32  24  16    1.09    0.83
  32  25   1    0.81    0.84
  32  25   3    0.18    1.04
  32  25   5   -1.00    1.06
  32  25   7   -0.18    1.10
  32  25   9    2.06    1.45
  32  25  11    4.01    2.75
  32  25  13    0.62    0.82
  32  25  15   -0.51    0.95
  32  26   0   11.99    3.95
  32  26   2    1.77    2.94
  32  26   4   -0.55    1.47
  32  26   6   -1.23    1.06
  32  26   8   -1.64    1.28
  32  26  10    7.78    5.26
  32  26  12    6.12    3.68
  32  26  14   -0.72    0.46
  32  27   1   -0.62    0.96
  32  27   3    0.89    1.01
  32  27   5   -0.31    1.22
  32  27   7    3.77    2.92
  32  27   9   -0.40    0.82
  32  27  11   -0.46    1.26
  32  28   0   57.69   18.08
  32  28   2   33.85   13.78
  32  28   4    8.29    4.40
  32  28   6    1.04    1.08
  32  28   8   10.73    8.61
  32  29   1   -1.28    1.24
  32  29   3   -1.94    1.74
  32  29   5   -0.39    0.01
  33   1   0   -0.85    1.26
  33   1   2    9.65    4.55
  33   1   4    1.87    1.09
  33   1   6    1.26    1.14
  33   1   8    1.86    0.90
  33   1  10    3.04    1.07
  33   1  12    0.49    0.71
  33   1  14   -0.23    0.49
  33   1  16   -1.15    0.65
  33   1  18   -0.30    0.84
  33   1  20   -0.30    0.89
  33   1  22   -0.85    0.96
  33   1  24   -0.24    0.97
  33   1  26    0.08    0.78
  33   1  28   -0.32    1.33
  33   2   1    2.13    1.15
  33   2   3    2.60    1.27
  33   2   5    4.99    3.21
  33   2   7   -0.21    0.95
  33   2   9    1.74    1.02
  33   2  11    2.44    0.95
  33   2  13    4.79    1.00
  33   2  15    2.25    0.84
  33   2  17   18.90    3.41
  33   2  19    0.91    0.89
  33   2  21    1.46    1.26
  33   2  23    0.53    1.26
  33   2  25    0.98    0.94
  33   2  27    7.96    3.79
  33   3   0    2.88    1.24
  33   3   2    0.47    1.07
  33   3   4   -1.51    1.06
  33   3   6   -0.78    1.15
  33   3   8    0.64    1.22
  33   3  10    2.66    1.01
  33   3  12    2.64    0.91
  33   3  14    0.33    0.56
  33   3  16   -1.22    0.66
  33   3  18    1.11    0.97
  33   3  20   -0.20    0.89
  33   3  22   -0.76    0.78
  33   3  24   -0.98    1.01
  33   3  26    1.97    1.71
  33   3  28   -0.13    1.39
  33   4   1   -0.06    1.23
  33   4   3    4.70    3.19
  33   4   5    1.26    1.17
  33   4   7    0.50    1.01
  33   4   9   -0.90    0.91
  33   4  11    2.30    0.81
  33   4  13    3.60    0.98
  33   4  15    1.04    0.59
  33   4  17   13.27    2.74
  33   4  19   -0.05    0.87
  33   4  21    3.82    1.98
  33   4  23    0.53    1.03
  33   4  25    1.19    1.17
  33   4  27   -0.76    1.07
  33   5   0    2.29    1.29
  33   5   2    0.26    1.08
  33   5   4    2.22    1.02
  33   5   6   -0.21    0.94
  33   5   8    4.54    2.70
  33   5  10    1.32    0.85
  33   5  12    4.39    1.20
  33   5  14    2.89    0.72
  33   5  16    1.83    1.20
  33   5  18    1.77    0.75
  33   5  20   -0.21    1.28
  33   5  22   -2.28    0.94
  33   5  24   -0.32    0.94
  33   5  26    1.34    1.30
  33   5  28    0.97    0.53
  33   6   1   -0.38    1.04
  33   6   3    1.15    0.96
  33   6   5   -1.32    1.00
  33   6   7    3.15    2.90
  33   6   9    0.78    0.94
  33   6  11   -0.24    0.78
  33   6  13    4.03    1.32
  33   6  15    1.55    0.55
  33   6  17    4.73    1.23
  33   6  19   -1.33    0.85
  33   6  21    1.75    1.40
  33   6  23    1.28    0.81
  33   6  25   -1.38    0.85
  33   6  27   -0.50    1.21
  33   7   0    0.83    1.04
  33   7   2   -0.63    1.15
  33   7   4    2.83    1.02
  33   7   6    0.97    0.84
  33   7   8   -0.12    1.00
  33   7  10    4.56    2.09
  33   7  12    9.92    2.40
  33   7  14    5.89    1.29
  33   7  16    2.57    1.28
  33   7  18    1.35    0.71
  33   7  20    0.26    0.83
  33   7  22   -1.19    0.84
  33   7  24   -0.51    0.92
  33   7  26   -0.11    1.13
  33   8   1    0.55    0.94
  33   8   3   -0.26    0.95
  33   8   5   -0.37    0.88
  33   8   7   -0.79    0.97
  33   8   9   -0.11    0.77
  33   8  11    0.09    0.78
  33   8  13   -0.60    0.60
  33   8  15    3.77    2.23
  33   8  17    0.38    0.63
  33   8  19    0.06    0.64
  33   8  21    0.55    1.02
  33   8  23   -0.04    1.10
  33   8  25    7.47    3.08
  33   8  27   -0.27    3.12
  33   9   0    2.05    1.39
  33   9   2    2.37    1.06
  33   9   4    1.04    0.85
  33   9   6    1.20    0.82
  33   9   8    1.70    0.84
  33   9  10    0.23    0.77
  33   9  12    0.65    0.70
  33   9  14    0.36    0.50
  33   9  16    0.77    0.55
  33   9  18   -0.19    0.66
  33   9  20   -1.14    0.90
  33   9  22   -0.51    0.91
  33   9  24    0.46    0.81
  33   9  26    1.64    1.47
  33  10   1   -0.05    0.91
  33  10   3    1.02    0.88
  33  10   5    1.21    1.01
  33  10   7    6.24    1.78
  33  10   9    1.77    1.11
  33  10  11   -0.32    0.76
  33  10  13    0.38    0.63
  33  10  15    1.98    0.77
  33  10  17   -0.06    0.52
  33  10  19    1.89    0.59
  33  10  21    0.75    0.91
  33  10  23   -0.81    0.87
  33  10  25    4.61    2.68
  33  11   0    5.16    1.06
  33  11   2    2.02    0.84
  33  11   4    1.42    0.78
  33  11   6    0.23    0.76
  33  11   8   -0.39    0.78
  33  11  10    0.37    0.71
  33  11  12    0.58    0.64
  33  11  14    0.43    0.63
  33  11  16    1.43    0.58
  33  11  18    0.72    0.74
  33  11  20    0.27    0.69
  33  11  22    0.84    0.74
  33  11  24   -0.26    0.98
  33  11  26    1.02    1.73
  33  12   1    2.03    0.69
  33  12   3    3.56    0.98
  33  12   5    4.02    0.94
  33  12   7   14.89    2.53
  33  12   9    0.64    0.69
  33  12  11    0.53    0.81
  33  12  13    1.84    0.90
  33  12  15    9.24    1.48
  33  12  17    1.65    0.62
  33  12  19    0.11    0.84
  33  12  21    0.51    0.71
  33  12  23   -0.94    0.90
  33  12  25    0.37    2.76
  33  13   0    5.68    0.96
  33  13   2    3.69    0.76
  33  13   4    6.44    1.11
  33  13   6    1.53    0.74
  33  13   8    1.08    0.95
  33  13  10    0.24    0.62
  33  13  12    0.94    0.60
  33  13  14    5.24    1.26
  33  13  16    9.15    1.61
  33  13  18    4.78    1.33
  33  13  20   -0.37    0.69
  33  13  22   -0.78    0.74
  33  13  24   -1.21    0.88
  33  14   1    0.81    0.53
  33  14   3    0.46    0.59
  33  14   5    1.75    0.60
  33  14   7    7.04    1.15
  33  14   9    0.65    0.49
  33  14  11    1.86    0.68
  33  14  13    4.56    1.41
  33  14  15   36.16    3.87
  33  14  17    7.72    1.41
  33  14  19    3.37    1.10
  33  14  21   -0.02    0.74
  33  14  23   -0.44    0.82
  33  15   0    2.79    0.98
  33  15   2    2.37    0.75
  33  15   4    0.34    0.59
  33  15   6    0.76    0.47
  33  15   8    0.41    0.46
  33  15  10    1.78    0.64
  33  15  12    6.62    1.39
  33  15  14   22.23    3.52
  33  15  16   17.48    2.36
  33  15  18   11.50    1.75
  33  15  20   -0.23    0.53
  33  15  22   -0.14    0.87
  33  15  24    0.37    0.75
  33  16   1   -0.57    0.68
  33  16   3    2.11    1.20
  33  16   5    0.57    0.65
  33  16   7    6.52    1.47
  33  16   9   -0.31    0.56
  33  16  11    0.84    0.55
  33  16  13    9.57    1.64
  33  16  15   18.59    2.40
  33  16  17   13.43    2.05
  33  16  19    5.06    1.07
  33  16  21    0.39    0.62
  33  16  23   -0.75    0.68
  33  17   0   23.04    4.61
  33  17   2   24.03    4.85
  33  17   4    6.63    2.05
  33  17   6    2.49    1.02
  33  17   8    0.49    0.57
  33  17  10    1.08    0.60
  33  17  12    1.42    0.59
  33  17  14    7.96    1.42
  33  17  16   11.30    1.72
  33  17  18    4.60    1.02
  33  17  20    0.95    0.66
  33  17  22   -0.56    0.78
  33  18   1   -0.08    0.71
  33  18   3    1.90    1.68
  33  18   5    0.12    0.70
  33  18   7    2.87    0.83
  33  18   9   -1.89    0.70
  33  18  11    1.39    0.68
  33  18  13    4.60    1.46
  33  18  15    8.77    1.67
  33  18  17    5.49    1.23
  33  18  19    0.74    0.41
  33  18  21   -1.19    0.50
  33  19   0    2.30    1.24
  33  19   2   -0.79    0.97
  33  19   4   -0.13    0.91
  33  19   6   -0.50    0.89
  33  19   8    0.11    0.79
  33  19  10   -0.24    0.70
  33  19  12    2.60    0.95
  33  19  14    7.13    1.80
  33  19  16    2.00    1.01
  33  19  18    3.21    0.81
  33  19  20   -0.01    0.37
  33  20   1    0.00    0.89
  33  20   3    0.24    0.84
  33  20   5    0.02    0.72
  33  20   7    1.06    1.38
  33  20   9   -0.26    0.78
  33  20  11   -0.32    0.62
  33  20  13    0.87    0.69
  33  20  15    1.22    0.82
  33  20  17    0.50    0.52
  33  20  19    0.41    0.32
  33  21   0   16.63    4.84
  33  21   2   12.11    2.96
  33  21   4   -0.23    1.45
  33  21   6    2.48    1.32
  33  21   8    2.93    1.45
  33  21  10    0.04    1.26
  33  21  12   -0.24    0.83
  33  21  14   -0.62    0.55
  33  21  16    0.15    0.65
  33  21  18    0.81    0.47
  33  22   1    0.66    0.92
  33  22   3    0.58    0.90
  33  22   5    0.02    0.95
  33  22   7   -0.65    0.79
  33  22   9   -0.62    0.94
  33  22  11    0.28    0.74
  33  22  13    0.75    0.85
  33  22  15    0.45    1.60
  33  22  17   -0.71    0.63
  33  23   0    2.25    1.35
  33  23   2    2.63    1.24
  33  23   4    2.93    1.77
  33  23   6   -0.20    0.72
  33  23   8   -0.98    0.82
  33  23  10    1.02    0.91
  33  23  12    2.04    0.82
  33  23  14    0.11    0.79
  33  23  16    0.66    0.83
  33  24   1    0.23    1.28
  33  24   3    1.06    0.94
  33  24   5   -0.17    0.95
  33  24   7   -0.77    0.79
  33  24   9   -1.62    0.95
  33  24  11   -1.00    0.88
  33  24  13    1.02    1.71
  33  24  15    1.53    1.71
  33  25   0   -0.20    1.14
  33  25   2   -0.65    0.98
  33  25   4   -0.18    1.02
  33  25   6    2.30    1.58
  33  25   8   20.59    8.26
  33  25  10   15.45    7.74
  33  25  12    4.14    2.95
  33  26   1   -1.71    1.04
  33  26   3   -0.90    1.49
  33  26   5   -0.82    1.24
  33  26   7    0.30    0.92
  33  26   9   -0.38    1.00
  33  26  11    1.83    3.31
  33  27   0    9.49    4.75
  33  27   2    7.02    4.72
  33  27   4    2.82    1.94
  33  27   6   -1.79    1.41
  33  27   8   -1.89    2.18
  33  28   1    0.01    1.33
  33  28   3    1.42    1.26
  33  28   5   -0.77    0.56
  34   0   0   31.14   21.26
  34   1   1    0.66    1.34
  34   1   3    0.46    1.04
  34   1   5    0.91    1.20
  34   1   7   -0.15    0.95
  34   1   9   -0.36    1.04
  34   1  11   -0.13    0.77
  34   1  13    0.90    0.62
  34   1  15    0.66    0.47
  34   1  17    0.58    0.71
  34   1  19   -0.60    0.79
  34   1  21   -1.14    0.95
  34   1  23    2.02    0.94
  34   1  25   -0.32    1.04
  34   1  27    0.62    1.46
  34   2   0   10.11    2.79
  34   2   2    4.20    1.89
  34   2   4    0.08    1.11
  34   2   6    1.11    1.28
  34   2   8    2.82    1.39
  34   2  10    4.05    1.40
  34   2  12    0.32    0.95
  34   2  14    9.59    1.65
  34   2  16   24.41    3.85
  34   2  18    1.01    1.51
  34   2  20   37.37   10.85
  34   2  22    0.91    0.88
  34   2  24    0.26    1.10
  34   2  26   10.26    5.12
  34   3   1    1.04    1.08
  34   3   3    2.70    1.67
  34   3   5    1.04    1.20
  34   3   7    0.60    1.11
  34   3   9    2.47    1.48
  34   3  11    2.50    1.11
  34   3  13    4.36    1.06
  34   3  15    2.80    1.04
  34   3  17   -0.04    0.68
  34   3  19   -1.06    0.88
  34   3  21    1.08    0.85
  34   3  23    0.84    1.29
  34   3  25    0.50    1.06
  34   3  27    3.64    1.20
  34   4   0    7.32    2.94
  34   4   2   -0.34    1.22
  34   4   4    2.37    1.28
  34   4   6    1.39    1.02
  34   4   8    1.02    1.06
  34   4  10    0.88    0.92
  34   4  12    3.60    2.29
  34   4  14    7.27    1.61
  34   4  16   11.83    2.41
  34   4  18   -0.20    0.72
  34   4  20    2.26    1.64
  34   4  22    1.14    0.91
  34   4  24    0.84    1.23
  34   4  26    2.69    1.22
  34   5   1    1.80    2.57
  34   5   3    0.82    1.00
  34   5   5    4.93    2.98
  34   5   7   -1.52    1.23
  34   5   9    5.54    1.83
  34   5  11    6.78    2.55
  34   5  13    4.26    1.26
  34   5  15    1.52    0.64
  34   5  17    0.58    0.62
  34   5  19    0.70    0.69
  34   5  21   -0.46    0.83
  34   5  23    2.13    2.02
  34   5  25    0.25    1.00
  34   6   0    2.77    1.46
  34   6   2    1.33    1.08
  34   6   4    0.26    1.08
  34   6   6   -0.50    1.14
  34   6   8    0.33    0.90
  34   6  10    0.28    1.07
  34   6  12    4.46    1.98
  34   6  14    1.04    0.66
  34   6  16   13.35    2.24
  34   6  18   -0.56    0.68
  34   6  20    5.77    2.35
  34   6  22    0.20    0.78
  34   6  24    6.36    2.66
  34   6  26    0.62    1.04
  34   7   1    2.57    1.03
  34   7   3    2.21    1.27
  34   7   5    1.94    1.86
  34   7   7    2.42    1.30
  34   7   9    8.80    2.48
  34   7  11    3.69    1.65
  34   7  13   -0.31    0.78
  34   7  15    2.04    0.75
  34   7  17   -0.60    0.58
  34   7  19    0.94    0.68
  34   7  21    0.44    0.92
  34   7  23    1.39    1.36
  34   7  25   -0.56    1.20
  34   8   0    3.01    2.69
  34   8   2    5.69    1.86
  34   8   4   -0.81    1.01
  34   8   6    0.98    1.00
  34   8   8    0.92    1.11
  34   8  10   -1.21    0.97
  34   8  12    2.28    0.76
  34   8  14    5.07    1.78
  34   8  16    1.64    1.30
  34   8  18    0.21    0.62
  34   8  20    3.69    2.44
  34   8  22    1.15    0.89
  34   8  24    2.73    1.81
  34   8  26   -1.77    1.48
  34   9   1   -0.84    1.02
  34   9   3    1.03    1.15
  34   9   5   12.89    3.70
  34   9   7    3.49    1.38
  34   9   9    4.08    2.06
  34   9  11    0.63    0.94
  34   9  13    2.15    1.29
  34   9  15    0.74    0.57
  34   9  17   -0.39    0.49
  34   9  19    0.17    0.79
  34   9  21    0.06    0.64
  34   9  23   -0.26    1.00
  34   9  25    0.13    1.55
  34  10   0    2.44    1.07
  34  10   2    4.43    1.66
  34  10   4    2.24    1.08
  34  10   6   -0.70    0.91
  34  10   8    1.09    0.82
  34  10  10    0.92    0.76
  34  10  12   -0.62    0.70
  34  10  14    5.02    1.93
  34  10  16    0.68    1.07
  34  10  18    0.60    0.89
  34  10  20    0.45    0.63
  34  10  22    1.29    0.89
  34  10  24   11.54    5.05
  34  11   1    0.92    0.82
  34  11   3    4.77    1.74
  34  11   5    7.37    2.44
  34  11   7    3.26    1.17
  34  11   9    2.02    1.35
  34  11  11   -0.58    0.71
  34  11  13    0.23    0.68
  34  11  15    2.40    0.77
  34  11  17    2.26    0.68
  34  11  19    1.30    1.22
  34  11  21   -0.71    0.90
  34  11  23   -0.50    0.83
  34  12   0    7.27    1.74
  34  12   2   -0.12    0.79
  34  12   4    2.19    1.38
  34  12   6    5.75    2.03
  34  12   8    2.53    1.08
  34  12  10    0.24    0.76
  34  12  12    0.34    0.75
  34  12  14    4.87    1.35
  34  12  16    1.51    0.64
  34  12  18    1.81    0.90
  34  12  20   -0.96    0.69
  34  12  22   -0.50    0.79
  34  12  24   -2.25    1.23
  34  13   1    0.05    0.65
  34  13   3    5.07    1.32
  34  13   5    5.11    1.51
  34  13   7    2.54    1.08
  34  13   9    1.83    1.64
  34  13  11   -0.24    0.74
  34  13  13    2.38    1.39
  34  13  15   13.68    2.21
  34  13  17    7.62    1.45
  34  13  19    4.88    1.65
  34  13  21    0.46    0.64
  34  13  23   -0.47    0.76
  34  14   0    5.44    1.11
  34  14   2   12.15    1.84
  34  14   4    7.08    1.32
  34  14   6    1.91    1.38
  34  14   8    5.24    1.20
  34  14  10    2.92    1.02
  34  14  12    3.51    1.26
  34  14  14   13.08    3.05
  34  14  16    6.56    1.42
  34  14  18    5.70    1.26
  34  14  20   -0.47    0.58
  34  14  22    0.23    0.85
  34  15   1    0.81    0.63
  34  15   3    1.10    0.66
  34  15   5    2.89    0.78
  34  15   7    1.22    0.56
  34  15   9    0.06    0.46
  34  15  11    1.57    0.70
  34  15  13   14.77    2.37
  34  15  15   17.93    2.96
  34  15  17   12.72    2.44
  34  15  19    2.92    1.04
  34  15  21   -0.72    0.64
  34  16   0   32.25    4.78
  34  16   2    9.38    1.99
  34  16   4    8.22    1.79
  34  16   6    9.98    1.83
  34  16   8    0.53    0.49
  34  16  10   -0.27    0.46
  34  16  12    1.68    1.02
  34  16  14    6.33    1.85
  34  16  16    1.46    0.76
  34  16  18    1.78    0.76
  34  16  20    0.87    0.49
  34  16  22   -2.34    1.26
  34  17   1   -0.53    0.71
  34  17   3   -0.26    0.63
  34  17   5   -0.36    0.69
  34  17   7    0.51    0.69
  34  17   9    0.44    0.51
  34  17  11    0.59    0.60
  34  17  13    9.02    1.72
  34  17  15   11.70    2.25
  34  17  17    9.01    2.17
  34  17  19    3.38    0.82
  34  17  21    0.17    0.70
  34  18   0    0.85    0.76
  34  18   2    2.02    0.95
  34  18   4   -0.19    0.78
  34  18   6   -0.04    0.63
  34  18   8    1.21    0.63
  34  18  10    0.11    0.62
  34  18  12    3.31    1.17
  34  18  14    2.79    1.04
  34  18  16    1.64    0.69
  34  18  18    1.60    1.03
  34  18  20   -0.44    0.57
  34  19   1    0.08    1.15
  34  19   3    0.85    0.66
  34  19   5    0.50    1.24
  34  19   7    0.97    0.81
  34  19   9   -0.27    0.66
  34  19  11    3.59    1.42
  34  19  13    1.14    1.08
  34  19  15    2.90    1.15
  34  19  17    5.05    1.04
  34  19  19    0.40    0.53
  34  20   0   16.62    4.84
  34  20   2    8.93    3.45
  34  20   4    0.96    0.95
  34  20   6    8.04    2.98
  34  20   8   -0.76    0.79
  34  20  10   -0.27    0.69
  34  20  12   -0.04    0.66
  34  20  14    0.24    0.52
  34  20  16   -0.15    0.52
  34  20  18    0.53    0.55
  34  21   1    0.82    1.02
  34  21   3   -0.27    0.88
  34  21   5   -0.77    0.85
  34  21   7    0.45    0.97
  34  21   9    0.92    1.17
  34  21  11    0.08    0.65
  34  21  13    1.00    0.62
  34  21  15   -0.68    0.72
  34  21  17   -0.14    0.70
  34  22   0    1.16    0.94
  34  22   2    0.04    0.83
  34  22   4    0.72    0.84
  34  22   6    1.26    0.72
  34  22   8    0.33    0.98
  34  22  10   -1.75    0.88
  34  22  12    0.43    0.83
  34  22  14    0.17    0.74
  34  22  16    3.14    2.06
  34  23   1    0.68    0.78
  34  23   3    0.74    1.02
  34  23   5    1.99    1.45
  34  23   7   -0.36    1.10
  34  23   9   -0.90    0.81
  34  23  11   -1.13    0.92
  34  23  13    0.58    0.75
  34  24   0   -3.17    0.96
  34  24   2   -0.18    1.14
  34  24   4    0.58    1.43
  34  24   6    2.45    1.45
  34  24   8    7.00    2.74
  34  24  10    0.28    1.15
  34  24  12    7.00    4.43
  34  25   1   -0.36    1.00
  34  25   3    2.61    2.13
  34  25   5   -0.09    1.04
  34  25   7   -1.13    1.09
  34  25   9   -0.74    1.17
  34  26   0   21.28    6.19
  34  26   2    7.20    5.11
  34  26   4    0.24    1.16
  34  26   6   -1.78    0.90
  34  26   8    3.63    2.30
  34  27   1    1.48    2.98
  35   1   0    4.70    3.70
  35   1   2   -0.85    1.08
  35   1   4    1.70    1.11
  35   1   6   -0.60    1.00
  35   1   8    0.85    0.98
  35   1  10   -0.98    0.81
  35   1  12    0.84    0.78
  35   1  14    0.11    0.60
  35   1  16   -0.32    0.43
  35   1  18   -0.33    0.63
  35   1  20   -0.49    0.79
  35   1  22   -0.08    0.87
  35   1  24   -1.96    1.33
  35   2   1    2.07    1.26
  35   2   3    2.76    1.00
  35   2   5   -1.21    1.02
  35   2   7    1.49    0.97
  35   2   9   -0.41    1.14
  35   2  11    0.19    0.82
  35   2  13   18.20    3.39
  35   2  15    0.87    0.68
  35   2  17    0.34    0.52
  35   2  19    3.83    1.22
  35   2  21   -0.14    0.74
  35   2  23   -0.11    1.03
  35   2  25    0.44    0.97
  35   3   0    1.83    1.55
  35   3   2    3.62    1.40
  35   3   4    2.34    1.28
  35   3   6   -0.17    1.02
  35   3   8   -0.47    1.16
  35   3  10    1.74    1.32
  35   3  12    1.87    1.52
  35   3  14    0.83    0.75
  35   3  16    0.20    0.47
  35   3  18    1.01    0.57
  35   3  20    0.55    0.66
  35   3  22    1.70    1.28
  35   3  24    1.70    1.34
  35   4   1    0.17    1.22
  35   4   3   -0.53    1.35
  35   4   5    2.34    0.92
  35   4   7   -0.53    1.03
  35   4   9   -0.49    0.77
  35   4  11    3.51    2.36
  35   4  13    3.51    1.38
  35   4  15    0.53    0.65
  35   4  17    0.84    0.52
  35   4  19   -0.23    0.79
  35   4  21   -0.14    0.71
  35   4  23   -0.47    1.14
  35   4  25    0.52    1.65
  35   5   0    1.74    1.14
  35   5   2   -2.30    1.06
  35   5   4   -2.83    1.04
  35   5   6   -0.27    1.09
  35   5   8   -0.26    1.02
  35   5  10    3.39    1.52
  35   5  12    4.73    2.18
  35   5  14    4.17    1.28
  35   5  16    0.58    0.52
  35   5  18   -0.43    0.57
  35   5  20    1.68    0.88
  35   5  22    2.56    1.15
  35   5  24    0.53    1.04
  35   6   1    1.21    1.08
  35   6   3    0.39    1.04
  35   6   5   -1.07    1.02
  35   6   7   -0.30    1.01
  35   6   9   -1.74    0.95
  35   6  11   -0.43    0.78
  35   6  13    2.02    0.90
  35   6  15    3.28    1.03
  35   6  17    0.02    0.75
  35   6  19    2.23    1.16
  35   6  21   -0.26    0.77
  35   6  23    0.78    1.19
  35   6  25   -1.00    2.67
  35   7   0   -0.90    1.16
  35   7   2    0.04    1.11
  35   7   4    0.04    0.92
  35   7   6   -0.97    0.95
  35   7   8    2.29    1.16
  35   7  10    2.57    1.46
  35   7  12    7.28    2.36
  35   7  14    2.24    1.14
  35   7  16    0.14    0.46
  35   7  18    1.71    1.86
  35   7  20    0.39    0.78
  35   7  22    0.47    0.96
  35   7  24   -2.37    1.30
  35   8   1   -0.65    0.94
  35   8   3    1.35    1.06
  35   8   5   -1.13    1.03
  35   8   7    7.80    2.28
  35   8   9   -0.45    0.92
  35   8  11    1.79    1.03
  35   8  13   -1.17    0.72
  35   8  15    1.64    1.10
  35   8  17   -0.06    0.39
  35   8  19   -0.06    0.55
  35   8  21    0.31    0.76
  35   8  23    3.77    2.04
  35   9   0    3.33    1.62
  35   9   2    1.99    1.20
  35   9   4    1.40    0.94
  35   9   6   -1.09    1.00
  35   9   8    1.17    0.91
  35   9  10    1.92    0.96
  35   9  12    0.34    0.91
  35   9  14    0.56    0.68
  35   9  16    0.76    0.47
  35   9  18   -0.04    0.63
  35   9  20    1.07    0.79
  35   9  22    0.04    0.79
  35   9  24   -3.91    1.30
  35  10   1    0.49    1.28
  35  10   3    2.82    1.33
  35  10   5    4.22    2.47
  35  10   7   13.81    4.17
  35  10   9    4.11    1.27
  35  10  11    0.37    0.82
  35  10  13   -0.65    0.75
  35  10  15    0.72    0.63
  35  10  17    0.81    0.46
  35  10  19    0.43    0.52
  35  10  21    1.13    0.70
  35  10  23    3.02    1.46
  35  11   0    0.60    0.82
  35  11   2    0.62    0.81
  35  11   4    0.37    0.85
  35  11   6   -0.32    0.85
  35  11   8    3.81    1.16
  35  11  10    0.78    1.40
  35  11  12    0.81    0.75
  35  11  14    0.36    0.62
  35  11  16    0.63    0.47
  35  11  18   -0.32    0.51
  35  11  20    0.70    0.62
  35  11  22    0.11    0.69
  35  12   1    0.17    0.81
  35  12   3    2.53    1.09
  35  12   5    2.45    1.80
  35  12   7    2.56    1.27
  35  12   9    2.25    1.26
  35  12  11    1.70    0.75
  35  12  13    3.64    1.15
  35  12  15    0.04    0.60
  35  12  17    2.11    0.71
  35  12  19   -0.38    0.45
  35  12  21   -0.87    0.62
  35  13   0   20.87    3.59
  35  13   2    9.13    2.29
  35  13   4    4.39    1.86
  35  13   6    1.79    1.00
  35  13   8    2.12    0.98
  35  13  10    1.86    0.92
  35  13  12    0.75    0.81
  35  13  14    1.97    0.84
  35  13  16    2.32    0.95
  35  13  18    2.10    0.72
  35  13  20    0.85    0.59
  35  13  22    0.19    0.84
  35  14   1    0.20    0.69
  35  14   3    1.02    0.85
  35  14   5    4.11    1.40
  35  14   7    1.45    0.79
  35  14   9    0.64    1.02
  35  14  11   -0.21    0.65
  35  14  13    0.45    1.16
  35  14  15    1.14    1.67
  35  14  17    5.81    1.66
  35  14  19    0.05    0.41
  35  14  21   -0.24    0.63
  35  15   0    4.22    0.81
  35  15   2    3.79    0.88
  35  15   4    0.66    0.71
  35  15   6    2.11    0.88
  35  15   8    0.79    0.76
  35  15  10    1.32    2.58
  35  15  12    1.47    1.08
  35  15  14    1.66    0.79
  35  15  16    2.03    1.04
  35  15  18    1.75    0.76
  35  15  20    0.26    0.51
  35  16   1    0.52    0.76
  35  16   3    0.04    0.89
  35  16   5    1.41    1.33
  35  16   7    1.08    0.46
  35  16   9    1.13    0.85
  35  16  11   -0.30    0.52
  35  16  13    2.55    1.14
  35  16  15    1.33    0.94
  35  16  17    2.49    0.95
  35  16  19   -0.07    0.44
  35  17   0    3.73    4.02
  35  17   2   -0.69    0.55
  35  17   4    4.45    3.31
  35  17   6   -0.18    0.46
  35  17   8    0.04    0.49
  35  17  10    0.97    0.57
  35  17  12    3.00    0.95
  35  17  14    1.97    0.96
  35  17  16    1.97    1.11
  35  17  18    1.24    0.55
  35  18   1    0.15    0.74
  35  18   3   -0.36    0.62
  35  18   5    0.17    0.56
  35  18   7    0.87    0.83
  35  18   9    0.18    0.43
  35  18  11    0.82    0.55
  35  18  13    1.89    0.81
  35  18  15    2.07    0.94
  35  18  17    1.61    0.90
  35  19   0   -0.44    0.69
  35  19   2    2.12    0.77
  35  19   4    0.66    1.30
  35  19   6   -0.25    0.66
  35  19   8   -0.08    0.65
  35  19  10   -0.23    0.58
  35  19  12   -0.76    0.43
  35  19  14   -0.12    0.41
  35  19  16    0.37    0.45
  35  20   1    0.77    0.70
  35  20   3   -0.74    0.71
  35  20   5    0.04    0.71
  35  20   7   -0.28    0.82
  35  20   9    0.07    0.71
  35  20  11    0.19    0.64
  35  20  13    0.14    0.56
  35  20  15   -0.64    0.39
  35  21   0    0.55    0.77
  35  21   2   -0.27    0.82
  35  21   4    0.14    0.87
  35  21   6    1.29    0.87
  35  21   8    0.30    0.91
  35  21  10   -0.79    0.75
  35  21  12   -0.17    0.58
  35  21  14    0.13    0.64
  35  22   1    1.54    0.96
  35  22   3    0.65    0.95
  35  22   5    0.87    0.90
  35  22   7    0.34    1.07
  35  22   9    0.26    0.79
  35  22  11   -0.36    0.85
  35  22  13   -0.30    0.84
  35  23   0    0.45    1.06
  35  23   2    0.07    1.11
  35  23   4    2.48    1.47
  35  23   6    8.66    3.69
  35  23   8   10.18    3.78
  35  23  10   -0.89    1.24
  35  23  12    0.60    1.27
  35  24   1   -0.81    1.40
  35  24   3    0.69    1.11
  35  24   5    0.94    0.85
  35  24   7    0.45    1.06
  35  24   9   -0.36    1.27
  35  25   0    0.62    1.39
  35  25   2   -0.76    1.27
  35  25   4   -0.13    1.36
  35  25   6    0.68    1.28
  36   0   0    4.78    4.61
  36   1   1    2.07    1.13
  36   1   3   -1.72    1.19
  36   1   5    0.07    1.10
  36   1   7   -0.17    1.02
  36   1   9   -1.15    1.09
  36   1  11   -1.41    0.95
  36   1  13   -0.33    0.82
  36   1  15    0.43    0.62
  36   1  17    0.00    0.47
  36   1  19    0.24    0.60
  36   1  21    0.87    0.79
  36   1  23    0.28    0.90
  36   2   0   -1.41    1.21
  36   2   2   43.06   11.22
  36   2   4   -0.23    1.28
  36   2   6   10.66    5.55
  36   2   8   -0.70    1.00
  36   2  10    0.62    0.94
  36   2  12    2.22    1.39
  36   2  14    9.54    4.04
  36   2  16   -0.44    0.47
  36   2  18    0.24    0.57
  36   2  20   -0.71    0.70
  36   2  22   -0.32    0.96
  36   2  24   -0.57    1.87
  36   3   1    1.67    1.30
  36   3   3   -0.87    1.19
  36   3   5   -0.27    1.02
  36   3   7    2.06    1.34
  36   3   9    4.41    1.62
  36   3  11    2.51    1.02
  36   3  13    0.32    0.81
  36   3  15    1.04    0.92
  36   3  17    0.05    0.47
  36   3  19    0.83    0.53
  36   3  21    1.75    0.96
  36   3  23    1.83    1.15
  36   4   0    0.83    2.10
  36   4   2    0.41    1.14
  36   4   4    1.21    1.29
  36   4   6    0.47    1.13
  36   4   8   -0.18    1.07
  36   4  10   -0.97    0.94
  36   4  12    2.42    1.35
  36   4  14    1.71    0.85
  36   4  16    1.10    0.53
  36   4  18   -0.47    0.53
  36   4  20   -0.82    0.81
  36   4  22   -0.77    0.92
  36   4  24    0.52    2.03
  36   5   1    0.31    0.96
  36   5   3   -0.15    1.10
  36   5   5    0.36    1.10
  36   5   7    0.63    1.40
  36   5   9   -0.98    1.14
  36   5  11    6.24    2.02
  36   5  13    2.19    1.15
  36   5  15    0.63    0.64
  36   5  17    0.18    0.41
  36   5  19    2.04    1.28
  36   5  21   -0.87    0.88
  36   5  23    4.29    2.85
  36   6   0    0.13    1.48
  36   6   2   12.72    4.17
  36   6   4   -1.84    1.02
  36   6   6    1.80    1.71
  36   6   8   -0.43    1.06
  36   6  10    4.64    2.48
  36   6  12   -0.83    0.89
  36   6  14    7.53    2.62
  36   6  16    0.64    0.84
  36   6  18   -1.26    0.50
  36   6  20   -0.68    0.74
  36   6  22    1.72    0.77
  36   7   1   -0.62    0.96
  36   7   3    0.46    1.32
  36   7   5   -0.71    1.07
  36   7   7    6.59    2.45
  36   7   9   11.31    2.89
  36   7  11    3.26    2.05
  36   7  13    1.19    1.02
  36   7  15   -0.59    0.65
  36   7  17   -0.04    0.44
  36   7  19    1.26    0.74
  36   7  21    4.83    2.02
  36   7  23   -0.38    0.62
  36   8   0    7.87    3.01
  36   8   2    0.19    1.04
  36   8   4    4.38    2.26
  36   8   6    2.17    1.19
  36   8   8    0.96    1.02
  36   8  10   -0.59    1.10
  36   8  12    1.06    0.79
  36   8  14    4.16    1.26
  36   8  16    0.65    0.55
  36   8  18    0.36    0.38
  36   8  20   -0.83    0.56
  36   8  22    1.46    0.96
  36   9   1    0.81    1.09
  36   9   3    1.81    1.46
  36   9   5    6.38    2.48
  36   9   7    6.37    2.89
  36   9   9    5.36    3.18
  36   9  11    2.41    1.40
  36   9  13   -1.86    0.76
  36   9  15    0.52    0.65
  36   9  17    0.19    0.52
  36   9  19    2.30    0.81
  36   9  21    3.27    1.61
  36  10   0    0.75    1.09
  36  10   2    2.00    1.06
  36  10   4   -0.95    0.97
  36  10   6    4.39    1.93
  36  10   8    2.00    1.33
  36  10  10    1.20    0.98
  36  10  12   -0.02    0.79
  36  10  14   -1.16    0.81
  36  10  16    1.11    0.95
  36  10  18    0.26    0.43
  36  10  20   -0.57    0.56
  36  10  22   -0.39    0.81
  36  11   1    0.66    1.11
  36  11   3    2.25    1.29
  36  11   5    3.52    1.94
  36  11   7    7.08    2.86
  36  11   9    2.57    2.15
  36  11  11    0.05    0.90
  36  11  13    0.31    0.97
  36  11  15   -0.74    0.65
  36  11  17    1.36    0.76
  36  11  19    1.60    0.96
  36  11  21    1.22    1.16
  36  12   0   26.05    5.95
  36  12   2    5.11    2.10
  36  12   4    0.50    1.08
  36  12   6   -0.57    0.84
  36  12   8    0.68    0.79
  36  12  10    0.87    0.84
  36  12  12    0.55    0.77
  36  12  14   -1.01    0.76
  36  12  16    3.18    1.13
  36  12  18    0.34    0.49
  36  12  20   -0.15    0.50
  36  13   1   -0.26    0.68
  36  13   3    0.45    0.75
  36  13   5    1.46    1.01
  36  13   7    2.69    1.23
  36  13   9    0.90    0.78
  36  13  11    0.26    0.82
  36  13  13    0.56    0.71
  36  13  15    1.52    0.87
  36  13  17    0.56    0.92
  36  13  19    1.57    0.74
  36  13  21    2.56    2.32
  36  14   0    3.78    2.90
  36  14   2    5.05    1.60
  36  14   4    3.32    1.15
  36  14   6    9.57    2.51
  36  14   8    0.70    0.84
  36  14  10   -0.15    0.74
  36  14  12    0.12    0.71
  36  14  14    0.45    0.69
  36  14  16   -0.51    0.69
  36  14  18    0.58    0.52
  36  14  20   -0.46    1.28
  36  15   1   -0.20    0.55
  36  15   3    0.89    0.59
  36  15   5    3.41    1.67
  36  15   7    1.02    0.72
  36  15   9    0.75    0.71
  36  15  11    0.07    0.68
  36  15  13    1.20    1.26
  36  15  15    3.70    1.47
  36  15  17   -0.02    0.83
  36  15  19   -0.25    1.13
  36  16   0    3.45    0.91
  36  16   2    0.23    0.47
  36  16   4    0.96    0.46
  36  16   6    0.32    0.57
  36  16   8    0.21    0.65
  36  16  10    0.66    0.75
  36  16  12    0.85    0.85
  36  16  14    1.58    0.98
  36  16  16    4.67    2.12
  36  16  18   -0.94    1.06
  36  17   1    0.51    0.59
  36  17   3    0.60    0.85
  36  17   5    1.33    0.65
  36  17   7   -0.50    0.45
  36  17   9    0.75    1.10
  36  17  11    0.33    0.60
  36  17  13    0.64    0.97
  36  17  15    1.02    1.19
  36  17  17   -0.81    0.91
  36  18   0    0.46    0.52
  36  18   2    0.08    0.49
  36  18   4   -0.21    0.53
  36  18   6    0.58    0.41
  36  18   8   -0.02    0.44
  36  18  10    0.69    0.59
  36  18  12    0.05    0.47
  36  18  14    0.26    0.63
  36  18  16   -0.13    0.71
  36  19   1    0.21    0.60
  36  19   3    0.32    0.62
  36  19   5    0.40    0.63
  36  19   7    0.76    0.64
  36  19   9    1.20    0.79
  36  19  11    1.58    0.76
  36  19  13    3.15    1.01
  36  19  15   -0.51    0.79
  36  20   0    0.17    0.68
  36  20   2   -0.57    0.62
  36  20   4    1.13    0.72
  36  20   6   -0.37    0.57
  36  20   8   -0.33    0.52
  36  20  10    0.01    0.66
  36  20  12    0.12    0.40
  36  20  14   -0.72    0.94
  36  21   1   -1.49    0.78
  36  21   3    4.11    1.47
  36  21   5    2.38    1.60
  36  21   7    3.76    1.28
  36  21   9    4.53    1.80
  36  21  11   -0.06    0.76
  36  21  13   -3.49    2.72
  36  22   0   -1.21    0.71
  36  22   2   -1.38    0.87
  36  22   4   -2.30    0.71
  36  22   6    0.17    0.92
  36  22   8    0.32    0.87
  36  22  10   -1.68    1.48
  36  23   1   -0.38    0.84
  36  23   3    3.75    2.23
  36  23   5    7.72    3.37
  36  23   7   -3.27    0.88
  36  24   0   -0.81    1.01
  36  24   2    0.81    1.74
  36  24   4   -0.04    1.45
  37   1   0    1.27    1.38
  37   1   2    0.25    1.34
  37   1   4   -1.04    1.23
  37   1   6    2.02    1.28
  37   1   8    1.11    1.33
  37   1  10    1.08    1.01
  37   1  12    1.26    2.15
  37   1  14    0.51    0.62
  37   1  16    0.00    0.63
  37   1  18    0.32    0.44
  37   1  20    0.38    0.53
  37   1  22   -0.90    0.84
  37   2   1    4.70    3.34
  37   2   3   -0.15    1.32
  37   2   5   -1.53    1.28
  37   2   7    1.57    1.16
  37   2   9   -0.31    1.16
  37   2  11    3.64    2.18
  37   2  13    1.06    0.90
  37   2  15    2.16    1.24
  37   2  17    0.27    0.51
  37   2  19   -0.02    0.46
  37   2  21    0.01    0.72
  37   3   0   -0.21    1.22
  37   3   2   -0.26    1.38
  37   3   4    0.38    1.06
  37   3   6    1.24    1.02
  37   3   8    2.23    1.19
  37   3  10    0.60    0.88
  37   3  12    1.00    0.97
  37   3  14   -0.83    0.75
  37   3  16    0.44    0.53
  37   3  18   -0.57    0.44
  37   3  20    0.98    0.62
  37   3  22   -1.84    0.83
  37   4   1    3.94    1.38
  37   4   3   -1.35    1.23
  37   4   5    1.21    1.04
  37   4   7    0.78    1.22
  37   4   9   -0.41    1.03
  37   4  11    0.90    1.11
  37   4  13   -0.05    0.96
  37   4  15    0.31    0.79
  37   4  17   -1.09    0.50
  37   4  19    0.79    0.44
  37   4  21   -0.84    0.59
  37   5   0    2.48    1.24
  37   5   2    0.65    1.11
  37   5   4   -0.05    1.45
  37   5   6    1.85    1.75
  37   5   8   13.21    4.30
  37   5  10   13.09    4.43
  37   5  12    3.09    2.16
  37   5  14    3.59    1.27
  37   5  16   -0.65    0.62
  37   5  18    0.41    0.45
  37   5  20    2.67    1.28
  37   5  22   -1.47    1.23
  37   6   1    0.91    1.28
  37   6   3    0.89    1.04
  37   6   5    2.32    2.23
  37   6   7    0.18    0.89
  37   6   9    0.07    1.02
  37   6  11    0.79    1.00
  37   6  13    1.54    1.20
  37   6  15   -0.07    0.71
  37   6  17    0.98    0.65
  37   6  19    0.33    0.43
  37   6  21   -0.44    0.50
  37   7   0   -0.38    0.98
  37   7   2   -0.71    1.07
  37   7   4    1.03    1.22
  37   7   6    5.94    6.12
  37   7   8    1.87    1.29
  37   7  10    2.70    1.11
  37   7  12    2.96    1.23
  37   7  14    0.66    1.00
  37   7  16    0.39    0.74
  37   7  18   -0.21    0.46
  37   7  20    3.06    1.22
  37   8   1    0.33    1.13
  37   8   3    1.08    1.27
  37   8   5    5.57    3.06
  37   8   7    1.81    0.96
  37   8   9   -0.47    1.27
  37   8  11    0.05    0.91
  37   8  13    2.13    1.17
  37   8  15    0.00    0.79
  37   8  17    0.50    0.59
  37   8  19    0.18    0.44
  37   8  21    0.18    0.81
  37   9   0    1.23    0.92
  37   9   2    1.96    1.02
  37   9   4   -1.17    1.19
  37   9   6    0.24    1.16
  37   9   8    2.68    1.08
  37   9  10    6.53    2.34
  37   9  12    0.83    1.16
  37   9  14    0.92    0.81
  37   9  16   -0.53    0.74
  37   9  18    2.07    0.72
  37   9  20    2.48    0.97
  37  10   1    0.09    1.09
  37  10   3   -0.97    0.92
  37  10   5   10.11    3.30
  37  10   7    1.02    1.16
  37  10   9    0.07    1.14
  37  10  11   -0.08    1.10
  37  10  13    0.34    1.03
  37  10  15   -0.18    0.85
  37  10  17    0.32    0.70
  37  10  19    0.33    0.40
  37  11   0    0.13    1.62
  37  11   2    1.90    1.68
  37  11   4   -0.43    1.03
  37  11   6    0.08    0.91
  37  11   8    0.11    1.07
  37  11  10   -0.77    0.90
  37  11  12   -0.46    0.78
  37  11  14    0.15    0.87
  37  11  16    0.55    0.71
  37  11  18   -0.25    0.56
  37  11  20   -1.60    1.02
  37  12   1    0.11    0.90
  37  12   3    0.71    1.09
  37  12   5    5.11    1.91
  37  12   7    1.23    1.13
  37  12   9    2.70    1.30
  37  12  11    0.17    1.11
  37  12  13   -0.41    1.03
  37  12  15    0.81    0.74
  37  12  17    0.34    0.65
  37  12  19    0.07    0.72
  37  13   0    0.41    0.78
  37  13   2    0.53    0.89
  37  13   4   -0.34    0.75
  37  13   6   -0.14    0.88
  37  13   8    0.37    0.81
  37  13  10   -0.98    0.90
  37  13  12    0.05    0.87
  37  13  14    1.92    1.59
  37  13  16   -1.35    0.70
  37  13  18    0.63    0.71
  37  14   1    0.21    0.72
  37  14   3   -0.26    0.76
  37  14   5    0.96    1.11
  37  14   7    0.55    0.83
  37  14   9   -1.04    0.68
  37  14  11    0.00    0.81
  37  14  13    0.30    0.79
  37  14  15   -0.36    0.84
  37  14  17    0.59    0.92
  37  15   0    3.30    1.41
  37  15   2    4.41    1.73
  37  15   4    1.78    1.02
  37  15   6    0.96    0.77
  37  15   8   -0.23    0.87
  37  15  10    0.27    0.87
  37  15  12    0.37    1.08
  37  15  14    0.65    0.92
  37  15  16    1.49    1.01
  37  16   1    0.04    0.62
  37  16   3   -0.39    0.64
  37  16   5   -0.44    0.51
  37  16   7   -1.13    0.59
  37  16   9    0.28    0.68
  37  16  11    0.05    0.75
  37  16  13   -1.24    0.70
  37  16  15   -1.51    0.85
  37  17   0   -0.64    0.47
  37  17   2    0.56    0.49
  37  17   4    0.49    0.50
  37  17   6   -0.24    0.60
  37  17   8    0.57    0.62
  37  17  10    0.53    0.62
  37  17  12   -0.01    0.77
  37  17  14    0.97    1.00
  37  18   1   -0.12    0.39
  37  18   3   -0.11    0.41
  37  18   5    0.90    0.57
  37  18   7    0.01    0.51
  37  18   9    0.92    1.00
  37  18  11    0.32    0.76
  37  18  13    0.46    0.68
  37  19   0   -0.70    0.50
  37  19   2    0.01    0.44
  37  19   4    0.68    0.45
  37  19   6    1.27    0.77
  37  19   8    0.39    0.41
  37  19  10   -0.08    0.45
  37  19  12   -0.71    0.72
  37  20   1    1.16    0.60
  37  20   3    0.88    0.79
  37  20   5    2.37    0.95
  37  20   7    6.66    1.58
  37  20   9    3.28    1.29
  37  20  11   -0.23    0.87
  37  21   0   -0.18    0.82
  37  21   2   -0.45    0.62
  37  21   4    0.53    0.72
  37  21   6    0.17    0.68
  37  21   8   -0.04    1.06
  37  22   1   -0.31    0.71
  37  22   3   -0.59    0.82
  37  22   5    2.61    2.28
  37  22   7    6.92    3.33
  37  23   0    0.76    0.34
  38   0   0   10.47    9.63
  38   1   1   -0.60    1.16
  38   1   3    1.89    1.10
  38   1   5    1.68    1.30
  38   1   7    0.04    1.13
  38   1   9    1.27    1.00
  38   1  11    1.10    0.94
  38   1  13    0.39    1.04
  38   1  15    0.77    0.72
  38   1  17    1.39    0.94
  38   1  19   -0.51    0.41
  38   1  21    0.32    0.97
  38   2   0    1.77    1.22
  38   2   2    4.91    2.53
  38   2   4   -1.96    1.00
  38   2   6    2.19    2.81
  38   2   8   -0.18    1.04
  38   2  10    3.63    2.12
  38   2  12   -0.09    0.89
  38   2  14    2.48    2.02
  38   2  16   -0.23    0.62
  38   2  18    5.51    1.49
  38   2  20    0.34    0.46
  38   3   1    1.07    1.00
  38   3   3   -1.75    1.43
  38   3   5    0.84    1.02
  38   3   7    0.11    1.04
  38   3   9    1.45    1.11
  38   3  11   -0.51    1.15
  38   3  13    0.17    0.95
  38   3  15   -1.43    0.88
  38   3  17   -0.85    0.68
  38   3  19    0.78    0.59
  38   3  21    0.18    1.22
  38   4   0   30.89    8.23
  38   4   2    0.75    1.34
  38   4   4   49.10   11.73
  38   4   6    0.09    1.15
  38   4   8    6.82    3.06
  38   4  10   -1.30    1.00
  38   4  12   -0.17    1.09
  38   4  14    0.25    1.13
  38   4  16    0.27    1.02
  38   4  18    0.30    0.71
  38   4  20   -0.59    0.43
  38   5   1   -0.01    1.20
  38   5   3    0.59    0.92
  38   5   5    1.41    1.00
  38   5   7    0.85    1.02
  38   5   9    5.22    1.94
  38   5  11    2.42    1.02
  38   5  13    0.17    1.23
  38   5  15   -0.33    0.87
  38   5  17   -0.12    0.83
  38   5  19    1.93    0.95
  38   6   0   -0.96    1.16
  38   6   2    0.01    1.51
  38   6   4    0.66    1.09
  38   6   6    0.98    1.13
  38   6   8    2.42    1.67
  38   6  10   -0.56    1.02
  38   6  12   -0.76    1.01
  38   6  14    1.49    1.03
  38   6  16    0.36    0.77
  38   6  18    0.53    0.53
  38   6  20    0.30    0.82
  38   7   1    4.05    3.17
  38   7   3   -0.56    0.92
  38   7   5    3.34    2.21
  38   7   7    1.67    2.51
  38   7   9    9.47    3.69
  38   7  11    5.48    1.99
  38   7  13    1.19    1.46
  38   7  15   -0.04    0.85
  38   7  17   -0.33    0.81
  38   7  19    2.92    1.21
  38   8   0    1.23    1.04
  38   8   2    0.84    0.91
  38   8   4   15.57    4.78
  38   8   6    1.86    1.61
  38   8   8    6.97    4.01
  38   8  10    1.61    1.99
  38   8  12   -1.01    1.08
  38   8  14    1.10    1.00
  38   8  16    1.23    0.77
  38   8  18   -0.75    0.70
  38   8  20   -4.90    1.75
  38   9   1    1.81    1.47
  38   9   3   -1.57    1.10
  38   9   5    1.53    1.71
  38   9   7    1.36    1.32
  38   9   9    5.25    2.98
  38   9  11    2.88    2.18
  38   9  13    0.07    0.89
  38   9  15   -0.14    0.81
  38   9  17   -0.83    0.74
  38   9  19   -3.72    1.74
  38  10   0   -0.96    1.11
  38  10   2    0.14    1.16
  38  10   4   -1.74    0.94
  38  10   6   -1.22    1.06
  38  10   8    1.49    1.33
  38  10  10    0.44    1.22
  38  10  12    0.70    1.41
  38  10  14   -0.83    1.00
  38  10  16    0.65    0.87
  38  10  18   -0.31    0.83
  38  11   1    0.66    1.07
  38  11   3   -0.40    1.11
  38  11   5    0.41    1.38
  38  11   7    6.02    2.82
  38  11   9    1.21    1.92
  38  11  11    1.62    1.16
  38  11  13   -0.04    1.35
  38  11  15    0.41    0.90
  38  11  17    0.37    1.90
  38  12   0   -2.17    1.09
  38  12   2   -0.57    0.85
  38  12   4    1.06    1.32
  38  12   6    0.71    1.20
  38  12   8    2.49    2.10
  38  12  10   -1.70    1.10
  38  12  12    0.04    0.79
  38  12  14   -0.60    1.04
  38  12  16    0.62    0.87
  38  13   1    1.21    1.03
  38  13   3    2.06    1.30
  38  13   5    6.85    1.68
  38  13   7    2.87    1.33
  38  13   9    0.02    1.15
  38  13  11    0.74    1.10
  38  13  13    0.44    0.90
  38  13  15    0.38    0.81
  38  14   0    3.55    1.60
  38  14   2    1.93    1.80
  38  14   4   -0.39    1.71
  38  14   6   -1.73    1.01
  38  14   8   -2.06    0.97
  38  14  10   -0.76    1.09
  38  14  12    0.81    0.97
  38  14  14   -1.40    1.09
  38  14  16   -1.30    0.41
  38  15   1   -0.51    0.66
  38  15   3    0.12    0.64
  38  15   5    0.84    0.95
  38  15   7   -0.71    0.81
  38  15   9    1.52    1.86
  38  15  11    0.85    0.83
  38  15  13    0.27    0.90
  38  15  15   -0.75    0.53
  38  16   0    0.08    0.75
  38  16   2    0.56    0.68
  38  16   4    1.17    0.77
  38  16   6    0.66    0.65
  38  16   8    0.82    0.87
  38  16  10    0.13    0.87
  38  16  12    0.04    0.92
  38  16  14    0.58    1.97
  38  17   1    0.41    0.56
  38  17   3   -0.24    0.68
  38  17   5   -0.91    0.72
  38  17   7    0.33    0.78
  38  17   9    0.19    0.69
  38  17  11    0.18    0.85
  38  18   0    7.09    2.41
  38  18   2    2.95    1.09
  38  18   4   -0.52    0.64
  38  18   6    0.74    1.15
  38  18   8    2.16    1.20
  38  18  10    1.39    0.97
  38  19   1   -0.14    0.44
  38  19   3   -0.01    0.52
  38  19   5    3.97    1.43
  38  19   7    1.17    1.01
  38  19   9    4.49    9.28
  38  20   0   -0.45    0.37
  38  20   2   -0.53    0.53
  38  20   4   -0.58    0.45
  38  20   6   -1.30    0.77
  38  21   1    0.72    0.66
  38  21   3   -1.27    0.95
  39   1   0    0.32    1.28
  39   1   2    1.08    1.08
  39   1   4   -1.30    1.14
  39   1   6    1.86    1.13
  39   1   8   -0.08    1.08
  39   1  10    0.88    1.26
  39   1  12   -2.31    1.16
  39   1  14    0.31    1.01
  39   1  16    0.08    0.89
  39   1  18    0.71    0.87
  39   2   1    0.07    1.21
  39   2   3   -0.30    1.33
  39   2   5    5.30    5.02
  39   2   7    0.88    1.10
  39   2   9   -1.00    1.00
  39   2  11   -0.40    0.89
  39   2  13    0.95    0.94
  39   2  15    1.29    1.08
  39   2  17    2.64    1.79
  39   2  19   -2.72    0.98
  39   3   0   -1.91    1.36
  39   3   2    1.23    1.22
  39   3   4    1.97    1.65
  39   3   6    0.76    1.70
  39   3   8    4.59    2.15
  39   3  10    0.91    1.10
  39   3  12    4.86    3.20
  39   3  14   -0.46    1.21
  39   3  16   -0.69    0.76
  39   3  18   -1.49    0.82
  39   4   1   -1.52    1.51
  39   4   3   -0.68    1.22
  39   4   5    0.68    1.04
  39   4   7   -1.08    1.01
  39   4   9   -0.36    1.34
  39   4  11   -0.83    1.13
  39   4  13    4.01    4.52
  39   4  15    0.06    0.95
  39   4  17    0.90    1.07
  39   4  19   -2.64    0.50
  39   5   0    3.17    1.85
  39   5   2   -0.81    1.08
  39   5   4    2.21    1.72
  39   5   6   -1.53    0.85
  39   5   8    0.25    1.11
  39   5  10   -1.30    1.07
  39   5  12    2.93    1.29
  39   5  14    1.54    1.14
  39   5  16   -1.19    0.78
  39   5  18   -0.49    1.08
  39   6   1    2.75    1.33
  39   6   3    0.57    1.17
  39   6   5    0.15    1.19
  39   6   7   -0.65    1.03
  39   6   9   -0.02    1.06
  39   6  11    2.40    1.41
  39   6  13    0.23    1.11
  39   6  15   -0.39    1.00
  39   6  17    0.43    1.01
  39   6  19    0.92    1.61
  39   7   0   -1.85    1.23
  39   7   2   -0.30    0.94
  39   7   4    1.29    1.02
  39   7   6    1.52    1.30
  39   7   8    2.10    1.97
  39   7  10    7.62    3.97
  39   7  12    1.60    1.09
  39   7  14    1.10    0.85
  39   7  16    0.68    0.89
  39   7  18   -2.89    2.45
  39   8   1    0.40    1.15
  39   8   3    4.72    2.51
  39   8   5    0.24    1.26
  39   8   7   -0.45    1.09
  39   8   9   -1.53    1.29
  39   8  11    0.78    1.09
  39   8  13    0.37    1.29
  39   8  15    0.26    1.14
  39   8  17   -1.26    1.39
  39   9   0    0.55    1.14
  39   9   2    0.14    1.04
  39   9   4   -0.18    0.96
  39   9   6   -0.75    1.10
  39   9   8   -0.90    1.24
  39   9  10   -0.24    1.03
  39   9  12    1.16    1.14
  39   9  14   -0.05    0.97
  39   9  16   -0.34    1.09
  39  10   1    1.55    1.48
  39  10   3    0.01    1.27
  39  10   5   -1.58    1.02
  39  10   7   -0.53    1.60
  39  10   9   -0.79    1.34
  39  10  11   -1.91    1.01
  39  10  13    0.59    1.23
  39  10  15   -0.47    1.21
  39  11   0   -0.02    0.87
  39  11   2    0.30    1.01
  39  11   4    0.70    1.06
  39  11   6   -0.91    1.23
  39  11   8   -0.58    1.47
  39  11  10   -0.46    1.20
  39  11  12   -1.96    1.39
  39  11  14    0.87    1.15
  39  12   1   -0.59    1.22
  39  12   3   -0.23    0.88
  39  12   5    0.39    1.36
  39  12   7    0.56    1.74
  39  12   9   -0.43    1.11
  39  12  11   -0.92    0.87
  39  12  13   -0.50    0.87
  39  12  15   -2.21    1.10
  39  13   0   -2.99    1.09
  39  13   2   -1.55    1.03
  39  13   4    0.69    1.21
  39  13   6    0.07    1.21
  39  13   8    0.08    1.01
  39  13  10    1.39    1.15
  39  13  12   -0.85    0.82
  39  13  14   -1.29    1.73
  39  14   1   -0.11    1.10
  39  14   3    0.72    1.28
  39  14   5   -0.33    0.97
  39  14   7   -2.06    1.02
  39  14   9    0.64    0.95
  39  14  11   -0.12    1.24
  39  14  13   -0.82    0.66
  39  15   0    1.96    1.24
  39  15   2    0.36    0.75
  39  15   4    1.07    1.03
  39  15   6   -0.50    1.13
  39  15   8    0.43    0.89
  39  15  10   -0.19    1.02
  39  15  12   -2.73    0.69
  39  16   1   -0.46    0.81
  39  16   3   -0.04    0.76
  39  16   5    0.15    1.07
  39  16   7    0.28    0.90
  39  16   9   -0.30    1.22
  39  16  11   -2.77    1.93
  39  17   0    3.85    1.75
  39  17   2    3.66    2.18
  39  17   4   -1.26    0.82
  39  17   6   -0.44    0.92
  39  17   8    0.94    1.09
  39  18   1   -0.77    0.69
  39  18   3    1.16    0.64
  39  18   5   -0.92    0.77
  39  18   7   -0.59    1.08
  39  19   0   -0.60    0.79
  39  19   2    0.02    0.83
  39  19   4    3.09    2.36
  40   0   0    0.97    3.44
  40   1   1   -2.77    1.32
  40   1   3    2.79    1.03
  40   1   5    1.17    1.29
  40   1   7   -2.47    1.01
  40   1   9    0.18    1.11
  40   1  11   -0.46    1.33
  40   1  13    0.57    1.03
  40   1  15   -0.55    1.07
  40   1  17   -3.50    1.72
  40   2   0    1.79    1.00
  40   2   2    4.88    3.51
  40   2   4    2.85    1.22
  40   2   6    1.23    2.31
  40   2   8   -0.92    1.48
  40   2  10   -0.32    1.77
  40   2  12    0.23    1.30
  40   2  14    1.57    0.89
  40   2  16    0.31    1.49
  40   3   1   -0.05    1.26
  40   3   3   -0.23    0.98
  40   3   5    0.06    1.10
  40   3   7   -1.15    1.58
  40   3   9    1.30    0.97
  40   3  11   -0.01    1.17
  40   3  13   -1.71    1.06
  40   3  15   -1.19    1.47
  40   3  17    0.39    0.39
  40   4   0    2.03    1.94
  40   4   2    0.47    1.39
  40   4   4    0.84    1.83
  40   4   6    1.20    1.01
  40   4   8    0.81    1.24
  40   4  10    1.33    1.39
  40   4  12   -0.19    1.29
  40   4  14   -0.36    1.13
  40   4  16    6.49    5.48
  40   5   1   -3.12    1.10
  40   5   3   -0.14    1.32
  40   5   5   -0.57    0.94
  40   5   7   -0.27    1.51
  40   5   9    3.40    1.28
  40   5  11   -0.30    1.23
  40   5  13   -0.46    1.19
  40   5  15   -1.38    1.14
  40   6   0   -0.89    1.19
  40   6   2    3.91    1.86
  40   6   4    0.65    1.29
  40   6   6    8.16    5.90
  40   6   8   -0.88    1.26
  40   6  10    1.93    1.43
  40   6  12    0.13    1.41
  40   6  14    0.72    1.40
  40   6  16    0.04    0.85
  40   7   1   -2.35    1.17
  40   7   3   -0.46    1.43
  40   7   5    1.02    1.41
  40   7   7    1.02    1.33
  40   7   9    3.50    1.79
  40   7  11    0.12    1.30
  40   7  13   -2.00    1.33
  40   7  15   -1.09    1.07
  40   8   0   -0.79    1.48
  40   8   2   -0.64    1.04
  40   8   4    0.15    1.10
  40   8   6   -1.11    1.09
  40   8   8    0.59    1.04
  40   8  10    1.43    2.06
  40   8  12    1.36    0.96
  40   8  14    0.34    1.40
  40   9   1   -0.92    1.14
  40   9   3    0.30    1.09
  40   9   5    0.60    1.30
  40   9   7   -0.57    1.45
  40   9   9    1.10    1.07
  40   9  11    0.59    1.01
  40   9  13   -0.44    1.08
  40  10   0    8.02    4.09
  40  10   2   -1.14    0.94
  40  10   4   -0.96    0.94
  40  10   6    3.49    2.43
  40  10   8    3.64    3.31
  40  10  10   -2.21    1.21
  40  10  12   -0.01    1.10
  40  10  14   -1.19    2.11
  40  11   1   -1.21    1.06
  40  11   3    1.06    1.14
  40  11   5   -0.98    1.02
  40  11   7   -0.75    1.17
  40  11   9   -1.71    1.41
  40  11  11    1.10    1.21
  40  11  13   -2.02    2.49
  40  12   0    4.09    1.96
  40  12   2   -0.11    1.02
  40  12   4    0.25    0.90
  40  12   6   -0.87    1.08
  40  12   8    0.78    1.38
  40  12  10   -1.99    1.16
  40  12  12    0.52    0.94
  40  13   1   -0.11    1.04
  40  13   3   -0.14    1.14
  40  13   5   -1.61    1.10
  40  13   7    0.17    1.02
  40  13   9    1.53    1.20
  40  14   0    1.79    1.36
  40  14   2   -1.39    1.16
  40  14   4    1.01    0.98
  40  14   6    0.65    0.87
  40  14   8   -0.47    1.10
  40  15   1    1.73    1.52
  40  15   3    0.04    1.04
  40  15   5    0.25    1.09
  40  15   7   -0.89    1.39
  40  16   0    8.20    4.05
  40  16   2    2.51    3.05
  40  16   4   -0.21    1.66
  40  16   6    2.02    2.53
  40  17   1    0.81    1.40
  40  17   3    1.20    1.71
  41   1   0    1.29    1.58
  41   1   2    0.66    1.39
  41   1   4    1.41    1.26
  41   1   6    0.24    1.47
  41   1   8    1.35    1.54
  41   1  10   -0.89    1.28
  41   1  12   -0.90    1.02
  41   1  14   -5.09    2.70
  41   2   1   -1.72    0.97
  41   2   3   -0.43    3.36
  41   2   5    0.72    1.45
  41   2   7    1.52    1.27
  41   2   9   -2.26    1.04
  41   2  11    0.45    1.14
  41   2  13   -0.53    1.28
  41   3   0    0.05    1.41
  41   3   2   -1.32    1.36
  41   3   4   -0.53    1.28
  41   3   6    0.69    1.13
  41   3   8   -2.22    1.49
  41   3  10    0.17    1.03
  41   3  12    1.21    1.46
  41   3  14    0.23    2.62
  41   4   1    0.79    1.36
  41   4   3   -1.27    1.58
  41   4   5   -0.72    1.10
  41   4   7    0.34    1.47
  41   4   9   -2.55    1.75
  41   4  11    0.89    1.45
  41   4  13    0.65    1.17
  41   5   0    0.20    1.68
  41   5   2   -0.47    1.06
  41   5   4   -0.12    1.16
  41   5   6   -0.50    1.30
  41   5   8    1.77    1.52
  41   5  10    2.12    1.26
  41   5  12   -1.99    1.30
  41   5  14   -9.53    0.72
  41   6   1   -0.04    1.23
  41   6   3   -1.68    1.08
  41   6   5   -0.59    0.94
  41   6   7    0.05    1.51
  41   6   9    0.12    0.97
  41   6  11   -1.48    1.03
  41   6  13   -3.30    3.21
  41   7   0   -1.67    1.24
  41   7   2   -0.91    1.24
  41   7   4    0.23    1.29
  41   7   6   -1.10    0.95
  41   7   8    1.21    1.09
  41   7  10    1.26    1.52
  41   7  12   -0.07    1.68
  41   8   1    0.32    1.43
  41   8   3    0.07    1.22
  41   8   5   -0.49    1.32
  41   8   7   -1.16    1.06
  41   8   9    1.71    0.95
  41   8  11   -0.13    1.23
  41   9   0   -1.45    1.17
  41   9   2    7.96    8.03
  41   9   4   -2.05    1.40
  41   9   6    1.51    1.52
  41   9   8    0.19    0.97
  41   9  10    1.68    1.45
  41  10   1    2.26    2.69
  41  10   3   -1.20    1.68
  41  10   5   -0.95    1.35
  41  10   7   -0.81    1.06
  41  10   9    0.76    0.97
  41  11   0    0.59    1.40
  41  11   2   -0.75    1.10
  41  11   4   -0.63    1.22
  41  11   6   -0.24    1.16
  41  11   8    0.96    2.00
  41  12   1    2.56    1.75
  41  12   3    0.09    1.23
  41  12   5    1.58    1.58
  41  12   7   -2.35    2.94
  41  13   0    1.02    1.00
  41  13   2   -0.96    1.24
  41  13   4    0.84    0.95
  41  13   6   -2.37    1.43
  41  14   1    0.68    0.92
  41  14   3   -1.02    2.95
  41  15   0    1.11    1.21
  42   0   0   11.00   11.67
  42   1   1    0.12    1.74
  42   1   3    0.71    1.78
  42   1   5    1.20    1.23
  42   1   7   -2.42    1.10
  42   1   9    0.58    1.22
  42   2   0   -0.40    1.30
  42   2   2   -1.09    2.42
  42   2   4   -1.26    1.43
  42   2   6   -0.49    1.22
  42   2   8   -2.18    1.78
  42   2  10   -1.43    1.19
  42   3   1   -0.78    1.26
  42   3   3   -0.07    1.08
  42   3   5    1.60    1.71
  42   3   7    0.11    1.14
  42   3   9    0.69    1.87
  42   3  11   -3.51    1.10
  42   4   0   -0.52    1.74
  42   4   2   -1.15    1.42
  42   4   4   -0.97    1.00
  42   4   6    1.35    1.51
  42   4   8   -1.09    1.52
  42   4  10    2.23    1.27
  42   5   1   -0.02    1.34
  42   5   3    2.28    1.33
  42   5   5   -0.89    1.68
  42   5   7    1.54    1.38
  42   5   9    1.34    1.65
  42   6   0   -2.49    0.87
  42   6   2    1.39    1.89
  42   6   4   -0.53    1.13
  42   6   6    1.75    0.98
  42   6   8    0.53    2.04
  42   7   1    1.51    1.80
  42   7   3    0.01    1.15
  42   7   5   -0.68    1.39
  42   7   7   -2.00    2.25
  42   8   0    0.25    1.96
  42   8   2   -2.37    1.60
  42   8   4    0.02    1.08
  42   8   6    0.96    1.09
  42   8   8    0.87    1.41
  42   9   1   -1.71    1.72
  42   9   3   -0.36    1.19
  42   9   5   -2.19    1.54
  42   9   7    2.32    0.91
  42  10   0   -2.68    1.47
  42  10   2   -1.70    1.19
  42  10   4   21.13   11.95
  42  11   1    3.36    1.41
  42  11   3    0.20    3.77
  42  12   0    3.36    0.85
  43   1   0    0.05    1.58
  43   1   2   -2.23    1.00
  43   1   4   -1.86    1.87
  43   1   6   -1.61    1.92
  43   2   1    0.94    1.83
  43   2   3   -0.68    1.36
  43   2   5    2.21    3.32
  43   2   7   -3.51    0.59
  43   3   0    5.28    2.11
  43   3   2    1.48    3.58
  43   3   4    1.23    2.25
  43   3   6    4.11    3.39
  43   4   1    5.87    1.59
  43   4   3   -5.29    2.53
  43   4   5   -3.46    2.76
  43   5   0   -1.49    1.64
  43   5   2    2.38    2.28
  43   5   4   -4.85    2.05
  43   6   1   -2.37    4.22
  43   6   3   -3.41    1.29
  43   7   0    5.21    2.79
   0   0   0    0.00    0.00

_computing_structure_solution     'SHELXT 2018/2 (Sheldrick, 2018)'
;
_shelx_hkl_checksum   76279

_shelx_fab_file
;
    0    1    1   1114.27      0.00
    0    0    2   1657.52      0.00
    1    1    2   -412.96      0.00
    0    2    2   -282.16      0.00
    2    2    2   1700.73      0.00
    0    1    3    -74.14      0.00
    1    2    3    -12.57      0.00
    0    3    3    241.59      0.00
    2    3    3      1.00      0.00
    0    0    4   -566.14      0.00
    1    1    4    446.11      0.00
    1    3    4     37.99      0.00
    0    2    4   -522.72      0.00
    2    2    4   -239.72      0.00
    3    3    4    -21.94      0.00
    0    4    4    235.93      0.00
    2    4    4    299.78      0.00
    4    4    4     -3.37      0.00
    0    1    5   -131.99      0.00
    1    2    5    242.91      0.00
    1    4    5     10.44      0.00
    2    3    5     98.68      0.00
    0    3    5     53.98      0.00
    3    4    5    142.82      0.00
    0    5    5    277.23      0.00
    2    5    5    -26.70      0.00
    4    5    5      4.75      0.00
    0    0    6    -68.24      0.00
    1    1    6    -90.06      0.00
    1    3    6   -106.71      0.00
    1    5    6    -28.96      0.00
    0    2    6    127.24      0.00
    2    2    6   -320.17      0.00
    2    4    6    -11.88      0.00
    3    3    6    144.61      0.00
    3    5    6     61.80      0.00
    0    4    6   -370.56      0.00
    4    4    6     86.13      0.00
    5    5    6     23.09      0.00
    0    6    6   -250.96      0.00
    2    6    6   -137.23      0.00
    4    6    6     47.01      0.00
    6    6    6    -74.82      0.00
    0    1    7    198.73      0.00
    1    2    7    -87.56      0.00
    1    4    7     67.79      0.00
    1    6    7    -41.29      0.00
    2    3    7    -39.57      0.00
    2    5    7    115.17      0.00
    0    3    7   -138.67      0.00
    3    4    7    -25.81      0.00
    3    6    7    -91.79      0.00
    4    5    7     70.65      0.00
    0    5    7    -55.94      0.00
    5    6    7     39.99      0.00
    0    7    7      0.09      0.00
    2    7    7     22.10      0.00
    4    7    7    -17.28      0.00
    6    7    7      2.79      0.00
    0    0    8   -164.31      0.00
    1    1    8    -96.76      0.00
    1    3    8     61.26      0.00
    1    5    8    118.60      0.00
    1    7    8      9.78      0.00
    0    2    8    137.69      0.00
    2    2    8    -44.40      0.00
    2    4    8    -17.41      0.00
    2    6    8     37.64      0.00
    3    3    8   -218.90      0.00
    3    5    8    -62.51      0.00
    3    7    8     13.35      0.00
    0    4    8     -6.91      0.00
    4    4    8    -71.67      0.00
    4    6    8    134.24      0.00
    5    5    8    -52.03      0.00
    5    7    8    -44.09      0.00
    0    6    8   -174.48      0.00
    6    6    8     46.91      0.00
    7    7    8     29.85      0.00
    0    8    8    157.96      0.00
    2    8    8    -45.84      0.00
    4    8    8    117.86      0.00
    6    8    8    -41.48      0.00
    8    8    8    -23.21      0.00
    0    1    9     83.97      0.00
    1    2    9    -70.49      0.00
    1    4    9    -98.72      0.00
    1    6    9     29.23      0.00
    1    8    9     -8.23      0.00
    2    3    9   -217.77      0.00
    2    5    9    -93.86      0.00
    2    7    9    -42.54      0.00
    0    3    9    157.01      0.00
    3    4    9    -38.11      0.00
    3    6    9     78.69      0.00
    3    8    9    -21.54      0.00
    4    5    9     34.68      0.00
    4    7    9     36.75      0.00
    0    5    9     81.21      0.00
    5    6    9      1.68      0.00
    5    8    9     18.33      0.00
    6    7    9     10.15      0.00
    0    7    9     50.07      0.00
    7    8    9     18.07      0.00
    0    9    9     51.98      0.00
    2    9    9     36.69      0.00
    4    9    9    -31.11      0.00
    6    9    9     37.36      0.00
    8    9    9     11.78      0.00
    0    0   10     31.71      0.00
    1    1   10    -58.22      0.00
    1    3   10    -68.32      0.00
    1    5   10    -24.69      0.00
    1    7   10     -6.35      0.00
    1    9   10     16.54      0.00
    0    2   10     28.55      0.00
    2    2   10    -19.64      0.00
    2    4   10    -56.24      0.00
    2    6   10     41.86      0.00
    2    8   10    -24.41      0.00
    3    3   10     46.06      0.00
    3    5   10     -7.42      0.00
    3    7   10     17.27      0.00
    3    9   10    -46.56      0.00
    0    4   10     98.28      0.00
    4    4   10    155.25      0.00
    4    6   10    -42.87      0.00
    4    8   10     22.70      0.00
    5    5   10      9.38      0.00
    5    7   10     36.54      0.00
    5    9   10    -12.23      0.00
    0    6   10    -37.20      0.00
    6    6   10    -90.65      0.00
    6    8   10     33.01      0.00
    7    7   10     -3.09      0.00
    7    9   10    -35.52      0.00
    0    8   10     14.82      0.00
    8    8   10    -46.25      0.00
    9    9   10     11.39      0.00
    0   10   10      0.64      0.00
    2   10   10     29.94      0.00
    4   10   10     -3.22      0.00
    6   10   10     63.49      0.00
    8   10   10     -8.92      0.00
   10   10   10     56.90      0.00
    0    1   11      0.58      0.00
    1    2   11     26.50      0.00
    1    4   11      2.48      0.00
    1    6   11      8.42      0.00
    1    8   11     25.53      0.00
    1   10   11     -8.78      0.00
    2    3   11     -5.46      0.00
    2    5   11     28.16      0.00
    2    7   11     24.93      0.00
    2    9   11    -25.17      0.00
    0    3   11     -7.06      0.00
    3    4   11      3.21      0.00
    3    6   11     38.14      0.00
    3    8   11    -11.09      0.00
    3   10   11     -6.93      0.00
    4    5   11    -53.48      0.00
    4    7   11     34.97      0.00
    4    9   11     33.92      0.00
    0    5   11    -30.84      0.00
    5    6   11     -6.11      0.00
    5    8   11     21.00      0.00
    5   10   11    -25.63      0.00
    6    7   11     22.38      0.00
    6    9   11    -23.12      0.00
    0    7   11     -6.02      0.00
    7    8   11      6.18      0.00
    7   10   11      8.27      0.00
    8    9   11    -26.41      0.00
    0    9   11     -4.55      0.00
    9   10   11      4.79      0.00
    0   11   11     57.36      0.00
    2   11   11     -9.29      0.00
    4   11   11    -22.17      0.00
    6   11   11    -12.28      0.00
    8   11   11     22.27      0.00
   10   11   11    -27.59      0.00
    0    0   12      9.42      0.00
    1    1   12     -9.89      0.00
    1    3   12     -2.34      0.00
    1    5   12     74.64      0.00
    1    7   12     38.17      0.00
    1    9   12     18.45      0.00
    1   11   12     13.27      0.00
    0    2   12    -30.36      0.00
    2    2   12     24.85      0.00
    2    4   12     29.55      0.00
    2    6   12    -13.20      0.00
    2    8   12     -2.52      0.00
    2   10   12     -7.63      0.00
    3    3   12    -12.43      0.00
    3    5   12    -28.73      0.00
    3    7   12     10.22      0.00
    3    9   12     15.05      0.00
    3   11   12      8.11      0.00
    0    4   12     54.18      0.00
    4    4   12    -32.90      0.00
    4    6   12     -0.60      0.00
    4    8   12     18.08      0.00
    4   10   12     93.18      0.00
    5    5   12    -17.54      0.00
    5    7   12     -3.01      0.00
    5    9   12     -4.01      0.00
    5   11   12      1.27      0.00
    0    6   12     -4.97      0.00
    6    6   12    -25.02      0.00
    6    8   12    -19.66      0.00
    6   10   12      6.36      0.00
    7    7   12     18.04      0.00
    7    9   12      2.21      0.00
    7   11   12    -13.90      0.00
    0    8   12     31.94      0.00
    8    8   12      2.71      0.00
    8   10   12     -6.88      0.00
    9    9   12    -17.05      0.00
    9   11   12    109.10      0.00
    0   10   12     -5.44      0.00
   10   10   12    -40.20      0.00
   11   11   12    -34.66      0.00
    0   12   12    -62.59      0.00
    2   12   12     -0.25      0.00
    4   12   12     -7.57      0.00
    6   12   12    -28.36      0.00
    8   12   12     24.81      0.00
   10   12   12    -20.42      0.00
   12   12   12    -16.23      0.00
    0    1   13    -45.90      0.00
    1    2   13     34.93      0.00
    1    4   13     20.25      0.00
    1    6   13      7.37      0.00
    1    8   13      4.96      0.00
    1   10   13      3.28      0.00
    1   12   13    -21.75      0.00
    2    3   13    -14.48      0.00
    2    5   13      3.81      0.00
    2    7   13      4.41      0.00
    2    9   13      3.65      0.00
    2   11   13     18.68      0.00
    0    3   13     62.96      0.00
    3    4   13     -5.09      0.00
    3    6   13     -6.87      0.00
    3    8   13    -16.71      0.00
    3   10   13     -2.79      0.00
    3   12   13      6.00      0.00
    4    5   13     25.04      0.00
    4    7   13      8.86      0.00
    4    9   13     -6.78      0.00
    4   11   13      9.02      0.00
    0    5   13     36.32      0.00
    5    6   13     -2.98      0.00
    5    8   13    -12.73      0.00
    5   10   13    -28.19      0.00
    5   12   13    -32.83      0.00
    6    7   13     14.92      0.00
    6    9   13     -1.03      0.00
    6   11   13     18.16      0.00
    0    7   13     -6.58      0.00
    7    8   13     17.65      0.00
    7   10   13    -14.05      0.00
    7   12   13    -99.13      0.00
    8    9   13     15.67      0.00
    8   11   13     20.59      0.00
    0    9   13     20.21      0.00
    9   10   13    -12.56      0.00
    9   12   13    -30.75      0.00
   10   11   13     58.73      0.00
    0   11   13    -57.06      0.00
   11   12   13    -26.99      0.00
    0   13   13     38.23      0.00
    2   13   13     37.00      0.00
    4   13   13      4.56      0.00
    6   13   13    -27.72      0.00
    8   13   13     12.57      0.00
   10   13   13     -6.93      0.00
   12   13   13     -1.23      0.00
    0    0   14   -101.97      0.00
    1    1   14     13.38      0.00
    1    3   14      0.78      0.00
    1    5   14    -11.89      0.00
    1    7   14     -8.02      0.00
    1    9   14    -16.20      0.00
    1   11   14     19.80      0.00
    1   13   14    118.38      0.00
    0    2   14    -15.06      0.00
    2    2   14    -72.10      0.00
    2    4   14     -2.25      0.00
    2    6   14    -39.58      0.00
    2    8   14    -13.30      0.00
    2   10   14    -18.96      0.00
    2   12   14      6.93      0.00
    3    3   14     19.51      0.00
    3    5   14      9.53      0.00
    3    7   14      2.14      0.00
    3    9   14    -10.19      0.00
    3   11   14     -9.11      0.00
    3   13   14     56.61      0.00
    0    4   14    -45.96      0.00
    4    4   14     -0.71      0.00
    4    6   14     48.14      0.00
    4    8   14     -3.78      0.00
    4   10   14      0.46      0.00
    4   12   14    -34.62      0.00
    5    5   14    -27.95      0.00
    5    7   14     -4.48      0.00
    5    9   14     -1.97      0.00
    5   11   14    -38.17      0.00
    5   13   14     12.27      0.00
    0    6   14     25.49      0.00
    6    6   14    -42.26      0.00
    6    8   14     59.44      0.00
    6   10   14     42.30      0.00
    6   12   14    -14.09      0.00
    7    7   14    -32.63      0.00
    7    9   14      3.29      0.00
    7   11   14   -116.64      0.00
    7   13   14     18.69      0.00
    0    8   14    -23.41      0.00
    8    8   14    -50.02      0.00
    8   10   14   -151.22      0.00
    8   12   14    -33.59      0.00
    9    9   14    -77.67      0.00
    9   11   14    -37.40      0.00
    9   13   14    -16.31      0.00
    0   10   14     30.27      0.00
   10   10   14    -64.54      0.00
   10   12   14     23.84      0.00
   11   11   14     18.74      0.00
   11   13   14     -0.42      0.00
    0   12   14      7.34      0.00
   12   12   14     12.18      0.00
   13   13   14     12.79      0.00
    0   14   14     38.86      0.00
    2   14   14     22.41      0.00
    4   14   14     58.13      0.00
    6   14   14    -21.40      0.00
    8   14   14     63.00      0.00
   10   14   14      6.56      0.00
   12   14   14    -12.76      0.00
   14   14   14    -23.72      0.00
    0    1   15     33.89      0.00
    1    2   15    -16.43      0.00
    1    4   15      9.06      0.00
    1    6   15    -11.97      0.00
    1    8   15      6.26      0.00
    1   10   15    -43.61      0.00
    1   12   15    -90.34      0.00
    1   14   15     -2.40      0.00
    2    3   15     -2.42      0.00
    2    5   15     18.90      0.00
    2    7   15     -3.08      0.00
    2    9   15    -10.48      0.00
    2   11   15      4.39      0.00
    2   13   15    -16.72      0.00
    0    3   15     33.15      0.00
    3    4   15     11.28      0.00
    3    6   15     17.36      0.00
    3    8   15     12.78      0.00
    3   10   15    -48.71      0.00
    3   12   15     12.27      0.00
    3   14   15      6.33      0.00
    4    5   15    -28.51      0.00
    4    7   15      4.39      0.00
    4    9   15     15.39      0.00
    4   11   15     33.54      0.00
    4   13   15     10.13      0.00
    0    5   15    -36.57      0.00
    5    6   15     16.75      0.00
    5    8   15      9.67      0.00
    5   10   15    -12.69      0.00
    5   12   15     53.91      0.00
    5   14   15     13.81      0.00
    6    7   15    -18.18      0.00
    6    9   15     57.16      0.00
    6   11   15     94.04      0.00
    6   13   15     -1.88      0.00
    0    7   15     16.70      0.00
    7    8   15    108.00      0.00
    7   10   15     51.55      0.00
    7   12   15    -13.16      0.00
    7   14   15    -16.98      0.00
    8    9   15     85.37      0.00
    8   11   15     21.34      0.00
    8   13   15     -1.59      0.00
    0    9   15     27.23      0.00
    9   10   15      5.31      0.00
    9   12   15     -7.89      0.00
    9   14   15      9.94      0.00
   10   11   15     11.02      0.00
   10   13   15     -1.24      0.00
    0   11   15    -48.43      0.00
   11   12   15    -11.58      0.00
   11   14   15     12.61      0.00
   12   13   15      0.07      0.00
    0   13   15    -28.99      0.00
   13   14   15      6.27      0.00
    0   15   15      0.19      0.00
    2   15   15    -14.03      0.00
    4   15   15    -21.58      0.00
    6   15   15    -17.02      0.00
    8   15   15     10.85      0.00
   10   15   15     10.38      0.00
   12   15   15      2.11      0.00
   14   15   15      3.16      0.00
    0    0   16     18.24      0.00
    1    1   16    -26.55      0.00
    1    3   16    -16.24      0.00
    1    5   16    -11.75      0.00
    1    7   16      8.65      0.00
    1    9   16    -28.99      0.00
    1   11   16      1.37      0.00
    1   13   16     12.85      0.00
    1   15   16     18.36      0.00
    0    2   16     40.27      0.00
    2    2   16      7.34      0.00
    2    4   16     30.49      0.00
    2    6   16    -24.33      0.00
    2    8   16      2.41      0.00
    2   10   16     36.86      0.00
    2   12   16     14.28      0.00
    2   14   16    -34.09      0.00
    3    3   16     23.79      0.00
    3    5   16     -1.00      0.00
    3    7   16      8.39      0.00
    3    9   16     13.05      0.00
    3   11   16     46.25      0.00
    3   13   16      0.17      0.00
    3   15   16     15.07      0.00
    0    4   16     -0.52      0.00
    4    4   16    -35.31      0.00
    4    6   16    -16.55      0.00
    4    8   16    -34.83      0.00
    4   10   16    -43.73      0.00
    4   12   16     -5.85      0.00
    4   14   16     -3.81      0.00
    5    5   16     25.33      0.00
    5    7   16     61.69      0.00
    5    9   16   -151.07      0.00
    5   11   16    -23.27      0.00
    5   13   16     -6.42      0.00
    5   15   16     -6.12      0.00
    0    6   16     27.93      0.00
    6    6   16     14.55      0.00
    6    8   16     38.50      0.00
    6   10   16    -18.06      0.00
    6   12   16      8.12      0.00
    6   14   16    -15.53      0.00
    7    7   16     90.17      0.00
    7    9   16    -17.49      0.00
    7   11   16     -4.27      0.00
    7   13   16      5.06      0.00
    7   15   16     14.56      0.00
    0    8   16    -31.23      0.00
    8    8   16    103.45      0.00
    8   10   16     13.71      0.00
    8   12   16      0.96      0.00
    8   14   16      7.24      0.00
    9    9   16     11.38      0.00
    9   11   16      6.55      0.00
    9   13   16     -2.29      0.00
    9   15   16      9.32      0.00
    0   10   16     18.81      0.00
   10   10   16     -3.20      0.00
   10   12   16      0.91      0.00
   10   14   16      1.13      0.00
   11   11   16     -2.18      0.00
   11   13   16     -1.45      0.00
   11   15   16      2.25      0.00
    0   12   16    -21.39      0.00
   12   12   16      3.77      0.00
   12   14   16     -9.77      0.00
   13   13   16     15.83      0.00
   13   15   16     17.64      0.00
    0   14   16    -57.68      0.00
   14   14   16    -10.16      0.00
   15   15   16    -21.87      0.00
    0   16   16    -37.61      0.00
    2   16   16     16.66      0.00
    4   16   16     14.25      0.00
    6   16   16      2.37      0.00
    8   16   16     -2.88      0.00
   10   16   16    -11.02      0.00
   12   16   16    -18.03      0.00
   14   16   16     11.26      0.00
   16   16   16    -12.71      0.00
    0    1   17    -34.47      0.00
    1    2   17     24.56      0.00
    1    4   17    -20.78      0.00
    1    6   17     -1.38      0.00
    1    8   17    -34.44      0.00
    1   10   17    -16.89      0.00
    1   12   17    -40.50      0.00
    1   14   17     -1.66      0.00
    1   16   17     -0.21      0.00
    2    3   17    -22.47      0.00
    2    5   17    -18.56      0.00
    2    7   17     12.96      0.00
    2    9   17     12.14      0.00
    2   11   17     11.37      0.00
    2   13   17     -8.63      0.00
    2   15   17    -28.47      0.00
    0    3   17      2.49      0.00
    3    4   17     15.59      0.00
    3    6   17     14.87      0.00
    3    8   17    154.98      0.00
    3   10   17    -22.37      0.00
    3   12   17     -3.63      0.00
    3   14   17     -0.68      0.00
    3   16   17    -13.65      0.00
    4    5   17    -11.14      0.00
    4    7   17     84.80      0.00
    4    9   17    -45.17      0.00
    4   11   17     -1.87      0.00
    4   13   17     17.69      0.00
    4   15   17     10.82      0.00
    0    5   17     40.80      0.00
    5    6   17    -36.57      0.00
    5    8   17     34.44      0.00
    5   10   17    -26.54      0.00
    5   12   17    -13.71      0.00
    5   14   17     12.73      0.00
    5   16   17     -5.99      0.00
    6    7   17    -34.78      0.00
    6    9   17    -34.44      0.00
    6   11   17     -2.62      0.00
    6   13   17    -10.53      0.00
    6   15   17     12.58      0.00
    0    7   17    -23.65      0.00
    7    8   17    -20.59      0.00
    7   10   17     17.45      0.00
    7   12   17      4.11      0.00
    7   14   17    -22.36      0.00
    7   16   17     -3.09      0.00
    8    9   17    -13.12      0.00
    8   11   17     -0.78      0.00
    8   13   17     -3.76      0.00
    8   15   17     -1.08      0.00
    0    9   17     20.97      0.00
    9   10   17      1.68      0.00
    9   12   17     -4.27      0.00
    9   14   17     -6.68      0.00
    9   16   17     -1.51      0.00
   10   11   17     -9.25      0.00
   10   13   17      1.81      0.00
   10   15   17      3.22      0.00
    0   11   17    -18.47      0.00
   11   12   17     -5.27      0.00
   11   14   17     28.59      0.00
   11   16   17      0.87      0.00
   12   13   17     -0.10      0.00
   12   15   17     -2.51      0.00
    0   13   17     20.02      0.00
   13   14   17      1.92      0.00
   13   16   17     10.32      0.00
   14   15   17      4.54      0.00
    0   15   17     12.46      0.00
   15   16   17      1.79      0.00
    0   17   17     12.52      0.00
    2   17   17     -0.10      0.00
    4   17   17      8.60      0.00
    6   17   17    -17.77      0.00
    8   17   17     19.44      0.00
   10   17   17      0.07      0.00
   12   17   17     23.81      0.00
   14   17   17    -10.76      0.00
   16   17   17      5.60      0.00
    0    0   18     50.59      0.00
    1    1   18      0.74      0.00
    1    3   18    -41.45      0.00
    1    5   18     16.75      0.00
    1    7   18    -59.60      0.00
    1    9   18    -10.40      0.00
    1   11   18     21.32      0.00
    1   13   18    -12.03      0.00
    1   15   18     -2.60      0.00
    1   17   18      8.10      0.00
    0    2   18    -30.25      0.00
    2    2   18     -3.63      0.00
    2    4   18     11.88      0.00
    2    6   18    -83.16      0.00
    2    8   18    -42.59      0.00
    2   10   18    -13.41      0.00
    2   12   18     -1.59      0.00
    2   14   18     12.56      0.00
    2   16   18     -3.06      0.00
    3    3   18     82.17      0.00
    3    5   18     90.89      0.00
    3    7   18    -20.59      0.00
    3    9   18      9.16      0.00
    3   11   18    -11.43      0.00
    3   13   18    -19.75      0.00
    3   15   18      7.43      0.00
    3   17   18      6.94      0.00
    0    4   18     32.71      0.00
    4    4   18    117.77      0.00
    4    6   18      1.98      0.00
    4    8   18     10.83      0.00
    4   10   18     -0.39      0.00
    4   12   18     -6.98      0.00
    4   14   18     -3.27      0.00
    4   16   18     18.01      0.00
    5    5   18    -52.19      0.00
    5    7   18    -24.70      0.00
    5    9   18     -3.01      0.00
    5   11   18     10.23      0.00
    5   13   18     22.81      0.00
    5   15   18     18.79      0.00
    5   17   18      1.50      0.00
    0    6   18     63.84      0.00
    6    6   18     29.07      0.00
    6    8   18      9.83      0.00
    6   10   18    -12.19      0.00
    6   12   18      2.69      0.00
    6   14   18    -11.72      0.00
    6   16   18    -13.09      0.00
    7    7   18     25.44      0.00
    7    9   18      3.07      0.00
    7   11   18     -0.88      0.00
    7   13   18      2.56      0.00
    7   15   18      8.90      0.00
    7   17   18      4.59      0.00
    0    8   18     51.31      0.00
    8    8   18      4.92      0.00
    8   10   18     -2.53      0.00
    8   12   18      3.72      0.00
    8   14   18      3.41      0.00
    8   16   18     11.36      0.00
    9    9   18      7.14      0.00
    9   11   18     14.69      0.00
    9   13   18      1.97      0.00
    9   15   18    -13.07      0.00
    9   17   18      0.62      0.00
    0   10   18     23.05      0.00
   10   10   18     27.06      0.00
   10   12   18     -0.08      0.00
   10   14   18     15.29      0.00
   10   16   18      7.42      0.00
   11   11   18     12.80      0.00
   11   13   18    -12.52      0.00
   11   15   18      7.78      0.00
   11   17   18      2.75      0.00
    0   12   18     34.77      0.00
   12   12   18    -14.44      0.00
   12   14   18      2.69      0.00
   12   16   18     26.00      0.00
   13   13   18      3.83      0.00
   13   15   18      0.18      0.00
   13   17   18      3.14      0.00
    0   14   18     19.07      0.00
   14   14   18      4.65      0.00
   14   16   18      9.35      0.00
   15   15   18     -1.42      0.00
   15   17   18     -4.61      0.00
    0   16   18    -14.06      0.00
   16   16   18    -14.89      0.00
   17   17   18     -7.03      0.00
    0   18   18      8.49      0.00
    2   18   18    -15.21      0.00
    4   18   18     27.19      0.00
    6   18   18     -3.63      0.00
    8   18   18     19.52      0.00
   10   18   18    -10.63      0.00
   12   18   18     10.85      0.00
   14   18   18     -5.90      0.00
   16   18   18     -5.08      0.00
   18   18   18     -8.64      0.00
    0    1   19    140.06      0.00
    1    2   19   -125.12      0.00
    1    4   19    -44.94      0.00
    1    6   19     24.31      0.00
    1    8   19    -31.97      0.00
    1   10   19     11.78      0.00
    1   12   19     -0.62      0.00
    1   14   19     -0.97      0.00
    1   16   19    -11.62      0.00
    1   18   19    -11.06      0.00
    2    3   19      0.62      0.00
    2    5   19    -22.68      0.00
    2    7   19     -1.07      0.00
    2    9   19    -17.13      0.00
    2   11   19      0.73      0.00
    2   13   19      5.88      0.00
    2   15   19      4.67      0.00
    2   17   19      6.15      0.00
    0    3   19    -17.89      0.00
    3    4   19     17.74      0.00
    3    6   19     -8.68      0.00
    3    8   19      8.38      0.00
    3   10   19      9.64      0.00
    3   12   19     12.03      0.00
    3   14   19     11.05      0.00
    3   16   19      2.71      0.00
    3   18   19     17.85      0.00
    4    5   19      6.14      0.00
    4    7   19     10.21      0.00
    4    9   19      5.44      0.00
    4   11   19     -2.00      0.00
    4   13   19     -3.30      0.00
    4   15   19     -1.41      0.00
    4   17   19     11.23      0.00
    0    5   19    -55.77      0.00
    5    6   19      1.76      0.00
    5    8   19     -8.49      0.00
    5   10   19     29.56      0.00
    5   12   19    -13.05      0.00
    5   14   19      4.02      0.00
    5   16   19     24.90      0.00
    5   18   19     13.69      0.00
    6    7   19     -3.75      0.00
    6    9   19    -14.45      0.00
    6   11   19     -5.23      0.00
    6   13   19     10.41      0.00
    6   15   19     -7.36      0.00
    6   17   19    -11.53      0.00
    0    7   19     15.35      0.00
    7    8   19      9.55      0.00
    7   10   19     -3.84      0.00
    7   12   19    -11.03      0.00
    7   14   19     18.45      0.00
    7   16   19    -10.05      0.00
    7   18   19    -14.54      0.00
    8    9   19     11.44      0.00
    8   11   19     15.51      0.00
    8   13   19    -11.47      0.00
    8   15   19      3.17      0.00
    8   17   19     11.43      0.00
    0    9   19     31.34      0.00
    9   10   19    -11.60      0.00
    9   12   19     -8.33      0.00
    9   14   19      0.55      0.00
    9   16   19     -4.70      0.00
    9   18   19     -0.09      0.00
   10   11   19     20.19      0.00
   10   13   19    -11.40      0.00
   10   15   19      0.98      0.00
   10   17   19     -8.08      0.00
    0   11   19     -8.07      0.00
   11   12   19     -7.32      0.00
   11   14   19    -13.30      0.00
   11   16   19      3.01      0.00
   11   18   19      7.52      0.00
   12   13   19     13.57      0.00
   12   15   19     -6.35      0.00
   12   17   19      0.21      0.00
    0   13   19    -12.30      0.00
   13   14   19      0.87      0.00
   13   16   19    -11.21      0.00
   13   18   19     -1.52      0.00
   14   15   19     -3.35      0.00
   14   17   19      3.40      0.00
    0   15   19     17.86      0.00
   15   16   19      4.61      0.00
   15   18   19     -6.88      0.00
   16   17   19     11.39      0.00
    0   17   19     -5.73      0.00
   17   18   19      3.08      0.00
    0   19   19     15.24      0.00
    2   19   19    -11.40      0.00
    4   19   19     16.21      0.00
    6   19   19     -1.07      0.00
    8   19   19      2.44      0.00
   10   19   19     -6.82      0.00
   12   19   19      7.43      0.00
   14   19   19      4.13      0.00
   16   19   19     -1.53      0.00
   18   19   19      8.27      0.00
    0    0   20     97.86      0.00
    1    1   20    -12.74      0.00
    1    3   20      0.74      0.00
    1    5   20    -11.50      0.00
    1    7   20      1.53      0.00
    1    9   20    -10.49      0.00
    1   11   20      7.09      0.00
    1   13   20     -2.56      0.00
    1   15   20     16.21      0.00
    1   17   20      5.37      0.00
    1   19   20     -3.74      0.00
    0    2   20    -33.69      0.00
    2    2   20    -22.65      0.00
    2    4   20    -15.71      0.00
    2    6   20    -11.05      0.00
    2    8   20      5.48      0.00
    2   10   20     -3.33      0.00
    2   12   20    -29.27      0.00
    2   14   20     -2.32      0.00
    2   16   20    -17.42      0.00
    2   18   20     -7.04      0.00
    3    3   20      3.87      0.00
    3    5   20     18.43      0.00
    3    7   20     12.79      0.00
    3    9   20     -0.57      0.00
    3   11   20     12.73      0.00
    3   13   20      2.12      0.00
    3   15   20    -18.38      0.00
    3   17   20    -21.65      0.00
    3   19   20     -7.90      0.00
    0    4   20     43.14      0.00
    4    4   20    -26.40      0.00
    4    6   20     -9.22      0.00
    4    8   20     -1.78      0.00
    4   10   20     -6.10      0.00
    4   12   20      5.70      0.00
    4   14   20     14.90      0.00
    4   16   20     -2.28      0.00
    4   18   20      5.87      0.00
    5    5   20     15.96      0.00
    5    7   20     18.50      0.00
    5    9   20     -4.81      0.00
    5   11   20     -8.64      0.00
    5   13   20      1.96      0.00
    5   15   20    -15.36      0.00
    5   17   20      0.59      0.00
    5   19   20     -7.14      0.00
    0    6   20     -2.27      0.00
    6    6   20     21.29      0.00
    6    8   20     -8.26      0.00
    6   10   20     -1.55      0.00
    6   12   20      0.62      0.00
    6   14   20    -13.29      0.00
    6   16   20    -10.62      0.00
    6   18   20     -0.01      0.00
    7    7   20     -3.20      0.00
    7    9   20      1.93      0.00
    7   11   20      9.99      0.00
    7   13   20      2.36      0.00
    7   15   20     -8.09      0.00
    7   17   20     -6.84      0.00
    7   19   20     -8.23      0.00
    0    8   20    -20.36      0.00
    8    8   20      4.22      0.00
    8   10   20     -2.11      0.00
    8   12   20     13.33      0.00
    8   14   20      9.75      0.00
    8   16   20     -5.71      0.00
    8   18   20     -2.08      0.00
    9    9   20     10.07      0.00
    9   11   20     -2.16      0.00
    9   13   20      6.02      0.00
    9   15   20     -1.05      0.00
    9   17   20      2.80      0.00
    9   19   20     -1.38      0.00
    0   10   20    -17.73      0.00
   10   10   20     -3.83      0.00
   10   12   20      1.96      0.00
   10   14   20      3.32      0.00
   10   16   20     -8.83      0.00
   10   18   20     14.31      0.00
   11   11   20     -0.18      0.00
   11   13   20      3.41      0.00
   11   15   20      8.21      0.00
   11   17   20     -8.14      0.00
   11   19   20     -6.82      0.00
    0   12   20     38.60      0.00
   12   12   20     -6.96      0.00
   12   14   20      2.41      0.00
   12   16   20      7.68      0.00
   12   18   20      0.04      0.00
   13   13   20      0.12      0.00
   13   15   20     -2.66      0.00
   13   17   20     -2.71      0.00
   13   19   20     -4.16      0.00
    0   14   20      6.78      0.00
   14   14   20      1.70      0.00
   14   16   20    -12.94      0.00
   14   18   20      0.70      0.00
   15   15   20     17.35      0.00
   15   17   20     -6.44      0.00
   15   19   20     -6.72      0.00
    0   16   20      7.34      0.00
   16   16   20    -19.12      0.00
   16   18   20      9.16      0.00
   17   17   20     -4.76      0.00
   17   19   20      0.56      0.00
    0   18   20      8.82      0.00
   18   18   20      5.80      0.00
   19   19   20     10.75      0.00
    0   20   20     -6.70      0.00
    2   20   20    -22.40      0.00
    4   20   20      9.71      0.00
    6   20   20     -0.42      0.00
    8   20   20     12.81      0.00
   10   20   20      9.51      0.00
   12   20   20      5.27      0.00
   14   20   20     17.13      0.00
   16   20   20     11.82      0.00
   18   20   20     -3.30      0.00
   20   20   20     -9.87      0.00
    0    1   21      0.39      0.00
    1    2   21     -2.14      0.00
    1    4   21     -1.09      0.00
    1    6   21      5.50      0.00
    1    8   21      2.94      0.00
    1   10   21     -3.23      0.00
    1   12   21      7.41      0.00
    1   14   21    -12.12      0.00
    1   16   21     -5.58      0.00
    1   18   21     -9.01      0.00
    1   20   21      0.50      0.00
    2    3   21      7.76      0.00
    2    5   21    -13.95      0.00
    2    7   21     -7.18      0.00
    2    9   21     -5.62      0.00
    2   11   21     -3.98      0.00
    2   13   21     -1.00      0.00
    2   15   21    -23.19      0.00
    2   17   21     -3.10      0.00
    2   19   21     -1.25      0.00
    0    3   21    -64.63      0.00
    3    4   21      1.35      0.00
    3    6   21    -13.94      0.00
    3    8   21      7.72      0.00
    3   10   21     -7.84      0.00
    3   12   21     -9.19      0.00
    3   14   21      5.41      0.00
    3   16   21     10.40      0.00
    3   18   21     14.37      0.00
    3   20   21    -10.90      0.00
    4    5   21     -5.43      0.00
    4    7   21     15.64      0.00
    4    9   21      4.32      0.00
    4   11   21      9.80      0.00
    4   13   21     15.96      0.00
    4   15   21     16.75      0.00
    4   17   21     -6.37      0.00
    4   19   21      7.95      0.00
    0    5   21     31.37      0.00
    5    6   21    -19.20      0.00
    5    8   21     12.40      0.00
    5   10   21    -17.10      0.00
    5   12   21      7.30      0.00
    5   14   21     10.90      0.00
    5   16   21      1.67      0.00
    5   18   21     -4.17      0.00
    5   20   21    -14.26      0.00
    6    7   21      1.55      0.00
    6    9   21      6.14      0.00
    6   11   21      6.55      0.00
    6   13   21     -7.78      0.00
    6   15   21     -1.26      0.00
    6   17   21     -1.36      0.00
    6   19   21     -7.43      0.00
    0    7   21     -7.71      0.00
    7    8   21      7.28      0.00
    7   10   21     -0.17      0.00
    7   12   21    -17.59      0.00
    7   14   21     -5.21      0.00
    7   16   21     18.63      0.00
    7   18   21     -6.23      0.00
    7   20   21     -7.97      0.00
    8    9   21     -2.09      0.00
    8   11   21     -0.66      0.00
    8   13   21      0.64      0.00
    8   15   21     15.00      0.00
    8   17   21     -6.21      0.00
    8   19   21      0.40      0.00
    0    9   21     -0.48      0.00
    9   10   21      6.09      0.00
    9   12   21     -3.20      0.00
    9   14   21      4.40      0.00
    9   16   21      3.95      0.00
    9   18   21      3.31      0.00
    9   20   21     -0.06      0.00
   10   11   21     -0.07      0.00
   10   13   21     -2.10      0.00
   10   15   21     -0.57      0.00
   10   17   21      3.07      0.00
   10   19   21      6.80      0.00
    0   11   21     -2.62      0.00
   11   12   21      2.07      0.00
   11   14   21      8.58      0.00
   11   16   21     -1.64      0.00
   11   18   21      5.72      0.00
   11   20   21     -4.28      0.00
   12   13   21     -6.81      0.00
   12   15   21     15.32      0.00
   12   17   21     -1.37      0.00
   12   19   21      5.68      0.00
    0   13   21     15.44      0.00
   13   14   21      5.89      0.00
   13   16   21     -1.13      0.00
   13   18   21      5.68      0.00
   13   20   21     -3.77      0.00
   14   15   21     -6.49      0.00
   14   17   21      6.05      0.00
   14   19   21      1.22      0.00
    0   15   21     -1.74      0.00
   15   16   21      5.87      0.00
   15   18   21     -0.61      0.00
   15   20   21     -1.73      0.00
   16   17   21     -3.19      0.00
   16   19   21      0.48      0.00
    0   17   21     -4.76      0.00
   17   18   21      6.61      0.00
   17   20   21     -2.23      0.00
   18   19   21      1.13      0.00
    0   19   21    -16.54      0.00
   19   20   21     -4.23      0.00
    0   21   21    -17.12      0.00
    2   21   21     -4.83      0.00
    4   21   21     13.59      0.00
    6   21   21    -15.96      0.00
    8   21   21      8.06      0.00
   10   21   21      4.06      0.00
   12   21   21      1.35      0.00
   14   21   21    -10.27      0.00
   16   21   21      5.32      0.00
   18   21   21      5.15      0.00
   20   21   21      4.78      0.00
    0    0   22    -50.78      0.00
    1    1   22     10.67      0.00
    1    3   22      6.13      0.00
    1    5   22    -12.38      0.00
    1    7   22      3.97      0.00
    1    9   22      8.16      0.00
    1   11   22      9.35      0.00
    1   13   22      1.37      0.00
    1   15   22     -2.60      0.00
    1   17   22     12.74      0.00
    1   19   22     -0.95      0.00
    1   21   22      8.79      0.00
    0    2   22    -25.01      0.00
    2    2   22     10.49      0.00
    2    4   22      9.15      0.00
    2    6   22     12.68      0.00
    2    8   22    -18.63      0.00
    2   10   22      5.28      0.00
    2   12   22     -8.07      0.00
    2   14   22      6.79      0.00
    2   16   22    -14.80      0.00
    2   18   22      9.77      0.00
    2   20   22     -7.11      0.00
    3    3   22      0.03      0.00
    3    5   22     -6.19      0.00
    3    7   22     -2.43      0.00
    3    9   22     19.56      0.00
    3   11   22      6.52      0.00
    3   13   22     -2.92      0.00
    3   15   22     22.73      0.00
    3   17   22      0.77      0.00
    3   19   22     -5.98      0.00
    3   21   22     -5.24      0.00
    0    4   22      2.71      0.00
    4    4   22    -16.86      0.00
    4    6   22     27.55      0.00
    4    8   22    -12.05      0.00
    4   10   22    -14.09      0.00
    4   12   22     -2.26      0.00
    4   14   22      0.56      0.00
    4   16   22     -5.73      0.00
    4   18   22    -10.00      0.00
    4   20   22      1.19      0.00
    5    5   22    -14.92      0.00
    5    7   22      4.29      0.00
    5    9   22     -9.74      0.00
    5   11   22     -0.60      0.00
    5   13   22     -1.97      0.00
    5   15   22     13.63      0.00
    5   17   22      4.35      0.00
    5   19   22     -3.14      0.00
    5   21   22      4.94      0.00
    0    6   22     -5.63      0.00
    6    6   22    -14.16      0.00
    6    8   22     -5.58      0.00
    6   10   22      1.27      0.00
    6   12   22     12.40      0.00
    6   14   22     -1.64      0.00
    6   16   22     -7.42      0.00
    6   18   22     -2.35      0.00
    6   20   22      6.57      0.00
    7    7   22      5.06      0.00
    7    9   22      1.96      0.00
    7   11   22     -2.87      0.00
    7   13   22    -16.45      0.00
    7   15   22     13.25      0.00
    7   17   22      1.14      0.00
    7   19   22     -8.38      0.00
    7   21   22     -3.12      0.00
    0    8   22     16.69      0.00
    8    8   22     12.27      0.00
    8   10   22    -12.19      0.00
    8   12   22     -1.08      0.00
    8   14   22      1.23      0.00
    8   16   22     -6.61      0.00
    8   18   22      3.24      0.00
    8   20   22     32.77      0.00
    9    9   22      4.68      0.00
    9   11   22      5.38      0.00
    9   13   22     -8.55      0.00
    9   15   22      9.20      0.00
    9   17   22     -4.51      0.00
    9   19   22     -2.92      0.00
    9   21   22     -3.06      0.00
    0   10   22    -12.53      0.00
   10   10   22    -11.19      0.00
   10   12   22      1.71      0.00
   10   14   22      0.74      0.00
   10   16   22    -12.58      0.00
   10   18   22     -1.55      0.00
   10   20   22     -4.69      0.00
   11   11   22      1.10      0.00
   11   13   22      2.61      0.00
   11   15   22      2.86      0.00
   11   17   22      3.90      0.00
   11   19   22      0.26      0.00
   11   21   22     -4.15      0.00
    0   12   22      3.66      0.00
   12   12   22     -3.95      0.00
   12   14   22      3.50      0.00
   12   16   22      0.00      0.00
   12   18   22     -2.38      0.00
   12   20   22      5.79      0.00
   13   13   22    -14.34      0.00
   13   15   22      4.58      0.00
   13   17   22     -4.41      0.00
   13   19   22      0.80      0.00
   13   21   22     -6.24      0.00
    0   14   22      8.15      0.00
   14   14   22     -0.40      0.00
   14   16   22      5.08      0.00
   14   18   22     -6.20      0.00
   14   20   22     -8.14      0.00
   15   15   22      1.01      0.00
   15   17   22     -0.29      0.00
   15   19   22     -1.97      0.00
   15   21   22      1.06      0.00
    0   16   22      8.06      0.00
   16   16   22     -7.84      0.00
   16   18   22    -14.99      0.00
   16   20   22      2.39      0.00
   17   17   22      8.24      0.00
   17   19   22     -3.25      0.00
   17   21   22      8.99      0.00
    0   18   22      8.51      0.00
   18   18   22    -12.34      0.00
   18   20   22     -6.50      0.00
   19   19   22     -1.19      0.00
   19   21   22     -1.76      0.00
    0   20   22     -3.99      0.00
   20   20   22     -8.05      0.00
   21   21   22      6.64      0.00
    0   22   22     -4.05      0.00
    2   22   22     10.90      0.00
    4   22   22      4.98      0.00
    6   22   22      0.56      0.00
    8   22   22     -0.86      0.00
   10   22   22     -8.03      0.00
   12   22   22     27.40      0.00
   14   22   22     12.32      0.00
   16   22   22      6.41      0.00
   18   22   22      3.57      0.00
   20   22   22     -6.57      0.00
   22   22   22     25.82      0.00
    0    1   23      4.67      0.00
    1    2   23     -1.87      0.00
    1    4   23      8.42      0.00
    1    6   23    -10.77      0.00
    1    8   23      5.10      0.00
    1   10   23     -3.31      0.00
    1   12   23      8.25      0.00
    1   14   23      5.00      0.00
    1   16   23      3.70      0.00
    1   18   23     -0.61      0.00
    1   20   23    -14.13      0.00
    1   22   23      0.45      0.00
    2    3   23     -6.89      0.00
    2    5   23     -6.11      0.00
    2    7   23      2.58      0.00
    2    9   23    -12.58      0.00
    2   11   23      3.98      0.00
    2   13   23      1.94      0.00
    2   15   23     -7.19      0.00
    2   17   23     -8.67      0.00
    2   19   23      1.58      0.00
    2   21   23    -18.24      0.00
    0    3   23      1.43      0.00
    3    4   23    -10.83      0.00
    3    6   23     -0.20      0.00
    3    8   23     -8.21      0.00
    3   10   23     15.05      0.00
    3   12   23    -14.74      0.00
    3   14   23     -9.81      0.00
    3   16   23     -1.18      0.00
    3   18   23     -7.13      0.00
    3   20   23      0.30      0.00
    3   22   23      7.55      0.00
    4    5   23      7.85      0.00
    4    7   23      0.39      0.00
    4    9   23     -3.30      0.00
    4   11   23      7.96      0.00
    4   13   23      9.64      0.00
    4   15   23     11.03      0.00
    4   17   23     16.95      0.00
    4   19   23     -3.63      0.00
    4   21   23      4.57      0.00
    0    5   23     -9.51      0.00
    5    6   23      3.96      0.00
    5    8   23      5.59      0.00
    5   10   23     -3.52      0.00
    5   12   23     -3.28      0.00
    5   14   23      0.04      0.00
    5   16   23     -5.07      0.00
    5   18   23      3.08      0.00
    5   20   23     -6.01      0.00
    5   22   23     -7.57      0.00
    6    7   23    -13.23      0.00
    6    9   23      2.78      0.00
    6   11   23      2.94      0.00
    6   13   23     -6.85      0.00
    6   15   23      2.36      0.00
    6   17   23     -8.50      0.00
    6   19   23     -1.58      0.00
    6   21   23     -1.72      0.00
    0    7   23     -2.11      0.00
    7    8   23     10.16      0.00
    7   10   23      4.78      0.00
    7   12   23      6.99      0.00
    7   14   23     -4.04      0.00
    7   16   23      1.39      0.00
    7   18   23      0.86      0.00
    7   20   23      2.02      0.00
    7   22   23     15.26      0.00
    8    9   23     11.26      0.00
    8   11   23     -5.25      0.00
    8   13   23     -2.08      0.00
    8   15   23      0.35      0.00
    8   17   23    -12.32      0.00
    8   19   23      7.39      0.00
    8   21   23     10.45      0.00
    0    9   23     10.74      0.00
    9   10   23      3.44      0.00
    9   12   23     -2.40      0.00
    9   14   23     -9.88      0.00
    9   16   23      0.46      0.00
    9   18   23      0.82      0.00
    9   20   23     -2.94      0.00
    9   22   23    -13.40      0.00
   10   11   23     -3.24      0.00
   10   13   23     -5.17      0.00
   10   15   23     -3.50      0.00
   10   17   23     -1.73      0.00
   10   19   23    -12.38      0.00
   10   21   23     -7.29      0.00
    0   11   23      0.56      0.00
   11   12   23     11.71      0.00
   11   14   23     -3.27      0.00
   11   16   23     -0.43      0.00
   11   18   23     -1.79      0.00
   11   20   23    -11.83      0.00
   11   22   23     -1.50      0.00
   12   13   23     -7.04      0.00
   12   15   23     -7.55      0.00
   12   17   23      8.72      0.00
   12   19   23      7.51      0.00
   12   21   23     -3.88      0.00
    0   13   23     -4.24      0.00
   13   14   23     -7.73      0.00
   13   16   23     10.16      0.00
   13   18   23     -6.76      0.00
   13   20   23    -11.56      0.00
   13   22   23      3.65      0.00
   14   15   23    -12.99      0.00
   14   17   23     12.71      0.00
   14   19   23      2.48      0.00
   14   21   23    -14.81      0.00
    0   15   23      5.76      0.00
   15   16   23     -7.18      0.00
   15   18   23     -1.96      0.00
   15   20   23     11.44      0.00
   15   22   23     -6.79      0.00
   16   17   23     -1.07      0.00
   16   19   23      7.01      0.00
   16   21   23      3.15      0.00
    0   17   23     13.25      0.00
   17   18   23      7.47      0.00
   17   20   23     -3.73      0.00
   17   22   23     -3.00      0.00
   18   19   23     -2.02      0.00
   18   21   23     -7.89      0.00
    0   19   23     -0.25      0.00
   19   20   23      6.24      0.00
   19   22   23     -6.31      0.00
   20   21   23      1.20      0.00
    0   21   23     14.05      0.00
   21   22   23      3.07      0.00
    0   23   23    -12.60      0.00
    2   23   23    -15.02      0.00
    4   23   23     15.58      0.00
    6   23   23     -3.36      0.00
    8   23   23     -3.43      0.00
   10   23   23      8.18      0.00
   12   23   23      9.30      0.00
   14   23   23     -0.84      0.00
   16   23   23      9.88      0.00
   18   23   23      1.35      0.00
   20   23   23     -5.95      0.00
   22   23   23      7.35      0.00
    0    0   24    -16.03      0.00
    1    1   24     -4.67      0.00
    1    3   24     -4.88      0.00
    1    5   24     11.51      0.00
    1    7   24     -8.02      0.00
    1    9   24     -1.09      0.00
    1   11   24      4.85      0.00
    1   13   24     -0.21      0.00
    1   15   24    -14.61      0.00
    1   17   24      4.87      0.00
    1   19   24      6.63      0.00
    1   21   24      4.84      0.00
    1   23   24     -0.53      0.00
    0    2   24     35.94      0.00
    2    2   24     -7.46      0.00
    2    4   24      5.00      0.00
    2    6   24    -11.08      0.00
    2    8   24     11.56      0.00
    2   10   24      3.20      0.00
    2   12   24     12.54      0.00
    2   14   24    -11.65      0.00
    2   16   24     -4.00      0.00
    2   18   24     -9.15      0.00
    2   20   24    -14.40      0.00
    2   22   24    -15.22      0.00
    3    3   24     -6.30      0.00
    3    5   24     -2.11      0.00
    3    7   24     -6.95      0.00
    3    9   24      2.91      0.00
    3   11   24    -13.43      0.00
    3   13   24     -4.66      0.00
    3   15   24      1.80      0.00
    3   17   24     -1.33      0.00
    3   19   24      6.92      0.00
    3   21   24     10.32      0.00
    3   23   24      0.47      0.00
    0    4   24     -2.34      0.00
    4    4   24      9.47      0.00
    4    6   24      8.54      0.00
    4    8   24     14.26      0.00
    4   10   24     10.88      0.00
    4   12   24     -0.49      0.00
    4   14   24     -6.26      0.00
    4   16   24      9.29      0.00
    4   18   24     -7.03      0.00
    4   20   24      4.64      0.00
    4   22   24      4.46      0.00
    5    5   24    -12.97      0.00
    5    7   24     20.14      0.00
    5    9   24      7.20      0.00
    5   11   24      0.92      0.00
    5   13   24      0.44      0.00
    5   15   24      4.95      0.00
    5   17   24      1.79      0.00
    5   19   24     -6.09      0.00
    5   21   24      2.22      0.00
    5   23   24      1.93      0.00
    0    6   24     31.28      0.00
    6    6   24     -9.67      0.00
    6    8   24      5.99      0.00
    6   10   24     -8.96      0.00
    6   12   24    -10.92      0.00
    6   14   24     -6.74      0.00
    6   16   24     -4.48      0.00
    6   18   24      1.66      0.00
    6   20   24    -10.01      0.00
    6   22   24     -0.33      0.00
    7    7   24    -11.70      0.00
    7    9   24     -2.09      0.00
    7   11   24     -0.55      0.00
    7   13   24      2.74      0.00
    7   15   24     -6.27      0.00
    7   17   24     -0.82      0.00
    7   19   24     -2.45      0.00
    7   21   24      2.76      0.00
    7   23   24      4.07      0.00
    0    8   24     11.42      0.00
    8    8   24     -4.37      0.00
    8   10   24     10.17      0.00
    8   12   24     11.92      0.00
    8   14   24      3.21      0.00
    8   16   24    -10.87      0.00
    8   18   24      1.29      0.00
    8   20   24     -2.99      0.00
    8   22   24      6.01      0.00
    9    9   24    -11.81      0.00
    9   11   24     -2.87      0.00
    9   13   24    -11.43      0.00
    9   15   24     12.66      0.00
    9   17   24     -2.98      0.00
    9   19   24      4.06      0.00
    9   21   24     -0.91      0.00
    9   23   24      2.49      0.00
    0   10   24     -8.92      0.00
   10   10   24    -13.92      0.00
   10   12   24     -7.41      0.00
   10   14   24      0.16      0.00
   10   16   24      0.91      0.00
   10   18   24    -11.10      0.00
   10   20   24     -1.08      0.00
   10   22   24    -10.18      0.00
   11   11   24    -14.76      0.00
   11   13   24     -5.21      0.00
   11   15   24     -3.93      0.00
   11   17   24      8.31      0.00
   11   19   24      3.08      0.00
   11   21   24      0.54      0.00
   11   23   24      4.05      0.00
    0   12   24      7.95      0.00
   12   12   24      8.16      0.00
   12   14   24      1.78      0.00
   12   16   24     -7.80      0.00
   12   18   24     -3.66      0.00
   12   20   24      4.26      0.00
   12   22   24     -8.88      0.00
   13   13   24      5.77      0.00
   13   15   24      2.64      0.00
   13   17   24      1.39      0.00
   13   19   24      6.07      0.00
   13   21   24      0.41      0.00
   13   23   24      2.02      0.00
    0   14   24     -5.77      0.00
   14   14   24      1.05      0.00
   14   16   24      5.51      0.00
   14   18   24     -9.01      0.00
   14   20   24     -6.43      0.00
   14   22   24      4.12      0.00
   15   15   24     -8.48      0.00
   15   17   24      4.88      0.00
   15   19   24     -3.16      0.00
   15   21   24      6.65      0.00
   15   23   24      2.74      0.00
    0   16   24     -3.84      0.00
   16   16   24     -0.03      0.00
   16   18   24     -2.90      0.00
   16   20   24     15.10      0.00
   16   22   24      4.62      0.00
   17   17   24     -5.16      0.00
   17   19   24      1.56      0.00
   17   21   24     -2.15      0.00
   17   23   24      8.55      0.00
    0   18   24     12.72      0.00
   18   18   24      2.61      0.00
   18   20   24     -7.06      0.00
   18   22   24      1.49      0.00
   19   19   24      9.19      0.00
   19   21   24      7.12      0.00
   19   23   24      2.08      0.00
    0   20   24      4.11      0.00
   20   20   24     -1.83      0.00
   20   22   24     -0.43      0.00
   21   21   24     -0.28      0.00
   21   23   24     -5.21      0.00
    0   22   24      3.66      0.00
   22   22   24     14.80      0.00
   23   23   24     -8.46      0.00
    0   24   24      9.04      0.00
    2   24   24     -4.85      0.00
    4   24   24     -1.80      0.00
    6   24   24     -7.40      0.00
    8   24   24      4.04      0.00
   10   24   24     -9.50      0.00
   12   24   24      1.78      0.00
   14   24   24      0.19      0.00
   16   24   24     -7.52      0.00
   18   24   24     -1.05      0.00
   20   24   24    -12.24      0.00
   22   24   24     13.60      0.00
   24   24   24    -20.10      0.00
    0    1   25     15.70      0.00
    1    2   25      3.79      0.00
    1    4   25      1.79      0.00
    1    6   25     14.05      0.00
    1    8   25     -3.34      0.00
    1   10   25      9.13      0.00
    1   12   25    -24.32      0.00
    1   14   25     -3.88      0.00
    1   16   25     -0.99      0.00
    1   18   25      4.87      0.00
    1   20   25     -0.69      0.00
    1   22   25     -2.20      0.00
    1   24   25     -7.36      0.00
    2    3   25     -0.96      0.00
    2    5   25      7.34      0.00
    2    7   25     10.00      0.00
    2    9   25     -3.48      0.00
    2   11   25     -1.38      0.00
    2   13   25     -5.97      0.00
    2   15   25      8.98      0.00
    2   17   25     -7.16      0.00
    2   19   25      4.12      0.00
    2   21   25    -13.46      0.00
    2   23   25    -10.03      0.00
    0    3   25    -11.45      0.00
    3    4   25     10.59      0.00
    3    6   25    -15.56      0.00
    3    8   25     -3.85      0.00
    3   10   25      2.05      0.00
    3   12   25      5.08      0.00
    3   14   25     -5.90      0.00
    3   16   25     -6.03      0.00
    3   18   25     13.25      0.00
    3   20   25     12.79      0.00
    3   22   25      3.61      0.00
    3   24   25    -17.34      0.00
    4    5   25      5.97      0.00
    4    7   25      6.15      0.00
    4    9   25      8.96      0.00
    4   11   25     -7.95      0.00
    4   13   25      5.71      0.00
    4   15   25     -8.14      0.00
    4   17   25      0.53      0.00
    4   19   25     -7.86      0.00
    4   21   25      5.75      0.00
    4   23   25      3.47      0.00
    0    5   25     -3.10      0.00
    5    6   25     -4.43      0.00
    5    8   25      2.54      0.00
    5   10   25     -2.23      0.00
    5   12   25      4.18      0.00
    5   14   25     -1.62      0.00
    5   16   25     -7.42      0.00
    5   18   25      9.58      0.00
    5   20   25     -1.91      0.00
    5   22   25     -9.76      0.00
    5   24   25      3.51      0.00
    6    7   25      3.27      0.00
    6    9   25     -6.49      0.00
    6   11   25      5.65      0.00
    6   13   25     -8.30      0.00
    6   15   25      5.09      0.00
    6   17   25      2.06      0.00
    6   19   25      3.02      0.00
    6   21   25      2.82      0.00
    6   23   25     -0.19      0.00
    0    7   25      5.01      0.00
    7    8   25     -5.14      0.00
    7   10   25     -7.25      0.00
    7   12   25      1.09      0.00
    7   14   25      4.88      0.00
    7   16   25      0.40      0.00
    7   18   25     -5.34      0.00
    7   20   25    -11.28      0.00
    7   22   25      8.23      0.00
    7   24   25     -3.15      0.00
    8    9   25     -6.96      0.00
    8   11   25     -8.38      0.00
    8   13   25     -8.27      0.00
    8   15   25     -0.58      0.00
    8   17   25     16.55      0.00
    8   19   25      7.01      0.00
    8   21   25     -6.88      0.00
    8   23   25     -2.47      0.00
    0    9   25     -0.89      0.00
    9   10   25      1.34      0.00
    9   12   25     -4.02      0.00
    9   14   25     -7.37      0.00
    9   16   25     10.61      0.00
    9   18   25     -1.61      0.00
    9   20   25      4.05      0.00
    9   22   25     -5.59      0.00
    9   24   25     -1.53      0.00
   10   11   25      2.62      0.00
   10   13   25     -5.57      0.00
   10   15   25     10.22      0.00
   10   17   25    -11.04      0.00
   10   19   25     -2.36      0.00
   10   21   25      7.93      0.00
   10   23   25      9.13      0.00
    0   11   25      2.58      0.00
   11   12   25     -9.72      0.00
   11   14   25      4.52      0.00
   11   16   25     -1.65      0.00
   11   18   25     -1.65      0.00
   11   20   25     -8.31      0.00
   11   22   25     -5.40      0.00
   11   24   25     -4.36      0.00
   12   13   25     -1.16      0.00
   12   15   25      0.31      0.00
   12   17   25      0.66      0.00
   12   19   25     -3.61      0.00
   12   21   25      1.55      0.00
   12   23   25     -4.97      0.00
    0   13   25     -0.56      0.00
   13   14   25     -4.95      0.00
   13   16   25     -1.30      0.00
   13   18   25      0.18      0.00
   13   20   25      6.75      0.00
   13   22   25     12.92      0.00
   13   24   25    -13.28      0.00
   14   15   25      5.28      0.00
   14   17   25      5.12      0.00
   14   19   25     -5.87      0.00
   14   21   25      4.25      0.00
   14   23   25      1.19      0.00
    0   15   25     -0.81      0.00
   15   16   25    -13.55      0.00
   15   18   25     -0.64      0.00
   15   20   25      1.74      0.00
   15   22   25     -6.88      0.00
   15   24   25      1.77      0.00
   16   17   25     20.40      0.00
   16   19   25      4.33      0.00
   16   21   25     -9.64      0.00
   16   23   25     -4.74      0.00
    0   17   25      9.88      0.00
   17   18   25     -1.00      0.00
   17   20   25      6.14      0.00
   17   22   25      1.35      0.00
   17   24   25      0.28      0.00
   18   19   25      5.23      0.00
   18   21   25     -1.44      0.00
   18   23   25      0.23      0.00
    0   19   25     -0.52      0.00
   19   20   25     -2.69      0.00
   19   22   25     -5.83      0.00
   19   24   25      5.88      0.00
   20   21   25      1.33      0.00
   20   23   25     -6.10      0.00
    0   21   25     19.15      0.00
   21   22   25     -1.21      0.00
   21   24   25      3.09      0.00
   22   23   25     -7.06      0.00
    0   23   25     13.34      0.00
   23   24   25     -0.68      0.00
    0   25   25     21.23      0.00
    2   25   25     -8.98      0.00
    4   25   25     -4.70      0.00
    6   25   25      0.08      0.00
    8   25   25      1.67      0.00
   10   25   25     -1.34      0.00
   12   25   25     12.03      0.00
   14   25   25     -0.88      0.00
   16   25   25      7.36      0.00
   18   25   25      0.43      0.00
   20   25   25     -0.77      0.00
   22   25   25     -2.52      0.00
   24   25   25     -1.62      0.00
    0    0   26     -3.07      0.00
    1    1   26    -11.39      0.00
    1    3   26     -6.90      0.00
    1    5   26     -2.84      0.00
    1    7   26      6.18      0.00
    1    9   26    -10.15      0.00
    1   11   26     -5.65      0.00
    1   13   26     -2.11      0.00
    1   15   26     12.46      0.00
    1   17   26      4.05      0.00
    1   19   26     -6.62      0.00
    1   21   26      8.27      0.00
    1   23   26      2.40      0.00
    1   25   26      0.31      0.00
    0    2   26     11.40      0.00
    2    2   26     -7.40      0.00
    2    4   26     29.26      0.00
    2    6   26    -18.40      0.00
    2    8   26      4.66      0.00
    2   10   26     -5.68      0.00
    2   12   26     11.26      0.00
    2   14   26     -9.43      0.00
    2   16   26     -0.08      0.00
    2   18   26      9.14      0.00
    2   20   26     -0.10      0.00
    2   22   26     -9.00      0.00
    2   24   26     -0.75      0.00
    3    3   26      6.05      0.00
    3    5   26      8.61      0.00
    3    7   26      4.48      0.00
    3    9   26     -0.24      0.00
    3   11   26      4.31      0.00
    3   13   26      9.08      0.00
    3   15   26     -7.16      0.00
    3   17   26     -4.40      0.00
    3   19   26     -3.86      0.00
    3   21   26     -1.69      0.00
    3   23   26     -0.59      0.00
    3   25   26      4.70      0.00
    0    4   26     12.19      0.00
    4    4   26      6.96      0.00
    4    6   26     -2.49      0.00
    4    8   26      2.31      0.00
    4   10   26      1.48      0.00
    4   12   26     -6.86      0.00
    4   14   26      4.15      0.00
    4   16   26      5.84      0.00
    4   18   26     14.50      0.00
    4   20   26      0.32      0.00
    4   22   26     10.91      0.00
    4   24   26      3.41      0.00
    5    5   26      0.94      0.00
    5    7   26     -0.55      0.00
    5    9   26     -5.22      0.00
    5   11   26     -2.56      0.00
    5   13   26     -1.57      0.00
    5   15   26     -1.97      0.00
    5   17   26     -0.04      0.00
    5   19   26     -1.26      0.00
    5   21   26     -3.08      0.00
    5   23   26     -1.24      0.00
    5   25   26      8.48      0.00
    0    6   26     23.08      0.00
    6    6   26    -25.38      0.00
    6    8   26     -0.82      0.00
    6   10   26      5.89      0.00
    6   12   26      1.10      0.00
    6   14   26      5.49      0.00
    6   16   26      5.01      0.00
    6   18   26     -8.88      0.00
    6   20   26     -1.39      0.00
    6   22   26     -7.13      0.00
    6   24   26     -1.17      0.00
    7    7   26     10.78      0.00
    7    9   26     -1.62      0.00
    7   11   26     -0.91      0.00
    7   13   26      4.24      0.00
    7   15   26      6.93      0.00
    7   17   26      5.92      0.00
    7   19   26     -6.25      0.00
    7   21   26      7.20      0.00
    7   23   26      1.18      0.00
    7   25   26     -1.43      0.00
    0    8   26     -8.57      0.00
    8    8   26     11.92      0.00
    8   10   26      0.78      0.00
    8   12   26      7.82      0.00
    8   14   26     14.56      0.00
    8   16   26     10.46      0.00
    8   18   26     -0.61      0.00
    8   20   26      5.57      0.00
    8   22   26      1.72      0.00
    8   24   26      2.55      0.00
    9    9   26     -7.11      0.00
    9   11   26      0.26      0.00
    9   13   26      8.06      0.00
    9   15   26      0.73      0.00
    9   17   26      6.17      0.00
    9   19   26     -1.25      0.00
    9   21   26     -0.81      0.00
    9   23   26     -2.54      0.00
    9   25   26      0.83      0.00
    0   10   26     -8.34      0.00
   10   10   26     -1.31      0.00
   10   12   26     10.00      0.00
   10   14   26      3.08      0.00
   10   16   26     -0.96      0.00
   10   18   26      6.14      0.00
   10   20   26     12.98      0.00
   10   22   26      3.79      0.00
   10   24   26     -1.97      0.00
   11   11   26      5.47      0.00
   11   13   26      2.12      0.00
   11   15   26      6.37      0.00
   11   17   26      3.92      0.00
   11   19   26      4.47      0.00
   11   21   26      6.65      0.00
   11   23   26     -9.90      0.00
   11   25   26      6.65      0.00
    0   12   26      1.55      0.00
   12   12   26     -5.30      0.00
   12   14   26      4.95      0.00
   12   16   26     -3.94      0.00
   12   18   26     17.33      0.00
   12   20   26    -18.82      0.00
   12   22   26      6.89      0.00
   12   24   26     -1.00      0.00
   13   13   26      7.78      0.00
   13   15   26     -3.14      0.00
   13   17   26      4.48      0.00
   13   19   26      1.68      0.00
   13   21   26     -4.52      0.00
   13   23   26      9.31      0.00
   13   25   26      6.96      0.00
    0   14   26     20.08      0.00
   14   14   26     13.49      0.00
   14   16   26     -4.38      0.00
   14   18   26      4.30      0.00
   14   20   26     -1.06      0.00
   14   22   26     12.23      0.00
   14   24   26     -1.08      0.00
   15   15   26    -14.84      0.00
   15   17   26     -9.70      0.00
   15   19   26      4.46      0.00
   15   21   26     -0.62      0.00
   15   23   26     -0.66      0.00
   15   25   26      5.60      0.00
    0   16   26     -8.47      0.00
   16   16   26      8.18      0.00
   16   18   26      0.30      0.00
   16   20   26      8.58      0.00
   16   22   26    -12.13      0.00
   16   24   26     -7.79      0.00
   17   17   26     12.18      0.00
   17   19   26     -1.68      0.00
   17   21   26     -8.18      0.00
   17   23   26      6.86      0.00
   17   25   26     -5.70      0.00
    0   18   26     -4.91      0.00
   18   18   26     -9.05      0.00
   18   20   26      4.70      0.00
   18   22   26     -5.36      0.00
   18   24   26      1.30      0.00
   19   19   26    -10.64      0.00
   19   21   26      3.07      0.00
   19   23   26     12.76      0.00
   19   25   26     -2.03      0.00
    0   20   26     -7.65      0.00
   20   20   26     -9.57      0.00
   20   22   26      2.62      0.00
   20   24   26      2.47      0.00
   21   21   26     -2.16      0.00
   21   23   26      1.60      0.00
   21   25   26     10.02      0.00
    0   22   26     27.34      0.00
   22   22   26     -0.67      0.00
   22   24   26     -3.75      0.00
   23   23   26     -4.33      0.00
   23   25   26      1.45      0.00
    0   24   26    -12.79      0.00
   24   24   26    -12.77      0.00
    0   26   26    -23.53      0.00
    2   26   26      0.53      0.00
    4   26   26     11.51      0.00
    6   26   26      3.75      0.00
    8   26   26      1.98      0.00
   10   26   26      8.49      0.00
   12   26   26     -3.89      0.00
   14   26   26      0.66      0.00
   16   26   26     -5.74      0.00
   18   26   26     -8.44      0.00
   20   26   26      3.07      0.00
   22   26   26      0.53      0.00
    0    1   27     -6.22      0.00
    1    2   27      3.95      0.00
    1    4   27      0.64      0.00
    1    6   27    -17.15      0.00
    1    8   27      0.87      0.00
    1   10   27     -6.20      0.00
    1   12   27      5.99      0.00
    1   14   27    -10.90      0.00
    1   16   27     -2.10      0.00
    1   18   27     -2.44      0.00
    1   20   27     -2.39      0.00
    1   22   27     -5.98      0.00
    1   24   27     12.59      0.00
    1   26   27     -8.25      0.00
    2    3   27    -13.52      0.00
    2    5   27    -11.01      0.00
    2    7   27     -1.59      0.00
    2    9   27     -0.23      0.00
    2   11   27     -1.72      0.00
    2   13   27    -12.59      0.00
    2   15   27     -5.56      0.00
    2   17   27      2.63      0.00
    2   19   27     -6.94      0.00
    2   21   27      8.34      0.00
    2   23   27     -0.85      0.00
    2   25   27     -5.70      0.00
    0    3   27      6.74      0.00
    3    4   27     13.35      0.00
    3    6   27      2.99      0.00
    3    8   27      7.15      0.00
    3   10   27      1.65      0.00
    3   12   27     16.72      0.00
    3   14   27     -6.42      0.00
    3   16   27      5.02      0.00
    3   18   27      4.23      0.00
    3   20   27      1.25      0.00
    3   22   27     -3.81      0.00
    3   24   27      1.99      0.00
    3   26   27      4.69      0.00
    4    5   27      9.88      0.00
    4    7   27      7.43      0.00
    4    9   27     -1.88      0.00
    4   11   27     -3.29      0.00
    4   13   27      5.09      0.00
    4   15   27     -3.10      0.00
    4   17   27      5.42      0.00
    4   19   27      2.21      0.00
    4   21   27     -0.09      0.00
    4   23   27      6.99      0.00
    4   25   27     -4.15      0.00
    0    5   27     -6.64      0.00
    5    6   27      1.52      0.00
    5    8   27     -4.08      0.00
    5   10   27      2.32      0.00
    5   12   27     -0.61      0.00
    5   14   27     -2.17      0.00
    5   16   27      3.48      0.00
    5   18   27      2.14      0.00
    5   20   27     -1.95      0.00
    5   22   27      3.62      0.00
    5   24   27      2.15      0.00
    5   26   27     -5.51      0.00
    6    7   27     -4.89      0.00
    6    9   27     -9.42      0.00
    6   11   27      9.68      0.00
    6   13   27      4.50      0.00
    6   15   27      5.57      0.00
    6   17   27      7.09      0.00
    6   19   27     -0.38      0.00
    6   21   27     -3.14      0.00
    6   23   27     -0.86      0.00
    6   25   27      2.48      0.00
    0    7   27     -1.42      0.00
    7    8   27      5.78      0.00
    7   10   27      0.43      0.00
    7   12   27    -13.85      0.00
    7   14   27     -3.94      0.00
    7   16   27      8.34      0.00
    7   18   27     -0.75      0.00
    7   20   27     -8.38      0.00
    7   22   27      1.82      0.00
    7   24   27      4.10      0.00
    7   26   27     12.53      0.00
    8    9   27     -1.35      0.00
    8   11   27     -5.93      0.00
    8   13   27      0.52      0.00
    8   15   27     -1.43      0.00
    8   17   27     -4.93      0.00
    8   19   27     -3.48      0.00
    8   21   27     -3.39      0.00
    8   23   27     -9.92      0.00
    8   25   27     -1.77      0.00
    0    9   27      1.96      0.00
    9   10   27      3.91      0.00
    9   12   27      5.58      0.00
    9   14   27      5.45      0.00
    9   16   27      1.07      0.00
    9   18   27     -5.19      0.00
    9   20   27     -2.34      0.00
    9   22   27      1.06      0.00
    9   24   27     -6.13      0.00
    9   26   27     -0.78      0.00
   10   11   27      5.58      0.00
   10   13   27     -2.43      0.00
   10   15   27     -1.55      0.00
   10   17   27     -1.64      0.00
   10   19   27     -6.71      0.00
   10   21   27      8.25      0.00
   10   23   27     -8.96      0.00
   10   25   27     -0.97      0.00
    0   11   27      6.61      0.00
   11   12   27     -2.46      0.00
   11   14   27      4.08      0.00
   11   16   27     -8.60      0.00
   11   18   27      5.78      0.00
   11   20   27    -11.27      0.00
   11   22   27     -4.15      0.00
   11   24   27    -10.69      0.00
   11   26   27      9.47      0.00
   12   13   27     -0.60      0.00
   12   15   27      1.43      0.00
   12   17   27      7.77      0.00
   12   19   27      0.77      0.00
   12   21   27     -1.91      0.00
   12   23   27     -3.40      0.00
   12   25   27      2.51      0.00
    0   13   27     16.87      0.00
   13   14   27     -1.28      0.00
   13   16   27     -1.50      0.00
   13   18   27      5.05      0.00
   13   20   27     -4.10      0.00
   13   22   27     -5.76      0.00
   13   24   27     -4.35      0.00
   13   26   27     -3.69      0.00
   14   15   27      1.56      0.00
   14   17   27     -9.44      0.00
   14   19   27     -1.85      0.00
   14   21   27     -3.73      0.00
   14   23   27      5.49      0.00
   14   25   27      8.16      0.00
    0   15   27      0.17      0.00
   15   16   27     -3.04      0.00
   15   18   27      4.62      0.00
   15   20   27      1.41      0.00
   15   22   27      2.68      0.00
   15   24   27     -8.05      0.00
   15   26   27     -3.05      0.00
   16   17   27     11.41      0.00
   16   19   27    -16.20      0.00
   16   21   27     -4.24      0.00
   16   23   27     -1.48      0.00
   16   25   27     -0.90      0.00
    0   17   27     -1.51      0.00
   17   18   27     -4.11      0.00
   17   20   27    -17.54      0.00
   17   22   27     -3.10      0.00
   17   24   27     -4.81      0.00
   17   26   27      0.20      0.00
   18   19   27     14.69      0.00
   18   21   27     -4.11      0.00
   18   23   27      2.95      0.00
   18   25   27      6.57      0.00
    0   19   27    -14.44      0.00
   19   20   27      7.11      0.00
   19   22   27      5.21      0.00
   19   24   27     -0.49      0.00
   19   26   27     -3.64      0.00
   20   21   27     -7.46      0.00
   20   23   27      3.24      0.00
   20   25   27     -2.01      0.00
    0   21   27      5.27      0.00
   21   22   27     -5.53      0.00
   21   24   27      0.13      0.00
   21   26   27     -2.23      0.00
   22   23   27     -1.30      0.00
   22   25   27      2.15      0.00
    0   23   27     15.96      0.00
   23   24   27      5.70      0.00
    0   25   27      1.34      0.00
    0   27   27     -7.88      0.00
    2   27   27      3.84      0.00
    4   27   27      2.85      0.00
    6   27   27     11.78      0.00
    8   27   27      3.12      0.00
   10   27   27      8.89      0.00
   12   27   27     -3.84      0.00
   14   27   27     -4.56      0.00
   16   27   27     -0.74      0.00
   18   27   27     -1.56      0.00
   20   27   27      6.27      0.00
    0    0   28     20.06      0.00
    1    1   28     21.77      0.00
    1    3   28     15.84      0.00
    1    5   28      1.55      0.00
    1    7   28     -2.52      0.00
    1    9   28     -0.90      0.00
    1   11   28     -3.83      0.00
    1   13   28      5.19      0.00
    1   15   28      0.90      0.00
    1   17   28     -1.47      0.00
    1   19   28      0.10      0.00
    1   21   28    -11.50      0.00
    1   23   28     -0.46      0.00
    1   25   28      1.72      0.00
    1   27   28      0.37      0.00
    0    2   28    -11.83      0.00
    2    2   28    -21.67      0.00
    2    4   28      9.86      0.00
    2    6   28     13.95      0.00
    2    8   28      1.15      0.00
    2   10   28    -14.87      0.00
    2   12   28     -6.16      0.00
    2   14   28      2.52      0.00
    2   16   28      0.18      0.00
    2   18   28     -5.93      0.00
    2   20   28      5.94      0.00
    2   22   28      8.76      0.00
    2   24   28      9.72      0.00
    2   26   28    -14.91      0.00
    3    3   28      4.78      0.00
    3    5   28     -6.96      0.00
    3    7   28     -0.57      0.00
    3    9   28      0.98      0.00
    3   11   28      8.37      0.00
    3   13   28     -0.09      0.00
    3   15   28      0.00      0.00
    3   17   28     -3.16      0.00
    3   19   28      4.77      0.00
    3   21   28     -4.31      0.00
    3   23   28     -1.90      0.00
    3   25   28     -2.41      0.00
    3   27   28      7.07      0.00
    0    4   28     -6.58      0.00
    4    4   28     11.83      0.00
    4    6   28      6.04      0.00
    4    8   28      5.29      0.00
    4   10   28    -13.45      0.00
    4   12   28      1.74      0.00
    4   14   28      4.23      0.00
    4   16   28     -1.73      0.00
    4   18   28      5.74      0.00
    4   20   28     -1.79      0.00
    4   22   28     12.15      0.00
    4   24   28     -7.97      0.00
    4   26   28      3.41      0.00
    5    5   28     -1.17      0.00
    5    7   28    -14.05      0.00
    5    9   28      5.73      0.00
    5   11   28      2.50      0.00
    5   13   28     -2.05      0.00
    5   15   28      1.37      0.00
    5   17   28      7.10      0.00
    5   19   28      2.07      0.00
    5   21   28      6.44      0.00
    5   23   28      1.53      0.00
    5   25   28      0.60      0.00
    5   27   28      1.00      0.00
    0    6   28     -7.08      0.00
    6    6   28     13.44      0.00
    6    8   28      6.76      0.00
    6   10   28     -8.38      0.00
    6   12   28     -8.01      0.00
    6   14   28      3.55      0.00
    6   16   28     -7.15      0.00
    6   18   28     -4.69      0.00
    6   20   28    -11.08      0.00
    6   22   28      4.33      0.00
    6   24   28      0.16      0.00
    6   26   28      4.66      0.00
    7    7   28      8.45      0.00
    7    9   28     -0.22      0.00
    7   11   28      8.84      0.00
    7   13   28      4.02      0.00
    7   15   28     -3.30      0.00
    7   17   28     -1.11      0.00
    7   19   28     -7.91      0.00
    7   21   28    -12.55      0.00
    7   23   28      9.02      0.00
    7   25   28      4.74      0.00
    7   27   28      2.44      0.00
    0    8   28     -4.49      0.00
    8    8   28      3.01      0.00
    8   10   28     -5.01      0.00
    8   12   28      1.52      0.00
    8   14   28      1.57      0.00
    8   16   28    -11.58      0.00
    8   18   28     12.31      0.00
    8   20   28     -9.88      0.00
    8   22   28     -3.49      0.00
    8   24   28     -3.70      0.00
    8   26   28     -1.73      0.00
    9    9   28     15.90      0.00
    9   11   28     -2.36      0.00
    9   13   28      1.30      0.00
    9   15   28     -6.68      0.00
    9   17   28     -3.63      0.00
    9   19   28      3.66      0.00
    9   21   28     -0.44      0.00
    9   23   28     -2.63      0.00
    9   25   28     -3.31      0.00
    9   27   28     -6.64      0.00
    0   10   28     -2.22      0.00
   10   10   28     11.44      0.00
   10   12   28     -3.06      0.00
   10   14   28      4.87      0.00
   10   16   28    -11.04      0.00
   10   18   28      9.73      0.00
   10   20   28      6.77      0.00
   10   22   28      7.32      0.00
   10   24   28     -0.09      0.00
   10   26   28      3.47      0.00
   11   11   28     10.74      0.00
   11   13   28    -14.47      0.00
   11   15   28      7.18      0.00
   11   17   28     -4.23      0.00
   11   19   28     -8.83      0.00
   11   21   28     -6.30      0.00
   11   23   28     -4.28      0.00
   11   25   28     -2.12      0.00
   11   27   28      7.81      0.00
    0   12   28      0.69      0.00
   12   12   28      0.87      0.00
   12   14   28      7.54      0.00
   12   16   28     -1.83      0.00
   12   18   28      5.14      0.00
   12   20   28     -9.00      0.00
   12   22   28      5.20      0.00
   12   24   28      5.47      0.00
   12   26   28     -1.43      0.00
   13   13   28      7.16      0.00
   13   15   28     -9.57      0.00
   13   17   28      6.92      0.00
   13   19   28     -4.79      0.00
   13   21   28      1.48      0.00
   13   23   28      0.48      0.00
   13   25   28     -4.87      0.00
   13   27   28      1.55      0.00
    0   14   28      9.50      0.00
   14   14   28      1.06      0.00
   14   16   28      7.71      0.00
   14   18   28      6.87      0.00
   14   20   28      0.33      0.00
   14   22   28     -5.47      0.00
   14   24   28      1.64      0.00
   14   26   28      1.89      0.00
   15   15   28      1.82      0.00
   15   17   28     -6.07      0.00
   15   19   28      5.72      0.00
   15   21   28      2.30      0.00
   15   23   28     -2.73      0.00
   15   25   28     -0.77      0.00
   15   27   28      1.86      0.00
    0   16   28      6.53      0.00
   16   16   28      4.68      0.00
   16   18   28      2.88      0.00
   16   20   28     -8.54      0.00
   16   22   28      8.02      0.00
   16   24   28      4.09      0.00
   16   26   28      0.18      0.00
   17   17   28     16.67      0.00
   17   19   28    -10.43      0.00
   17   21   28      0.42      0.00
   17   23   28     -3.17      0.00
   17   25   28     -7.18      0.00
   17   27   28     -5.76      0.00
    0   18   28    -14.89      0.00
   18   18   28     -4.53      0.00
   18   20   28     -2.91      0.00
   18   22   28      1.37      0.00
   18   24   28     -2.12      0.00
   18   26   28      1.62      0.00
   19   19   28      5.12      0.00
   19   21   28     -3.73      0.00
   19   23   28      0.83      0.00
   19   25   28      6.78      0.00
   19   27   28     -3.61      0.00
    0   20   28     -8.06      0.00
   20   20   28     -1.02      0.00
   20   22   28     -2.74      0.00
   20   24   28      2.40      0.00
   20   26   28     -9.30      0.00
   21   21   28     -3.54      0.00
   21   23   28      3.56      0.00
   21   25   28     -8.25      0.00
    0   22   28      4.61      0.00
   22   22   28      5.31      0.00
   22   24   28     -7.31      0.00
   23   23   28     -0.50      0.00
    0   24   28      0.18      0.00
    0   26   28     25.38      0.00
    0   28   28      1.88      0.00
    2   28   28    -14.12      0.00
    4   28   28     -3.13      0.00
    6   28   28      2.29      0.00
    8   28   28      1.92      0.00
   10   28   28    -11.61      0.00
   12   28   28     -6.12      0.00
   14   28   28     -0.19      0.00
   16   28   28    -12.18      0.00
   18   28   28     -1.25      0.00
    0    1   29      4.87      0.00
    1    2   29    -12.52      0.00
    1    4   29      8.68      0.00
    1    6   29     -5.33      0.00
    1    8   29      1.07      0.00
    1   10   29     -4.80      0.00
    1   12   29      7.80      0.00
    1   14   29      3.38      0.00
    1   16   29      0.00      0.00
    1   18   29     -3.32      0.00
    1   20   29     -7.27      0.00
    1   22   29      7.00      0.00
    1   24   29      5.18      0.00
    1   26   29      7.08      0.00
    1   28   29     -1.12      0.00
    2    3   29     -7.79      0.00
    2    5   29      9.47      0.00
    2    7   29    -10.46      0.00
    2    9   29     -1.33      0.00
    2   11   29      0.01      0.00
    2   13   29     -4.33      0.00
    2   15   29     -6.98      0.00
    2   17   29     -5.54      0.00
    2   19   29     -6.24      0.00
    2   21   29      1.92      0.00
    2   23   29     -0.76      0.00
    2   25   29     -6.34      0.00
    2   27   29    -15.49      0.00
    0    3   29      5.33      0.00
    3    4   29      9.42      0.00
    3    6   29     -4.82      0.00
    3    8   29     -5.69      0.00
    3   10   29      1.17      0.00
    3   12   29      3.19      0.00
    3   14   29      1.61      0.00
    3   16   29      2.67      0.00
    3   18   29     -0.35      0.00
    3   20   29     -0.16      0.00
    3   22   29     -1.68      0.00
    3   24   29     -9.15      0.00
    3   26   29     -5.27      0.00
    3   28   29     -6.80      0.00
    4    5   29      3.12      0.00
    4    7   29      6.02      0.00
    4    9   29      3.00      0.00
    4   11   29     13.88      0.00
    4   13   29      0.06      0.00
    4   15   29      3.34      0.00
    4   17   29     -0.36      0.00
    4   19   29      3.50      0.00
    4   21   29     -3.64      0.00
    4   23   29      4.11      0.00
    4   25   29      2.94      0.00
    4   27   29      4.19      0.00
    0    5   29      9.47      0.00
    5    6   29    -12.78      0.00
    5    8   29      4.10      0.00
    5   10   29      0.41      0.00
    5   12   29      1.94      0.00
    5   14   29     -5.75      0.00
    5   16   29     -6.25      0.00
    5   18   29      8.12      0.00
    5   20   29     -5.24      0.00
    5   22   29      9.91      0.00
    5   24   29     -0.24      0.00
    5   26   29      1.87      0.00
    5   28   29     -3.55      0.00
    6    7   29      4.29      0.00
    6    9   29     -0.95      0.00
    6   11   29     -2.32      0.00
    6   13   29     -1.35      0.00
    6   15   29     -8.94      0.00
    6   17   29     -4.22      0.00
    6   19   29     -3.08      0.00
    6   21   29      4.29      0.00
    6   23   29      2.98      0.00
    6   25   29     12.57      0.00
    6   27   29      7.66      0.00
    0    7   29      8.95      0.00
    7    8   29      9.09      0.00
    7   10   29      0.05      0.00
    7   12   29      1.06      0.00
    7   14   29     -4.24      0.00
    7   16   29      1.55      0.00
    7   18   29      3.84      0.00
    7   20   29      0.96      0.00
    7   22   29     -0.32      0.00
    7   24   29     -1.30      0.00
    7   26   29      4.57      0.00
    7   28   29     -1.02      0.00
    8    9   29     -1.53      0.00
    8   11   29      4.11      0.00
    8   13   29     -3.44      0.00
    8   15   29      1.31      0.00
    8   17   29      3.18      0.00
    8   19   29      0.01      0.00
    8   21   29     -8.12      0.00
    8   23   29      9.70      0.00
    8   25   29     -6.17      0.00
    8   27   29     -0.26      0.00
    0    9   29     10.82      0.00
    9   10   29      4.07      0.00
    9   12   29     -9.61      0.00
    9   14   29      6.72      0.00
    9   16   29      9.10      0.00
    9   18   29     -1.23      0.00
    9   20   29     -7.30      0.00
    9   22   29     -7.47      0.00
    9   24   29     -1.45      0.00
    9   26   29      9.78      0.00
    9   28   29     -6.91      0.00
   10   11   29      6.39      0.00
   10   13   29     -4.44      0.00
   10   15   29     -8.47      0.00
   10   17   29      4.70      0.00
   10   19   29     -6.73      0.00
   10   21   29      0.96      0.00
   10   23   29     -4.70      0.00
   10   25   29     -4.73      0.00
   10   27   29     -5.64      0.00
    0   11   29     -9.40      0.00
   11   12   29      1.73      0.00
   11   14   29     -0.28      0.00
   11   16   29     -5.27      0.00
   11   18   29     -6.19      0.00
   11   20   29     -0.48      0.00
   11   22   29     -0.57      0.00
   11   24   29     -1.48      0.00
   11   26   29      3.97      0.00
   11   28   29     -7.58      0.00
   12   13   29     -2.59      0.00
   12   15   29      1.18      0.00
   12   17   29      2.20      0.00
   12   19   29      4.69      0.00
   12   21   29     -1.00      0.00
   12   23   29      2.92      0.00
   12   25   29     -5.93      0.00
   12   27   29     -1.66      0.00
    0   13   29     -1.33      0.00
   13   14   29      3.70      0.00
   13   16   29     -9.84      0.00
   13   18   29      3.78      0.00
   13   20   29      4.47      0.00
   13   22   29      0.43      0.00
   13   24   29     -2.12      0.00
   13   26   29      1.78      0.00
   13   28   29     -3.85      0.00
   14   15   29     -0.09      0.00
   14   17   29     -5.07      0.00
   14   19   29      6.12      0.00
   14   21   29      3.04      0.00
   14   23   29     -1.05      0.00
   14   25   29      6.48      0.00
   14   27   29    -13.22      0.00
    0   15   29     -0.56      0.00
   15   16   29      1.15      0.00
   15   18   29      0.48      0.00
   15   20   29     -1.29      0.00
   15   22   29     -6.20      0.00
   15   24   29      3.05      0.00
   15   26   29      8.14      0.00
   15   28   29     -0.32      0.00
   16   17   29     -1.79      0.00
   16   19   29     -1.36      0.00
   16   21   29      5.22      0.00
   16   23   29     -0.02      0.00
   16   25   29     -1.94      0.00
   16   27   29     -3.97      0.00
    0   17   29    -14.77      0.00
   17   18   29     11.48      0.00
   17   20   29     -3.45      0.00
   17   22   29     -7.32      0.00
   17   24   29     -2.09      0.00
   17   26   29      8.20      0.00
   18   19   29     -8.93      0.00
   18   21   29     -2.44      0.00
   18   23   29     -4.82      0.00
   18   25   29      0.40      0.00
   18   27   29      4.98      0.00
    0   19   29     15.03      0.00
   19   20   29      0.72      0.00
   19   22   29     12.60      0.00
   19   24   29     -9.12      0.00
   19   26   29      5.42      0.00
   20   21   29     -2.67      0.00
   20   23   29     -8.31      0.00
   20   25   29      5.07      0.00
    0   21   29    -10.71      0.00
   21   22   29     -0.16      0.00
   21   24   29     -4.16      0.00
   22   23   29     -0.30      0.00
    0   23   29     -4.65      0.00
    0   25   29      1.99      0.00
    0   27   29     14.69      0.00
    0   29   29     11.00      0.00
    2   29   29    -13.58      0.00
    4   29   29      1.64      0.00
    6   29   29      0.94      0.00
    8   29   29     18.35      0.00
   10   29   29      4.83      0.00
   12   29   29    -12.96      0.00
   14   29   29    -22.48      0.00
    0    0   30     39.54      0.00
    1    1   30    -23.99      0.00
    1    3   30     -2.48      0.00
    1    5   30     20.21      0.00
    1    7   30     -3.70      0.00
    1    9   30     -7.93      0.00
    1   11   30     -4.05      0.00
    1   13   30      7.67      0.00
    1   15   30      3.91      0.00
    1   17   30      8.51      0.00
    1   19   30     -5.23      0.00
    1   21   30      2.79      0.00
    1   23   30     -0.81      0.00
    1   25   30     -8.52      0.00
    1   27   30     -3.70      0.00
    1   29   30      1.86      0.00
    0    2   30     28.58      0.00
    2    2   30      6.98      0.00
    2    4   30     -3.82      0.00
    2    6   30     -7.94      0.00
    2    8   30      0.58      0.00
    2   10   30      7.27      0.00
    2   12   30     -7.64      0.00
    2   14   30      2.60      0.00
    2   16   30     -6.17      0.00
    2   18   30      4.91      0.00
    2   20   30    -12.88      0.00
    2   22   30     -0.68      0.00
    2   24   30      1.48      0.00
    2   26   30    -31.32      0.00
    2   28   30     17.84      0.00
    3    3   30      8.60      0.00
    3    5   30     10.31      0.00
    3    7   30     12.84      0.00
    3    9   30     -5.44      0.00
    3   11   30      3.00      0.00
    3   13   30     -2.80      0.00
    3   15   30      0.70      0.00
    3   17   30      6.70      0.00
    3   19   30      2.61      0.00
    3   21   30     -2.44      0.00
    3   23   30     14.16      0.00
    3   25   30     -3.58      0.00
    3   27   30     -6.89      0.00
    3   29   30     -3.24      0.00
    0    4   30      7.60      0.00
    4    4   30      0.07      0.00
    4    6   30    -12.05      0.00
    4    8   30      1.34      0.00
    4   10   30    -10.03      0.00
    4   12   30      1.69      0.00
    4   14   30     -0.76      0.00
    4   16   30     12.26      0.00
    4   18   30     10.32      0.00
    4   20   30     -2.02      0.00
    4   22   30      0.64      0.00
    4   24   30     11.83      0.00
    4   26   30      2.04      0.00
    4   28   30      0.20      0.00
    5    5   30     -8.77      0.00
    5    7   30     -5.51      0.00
    5    9   30     -1.06      0.00
    5   11   30     -2.74      0.00
    5   13   30     -2.98      0.00
    5   15   30      4.55      0.00
    5   17   30     -6.13      0.00
    5   19   30      2.54      0.00
    5   21   30      2.69      0.00
    5   23   30     -2.44      0.00
    5   25   30     -0.17      0.00
    5   27   30     -2.51      0.00
    5   29   30      4.87      0.00
    0    6   30      3.38      0.00
    6    6   30     -6.09      0.00
    6    8   30      0.82      0.00
    6   10   30     -6.97      0.00
    6   12   30     -9.87      0.00
    6   14   30     -0.98      0.00
    6   16   30      5.85      0.00
    6   18   30      4.71      0.00
    6   20   30      9.34      0.00
    6   22   30    -17.19      0.00
    6   24   30     -3.12      0.00
    6   26   30      2.50      0.00
    6   28   30     -6.99      0.00
    7    7   30      5.36      0.00
    7    9   30      0.97      0.00
    7   11   30      2.85      0.00
    7   13   30     -0.47      0.00
    7   15   30      2.69      0.00
    7   17   30     -4.55      0.00
    7   19   30      5.82      0.00
    7   21   30      3.20      0.00
    7   23   30      6.70      0.00
    7   25   30     -4.31      0.00
    7   27   30     -7.57      0.00
    7   29   30     12.12      0.00
    0    8   30     34.94      0.00
    8    8   30     16.77      0.00
    8   10   30     -0.56      0.00
    8   12   30     -2.83      0.00
    8   14   30     -5.50      0.00
    8   16   30      4.09      0.00
    8   18   30    -10.01      0.00
    8   20   30      1.56      0.00
    8   22   30     -5.15      0.00
    8   24   30     -2.47      0.00
    8   26   30     -2.13      0.00
    8   28   30     -6.57      0.00
    9    9   30      6.62      0.00
    9   11   30     -4.26      0.00
    9   13   30      5.32      0.00
    9   15   30     -2.31      0.00
    9   17   30      0.43      0.00
    9   19   30     -6.55      0.00
    9   21   30     -1.91      0.00
    9   23   30      9.19      0.00
    9   25   30     -0.93      0.00
    9   27   30     -5.21      0.00
    9   29   30      1.07      0.00
    0   10   30      1.44      0.00
   10   10   30     11.52      0.00
   10   12   30      4.94      0.00
   10   14   30      1.02      0.00
   10   16   30     -6.94      0.00
   10   18   30      5.79      0.00
   10   20   30     -0.10      0.00
   10   22   30      6.88      0.00
   10   24   30     -0.46      0.00
   10   26   30      4.51      0.00
   10   28   30     -0.86      0.00
   11   11   30     -0.27      0.00
   11   13   30      2.17      0.00
   11   15   30     -3.71      0.00
   11   17   30      9.58      0.00
   11   19   30      3.12      0.00
   11   21   30      0.67      0.00
   11   23   30     -5.10      0.00
   11   25   30     -1.35      0.00
   11   27   30     -1.06      0.00
   11   29   30      1.21      0.00
    0   12   30     -7.19      0.00
   12   12   30      8.18      0.00
   12   14   30     -6.15      0.00
   12   16   30     -0.60      0.00
   12   18   30     -3.38      0.00
   12   20   30      2.25      0.00
   12   22   30     -4.58      0.00
   12   24   30    -13.16      0.00
   12   26   30     -0.73      0.00
   12   28   30     24.11      0.00
   13   13   30     -1.49      0.00
   13   15   30     -4.04      0.00
   13   17   30     -5.62      0.00
   13   19   30      1.28      0.00
   13   21   30      2.18      0.00
   13   23   30     -4.42      0.00
   13   25   30     -3.16      0.00
   13   27   30     -0.65      0.00
    0   14   30     -6.45      0.00
   14   14   30    -16.44      0.00
   14   16   30      6.32      0.00
   14   18   30      0.77      0.00
   14   20   30      5.17      0.00
   14   22   30      9.59      0.00
   14   24   30      2.99      0.00
   14   26   30     10.44      0.00
   14   28   30     -8.27      0.00
   15   15   30     11.37      0.00
   15   17   30     -7.32      0.00
   15   19   30      1.96      0.00
   15   21   30      5.17      0.00
   15   23   30      1.43      0.00
   15   25   30     -7.48      0.00
   15   27   30      6.11      0.00
    0   16   30      7.01      0.00
   16   16   30     -4.42      0.00
   16   18   30      9.14      0.00
   16   20   30     -2.51      0.00
   16   22   30     -1.88      0.00
   16   24   30      3.20      0.00
   16   26   30      1.66      0.00
   17   17   30     15.70      0.00
   17   19   30      0.67      0.00
   17   21   30     -3.51      0.00
   17   23   30      2.26      0.00
   17   25   30      5.72      0.00
    0   18   30      6.12      0.00
   18   18   30      3.31      0.00
   18   20   30     -8.47      0.00
   18   22   30     -2.13      0.00
   18   24   30      1.50      0.00
   19   19   30      0.96      0.00
   19   21   30      4.91      0.00
   19   23   30      0.03      0.00
   19   25   30     -7.27      0.00
    0   20   30      3.28      0.00
   20   20   30      3.33      0.00
   20   22   30      1.50      0.00
   20   24   30      0.03      0.00
   21   21   30      1.69      0.00
   21   23   30     -2.33      0.00
    0   22   30    -18.53      0.00
   22   22   30     -2.57      0.00
    0   24   30      4.45      0.00
    0   26   30     -2.90      0.00
   18   26   30      7.20      0.00
    0   28   30    -17.89      0.00
    0   30   30     29.47      0.00
    2   30   30    -21.13      0.00
    4   30   30    -18.26      0.00
    6   30   30      5.96      0.00
    8   30   30     11.78      0.00
    0    1   31      5.97      0.00
    1    2   31     -7.78      0.00
    1    4   31      4.22      0.00
    1    6   31    -11.22      0.00
    1    8   31     10.00      0.00
    1   10   31      0.46      0.00
    1   12   31     -1.25      0.00
    1   14   31      6.71      0.00
    1   16   31     -4.35      0.00
    1   18   31     17.45      0.00
    1   20   31      5.04      0.00
    1   22   31      4.46      0.00
    1   24   31      7.34      0.00
    1   26   31      6.95      0.00
    1   28   31      8.53      0.00
    1   30   31      7.96      0.00
    2    3   31      0.40      0.00
    2    5   31      0.07      0.00
    2    7   31      2.82      0.00
    2    9   31     -3.20      0.00
    2   11   31     -2.11      0.00
    2   13   31      3.48      0.00
    2   15   31      2.40      0.00
    2   17   31      0.06      0.00
    2   19   31     -5.93      0.00
    2   21   31     -2.49      0.00
    2   23   31     -2.34      0.00
    2   25   31     -3.66      0.00
    2   27   31      2.66      0.00
    2   29   31     20.36      0.00
    0    3   31     -3.72      0.00
    3    4   31     -2.75      0.00
    3    6   31     -3.42      0.00
    3    8   31      0.44      0.00
    3   10   31      1.39      0.00
    3   12   31     -0.28      0.00
    3   14   31     -4.27      0.00
    3   16   31     -3.24      0.00
    3   18   31      8.23      0.00
    3   20   31      6.68      0.00
    3   22   31      0.91      0.00
    3   24   31     -2.20      0.00
    3   26   31      0.71      0.00
    3   28   31     -1.37      0.00
    3   30   31      5.29      0.00
    4    5   31     -0.86      0.00
    4    7   31      0.97      0.00
    4    9   31      0.96      0.00
    4   11   31      0.65      0.00
    4   13   31     -4.50      0.00
    4   15   31      0.70      0.00
    4   17   31      7.17      0.00
    4   19   31      4.94      0.00
    4   21   31     -1.97      0.00
    4   23   31      3.21      0.00
    4   25   31     -0.92      0.00
    4   27   31     -4.21      0.00
    4   29   31      3.14      0.00
    0    5   31      2.24      0.00
    5    6   31     14.56      0.00
    5    8   31      0.09      0.00
    5   10   31     -6.81      0.00
    5   12   31      2.79      0.00
    5   14   31     -2.50      0.00
    5   16   31     -0.31      0.00
    5   18   31     -2.47      0.00
    5   20   31     -1.41      0.00
    5   22   31      9.63      0.00
    5   24   31     -2.59      0.00
    5   26   31     -0.30      0.00
    5   28   31     -5.87      0.00
    5   30   31      2.65      0.00
    6    7   31      3.48      0.00
    6    9   31      6.45      0.00
    6   11   31     -6.63      0.00
    6   13   31      2.94      0.00
    6   15   31      2.76      0.00
    6   17   31    -17.46      0.00
    6   19   31     -3.38      0.00
    6   21   31      6.47      0.00
    6   23   31     -5.88      0.00
    6   25   31     -3.35      0.00
    6   27   31     -2.73      0.00
    6   29   31    -11.29      0.00
    0    7   31      5.92      0.00
    7    8   31    -28.98      0.00
    7   10   31      1.60      0.00
    7   12   31     -6.80      0.00
    7   14   31      3.30      0.00
    7   16   31     -0.35      0.00
    7   18   31      0.90      0.00
    7   20   31      3.65      0.00
    7   22   31      0.27      0.00
    7   24   31      6.92      0.00
    7   26   31      4.31      0.00
    7   28   31     -8.48      0.00
    8    9   31      1.52      0.00
    8   11   31      1.78      0.00
    8   13   31     -5.43      0.00
    8   15   31      1.49      0.00
    8   17   31      9.69      0.00
    8   19   31     -1.51      0.00
    8   21   31      7.25      0.00
    8   23   31      0.06      0.00
    8   25   31      0.50      0.00
    8   27   31      7.60      0.00
    8   29   31     -7.30      0.00
    0    9   31      1.73      0.00
    9   10   31     -5.47      0.00
    9   12   31     -6.14      0.00
    9   14   31      1.87      0.00
    9   16   31     -6.46      0.00
    9   18   31      0.11      0.00
    9   20   31     -3.82      0.00
    9   22   31      1.97      0.00
    9   24   31     -1.29      0.00
    9   26   31      7.75      0.00
    9   28   31      1.42      0.00
   10   11   31     -1.55      0.00
   10   13   31     -0.65      0.00
   10   15   31     -4.12      0.00
   10   17   31     -4.06      0.00
   10   19   31     -2.97      0.00
   10   21   31      6.65      0.00
   10   23   31     -5.10      0.00
   10   25   31      5.18      0.00
   10   27   31      1.53      0.00
    0   11   31     12.88      0.00
   11   12   31      2.38      0.00
   11   14   31     -1.74      0.00
   11   16   31     -3.14      0.00
   11   18   31      4.06      0.00
   11   20   31     -3.58      0.00
   11   22   31     -7.51      0.00
   11   24   31      3.27      0.00
   11   26   31     -0.41      0.00
   11   28   31      2.25      0.00
   12   13   31     -0.49      0.00
   12   15   31      1.40      0.00
   12   17   31     -2.34      0.00
   12   19   31     -0.19      0.00
   12   21   31     -5.88      0.00
   12   23   31      7.46      0.00
   12   25   31     -9.39      0.00
   12   27   31      2.35      0.00
    0   13   31      0.14      0.00
   13   14   31     -4.46      0.00
   13   16   31     -1.93      0.00
   13   18   31     -1.89      0.00
   13   20   31      5.86      0.00
   13   22   31      1.44      0.00
   13   24   31    -10.34      0.00
   13   26   31     -2.26      0.00
   14   15   31     -4.31      0.00
   14   17   31      7.27      0.00
   14   19   31     -3.31      0.00
   14   21   31      2.45      0.00
   14   23   31      6.73      0.00
   14   25   31     -1.01      0.00
   14   27   31    -19.16      0.00
    0   15   31     -2.86      0.00
   15   16   31      9.95      0.00
   15   18   31     -7.14      0.00
   15   20   31     -4.10      0.00
   15   22   31     -0.52      0.00
   15   24   31      2.08      0.00
   15   26   31     -2.21      0.00
   16   17   31     -9.40      0.00
   16   19   31      0.73      0.00
   16   21   31     -3.48      0.00
   16   23   31     -3.72      0.00
   16   25   31    -12.22      0.00
    0   17   31      3.90      0.00
   17   18   31      5.50      0.00
   17   20   31     -0.54      0.00
   17   22   31      8.24      0.00
   17   24   31     -3.32      0.00
   18   19   31     -0.66      0.00
   18   21   31     -0.17      0.00
   18   23   31     -2.93      0.00
    0   19   31     -8.33      0.00
   19   20   31     -6.39      0.00
   19   22   31     -2.87      0.00
   19   24   31      5.60      0.00
   20   21   31      7.33      0.00
   20   23   31      2.45      0.00
    0   21   31      3.66      0.00
   21   22   31     -0.66      0.00
    0   23   31      6.40      0.00
    0   25   31      8.47      0.00
    0   27   31     28.25      0.00
   13   28   31    -15.24      0.00
    0   29   31    -13.54      0.00
   10   29   31     30.85      0.00
    0    0   32     15.20      0.00
    1    1   32     10.01      0.00
    1    3   32     -2.34      0.00
    1    5   32    -11.09      0.00
    1    7   32      7.01      0.00
    1    9   32      0.40      0.00
    1   11   32     -3.67      0.00
    1   13   32     -5.31      0.00
    1   15   32      3.27      0.00
    1   17   32     -5.54      0.00
    1   19   32     -3.27      0.00
    1   21   32      1.55      0.00
    1   23   32     11.04      0.00
    1   25   32     -7.84      0.00
    1   27   32     -6.49      0.00
    1   29   32      0.94      0.00
    0    2   32     16.23      0.00
    2    2   32    -35.15      0.00
    2    4   32     12.48      0.00
    2    6   32      4.46      0.00
    2    8   32      7.40      0.00
    2   10   32     -1.03      0.00
    2   12   32     -1.29      0.00
    2   14   32     -9.02      0.00
    2   16   32     -7.07      0.00
    2   18   32    -10.66      0.00
    2   20   32     -1.83      0.00
    2   22   32     10.70      0.00
    2   24   32     -6.08      0.00
    2   26   32     -1.94      0.00
    2   28   32    -18.32      0.00
    3    3   32     -8.01      0.00
    3    5   32     12.31      0.00
    3    7   32     -1.72      0.00
    3    9   32     -6.39      0.00
    3   11   32      2.27      0.00
    3   13   32      1.21      0.00
    3   15   32     -4.40      0.00
    3   17   32      0.83      0.00
    3   19   32     -3.60      0.00
    3   21   32     -5.71      0.00
    3   23   32     -3.49      0.00
    3   25   32     -4.11      0.00
    3   27   32     -3.24      0.00
    3   29   32     -3.03      0.00
    0    4   32     11.39      0.00
    4    4   32      3.81      0.00
    4    6   32     11.39      0.00
    4    8   32     -2.46      0.00
    4   10   32     -0.14      0.00
    4   12   32      6.01      0.00
    4   14   32     -3.38      0.00
    4   16   32     -2.23      0.00
    4   18   32     15.12      0.00
    4   20   32      9.20      0.00
    4   22   32      8.37      0.00
    4   24   32     -6.60      0.00
    4   26   32     20.81      0.00
    4   28   32    -29.57      0.00
    5    5   32     -1.15      0.00
    5    7   32     -1.11      0.00
    5    9   32      3.60      0.00
    5   11   32    -11.65      0.00
    5   13   32      6.55      0.00
    5   15   32      0.70      0.00
    5   17   32      8.85      0.00
    5   19   32     -1.25      0.00
    5   21   32      6.13      0.00
    5   23   32      4.92      0.00
    5   25   32     -7.11      0.00
    5   27   32     -4.59      0.00
    5   29   32      2.82      0.00
    0    6   32      7.82      0.00
    6    6   32     11.25      0.00
    6    8   32     -3.02      0.00
    6   10   32     -0.25      0.00
    6   12   32     -9.73      0.00
    6   14   32     11.29      0.00
    6   16   32      2.01      0.00
    6   18   32      0.23      0.00
    6   20   32     -5.05      0.00
    6   22   32      9.32      0.00
    6   24   32      3.01      0.00
    6   26   32     -3.77      0.00
    6   28   32     -3.44      0.00
    7    7   32    -18.59      0.00
    7    9   32      7.50      0.00
    7   11   32     -6.88      0.00
    7   13   32      0.96      0.00
    7   15   32     -4.39      0.00
    7   17   32      2.68      0.00
    7   19   32     -3.36      0.00
    7   21   32      4.80      0.00
    7   23   32     -2.32      0.00
    7   25   32     -6.37      0.00
    7   27   32      3.56      0.00
    0    8   32     11.68      0.00
    8    8   32     -4.01      0.00
    8   10   32      5.38      0.00
    8   12   32     -3.74      0.00
    8   14   32      3.17      0.00
    8   16   32     -7.50      0.00
    8   18   32     -2.49      0.00
    8   20   32      6.44      0.00
    8   22   32     -3.53      0.00
    8   24   32     -0.29      0.00
    8   26   32    -14.53      0.00
    8   28   32    -20.52      0.00
    9    9   32      5.56      0.00
    9   11   32      2.71      0.00
    9   13   32     -2.55      0.00
    9   15   32     -1.00      0.00
    9   17   32      3.77      0.00
    9   19   32      4.09      0.00
    9   21   32     -2.75      0.00
    9   23   32     11.49      0.00
    9   25   32      2.27      0.00
    9   27   32      5.66      0.00
    0   10   32      1.34      0.00
   10   10   32      0.87      0.00
   10   12   32      4.89      0.00
   10   14   32      5.30      0.00
   10   16   32     -1.95      0.00
   10   18   32      9.76      0.00
   10   20   32     -8.28      0.00
   10   22   32     -0.83      0.00
   10   24   32     -0.20      0.00
   10   26   32     -9.59      0.00
   11   11   32     -6.24      0.00
   11   13   32     10.09      0.00
   11   15   32      3.13      0.00
   11   17   32     -5.26      0.00
   11   19   32      4.60      0.00
   11   21   32     -0.24      0.00
   11   23   32     -6.71      0.00
   11   25   32      6.08      0.00
   11   27   32    -14.65      0.00
    0   12   32     -0.41      0.00
   12   12   32      1.29      0.00
   12   14   32      4.71      0.00
   12   16   32     10.43      0.00
   12   18   32     -2.21      0.00
   12   20   32      2.59      0.00
   12   22   32     -9.25      0.00
   12   24   32      2.93      0.00
   12   26   32     -5.76      0.00
   13   13   32     -1.41      0.00
   13   15   32      5.95      0.00
   13   17   32    -10.21      0.00
   13   19   32     -3.93      0.00
   13   21   32     -3.43      0.00
   13   23   32      0.96      0.00
   13   25   32    -10.30      0.00
    0   14   32      2.61      0.00
   14   14   32     -2.01      0.00
   14   16   32     -8.03      0.00
   14   18   32      3.85      0.00
   14   20   32     -2.63      0.00
   14   22   32     -2.89      0.00
   14   24   32     -0.60      0.00
   14   26   32     25.46      0.00
   15   15   32     -2.92      0.00
   15   17   32     16.07      0.00
   15   19   32     -5.48      0.00
   15   21   32     -0.22      0.00
   15   23   32      2.55      0.00
   15   25   32      7.79      0.00
    0   16   32     15.20      0.00
   16   16   32      5.93      0.00
   16   18   32     -2.78      0.00
   16   20   32     -7.40      0.00
   16   22   32      3.67      0.00
   16   24   32     -3.35      0.00
   17   17   32     -2.23      0.00
   17   19   32      2.95      0.00
   17   21   32      4.74      0.00
   17   23   32     -4.53      0.00
    0   18   32      6.53      0.00
   18   18   32     -2.11      0.00
   18   20   32      5.10      0.00
   18   22   32     -5.68      0.00
   19   19   32      0.56      0.00
   19   21   32     -4.32      0.00
    0   20   32     19.55      0.00
   20   20   32     -2.56      0.00
   21   21   32    -10.87      0.00
    0   22   32     -1.90      0.00
    0   24   32      6.25      0.00
    0   26   32      0.88      0.00
    0   28   32     11.19      0.00
    0    1   33     14.27      0.00
    1    2   33      3.28      0.00
    1    4   33      2.17      0.00
    1    6   33     -6.12      0.00
    1    8   33     -2.83      0.00
    1   10   33      0.56      0.00
    1   12   33      2.54      0.00
    1   14   33     -7.37      0.00
    1   16   33      5.36      0.00
    1   18   33      0.56      0.00
    1   20   33     -3.60      0.00
    1   22   33     -3.03      0.00
    1   24   33      0.42      0.00
    1   26   33      3.77      0.00
    1   28   33     -6.04      0.00
    2    3   33      2.07      0.00
    2    5   33     -9.92      0.00
    2    7   33      0.66      0.00
    2    9   33      4.19      0.00
    2   11   33     -7.80      0.00
    2   13   33     -7.90      0.00
    2   15   33     -3.28      0.00
    2   17   33      3.43      0.00
    2   19   33      8.47      0.00
    2   21   33     -6.39      0.00
    2   23   33     -1.98      0.00
    2   25   33      4.03      0.00
    2   27   33     -9.29      0.00
    0    3   33      5.36      0.00
    3    4   33     -7.58      0.00
    3    6   33      5.84      0.00
    3    8   33      4.06      0.00
    3   10   33     -3.98      0.00
    3   12   33      0.56      0.00
    3   14   33     13.09      0.00
    3   16   33     -4.33      0.00
    3   18   33     -8.17      0.00
    3   20   33      2.41      0.00
    3   22   33      5.58      0.00
    3   24   33     -0.09      0.00
    3   26   33     -2.16      0.00
    3   28   33      4.42      0.00
    4    5   33    -12.07      0.00
    4    7   33     -2.60      0.00
    4    9   33     -2.91      0.00
    4   11   33     -9.31      0.00
    4   13   33      3.40      0.00
    4   15   33      8.69      0.00
    4   17   33      0.28      0.00
    4   19   33     -6.85      0.00
    4   21   33     12.39      0.00
    4   23   33     -3.47      0.00
    4   25   33     -7.20      0.00
    4   27   33     13.81      0.00
    0    5   33      6.89      0.00
    5    6   33      1.39      0.00
    5    8   33      7.59      0.00
    5   10   33     -1.77      0.00
    5   12   33     -1.43      0.00
    5   14   33     -3.53      0.00
    5   16   33     -4.71      0.00
    5   18   33      9.93      0.00
    5   20   33     -3.36      0.00
    5   22   33      2.19      0.00
    5   24   33    -10.31      0.00
    5   26   33      4.73      0.00
    5   28   33     -2.09      0.00
    6    7   33      0.29      0.00
    6    9   33     -0.71      0.00
    6   11   33      0.76      0.00
    6   13   33     -2.24      0.00
    6   15   33     -2.75      0.00
    6   17   33     -0.14      0.00
    6   19   33      2.15      0.00
    6   21   33     -2.98      0.00
    6   23   33      9.84      0.00
    6   25   33     -5.22      0.00
    6   27   33      1.92      0.00
    0    7   33      2.39      0.00
    7    8   33    -15.23      0.00
    7   10   33      3.57      0.00
    7   12   33      1.08      0.00
    7   14   33      2.88      0.00
    7   16   33     -1.73      0.00
    7   18   33      4.95      0.00
    7   20   33     -2.76      0.00
    7   22   33      5.13      0.00
    7   24   33      2.34      0.00
    7   26   33      2.49      0.00
    8    9   33      2.38      0.00
    8   11   33     -3.21      0.00
    8   13   33     13.56      0.00
    8   15   33      5.71      0.00
    8   17   33      5.46      0.00
    8   19   33      2.94      0.00
    8   21   33      2.25      0.00
    8   23   33     -6.88      0.00
    8   25   33    -13.93      0.00
    8   27   33    -19.32      0.00
    0    9   33    -20.68      0.00
    9   10   33      0.63      0.00
    9   12   33      9.02      0.00
    9   14   33     -5.91      0.00
    9   16   33     13.63      0.00
    9   18   33     -5.54      0.00
    9   20   33      5.75      0.00
    9   22   33     -4.73      0.00
    9   24   33      0.49      0.00
    9   26   33     -1.66      0.00
   10   11   33      7.67      0.00
   10   13   33     -3.87      0.00
   10   15   33     -3.65      0.00
   10   17   33     -9.38      0.00
   10   19   33      4.18      0.00
   10   21   33     -4.10      0.00
   10   23   33      1.70      0.00
   10   25   33      1.54      0.00
    0   11   33      9.38      0.00
   11   12   33     -4.72      0.00
   11   14   33     -0.05      0.00
   11   16   33      0.93      0.00
   11   18   33      5.07      0.00
   11   20   33     -2.16      0.00
   11   22   33     -4.25      0.00
   11   24   33    -10.23      0.00
   11   26   33      4.67      0.00
   12   13   33     -1.29      0.00
   12   15   33      0.93      0.00
   12   17   33     -2.82      0.00
   12   19   33      3.05      0.00
   12   21   33     -3.29      0.00
   12   23   33      5.16      0.00
   12   25   33      8.43      0.00
    0   13   33      0.96      0.00
   13   14   33     10.23      0.00
   13   16   33      1.02      0.00
   13   18   33     -2.46      0.00
   13   20   33     -7.06      0.00
   13   22   33      5.31      0.00
   13   24   33      8.44      0.00
   14   15   33     13.08      0.00
   14   17   33      0.88      0.00
   14   19   33      5.14      0.00
   14   21   33      7.87      0.00
   14   23   33      2.87      0.00
    0   15   33      1.55      0.00
   15   16   33     -2.77      0.00
   15   18   33      9.72      0.00
   15   20   33      5.86      0.00
   15   22   33      3.78      0.00
   15   24   33     -3.10      0.00
   16   17   33      2.85      0.00
   16   19   33     -3.53      0.00
   16   21   33     -2.07      0.00
   16   23   33      0.92      0.00
    0   17   33      6.56      0.00
   17   18   33      0.77      0.00
   17   20   33     -1.86      0.00
   17   22   33      1.06      0.00
   18   19   33     -0.46      0.00
   18   21   33      0.83      0.00
    0   19   33     -3.53      0.00
   19   20   33      4.53      0.00
    0   21   33     -0.54      0.00
    0   23   33     -0.39      0.00
    0   25   33    -18.79      0.00
    0   27   33     17.21      0.00
    0    0   34    -11.84      0.00
    1    1   34     11.30      0.00
    1    3   34     -6.89      0.00
    1    5   34     -7.46      0.00
    1    7   34      7.85      0.00
    1    9   34      4.37      0.00
    1   11   34     -3.77      0.00
    1   13   34      1.50      0.00
    1   15   34      2.53      0.00
    1   17   34     -7.01      0.00
    1   19   34      7.72      0.00
    1   21   34     -0.47      0.00
    1   23   34     -9.42      0.00
    1   25   34     -9.29      0.00
    1   27   34     -4.70      0.00
    0    2   34     -8.84      0.00
    2    2   34    -19.52      0.00
    2    4   34     11.42      0.00
    2    6   34     -7.22      0.00
    2    8   34      2.38      0.00
    2   10   34      5.69      0.00
    2   12   34      8.35      0.00
    2   14   34     -8.98      0.00
    2   16   34      6.21      0.00
    2   18   34      0.55      0.00
    2   20   34     -6.00      0.00
    2   22   34     -1.58      0.00
    2   24   34      0.15      0.00
    2   26   34     -1.60      0.00
    3    3   34    -14.66      0.00
    3    5   34      8.96      0.00
    3    7   34     -3.12      0.00
    3    9   34     -2.26      0.00
    3   11   34      1.24      0.00
    3   13   34     -1.23      0.00
    3   15   34     -0.37      0.00
    3   17   34    -10.20      0.00
    3   19   34     -0.50      0.00
    3   21   34      1.76      0.00
    3   23   34     -5.24      0.00
    3   25   34      0.58      0.00
    3   27   34      8.77      0.00
    0    4   34    -20.78      0.00
    4    4   34     -6.14      0.00
    4    6   34     -9.33      0.00
    4    8   34      1.17      0.00
    4   10   34      9.56      0.00
    4   12   34      1.92      0.00
    4   14   34     12.15      0.00
    4   16   34      1.69      0.00
    4   18   34     12.50      0.00
    4   20   34     -7.40      0.00
    4   22   34      7.44      0.00
    4   24   34      4.09      0.00
    4   26   34      1.02      0.00
    5    5   34    -11.67      0.00
    5    7   34     -2.91      0.00
    5    9   34     -8.22      0.00
    5   11   34     -0.95      0.00
    5   13   34      2.13      0.00
    5   15   34      2.32      0.00
    5   17   34     -1.43      0.00
    5   19   34     -6.98      0.00
    5   21   34    -10.69      0.00
    5   23   34     -1.93      0.00
    5   25   34    -11.05      0.00
    0    6   34     -4.53      0.00
    6    6   34     -7.46      0.00
    6    8   34      5.35      0.00
    6   10   34     -0.73      0.00
    6   12   34     -0.41      0.00
    6   14   34     -7.20      0.00
    6   16   34     -6.21      0.00
    6   18   34     -4.26      0.00
    6   20   34     -8.21      0.00
    6   22   34      5.62      0.00
    6   24   34     -4.78      0.00
    6   26   34     -2.71      0.00
    7    7   34     -7.49      0.00
    7    9   34      0.03      0.00
    7   11   34      2.56      0.00
    7   13   34     -9.17      0.00
    7   15   34     -2.72      0.00
    7   17   34     -4.24      0.00
    7   19   34      5.20      0.00
    7   21   34     -0.42      0.00
    7   23   34     -1.76      0.00
    7   25   34      5.99      0.00
    0    8   34    -12.00      0.00
    8    8   34      4.00      0.00
    8   10   34     -1.57      0.00
    8   12   34      1.43      0.00
    8   14   34     11.81      0.00
    8   16   34      1.19      0.00
    8   18   34      2.61      0.00
    8   20   34     -0.02      0.00
    8   22   34     -7.36      0.00
    8   24   34     -0.49      0.00
    8   26   34      7.54      0.00
    9    9   34     -1.33      0.00
    9   11   34     -7.32      0.00
    9   13   34     -5.11      0.00
    9   15   34      0.80      0.00
    9   17   34      3.73      0.00
    9   19   34      3.47      0.00
    9   21   34      1.42      0.00
    9   23   34      3.20      0.00
    9   25   34      9.11      0.00
    0   10   34      5.27      0.00
   10   10   34     10.27      0.00
   10   12   34      1.63      0.00
   10   14   34      2.21      0.00
   10   16   34      1.98      0.00
   10   18   34      8.48      0.00
   10   20   34      5.83      0.00
   10   22   34      3.25      0.00
   10   24   34      9.13      0.00
   11   11   34      3.00      0.00
   11   13   34      8.22      0.00
   11   15   34     -0.10      0.00
   11   17   34     -2.01      0.00
   11   19   34      7.83      0.00
   11   21   34      5.72      0.00
   11   23   34      0.34      0.00
    0   12   34      3.05      0.00
   12   12   34     -2.24      0.00
   12   14   34     -5.20      0.00
   12   16   34      2.17      0.00
   12   18   34     -1.79      0.00
   12   20   34      5.67      0.00
   12   22   34     -0.22      0.00
   12   24   34    -11.02      0.00
   13   13   34    -14.87      0.00
   13   15   34     -6.31      0.00
   13   17   34      2.65      0.00
   13   19   34     -1.88      0.00
   13   21   34      1.67      0.00
   13   23   34     -2.08      0.00
    0   14   34     10.25      0.00
   14   14   34     -1.64      0.00
   14   16   34     -0.08      0.00
   14   18   34     -0.49      0.00
   14   20   34     -2.94      0.00
   14   22   34      3.15      0.00
   15   15   34      5.88      0.00
   15   17   34     -2.99      0.00
   15   19   34     -4.75      0.00
   15   21   34      3.94      0.00
    0   16   34     10.72      0.00
   16   16   34     14.02      0.00
   16   18   34     -4.83      0.00
   16   20   34      4.52      0.00
   16   22   34     13.20      0.00
   17   17   34      1.29      0.00
   17   19   34     -5.12      0.00
   17   21   34     -3.35      0.00
    0   18   34      9.38      0.00
   18   18   34      1.10      0.00
   18   20   34     -4.03      0.00
   19   19   34     -5.08      0.00
    0   20   34      0.39      0.00
    0   22   34      7.64      0.00
    0   24   34      5.32      0.00
    0   26   34     12.87      0.00
    0    1   35     -2.12      0.00
    1    2   35     -9.02      0.00
    1    4   35      5.95      0.00
    1    6   35     -4.57      0.00
    1    8   35     -0.74      0.00
    1   10   35     -8.71      0.00
    1   12   35      9.71      0.00
    1   14   35     -4.65      0.00
    1   16   35     -0.29      0.00
    1   18   35     -2.01      0.00
    1   20   35     -3.03      0.00
    1   22   35      4.78      0.00
    1   24   35      5.05      0.00
    2    3   35      0.14      0.00
    2    5   35     -3.87      0.00
    2    7   35    -14.47      0.00
    2    9   35      3.27      0.00
    2   11   35     -1.16      0.00
    2   13   35      6.49      0.00
    2   15   35     -8.78      0.00
    2   17   35    -11.47      0.00
    2   19   35     -2.01      0.00
    2   21   35     -4.11      0.00
    2   23   35     -6.00      0.00
    2   25   35    -15.42      0.00
    0    3   35     -1.16      0.00
    3    4   35      7.84      0.00
    3    6   35     -7.89      0.00
    3    8   35     11.13      0.00
    3   10   35     -7.27      0.00
    3   12   35      7.49      0.00
    3   14   35     -2.05      0.00
    3   16   35     -0.23      0.00
    3   18   35      1.51      0.00
    3   20   35     -4.60      0.00
    3   22   35     -0.82      0.00
    3   24   35     -0.31      0.00
    4    5   35     10.62      0.00
    4    7   35     11.61      0.00
    4    9   35      5.87      0.00
    4   11   35     -1.81      0.00
    4   13   35      2.95      0.00
    4   15   35     11.94      0.00
    4   17   35     -7.19      0.00
    4   19   35      6.45      0.00
    4   21   35     -0.22      0.00
    4   23   35     -0.17      0.00
    4   25   35      0.40      0.00
    0    5   35     -5.12      0.00
    5    6   35     -1.94      0.00
    5    8   35     -9.50      0.00
    5   10   35     -1.45      0.00
    5   12   35     -2.60      0.00
    5   14   35     -5.57      0.00
    5   16   35      0.17      0.00
    5   18   35     -2.21      0.00
    5   20   35     -5.48      0.00
    5   22   35      4.11      0.00
    5   24   35      2.38      0.00
    6    7   35      0.74      0.00
    6    9   35     -2.18      0.00
    6   11   35     -5.87      0.00
    6   13   35     -2.15      0.00
    6   15   35     -1.76      0.00
    6   17   35     -6.37      0.00
    6   19   35      0.99      0.00
    6   21   35     -6.62      0.00
    6   23   35      5.07      0.00
    6   25   35      2.36      0.00
    0    7   35      1.90      0.00
    7    8   35    -11.71      0.00
    7   10   35      4.56      0.00
    7   12   35      5.67      0.00
    7   14   35     -2.66      0.00
    7   16   35      0.21      0.00
    7   18   35     -8.37      0.00
    7   20   35     -7.04      0.00
    7   22   35      7.25      0.00
    7   24   35     -7.67      0.00
    8    9   35     -3.48      0.00
    8   11   35     -7.50      0.00
    8   13   35     -4.23      0.00
    8   15   35      4.88      0.00
    8   17   35      8.66      0.00
    8   19   35      4.95      0.00
    8   21   35      5.09      0.00
    8   23   35    -11.19      0.00
    0    9   35     -0.55      0.00
    9   10   35     -4.80      0.00
    9   12   35     -3.11      0.00
    9   14   35      4.14      0.00
    9   16   35      3.80      0.00
    9   18   35     -1.03      0.00
    9   20   35     -0.29      0.00
    9   22   35     -6.58      0.00
    9   24   35      3.99      0.00
   10   11   35     -2.51      0.00
   10   13   35     -3.53      0.00
   10   15   35      4.56      0.00
   10   17   35     -2.32      0.00
   10   19   35      0.41      0.00
   10   21   35      6.22      0.00
   10   23   35     -2.94      0.00
    0   11   35     11.50      0.00
   11   12   35    -10.89      0.00
   11   14   35      1.24      0.00
   11   16   35     -2.55      0.00
   11   18   35      6.95      0.00
   11   20   35     -4.53      0.00
   11   22   35      4.81      0.00
   12   13   35      3.49      0.00
   12   15   35     -1.14      0.00
   12   17   35     -0.75      0.00
   12   19   35     -7.82      0.00
   12   21   35      0.57      0.00
    0   13   35    -13.04      0.00
   13   14   35    -12.21      0.00
   13   16   35      4.33      0.00
   13   18   35     -0.34      0.00
   13   20   35      1.90      0.00
   13   22   35     -2.14      0.00
   14   15   35      5.34      0.00
   14   17   35      4.00      0.00
   14   19   35      6.28      0.00
   14   21   35     -1.04      0.00
    0   15   35     -0.17      0.00
   15   16   35     -7.09      0.00
   15   18   35     -0.23      0.00
   15   20   35     -3.24      0.00
   16   17   35      0.43      0.00
   16   19   35     -6.27      0.00
    0   17   35    -12.47      0.00
   17   18   35      1.66      0.00
    0   19   35     23.87      0.00
    0   21   35      1.03      0.00
    0   23   35     -4.77      0.00
   12   23   35      5.46      0.00
    0   25   35     17.94      0.00
    0    0   36      7.87      0.00
    1    1   36      8.58      0.00
    1    3   36     -9.46      0.00
    1    5   36     -1.21      0.00
    1    7   36     10.25      0.00
    1    9   36     -3.35      0.00
    1   11   36      5.76      0.00
    1   13   36    -10.34      0.00
    1   15   36      3.37      0.00
    1   17   36     -1.78      0.00
    1   19   36      1.68      0.00
    1   21   36     -0.71      0.00
    1   23   36     -1.65      0.00
    0    2   36    -14.35      0.00
    2    2   36    -15.74      0.00
    2    4   36    -19.13      0.00
    2    6   36     -9.13      0.00
    2    8   36      1.49      0.00
    2   10   36     -3.94      0.00
    2   12   36      2.67      0.00
    2   14   36     -8.98      0.00
    2   16   36      8.85      0.00
    2   18   36      7.46      0.00
    2   20   36      6.30      0.00
    2   22   36      4.52      0.00
    2   24   36      6.73      0.00
    3    3   36     -8.35      0.00
    3    5   36     -2.60      0.00
    3    7   36      1.20      0.00
    3    9   36     -3.55      0.00
    3   11   36     -1.54      0.00
    3   13   36      6.29      0.00
    3   15   36      4.36      0.00
    3   17   36      1.38      0.00
    3   19   36      2.29      0.00
    3   21   36      3.10      0.00
    3   23   36     -0.64      0.00
    0    4   36     -3.65      0.00
    4    4   36      7.52      0.00
    4    6   36     -2.12      0.00
    4    8   36      4.78      0.00
    4   10   36     -0.22      0.00
    4   12   36     -6.59      0.00
    4   14   36      1.27      0.00
    4   16   36      3.31      0.00
    4   18   36     -8.25      0.00
    4   20   36     -9.27      0.00
    4   22   36     -8.51      0.00
    4   24   36      3.82      0.00
    5    5   36     -3.90      0.00
    5    7   36      2.88      0.00
    5    9   36     -0.73      0.00
    5   11   36     -7.44      0.00
    5   13   36      1.11      0.00
    5   15   36     -4.97      0.00
    5   17   36     -7.71      0.00
    5   19   36      2.01      0.00
    5   21   36     12.55      0.00
    5   23   36     10.25      0.00
    0    6   36     -6.19      0.00
    6    6   36     12.18      0.00
    6    8   36     -3.18      0.00
    6   10   36     -5.81      0.00
    6   12   36     -4.42      0.00
    6   14   36     -8.49      0.00
    6   16   36     -1.42      0.00
    6   18   36     -6.03      0.00
    6   20   36      1.52      0.00
    6   22   36     -4.07      0.00
    7    7   36      1.85      0.00
    7    9   36     -1.96      0.00
    7   11   36      1.19      0.00
    7   13   36     -2.61      0.00
    7   15   36     -4.90      0.00
    7   17   36     -5.02      0.00
    7   19   36      3.07      0.00
    7   21   36      2.57      0.00
    7   23   36     18.01      0.00
    0    8   36      3.66      0.00
    8    8   36     -5.44      0.00
    8   10   36     -7.40      0.00
    8   12   36     -8.41      0.00
    8   14   36      2.65      0.00
    8   16   36     -1.61      0.00
    8   18   36     -2.48      0.00
    8   20   36     -1.02      0.00
    8   22   36      1.73      0.00
    9    9   36      0.20      0.00
    9   11   36     -2.82      0.00
    9   13   36     -1.19      0.00
    9   15   36     -6.34      0.00
    9   17   36      2.60      0.00
    9   19   36     -1.86      0.00
    9   21   36     -4.62      0.00
    0   10   36      0.35      0.00
   10   10   36      3.08      0.00
   10   12   36     -3.37      0.00
   10   14   36      4.69      0.00
   10   16   36      6.24      0.00
   10   18   36     -1.81      0.00
   10   20   36      7.40      0.00
   10   22   36      6.67      0.00
   11   11   36     -2.19      0.00
   11   13   36     -0.01      0.00
   11   15   36      6.14      0.00
   11   17   36     -2.01      0.00
   11   19   36     -1.48      0.00
   11   21   36     -6.83      0.00
    0   12   36     19.19      0.00
   12   12   36     -3.62      0.00
   12   14   36      3.32      0.00
   12   16   36      0.27      0.00
   12   18   36      6.16      0.00
   12   20   36     -1.09      0.00
   13   13   36      5.61      0.00
   13   15   36     -4.51      0.00
   13   17   36      8.24      0.00
   13   19   36      6.33      0.00
   13   21   36     -6.57      0.00
    0   14   36     11.49      0.00
   14   14   36      5.69      0.00
   14   16   36      5.22      0.00
   14   18   36     -0.29      0.00
   14   20   36     -2.04      0.00
   15   15   36     -2.10      0.00
   15   17   36    -15.65      0.00
   15   19   36     13.95      0.00
    0   16   36      0.27      0.00
   16   16   36     15.55      0.00
   16   18   36      6.65      0.00
   17   17   36     14.28      0.00
    0   18   36     -5.92      0.00
    0   20   36      2.79      0.00
    0   22   36     -5.73      0.00
    0   24   36    -17.90      0.00
    0    1   37      9.46      0.00
    1    2   37     -7.63      0.00
    1    4   37     -4.36      0.00
    1    6   37      0.02      0.00
    1    8   37      7.78      0.00
    1   10   37     -3.10      0.00
    1   12   37      1.20      0.00
    1   14   37      0.70      0.00
    1   16   37     -3.81      0.00
    1   18   37      0.90      0.00
    1   20   37      5.62      0.00
    1   22   37      5.51      0.00
    2    3   37    -12.61      0.00
    2    5   37     -7.84      0.00
    2    7   37     -3.50      0.00
    2    9   37      3.38      0.00
    2   11   37      0.75      0.00
    2   13   37      7.14      0.00
    2   15   37     -2.03      0.00
    2   17   37      8.70      0.00
    2   19   37    -10.15      0.00
    2   21   37      3.43      0.00
    0    3   37     12.01      0.00
    3    4   37     10.00      0.00
    3    6   37      7.68      0.00
    3    8   37     15.25      0.00
    3   10   37      0.95      0.00
    3   12   37      6.00      0.00
    3   14   37      4.22      0.00
    3   16   37     -3.07      0.00
    3   18   37     -7.58      0.00
    3   20   37     -1.44      0.00
    3   22   37    -12.39      0.00
    4    5   37     -0.36      0.00
    4    7   37      2.40      0.00
    4    9   37      0.61      0.00
    4   11   37      7.50      0.00
    4   13   37      5.09      0.00
    4   15   37      3.61      0.00
    4   17   37     -0.49      0.00
    4   19   37     -6.08      0.00
    4   21   37     -2.15      0.00
    0    5   37      4.22      0.00
    5    6   37     -3.48      0.00
    5    8   37    -14.28      0.00
    5   10   37     12.74      0.00
    5   12   37     -0.76      0.00
    5   14   37      1.53      0.00
    5   16   37     -1.34      0.00
    5   18   37     -1.35      0.00
    5   20   37      0.12      0.00
    5   22   37     13.36      0.00
    6    7   37     -3.37      0.00
    6    9   37     -6.59      0.00
    6   11   37     -6.14      0.00
    6   13   37     -6.36      0.00
    6   15   37     -0.83      0.00
    6   17   37      8.65      0.00
    6   19   37      5.92      0.00
    6   21   37      2.73      0.00
    0    7   37      1.21      0.00
    7    8   37      5.51      0.00
    7   10   37     -5.99      0.00
    7   12   37      3.66      0.00
    7   14   37      3.39      0.00
    7   16   37     -1.84      0.00
    7   18   37    -12.45      0.00
    7   20   37     -6.00      0.00
    8    9   37     -0.58      0.00
    8   11   37      1.68      0.00
    8   13   37     -0.62      0.00
    8   15   37      7.10      0.00
    8   17   37      6.46      0.00
    8   19   37      0.12      0.00
    8   21   37      1.47      0.00
    0    9   37     -1.81      0.00
    9   10   37      5.20      0.00
    9   12   37     -6.44      0.00
    9   14   37     -3.45      0.00
    9   16   37     -2.84      0.00
    9   18   37      0.60      0.00
    9   20   37     -1.59      0.00
   10   11   37      2.29      0.00
   10   13   37     -1.64      0.00
   10   15   37     -5.82      0.00
   10   17   37     -4.85      0.00
   10   19   37     -2.41      0.00
    0   11   37     11.60      0.00
   11   12   37     -5.48      0.00
   11   14   37      1.95      0.00
   11   16   37      1.38      0.00
   11   18   37     -7.99      0.00
   11   20   37     11.96      0.00
   12   13   37      1.66      0.00
   12   15   37      2.30      0.00
   12   17   37     -2.22      0.00
   12   19   37      5.30      0.00
    0   13   37      2.30      0.00
   13   14   37     -6.47      0.00
   13   16   37    -11.88      0.00
   13   18   37     -0.33      0.00
   14   15   37     -5.98      0.00
   14   17   37     -4.88      0.00
    0   15   37      7.25      0.00
   15   16   37      0.91      0.00
    0   17   37     -2.57      0.00
    0   19   37     12.71      0.00
    0   21   37     -4.24      0.00
    7   22   37     10.29      0.00
    0   23   37      3.85      0.00
    0    0   38    -10.61      0.00
    1    1   38      7.79      0.00
    1    3   38     -7.09      0.00
    1    5   38      9.12      0.00
    1    7   38     -8.80      0.00
    1    9   38    -13.54      0.00
    1   11   38      9.69      0.00
    1   13   38     -7.08      0.00
    1   15   38     -6.30      0.00
    1   17   38      9.47      0.00
    1   19   38      4.50      0.00
    1   21   38      4.34      0.00
    0    2   38    -17.35      0.00
    2    2   38    -14.21      0.00
    2    4   38      4.51      0.00
    2    6   38      5.81      0.00
    2    8   38     -4.16      0.00
    2   10   38      4.32      0.00
    2   12   38     -9.35      0.00
    2   14   38      4.43      0.00
    2   16   38     -7.80      0.00
    2   18   38    -13.40      0.00
    2   20   38     -7.50      0.00
    3    3   38      2.56      0.00
    3    5   38     13.79      0.00
    3    7   38      1.11      0.00
    3    9   38      1.87      0.00
    3   11   38     12.95      0.00
    3   13   38      3.24      0.00
    3   15   38      1.32      0.00
    3   17   38      2.99      0.00
    3   19   38     -4.43      0.00
    3   21   38     13.35      0.00
    0    4   38     28.32      0.00
    4    4   38     43.64      0.00
    4    6   38      6.61      0.00
    4    8   38     15.96      0.00
    4   10   38      8.03      0.00
    4   12   38     -8.46      0.00
    4   14   38     -4.18      0.00
    4   16   38     10.63      0.00
    4   18   38     -8.42      0.00
    4   20   38      7.39      0.00
    5    5   38     -2.66      0.00
    5    7   38     -1.46      0.00
    5    9   38     -2.10      0.00
    5   11   38     -1.68      0.00
    5   13   38     -8.93      0.00
    5   15   38      5.65      0.00
    5   17   38     -7.33      0.00
    5   19   38     -0.99      0.00
    0    6   38      0.09      0.00
    6    6   38    -12.68      0.00
    6    8   38     -7.35      0.00
    6   10   38     -7.13      0.00
    6   12   38      1.85      0.00
    6   14   38     -5.18      0.00
    6   16   38      4.44      0.00
    6   18   38      2.02      0.00
    6   20   38     -4.94      0.00
    7    7   38      9.61      0.00
    7    9   38      1.62      0.00
    7   11   38     -9.02      0.00
    7   13   38      6.79      0.00
    7   15   38      1.89      0.00
    7   17   38      5.78      0.00
    7   19   38     -2.84      0.00
    0    8   38     -2.06      0.00
    8    8   38      8.85      0.00
    8   10   38     -0.04      0.00
    8   12   38     -9.08      0.00
    8   14   38      4.87      0.00
    8   16   38     -9.77      0.00
    8   18   38     -3.06      0.00
    8   20   38      7.78      0.00
    9    9   38     -4.25      0.00
    9   11   38      4.42      0.00
    9   13   38      7.23      0.00
    9   15   38     -1.22      0.00
    9   17   38     -6.38      0.00
    9   19   38     15.90      0.00
    0   10   38    -11.87      0.00
   10   10   38     -3.48      0.00
   10   12   38      2.57      0.00
   10   14   38      3.07      0.00
   10   16   38      3.25      0.00
   10   18   38     -0.77      0.00
   11   11   38     -4.23      0.00
   11   13   38      2.67      0.00
   11   15   38      5.82      0.00
   11   17   38      2.96      0.00
    0   12   38      3.69      0.00
   12   12   38     -2.21      0.00
   12   14   38     -0.53      0.00
   12   16   38     -0.43      0.00
   13   13   38     -6.93      0.00
   13   15   38     -0.08      0.00
    0   14   38     -3.56      0.00
   14   14   38      2.92      0.00
   14   16   38     -1.19      0.00
   15   15   38     -4.70      0.00
    0   16   38      8.80      0.00
    0   18   38     15.41      0.00
    0   20   38      3.48      0.00
    0    1   39      2.48      0.00
    1    2   39     -0.92      0.00
    1    4   39      7.92      0.00
    1    6   39     11.86      0.00
    1    8   39      3.64      0.00
    1   10   39     10.36      0.00
    1   12   39      1.39      0.00
    1   14   39     -2.98      0.00
    1   16   39     -0.93      0.00
    1   18   39      2.71      0.00
    2    3   39     -5.78      0.00
    2    5   39    -11.04      0.00
    2    7   39      3.74      0.00
    2    9   39     -3.34      0.00
    2   11   39      3.27      0.00
    2   13   39     -6.84      0.00
    2   15   39     -4.49      0.00
    2   17   39      1.64      0.00
    2   19   39     10.71      0.00
    0    3   39     14.52      0.00
    3    4   39      3.06      0.00
    3    6   39     -2.76      0.00
    3    8   39    -10.95      0.00
    3   10   39     -9.40      0.00
    3   12   39      3.04      0.00
    3   14   39      2.65      0.00
    3   16   39     -1.24      0.00
    3   18   39      1.22      0.00
    4    5   39     -1.91      0.00
    4    7   39     -5.57      0.00
    4    9   39      1.35      0.00
    4   11   39     -2.13      0.00
    4   13   39     -8.22      0.00
    4   15   39      1.77      0.00
    4   17   39      8.93      0.00
    4   19   39     -4.14      0.00
    0    5   39     -7.95      0.00
    5    6   39     -3.23      0.00
    5    8   39      2.76      0.00
    5   10   39     11.03      0.00
    5   12   39      9.05      0.00
    5   14   39     -7.61      0.00
    5   16   39      3.85      0.00
    5   18   39    -15.72      0.00
    6    7   39     -3.32      0.00
    6    9   39      1.41      0.00
    6   11   39      4.65      0.00
    6   13   39      6.59      0.00
    6   15   39      2.02      0.00
    6   17   39     -8.36      0.00
    6   19   39     -2.59      0.00
    0    7   39     10.28      0.00
    7    8   39      9.55      0.00
    7   10   39     -1.52      0.00
    7   12   39      1.61      0.00
    7   14   39      1.86      0.00
    7   16   39      4.67      0.00
    7   18   39     17.67      0.00
    8    9   39     -7.70      0.00
    8   11   39     -0.23      0.00
    8   13   39      3.12      0.00
    8   15   39     -9.00      0.00
    8   17   39      4.45      0.00
    0    9   39      0.11      0.00
    9   10   39      9.75      0.00
    9   12   39     -0.38      0.00
    9   14   39     -3.93      0.00
    9   16   39      5.22      0.00
   10   11   39     -9.65      0.00
   10   13   39    -10.12      0.00
   10   15   39      1.22      0.00
    0   11   39      2.75      0.00
   11   12   39      7.11      0.00
   11   14   39      7.26      0.00
   12   13   39     -5.07      0.00
   12   15   39     -1.08      0.00
    0   13   39     12.92      0.00
   13   14   39      1.40      0.00
    0   15   39      8.59      0.00
   11   16   39     -6.94      0.00
    0   17   39     -1.13      0.00
    0   19   39     -9.74      0.00
    0    0   40     12.51      0.00
    1    1   40     -5.69      0.00
    1    3   40      7.30      0.00
    1    5   40     -4.35      0.00
    1    7   40     -4.08      0.00
    1    9   40      4.17      0.00
    1   11   40      0.55      0.00
    1   13   40      2.47      0.00
    1   15   40     -5.95      0.00
    1   17   40     -4.88      0.00
    0    2   40     13.23      0.00
    2    2   40      6.70      0.00
    2    4   40     14.48      0.00
    2    6   40      1.11      0.00
    2    8   40     -4.62      0.00
    2   10   40      5.52      0.00
    2   12   40      2.90      0.00
    2   14   40      4.44      0.00
    2   16   40      8.78      0.00
    3    3   40      0.69      0.00
    3    5   40     -2.18      0.00
    3    7   40     -0.91      0.00
    3    9   40     -4.77      0.00
    3   11   40     -3.54      0.00
    3   13   40      5.33      0.00
    3   15   40     -3.32      0.00
    3   17   40      1.89      0.00
    0    4   40      8.12      0.00
    4    4   40      5.50      0.00
    4    6   40      1.23      0.00
    4    8   40      4.28      0.00
    4   10   40      3.88      0.00
    4   12   40      5.48      0.00
    4   14   40     -1.00      0.00
    4   16   40     -8.17      0.00
    5    5   40     -8.10      0.00
    5    7   40      6.66      0.00
    5    9   40      5.24      0.00
    5   11   40      9.81      0.00
    5   13   40     -8.85      0.00
    5   15   40      2.42      0.00
    0    6   40     -4.84      0.00
    6    6   40    -15.79      0.00
    6    8   40     -9.45      0.00
    6   10   40     -3.80      0.00
    6   12   40     -4.95      0.00
    6   14   40     -9.06      0.00
    6   16   40      6.54      0.00
    7    7   40     -3.49      0.00
    7    9   40      0.02      0.00
    7   11   40    -11.54      0.00
    7   13   40      1.30      0.00
    7   15   40      1.85      0.00
    0    8   40     -9.97      0.00
    8    8   40     -4.95      0.00
    8   10   40     10.92      0.00
    8   12   40     -7.93      0.00
    8   14   40      6.36      0.00
    9    9   40     -5.44      0.00
    9   11   40      7.77      0.00
    9   13   40      1.05      0.00
    0   10   40    -29.22      0.00
   10   10   40     14.63      0.00
   10   12   40     -7.46      0.00
   10   14   40     -0.44      0.00
   11   11   40     -1.13      0.00
   11   13   40      6.09      0.00
    0   12   40      9.63      0.00
   12   12   40     -1.65      0.00
    0   14   40     -5.37      0.00
    0   16   40     13.65      0.00
    0    1   41     -1.97      0.00
    1    2   41     -7.61      0.00
    1    4   41     -3.10      0.00
    1    6   41     -3.88      0.00
    1    8   41      0.35      0.00
    1   10   41     -1.29      0.00
    1   12   41     -4.00      0.00
    1   14   41      5.40      0.00
    2    3   41     -3.52      0.00
    2    5   41     -2.73      0.00
    2    7   41     -0.49      0.00
    2    9   41     -2.55      0.00
    2   11   41      4.84      0.00
    2   13   41      2.50      0.00
    0    3   41      5.71      0.00
    3    4   41      1.70      0.00
    3    6   41      3.79      0.00
    3    8   41     -4.97      0.00
    3   10   41      1.39      0.00
    3   12   41      5.09      0.00
    3   14   41      2.02      0.00
    4    5   41      4.88      0.00
    4    7   41      0.62      0.00
    4    9   41      3.50      0.00
    4   11   41      3.64      0.00
    4   13   41    -11.97      0.00
    0    5   41     -1.73      0.00
    5    6   41     -5.52      0.00
    5    8   41      0.26      0.00
    5   10   41      0.61      0.00
    5   12   41      0.31      0.00
    5   14   41     -0.34      0.00
    6    7   41     -2.56      0.00
    6    9   41      4.53      0.00
    6   11   41      4.08      0.00
    6   13   41      1.53      0.00
    0    7   41      9.75      0.00
    7    8   41      2.97      0.00
    7   10   41      0.34      0.00
    7   12   41     -3.43      0.00
    8    9   41     -1.85      0.00
    8   11   41     -1.24      0.00
    0    9   41     -0.27      0.00
    9   10   41      0.12      0.00
    0   11   41     -5.86      0.00
    0   13   41     10.03      0.00
    0   15   41      2.16      0.00
    0    0   42      3.60      0.00
    1    1   42      8.13      0.00
    1    3   42      7.48      0.00
    1    5   42     -6.61      0.00
    1    7   42      2.81      0.00
    1    9   42     -2.79      0.00
    0    2   42      7.90      0.00
    2    2   42      3.90      0.00
    2    4   42      2.37      0.00
    2    6   42      2.97      0.00
    2    8   42      4.03      0.00
    2   10   42      5.57      0.00
    3    3   42     -1.83      0.00
    3    5   42    -16.76      0.00
    3    7   42     -3.86      0.00
    3    9   42      0.40      0.00
    3   11   42      3.54      0.00
    0    4   42    -19.61      0.00
    4    4   42     -8.84      0.00
    4    6   42     -1.73      0.00
    4    8   42     -6.76      0.00
    4   10   42    -20.26      0.00
    5    5   42     -2.01      0.00
    5    7   42      2.14      0.00
    5    9   42     -1.09      0.00
    0    6   42      5.70      0.00
    6    6   42    -10.62      0.00
    6    8   42     -4.07      0.00
    7    7   42      6.89      0.00
    0    8   42     -7.39      0.00
    8    8   42     -1.85      0.00
    7    9   42     10.65      0.00
    0   10   42      2.05      0.00
    1   11   42     18.78      0.00
    0   12   42     21.69      0.00
    0    1   43      6.83      0.00
    1    2   43     -4.70      0.00
    1    4   43    -17.00      0.00
    1    6   43     -8.71      0.00
    2    3   43     -2.98      0.00
    2    5   43     15.98      0.00
    2    7   43     -1.94      0.00
    0    3   43    -17.51      0.00
    3    4   43     -0.96      0.00
    3    6   43      3.17      0.00
    4    5   43      0.57      0.00
    0    5   43      1.69      0.00
    0    7   43    -20.02      0.00
   25   25   26     -1.76      0.00
   24   26   26     -4.92      0.00
   26   26   26    -23.38      0.00
   24   25   27     10.25      0.00
   23   26   27      3.61      0.00
   25   26   27      3.54      0.00
   22   27   27     24.18      0.00
   24   27   27      8.67      0.00
   26   27   27     -4.79      0.00
   24   24   28    -12.38      0.00
   23   25   28    -23.55      0.00
   25   25   28     -4.33      0.00
   22   26   28     -5.94      0.00
   24   26   28     -2.84      0.00
   26   26   28     11.16      0.00
   21   27   28     -8.61      0.00
   23   27   28     -0.68      0.00
   25   27   28      0.25      0.00
   27   27   28      6.78      0.00
   20   28   28     27.66      0.00
   22   28   28     -1.71      0.00
   24   28   28     15.43      0.00
   26   28   28      3.99      0.00
   28   28   28    -31.41      0.00
   23   24   29      8.78      0.00
   22   25   29      4.70      0.00
   24   25   29      9.74      0.00
   21   26   29     -5.31      0.00
   23   26   29      1.55      0.00
   25   26   29     -5.86      0.00
   20   27   29     11.87      0.00
   22   27   29    -11.23      0.00
   24   27   29     -1.79      0.00
   26   27   29     -7.20      0.00
   17   28   29     11.39      0.00
   19   28   29     -6.96      0.00
   21   28   29      3.95      0.00
   23   28   29     -8.45      0.00
   25   28   29     -8.82      0.00
   27   28   29      0.47      0.00
   16   29   29    -21.14      0.00
   18   29   29      3.73      0.00
   20   29   29    -14.91      0.00
   22   29   29     10.08      0.00
   24   29   29     -8.97      0.00
   26   29   29     -1.37      0.00
   28   29   29      3.25      0.00
   23   23   30      1.19      0.00
   22   24   30    -29.93      0.00
   24   24   30     13.33      0.00
   21   25   30     -7.54      0.00
   23   25   30      0.62      0.00
   25   25   30     -0.32      0.00
   20   26   30    -10.68      0.00
   22   26   30      5.22      0.00
   24   26   30      1.63      0.00
   26   26   30      0.84      0.00
   17   27   30      4.46      0.00
   19   27   30     -9.95      0.00
   21   27   30     -4.01      0.00
   23   27   30      7.21      0.00
   25   27   30     -5.11      0.00
   27   27   30      3.27      0.00
   16   28   30     -6.87      0.00
   18   28   30      5.12      0.00
   20   28   30     11.04      0.00
   22   28   30     -2.79      0.00
   24   28   30      1.16      0.00
   26   28   30      1.09      0.00
   28   28   30      2.44      0.00
   13   29   30    -25.27      0.00
   15   29   30     -5.90      0.00
   17   29   30     -4.34      0.00
   19   29   30    -12.86      0.00
   21   29   30     -3.66      0.00
   23   29   30      2.41      0.00
   25   29   30      5.20      0.00
   27   29   30      4.19      0.00
   29   29   30     -0.97      0.00
   10   30   30     11.37      0.00
   12   30   30     31.27      0.00
   14   30   30    -33.09      0.00
   16   30   30     13.59      0.00
   18   30   30     18.97      0.00
   20   30   30     13.83      0.00
   22   30   30      9.51      0.00
   24   30   30     -7.71      0.00
   26   30   30      4.23      0.00
   22   23   31      2.93      0.00
   21   24   31     19.45      0.00
   23   24   31     -3.31      0.00
   18   25   31     -5.13      0.00
   20   25   31     -9.22      0.00
   22   25   31      8.14      0.00
   24   25   31     -3.62      0.00
   17   26   31     -2.92      0.00
   19   26   31     15.02      0.00
   21   26   31     -0.20      0.00
   23   26   31     -4.42      0.00
   25   26   31      3.66      0.00
   16   27   31     -1.35      0.00
   18   27   31     -5.43      0.00
   20   27   31      4.45      0.00
   22   27   31     -3.82      0.00
   24   27   31      1.91      0.00
   26   27   31     -0.20      0.00
   15   28   31    -10.04      0.00
   17   28   31      0.73      0.00
   19   28   31      8.32      0.00
   21   28   31      1.58      0.00
   23   28   31     -1.24      0.00
   25   28   31      4.49      0.00
   27   28   31     -2.08      0.00
   12   29   31     17.90      0.00
   14   29   31    -10.17      0.00
   16   29   31      0.43      0.00
   18   29   31      2.16      0.00
   20   29   31    -11.10      0.00
   22   29   31      7.40      0.00
   24   29   31      1.73      0.00
   26   29   31     -6.19      0.00
    7   30   31      7.78      0.00
    9   30   31     -2.08      0.00
   11   30   31      0.84      0.00
   13   30   31      6.04      0.00
   15   30   31      1.03      0.00
   17   30   31      0.39      0.00
   19   30   31      2.09      0.00
   21   30   31     -4.45      0.00
   23   30   31     -3.91      0.00
   25   30   31      2.56      0.00
    0   31   31    -21.83      0.00
    2   31   31     24.32      0.00
    4   31   31      8.08      0.00
    6   31   31    -13.62      0.00
    8   31   31     18.90      0.00
   10   31   31      7.32      0.00
   12   31   31      4.54      0.00
   14   31   31      9.28      0.00
   16   31   31      5.98      0.00
   18   31   31     -4.30      0.00
   20   31   31      2.65      0.00
   22   31   31      6.96      0.00
   24   31   31     10.51      0.00
   20   22   32    -17.84      0.00
   22   22   32     -0.67      0.00
   19   23   32    -18.41      0.00
   21   23   32     -6.35      0.00
   23   23   32      1.93      0.00
   18   24   32    -10.00      0.00
   20   24   32     11.78      0.00
   22   24   32     -3.72      0.00
   24   24   32     -8.60      0.00
   17   25   32     -2.05      0.00
   19   25   32      0.52      0.00
   21   25   32      9.96      0.00
   23   25   32     13.03      0.00
   25   25   32     -3.13      0.00
   16   26   32      2.76      0.00
   18   26   32    -11.60      0.00
   20   26   32     -9.15      0.00
   22   26   32     10.54      0.00
   24   26   32     -8.22      0.00
   26   26   32      5.70      0.00
   13   27   32    -11.51      0.00
   15   27   32      4.78      0.00
   17   27   32      4.34      0.00
   19   27   32      2.60      0.00
   21   27   32     10.03      0.00
   23   27   32      4.41      0.00
   25   27   32     -1.04      0.00
   27   27   32     -0.76      0.00
   10   28   32     12.63      0.00
   12   28   32      5.09      0.00
   14   28   32     -1.96      0.00
   16   28   32     -7.34      0.00
   18   28   32     10.54      0.00
   20   28   32     -4.19      0.00
   22   28   32    -13.26      0.00
   24   28   32     -1.11      0.00
   26   28   32      0.17      0.00
    7   29   32     10.79      0.00
    9   29   32      7.72      0.00
   11   29   32     -4.94      0.00
   13   29   32    -12.18      0.00
   15   29   32      4.68      0.00
   17   29   32      5.61      0.00
   19   29   32      7.03      0.00
   21   29   32     -2.37      0.00
   23   29   32      5.01      0.00
   25   29   32     10.00      0.00
    0   30   32     64.91      0.00
    2   30   32    -30.00      0.00
    4   30   32    -10.53      0.00
    6   30   32     20.88      0.00
    8   30   32    -11.50      0.00
   10   30   32      4.68      0.00
   12   30   32     -2.73      0.00
   14   30   32      3.84      0.00
   16   30   32     -9.83      0.00
   18   30   32     -0.67      0.00
   20   30   32      1.05      0.00
   22   30   32     -4.14      0.00
   24   30   32      0.60      0.00
    1   31   32     -1.05      0.00
    3   31   32     12.52      0.00
    5   31   32     -7.82      0.00
    7   31   32      4.34      0.00
    9   31   32      0.30      0.00
   11   31   32      0.84      0.00
   13   31   32     -0.08      0.00
   15   31   32     -3.29      0.00
   17   31   32      4.68      0.00
   19   31   32      3.03      0.00
   21   31   32      5.86      0.00
   23   31   32     -8.98      0.00
    0   32   32    -17.83      0.00
    2   32   32     -8.82      0.00
    4   32   32     10.66      0.00
    6   32   32      4.60      0.00
    8   32   32     -5.85      0.00
   10   32   32     -9.85      0.00
   12   32   32     -1.31      0.00
   14   32   32     12.20      0.00
   16   32   32    -14.21      0.00
   18   32   32     -4.60      0.00
   20   32   32     -4.99      0.00
   22   32   32     16.97      0.00
   20   21   33      2.14      0.00
   19   22   33     10.80      0.00
   21   22   33      2.62      0.00
   18   23   33      2.39      0.00
   20   23   33     -0.12      0.00
   22   23   33      3.84      0.00
   17   24   33    -12.72      0.00
   19   24   33     -0.29      0.00
   21   24   33     -0.40      0.00
   23   24   33     -3.28      0.00
   14   25   33     28.48      0.00
   16   25   33     -9.96      0.00
   18   25   33      6.86      0.00
   20   25   33     -7.59      0.00
   22   25   33      2.68      0.00
   24   25   33      8.34      0.00
   13   26   33     15.18      0.00
   15   26   33     -6.50      0.00
   17   26   33      6.21      0.00
   19   26   33     -0.42      0.00
   21   26   33      2.41      0.00
   23   26   33     -3.55      0.00
   25   26   33     -6.08      0.00
   10   27   33     -5.49      0.00
   12   27   33     16.19      0.00
   14   27   33     -0.04      0.00
   16   27   33     -8.01      0.00
   18   27   33     -0.24      0.00
   20   27   33     -4.64      0.00
   22   27   33      2.66      0.00
   24   27   33     -4.18      0.00
   26   27   33     -0.57      0.00
    7   28   33     -2.68      0.00
    9   28   33     -9.39      0.00
   11   28   33     11.61      0.00
   13   28   33    -11.44      0.00
   15   28   33      2.52      0.00
   17   28   33    -10.25      0.00
   19   28   33     -7.30      0.00
   21   28   33      6.79      0.00
   23   28   33     -0.99      0.00
   25   28   33     -2.62      0.00
    0   29   33      5.58      0.00
    2   29   33    -18.04      0.00
    4   29   33     12.19      0.00
    6   29   33     -2.31      0.00
    8   29   33     -6.94      0.00
   10   29   33     10.38      0.00
   12   29   33     -5.84      0.00
   14   29   33     -3.34      0.00
   16   29   33      3.84      0.00
   18   29   33     -1.27      0.00
   20   29   33      0.23      0.00
   22   29   33      6.03      0.00
   24   29   33     -1.98      0.00
    1   30   33     -3.84      0.00
    3   30   33     -2.02      0.00
    5   30   33     -0.69      0.00
    7   30   33     -3.98      0.00
    9   30   33      2.52      0.00
   11   30   33    -15.36      0.00
   13   30   33     -0.73      0.00
   15   30   33      2.40      0.00
   17   30   33    -13.59      0.00
   19   30   33     -2.47      0.00
   21   30   33     -1.40      0.00
   23   30   33      3.95      0.00
    0   31   33     20.46      0.00
    2   31   33    -11.00      0.00
    4   31   33      0.40      0.00
    6   31   33    -14.86      0.00
    8   31   33     21.12      0.00
   10   31   33     -3.63      0.00
   12   31   33     -9.01      0.00
   14   31   33      7.58      0.00
   16   31   33      5.90      0.00
   18   31   33     -4.47      0.00
   20   31   33     -1.25      0.00
   22   31   33     -2.43      0.00
    1   32   33      4.53      0.00
    3   32   33     -0.84      0.00
    5   32   33     17.10      0.00
    7   32   33    -11.47      0.00
    9   32   33     -3.02      0.00
   11   32   33      7.99      0.00
   13   32   33     -2.01      0.00
   15   32   33      2.35      0.00
   17   32   33      5.54      0.00
   19   32   33      5.61      0.00
   21   32   33     -6.21      0.00
    0   33   33     12.47      0.00
    2   33   33      0.58      0.00
    4   33   33     -9.13      0.00
    6   33   33      1.80      0.00
    8   33   33     -7.40      0.00
   10   33   33      3.46      0.00
   12   33   33     -9.87      0.00
   14   33   33      0.78      0.00
   16   33   33      6.71      0.00
   18   33   33     -6.29      0.00
   20   33   33      3.45      0.00
   20   20   34     -8.22      0.00
   19   21   34     -9.59      0.00
   21   21   34     -7.40      0.00
   18   22   34     -1.11      0.00
   20   22   34     12.41      0.00
   22   22   34      1.66      0.00
   15   23   34     -7.40      0.00
   17   23   34     -4.05      0.00
   19   23   34      3.42      0.00
   21   23   34      7.51      0.00
   23   23   34     -4.56      0.00
   14   24   34     -3.51      0.00
   16   24   34     -9.16      0.00
   18   24   34     -1.24      0.00
   20   24   34      0.34      0.00
   22   24   34     -2.07      0.00
   24   24   34     -8.32      0.00
   11   25   34     16.97      0.00
   13   25   34    -16.63      0.00
   15   25   34     -6.52      0.00
   17   25   34     13.94      0.00
   19   25   34      4.85      0.00
   21   25   34     -2.00      0.00
   23   25   34     -5.78      0.00
   25   25   34     11.79      0.00
   10   26   34      0.33      0.00
   12   26   34     -2.24      0.00
   14   26   34      3.03      0.00
   16   26   34     -6.55      0.00
   18   26   34      4.63      0.00
   20   26   34     -5.14      0.00
   22   26   34     -1.95      0.00
   24   26   34     -0.44      0.00
   26   26   34      5.27      0.00
    5   27   34     10.75      0.00
    7   27   34      3.50      0.00
    9   27   34     10.91      0.00
   11   27   34     -6.30      0.00
   13   27   34      6.38      0.00
   15   27   34     -0.72      0.00
   17   27   34      1.75      0.00
   19   27   34      2.28      0.00
   21   27   34     -0.08      0.00
   23   27   34      2.89      0.00
   25   27   34      7.67      0.00
    0   28   34     13.35      0.00
    2   28   34     -9.41      0.00
    4   28   34      1.70      0.00
    6   28   34      7.55      0.00
    8   28   34     -5.85      0.00
   10   28   34    -21.58      0.00
   12   28   34      7.13      0.00
   14   28   34      3.07      0.00
   16   28   34      6.85      0.00
   18   28   34      0.22      0.00
   20   28   34     -3.40      0.00
   22   28   34     -3.64      0.00
   24   28   34     -2.50      0.00
    1   29   34     -4.05      0.00
    3   29   34      7.34      0.00
    5   29   34      4.82      0.00
    7   29   34     -6.01      0.00
    9   29   34      3.41      0.00
   11   29   34      8.61      0.00
   13   29   34      6.20      0.00
   15   29   34      2.95      0.00
   17   29   34     -3.17      0.00
   19   29   34      7.64      0.00
   21   29   34      2.73      0.00
   23   29   34      5.51      0.00
    0   30   34      1.57      0.00
    2   30   34      8.05      0.00
    4   30   34      4.08      0.00
    6   30   34     -7.16      0.00
    8   30   34      5.63      0.00
   10   30   34      0.96      0.00
   12   30   34      5.48      0.00
   14   30   34      6.05      0.00
   16   30   34     -3.83      0.00
   18   30   34    -11.50      0.00
   20   30   34      9.91      0.00
   22   30   34     -7.71      0.00
    1   31   34     -4.44      0.00
    3   31   34      0.93      0.00
    5   31   34     -5.91      0.00
    7   31   34      6.20      0.00
    9   31   34     -3.77      0.00
   11   31   34      7.16      0.00
   13   31   34     -0.09      0.00
   15   31   34     -2.21      0.00
   17   31   34      8.04      0.00
   19   31   34      1.82      0.00
   21   31   34      1.56      0.00
    0   32   34    -20.38      0.00
    2   32   34     16.11      0.00
    4   32   34      4.48      0.00
    6   32   34     -9.00      0.00
    8   32   34      8.92      0.00
   10   32   34     -4.56      0.00
   12   32   34      6.15      0.00
   14   32   34     -9.99      0.00
   16   32   34     -8.35      0.00
   18   32   34     -0.88      0.00
   20   32   34     -1.98      0.00
    1   33   34      3.97      0.00
    3   33   34     -5.49      0.00
    5   33   34     11.48      0.00
    7   33   34      2.09      0.00
    9   33   34      5.66      0.00
   11   33   34      5.71      0.00
   13   33   34      1.54      0.00
   15   33   34     -3.28      0.00
   17   33   34      3.21      0.00
    0   34   34     -9.82      0.00
    2   34   34     -9.21      0.00
    4   34   34     -3.57      0.00
    6   34   34      2.04      0.00
    8   34   34     -7.45      0.00
   10   34   34     -4.29      0.00
   12   34   34     -3.53      0.00
   14   34   34      3.78      0.00
   16   34   34      0.19      0.00
   18   19   35     -6.15      0.00
   17   20   35      3.65      0.00
   19   20   35     -1.71      0.00
   16   21   35     -6.21      0.00
   18   21   35     -4.18      0.00
   20   21   35      6.89      0.00
   15   22   35     -1.34      0.00
   17   22   35    -12.21      0.00
   19   22   35     -5.91      0.00
   21   22   35     -0.18      0.00
   14   23   35      0.68      0.00
   16   23   35     11.40      0.00
   18   23   35     -1.35      0.00
   20   23   35     -6.85      0.00
   22   23   35     -7.01      0.00
   11   24   35      3.14      0.00
   13   24   35     -1.88      0.00
   15   24   35      9.89      0.00
   17   24   35     -4.25      0.00
   19   24   35      1.81      0.00
   21   24   35      7.17      0.00
   23   24   35      1.30      0.00
    8   25   35      1.89      0.00
   10   25   35     -8.02      0.00
[truncated: 54,088 more chars]
