# Supplementary material for: Dynamic three-dimensional structures of a metal–organic framework captured with femtosecond serial crystallography
Source: Nat Chem. 2024 Mar 25;16(5):693–9. doi: 10.1038/s41557-024-01460-w (PMC11087265; doi:10.1038/s41557-024-01460-w)
Supplement: Supplementary file 22 — Crystallographic structure factors for PCN–224(Fe)–CO at 3.6 ps; CCDC reference number 2308220. [file 41557_2024_1460_MOESM22_ESM.cif]

 
data_time3d60
# start Validation Reply Form
_vrf_THETM01_time3d60
;
PROBLEM: The value of sine(theta_max)/wavelength is less than 0.575
RESPONSE: To prevent the intensities of the Bragg spots in the 
low-resolution region from exceeding the detector's saturation limit, 
the X-ray flux had to be limited. Consequently, the intensity of the 
Bragg spots in the high-resolution region was insufficient for detection, 
resulting in the limited resolution.
;
_vrf_PLAT084_time3d60
;
PROBLEM: High wR2 Value (i.e. > 0.25) ...................       0.36 Report
RESPONSE: In serial femtosecond crystallography, diffraction images 
are acquired from a large number of different crystals with different 
sizes and crystallinity. Consequently, errors are introduced while 
merging data obtained from different crystals. Such errors result in 
a high wR2 value for this crystal structure. Moreover, the crystallographic 
analysis of PCN-224 reveals the presence of MOF-525 structural motifs, 
which manifest as defects within the crystal matrix. These defects are 
presumed to be a contributing factor to the elevated wR2 values noted 
in the analysis.
;
# end Validation Reply Form

_audit_creation_method            'SHELXL-2018/3'
_shelx_SHELXL_version_number      '2018/3'
_chemical_name_systematic         ?
_chemical_name_common             ?
_chemical_melting_point           ?
_chemical_formula_moiety          'C147 H72 Fe3 N12 O67 Zr12' 
_chemical_formula_sum
 'C147 H72 Fe3 N12 O67 Zr12' 
_chemical_formula_weight          4340.35

loop_
 _atom_type_symbol
 _atom_type_description
 _atom_type_scat_dispersion_real
 _atom_type_scat_dispersion_imag
 _atom_type_scat_source
 'C'  'C'   0.0051   0.0024
 'International Tables Vol C Tables 4.2.6.8 and 6.1.1.4'
 'H'  'H'   0.0000   0.0000
 'International Tables Vol C Tables 4.2.6.8 and 6.1.1.4'
 'N'  'N'   0.0096   0.0048
 'International Tables Vol C Tables 4.2.6.8 and 6.1.1.4'
 'O'  'O'   0.0160   0.0088
 'International Tables Vol C Tables 4.2.6.8 and 6.1.1.4'
 'Fe'  'Fe'   0.3561   1.1184
 'International Tables Vol C Tables 4.2.6.8 and 6.1.1.4'
 'Zr'  'Zr'  -1.4549   0.7529
 'International Tables Vol C Tables 4.2.6.8 and 6.1.1.4'
 
_space_group_crystal_system       cubic
_space_group_IT_number            229
_space_group_name_H-M_alt         'I m -3 m'
_space_group_name_Hall            '-I 4 2 3'
 
_shelx_space_group_comment
;
The symmetry employed for this shelxl refinement is uniquely defined
by the following loop, which should always be used as a source of
symmetry information in preference to the above space-group names.
They are only intended as comments.
;
 
loop_
 _space_group_symop_operation_xyz
 'x, y, z'
 '-x, -y, z'
 '-x, y, -z'
 'x, -y, -z'
 'z, x, y'
 'z, -x, -y'
 '-z, -x, y'
 '-z, x, -y'
 'y, z, x'
 '-y, z, -x'
 'y, -z, -x'
 '-y, -z, x'
 'y, x, -z'
 '-y, -x, -z'
 'y, -x, z'
 '-y, x, z'
 'x, z, -y'
 '-x, z, y'
 '-x, -z, -y'
 'x, -z, y'
 'z, y, -x'
 'z, -y, x'
 '-z, y, x'
 '-z, -y, -x'
 'x+1/2, y+1/2, z+1/2'
 '-x+1/2, -y+1/2, z+1/2'
 '-x+1/2, y+1/2, -z+1/2'
 'x+1/2, -y+1/2, -z+1/2'
 'z+1/2, x+1/2, y+1/2'
 'z+1/2, -x+1/2, -y+1/2'
 '-z+1/2, -x+1/2, y+1/2'
 '-z+1/2, x+1/2, -y+1/2'
 'y+1/2, z+1/2, x+1/2'
 '-y+1/2, z+1/2, -x+1/2'
 'y+1/2, -z+1/2, -x+1/2'
 '-y+1/2, -z+1/2, x+1/2'
 'y+1/2, x+1/2, -z+1/2'
 '-y+1/2, -x+1/2, -z+1/2'
 'y+1/2, -x+1/2, z+1/2'
 '-y+1/2, x+1/2, z+1/2'
 'x+1/2, z+1/2, -y+1/2'
 '-x+1/2, z+1/2, y+1/2'
 '-x+1/2, -z+1/2, -y+1/2'
 'x+1/2, -z+1/2, y+1/2'
 'z+1/2, y+1/2, -x+1/2'
 'z+1/2, -y+1/2, x+1/2'
 '-z+1/2, y+1/2, x+1/2'
 '-z+1/2, -y+1/2, -x+1/2'
 '-x, -y, -z'
 'x, y, -z'
 'x, -y, z'
 '-x, y, z'
 '-z, -x, -y'
 '-z, x, y'
 'z, x, -y'
 'z, -x, y'
 '-y, -z, -x'
 'y, -z, x'
 '-y, z, x'
 'y, z, -x'
 '-y, -x, z'
 'y, x, z'
 '-y, x, -z'
 'y, -x, -z'
 '-x, -z, y'
 'x, -z, -y'
 'x, z, y'
 '-x, z, -y'
 '-z, -y, x'
 '-z, y, -x'
 'z, -y, -x'
 'z, y, x'
 '-x+1/2, -y+1/2, -z+1/2'
 'x+1/2, y+1/2, -z+1/2'
 'x+1/2, -y+1/2, z+1/2'
 '-x+1/2, y+1/2, z+1/2'
 '-z+1/2, -x+1/2, -y+1/2'
 '-z+1/2, x+1/2, y+1/2'
 'z+1/2, x+1/2, -y+1/2'
 'z+1/2, -x+1/2, y+1/2'
 '-y+1/2, -z+1/2, -x+1/2'
 'y+1/2, -z+1/2, x+1/2'
 '-y+1/2, z+1/2, x+1/2'
 'y+1/2, z+1/2, -x+1/2'
 '-y+1/2, -x+1/2, z+1/2'
 'y+1/2, x+1/2, z+1/2'
 '-y+1/2, x+1/2, -z+1/2'
 'y+1/2, -x+1/2, -z+1/2'
 '-x+1/2, -z+1/2, y+1/2'
 'x+1/2, -z+1/2, -y+1/2'
 'x+1/2, z+1/2, y+1/2'
 '-x+1/2, z+1/2, -y+1/2'
 '-z+1/2, -y+1/2, x+1/2'
 '-z+1/2, y+1/2, -x+1/2'
 'z+1/2, -y+1/2, -x+1/2'
 'z+1/2, y+1/2, x+1/2'
 
_cell_length_a                    38.883(5)
_cell_length_b                    38.883(5)
_cell_length_c                    38.883(5)
_cell_angle_alpha                 90
_cell_angle_beta                  90
_cell_angle_gamma                 90
_cell_volume                      58788(20)
_cell_formula_units_Z             4
_cell_measurement_temperature     293(2)
_cell_measurement_reflns_used     3034357
_cell_measurement_theta_min       0.87
_cell_measurement_theta_max       28.15
 
_exptl_crystal_description        cubic
_exptl_crystal_colour             black
_exptl_crystal_density_meas       ?
_exptl_crystal_density_method     ?
_exptl_crystal_density_diffrn     0.490          
_exptl_crystal_F_000              8528
_exptl_transmission_factor_min    ?
_exptl_transmission_factor_max    ?
_exptl_crystal_size_max           ?
_exptl_crystal_size_mid           ?
_exptl_crystal_size_min           ?
_exptl_absorpt_coefficient_mu     0.448
_shelx_estimated_absorpt_T_min    ?
_shelx_estimated_absorpt_T_max    ?
_exptl_absorpt_correction_type    ?
_exptl_absorpt_correction_T_min   ?
_exptl_absorpt_correction_T_max   ?
_exptl_absorpt_process_details    ?
_exptl_absorpt_special_details    ?
_diffrn_ambient_temperature       293(2)
_diffrn_radiation_wavelength      0.82656
_diffrn_radiation_type            'synchrotron'
_diffrn_source                    'PAL-XFEL'
_diffrn_measurement_device_type   'SFX measurement MX-225HS'
_diffrn_measurement_method        'Fixed-target system'
_diffrn_detector_area_resol_mean  ?
_diffrn_reflns_number             7283
_diffrn_reflns_av_unetI/netI      0.0839
_diffrn_reflns_av_R_equivalents   0.0870
_diffrn_reflns_limit_h_min        1
_diffrn_reflns_limit_h_max        43
_diffrn_reflns_limit_k_min        0
_diffrn_reflns_limit_k_max        30
_diffrn_reflns_limit_l_min        0
_diffrn_reflns_limit_l_max        30
_diffrn_reflns_theta_min          0.861
_diffrn_reflns_theta_max          27.961
_diffrn_reflns_theta_full         27.961
_diffrn_measured_fraction_theta_max   0.968
_diffrn_measured_fraction_theta_full  0.968
_diffrn_reflns_Laue_measured_fraction_max    0.968
_diffrn_reflns_Laue_measured_fraction_full   0.968
_diffrn_reflns_point_group_measured_fraction_max   0.968
_diffrn_reflns_point_group_measured_fraction_full  0.968
_reflns_number_total              4102
_reflns_number_gt                 2349
_reflns_threshold_expression      'I > 2\s(I)'
_reflns_Friedel_coverage          0.000
_reflns_Friedel_fraction_max      .
_reflns_Friedel_fraction_full     .
 
_reflns_special_details
;
 Reflections were merged by SHELXL according to the crystal
 class for the calculation of statistics and refinement.
 
 Structure factors included contributions from the .fab file.
 
 _reflns_Friedel_fraction is defined as the number of unique
 Friedel pairs measured divided by the number that would be
 possible theoretically, ignoring centric projections and
 systematic absences.
;
 
_computing_data_collection        ?
_computing_cell_refinement        ?
_computing_data_reduction         'CrystFEL (J. Appl. Cryst. 2012) and XPREP (Bruker, 2004)'
_computing_structure_solution     'SHELXT 2018/2 (Sheldrick, 2018)'
_computing_structure_refinement 'SHELXL-2018/3 (Sheldrick, 2018)'
_computing_molecular_graphics     ?
_computing_publication_material   ?
_refine_special_details           ?
_refine_ls_structure_factor_coef  Fsqd
_refine_ls_matrix_type            full
_refine_ls_weighting_scheme       calc
_refine_ls_weighting_details
'w=1/[\s^2^(Fo^2^)+(0.2000P)^2^] where P=(Fo^2^+2Fc^2^)/3'
_atom_sites_solution_primary      ?
_atom_sites_solution_secondary    ?
_atom_sites_solution_hydrogens    geom
_refine_ls_hydrogen_treatment     constr
_refine_ls_extinction_method      'SHELXL-2018/3 (Sheldrick 2018)'
_refine_ls_extinction_coef        0.00019(5)
_refine_ls_extinction_expression
 'Fc^*^=kFc[1+0.001xFc^2^\l^3^/sin(2\q)]^-1/4^'
_refine_ls_number_reflns          4102
_refine_ls_number_parameters      131
_refine_ls_number_restraints      156
_refine_ls_R_factor_all           0.1505
_refine_ls_R_factor_gt            0.1210
_refine_ls_wR_factor_ref          0.3575
_refine_ls_wR_factor_gt           0.3121
_refine_ls_goodness_of_fit_ref    1.180
_refine_ls_restrained_S_all       1.172
_refine_ls_shift/su_max           0.003
_refine_ls_shift/su_mean          0.001
 
loop_
 _atom_site_label
 _atom_site_type_symbol
 _atom_site_fract_x
 _atom_site_fract_y
 _atom_site_fract_z
 _atom_site_U_iso_or_equiv
 _atom_site_adp_type
 _atom_site_occupancy
 _atom_site_site_symmetry_order  
 _atom_site_calc_flag
 _atom_site_refinement_flags_posn
 _atom_site_refinement_flags_adp
 _atom_site_refinement_flags_occupancy
 _atom_site_disorder_assembly
 _atom_site_disorder_group
C6 C 0.16925(17) 0.66925(17) 0.750000 0.175(6) Uani 1 2 d DS TU P . .
O4 O 0.18502(18) 0.67255(16) 0.72131(18) 0.187(3) Uani 1 1 d . U . . .
O3 O 0.28231(17) 0.71769(17) 0.71769(17) 0.106(3) Uani 1 6 d S TU P . .
C7 C 0.14089(15) 0.64089(15) 0.750000 0.146(4) Uani 1 2 d DS TU P . .
C9 C 0.1084(3) 0.5968(2) 0.7195(4) 0.191(4) Uani 1 1 d . U . . .
H9 H 0.104543 0.584959 0.699097 0.229 Uiso 1 1 calc R U . . .
C8 C 0.1340(2) 0.6237(2) 0.7222(3) 0.189(4) Uani 1 1 d . U . . .
H8 H 0.146468 0.629162 0.702559 0.227 Uiso 1 1 calc R U . . .
C10 C 0.0897(2) 0.5897(2) 0.750000 0.171(5) Uani 1 2 d S TU P . .
C11 C 0.06332(14) 0.56332(14) 0.750000 0.177(5) Uani 1 2 d S TU P . .
C12 C 0.07352(16) 0.52842(14) 0.7503(3) 0.198(5) Uani 1 1 d . U . . .
C13 C 0.10865(16) 0.51822(19) 0.7516(4) 0.225(6) Uani 1 1 d . U . . .
H13 H 0.127760 0.532588 0.752315 0.270 Uiso 1 1 calc R U . . .
N14 N 0.05067(19) 0.500000 0.7502(4) 0.184(5) Uani 1 2 d S TU P . .
Fe15 Fe 0.000000 0.500000 0.73346(14) 0.145(2) Uani 0.5 4 d DS TU P . .
C16 C 0.000000 0.500000 0.6893(5) 0.141(9) Uani 0.5 4 d DS TU P . .
O17 O 0.000000 0.500000 0.6631(6) 0.185(10) Uani 0.5 4 d DS TU P . .
Zr1 Zr 0.2208(3) 0.7140(2) 0.7140(2) 0.115(2) Uani 0.417(18) 2 d S TU P . 1
O7 O 0.2435(5) 0.7101(5) 0.6602(4) 0.146(6) Uani 0.417(18) 1 d . U P . 1
O1 O 0.2355(4) 0.7645(4) 0.7119(5) 0.114(6) Uani 0.417(18) 2 d S TU P . 1
Zr2 Zr 0.2333(2) 0.7021(2) 0.7021(2) 0.133(2) Uani 0.583(18) 2 d S TU P . 2
O8 O 0.2552(6) 0.6927(6) 0.6492(5) 0.216(7) Uani 0.583(18) 1 d . U P . 2
O2 O 0.2458(3) 0.7542(3) 0.6831(5) 0.144(6) Uani 0.583(18) 2 d S TU P . 2
 
loop_
 _atom_site_aniso_label
 _atom_site_aniso_U_11
 _atom_site_aniso_U_22
 _atom_site_aniso_U_33
 _atom_site_aniso_U_23
 _atom_site_aniso_U_13
 _atom_site_aniso_U_12
C6 0.140(5) 0.140(5) 0.244(14) 0.108(8) -0.108(8) -0.068(7)
O4 0.181(5) 0.178(5) 0.201(6) 0.100(5) -0.089(4) -0.102(4)
O3 0.106(3) 0.106(3) 0.106(3) 0.031(3) -0.031(3) -0.031(3)
C7 0.115(4) 0.115(4) 0.209(11) 0.054(6) -0.054(6) -0.059(6)
C9 0.148(7) 0.135(6) 0.288(13) -0.015(7) -0.028(8) -0.045(6)
C8 0.135(6) 0.140(6) 0.292(12) 0.024(7) -0.049(7) -0.075(5)
C10 0.088(4) 0.088(4) 0.338(18) -0.004(5) 0.004(5) 0.002(5)
C11 0.070(3) 0.070(3) 0.391(17) -0.011(5) 0.011(5) -0.003(4)
C12 0.074(4) 0.063(3) 0.456(15) 0.010(5) -0.002(6) -0.010(3)
C13 0.060(3) 0.087(3) 0.528(19) 0.016(7) 0.011(6) 0.006(3)
N14 0.075(4) 0.084(4) 0.394(16) 0.000 -0.007(6) 0.000
Fe15 0.0686(18) 0.0738(19) 0.291(8) 0.000 0.000 0.000
C16 0.088(15) 0.066(12) 0.27(3) 0.000 0.000 0.000
O17 0.102(12) 0.122(14) 0.33(3) 0.000 0.000 0.000
Zr1 0.112(3) 0.116(3) 0.116(3) 0.041(3) -0.050(2) -0.050(2)
O7 0.150(10) 0.177(12) 0.110(9) 0.026(8) -0.031(7) -0.018(9)
O1 0.119(7) 0.119(7) 0.105(13) 0.030(7) -0.030(7) 0.007(10)
Zr2 0.129(3) 0.135(2) 0.135(2) 0.057(3) -0.059(2) -0.059(2)
O8 0.266(14) 0.242(14) 0.138(9) 0.020(9) -0.064(9) 0.026(11)
O2 0.140(6) 0.140(6) 0.151(13) 0.062(8) -0.062(8) -0.037(7)
 
_geom_special_details
;
 All esds (except the esd in the dihedral angle between two l.s. planes)
 are estimated using the full covariance matrix.  The cell esds are taken
 into account individually in the estimation of esds in distances, angles
 and torsion angles; correlations between esds in cell parameters are only
 used when they are defined by crystal symmetry.  An approximate (isotropic)
 treatment of cell esds is used for estimating esds involving l.s. planes.
;
 
loop_
 _geom_bond_atom_site_label_1
 _geom_bond_atom_site_label_2
 _geom_bond_distance
 _geom_bond_site_symmetry_2
 _geom_bond_publ_flag
C6 O4 1.279(8) 37_456 ?
C6 O4 1.279(8) . ?
C6 C7 1.559(11) . ?
O4 Zr1 2.150(6) . ?
O4 Zr2 2.325(8) . ?
O3 Zr2 2.089(5) 7_665 ?
O3 Zr2 2.089(5) 10_656 ?
O3 Zr2 2.089(5) . ?
O3 Zr1 2.398(11) . ?
O3 Zr1 2.399(11) 10_656 ?
O3 Zr1 2.399(11) 7_665 ?
C7 C8 1.297(12) 37_456 ?
C7 C8 1.297(12) . ?
C9 C10 1.419(13) . ?
C9 C8 1.448(11) . ?
C9 H9 0.9300 . ?
C8 H8 0.9300 . ?
C10 C11 1.451(14) . ?
C11 C12 1.414(7) . ?
C11 C12 1.414(7) 37_456 ?
C12 N14 1.418(7) . ?
C12 C13 1.423(9) . ?
C13 C13 1.417(14) 51_565 ?
C13 H13 0.9300 . ?
N14 Fe15 2.070(9) 37_456 ?
N14 Fe15 2.075(8) . ?
Fe15 Fe15 1.286(11) 37_456 ?
Fe15 C16 1.715(19) . ?
C16 O17 1.022(19) . ?
Zr1 O1 1.23(3) 79_456 ?
Zr1 O1 2.046(12) . ?
Zr1 O1 2.046(12) 10_656 ?
Zr1 O7 2.279(19) . ?
Zr1 O7 2.279(18) 67 ?
Zr1 Zr1 2.82(2) 79_456 ?
Zr1 Zr1 2.82(2) 82_465 ?
Zr1 Zr1 3.581(7) 7_665 ?
Zr1 Zr1 3.581(7) 10_656 ?
O1 O1 1.72(2) 82_465 ?
O1 O1 1.718(19) 79_456 ?
Zr2 O2 2.212(7) 10_656 ?
Zr2 O2 2.213(7) . ?
Zr2 O8 2.254(19) 67 ?
Zr2 O8 2.254(19) . ?
Zr2 Zr2 3.553(6) 7_665 ?
Zr2 Zr2 3.553(6) 10_656 ?
 
loop_
 _geom_angle_atom_site_label_1
 _geom_angle_atom_site_label_2
 _geom_angle_atom_site_label_3
 _geom_angle
 _geom_angle_site_symmetry_1
 _geom_angle_site_symmetry_3
 _geom_angle_publ_flag
O4 C6 O4 131.7(9) 37_456 . ?
O4 C6 C7 114.2(5) 37_456 . ?
O4 C6 C7 114.2(5) . . ?
C6 O4 Zr1 120.0(7) . . ?
C6 O4 Zr2 135.8(6) . . ?
Zr2 O3 Zr2 116.5(3) 7_665 10_656 ?
Zr2 O3 Zr2 116.5(3) 7_665 . ?
Zr2 O3 Zr2 116.5(3) 10_656 . ?
Zr2 O3 Zr1 109.1(5) 7_665 10_656 ?
Zr2 O3 Zr1 19.50(18) 10_656 10_656 ?
Zr2 O3 Zr1 109.1(5) . 10_656 ?
Zr1 O3 Zr1 96.6(5) . 10_656 ?
Zr2 O3 Zr1 19.50(18) 7_665 7_665 ?
Zr2 O3 Zr1 109.1(5) 10_656 7_665 ?
Zr2 O3 Zr1 109.1(5) . 7_665 ?
Zr1 O3 Zr1 96.6(5) . 7_665 ?
Zr1 O3 Zr1 96.6(5) 10_656 7_665 ?
C8 C7 C8 118.7(11) 37_456 . ?
C8 C7 C6 120.6(5) 37_456 . ?
C8 C7 C6 120.6(5) . . ?
C10 C9 C8 115.6(12) . . ?
C10 C9 H9 122.2 . . ?
C8 C9 H9 122.2 . . ?
C7 C8 C9 125.1(12) . . ?
C7 C8 H8 117.5 . . ?
C9 C8 H8 117.5 . . ?
C9 C10 C9 119.9(12) 37_456 . ?
C9 C10 C11 120.0(6) 37_456 . ?
C9 C10 C11 120.1(6) . . ?
C12 C11 C12 122.6(8) . 37_456 ?
C12 C11 C10 118.7(4) . . ?
C12 C11 C10 118.7(4) 37_456 . ?
C11 C12 N14 124.9(6) . . ?
C11 C12 C13 122.5(6) . . ?
N14 C12 C13 112.6(5) . . ?
C13 C13 C12 106.2(4) 51_565 . ?
C13 C13 H13 126.9 51_565 . ?
C12 C13 H13 126.9 . . ?
C12 N14 C12 102.4(6) 51_565 . ?
C12 N14 Fe15 126.5(5) 51_565 37_456 ?
C12 N14 Fe15 126.5(5) . 37_456 ?
C12 N14 Fe15 126.6(5) 51_565 . ?
C12 N14 Fe15 126.6(5) . . ?
Fe15 N14 Fe15 36.2(3) 37_456 . ?
Fe15 Fe15 C16 180.0 37_456 . ?
Fe15 Fe15 N14 72.1(4) 37_456 37_456 ?
C16 Fe15 N14 107.9(4) . 37_456 ?
Fe15 Fe15 N14 72.1(4) 37_456 38_556 ?
C16 Fe15 N14 107.9(4) . 38_556 ?
N14 Fe15 N14 144.3(8) 37_456 38_556 ?
Fe15 Fe15 N14 71.7(4) 37_456 2_565 ?
C16 Fe15 N14 108.3(4) . 2_565 ?
N14 Fe15 N14 84.47(10) 37_456 2_565 ?
N14 Fe15 N14 84.47(10) 38_556 2_565 ?
Fe15 Fe15 N14 71.7(4) 37_456 . ?
C16 Fe15 N14 108.3(4) . . ?
N14 Fe15 N14 84.47(10) 37_456 . ?
N14 Fe15 N14 84.47(10) 38_556 . ?
N14 Fe15 N14 143.4(8) 2_565 . ?
O17 C16 Fe15 180.0 . . ?
O1 Zr1 O1 56.9(10) 79_456 . ?
O1 Zr1 O1 56.9(10) 79_456 10_656 ?
O1 Zr1 O1 90.0(9) . 10_656 ?
O1 Zr1 O4 103.7(10) 79_456 . ?
O1 Zr1 O4 154.9(10) . . ?
O1 Zr1 O4 91.4(5) 10_656 . ?
O1 Zr1 O4 103.7(10) 79_456 67 ?
O1 Zr1 O4 91.4(5) . 67 ?
O1 Zr1 O4 154.9(10) 10_656 67 ?
O4 Zr1 O4 77.1(3) . 67 ?
O1 Zr1 O7 141.1(6) 79_456 . ?
O1 Zr1 O7 85.4(8) . . ?
O1 Zr1 O7 140.6(9) 10_656 . ?
O4 Zr1 O7 108.7(6) . . ?
O4 Zr1 O7 64.5(6) 67 . ?
O1 Zr1 O7 141.1(5) 79_456 67 ?
O1 Zr1 O7 140.6(9) . 67 ?
O1 Zr1 O7 85.4(8) 10_656 67 ?
O4 Zr1 O7 64.5(6) . 67 ?
O4 Zr1 O7 108.7(6) 67 67 ?
O7 Zr1 O7 74.2(9) . 67 ?
O1 Zr1 O3 101.6(8) 79_456 . ?
O1 Zr1 O3 70.6(6) . . ?
O1 Zr1 O3 70.6(6) 10_656 . ?
O4 Zr1 O3 133.0(5) . . ?
O4 Zr1 O3 133.0(5) 67 . ?
O7 Zr1 O3 70.9(5) . . ?
O7 Zr1 O3 70.9(5) 67 . ?
O1 Zr1 Zr1 40.3(4) 79_456 79_456 ?
O1 Zr1 Zr1 88.6(7) . 79_456 ?
O1 Zr1 Zr1 22.8(6) 10_656 79_456 ?
O4 Zr1 Zr1 83.1(3) . 79_456 ?
O4 Zr1 Zr1 132.1(8) 67 79_456 ?
O7 Zr1 Zr1 162.6(6) . 79_456 ?
O7 Zr1 Zr1 100.9(6) 67 79_456 ?
O3 Zr1 Zr1 91.7(2) . 79_456 ?
O1 Zr1 Zr1 40.3(4) 79_456 82_465 ?
O1 Zr1 Zr1 22.9(6) . 82_465 ?
O1 Zr1 Zr1 88.6(7) 10_656 82_465 ?
O4 Zr1 Zr1 132.1(8) . 82_465 ?
O4 Zr1 Zr1 83.1(3) 67 82_465 ?
O7 Zr1 Zr1 100.9(7) . 82_465 ?
O7 Zr1 Zr1 162.6(6) 67 82_465 ?
O3 Zr1 Zr1 91.7(2) . 82_465 ?
Zr1 Zr1 Zr1 78.8(7) 79_456 82_465 ?
O1 Zr1 Zr1 73.7(8) 79_456 7_665 ?
O1 Zr1 Zr1 28.9(6) . 7_665 ?
O1 Zr1 Zr1 80.3(4) 10_656 7_665 ?
O4 Zr1 Zr1 171.37(16) . 7_665 ?
O4 Zr1 Zr1 111.42(16) 67 7_665 ?
O7 Zr1 Zr1 76.9(4) . 7_665 ?
O7 Zr1 Zr1 112.1(4) 67 7_665 ?
O3 Zr1 Zr1 41.7(3) . 7_665 ?
Zr1 Zr1 Zr1 89.998(2) 79_456 7_665 ?
Zr1 Zr1 Zr1 50.6(4) 82_465 7_665 ?
O1 Zr1 Zr1 73.7(8) 79_456 10_656 ?
O1 Zr1 Zr1 80.3(4) . 10_656 ?
O1 Zr1 Zr1 28.9(6) 10_656 10_656 ?
O4 Zr1 Zr1 111.42(16) . 10_656 ?
O4 Zr1 Zr1 171.37(16) 67 10_656 ?
O7 Zr1 Zr1 112.1(4) . 10_656 ?
O7 Zr1 Zr1 76.9(4) 67 10_656 ?
O3 Zr1 Zr1 41.7(3) . 10_656 ?
Zr1 Zr1 Zr1 50.6(4) 79_456 10_656 ?
Zr1 Zr1 Zr1 89.998(2) 82_465 10_656 ?
Zr1 Zr1 Zr1 60.000(1) 7_665 10_656 ?
Zr1 O1 O1 86.3(18) 82_465 82_465 ?
Zr1 O1 O1 86.3(18) 82_465 79_456 ?
O1 O1 O1 114.7(13) 82_465 79_456 ?
Zr1 O1 Zr1 116.8(7) 82_465 7_665 ?
O1 O1 Zr1 36.8(11) 82_465 7_665 ?
O1 O1 Zr1 132.3(7) 79_456 7_665 ?
Zr1 O1 Zr1 116.8(7) 82_465 . ?
O1 O1 Zr1 132.3(7) 82_465 . ?
O1 O1 Zr1 36.8(11) 79_456 . ?
Zr1 O1 Zr1 122.1(13) 7_665 . ?
O3 Zr2 O2 68.4(3) . 10_656 ?
O3 Zr2 O2 68.4(3) . . ?
O2 Zr2 O2 124.3(8) 10_656 . ?
O3 Zr2 O8 88.2(7) . 67 ?
O2 Zr2 O8 76.2(8) 10_656 67 ?
O2 Zr2 O8 134.5(7) . 67 ?
O3 Zr2 O8 88.2(7) . . ?
O2 Zr2 O8 134.5(7) 10_656 . ?
O2 Zr2 O8 76.2(8) . . ?
O8 Zr2 O8 64.2(10) 67 . ?
O3 Zr2 O4 141.8(3) . . ?
O2 Zr2 O4 73.5(3) 10_656 . ?
O2 Zr2 O4 137.4(6) . . ?
O8 Zr2 O4 84.6(6) 67 . ?
O8 Zr2 O4 121.3(6) . . ?
O3 Zr2 O4 141.9(3) . 67 ?
O2 Zr2 O4 137.4(6) 10_656 67 ?
O2 Zr2 O4 73.5(3) . 67 ?
O8 Zr2 O4 121.2(6) 67 67 ?
O8 Zr2 O4 84.6(6) . 67 ?
O4 Zr2 O4 70.4(3) . 67 ?
O3 Zr2 Zr2 31.77(16) . 7_665 ?
O2 Zr2 Zr2 94.7(3) 10_656 7_665 ?
O2 Zr2 Zr2 36.6(3) . 7_665 ?
O8 Zr2 Zr2 112.2(5) 67 7_665 ?
O8 Zr2 Zr2 81.2(5) . 7_665 ?
O4 Zr2 Zr2 157.0(4) . 7_665 ?
O4 Zr2 Zr2 110.11(15) 67 7_665 ?
O3 Zr2 Zr2 31.77(16) . 10_656 ?
O2 Zr2 Zr2 36.6(3) 10_656 10_656 ?
O2 Zr2 Zr2 94.7(3) . 10_656 ?
O8 Zr2 Zr2 81.2(5) 67 10_656 ?
O8 Zr2 Zr2 112.2(5) . 10_656 ?
O4 Zr2 Zr2 110.11(15) . 10_656 ?
O4 Zr2 Zr2 157.0(4) 67 10_656 ?
Zr2 Zr2 Zr2 59.999(1) 7_665 10_656 ?
Zr2 O2 Zr2 106.8(5) 7_665 . ?
 
loop_
 _geom_torsion_atom_site_label_1
 _geom_torsion_atom_site_label_2
 _geom_torsion_atom_site_label_3
 _geom_torsion_atom_site_label_4
 _geom_torsion
 _geom_torsion_site_symmetry_1
 _geom_torsion_site_symmetry_2
 _geom_torsion_site_symmetry_3
 _geom_torsion_site_symmetry_4
 _geom_torsion_publ_flag
O4 C6 O4 Zr1 -7.2(4) 37_456 . . . ?
C7 C6 O4 Zr1 172.8(4) . . . . ?
O4 C6 O4 Zr2 9.7(6) 37_456 . . . ?
C7 C6 O4 Zr2 -170.3(6) . . . . ?
O4 C6 C7 C8 -2.4(6) 37_456 . . 37_456 ?
O4 C6 C7 C8 177.6(6) . . . 37_456 ?
O4 C6 C7 C8 177.6(6) 37_456 . . . ?
O4 C6 C7 C8 -2.4(6) . . . . ?
C8 C7 C8 C9 -0.4(7) 37_456 . . . ?
C6 C7 C8 C9 179.6(7) . . . . ?
C10 C9 C8 C7 0.8(14) . . . . ?
C8 C9 C10 C9 -0.4(6) . . . 37_456 ?
C8 C9 C10 C11 179.6(6) . . . . ?
C9 C10 C11 C12 -104.5(8) 37_456 . . . ?
C9 C10 C11 C12 75.5(8) . . . . ?
C9 C10 C11 C12 75.5(8) 37_456 . . 37_456 ?
C9 C10 C11 C12 -104.5(8) . . . 37_456 ?
C12 C11 C12 N14 0.3(10) 37_456 . . . ?
C10 C11 C12 N14 -179.7(10) . . . . ?
C12 C11 C12 C13 -178.3(15) 37_456 . . . ?
C10 C11 C12 C13 1.7(15) . . . . ?
C11 C12 C13 C13 180.0(8) . . . 51_565 ?
N14 C12 C13 C13 1.2(12) . . . 51_565 ?
C11 C12 N14 C12 179.4(5) . . . 51_565 ?
C13 C12 N14 C12 -1.8(18) . . . 51_565 ?
C11 C12 N14 Fe15 -23.4(18) . . . 37_456 ?
C13 C12 N14 Fe15 155.3(10) . . . 37_456 ?
C11 C12 N14 Fe15 22.1(18) . . . . ?
C13 C12 N14 Fe15 -159.2(11) . . . . ?
 
_refine_diff_density_max    0.866
_refine_diff_density_min   -0.771
_refine_diff_density_rms    0.096

_shelx_res_file
;
TITL shelx_time3d50_a.res in Im-3m
    shelx_time3d50_a_sq.res
    created by SHELXL-2018/3 at 23:17:00 on 19-Dec-2022
REM Old TITL shelx_time3d50 in Im-3m
REM SHELXT solution in Im-3m: R1 0.525, Rweak 0.210, Alpha 0.135
REM <I/s>   0.000 for    0 systematic absences,  Orientation as input
REM Formula found by SHELXT:  C168 N42 O28 Fe3 Zr12
CELL  0.82656  38.8833  38.8833  38.8833   90.000   90.000   90.000
ZERR    4.000   0.0045   0.0045   0.0045    0.000    0.000    0.000
LATT  2
SYMM -X, -Y, Z
SYMM -X, Y, -Z
SYMM X, -Y, -Z
SYMM Z, X, Y
SYMM Z, -X, -Y
SYMM -Z, -X, Y
SYMM -Z, X, -Y
SYMM Y, Z, X
SYMM -Y, Z, -X
SYMM Y, -Z, -X
SYMM -Y, -Z, X
SYMM Y, X, -Z
SYMM -Y, -X, -Z
SYMM Y, -X, Z
SYMM -Y, X, Z
SYMM X, Z, -Y
SYMM -X, Z, Y
SYMM -X, -Z, -Y
SYMM X, -Z, Y
SYMM Z, Y, -X
SYMM Z, -Y, X
SYMM -Z, Y, X
SYMM -Z, -Y, -X
SFAC C H N O FE ZR
DISP $C  0.00511  0.00239 15.74444!source kissel
DISP $H -0.00002  0.00000  0.66615!source kissel
DISP $N  0.00955  0.00480 28.17579!source kissel
DISP $O  0.01604  0.00875 47.81841!source kissel
DISP $Fe  0.35610  1.11842 5271.23871!source kissel
DISP $Zr -1.45491  0.75288 3671.72661!source kissel
UNIT 588 288 48 268 12 48
ACTA
L.S. 5 0  198
BOND $H
FMAP 2
DFIX 1.71 0.02 Fe15 C16
DFIX 1.1 0.02 C16 O17
DFIX 1.513 0.02 C6 C7
SIMU 0.05
DELU 0.05
ISOR 0.01 0.02 O7 O8
PLAN 20
ABIN
LIST 4
WGHT    0.200000
EXTI    0.000189
FVAR       0.06929   0.41738
C6    1    0.169254    0.669254    0.750000    10.50000    0.14004    0.14004 =
         0.24429    0.10815   -0.10815   -0.06751
O4    4    0.185017    0.672545    0.721307    11.00000    0.18134    0.17842 =
         0.20114    0.10048   -0.08914   -0.10161
O3    4    0.282306    0.717694    0.717694    10.16667    0.10618    0.10618 =
         0.10618    0.03140   -0.03140   -0.03140
C7    1    0.140895    0.640895    0.750000    10.50000    0.11458    0.11458 =
         0.20856    0.05384   -0.05384   -0.05940
C9    1    0.108435    0.596814    0.719503    11.00000    0.14835    0.13526 =
         0.28807   -0.01505   -0.02770   -0.04512
AFIX  43
H9    2    0.104543    0.584959    0.699097    11.00000   -1.20000
AFIX   0
C8    1    0.134009    0.623744    0.722243    11.00000    0.13504    0.13986 =
         0.29207    0.02415   -0.04881   -0.07498
AFIX  43
H8    2    0.146468    0.629162    0.702559    11.00000   -1.20000
AFIX   0
C10   1    0.089703    0.589703    0.750000    10.50000    0.08777    0.08777 =
         0.33767   -0.00353    0.00353    0.00160
C11   1    0.063321    0.563321    0.750000    10.50000    0.06994    0.06994 =
         0.39110   -0.01085    0.01085   -0.00285
C12   1    0.073523    0.528422    0.750346    11.00000    0.07439    0.06277 =
         0.45586    0.00953   -0.00162   -0.01038
C13   1    0.108649    0.518223    0.751622    11.00000    0.05989    0.08652 =
         0.52766    0.01584    0.01058    0.00628
AFIX  43
H13   2    0.127760    0.532588    0.752315    11.00000   -1.20000
AFIX   0
N14   3    0.050670    0.500000    0.750221    10.50000    0.07514    0.08352 =
         0.39420    0.00000   -0.00722    0.00000
FE15  5    0.000000    0.500000    0.733458    10.12500    0.06862    0.07384 =
         0.29131    0.00000    0.00000    0.00000
C16   1    0.000000    0.500000    0.689341    10.12500    0.08807    0.06568 =
         0.27039    0.00000    0.00000    0.00000
O17   4    0.000000    0.500000    0.663051    10.12500    0.10152    0.12188 =
         0.33125    0.00000    0.00000    0.00000
CONF
MERG 2
PART 1
ZR1   6    0.220838    0.714047    0.714047    20.50000    0.11233    0.11627 =
         0.11627    0.04114   -0.04951   -0.04951
O7    4    0.243518    0.710121    0.660151    21.00000    0.15011    0.17665 =
         0.11047    0.02555   -0.03108   -0.01759
O1    4    0.235464    0.764536    0.711934    20.50000    0.11866    0.11866 =
         0.10495    0.02990   -0.02990    0.00687
PART 0
PART 2
ZR2   6    0.233328    0.702063    0.702063   -20.50000    0.12852    0.13465 =
         0.13465    0.05708   -0.05884   -0.05884
O8    4    0.255193    0.692738    0.649180   -21.00000    0.26568    0.24249 =
         0.13839    0.01955   -0.06420    0.02632
O2    4    0.245752    0.754248    0.683079   -20.50000    0.13999    0.13999 =
         0.15143    0.06232   -0.06232   -0.03676
PART 0
HKLF 4


REM  shelx_time3d50_a.res in Im-3m
REM wR2 = 0.3575, GooF = S = 1.180, Restrained GooF = 1.172 for all data
REM R1 = 0.1210 for 2349 Fo > 4sig(Fo) and 0.1505 for all 4102 data
REM 131 parameters refined using 156 restraints

END

WGHT      0.2000      0.0000

REM Highest difference peak  0.866,  deepest hole -0.771,  1-sigma level  0.096
Q1    1   0.0000  0.5000  0.6777  10.25000  0.05    0.87
Q2    1   0.2706  0.7294  0.6440  10.50000  0.05    0.72
Q3    1   0.2557  0.7025  0.6475  11.00000  0.05    0.50
Q4    1   0.2992  0.7008  0.7303  10.50000  0.05    0.46
Q5    1   0.2755  0.6830  0.6830  10.50000  0.05    0.45
Q6    1   0.2403  0.7597  0.6621  10.50000  0.05    0.44
Q7    1   0.2284  0.6848  0.6682  11.00000  0.05    0.43
Q8    1   0.2353  0.6836  0.6528  11.00000  0.05    0.42
Q9    1   0.2318  0.7682  0.6720  10.50000  0.05    0.38
Q10   1   0.1351  0.5000  0.7415  10.50000  0.05    0.37
Q11   1   0.1422  0.5000  0.7470  10.50000  0.05    0.36
Q12   1   0.1984  0.7346  0.7030  11.00000  0.05    0.36
Q13   1   0.0549  0.5000  0.7141  10.50000  0.05    0.36
Q14   1   0.1114  0.5000  0.7431  10.50000  0.05    0.36
Q15   1   0.2612  0.5000  0.5000  10.12500  0.05    0.33
Q16   1   0.2011  0.7583  0.6983  11.00000  0.05    0.31
Q17   1   0.2354  0.7548  0.6971  11.00000  0.05    0.31
Q18   1   0.2927  0.7073  0.6773  10.50000  0.05    0.31
Q19   1   0.1067  0.5000  0.7659  10.50000  0.05    0.29
Q20   1   0.0517  0.4813  0.7847  11.00000  0.05    0.29
;
_shelx_res_checksum   70893

_shelx_hkl_file
;
   1   1   0 -177.96   62.86
   2   0   0 7418.90  202.70
   2   1   1 2021.66   66.01
   2   2   0 6410.42  148.01
   2   2   2 9999.00  625.79
   3   1   0  500.40   22.22
   3   1   2  303.84   31.15
   3   2   1  297.17   35.17
   3   3   0  148.70   32.41
   3   3   2  191.07    9.57
   4   0   0 8658.92  241.28
   4   1   1  599.59   32.21
   4   1   3   68.41    4.61
   4   2   0 1546.70   57.41
   4   2   2 1796.61  113.11
   4   3   1   69.92    5.26
   4   3   3  -14.21   24.51
   4   4   0  643.45   53.78
   4   4   2  279.22   37.25
   4   4   4 1934.79  267.23
   5   1   0   13.44    4.24
   5   1   2  -60.75    4.72
   5   1   4  469.18   18.21
   5   2   1  -69.75    2.27
   5   2   3  229.86    9.22
   5   3   0 -151.41   14.45
   5   3   2  249.39   10.88
   5   3   4  -58.95   12.11
   5   4   1  433.70    9.38
   5   4   3  -49.13   13.08
   5   5   0  323.34   37.76
   5   5   2  580.28   34.27
   5   5   4   57.34    7.90
   6   0   0 4690.82  243.32
   6   1   1 1155.92   38.33
   6   1   3 -128.01    5.81
   6   1   5  363.05   15.84
   6   2   0  506.73   18.36
   6   2   2  556.96   45.20
   6   2   4  292.39   23.23
   6   3   1 -112.89    5.94
   6   3   3   25.03    3.30
   6   3   5  271.15   19.88
   6   4   0   16.25    5.45
   6   4   2  331.56   25.08
   6   4   4  242.45   22.27
   6   5   1  321.29   11.05
   6   5   3  346.29   19.25
   6   5   5  486.58   53.64
   6   6   0  910.42   97.12
   6   6   2  164.38   31.85
   6   6   4 1239.64   80.12
   6   6   6  816.78  112.03
   7   1   0  -68.35    5.74
   7   1   2   27.43    2.15
   7   1   4   13.70    6.94
   7   1   6  -48.10    3.78
   7   2   1   33.18    2.73
   7   2   3   64.63    6.20
   7   2   5  257.77   22.46
   7   3   0   94.47    3.04
   7   3   2   69.95   14.95
   7   3   4  148.23   10.82
   7   3   6  961.40   29.94
   7   4   1   12.82    7.97
   7   4   3  151.06    8.97
   7   4   5  361.29   22.63
   7   5   0  396.75   23.56
   7   5   2  232.46   20.11
   7   5   4  320.99   11.03
   7   5   6  195.31   17.66
   7   6   1  -45.03    3.67
   7   6   3  999.57   37.95
   7   6   5  221.78   21.82
   7   7   0 1935.82  102.42
   7   7   2 2031.91  104.86
   7   7   4  812.67   64.24
   7   7   6   76.40    4.84
   8   0   0 3376.92  209.49
   8   1   1  983.98   37.50
   8   1   3  135.14    5.23
   8   1   5  496.37    9.07
   8   1   7   85.75    6.97
   8   2   0 1426.00   70.39
   8   2   2  539.85   52.86
   8   2   4  907.27   72.55
   8   2   6  350.67   47.39
   8   3   1  143.85   10.69
   8   3   3 -148.34    7.93
   8   3   5  222.94   12.10
   8   3   7  794.63   53.96
   8   4   0  615.81   48.45
   8   4   2  994.58   77.99
   8   4   4 1465.06  105.91
   8   4   6   43.11    9.11
   8   5   1  471.67    8.84
   8   5   3  202.51   11.47
   8   5   5  485.55   33.47
   8   5   7  407.36   30.67
   8   6   0   48.98   12.80
   8   6   2  320.69   45.39
   8   6   4    6.92    4.11
   8   6   6  426.03   31.98
   8   7   1   69.50    9.17
   8   7   3  686.57   38.08
   8   7   5  419.10   33.38
   8   7   7  486.89   28.77
   8   8   0  407.96   29.77
   8   8   2  306.64   23.92
   8   8   4  215.78   13.98
   8   8   6  772.63   85.91
   8   8   8  548.74   63.89
   9   1   0  231.00   15.24
   9   1   2  200.87   12.90
   9   1   4  256.54    7.50
   9   1   6   39.12    2.87
   9   1   8   16.07    2.19
   9   2   1  189.35   17.15
   9   2   3  429.48    8.41
   9   2   5  -80.07    6.03
   9   2   7  286.63   17.57
   9   3   0  308.15    5.99
   9   3   2  404.96   17.59
   9   3   4 -143.38    6.11
   9   3   6   87.28    7.17
   9   3   8  260.97   13.78
   9   4   1  282.93    8.86
   9   4   3 -133.44    7.45
   9   4   5   34.35    2.63
   9   4   7  134.16   11.01
   9   5   0   59.45   12.12
   9   5   2  -53.52   28.60
   9   5   4   34.06    2.57
   9   5   6  168.81   13.89
   9   5   8  440.64   45.03
   9   6   1   47.51    3.29
   9   6   3   71.87    4.15
   9   6   5  182.78   17.06
   9   6   7   46.30    3.83
   9   7   0  238.31    9.83
   9   7   2  284.54   21.06
   9   7   4  132.92    8.09
   9   7   6   67.43   10.30
   9   7   8  380.10   30.62
   9   8   1   24.03    2.96
   9   8   3  298.13   24.05
   9   8   5  362.40   17.85
   9   8   7  379.48   28.55
   9   9   0 1411.08   78.20
   9   9   2 1310.05   39.81
   9   9   4  651.37   29.86
   9   9   6  153.11    9.42
   9   9   8   71.96    6.76
  10   0   0 1463.29  125.59
  10   1   1  126.46   12.09
  10   1   3  214.07   21.23
  10   1   5   92.25    4.39
  10   1   7   72.54    4.78
  10   1   9   30.02    4.06
  10   2   0 1613.53   83.85
  10   2   2  134.41   21.89
  10   2   4  549.49   37.47
  10   2   6  348.34   34.08
  10   2   8  200.42    8.02
  10   3   1  220.57   19.91
  10   3   3  268.13   12.50
  10   3   5  210.70   11.69
  10   3   7  281.82   18.33
  10   3   9  270.48   28.07
  10   4   0 1232.63   66.69
  10   4   2  499.28   39.19
  10   4   4  704.24   52.21
  10   4   6   10.75    3.13
  10   4   8    5.97    3.16
  10   5   1   65.20    2.66
  10   5   3  334.56   23.28
  10   5   5  445.35   34.24
  10   5   7  275.04   13.26
  10   5   9  263.36   24.51
  10   6   0  916.28   52.90
  10   6   2  363.52   28.05
  10   6   4    5.02    3.31
  10   6   6   63.04    3.03
  10   6   8   30.42   15.27
  10   7   1   71.15    6.06
  10   7   3  298.24   24.28
  10   7   5  262.75   13.69
  10   7   7  131.18   10.80
  10   7   9  258.72   16.16
  10   8   0  400.45   37.28
  10   8   2  239.65   17.06
  10   8   4    5.83    3.10
  10   8   6   34.09    4.66
  10   8   8  115.62   11.41
  10   9   1   34.45    4.02
  10   9   3  235.13   18.26
  10   9   5  265.51   32.44
  10   9   7  258.24   25.26
  10   9   9  144.41    9.83
  10  10   0  206.09   23.51
  10  10   2  394.15   26.51
  10  10   4   63.62    6.19
  10  10   6  215.66   25.50
  10  10   8   55.57    8.29
  10  10  10  162.14   23.91
  11   1   0   55.52    2.40
  11   1   2   74.43    2.63
  11   1   4    3.21    1.43
  11   1   6   -5.13    3.39
  11   1   8  -35.59    2.00
  11   1  10   33.04    1.56
  11   2   1   78.94    2.97
  11   2   3  217.84    8.49
  11   2   5   25.33    3.12
  11   2   7  230.29    9.02
  11   2   9   47.36    3.35
  11   3   0  466.80   20.08
  11   3   2  229.78    8.96
  11   3   4   19.12    2.25
  11   3   6   38.23    3.38
  11   3   8    7.92    1.90
  11   3  10   59.35    3.31
  11   4   1    5.86    1.51
  11   4   3   37.13   19.81
  11   4   5   -1.59    3.47
  11   4   7    2.79    7.16
  11   4   9   68.76    9.24
  11   5   0  149.44    8.19
  11   5   2   26.83    6.13
  11   5   4   -1.62    2.04
  11   5   6  -10.61    2.82
  11   5   8   51.75    5.01
  11   5  10  139.21   12.97
  11   6   1   -7.27    1.67
  11   6   3   37.97    4.82
  11   6   5  -18.95    2.92
  11   6   7   -3.22    1.35
  11   6   9   38.67   10.51
  11   7   0  331.66   10.95
  11   7   2  238.57    8.77
  11   7   4    2.79    4.70
  11   7   6   -1.70    1.64
  11   7   8   85.23    8.41
  11   7  10  151.56   10.89
  11   8   1  -31.93    2.39
  11   8   3    5.85    2.42
  11   8   5   41.47    3.59
  11   8   7   73.09    4.29
  11   8   9   23.77    2.63
  11   9   0   28.08    3.64
  11   9   2   42.30    2.28
  11   9   4   63.61    4.30
  11   9   6   34.85    3.21
  11   9   8   23.71    3.20
  11   9  10  108.05    8.85
  11  10   1   35.25    3.10
  11  10   3   50.37    2.89
  11  10   5  175.19   18.29
  11  10   7  134.66    9.13
  11  10   9  108.61    8.41
  11  11   0  174.62   14.29
  11  11   2  200.39    9.22
  11  11   4  155.26    8.50
  11  11   6  148.35    7.88
  11  11   8   51.49    4.42
  11  11  10  -77.14    6.06
  12   0   0   34.65    6.02
  12   1   1  115.63    5.54
  12   1   3  163.02    8.71
  12   1   5   68.32    3.06
  12   1   7    8.46    3.38
  12   1   9   18.24    1.20
  12   1  11   18.37    1.44
  12   2   0 1965.69   76.41
  12   2   2 1084.49   46.25
  12   2   4  576.05   33.33
  12   2   6  501.95   35.71
  12   2   8   34.50    2.59
  12   2  10   12.45    3.06
  12   3   1  195.37   13.39
  12   3   3  141.25    6.36
  12   3   5  265.66   11.19
  12   3   7  136.90    9.23
  12   3   9   90.35    5.41
  12   3  11   29.90    1.47
  12   4   0   35.30    4.94
  12   4   2  666.93   40.44
  12   4   4  373.99   36.11
  12   4   6   20.98    2.76
  12   4   8    9.08    1.60
  12   4  10    0.79    1.13
  12   5   1   70.75    6.36
  12   5   3  244.09    9.17
  12   5   5  635.35   49.92
  12   5   7  238.96   17.59
  12   5   9   47.14    3.24
  12   5  11  140.93    8.59
  12   6   0  675.04   46.38
  12   6   2  402.27   21.62
  12   6   4   29.25    4.10
  12   6   6    3.67    1.65
  12   6   8   -1.13    1.37
  12   6  10   52.46    4.58
  12   7   1    4.70    2.42
  12   7   3  128.17    6.03
  12   7   5  266.43   27.97
  12   7   7   58.64    5.37
  12   7   9   85.00    8.90
  12   7  11  126.94    9.32
  12   8   0    4.13    2.93
  12   8   2   30.55    2.71
  12   8   4   10.88    1.82
  12   8   6   -0.91    1.43
  12   8   8    7.24    1.38
  12   8  10   22.16    3.23
  12   9   1   16.96    1.28
  12   9   3   72.48    3.92
  12   9   5   40.46    2.46
  12   9   7   79.59    8.75
  12   9   9   26.20    2.90
  12   9  11   18.42   10.40
  12  10   0   71.58    7.73
  12  10   2   17.27   12.72
  12  10   4    1.74    2.10
  12  10   6   67.64   13.20
  12  10   8   26.76    2.89
  12  10  10  -59.88    9.45
  12  11   1   26.74    2.72
  12  11   3   28.65    1.86
  12  11   5  136.15    8.91
  12  11   7  121.36   11.82
  12  11   9   27.48   12.47
  12  11  11  -44.38    4.79
  12  12   0 1246.49   79.77
  12  12   2  579.97   40.32
  12  12   4  510.60   37.56
  12  12   6  282.79   34.11
  12  12   8  114.39   12.26
  12  12  10  -48.15    4.30
  12  12  12   52.45   14.95
  13   1   0  241.99    8.25
  13   1   2  218.90    6.24
  13   1   4   32.50    4.55
  13   1   6   33.49    2.69
  13   1   8   30.07    2.27
  13   1  10   19.05    1.35
  13   1  12   18.95    3.94
  13   2   1  190.30    4.93
  13   2   3   82.21    4.65
  13   2   5  564.96   25.38
  13   2   7  141.96    7.11
  13   2   9   15.04    1.72
  13   2  11  131.76   10.97
  13   3   0  108.05   12.90
  13   3   2   81.87    4.72
  13   3   4   62.89    3.59
  13   3   6   15.42    1.47
  13   3   8    0.25    1.55
  13   3  10    8.32    1.29
  13   3  12   15.78    1.29
  13   4   1   52.59    5.60
  13   4   3   65.11    4.01
  13   4   5  202.57    9.43
  13   4   7  103.02    5.62
  13   4   9   26.88    2.51
  13   4  11    7.51    0.99
  13   5   0  564.14   23.23
  13   5   2  506.64   17.73
  13   5   4  173.73    8.24
  13   5   6   16.49    1.50
  13   5   8    2.14    1.49
  13   5  10   20.60    2.46
  13   5  12   43.94    7.60
  13   6   1   36.95    2.89
  13   6   3   12.09    2.01
  13   6   5   22.27    1.65
  13   6   7   12.09    1.58
  13   6   9    1.38    1.33
  13   6  11   18.12    6.74
  13   7   0   91.10    9.11
  13   7   2  123.67    4.51
  13   7   4   91.96    4.54
  13   7   6   14.28    2.48
  13   7   8    2.62    1.53
  13   7  10   11.29    1.86
  13   7  12  257.04   11.15
  13   8   1   24.06    1.85
  13   8   3   -1.60    1.67
  13   8   5   -0.25    1.23
  13   8   7    2.76    1.40
  13   8   9    8.99    3.78
  13   8  11  131.14   10.85
  13   9   0    6.93    1.69
  13   9   2   14.32    1.32
  13   9   4   24.72    1.72
  13   9   6    4.43    3.20
  13   9   8    4.49    1.45
  13   9  10   -5.24    8.85
  13   9  12   15.84    4.11
  13  10   1   21.77    1.44
  13  10   3    7.98    1.11
  13  10   5   24.04    2.95
  13  10   7    8.75    2.39
  13  10   9   -9.11    7.64
  13  10  11   14.18    8.56
  13  11   0  292.41   15.33
  13  11   2  130.58    8.42
  13  11   4    7.92    2.05
  13  11   6    9.81    2.76
  13  11   8  146.22   10.24
  13  11  10    8.72    5.19
  13  11  12    0.19    1.26
  13  12   1   22.97    2.55
  13  12   3   21.46    3.15
  13  12   5   28.91    8.61
  13  12   7  268.82   11.73
  13  12   9    7.96    3.34
  13  12  11   -2.40    1.17
  13  13   0  785.21   61.50
  13  13   2  569.15   37.52
  13  13   4  230.60    9.16
  13  13   6   37.12    6.88
  13  13   8   44.59    4.28
  13  13  10  105.95    6.52
  13  13  12   37.51    3.10
  14   0   0  906.24   73.35
  14   1   1   22.57    2.66
  14   1   3  122.12    7.51
  14   1   5   13.18    1.16
  14   1   7    6.40    1.27
  14   1   9   11.39    2.46
  14   1  11    2.90    1.32
  14   1  13  149.86    8.75
  14   2   0 1183.43   55.16
  14   2   2   71.28    6.94
  14   2   4  976.81   54.79
  14   2   6   42.76    3.57
  14   2   8    5.82    1.36
  14   2  10  311.74   23.33
  14   2  12 1610.81  124.97
  14   3   1  146.79   16.00
  14   3   3  122.88    6.07
  14   3   5  118.46    4.83
  14   3   7   84.83    4.39
  14   3   9   22.37    1.46
  14   3  11   -8.34    2.17
  14   3  13   31.01    4.64
  14   4   0  977.69   58.74
  14   4   2  931.65   49.17
  14   4   4 1206.44   80.07
  14   4   6   57.43    5.03
  14   4   8    2.46    1.16
  14   4  10   31.78    3.07
  14   4  12 1030.86   57.13
  14   5   1   15.07    1.17
  14   5   3  123.87    6.00
  14   5   5  245.05   12.39
  14   5   7  118.96    5.93
  14   5   9    3.31    1.18
  14   5  11  -43.69    6.66
  14   5  13   36.92    4.70
  14   6   0  206.14   12.00
  14   6   2   48.78    3.86
  14   6   4   46.19    3.61
  14   6   6    9.59    1.56
  14   6   8   -1.24    1.54
  14   6  10  -11.05    5.44
  14   6  12  519.31   38.67
  14   7   1    5.19    1.56
  14   7   3   89.67    5.29
  14   7   5  110.93    5.76
  14   7   7   66.94    4.95
  14   7   9   35.98    4.25
  14   7  11  238.18   10.57
  14   7  13  143.91   15.98
  14   8   0  101.91    8.96
  14   8   2    6.07    2.17
  14   8   4    4.78    1.25
  14   8   6    2.71    2.53
  14   8   8   -3.84    2.55
  14   8  10  165.59    9.74
  14   8  12  117.75   17.17
  14   9   1    5.90    1.25
  14   9   3   25.48    2.21
  14   9   5    4.10    1.33
  14   9   7   29.23    3.87
  14   9   9  154.62    9.90
  14   9  11   11.54    3.50
  14   9  13   50.39    3.64
  14  10   0  158.04   15.12
  14  10   2  330.43   36.38
  14  10   4   37.04    3.96
  14  10   6   -3.40    5.59
  14  10   8  173.25    9.93
  14  10  10    7.84    4.32
  14  10  12   10.67    2.10
  14  11   1    4.45    2.54
  14  11   3   -8.51    1.14
  14  11   5  -48.50    4.72
  14  11   7  239.64   12.07
  14  11   9   10.84    9.33
  14  11  11    5.20    2.24
  14  11  13    4.57    1.22
  14  12   0 1153.67   82.36
  14  12   2 1114.66   89.98
  14  12   4 1015.78   56.58
  14  12   6  527.11   61.65
  14  12   8  111.02   14.77
  14  12  10   14.14    2.49
  14  12  12  102.27    8.35
  14  13   1  182.15   11.05
  14  13   3   35.84    4.64
  14  13   5   43.24    6.26
  14  13   7  122.84   13.02
  14  13   9   51.05    4.03
  14  13  11    3.46    1.35
  14  13  13   12.30    4.09
  14  14   0  974.39   85.09
  14  14   2 1241.00   75.77
  14  14   4  991.70   66.25
  14  14   6  379.86   30.01
  14  14   8   24.61    2.84
  14  14  10   67.93    7.72
  14  14  12  216.39   21.63
  14  14  14  350.00   40.66
  15   1   0   20.78    1.29
  15   1   2   24.60    5.21
  15   1   4   10.57    1.32
  15   1   6   15.54    1.51
  15   1   8    0.53    1.40
  15   1  10  -10.50    1.09
  15   1  12  111.13    7.88
  15   1  14   10.24    1.78
  15   2   1   18.85    1.27
  15   2   3  929.37   35.18
  15   2   5  161.52    8.34
  15   2   7  449.76   20.42
  15   2   9    8.76    1.88
  15   2  11  754.08   43.59
  15   2  13  756.75   37.64
  15   3   0 1258.01   60.92
  15   3   2 1005.72   36.03
  15   3   4  668.45   27.23
  15   3   6  380.44   17.12
  15   3   8   77.14    3.24
  15   3  10  -12.84    2.59
  15   3  12  -29.07    4.10
  15   3  14    2.79    1.09
  15   4   1   15.76    2.00
  15   4   3  674.65   24.54
  15   4   5  178.51    9.35
  15   4   7  369.31   21.14
  15   4   9   15.79    3.52
  15   4  11  465.06   13.01
  15   4  13  269.51   11.62
  15   5   0  143.86    8.72
  15   5   2  187.89    9.61
  15   5   4  192.98   17.32
  15   5   6   94.32    6.80
  15   5   8   18.33    2.35
  15   5  10  -17.34    4.74
  15   5  12  -14.25    2.03
  15   5  14   34.83    2.07
  15   6   1   13.94    1.54
  15   6   3  358.21   16.34
  15   6   5  120.49    9.50
  15   6   7  156.84   11.39
  15   6   9  -43.47    6.06
  15   6  11  -21.62    6.93
  15   6  13    8.50    1.16
  15   7   0  419.26   20.83
  15   7   2  536.37   28.97
  15   7   4  308.05   12.94
  15   7   6  136.29    7.70
  15   7   8  -21.82    5.13
  15   7  10   35.17    6.43
  15   7  12    0.29    1.89
  15   7  14   28.77    3.25
  15   8   1   -1.06    1.33
  15   8   3   83.86    3.93
  15   8   5   22.57    4.93
  15   8   7  -28.58    5.18
  15   8   9  122.51    8.23
  15   8  11   -3.89    1.37
  15   8  13   81.33    8.42
  15   9   0   36.76    2.46
  15   9   2   23.35    5.75
  15   9   4   14.94    2.00
  15   9   6  -48.17    5.19
  15   9   8  134.01   19.64
  15   9  10   14.98    2.34
  15   9  12    1.60    1.15
  15   9  14    9.31    1.52
  15  10   1   -2.39    5.09
  15  10   3   -6.00    3.24
  15  10   5  -14.30    5.00
  15  10   7   36.69    6.61
  15  10   9   16.76    3.13
  15  10  11   45.40    6.99
  15  10  13  232.54   21.79
  15  11   0  768.64   53.31
  15  11   2  747.13   54.12
  15  11   4  484.12   12.70
  15  11   6  -24.05    5.76
  15  11   8   -5.27    1.60
  15  11  10   49.65    4.74
  15  11  12   31.69    2.62
  15  11  14    7.30    6.55
  15  12   1   99.03    7.81
  15  12   3  -26.17    3.87
  15  12   5  -11.48    1.70
  15  12   7    3.67    1.80
  15  12   9    6.88    1.56
  15  12  11   26.52    2.27
  15  12  13  132.90   10.46
  15  13   0 1040.32   57.08
  15  13   2  713.81   40.53
  15  13   4  250.12   12.34
  15  13   6    7.86    1.07
  15  13   8   77.12    6.42
  15  13  10  230.89   17.70
  15  13  12  184.70   17.37
  15  13  14   26.55    3.14
  15  14   1    6.92    2.22
  15  14   3    1.17    1.05
  15  14   5   35.61    2.17
  15  14   7   30.51    2.58
  15  14   9   10.52    1.45
  15  14  11    1.25    1.17
  15  14  13   21.72    2.70
  15  15   0  407.46   43.28
  15  15   2  337.89   23.44
  15  15   4  113.99    5.56
  15  15   6    1.16    0.78
  15  15   8   89.11    8.02
  15  15  10  252.45   17.20
  15  15  12  259.59   21.06
  15  15  14   55.40    3.94
  16   0   0    3.24    1.94
  16   1   1    4.09    1.18
  16   1   3   96.75    5.19
  16   1   5   14.05    1.14
  16   1   7    1.95    1.28
  16   1   9  -62.94    5.02
  16   1  11  -46.93    5.05
  16   1  13    6.42    1.78
  16   1  15    2.15    1.04
  16   2   0  960.67   62.99
  16   2   2 1464.07   67.15
  16   2   4  392.04   18.66
  16   2   6  959.05   50.19
  16   2   8   26.04    7.55
  16   2  10  501.81   26.96
  16   2  12  408.42   30.22
  16   2  14  293.71   24.10
  16   3   1   82.43    6.34
  16   3   3  168.17    5.48
  16   3   5   69.65    2.79
  16   3   7   43.39    1.87
  16   3   9  -76.92    4.19
  16   3  11  -56.43    3.55
  16   3  13    3.67    1.05
  16   3  15    4.57    1.05
  16   4   0   18.14    3.13
  16   4   2  456.33   30.79
  16   4   4   92.86    5.74
  16   4   6  233.37   16.14
  16   4   8    0.84    5.63
  16   4  10  457.42   28.50
  16   4  12  416.51   29.95
  16   4  14  414.46   49.96
  16   5   1   12.49    1.40
  16   5   3   73.63    3.02
  16   5   5  126.04   22.99
  16   5   7  -10.76    2.39
  16   5   9  190.43    7.70
  16   5  11   -8.37    1.36
  16   5  13    8.86    1.17
  16   5  15   21.05    1.74
  16   6   0  766.71   62.93
  16   6   2  994.19   64.16
  16   6   4  201.47   11.86
  16   6   6  560.16   45.30
  16   6   8  184.75    9.29
  16   6  10  -18.03    2.90
  16   6  12   25.21    2.76
  16   6  14   84.31    8.09
  16   7   1    3.29    1.23
  16   7   3   44.16    1.92
  16   7   5  -15.37    2.86
  16   7   7   64.06    6.66
  16   7   9  -61.04    3.82
  16   7  11    3.32    1.10
  16   7  13   26.31    2.25
  16   7  15   54.82    5.64
  16   8   0   63.34    4.77
  16   8   2   18.82    4.74
  16   8   4   17.12    7.17
  16   8   6  201.70   11.57
  16   8   8   -4.54    6.54
  16   8  10    1.61    1.25
  16   8  12   11.63    2.17
  16   8  14   22.25   17.11
  16   9   1  -47.61    3.78
  16   9   3  -73.55    4.05
  16   9   5  205.41    8.07
  16   9   7  -52.32    4.82
  16   9   9    7.92    2.13
  16   9  11    8.41    1.42
  16   9  13   27.54    2.87
  16   9  15   28.44    3.12
  16  10   0  743.98   52.31
  16  10   2  548.06   41.91
  16  10   4  397.52   18.45
  16  10   6  -23.25    2.85
  16  10   8    3.37    1.09
  16  10  10   64.27    7.71
  16  10  12  156.54   12.68
  16  10  14  137.33   11.82
  16  11   1  -34.77    5.19
  16  11   3  -50.52    3.01
  16  11   5   -7.86    1.33
  16  11   7    7.34    1.71
  16  11   9   12.70    6.66
  16  11  11    7.72    1.14
  16  11  13    4.21    1.10
  16  11  15   16.48    3.17
  16  12   0  949.47   77.82
  16  12   2  434.45   30.98
  16  12   4  384.68   21.64
  16  12   6   30.64    3.97
  16  12   8   10.41    1.59
  16  12  10  140.73   13.01
  16  12  12  399.26   32.61
  16  12  14  363.97   28.82
  16  13   1    4.69    1.33
  16  13   3    3.24    0.93
  16  13   5    7.12    0.83
  16  13   7   24.78    2.37
  16  13   9   27.11    2.68
  16  13  11    4.75    1.27
  16  13  13    5.04    1.09
  16  13  15    7.06    1.76
  16  14   0  298.31   24.96
  16  14   2  292.04   24.05
  16  14   4  775.70   73.81
  16  14   6   62.84    5.04
  16  14   8    1.42    1.38
  16  14  10  158.33   15.39
  16  14  12  273.10   27.80
  16  14  14  332.56   29.15
  16  15   1    0.48    1.07
  16  15   3    3.19    0.98
  16  15   5   25.82    3.80
  16  15   7   47.03    4.02
  16  15   9   26.03    2.04
  16  15  11   12.18    1.85
  16  15  13    3.89    1.72
  16  15  15    0.93    1.09
  16  16   0  767.00   69.34
  16  16   2  894.39   71.40
  16  16   4  698.46   45.67
  16  16   6  219.74   11.68
  16  16   8   13.90    2.73
  16  16  10   40.07    4.77
  16  16  12  235.81   19.54
  16  16  14  189.17   17.77
  16  16  16  128.98   17.48
  17   1   0  340.54   17.64
  17   1   2  278.47   20.25
  17   1   4  175.80   10.42
  17   1   6   61.24    4.28
  17   1   8   74.85    6.40
  17   1  10  -33.71    3.06
  17   1  12    5.18    2.41
  17   1  14   -1.52    0.97
  17   1  16   -0.83    1.17
  17   2   1  272.85   14.92
  17   2   3  254.81   14.44
  17   2   5 1241.22   56.63
  17   2   7  -32.46    5.98
  17   2   9   37.76    4.87
  17   2  11  367.02   22.33
  17   2  13  402.54   23.16
  17   2  15  767.65   49.21
  17   3   0  228.62    8.69
  17   3   2  225.64    8.49
  17   3   4  208.96   12.68
  17   3   6   46.61    4.60
  17   3   8  182.97    7.43
  17   3  10    3.02    1.67
  17   3  12   12.91    1.41
  17   3  14   13.20    1.80
  17   3  16   18.62    4.27
  17   4   1  162.37    6.48
  17   4   3  203.21   11.67
  17   4   5  945.18   41.25
  17   4   7  110.59    5.26
  17   4   9  -55.23    2.23
  17   4  11  132.86    8.22
  17   4  13  188.49   12.25
  17   4  15  361.61   19.77
  17   5   0 1493.04   67.09
  17   5   2 1659.34   84.18
  17   5   4  808.71   30.75
  17   5   6  442.85   23.83
  17   5   8  107.62   10.74
  17   5  10   23.37    1.90
  17   5  12   29.54    1.65
  17   5  14   16.30    1.97
  17   5  16    0.05    0.96
  17   6   1   64.13    4.74
  17   6   3   57.13    5.73
  17   6   5  395.81   20.38
  17   6   7   56.52    5.82
  17   6   9    4.70    2.35
  17   6  11   -0.43    0.83
  17   6  13   10.06    1.00
  17   6  15   49.57    2.32
  17   7   0  -23.12    5.08
  17   7   2   11.07    9.86
  17   7   4  109.84    5.11
  17   7   6   68.22    7.37
  17   7   8   -4.59    1.38
  17   7  10    3.56    2.08
  17   7  12    4.88    1.13
  17   7  14    5.77    1.33
  17   7  16    8.20    2.04
  17   8   1   67.06    6.10
  17   8   3  189.67    7.00
  17   8   5   84.72    8.51
  17   8   7   -3.29    1.55
  17   8   9   15.37    1.53
  17   8  11   25.80    2.10
  17   8  13   40.92    4.37
  17   8  15   20.45    2.00
  17   9   0  112.13    7.65
  17   9   2   43.02    8.02
  17   9   4  -56.22    2.24
  17   9   6    0.62    1.32
  17   9   8   17.94    1.35
  17   9  10   28.54    2.15
  17   9  12   56.78    6.18
  17   9  14   11.95    1.38
  17   9  16    6.88    1.74
  17  10   1  -35.82    3.15
  17  10   3    5.10    1.94
  17  10   5   26.29    2.78
  17  10   7    0.75    1.22
  17  10   9   27.84    2.72
  17  10  11  106.88    7.72
  17  10  13  135.68   11.46
  17  10  15  175.07   16.58
  17  11   0  500.73   33.18
  17  11   2  387.15   20.53
  17  11   4  126.49    8.13
  17  11   6    0.70    0.84
  17  11   8   28.37    2.82
  17  11  10  101.86    7.99
  17  11  12   98.67    7.48
  17  11  14   22.50    1.89
  17  11  16   -1.42    0.87
  17  12   1    1.63    1.05
  17  12   3   15.23    1.49
  17  12   5   30.69    1.64
  17  12   7    5.55    1.07
  17  12   9   45.14    3.08
  17  12  11  108.68    7.98
  17  12  13  137.41    9.65
  17  12  15  159.50   12.40
  17  13   0  481.99   42.99
  17  13   2  380.76   26.94
  17  13   4  147.97    6.69
  17  13   6    9.25    0.91
  17  13   8   43.77    4.50
  17  13  10  141.79    9.15
  17  13  12  196.43   16.51
  17  13  14   44.69    4.78
  17  13  16   -1.04    0.89
  17  14   1   -1.29    0.89
  17  14   3   12.98    1.69
  17  14   5   18.14    2.03
  17  14   7    5.41    0.97
  17  14   9   11.63    1.36
  17  14  11   24.40    2.52
  17  14  13   51.69    5.71
  17  14  15   76.54    8.99
  17  15   0  916.15   62.61
  17  15   2  848.07   47.37
  17  15   4  372.62   22.00
  17  15   6   55.82    2.72
  17  15   8   21.91    3.35
  17  15  10  177.78   16.42
  17  15  12  158.22   14.79
  17  15  14   60.69    6.38
  17  15  16    6.43    0.99
  17  16   1    0.98    1.01
  17  16   3   13.03    1.47
  17  16   5    3.07    1.14
  17  16   7   10.20    1.71
  17  16   9    2.90    0.87
  17  16  11    1.61    2.94
  17  16  13    1.07    1.00
  17  16  15    4.28    0.91
  17  17   0  333.76   46.22
  17  17   2  237.77   24.86
  17  17   4   61.43    6.15
  17  17   6    0.46    0.61
  17  17   8   78.67    4.77
  17  17  10  243.22   27.47
  17  17  12  287.21   22.50
  17  17  14  117.15   11.28
  17  17  16   19.92    3.59
  18   0   0  415.54   49.04
  18   1   1   -9.88    1.69
  18   1   3  -17.49    1.79
  18   1   5  -19.11    4.38
  18   1   7   26.62    5.83
  18   1   9  -10.39    1.16
  18   1  11   -0.74    1.00
  18   1  13    4.05    1.31
  18   1  15    0.61    1.18
  18   1  17    0.18    0.87
  18   2   0   58.51    9.05
  18   2   2   15.10    4.31
  18   2   4  350.73   30.02
  18   2   6  212.03    7.90
  18   2   8    7.29    4.75
  18   2  10  341.60   21.95
  18   2  12  182.45   24.16
  18   2  14  536.63   42.89
  18   2  16  159.82   11.00
  18   3   1    1.23    3.20
  18   3   3   -9.08    4.48
  18   3   5  168.18    5.84
  18   3   7  -56.23    3.51
  18   3   9   20.43    2.16
  18   3  11    7.12    1.04
  18   3  13   17.12    1.55
  18   3  15    2.35    1.20
  18   3  17    8.16    2.61
  18   4   0  795.53   46.66
  18   4   2  360.26   26.51
  18   4   4 1684.18   64.66
  18   4   6   61.40    4.65
  18   4   8  111.48    7.05
  18   4  10    4.10    1.10
  18   4  12    8.70    1.40
  18   4  14  196.26   37.15
  18   4  16   41.49    3.29
  18   5   1  -17.78    5.00
  18   5   3  156.49    5.49
  18   5   5   32.49    3.79
  18   5   7   64.31    5.02
  18   5   9   86.71    5.90
  18   5  11   25.29    2.89
  18   5  13    0.93    1.15
  18   5  15    4.28    1.36
  18   5  17    8.02    1.69
  18   6   0  184.79    7.82
  18   6   2  208.15    7.28
  18   6   4   55.50    5.31
  18   6   6  -13.89    1.71
  18   6   8   25.19    2.07
  18   6  10   -2.49    1.11
  18   6  12    6.48    0.96
  18   6  14   71.36    4.56
  18   6  16   28.10    2.66
  18   7   1   15.21    5.58
  18   7   3  -59.77    6.17
  18   7   5   63.55    5.47
  18   7   7  219.84   18.11
  18   7   9  149.38   13.55
  18   7  11    2.76    1.05
  18   7  13    2.62    1.60
  18   7  15   12.19    1.06
  18   7  17   24.68   10.56
  18   8   0   -4.57   32.37
  18   8   2   18.10    6.64
  18   8   4  122.03    8.11
  18   8   6   29.47    3.49
  18   8   8  280.62   28.01
  18   8  10  148.43   15.01
  18   8  12  145.49   13.57
  18   8  14   10.17    1.74
  18   8  16   35.82    3.79
  18   9   1   -9.13    1.34
  18   9   3   25.03    2.99
  18   9   5   86.16    5.22
  18   9   7  115.40    8.52
  18   9   9   18.38    1.59
  18   9  11    7.97    3.65
  18   9  13   28.25    2.27
  18   9  15   14.70    1.23
  18   9  17   33.72    4.31
  18  10   0  436.21   38.33
  18  10   2  411.20   53.70
  18  10   4    2.41    0.84
  18  10   6   -1.32    1.32
  18  10   8  130.69    9.61
  18  10  10  266.18   22.94
  18  10  12  261.74   27.30
  18  10  14  170.70   19.29
  18  10  16  113.63    9.84
  18  11   1   -1.28    0.99
  18  11   3    8.55    1.94
  18  11   5   20.10    1.58
  18  11   7    3.33    0.98
  18  11   9    3.33    1.27
  18  11  11   28.08    2.41
  18  11  13   17.32    2.35
  18  11  15   25.82    3.03
  18  11  17   13.89    1.37
  18  12   0  138.02   10.05
  18  12   2  169.43   15.73
  18  12   4    4.31    0.99
  18  12   6    6.36    0.93
  18  12   8  167.44   15.27
  18  12  10  244.81   19.53
  18  12  12  473.20   41.22
  18  12  14  182.44   18.24
  18  12  16  166.79   17.91
  18  13   1    3.61    1.06
  18  13   3   16.59    1.36
  18  13   5    6.65    2.44
  18  13   7    4.64    1.26
  18  13   9   23.49    2.35
  18  13  11   11.77    1.27
  18  13  13   27.02    2.92
  18  13  15    7.51    1.28
  18  13  17   16.05    1.54
  18  14   0  618.33   49.45
  18  14   2  636.89   57.60
  18  14   4  162.05   16.31
  18  14   6   71.55    5.32
  18  14   8    8.91    1.33
  18  14  10  175.02   18.47
  18  14  12  181.13   19.75
  18  14  14  237.01   26.02
  18  14  16  104.28   11.01
  18  15   1    0.72    0.97
  18  15   3    3.30    1.14
  18  15   5    3.58    0.99
  18  15   7   17.73    1.86
  18  15   9   13.39    1.38
  18  15  11   30.25    2.97
  18  15  13   14.55    2.07
  18  15  15    8.86    1.32
  18  15  17    1.69    0.93
  18  16   0  210.06   21.54
  18  16   2  166.04   23.76
  18  16   4   43.14    3.25
  18  16   6   21.63    2.10
  18  16   8   37.73    3.20
  18  16  10  102.73    8.27
  18  16  12  184.00   18.42
  18  16  14  157.71   16.32
  18  16  16   60.30    7.08
  18  17   1    1.26    1.14
  18  17   3    4.59    0.95
  18  17   5    9.96    2.93
  18  17   7   18.01    2.01
  18  17   9   32.29    3.56
  18  17  11   14.89    2.08
  18  17  13   13.58    1.44
  18  17  15    4.23    1.49
  18  17  17    2.46    0.82
  18  18   0  642.81   68.97
  18  18   2  565.78   57.64
  18  18   4  285.23   27.52
  18  18   6  216.99   28.09
  18  18   8   71.80    5.21
  18  18  10    0.62    0.78
  18  18  12    4.12    1.27
  18  18  14    3.48    0.93
  18  18  16    2.50    0.88
  18  18  18   16.26    7.69
  19   1   0  205.37    8.47
  19   1   2  179.08    7.83
  19   1   4  -46.74    2.97
  19   1   6  -13.01    1.15
  19   1   8    4.20    1.02
  19   1  10    3.73    0.99
  19   1  12    8.41    1.18
  19   1  14    1.04    0.93
  19   1  16    0.78    0.88
  19   1  18   -0.08    0.92
  19   2   1  164.94    7.55
  19   2   3  583.48   30.01
  19   2   5   29.71    7.54
  19   2   7  123.14    8.04
  19   2   9   41.92    2.80
  19   2  11   22.13    1.87
  19   2  13  473.28   37.37
  19   2  15  165.19   12.64
  19   2  17  452.89   39.61
  19   3   0  720.29   32.81
  19   3   2  520.42   19.48
  19   3   4  318.85   21.07
  19   3   6  104.38    9.48
  19   3   8   18.59    1.86
  19   3  10    2.09    0.98
  19   3  12    0.08    0.88
  19   3  14   -0.02    0.92
  19   3  16    1.16    0.96
  19   3  18    4.43    1.00
  19   4   1  -44.51    3.06
  19   4   3  294.99   16.99
  19   4   5    6.04    1.51
  19   4   7   62.00    3.68
  19   4   9   29.54    2.30
  19   4  11    4.14    0.80
  19   4  13  261.74   18.73
  19   4  15   63.37    5.04
  19   4  17  193.96   15.35
  19   5   0    2.58    5.04
  19   5   2   17.81    4.58
  19   5   4    8.10    1.62
  19   5   6    7.79    0.98
  19   5   8   28.34    1.47
  19   5  10   34.33    1.59
  19   5  12   21.08    1.65
  19   5  14    1.14    0.88
  19   5  16    8.58    3.58
  19   5  18    4.34    1.19
  19   6   1  -10.39    2.89
  19   6   3   78.40    6.99
  19   6   5    7.16    0.72
  19   6   7   14.55    1.56
  19   6   9    3.05    0.72
  19   6  11    3.22    1.86
  19   6  13   21.98    1.41
  19   6  15    1.16    0.63
  19   6  17   49.56    4.32
  19   7   0  155.05   12.01
  19   7   2  129.63    8.84
  19   7   4   57.06    3.21
  19   7   6   18.93    1.51
  19   7   8   25.72    6.94
  19   7  10   28.80    2.97
  19   7  12   33.19    2.34
  19   7  14   41.86    2.67
  19   7  16   22.77    2.43
  19   7  18    6.07    2.43
  19   8   1    5.94    1.01
  19   8   3   15.44    1.31
  19   8   5   27.54    1.28
  19   8   7   21.59    1.91
  19   8   9    8.72    1.14
  19   8  11   41.01    3.12
  19   8  13   13.61    1.85
  19   8  15   46.72    4.20
  19   8  17   -0.11    0.55
  19   9   0   83.55    4.99
  19   9   2   51.12    6.09
  19   9   4   24.56    1.77
  19   9   6    4.22    0.75
  19   9   8   12.53    1.60
  19   9  10   40.89    4.00
  19   9  12   38.63    3.21
  19   9  14   36.06    3.53
  19   9  16   13.66    1.10
  19   9  18    1.44    0.62
  19  10   1    2.50    0.95
  19  10   3    3.83    1.02
  19  10   5   37.26    1.97
  19  10   7   36.11    3.66
  19  10   9   41.29    4.70
  19  10  11  108.86    7.59
  19  10  13   84.30    6.94
  19  10  15  156.13   10.37
  19  10  17   12.35    1.32
  19  11   0   33.04    2.78
  19  11   2   30.03    1.92
  19  11   4    3.93    0.77
  19  11   6    4.48    1.96
  19  11   8   39.23    2.89
  19  11  10  125.20   10.01
  19  11  12   87.08    6.33
  19  11  14   41.31    3.96
  19  11  16    5.48    1.01
  19  11  18    6.75    1.24
  19  12   1    5.59    1.61
  19  12   3   -0.20    1.04
  19  12   5   22.55    3.92
  19  12   7   31.33    2.12
  19  12   9   33.36    2.63
  19  12  11   94.89    6.44
  19  12  13  116.56   12.48
  19  12  15  172.00   13.74
  19  12  17   20.68    2.19
  19  13   0  512.36   26.61
  19  13   2  372.13   22.98
  19  13   4  260.62   18.76
  19  13   6   39.81    3.14
  19  13   8   14.15    1.74
  19  13  10   81.08    5.77
  19  13  12   85.49    6.58
  19  13  14   47.79    4.21
  19  13  16    5.30    0.90
  19  13  18   -0.25    0.82
  19  14   1    1.86    1.22
  19  14   3   -0.38    0.96
  19  14   5    2.49    0.82
  19  14   7   49.29    3.66
  19  14   9   46.62   11.21
  19  14  11   35.99    3.33
  19  14  13   56.32    4.31
  19  14  15   86.48    7.36
  19  14  17   17.79    1.89
  19  15   0  214.87   18.24
  19  15   2  198.23   16.81
  19  15   4   55.62    4.00
  19  15   6    0.37    0.62
  19  15   8   53.16    4.19
  19  15  10  153.81   13.67
  19  15  12  181.35   17.72
  19  15  14   94.73   11.27
  19  15  16   12.22    1.35
  19  15  18    1.90    0.84
  19  16   1    3.85    3.29
  19  16   3    4.59    3.89
  19  16   5    6.85    2.24
  19  16   7   17.56    1.28
  19  16   9   12.21    1.09
  19  16  11    5.31    0.92
  19  16  13    3.15    0.92
  19  16  15   10.94    1.72
  19  16  17    4.09    0.86
  19  17   0  469.64   31.42
  19  17   2  373.40   21.96
  19  17   4  234.63   19.64
  19  17   6   51.64    4.99
  19  17   8    1.37    1.02
  19  17  10   13.01    1.52
  19  17  12   22.13    1.99
  19  17  14   13.74    1.52
  19  17  16    3.56    0.87
  19  17  18    0.09    0.78
  19  18   1    0.50    1.06
  19  18   3    4.56    1.00
  19  18   5    5.51    2.64
  19  18   7    5.02    0.70
  19  18   9    1.17    0.66
  19  18  11    6.38    1.05
  19  18  13    1.11    0.81
  19  18  15    2.19    0.89
  19  18  17    0.50    0.84
  19  19   0   85.59   14.33
  19  19   2   26.25    2.44
  19  19   4    4.15    1.01
  19  19   6    0.23    0.82
  19  19   8    5.17    0.68
  19  19  10   16.92    1.63
  19  19  12   36.70    4.41
  19  19  14   23.70    4.88
  19  19  16    6.96    1.62
  19  19  18    0.87    0.74
  20   0   0  188.17   28.29
  20   1   1  -12.64    1.28
  20   1   3   -4.69    1.05
  20   1   5    3.53    0.72
  20   1   7   13.88    1.34
  20   1   9    6.72    1.85
  20   1  11   13.06    1.38
  20   1  13    4.72    0.92
  20   1  15    0.59    1.00
  20   1  17    2.96    0.92
  20   1  19   -2.33    0.93
  20   2   0   -1.62    3.85
  20   2   2   80.93   10.98
  20   2   4   28.08    2.99
  20   2   6   36.49    2.51
  20   2   8  174.84   14.20
  20   2  10    7.16    2.01
  20   2  12  173.35   12.83
  20   2  14   16.48    2.42
  20   2  16  167.20   13.67
  20   2  18   14.14    1.81
  20   3   1   -6.27    1.11
  20   3   3    2.51    0.79
  20   3   5   50.03    3.25
  20   3   7   50.75    3.60
  20   3   9  106.09    9.75
  20   3  11   45.86    3.69
  20   3  13   22.63    1.76
  20   3  15    1.38    0.95
  20   3  17    5.68    0.99
  20   3  19    1.17    0.93
  20   4   0  154.86   11.46
  20   4   2   29.24    3.22
  20   4   4   57.70    4.27
  20   4   6    2.55    0.75
  20   4   8   26.79    2.16
  20   4  10    4.59    0.89
  20   4  12   40.12    3.49
  20   4  14    9.84    1.35
  20   4  16   85.17    9.07
  20   4  18    3.91    1.15
  20   5   1    2.92    0.65
  20   5   3   59.94    4.18
  20   5   5   82.27    3.17
  20   5   7  304.87   16.17
  20   5   9  196.49    9.16
  20   5  11  107.69    7.78
  20   5  13    1.04    0.81
  20   5  15    3.73    0.88
  20   5  17    3.79    1.02
  20   5  19    4.67    0.98
  20   6   0    6.54    1.22
  20   6   2   40.64    3.05
  20   6   4    3.94    1.61
  20   6   6  141.61    8.58
  20   6   8   55.52    3.71
  20   6  10  291.72   18.14
  20   6  12   10.92    1.08
  20   6  14   42.26    3.71
  20   6  16   23.04    2.04
  20   6  18   -1.65    0.81
  20   7   1   20.34    2.24
  20   7   3   63.83    6.81
  20   7   5  274.99   14.01
  20   7   7  310.42   18.56
  20   7   9  282.54   37.60
  20   7  11   23.23    1.88
  20   7  13    0.66    0.53
  20   7  15   19.01    2.05
  20   7  17   20.70    1.99
  20   7  19    9.16    1.47
  20   8   0  123.29   11.74
  20   8   2   98.29   10.35
  20   8   4   30.89    4.32
  20   8   6   55.43    4.36
  20   8   8  106.40    8.98
  20   8  10  152.11   11.71
  20   8  12   98.15   11.84
  20   8  14   55.91    5.02
  20   8  16   -1.41    0.56
  20   8  18    0.35    0.52
  20   9   1    4.61    0.90
  20   9   3   99.61    6.01
  20   9   5  194.36   10.53
  20   9   7  296.71   28.91
  20   9   9   56.22    6.00
  20   9  11    4.95    1.10
  20   9  13   23.43    1.90
  20   9  15   22.70    1.98
  20   9  17   31.50    2.79
  20   9  19   11.76    1.38
  20  10   0   20.34    4.11
  20  10   2    5.22    0.96
  20  10   4    8.02    1.24
  20  10   6  219.00   11.94
  20  10   8  166.74   11.77
  20  10  10  393.43   36.07
  20  10  12  182.31   14.17
  20  10  14  203.23   15.26
  20  10  16    0.73    0.73
  20  10  18    0.65    0.83
  20  11   1   10.40    1.15
  20  11   3   43.88    3.70
  20  11   5   83.82    5.88
  20  11   7   21.98    1.95
  20  11   9    3.55    0.99
  20  11  11   25.71    2.24
  20  11  13   26.18    1.92
  20  11  15   54.70    4.54
  20  11  17   22.71    2.24
  20  11  19   18.27    2.28
  20  12   0  272.11   20.60
  20  12   2  177.11   12.44
  20  12   4   45.68    4.11
  20  12   6   17.33    4.23
  20  12   8   96.95   12.12
  20  12  10  273.15   25.92
  20  12  12  208.81   18.26
  20  12  14  175.58   16.49
  20  12  16   14.71    1.92
  20  12  18   -0.01    0.77
  20  13   1    3.29    1.05
  20  13   3   24.28    3.06
  20  13   5    1.86    0.82
  20  13   7    0.90    0.55
  20  13   9   26.99    2.53
  20  13  11   26.48    2.25
  20  13  13   50.49    3.65
  20  13  15   23.51    2.28
  20  13  17   39.08    4.07
  20  13  19    8.95    1.88
  20  14   0   43.56    5.57
  20  14   2   23.03    3.06
  20  14   4    9.70    1.74
  20  14   6   48.24    5.76
  20  14   8   60.39    6.21
  20  14  10  265.03   21.83
  20  14  12  183.98   16.40
  20  14  14  170.56   15.13
  20  14  16    4.31    0.97
  20  14  18    2.67    0.96
  20  15   1    0.79    0.92
  20  15   3    2.58    0.89
  20  15   5    5.71    3.01
  20  15   7   23.83    2.53
  20  15   9   21.31    1.76
  20  15  11   56.32    5.72
  20  15  13   28.10    2.78
  20  15  15   32.54    3.20
  20  15  17   15.15    2.00
  20  15  19    8.15    1.55
  20  16   0  229.97   23.76
  20  16   2  214.44   23.50
  20  16   4   85.67    7.53
  20  16   6   26.37    3.06
  20  16   8   -0.72    0.54
  20  16  10    0.33    0.86
  20  16  12   15.98    2.41
  20  16  14    5.32    0.98
  20  16  16    1.49    0.84
  20  16  18    0.87    0.97
  20  17   1    6.76    3.40
  20  17   3    6.38    2.00
  20  17   5    3.51    1.02
  20  17   7   16.93    5.41
  20  17   9   31.39    2.67
  20  17  11   26.97    2.64
  20  17  13   29.15    3.58
  20  17  15   14.88    1.60
  20  17  17    6.38    1.05
  20  17  19    4.40    1.00
  20  18   0   33.07    5.08
  20  18   2   13.79    1.71
  20  18   4    4.03    1.15
  20  18   6   -2.46    0.73
  20  18   8    0.61    0.60
  20  18  10    0.65    0.68
  20  18  12   -0.53    0.81
  20  18  14    1.27    0.84
  20  18  16    1.69    0.79
  20  18  18    0.63    0.84
  20  19   1   -3.79    0.96
  20  19   3    0.68    0.99
  20  19   5    4.90    1.00
  20  19   7    7.35    1.07
  20  19   9   11.06    0.88
  20  19  11   29.08    3.38
  20  19  13   10.43    1.43
  20  19  15    6.97    1.22
  20  19  17    4.21    1.07
  20  19  19    0.18    0.72
  20  20   0  328.51   41.40
  20  20   2  267.52   27.08
  20  20   4   94.71   12.12
  20  20   6   69.92    8.84
  20  20   8   62.10    6.54
  20  20  10   77.72    6.80
  20  20  12   17.24    3.25
  20  20  14    9.21    1.91
  20  20  16    2.40    0.79
  20  20  18    1.55    0.91
  20  20  20   15.61    5.74
  21   1   0   29.77    2.71
  21   1   2   16.54    1.72
  21   1   4    0.25    0.72
  21   1   6    3.17    0.95
  21   1   8    8.62    3.41
  21   1  10    7.45    1.06
  21   1  12    3.86    0.97
  21   1  14    1.10    0.97
  21   1  16    4.07    0.95
  21   1  18   -1.92    0.96
  21   1  20    0.53    0.99
  21   2   1   17.82    1.65
  21   2   3    1.94    0.81
  21   2   5   43.21    4.74
  21   2   7   10.37    1.89
  21   2   9   32.64    2.73
  21   2  11  121.14   10.31
  21   2  13    5.27    1.00
  21   2  15  100.97    6.82
  21   2  17    7.99    1.19
  21   2  19  215.32   16.30
  21   3   0    1.04    0.98
  21   3   2    1.19    0.90
  21   3   4    1.45    0.97
  21   3   6   26.99    1.38
  21   3   8   31.66    1.91
  21   3  10   30.13    2.28
  21   3  12   23.30    2.15
  21   3  14    4.99    0.97
  21   3  16   10.24    4.65
  21   3  18    7.65    1.15
  21   3  20    2.23    0.88
  21   4   1    1.20    0.81
  21   4   3    2.73    0.97
  21   4   5    5.33    0.57
  21   4   7   26.73    1.49
  21   4   9   11.22    1.35
  21   4  11   18.60    1.45
  21   4  13    1.85    2.92
  21   4  15   37.60    5.88
  21   4  17    3.05    0.93
  21   4  19   59.56    6.04
  21   5   0   65.87    3.77
  21   5   2   42.77    3.43
  21   5   4    5.92    0.60
  21   5   6   26.73    1.19
  21   5   8   30.37    1.89
  21   5  10   14.28    1.13
  21   5  12    3.78    0.83
  21   5  14    0.23    1.26
  21   5  16    9.97    1.56
  21   5  18    5.66    1.15
  21   5  20   -0.48    0.84
  21   6   1    1.17    1.22
  21   6   3   29.85    2.07
  21   6   5   27.95    1.10
  21   6   7   59.03    2.75
  21   6   9    2.68    0.52
  21   6  11    5.51    0.96
  21   6  13    8.81    0.83
  21   6  15    7.41    0.90
  21   6  17   -1.44    0.79
  21   6  19   20.21    2.16
  21   7   0    8.47    0.99
  21   7   2    9.86    0.99
  21   7   4   23.73    1.77
  21   7   6   55.48    2.15
  21   7   8   19.94    1.22
  21   7  10    5.89    1.61
  21   7  12    1.49    0.60
  21   7  14    7.81    0.87
  21   7  16   17.70    1.59
  21   7  18    9.79    1.11
  21   7  20    0.71    0.78
  21   8   1    3.89    0.98
  21   8   3   31.25    1.83
  21   8   5   32.27    1.80
  21   8   7   19.48    1.38
  21   8   9   21.05    1.49
  21   8  11   12.80    1.06
  21   8  13   46.46    2.79
  21   8  15    7.19    0.61
  21   8  17    5.91    0.99
  21   8  19   10.19    1.14
  21   9   0   34.83    3.08
  21   9   2   30.12    2.96
  21   9   4    8.55    0.98
  21   9   6    3.40    0.59
  21   9   8   12.99    1.16
  21   9  10   37.15    3.17
  21   9  12   33.00    2.69
  21   9  14   28.08    1.91
  21   9  16   19.94    1.32
  21   9  18    4.36    0.70
  21   9  20    4.22    0.72
  21  10   1    5.36    0.91
  21  10   3   31.02    2.00
  21  10   5   15.88    1.20
  21  10   7    4.23    0.66
  21  10   9   44.37    5.55
  21  10  11   56.30    5.39
  21  10  13  115.35    7.54
  21  10  15   16.02    1.67
  21  10  17   16.90    1.45
  21  10  19    5.27    0.57
  21  11   0   89.23    6.18
  21  11   2   52.56    3.88
  21  11   4   22.98    2.00
  21  11   6    4.83    0.88
  21  11   8   17.67    6.08
  21  11  10   45.38    3.38
  21  11  12   56.18    4.21
  21  11  14   23.82    2.32
  21  11  16   17.94    1.76
  21  11  18    3.78    1.06
  21  11  20    3.94    0.68
  21  12   1    3.19    0.96
  21  12   3   19.43    1.87
  21  12   5    5.15    0.91
  21  12   7    3.03    0.68
  21  12   9   33.82    4.83
  21  12  11   50.58    3.92
  21  12  13   93.36    6.94
  21  12  15   21.02    2.09
  21  12  17   17.31    1.94
  21  12  19   -0.33    0.66
  21  13   0   10.88    1.71
  21  13   2    6.34    1.06
  21  13   4    0.20    1.00
  21  13   6    7.46    0.79
  21  13   8   49.21    3.56
  21  13  10  102.76    7.69
  21  13  12   92.63    7.34
  21  13  14   49.04    5.27
  21  13  16    9.93    1.52
  21  13  18   -0.90    0.72
  21  13  20    2.30    0.75
  21  14   1    2.75    0.91
  21  14   3    6.84    1.33
  21  14   5    1.20    0.75
  21  14   7    6.20    0.69
  21  14   9   31.62    2.23
  21  14  11   27.61    2.68
  21  14  13   42.10    3.62
  21  14  15    9.15    1.51
  21  14  17    7.98    1.22
  21  14  19    1.28    0.77
  21  15   0  206.32   17.30
  21  15   2  142.45   12.52
  21  15   4   35.17    3.53
  21  15   6   10.03    1.06
  21  15   8    7.34    0.60
  21  15  10   16.62    2.03
  21  15  12   15.06    1.95
  21  15  14    9.48    1.47
  21  15  16    2.04    0.87
  21  15  18    0.69    0.79
  21  15  20    3.19    0.97
  21  16   1    3.31    1.01
  21  16   3    6.47    1.82
  21  16   5   14.56    1.38
  21  16   7   19.41    1.50
  21  16   9   25.57    1.82
  21  16  11   15.08    1.56
  21  16  13   13.46    1.90
  21  16  15    2.42    0.91
  21  16  17    0.70    0.92
  21  16  19    5.38    1.34
  21  17   0   20.60    2.40
  21  17   2    9.75    1.61
  21  17   4    2.45    1.59
  21  17   6   -0.87    1.07
  21  17   8    4.43    0.59
  21  17  10   13.02    1.49
  21  17  12   14.43    1.68
  21  17  14    8.14    1.13
  21  17  16    4.09    1.06
  21  17  18    0.44    0.89
  21  17  20   -0.46    0.70
  21  18   1   -0.83    0.91
  21  18   3    7.91    1.09
  21  18   5    8.27    1.02
  21  18   7    7.88    1.24
  21  18   9    3.12    0.51
  21  18  11    3.06    0.66
  21  18  13   -0.17    0.78
  21  18  15    1.43    0.75
  21  18  17    1.56    0.84
  21  18  19    6.62    1.24
  21  19   0  235.73   17.83
  21  19   2  178.71   15.15
  21  19   4   61.73    5.89
  21  19   6   22.13    2.81
  21  19   8   10.14    0.96
  21  19  10    5.62    0.57
  21  19  12   -0.21    0.70
  21  19  14    3.80    0.75
  21  19  16    4.12    1.01
  21  19  18    4.57    1.49
  21  19  20    3.85    2.06
  21  20   1   -0.32    1.50
  21  20   3    1.70    0.71
  21  20   5    1.86    0.84
  21  20   7    1.53    0.69
  21  20   9    5.33    0.87
  21  20  11    1.58    0.55
  21  20  13    4.86    1.13
  21  20  15    1.70    0.81
  21  20  17    1.26    1.77
  21  20  19    3.39    1.13
  21  21   0    0.14    1.20
  21  21   2    0.86    0.82
  21  21   4    6.09    1.06
  21  21   6    6.28    1.04
  21  21   8    1.07    0.74
  21  21  10    1.92    0.51
  21  21  12    1.62    0.63
  21  21  14    6.39    1.77
  21  21  16   10.08    1.76
  21  21  18   13.11    2.89
  21  21  20    9.99    2.00
  22   0   0   17.10    7.63
  22   1   1    1.60    0.87
  22   1   3    6.00    0.96
  22   1   5   10.56    0.99
  22   1   7   28.14    2.25
  22   1   9   11.13    1.44
  22   1  11   15.87    1.94
  22   1  13    3.75    1.00
  22   1  15    1.38    2.24
  22   1  17    1.15    1.01
  22   1  19   -0.26    0.89
  22   1  21    0.83    0.88
  22   2   0   26.40    3.22
  22   2   2   74.45    8.47
  22   2   4   36.71    5.75
  22   2   6   61.51    6.51
  22   2   8   12.91    1.49
  22   2  10   22.13    2.58
  22   2  12    1.15    0.92
  22   2  14    8.01    1.29
  22   2  16    9.92    1.50
  22   2  18   22.51    2.72
  22   2  20    7.71    1.63
  22   3   1    5.26    0.88
  22   3   3   61.81    5.02
  22   3   5  253.62   15.51
  22   3   7  150.04    9.00
  22   3   9  160.90   13.40
  22   3  11   75.76    5.85
  22   3  13   22.13    2.13
  22   3  15    0.98    1.08
  22   3  17    3.25    0.99
  22   3  19    3.55    1.05
  22   3  21   -0.84    0.97
  22   4   0   12.57    2.09
  22   4   2   31.00    3.03
  22   4   4   11.22    1.15
  22   4   6   73.15    5.01
  22   4   8   24.64    2.51
  22   4  10   -1.26    0.82
  22   4  12   25.09    2.71
  22   4  14    8.01    1.11
  22   4  16    6.91    1.34
  22   4  18   14.20    2.18
  22   4  20   10.16    1.54
  22   5   1   11.28    1.18
  22   5   3  261.50   18.92
  22   5   5  339.05   17.05
  22   5   7  389.51   19.67
  22   5   9  246.71   12.94
  22   5  11  153.71   11.29
  22   5  13    4.05    0.98
  22   5  15    6.08    0.96
  22   5  17   12.43    1.31
  22   5  19    8.66    1.63
  22   5  21    2.87    0.92
  22   6   0  136.43   10.89
  22   6   2   56.95    4.46
  22   6   4   54.54    4.22
  22   6   6    1.90    0.53
  22   6   8   62.72    4.45
  22   6  10   40.27    3.56
  22   6  12   34.90    3.49
  22   6  14    3.76    1.68
  22   6  16    3.93    1.10
  22   6  18    3.26    1.04
  22   6  20    1.71    0.92
  22   7   1   27.43    2.43
  22   7   3  154.56   11.66
  22   7   5  403.96   19.14
  22   7   7  306.68   18.56
  22   7   9  195.99   11.60
  22   7  11   44.68    2.53
  22   7  13    3.01    0.54
  22   7  15   30.71    2.89
  22   7  17   20.78    2.54
  22   7  19   11.05    1.96
  22   7  21    5.30    1.49
  22   8   0   12.19    1.22
  22   8   2   13.80    1.90
  22   8   4   31.85    2.43
  22   8   6   52.07    3.32
  22   8   8  333.78   30.21
  22   8  10  160.84   13.67
  22   8  12  233.91   20.06
  22   8  14   14.47    1.22
  22   8  16    7.71    0.82
  22   8  18   10.49    1.52
  22   8  20    0.80    0.78
  22   9   1    9.25    1.34
  22   9   3  158.82   11.73
  22   9   5  270.96   14.35
  22   9   7  186.81   10.66
  22   9   9   49.11    4.01
  22   9  11   12.59    2.16
  22   9  13   14.49    1.19
  22   9  15   40.15    2.75
  22   9  17   44.74    4.31
  22   9  19    9.58    1.26
  22   9  21    5.51    1.02
  22  10   0   72.57    6.85
  22  10   2   17.70    1.68
  22  10   4    0.61    0.78
  22  10   6   38.59    3.61
  22  10   8  155.93   12.82
  22  10  10  119.13    8.86
  22  10  12  175.42   17.69
  22  10  14   26.19    3.76
  22  10  16    1.40    0.62
  22  10  18   10.87    1.22
  22  10  20    4.52    0.99
  22  11   1   20.50    2.34
  22  11   3   66.06    5.18
  22  11   5  200.29   14.70
  22  11   7   52.04    3.71
  22  11   9   13.25    1.28
  22  11  11    4.13    0.80
  22  11  13   13.39    2.16
  22  11  15   37.41    3.47
  22  11  17   23.42    2.32
  22  11  19   26.60    2.48
  22  11  21    5.68    0.84
  22  12   0   -1.40    0.88
  22  12   2    2.31    0.95
  22  12   4   25.00    3.14
  22  12   6   26.80    2.54
  22  12   8  166.04   13.27
  22  12  10  127.86   11.19
  22  12  12  187.19   21.02
  22  12  14   10.22    1.43
  22  12  16    3.22    0.80
  22  12  18    8.81    1.88
  22  12  20    7.17    1.15
  22  13   1    4.34    1.02
  22  13   3   16.31    1.73
  22  13   5    6.46    1.42
  22  13   7    3.37    0.56
  22  13   9   15.31    1.23
  22  13  11   13.73    1.27
  22  13  13   33.38    2.60
  22  13  15   25.29    2.73
  22  13  17   22.23    3.07
  22  13  19    7.90    1.54
  22  13  21    5.77    1.11
  22  14   0   26.28    4.57
  22  14   2    8.29    1.38
  22  14   4    9.70    1.56
  22  14   6    4.57    1.23
  22  14   8   14.86    1.41
  22  14  10   24.13    2.81
  22  14  12   12.28    1.32
  22  14  14    1.51    0.79
  22  14  16    2.86    1.11
  22  14  18    2.68    0.86
  22  14  20    2.25    0.77
  22  15   1    0.69    1.11
  22  15   3    3.80    2.34
  22  15   5    7.75    2.40
  22  15   7   24.25    2.75
  22  15   9   43.02    3.29
  22  15  11   72.26    5.83
  22  15  13   23.97    2.23
  22  15  15   28.78    3.01
  22  15  17   18.15    2.88
  22  15  19    6.66    1.58
  22  15  21    3.16    0.84
  22  16   0   12.32    1.68
  22  16   2   13.16    2.04
  22  16   4    6.56    1.52
  22  16   6    3.43    1.23
  22  16   8    6.22    0.71
  22  16  10    1.76    0.65
  22  16  12    3.56    0.84
  22  16  14    0.99    0.71
  22  16  16    1.58    1.25
  22  16  18    0.32    0.72
  22  16  20    0.50    0.81
  22  17   1    0.90    0.89
  22  17   3    3.03    0.90
  22  17   5   13.20    2.22
  22  17   7   17.57    2.00
  22  17   9   36.62    2.80
  22  17  11   27.42    3.16
  22  17  13   21.16    2.60
  22  17  15   12.81    1.54
  22  17  17    4.99    1.51
  22  17  19    4.29    0.96
  22  17  21    1.11    0.93
  22  18   0   84.87   10.78
  22  18   2   22.31    3.06
  22  18   4   14.49    2.48
  22  18   6    3.69    0.97
  22  18   8   12.25    1.85
  22  18  10    6.80    0.72
  22  18  12   10.40    1.56
  22  18  14    1.87    0.86
  22  18  16   -0.83    0.77
  22  18  18   16.94    3.46
  22  18  20   32.34    5.28
  22  19   1    1.47    0.90
  22  19   3    3.12    1.00
  22  19   5    3.46    0.99
  22  19   7    6.01    0.93
  22  19   9    9.24    1.11
  22  19  11   14.86    1.44
  22  19  13    8.70    1.15
  22  19  15    5.42    1.62
  22  19  17    3.39    0.92
  22  19  19    2.36    1.71
  22  19  21    1.95    1.00
  22  20   0    4.59    2.13
  22  20   2    9.03    1.65
  22  20   4   10.74    2.09
  22  20   6    4.13    0.97
  22  20   8    1.79    0.84
  22  20  10    6.75    1.09
  22  20  12    9.00    2.19
  22  20  14   15.17   12.56
  22  20  16    1.20    1.79
  22  20  18   22.36    3.61
  22  20  20   58.20    7.09
  22  21   1   -0.33    0.97
  22  21   3   -0.66    0.97
  22  21   5    4.94    1.36
  22  21   7    4.93    0.96
  22  21   9    6.28    1.69
  22  21  11    5.91    0.91
  22  21  13    4.92    0.92
  22  21  15    1.37    1.01
  22  21  17   -0.14    0.65
  22  21  19    1.61    0.72
  22  21  21    4.09    1.36
  22  22   0   43.33    7.69
  22  22   2    7.73    1.68
  22  22   4   20.99    4.12
  22  22   6   33.79    4.85
  22  22   8  147.99   20.54
  22  22  10  129.92   16.48
  22  22  12  185.92   14.99
  22  22  14   53.30    7.62
  22  22  16    7.99    1.36
  22  22  18   45.73    5.68
  22  22  20   52.07    7.87
  22  22  22   43.39   10.91
  23   1   0    2.53    0.97
  23   1   2    4.13    1.70
  23   1   4    3.31    1.04
  23   1   6    1.92    0.54
  23   1   8    6.12    0.86
  23   1  10    6.94    0.86
  23   1  12    4.78    2.49
  23   1  14    3.04    2.13
  23   1  16    0.63    0.95
  23   1  18    3.58    0.98
  23   1  20    2.70    0.99
  23   1  22    0.95    1.09
  23   2   1    3.20    1.05
  23   2   3    2.81    1.07
  23   2   5   36.93    2.04
  23   2   7    9.40    1.29
  23   2   9    7.26    0.95
  23   2  11    1.96    0.89
  23   2  13    9.25    5.44
  23   2  15   18.65    2.39
  23   2  17    2.85    1.87
  23   2  19    6.03    1.22
  23   2  21    5.81    1.41
  23   3   0    1.70    1.23
  23   3   2    4.86    1.33
  23   3   4   24.90    1.82
  23   3   6   64.83    2.86
  23   3   8   74.81    4.22
  23   3  10   61.61    4.28
  23   3  12   18.33    2.01
  23   3  14    1.20    0.95
  23   3  16    2.72    0.89
  23   3  18   23.11    2.60
  23   3  20    4.38    1.16
  23   3  22    1.10    0.99
  23   4   1    3.20    0.83
  23   4   3   25.05    1.49
  23   4   5   73.82    3.39
  23   4   7    5.10    0.97
  23   4   9   15.31    1.02
  23   4  11   -0.09    0.83
  23   4  13    0.36    0.90
  23   4  15    8.81    1.06
  23   4  17    1.22    0.95
  23   4  19    4.55    1.11
  23   4  21    5.74    1.44
  23   5   0   12.63    0.99
  23   5   2   28.53    1.82
  23   5   4   61.15    2.89
  23   5   6   78.13    3.65
  23   5   8   98.65    4.84
  23   5  10   77.30    4.11
  23   5  12   15.50    1.67
  23   5  14    0.37    0.79
  23   5  16    9.77    1.58
  23   5  18   16.53    2.34
  23   5  20   13.13    1.72
  23   5  22    2.26    0.90
  23   6   1    5.02    2.04
  23   6   3   62.77    3.34
  23   6   5   91.68    4.01
  23   6   7   11.23    0.68
  23   6   9    7.02    0.59
  23   6  11    4.72    0.75
  23   6  13    3.59    0.77
  23   6  15   10.30    1.47
  23   6  17    0.70    0.77
  23   6  19    1.28    0.89
  23   6  21   10.66    1.90
  23   7   0   40.13    2.33
  23   7   2    9.79    1.01
  23   7   4    4.67    0.69
  23   7   6   10.66    0.68
  23   7   8   24.45    1.24
  23   7  10   14.74    1.24
  23   7  12    0.86    0.77
  23   7  14    5.95    0.86
  23   7  16    6.69    0.84
  23   7  18    9.99    1.41
  23   7  20    5.69    1.35
  23   7  22    0.37    0.83
  23   8   1    6.73    0.88
  23   8   3   83.09    4.84
  23   8   5   98.77    5.29
  23   8   7   26.93    1.24
  23   8   9    0.81    0.54
  23   8  11    7.88    0.77
  23   8  13    4.28    0.77
  23   8  15    8.09    0.82
  23   8  17    1.06    0.61
  23   8  19   -0.69    0.65
  23   8  21   33.82    4.12
  23   9   0    3.95    0.99
  23   9   2   11.43    4.13
  23   9   4   16.15    1.43
  23   9   6    8.53    0.78
  23   9   8    0.54    0.57
  23   9  10   -0.61    0.64
  23   9  12    4.93    0.87
  23   9  14   16.13    1.06
  23   9  16   10.69    0.93
  23   9  18    7.50    1.07
  23   9  20    3.84    0.78
  23   9  22   -0.08    0.72
  23  10   1    8.58    0.97
  23  10   3   63.55    4.06
  23  10   5   71.61    5.10
  23  10   7   12.61    0.73
  23  10   9    0.00    0.62
  23  10  11   12.81    1.27
  23  10  13    6.74    0.81
  23  10  15    4.67    0.71
  23  10  17    0.89    0.45
  23  10  19    1.59    0.64
  23  10  21   72.23    7.20
  23  11   0   11.20    2.84
  23  11   2    0.48    0.95
  23  11   4    0.84    1.80
  23  11   6    6.75    0.83
  23  11   8   10.05    0.79
  23  11  10   15.46    1.20
  23  11  12   30.16    2.70
  23  11  14   16.35    1.76
  23  11  16    6.15    0.83
  23  11  18    1.63    0.55
  23  11  20    0.97    0.48
  23  11  22    2.48    0.69
  23  12   1    5.35    2.32
  23  12   3   21.64    2.03
  23  12   5   16.85    1.19
  23  12   7    0.03    0.60
  23  12   9    2.36    0.79
  23  12  11   21.87    2.03
  23  12  13    2.27    0.88
  23  12  15    4.34    1.00
  23  12  17    0.14    0.65
  23  12  19    0.95    0.72
  23  12  21   72.41    6.16
  23  13   0    3.58    1.41
  23  13   2    2.48    1.31
  23  13   4   -1.44    0.77
  23  13   6    4.67    0.74
  23  13   8    3.23    0.60
  23  13  10    7.20    1.24
  23  13  12    3.62    0.74
  23  13  14    2.30    0.79
  23  13  16    1.68    0.65
  23  13  18    0.19    0.69
  23  13  20    0.65    0.69
  23  13  22    0.77    0.47
  23  14   1    2.54    1.00
  23  14   3    1.28    0.92
  23  14   5    0.65    0.88
  23  14   7    4.97    1.19
  23  14   9   13.97    0.90
  23  14  11   36.57    3.35
  23  14  13    3.95    0.89
  23  14  15    0.29    0.73
  23  14  17    2.60    0.75
  23  14  19    0.43    0.74
  23  14  21    9.76    2.27
  23  15   0   55.13    5.00
  23  15   2   19.25    2.28
  23  15   4    7.79    1.50
  23  15   6    9.68    1.14
  23  15   8    8.33    0.78
  23  15  10    4.79    0.71
  23  15  12    5.09    0.69
  23  15  14    1.02    0.75
  23  15  16    0.11    0.66
  23  15  18    1.20    0.87
  23  15  20    0.05    0.74
  23  15  22    2.75    1.44
  23  16   1    1.88    0.89
  23  16   3   10.76    7.78
  23  16   5    7.34    1.00
  23  16   7    9.57    1.17
  23  16   9    9.95    0.82
  23  16  11    6.88    0.88
  23  16  13    1.10    0.73
  23  16  15    3.22    3.31
  23  16  17    6.16    1.43
  23  16  19    6.49    3.68
  23  16  21    0.82    0.68
  23  17   0    5.76    2.43
  23  17   2    2.04    0.98
  23  17   4   -0.66    0.77
  23  17   6   -0.87    0.72
  23  17   8   -0.10    0.64
  23  17  10    1.19    0.57
  23  17  12    0.66    0.65
  23  17  14    2.55    0.79
  23  17  16    6.48    0.99
  23  17  18    7.60    1.22
  23  17  20    3.29    0.95
  23  17  22    0.45    0.70
  23  18   1    2.72    0.90
  23  18   3    4.92    1.07
  23  18   5   37.51    3.67
  23  18   7    8.85    1.14
  23  18   9    5.60    0.83
  23  18  11    3.32    0.72
  23  18  13    8.86    6.58
  23  18  15    0.41    0.63
  23  18  17    6.24    1.24
  23  18  19    4.59    1.18
  23  18  21    2.76    1.08
  23  19   0    2.71    1.04
  23  19   2    8.35    3.88
  23  19   4    6.76    1.07
  23  19   6    0.81    0.72
  23  19   8   -0.60    0.69
  23  19  10    1.98    0.66
  23  19  12    0.32    0.62
  23  19  14    0.25    0.73
  23  19  16    5.04    0.92
  23  19  18    6.16    1.59
  23  19  20    2.24    0.92
  23  19  22    2.32    0.66
  23  20   1    1.04    1.01
  23  20   3    6.69    1.53
  23  20   5   12.11    1.80
  23  20   7    4.82    1.01
  23  20   9    3.91    0.70
  23  20  11    0.68    0.46
  23  20  13    1.34    0.64
  23  20  15    1.61    1.35
  23  20  17    2.46    1.08
  23  20  19    3.29    1.15
  23  20  21    2.73    1.07
  23  21   0    8.60    1.50
  23  21   2   13.27    3.20
  23  21   4    6.52    1.59
  23  21   6   12.75    2.48
  23  21   8   38.92    5.22
  23  21  10   89.27    7.80
  23  21  12   68.23    4.58
  23  21  14   30.87    3.44
  23  21  16    0.32    0.73
  23  21  18    1.15    0.93
  23  21  20    3.80    0.96
  23  21  22    1.19    0.79
  23  22   1    1.62    0.87
  23  22   3    0.47    0.86
  23  22   5    0.75    0.81
  23  22   7    3.92    2.69
  23  22   9    3.05    2.05
  23  22  11    0.23    0.61
  23  22  13    1.51    0.57
  23  22  15    0.26    0.54
  23  22  17    1.10    0.63
  23  22  19    3.69    2.10
  23  22  21    2.24    0.96
  23  23   0   24.52    4.97
  23  23   2   38.87    5.20
  23  23   4   14.82    2.82
  23  23   6    8.66    5.72
  23  23   8    0.96    0.97
  23  23  10   17.41    3.16
  23  23  12   24.69    2.68
  23  23  14    6.26    1.07
  23  23  16    0.66    0.55
  23  23  18    3.38    0.95
  23  23  20    8.80    2.18
  23  23  22    6.30    1.26
  24   0   0   67.91   13.92
  24   1   1    3.28    0.87
  24   1   3   11.27    1.27
  24   1   5   26.47    2.40
  24   1   7   36.00    2.97
  24   1   9   19.77    1.74
  24   1  11   14.99    1.72
  24   1  13    5.24    0.97
  24   1  15    0.27    0.81
  24   1  17    1.22    0.95
  24   1  19    0.83    0.79
  24   1  21    0.63    0.89
  24   1  23    2.48    1.34
  24   2   0   13.29    1.92
  24   2   2   18.84    2.70
  24   2   4   80.02    6.75
  24   2   6    2.17    0.63
  24   2   8   33.58    5.58
  24   2  10    3.50    1.81
  24   2  12    0.28    0.90
  24   2  14   37.96    4.66
  24   2  16    4.61    1.08
  24   2  18   59.31    8.78
  24   2  20    0.99    1.06
  24   2  22   61.51    8.98
  24   3   1   15.22    1.94
  24   3   3  117.66    9.62
  24   3   5  182.93   11.41
  24   3   7  200.53   11.43
  24   3   9  156.88   11.62
  24   3  11   51.40    3.77
  24   3  13    7.34    1.64
  24   3  15    3.53    0.91
  24   3  17    9.36    1.44
  24   3  19   10.20    1.65
  24   3  21    2.40    1.23
  24   3  23    0.27    1.08
  24   4   0   91.98    7.54
  24   4   2   88.29    7.81
  24   4   4  106.13    8.36
  24   4   6    2.64    0.86
  24   4   8   10.33    0.98
  24   4  10    6.31    1.82
  24   4  12    4.59    1.61
  24   4  14   24.00    2.97
  24   4  16    3.06    1.01
  24   4  18   32.04    3.48
  24   4  20    1.42    0.97
  24   4  22   31.71    5.12
  24   5   1   20.50    1.74
  24   5   3  195.31   13.04
  24   5   5  216.88   12.26
  24   5   7  354.06   26.00
  24   5   9  176.56   10.57
  24   5  11   66.01    5.94
  24   5  13   -0.25    0.74
  24   5  15    4.14    0.95
  24   5  17   20.79    2.26
  24   5  19   23.64    3.38
  24   5  21    9.89    2.03
  24   5  23    4.60    2.34
  24   6   0    7.02    0.89
  24   6   2    1.87    0.57
  24   6   4    0.92    0.59
  24   6   6   37.06    3.58
  24   6   8   23.85    2.63
  24   6  10   51.02    5.18
  24   6  12   11.11    2.21
  24   6  14   25.51    3.20
  24   6  16    0.61    0.78
  24   6  18    2.64    1.09
  24   6  20    2.07    0.88
  24   6  22    2.63    0.90
  24   7   1   39.93    2.98
  24   7   3  204.51   12.95
  24   7   5  361.03   23.08
  24   7   7  290.41   16.96
  24   7   9  219.71   17.41
  24   7  11   34.79    2.84
  24   7  13    0.79    0.60
  24   7  15   16.68    2.66
  24   7  17   41.02    4.06
  24   7  19   17.03    2.87
  24   7  21    7.86    2.48
  24   7  23    0.38    0.83
  24   8   0   24.01    3.94
  24   8   2   30.40    3.02
  24   8   4    7.12    0.91
  24   8   6   26.00    3.28
  24   8   8   53.98    5.09
  24   8  10   59.23    4.51
  24   8  12   23.46    2.52
  24   8  14    2.76    0.64
  24   8  16    1.50    0.70
  24   8  18    0.08    0.69
  24   8  20   11.20    2.09
  24   8  22    4.09    1.36
  24   9   1   14.15    1.11
  24   9   3  140.09    9.67
  24   9   5  179.68   10.07
  24   9   7  187.03   10.75
  24   9   9   70.28    4.85
  24   9  11   15.25    1.92
  24   9  13    0.61    0.45
  24   9  15   10.70    1.25
  24   9  17   20.12    2.35
  24   9  19   12.90    2.07
  24   9  21    8.18    1.90
  24   9  23    0.83    0.81
  24  10   0    1.10    1.87
  24  10   2    1.36    0.96
  24  10   4    3.67    0.78
  24  10   6   52.84    4.90
  24  10   8   55.44    3.69
  24  10  10  110.87   10.23
  24  10  12   12.01    1.50
  24  10  14    3.10    0.62
  24  10  16    1.95    0.59
  24  10  18    6.66    1.13
  24  10  20   78.75    9.60
  24  10  22   25.15    3.66
  24  11   1   17.72    1.73
  24  11   3   64.52    6.17
  24  11   5   60.82    6.67
  24  11   7   30.71    3.22
  24  11   9   16.84    2.25
  24  11  11    0.82    0.59
  24  11  13    0.52    0.60
  24  11  15   11.77    2.48
  24  11  17    9.18    1.06
  24  11  19    5.13    0.78
  24  11  21    1.61    0.65
  24  11  23    1.73    0.90
  24  12   0   -0.90    0.96
  24  12   2    1.86    0.90
  24  12   4    3.22    0.80
  24  12   6    8.75    1.50
  24  12   8   16.67    1.86
  24  12  10   16.79    2.03
  24  12  12    0.98    0.61
  24  12  14    9.29    1.16
  24  12  16    6.08    0.90
  24  12  18   14.96    1.89
  24  12  20   88.60    8.38
  24  12  22   72.70    7.46
  24  13   1    2.80    0.97
  24  13   3    9.99    1.53
  24  13   5    0.97    0.79
  24  13   7    1.16    0.64
  24  13   9    1.00    0.44
  24  13  11    1.08    0.63
  24  13  13    5.88    0.99
  24  13  15    6.82    0.98
  24  13  17    6.56    0.91
  24  13  19    1.36    0.68
  24  13  21    1.52    0.48
  24  13  23    2.48    1.10
  24  14   0   71.15    6.06
  24  14   2   48.34    5.06
  24  14   4   18.37    2.71
  24  14   6   16.40    2.27
  24  14   8    2.88    0.68
  24  14  10    3.56    1.24
  24  14  12   10.88    1.76
  24  14  14   10.12    1.90
  24  14  16    8.52    1.53
  24  14  18    6.73    1.60
  24  14  20   54.63    7.00
  24  14  22   24.42    3.08
  24  15   1    0.36    0.82
  24  15   3    2.43    1.37
  24  15   5    4.40    0.83
  24  15   7   22.13    3.97
  24  15   9    6.72    0.69
  24  15  11    8.89    1.16
  24  15  13    5.13    1.14
  24  15  15    5.09    0.86
  24  15  17    2.30    0.80
  24  15  19    1.71    0.69
  24  15  21    1.05    1.10
  24  15  23    1.04    0.50
  24  16   0   15.03    2.39
  24  16   2    4.63    1.08
  24  16   4    6.82    1.16
  24  16   6    2.95    0.79
  24  16   8    1.82    0.60
  24  16  10    1.58    0.53
  24  16  12    4.31    0.79
  24  16  14    6.61    1.08
  24  16  16    3.07    0.69
  24  16  18    2.30    0.88
  24  16  20    0.59    0.74
  24  16  22    0.46    0.63
  24  17   1    1.17    0.82
  24  17   3   12.52    1.82
  24  17   5   15.60    2.27
  24  17   7   27.50    3.53
  24  17   9   22.16    2.79
  24  17  11    6.99    0.93
  24  17  13    5.18    1.53
  24  17  15    2.81    0.79
  24  17  17    2.71    0.89
  24  17  19    1.43    0.72
  24  17  21    0.01    0.63
  24  17  23   -0.78    0.60
  24  18   0   66.61   10.68
  24  18   2   44.60    6.91
  24  18   4   25.99    3.33
  24  18   6    2.08    0.82
  24  18   8    1.72    0.74
  24  18  10    5.92    0.93
  24  18  12   18.04    2.80
  24  18  14    4.74    1.09
  24  18  16    2.72    0.78
  24  18  18    4.48    1.29
  24  18  20    6.82    2.24
  24  18  22   10.55    2.30
  24  19   1    2.68    0.99
  24  19   3    9.13    1.85
  24  19   5   19.59    3.41
  24  19   7   19.45    2.86
  24  19   9   17.87    2.44
  24  19  11    5.55    1.06
  24  19  13    2.18    0.64
  24  19  15    1.17    0.62
  24  19  17    2.15    1.55
  24  19  19    0.17    0.62
  24  19  21    3.28    1.15
  24  19  23    0.27    0.60
  24  20   0    7.77    1.26
  24  20   2    2.37    0.95
  24  20   4    2.07    1.07
  24  20   6    1.83    1.01
  24  20   8   15.35    2.32
  24  20  10   76.15    8.06
  24  20  12   92.04    8.29
  24  20  14   32.10    5.39
  24  20  16    0.70    0.62
  24  20  18    7.82    1.97
  24  20  20   29.53    4.82
  24  20  22   51.56    7.59
  24  21   1    2.64    0.90
  24  21   3    5.92    1.09
  24  21   5   10.77    2.41
  24  21   7   12.18    2.24
  24  21   9    3.13    0.97
  24  21  11    0.62    0.56
  24  21  13    1.25    0.47
  24  21  15    1.25    0.95
  24  21  17   -0.27    0.74
  24  21  19    2.01    0.63
  24  21  21    1.94    1.58
  24  21  23    0.93    1.28
  24  22   0   63.20    8.97
  24  22   2   98.94   17.95
  24  22   4   24.91    3.95
  24  22   6    0.12    0.97
  24  22   8    5.67    1.37
  24  22  10   31.25    4.59
  24  22  12   61.09    6.34
  24  22  14   31.49    3.44
  24  22  16   -0.20    0.62
  24  22  18   10.73    2.95
  24  22  20   39.81    6.55
  24  22  22   61.81    9.74
  24  23   1   -0.37    0.93
  24  23   3    0.55    1.00
  24  23   5    7.74    6.53
  24  23   7    2.59    0.92
  24  23   9    1.29    0.78
  24  23  11    1.72    0.74
  24  23  13    1.36    0.47
  24  23  15    0.89    0.56
  24  23  17    2.62    2.64
  24  23  19    0.39    0.82
  24  23  21    1.09    0.62
  24  23  23    4.51    1.07
  24  24   0    2.12    1.50
  24  24   2    1.24    0.97
  24  24   4    3.65    1.13
  24  24   6   23.71    4.28
  24  24   8   67.57   10.17
  24  24  10   99.64   12.47
  24  24  12   95.50   10.33
  24  24  14   52.18    4.91
  24  24  16   -0.10    0.47
  24  24  18    4.40    1.15
  24  24  20   40.52    7.48
  24  24  22   46.38    7.87
  24  24  24   37.39   12.75
  25   1   0    1.60    1.00
  25   1   2    0.39    0.79
  25   1   4    4.78    0.79
  25   1   6    6.02    0.89
  25   1   8   13.69    1.09
  25   1  10    6.76    1.02
  25   1  12   -1.29    1.53
  25   1  14    0.01    0.90
  25   1  16   -0.35    0.90
  25   1  18    1.17    0.78
  25   1  20    1.44    0.96
  25   1  22   -2.77    0.99
  25   1  24    1.47    0.92
  25   2   1    0.29    0.92
  25   2   3   65.04    5.08
  25   2   5   11.55    4.41
  25   2   7   36.48    1.71
  25   2   9    2.09    0.69
  25   2  11   -0.29    0.71
  25   2  13   28.08    3.08
  25   2  15   10.06    1.55
  25   2  17   37.72    4.50
  25   2  19   23.40    3.97
  25   2  21   92.01   10.14
  25   2  23   -0.15    0.88
  25   3   0   71.87    6.25
  25   3   2   53.88    4.24
  25   3   4   52.77    4.07
  25   3   6   71.45    4.64
  25   3   8   93.38    5.19
  25   3  10   60.04    5.13
  25   3  12   11.80    1.23
  25   3  14   -0.86    0.79
  25   3  16    6.69    1.20
  25   3  18   21.13    3.16
  25   3  20   15.37    2.59
  25   3  22    8.41    1.83
  25   3  24    0.47    0.82
  25   4   1    6.01    0.93
  25   4   3   50.14    3.78
  25   4   5   -0.84    0.66
  25   4   7   44.24    2.69
  25   4   9    3.10    0.63
  25   4  11    0.27    0.73
  25   4  13   29.80    8.33
  25   4  15    8.94    1.38
  25   4  17   27.89    3.39
  25   4  19   37.85    4.36
  25   4  21   15.49    3.98
  25   4  23    2.69    1.06
  25   5   0    9.31    1.43
  25   5   2    6.76    1.36
  25   5   4   -1.94    0.71
  25   5   6   17.74    3.61
  25   5   8   33.36    1.56
  25   5  10   20.11    1.40
  25   5  12    3.02    0.81
  25   5  14    1.95    0.81
  25   5  16   16.08    1.94
  25   5  18   23.03    3.44
  25   5  20   30.13    3.85
  25   5  22    8.51    1.87
  25   5  24    1.72    0.89
  25   6   1    6.58    0.73
  25   6   3   79.16    5.30
  25   6   5   15.91    1.09
  25   6   7   44.69    2.32
  25   6   9    7.82    1.35
  25   6  11    0.08    0.65
  25   6  13    4.86    0.92
  25   6  15    4.39    0.89
  25   6  17    6.43    1.14
  25   6  19    2.62    0.75
  25   6  21   -0.01    1.10
  25   6  23    8.94    1.87
  25   7   0   46.63    2.60
  25   7   2   47.91    3.26
  25   7   4   31.23    1.55
  25   7   6   45.62    2.60
  25   7   8   51.61    2.34
  25   7  10   24.51    1.97
  25   7  12    2.70    0.68
  25   7  14    0.45    0.64
  25   7  16    7.33    1.07
  25   7  18   26.20    3.46
  25   7  20   33.12    4.58
  25   7  22   11.85    1.80
  25   7  24   -0.74    0.80
  25   8   1   12.83    1.02
  25   8   3   97.41    4.61
  25   8   5   39.50    1.89
  25   8   7   59.55    3.01
  25   8   9    5.31    0.51
  25   8  11    0.54    0.51
  25   8  13    0.86    0.53
  25   8  15    2.61    0.64
  25   8  17    0.62    0.73
  25   8  19    4.18    0.84
  25   8  21    6.57    1.53
  25   8  23   35.68    5.49
  25   9   0    1.17    0.73
  25   9   2    1.53    0.95
  25   9   4    1.42    0.73
  25   9   6    8.54    1.05
  25   9   8    5.40    0.57
  25   9  10    2.92    0.48
  25   9  12   -0.43    0.50
  25   9  14    2.52    0.50
  25   9  16    1.18    0.59
  25   9  18    2.78    0.75
  25   9  20    3.11    0.88
  25   9  22   -0.19    0.73
  25   9  24    0.20    0.81
  25  10   1    7.26    0.88
  25  10   3   68.49    5.53
  25  10   5   20.84    1.76
  25  10   7   30.33    2.80
  25  10   9    2.70    0.45
  25  10  11    0.71    0.52
  25  10  13    1.76    0.47
  25  10  15    0.33    0.45
  25  10  17    1.99    0.48
  25  10  19   19.59    2.16
  25  10  21   39.49    6.51
  25  10  23   56.05    6.49
  25  11   0    0.73    0.79
  25  11   2   -0.62    0.89
  25  11   4   -0.01    0.71
  25  11   6   -0.51    0.66
  25  11   8    1.76    0.45
  25  11  10    1.33    0.51
  25  11  12    2.01    0.59
  25  11  14    1.29    0.54
  25  11  16    0.53    0.44
  25  11  18    0.09    0.46
  25  11  20   -0.11    0.81
  25  11  22   -0.70    0.65
  25  11  24   -0.56    0.54
  25  12   1   -0.62    0.82
  25  12   3   13.65    1.59
  25  12   5    1.94    0.75
  25  12   7    2.96    0.63
  25  12   9    0.72    0.44
  25  12  11    1.05    0.55
  25  12  13    1.95    0.65
  25  12  15    0.20    0.56
  25  12  17    3.38    0.62
  25  12  19   25.74    2.62
  25  12  21   35.67    3.94
  25  12  23   47.52    5.57
  25  13   0   36.99    3.82
  25  13   2   38.22    4.48
  25  13   4   21.71    2.35
  25  13   6    4.73    0.86
  25  13   8    1.06    0.77
  25  13  10    2.52    0.56
  25  13  12    0.81    0.53
  25  13  14    3.11    0.75
  25  13  16    3.10    1.01
  25  13  18    0.46    0.61
  25  13  20    0.35    0.45
  25  13  22    0.00    0.53
  25  13  24   -0.39    0.55
  25  14   1   -1.05    0.84
  25  14   3   -1.23    0.77
  25  14   5    0.00    0.69
  25  14   7    0.77    0.68
  25  14   9    3.78    0.54
  25  14  11    1.09    0.54
  25  14  13    3.97    0.84
  25  14  15    0.39    0.62
  25  14  17    0.42    0.60
  25  14  19    4.36    0.91
  25  14  21    8.80    1.24
  25  14  23   12.35    1.68
  25  15   0   17.66    2.64
  25  15   2   13.29    2.24
  25  15   4   11.51    1.49
  25  15   6    4.73    0.87
  25  15   8    2.75    0.64
  25  15  10    0.20    0.51
  25  15  12    0.52    0.73
  25  15  14   -0.37    0.71
  25  15  16   -0.06    0.66
  25  15  18    1.85    0.61
  25  15  20   -0.14    0.60
  25  15  22    1.76    0.70
  25  15  24    0.47    0.42
  25  16   1   -0.36    0.93
  25  16   3    7.23    1.04
  25  16   5   11.72    1.28
  25  16   7    7.26    1.11
  25  16   9    1.52    0.59
  25  16  11    0.42    0.43
  25  16  13    2.17    0.75
  25  16  15    0.65    0.66
  25  16  17    0.23    0.69
  25  16  19    1.70    0.91
  25  16  21    0.32    0.60
  25  16  23    0.83    0.83
  25  17   0   52.53    5.23
  25  17   2   43.66    4.83
  25  17   4   26.75    3.47
  25  17   6    9.13    3.70
  25  17   8   -0.77    0.65
  25  17  10    2.36    0.60
  25  17  12    2.12    0.54
  25  17  14    3.16    2.78
  25  17  16    0.34    0.77
  25  17  18    0.41    0.73
  25  17  20    0.86    0.62
  25  17  22    0.57    0.62
  25  17  24    1.06    0.64
  25  18   1    0.83    0.86
  25  18   3   15.12    2.00
  25  18   5   29.59    4.30
  25  18   7   22.99    3.07
  25  18   9    6.47    1.08
  25  18  11   -0.55    0.46
  25  18  13    2.48    0.92
  25  18  15    1.08    0.62
  25  18  17   -0.42    0.88
  25  18  19   -1.31    0.87
  25  18  21    1.23    0.69
  25  18  23    0.81    0.64
  25  19   0   25.91    3.98
  25  19   2   27.52    3.50
  25  19   4   14.77    2.72
  25  19   6    2.23    0.80
  25  19   8    2.49    0.88
  25  19  10   19.80    2.34
  25  19  12   22.10    1.71
  25  19  14    6.39    1.08
  25  19  16    2.09    0.77
  25  19  18    0.17    0.63
  25  19  20    0.70    0.75
  25  19  22    0.99    0.68
  25  19  24    1.52    0.99
  25  20   1    1.38    0.88
  25  20   3   17.86    2.60
  25  20   5   26.03    3.21
  25  20   7   19.90    2.77
  25  20   9    2.22    0.92
  25  20  11   -0.68    0.65
  25  20  13   -0.27    0.45
  25  20  15    0.62    0.54
  25  20  17    1.35    1.26
  25  20  19    1.27    0.77
  25  20  21    0.00    0.65
  25  20  23    3.73    1.80
  25  21   0   49.95    6.00
  25  21   2   34.30    4.73
  25  21   4   58.66    6.55
  25  21   6   -0.72    0.92
  25  21   8    7.50    1.61
  25  21  10   32.17    5.80
  25  21  12   39.79    4.52
  25  21  14   10.40    1.32
  25  21  16    0.56    0.54
  25  21  18    0.62    0.64
  25  21  20    1.41    0.89
  25  21  22    0.84    0.83
  25  21  24    1.50    0.70
  25  22   1    0.37    0.90
  25  22   3    9.43    2.54
  25  22   5    7.84    1.80
  25  22   7    9.93    1.85
  25  22   9    1.40    0.68
  25  22  11    0.21    0.59
  25  22  13    0.35    0.43
  25  22  15    2.79    1.54
  25  22  17   -0.06    0.52
  25  22  19    0.84    0.74
  25  22  21    0.70    0.74
  25  22  23   10.62    7.19
  25  23   0    0.46    1.02
  25  23   2   -0.70    0.91
  25  23   4    1.77    0.79
  25  23   6   11.28    2.34
  25  23   8   17.52    3.48
  25  23  10   45.85    6.38
  25  23  12   49.88    5.51
  25  23  14   10.76    1.60
  25  23  16    1.04    0.48
  25  23  18    1.61    0.63
  25  23  20    2.54    0.84
  25  23  22    2.12    1.26
  25  23  24    1.10    1.00
  25  24   1    1.31    0.91
  25  24   3    0.26    0.92
  25  24   5   -0.82    0.87
  25  24   7    0.15    0.86
  25  24   9   -0.38    0.66
  25  24  11    1.98    1.32
  25  24  13    0.66    0.47
  25  24  15    0.20    0.68
  25  24  17   -0.09    0.54
  25  24  19    1.92    0.78
  25  24  21    0.97    0.63
  25  24  23   -0.39    0.79
  25  25   0   11.60    2.79
  25  25   2    5.32    1.60
  25  25   4    1.33    0.90
  25  25   6    2.55    0.82
  25  25   8    9.62    1.79
  25  25  10   22.95    3.86
  25  25  12    8.35    1.55
  25  25  14    2.54    0.80
  25  25  16    0.12    0.47
  25  25  18    0.68    0.60
  25  25  20    1.60    0.84
  25  25  22    3.16    1.18
  25  25  24    0.42    0.82
  26   0   0   11.66    3.11
  26   1   1   -0.19    0.88
  26   1   3    4.58    1.32
  26   1   5    8.76    1.16
  26   1   7   10.41    1.00
  26   1   9    2.87    0.61
  26   1  11    1.90    0.64
  26   1  13   -0.19    0.74
  26   1  15    1.80    0.84
  26   1  17    2.98    0.92
  26   1  19    2.27    1.10
  26   1  21    2.16    0.92
  26   1  23    1.08    0.65
  26   1  25    1.42    0.88
  26   2   0   77.14    9.95
  26   2   2  153.52   15.49
  26   2   4    3.48    1.05
  26   2   6  124.86   12.11
  26   2   8   14.53    1.24
  26   2  10    4.86    1.49
  26   2  12    3.24    0.89
  26   2  14    5.49    0.93
  26   2  16  112.05   15.41
  26   2  18  111.02   12.26
  26   2  20   98.69   12.36
  26   2  22    8.00    2.58
  26   2  24    5.11    1.94
  26   3   1    5.90    0.98
  26   3   3   46.30    4.28
  26   3   5   60.96    4.69
  26   3   7   70.65    5.29
  26   3   9   38.73    3.06
  26   3  11    6.92    0.88
  26   3  13    1.19    0.74
  26   3  15    5.79    0.90
  26   3  17   15.67    2.77
  26   3  19   30.70    4.92
  26   3  21    9.43    1.90
  26   3  23    5.79    0.97
  26   3  25    0.27    0.87
  26   4   0   15.13    1.72
  26   4   2    5.02    1.31
  26   4   4   79.41    6.51
  26   4   6    4.55    1.47
  26   4   8   13.27    1.34
  26   4  10    7.84    1.17
  26   4  12   16.75    2.05
  26   4  14    8.52    1.47
  26   4  16   51.74    7.45
  26   4  18   64.28   11.19
  26   4  20   50.59    7.70
  26   4  22    0.53    0.91
  26   4  24    1.06    0.97
  26   5   1    8.47    1.40
  26   5   3   74.25    8.10
  26   5   5  115.24   10.94
  26   5   7  153.25   10.88
  26   5   9   79.45    5.05
  26   5  11   14.41    1.54
  26   5  13    0.79    1.36
  26   5  15    6.66    1.33
  26   5  17   37.96    5.14
  26   5  19   46.08    5.24
  26   5  21   30.42    4.32
  26   5  23    7.56    1.92
  26   5  25    0.27    0.87
  26   6   0  100.29    8.49
  26   6   2  112.43    8.73
  26   6   4    5.02    0.87
  26   6   6   54.47    6.98
  26   6   8    0.77    0.52
  26   6  10    1.45    0.59
  26   6  12    0.60    0.65
  26   6  14    1.22    0.71
  26   6  16    3.84    0.98
  26   6  18    6.15    1.27
  26   6  20    0.86    1.09
  26   6  22   -0.11    0.91
  26   6  24    0.37    0.70
  26   7   1   10.92    1.13
  26   7   3   81.51    5.72
  26   7   5  146.04   10.68
  26   7   7  165.46   11.78
  26   7   9   96.36    5.88
  26   7  11    5.71    0.88
  26   7  13    0.77    0.68
  26   7  15    3.59    0.84
  26   7  17   18.49    2.66
  26   7  19   41.31    6.56
  26   7  21   15.63    2.89
  26   7  23    4.60    1.41
  26   7  25    0.21    0.79
  26   8   0    5.68    0.61
  26   8   2   12.76    1.51
  26   8   4   11.22    1.43
  26   8   6    1.04    0.46
  26   8   8   10.89    1.04
  26   8  10    7.68    1.00
  26   8  12    1.83    0.68
  26   8  14   -0.34    0.64
  26   8  16    0.79    0.87
  26   8  18    2.35    1.08
  26   8  20    7.62    1.96
  26   8  22   11.37    2.54
  26   8  24    7.79    2.03
  26   9   1    1.97    0.68
  26   9   3   42.53    3.24
  26   9   5   65.19    6.16
  26   9   7  108.97    8.64
  26   9   9   41.04    2.57
  26   9  11    5.29    0.63
  26   9  13   -0.42    0.50
  26   9  15   -0.33    0.62
  26   9  17    9.54    1.79
  26   9  19   11.87    2.37
  26   9  21    4.15    1.05
  26   9  23    2.57    1.09
  26   9  25    1.61    0.69
  26  10   0    2.88    0.87
  26  10   2    6.60    1.09
  26  10   4    5.39    0.98
  26  10   6    1.32    0.71
  26  10   8   13.10    3.68
  26  10  10    3.58    0.87
  26  10  12    7.28    0.64
  26  10  14    6.52    0.79
  26  10  16   12.79    1.64
  26  10  18   31.55    4.59
  26  10  20   28.07    4.88
  26  10  22   30.47    4.51
  26  10  24   24.31    4.73
  26  11   1    2.21    0.72
  26  11   3   10.51    1.85
  26  11   5   12.58    2.37
  26  11   7   11.66    1.20
  26  11   9    4.83    0.55
  26  11  11    1.71    0.51
  26  11  13    3.31    0.65
  26  11  15    1.20    0.61
  26  11  17    1.52    0.48
  26  11  19    1.80    0.73
  26  11  21    1.34    0.61
  26  11  23   -0.47    0.97
  26  11  25   -0.10    0.79
  26  12   0   16.74    1.95
  26  12   2    7.77    1.45
  26  12   4   28.08    4.14
  26  12   6   -0.88    0.55
  26  12   8    3.67    0.91
  26  12  10    8.93    0.79
  26  12  12   25.42    2.69
  26  12  14   34.61    4.00
  26  12  16   37.08    3.84
  26  12  18   61.97    5.44
  26  12  20   55.76    6.10
  26  12  22   60.83   10.23
  26  12  24   19.11    3.52
  26  13   1   -0.33    0.78
  26  13   3   -0.51    0.72
  26  13   5   -0.34    0.71
  26  13   7    1.27    0.72
  26  13   9    1.37    0.87
  26  13  11    1.81    0.51
  26  13  13    2.30    0.59
  26  13  15    2.44    0.75
  26  13  17    0.52    0.51
  26  13  19    0.26    0.44
  26  13  21    0.44    0.56
  26  13  23    0.25    0.57
  26  13  25    1.31    0.65
  26  14   0    9.93    1.56
  26  14   2    5.51    1.05
  26  14   4   11.64    2.06
  26  14   6    1.98    0.66
  26  14   8   -0.21    0.55
  26  14  10    5.88    0.75
  26  14  12   32.37    3.79
  26  14  14   10.24    1.56
  26  14  16    7.78    1.91
  26  14  18   10.05    1.55
  26  14  20   13.76    1.65
  26  14  22    9.16    1.73
  26  14  24    1.09    0.79
  26  15   1    2.86    0.91
  26  15   3    7.38    1.14
  26  15   5   10.03    1.62
  26  15   7    6.75    1.11
  26  15   9    0.28    0.57
  26  15  11    1.99    0.54
  26  15  13    2.32    0.63
  26  15  15    1.88    0.59
  26  15  17    0.01    0.61
  26  15  19   -0.41    0.52
  26  15  21    0.14    0.44
  26  15  23   -0.50    0.39
  26  15  25    0.54    0.50
  26  16   0   95.25    9.72
  26  16   2  105.82   13.24
  26  16   4   44.04    6.43
  26  16   6    4.23    1.02
  26  16   8   -0.33    0.64
  26  16  10   13.76    1.91
  26  16  12   36.90    3.86
  26  16  14    9.36    1.77
  26  16  16    7.79    1.47
  26  16  18    2.25    1.07
  26  16  20    1.29    0.69
  26  16  22    1.69    0.90
  26  16  24   -0.09    0.42
  26  17   1    1.00    0.91
  26  17   3   19.53    2.78
  26  17   5   29.05    3.64
  26  17   7   21.97    2.46
  26  17   9   13.24    2.68
  26  17  11    1.49    0.64
  26  17  13    0.68    0.56
  26  17  15    0.51    0.61
  26  17  17    1.00    0.89
  26  17  19    0.44    0.64
  26  17  21   -0.15    0.54
  26  17  23    0.71    0.51
  26  17  25    0.92    0.71
  26  18   0  139.64   16.05
  26  18   2  112.43   27.28
  26  18   4   46.60    5.66
  26  18   6    7.52    2.67
  26  18   8    2.55    0.92
  26  18  10   20.10    2.39
  26  18  12   74.77    6.94
  26  18  14   13.08    2.00
  26  18  16    2.71    0.99
  26  18  18   -0.54    0.65
  26  18  20    1.14    0.61
  26  18  22    6.71    1.87
  26  18  24    2.52    0.74
  26  19   1    3.39    0.99
  26  19   3   32.77    4.22
  26  19   5   45.35    5.51
  26  19   7   49.18    6.45
  26  19   9   10.22    1.55
  26  19  11   -0.08    0.59
  26  19  13    0.08    0.42
  26  19  15    1.96    1.69
  26  19  17    0.18    0.59
  26  19  19    1.87    1.31
  26  19  21   -0.84    0.60
  26  19  23    0.50    0.61
  26  19  25   -0.77    0.38
  26  20   0  116.94   13.63
  26  20   2  127.18   20.65
  26  20   4   45.42    6.83
  26  20   6    5.05    2.35
  26  20   8   12.98    5.54
  26  20  10   36.08    5.15
  26  20  12   76.62    8.42
  26  20  14   21.74    2.18
  26  20  16    1.82    0.72
  26  20  18    0.66    0.71
  26  20  20    2.50    1.06
  26  20  22   17.40    2.42
  26  20  24   15.80    4.36
  26  21   1    1.71    1.11
  26  21   3   30.10    4.18
  26  21   5   18.02    3.40
  26  21   7   21.88    4.28
  26  21   9    2.90    1.05
  26  21  11    3.42    0.97
  26  21  13    0.36    0.44
  26  21  15   -0.10    0.47
  26  21  17    1.09    0.73
  26  21  19    0.77    0.68
  26  21  21    0.59    0.69
  26  21  23    0.37    0.57
  26  21  25   -0.17    0.52
  26  22   0   12.67    2.89
  26  22   2    9.23    2.05
  26  22   4    0.23    0.97
  26  22   6    0.74    0.80
  26  22   8   16.38    4.12
  26  22  10   25.30    4.70
  26  22  12   68.56    9.40
  26  22  14    6.99    1.17
  26  22  16    0.45    0.47
  26  22  18    3.73    1.17
  26  22  20    9.67    2.94
  26  22  22   26.55    5.68
  26  22  24   12.77    2.85
  26  23   1   -0.95    0.88
  26  23   3    1.92    1.00
  26  23   5   19.77    3.02
  26  23   7    4.12    1.16
  26  23   9    1.34    0.91
  26  23  11    3.34    0.91
  26  23  13    0.08    0.51
  26  23  15    0.42    0.60
  26  23  17   -0.12    0.51
  26  23  19    0.57    0.55
  26  23  21    1.23    0.57
  26  23  23    0.47    0.60
  26  23  25   -0.25    0.63
  26  24   0   12.65    2.94
  26  24   2    2.95    1.34
  26  24   4    2.43    2.27
  26  24   6   -0.34    0.79
  26  24   8    7.07    1.91
  26  24  10    9.53    2.48
  26  24  12   20.83    3.62
  26  24  14    3.42    0.98
  26  24  16    0.61    0.35
  26  24  18    1.10    0.56
  26  24  20   13.29    3.37
  26  24  22   13.18    4.84
  26  24  24   10.04    2.80
  26  25   1   -0.98    1.05
  26  25   3   -0.62    0.79
  26  25   5    0.39    0.86
  26  25   7    0.18    0.72
  26  25   9    2.27    0.93
  26  25  11    0.09    0.65
  26  25  13   -0.28    0.57
  26  25  15    0.34    0.53
  26  25  17    0.51    0.41
  26  25  19    0.63    0.51
  26  25  21    0.39    0.62
  26  25  23    0.16    0.74
  26  26   0    2.80    1.29
  26  26   2    1.33    0.97
  26  26   4    1.25    0.82
  26  26   6    2.64    1.11
  26  26   8    3.86    1.49
  26  26  10    4.59    1.64
  26  26  12    2.37    1.32
  26  26  14    1.34    0.99
  26  26  16    0.65    0.55
  26  26  18    2.88    0.69
  26  26  20    0.47    0.60
  26  26  22   11.20    2.94
  27   1   0   17.54    1.77
  27   1   2   14.42    1.46
  27   1   4    8.28    1.08
  27   1   6    3.67    0.82
  27   1   8    3.96    0.53
  27   1  10    0.90    0.56
  27   1  12   -0.30    0.71
  27   1  14   -0.62    0.81
  27   1  16    1.83    0.95
  27   1  18    2.54    1.02
  27   1  20    2.01    0.95
  27   1  22    0.38    0.98
  27   1  24    1.22    1.77
  27   1  26    1.34    0.93
  27   2   1   11.11    1.43
  27   2   3   10.52    1.17
  27   2   5   68.33    5.60
  27   2   7    0.64    0.72
  27   2   9    4.97    0.56
  27   2  11    0.89    0.69
  27   2  13    2.68    0.92
  27   2  15   79.84   11.91
  27   2  17   73.25    9.50
  27   2  19   57.35    7.29
  27   2  21   21.88    3.56
  27   2  23    6.36    2.63
  27   2  25   -0.12    0.69
  27   3   0    7.80    0.99
  27   3   2   10.84    2.72
  27   3   4    5.36    1.23
  27   3   6    0.45    1.71
  27   3   8    1.37    0.48
  27   3  10   -0.21    0.51
  27   3  12    0.23    0.57
  27   3  14    2.32    0.82
  27   3  16   15.36    2.18
  27   3  18   18.77    3.08
  27   3  20   16.98    2.84
  27   3  22    9.79    2.16
  27   3  24    3.41    1.29
  27   3  26    0.59    0.84
  27   4   1    8.33    1.11
  27   4   3    2.50    0.84
  27   4   5   55.19    6.64
  27   4   7    1.20    0.69
  27   4   9    1.07    0.57
  27   4  11    0.42    0.61
  27   4  13    6.56    1.40
  27   4  15   32.79    4.18
  27   4  17   37.55    4.73
  27   4  19   23.07    4.13
  27   4  21   11.74    2.14
  27   4  23    1.90    0.88
  27   4  25    0.08    0.82
  27   5   0   94.68    8.70
  27   5   2   84.42    6.84
  27   5   4   47.55    4.05
  27   5   6   64.21    5.95
  27   5   8   55.51    3.43
  27   5  10   18.77    1.79
  27   5  12    6.11    0.86
  27   5  14   -0.88    0.69
  27   5  16   12.09    1.92
  27   5  18   42.35    5.94
  27   5  20   24.13    3.64
  27   5  22   19.25    4.13
  27   5  24    3.64    1.43
  27   5  26    0.33    0.78
  27   6   1    5.18    1.98
  27   6   3   -0.81    0.68
  27   6   5   65.39    5.13
  27   6   7    8.99    0.90
  27   6   9    3.57    0.48
  27   6  11    1.69    0.57
  27   6  13    1.02    0.65
  27   6  15   10.76    1.81
  27   6  17    4.91    1.33
  27   6  19    0.92    0.89
  27   6  21    0.38    0.81
  27   6  23    1.31    0.73
  27   6  25    3.03    1.09
  27   7   0    1.45    0.64
  27   7   2    0.20    0.71
  27   7   4    1.99    1.01
  27   7   6    5.82    0.96
  27   7   8    4.79    0.63
  27   7  10    0.18    0.47
  27   7  12    1.32    0.86
  27   7  14    1.08    0.73
  27   7  16   17.28    3.77
  27   7  18   29.59    4.11
  27   7  20   21.26    3.40
  27   7  22   22.69    4.03
  27   7  24    1.43    0.83
  27   7  26    1.20    0.90
  27   8   1    7.87    0.81
  27   8   3    1.22    0.45
  27   8   5   48.46    3.52
  27   8   7    5.04    1.41
  27   8   9    2.81    0.45
  27   8  11    5.59    0.82
  27   8  13    0.68    0.61
  27   8  15    2.14    1.14
  27   8  17    0.64    0.66
  27   8  19    1.99    0.90
  27   8  21    6.91    1.82
  27   8  23    4.70    1.32
  27   8  25    5.53    1.90
  27   9   0   12.97    0.98
  27   9   2    4.74    0.78
  27   9   4    0.56    0.47
  27   9   6    3.97    0.52
  27   9   8    2.86    0.48
  27   9  10    3.91    0.43
  27   9  12    4.57    0.82
  27   9  14    2.17    0.55
  27   9  16    0.53    0.63
  27   9  18    4.10    0.99
  27   9  20    7.15    2.18
  27   9  22    2.97    0.99
  27   9  24    1.56    0.78
  27   9  26    1.70    0.71
  27  10   1    1.40    0.55
  27  10   3    0.11    0.55
  27  10   5   18.90    1.44
  27  10   7    0.36    0.44
  27  10   9    3.77    0.41
  27  10  11    7.29    0.68
  27  10  13    1.65    0.51
  27  10  15    2.39    1.79
  27  10  17    6.09    1.23
  27  10  19   21.20    3.34
  27  10  21   16.42    2.88
  27  10  23   15.54    2.99
  27  10  25    5.30    1.87
  27  11   0   -0.48    0.68
  27  11   2    0.87    0.63
  27  11   4    0.10    0.57
  27  11   6    0.99    0.56
  27  11   8    3.68    0.62
  27  11  10    5.50    0.59
  27  11  12   14.46    1.33
  27  11  14   11.49    1.34
  27  11  16    2.44    0.61
  27  11  18    1.06    0.57
  27  11  20   -0.72    0.57
  27  11  22    0.48    0.65
  27  11  24    0.56    0.70
  27  11  26    0.11    0.71
  27  12   1   -0.03    0.64
  27  12   3    0.33    0.66
  27  12   5    7.38    0.91
  27  12   7   -0.08    0.63
  27  12   9    4.36    0.93
  27  12  11   13.82    1.24
  27  12  13    4.51    0.73
  27  12  15    5.67    1.01
  27  12  17   12.11    1.55
  27  12  19   38.41    5.82
  27  12  21   14.28    2.79
  27  12  23   12.54    2.86
  27  12  25    0.37    0.74
  27  13   0    2.43    0.79
  27  13   2    2.90    0.83
  27  13   4    4.47    0.77
  27  13   6    0.29    0.77
  27  13   8   -0.59    0.62
  27  13  10    1.35    0.45
  27  13  12    5.65    1.01
  27  13  14    3.52    0.68
  27  13  16    1.62    0.52
  27  13  18    0.86    0.47
  27  13  20   -0.11    0.56
  27  13  22    0.52    0.56
  27  13  24    0.81    0.60
  27  13  26    0.56    0.64
  27  14   1    1.00    0.79
  27  14   3    2.77    0.91
  27  14   5    1.04    0.74
  27  14   7    0.70    0.75
  27  14   9    1.61    1.02
  27  14  11   13.69    1.38
  27  14  13    4.18    0.66
  27  14  15    3.29    1.22
  27  14  17    9.36    1.33
  27  14  19   17.76    2.03
  27  14  21    5.10    1.00
  27  14  23    2.41    0.88
  27  14  25    0.95    1.09
  27  15   0   75.49   12.00
  27  15   2   50.17    6.19
  27  15   4   33.54    5.42
  27  15   6   12.56    1.62
  27  15   8    5.53    2.52
  27  15  10    1.69    0.73
  27  15  12    5.48    0.71
  27  15  14    3.53    0.84
  27  15  16    1.70    0.69
  27  15  18    0.66    0.61
  27  15  20    0.27    0.43
  27  15  22    0.15    0.39
  27  15  24    0.55    0.46
  27  15  26   -0.16    0.53
  27  16   1    2.17    0.92
  27  16   3   19.95    2.89
  27  16   5   15.17    1.76
  27  16   7   16.06    1.99
  27  16   9    0.69    0.59
  27  16  11    3.41    0.61
  27  16  13    1.85    0.52
  27  16  15    2.88    0.68
  27  16  17    2.01    0.79
  27  16  19    5.86    1.35
  27  16  21    0.01    0.46
  27  16  23    0.06    0.37
  27  16  25   -0.01    0.54
  27  17   0  115.89   15.04
  27  17   2   83.98   11.06
  27  17   4   45.78    6.78
  27  17   6    7.98    1.20
  27  17   8    0.39    0.69
  27  17  10    7.80    1.18
  27  17  12   14.68    1.72
  27  17  14   10.07    1.60
  27  17  16    4.41    1.63
  27  17  18    0.62    0.55
  27  17  20    0.24    0.81
  27  17  22    0.59    0.45
  27  17  24    0.46    0.39
  27  17  26   -0.63    0.43
  27  18   1    2.59    0.77
  27  18   3   22.24    3.43
  27  18   5   42.13    6.33
  27  18   7   31.83    4.10
  27  18   9    3.19    1.01
  27  18  11    2.18    1.34
  27  18  13    0.33    0.43
  27  18  15    2.04    0.81
  27  18  17    1.35    0.83
  27  18  19   -1.07    0.65
  27  18  21    1.27    0.60
  27  18  23   -0.18    0.43
  27  18  25    1.69    0.53
  27  19   0  102.43   12.03
  27  19   2   65.01    6.61
  27  19   4   29.63    4.84
  27  19   6    2.36    0.93
  27  19   8    5.27    1.38
  27  19  10   23.68    3.23
  27  19  12   23.29    2.90
  27  19  14   21.83    2.10
  27  19  16    4.31    1.37
  27  19  18    0.79    0.62
  27  19  20   -0.09    0.60
  27  19  22    1.13    0.47
  27  19  24    0.29    0.48
  27  19  26    0.06    0.34
  27  20   1    0.71    0.87
  27  20   3   38.96   14.81
  27  20   5   41.32    5.41
  27  20   7   23.79    4.39
  27  20   9    4.69    1.08
  27  20  11   -0.72    0.66
  27  20  13   -0.62    0.46
  27  20  15    0.01    0.41
  27  20  17    0.54    0.55
  27  20  19    0.05    0.57
  27  20  21    0.19    0.60
  27  20  23    1.14    0.53
  27  20  25    2.30    0.82
  27  21   0   34.51    4.90
  27  21   2   16.54    2.99
  27  21   4    4.90    1.25
  27  21   6    3.71    3.55
  27  21   8    5.68    3.30
  27  21  10   18.94    3.31
  27  21  12   15.93    2.85
  27  21  14    5.41    0.97
  27  21  16    0.61    0.53
  27  21  18    0.48    0.51
  27  21  20   -0.05    0.64
  27  21  22    0.12    0.62
  27  21  24    1.76    0.69
  27  21  26    0.29    0.60
  27  22   1    2.01    1.25
  27  22   3    6.92    1.65
  27  22   5   19.85    4.01
  27  22   7    9.33    1.99
  27  22   9    4.78    1.25
  27  22  11   -0.69    0.72
  27  22  13    0.59    0.55
  27  22  15    0.53    0.39
  27  22  17    1.17    0.48
  27  22  19    0.74    0.54
  27  22  21    2.13    0.97
  27  22  23    1.34    0.61
  27  22  25    1.41    0.63
  27  23   0   20.19    4.30
  27  23   2    8.93    2.62
  27  23   4    2.48    0.98
  27  23   6    1.20    0.89
  27  23   8    6.00    1.44
  27  23  10   14.85    2.89
  27  23  12    9.65    2.31
  27  23  14    3.06    0.83
  27  23  16   -0.29    0.37
  27  23  18   -0.51    0.48
  27  23  20    0.44    0.51
  27  23  22   -0.60    0.56
  27  23  24   -0.08    0.64
  27  24   1    1.14    0.87
  27  24   3   -0.54    0.88
  27  24   5    1.37    0.89
  27  24   7    3.58    1.32
  27  24   9    0.79    0.74
  27  24  11   -0.46    0.74
  27  24  13    0.41    0.68
  27  24  15   -0.16    0.51
  27  24  17    0.48    0.44
  27  24  19   -0.69    0.46
  27  24  21   -0.11    0.65
  27  24  23    0.07    0.74
  27  25   0    0.50    0.69
  27  25   2   -1.41    0.73
  27  25   4    0.14    0.72
  27  25   6    2.59    0.77
  27  25   8    7.19    1.78
  27  25  10    5.08    1.36
  27  25  12    2.04    0.92
  27  25  14    0.99    0.59
  27  25  16    0.54    0.86
  27  25  18    1.42    0.41
  27  25  20    0.37    0.50
  27  25  22    0.51    0.62
  27  26   1   -0.70    0.86
  27  26   3    0.54    0.93
  27  26   5    0.32    0.87
  27  26   7   -0.44    0.70
  27  26   9   -0.59    0.79
  27  26  11    0.93    1.34
  27  26  13    0.09    0.66
  27  26  15    0.27    0.55
  27  26  17    0.12    0.42
  27  26  19    0.23    0.34
  27  26  21   -0.07    0.86
  27  27   0    2.88    1.63
  27  27   2    2.69    1.28
  27  27   4    6.74    4.48
  27  27   6    6.46    1.89
  27  27   8    9.18    1.72
  27  27  10    0.05    0.68
  27  27  12   -0.51    0.74
  27  27  14    0.41    0.75
  27  27  16   -0.08    0.60
  27  27  18    1.25    0.45
  27  27  20    0.62    0.71
  28   0   0  119.79   23.93
  28   1   1   -0.53    0.74
  28   1   3    1.08    0.75
  28   1   5   -0.83    1.32
  28   1   7    0.23    0.68
  28   1   9    0.12    0.47
  28   1  11    2.04    0.61
  28   1  13    0.80    0.66
  28   1  15    1.16    0.87
  28   1  17    3.06    0.91
  28   1  19    1.33    0.88
  28   1  21   -0.01    0.95
  28   1  23    1.11    0.87
  28   1  25    0.09    0.97
  28   1  27   -0.64    0.73
  28   2   0    2.55    0.86
  28   2   2   30.03    3.40
  28   2   4   10.89    1.44
  28   2   6   12.57    1.68
  28   2   8    3.21    0.63
  28   2  10    0.72    0.47
  28   2  12    0.57    0.69
  28   2  14   46.37    8.36
  28   2  16   69.08   10.04
  28   2  18  158.91   18.83
  28   2  20   87.41   11.50
  28   2  22   52.26    8.06
  28   2  24    1.53    0.91
  28   2  26    7.93    2.90
  28   3   1    3.29    2.85
  28   3   3    4.90    0.97
  28   3   5   15.48    3.10
  28   3   7    4.92    0.79
  28   3   9    1.05    0.55
  28   3  11    1.85    0.53
  28   3  13    3.88    0.83
  28   3  15   14.94    2.34
  28   3  17   20.55    2.77
  28   3  19   22.22    3.68
  28   3  21   16.23    2.59
  28   3  23    1.81    1.10
  28   3  25    1.14    0.90
  28   3  27   -0.09    0.82
  28   4   0  141.49   13.43
  28   4   2   11.42    1.65
  28   4   4  154.43   20.37
  28   4   6    9.00    1.37
  28   4   8   33.74    3.87
  28   4  10   23.30    2.33
  28   4  12    1.45    1.26
  28   4  14   11.80    2.21
  28   4  16   16.33    2.70
  28   4  18   64.58    7.71
  28   4  20   26.34    4.55
  28   4  22   18.05    3.67
  28   4  24    0.37    0.91
  28   4  26    2.10    1.72
  28   5   1    1.81    0.78
  28   5   3   12.34    1.86
  28   5   5   41.40    4.66
  28   5   7   23.78    2.28
  28   5   9    6.40    0.79
  28   5  11    0.27    0.55
  28   5  13    2.32    0.68
  28   5  15   19.40    2.57
  28   5  17   48.97    6.22
  28   5  19   57.78    7.25
  28   5  21   20.09    3.85
  28   5  23    8.52    2.01
  28   5  25    1.83    1.14
  28   5  27   -0.64    0.95
  28   6   0    1.73    0.75
  28   6   2   14.01    2.48
  28   6   4    5.04    1.09
  28   6   6   10.60    2.79
  28   6   8    0.52    0.68
  28   6  10    1.59    0.45
  28   6  12    2.81    0.65
  28   6  14    8.87    1.52
  28   6  16    4.09    1.14
  28   6  18    5.31    2.17
  28   6  20    1.49    1.10
  28   6  22    0.51    0.88
  28   6  24    0.23    0.75
  28   6  26    9.36    3.71
  28   7   1   -0.16    0.71
  28   7   3    3.24    1.13
  28   7   5   33.73    3.64
  28   7   7   18.08    1.96
  28   7   9    8.84    1.22
  28   7  11    0.56    0.48
  28   7  13    0.20    0.61
  28   7  15   10.13    1.91
  28   7  17   15.32    2.30
  28   7  19   34.52    6.26
  28   7  21   30.35    4.76
  28   7  23    7.51    2.23
  28   7  25    0.89    1.43
  28   7  27    3.29    3.20
  28   8   0   36.52    3.92
  28   8   2    3.76    0.64
  28   8   4   26.99    2.86
  28   8   6    2.75    1.74
  28   8   8    2.72    0.57
  28   8  10    7.16    0.83
  28   8  12    1.32    0.59
  28   8  14    1.38    0.77
  28   8  16    3.95    0.90
  28   8  18    3.03    1.02
  28   8  20    1.89    0.83
  28   8  22   -0.25    0.80
  28   8  24    1.95    1.28
  28   8  26    0.86    0.84
  28   9   1   -0.50    0.43
  28   9   3    0.65    0.47
  28   9   5    6.47    0.74
  28   9   7    7.82    1.01
  28   9   9    2.27    0.57
  28   9  11    2.58    0.51
  28   9  13    1.51    0.55
  28   9  15    1.20    0.60
  28   9  17    3.98    1.06
  28   9  19    6.96    1.89
  28   9  21   11.27    2.23
  28   9  23   -1.11    1.05
  28   9  25    0.70    0.92
  28   9  27    0.34    2.45
  28  10   0   13.22    1.35
  28  10   2    1.33    0.47
  28  10   4   18.06    1.77
  28  10   6    0.84    0.47
  28  10   8    7.02    0.78
  28  10  10   30.57    2.31
  28  10  12   13.52    1.43
  28  10  14   14.78    2.15
  28  10  16   48.16    5.68
  28  10  18   43.93    7.23
  28  10  20   25.13    4.13
  28  10  22   10.67    2.60
  28  10  24    2.59    0.87
  28  10  26    0.25    0.80
  28  11   1    1.80    0.60
  28  11   3    2.12    0.61
  28  11   5    1.26    0.57
  28  11   7    0.75    0.51
  28  11   9    2.55    0.52
  28  11  11    5.95    0.53
  28  11  13    6.53    0.73
  28  11  15    1.77    0.53
  28  11  17    1.80    0.86
  28  11  19    0.20    0.66
  28  11  21    0.35    0.72
  28  11  23    3.04    1.13
  28  11  25    2.07    1.02
  28  11  27   -0.55    0.75
  28  12   0    0.12    0.74
  28  12   2    0.37    0.62
  28  12   4    1.78    1.22
  28  12   6    2.04    0.64
  28  12   8    2.97    1.47
  28  12  10   13.42    1.62
  28  12  12    7.23    0.80
  28  12  14   13.16    1.33
  28  12  16   27.62    3.10
  28  12  18   24.02    3.22
  28  12  20    8.28    1.70
  28  12  22    5.57    1.25
  28  12  24   -0.09    0.68
  28  12  26    0.39    0.71
  28  13   1    1.69    1.29
  28  13   3    3.87    0.83
  28  13   5    1.46    0.68
  28  13   7    0.80    0.72
  28  13   9    0.26    0.55
  28  13  11    6.88    0.80
  28  13  13   14.15    1.72
  28  13  15   12.68    1.37
  28  13  17    2.06    0.62
  28  13  19    0.74    0.60
  28  13  21    0.51    0.56
  28  13  23   -0.78    0.62
  28  13  25    2.18    0.91
  28  13  27    1.83    0.63
  28  14   0   31.27    4.50
  28  14   2   47.77    5.64
  28  14   4   12.02    2.90
  28  14   6    9.13    1.80
  28  14   8    1.01    0.63
  28  14  10   13.92    1.96
  28  14  12   16.07    2.15
  28  14  14   18.21    2.10
  28  14  16   45.06    4.34
  28  14  18   35.43    3.05
  28  14  20   10.73    1.59
  28  14  22    4.50    1.13
  28  14  24    0.64    0.54
  28  14  26    0.20    0.77
  28  15   1    1.62    0.73
  28  15   3   16.77    2.30
  28  15   5   14.42    1.94
  28  15   7    9.86    1.22
  28  15   9    1.29    0.66
  28  15  11    2.70    0.65
  28  15  13   11.92    1.37
  28  15  15   12.98    1.94
  28  15  17   15.00    1.97
  28  15  19    2.18    0.59
  28  15  21    0.53    0.54
  28  15  23    0.57    0.51
  28  15  25   -0.14    0.59
  28  15  27    0.86    0.70
  28  16   0   72.95    8.66
  28  16   2   51.25    6.01
  28  16   4   17.81    3.49
  28  16   6    4.00    1.02
  28  16   8    6.40    1.13
  28  16  10   46.13    5.77
  28  16  12   34.19    3.61
  28  16  14   40.38    4.30
  28  16  16   53.56    6.88
  28  16  18   20.55    3.25
  28  16  20    2.25    0.68
  28  16  22    0.42    0.44
  28  16  24    0.07    0.50
  28  16  26   -0.11    0.63
  28  17   1    2.66    0.97
  28  17   3   26.24    3.60
  28  17   5   33.22    4.01
  28  17   7   25.60    3.70
  28  17   9    2.52    0.82
  28  17  11    0.75    0.63
  28  17  13    3.11    0.61
  28  17  15   12.07    1.59
  28  17  17   10.19    2.09
  28  17  19    0.68    0.66
  28  17  21    0.72    0.46
  28  17  23    0.44    0.36
  28  17  25    0.07    0.45
  28  17  27   -0.09    0.61
  28  18   0  129.90   14.60
  28  18   2  110.93   13.65
  28  18   4   66.00   11.22
  28  18   6    6.83    1.36
  28  18   8    1.80    0.75
  28  18  10   40.89    5.81
  28  18  12   34.07    5.40
  28  18  14   37.37    3.26
  28  18  16   22.89    3.32
  28  18  18   13.85    2.46
  28  18  20   -1.08    0.53
  28  18  22   -0.56    0.48
  28  18  24   -0.02    0.39
  28  18  26    0.25    0.41
  28  19   1    4.87    2.25
  28  19   3   27.48    4.20
  28  19   5   40.79    7.02
  28  19   7   30.75    3.85
  28  19   9    6.04    1.34
  28  19  11   -0.47    0.72
  28  19  13    0.38    0.48
  28  19  15    1.99    0.53
  28  19  17    1.72    0.64
  28  19  19    0.36    0.82
  28  19  21    0.23    0.53
  28  19  23    0.88    0.96
  28  19  25   -0.37    0.36
  28  19  27   -0.78    0.64
  28  20   0   89.97   11.27
  28  20   2   57.74    8.69
  28  20   4   47.41    6.55
  28  20   6    2.73    0.96
  28  20   8    0.77    0.75
  28  20  10   18.54    3.11
  28  20  12    9.58    2.05
  28  20  14    6.62    1.17
  28  20  16    1.22    0.53
  28  20  18    0.01    0.66
  28  20  20    1.10    0.72
  28  20  22    0.70    0.62
  28  20  24    2.98    1.09
  28  20  26    0.20    0.39
  28  21   1    1.24    0.86
  28  21   3   11.42    2.52
  28  21   5   38.35    6.06
  28  21   7   16.59    3.33
  28  21   9    7.14    1.71
  28  21  11    1.94    0.71
  28  21  13   -0.23    0.51
  28  21  15    0.28    0.41
  28  21  17    0.86    0.41
  28  21  19    0.41    0.48
  28  21  21    0.71    0.56
  28  21  23   -0.07    0.47
  28  21  25   -0.80    0.54
  28  22   0   55.32    8.51
  28  22   2   46.20    8.89
  28  22   4   18.18    4.11
  28  22   6    1.78    0.89
  28  22   8    0.37    0.68
  28  22  10   13.06    3.11
  28  22  12    4.39    1.37
  28  22  14    5.15    1.26
  28  22  16    1.68    0.55
  28  22  18    0.81    0.45
  28  22  20    1.47    0.72
  28  22  22    1.14    0.73
  28  22  24    2.99    1.61
  28  23   1    1.00    0.78
  28  23   3    0.35    0.99
  28  23   5    7.87    1.96
  28  23   7   12.38    3.29
  28  23   9    3.17    1.16
  28  23  11    1.71    0.86
  28  23  13    0.96    0.59
  28  23  15    0.16    0.48
  28  23  17    0.19    0.38
  28  23  19    0.16    0.52
  28  23  21   -0.24    0.53
  28  23  23    0.03    0.54
  28  24   0   -0.20    0.90
  28  24   2   -0.55    1.00
  28  24   4   -0.34    0.95
  28  24   6    0.64    0.83
  28  24   8    1.19    0.69
  28  24  10    3.37    1.36
  28  24  12    0.12    0.62
  28  24  14   -0.17    0.55
  28  24  16    0.08    0.57
  28  24  18    0.09    0.42
  28  24  20    2.16    0.96
  28  24  22    1.00    0.83
  28  25   1   -1.56    0.89
  28  25   3    0.23    0.84
  28  25   5    1.34    0.90
  28  25   7    1.96    0.88
  28  25   9   -0.20    0.88
  28  25  11   -0.72    0.82
  28  25  13    0.73    0.65
  28  25  15    0.03    0.56
  28  25  17   -0.16    0.44
  28  25  19   -0.21    0.35
  28  25  21   -0.07    0.48
  28  26   0    8.13    3.25
  28  26   2    7.57    2.57
  28  26   4    4.73    1.37
  28  26   6    6.17    1.91
  28  26   8    0.11    0.80
  28  26  10    0.37    0.73
  28  26  12   -0.12    0.70
  28  26  14    0.10    0.69
  28  26  16    0.24    0.54
  28  26  18    0.23    0.44
  28  26  20   -0.08    0.37
  28  27   1    1.61    0.69
  28  27   3    0.23    0.70
  28  27   5   -0.89    0.80
  28  27   7   -0.16    0.63
  28  27   9    0.44    0.62
  28  27  11    1.01    0.72
  28  27  13    0.36    0.74
  28  27  15    0.35    0.69
  28  27  17   -0.93    0.54
  28  27  19    0.30    0.53
  28  28   0   52.75   12.35
  28  28   2   50.77    9.51
  28  28   4   45.36    6.07
  28  28   6    4.90    1.53
  28  28   8    0.29    0.72
  28  28  10    0.25    1.02
  28  28  12   17.01    3.84
  28  28  14   14.17    3.82
  28  28  16    1.81    1.44
  28  28  18   -0.75    1.35
  29   1   0   14.83    4.99
  29   1   2   12.21    4.15
  29   1   4    3.87    1.07
  29   1   6    3.92    1.01
  29   1   8    5.23    0.74
  29   1  10    1.59    0.53
  29   1  12    1.32    0.63
  29   1  14    1.67    0.88
  29   1  16    2.34    0.82
  29   1  18    1.86    0.80
  29   1  20    0.12    0.93
  29   1  22    0.64    0.80
  29   1  24    2.03    1.13
  29   1  26   -0.21    0.99
  29   1  28    0.63    0.87
  29   2   1    8.87    1.40
  29   2   3   15.42    2.31
  29   2   5    1.38    0.83
  29   2   7   19.72    2.16
  29   2   9    7.33    1.27
  29   2  11    0.54    0.45
  29   2  13    9.97    1.72
  29   2  15   15.32    2.57
  29   2  17   86.25   10.13
  29   2  19   42.08    6.81
  29   2  21   31.32    4.88
  29   2  23    4.92    1.22
  29   2  25   -0.03    0.80
  29   2  27    6.42    2.62
  29   3   0   16.86    2.69
  29   3   2   13.49    1.96
  29   3   4   11.39    2.36
  29   3   6    4.56    0.98
  29   3   8    2.59    0.73
  29   3  10    0.00    0.42
  29   3  12    2.33    1.99
  29   3  14    4.05    0.89
  29   3  16   14.79    2.52
  29   3  18   15.27    2.73
  29   3  20    8.22    2.10
  29   3  22    7.07    1.92
  29   3  24    3.29    1.25
  29   3  26   -0.11    0.82
  29   3  28   -0.66    0.90
  29   4   1    4.86    0.93
  29   4   3   11.32    2.40
  29   4   5    0.55    0.90
  29   4   7   15.73    2.30
  29   4   9    5.74    0.80
  29   4  11    0.41    0.51
  29   4  13    2.57    0.82
  29   4  15    5.09    1.28
  29   4  17   50.51    6.70
  29   4  19   17.61    3.59
  29   4  21   13.66    2.62
  29   4  23    1.35    0.82
  29   4  25   -0.47    0.86
  29   4  27    3.05    1.63
  29   5   0    2.36    0.83
  29   5   2    0.96    0.77
  29   5   4   -0.48    0.73
  29   5   6    2.10    0.72
  29   5   8    1.73    0.63
  29   5  10    1.59    0.59
  29   5  12    2.77    0.68
  29   5  14   14.42    1.74
  29   5  16   31.56    4.46
  29   5  18   42.14    6.60
  29   5  20   10.29    3.25
  29   5  22    8.84    2.30
  29   5  24    0.53    0.99
  29   5  26   -0.43    0.88
  29   5  28   -0.75    0.75
  29   6   1    3.11    0.91
  29   6   3    4.40    0.88
  29   6   5    1.43    0.78
  29   6   7    5.94    0.97
  29   6   9    5.29    1.07
  29   6  11   -0.06    0.46
  29   6  13    2.59    0.68
  29   6  15    2.57    0.75
  29   6  17    4.03    1.26
  29   6  19    3.87    1.60
  29   6  21   -0.84    0.89
  29   6  23   -0.81    0.88
  29   6  25    1.98    0.73
  29   6  27    1.09    0.91
  29   7   0   15.05    1.82
  29   7   2   14.62    1.50
  29   7   4   16.31    2.16
  29   7   6    8.77    1.25
  29   7   8    1.13    0.64
  29   7  10    0.89    0.51
  29   7  12    0.95    0.62
  29   7  14    1.37    0.62
  29   7  16   11.65    1.62
  29   7  18   13.80    2.55
  29   7  20   14.61    2.81
  29   7  22   13.94    2.76
  29   7  24    1.65    1.19
  29   7  26    1.88    0.88
  29   7  28    1.27    0.75
  29   8   1    3.40    0.75
  29   8   3    1.88    0.62
  29   8   5    0.23    0.62
  29   8   7    1.80    0.71
  29   8   9    4.45    0.66
  29   8  11    0.88    0.42
  29   8  13    0.46    0.61
  29   8  15   -0.34    0.62
  29   8  17   -0.71    0.71
  29   8  19    0.60    0.73
  29   8  21    1.25    0.71
  29   8  23   -0.98    0.87
  29   8  25    0.08    0.75
  29   8  27   -0.95    0.81
  29   9   0    6.15    1.22
  29   9   2    6.71    0.92
  29   9   4    7.30    1.14
  29   9   6    6.22    1.11
  29   9   8    2.13    0.61
  29   9  10    3.84    0.66
  29   9  12    4.16    0.62
  29   9  14    1.37    0.57
  29   9  16   -0.71    0.56
  29   9  18   -0.06    0.71
  29   9  20    2.19    1.70
  29   9  22    4.74    1.51
  29   9  24    2.59    1.11
  29   9  26    0.24    0.80
  29   9  28   -0.08    0.88
  29  10   1    1.69    0.47
  29  10   3   -0.12    0.44
  29  10   5    1.60    0.44
  29  10   7    1.16    0.46
  29  10   9    3.85    0.62
  29  10  11    0.27    0.96
  29  10  13    0.90    0.50
  29  10  15    8.87    1.37
  29  10  17    3.44    1.15
  29  10  19    2.72    1.15
  29  10  21    3.74    1.07
  29  10  23    1.67    0.92
  29  10  25    0.14    0.72
  29  10  27    0.44    0.88
  29  11   0    1.00    0.52
  29  11   2    1.05    0.48
  29  11   4    0.80    0.44
  29  11   6    0.29    0.43
  29  11   8    0.97    0.59
  29  11  10    0.59    0.38
  29  11  12    1.55    0.57
  29  11  14    1.83    1.09
  29  11  16    0.02    0.70
  29  11  18   -0.47    0.62
  29  11  20    0.71    0.66
  29  11  22    3.38    1.40
  29  11  24    1.58    1.00
  29  11  26    0.47    0.87
  29  11  28   -0.25    0.77
  29  12   1    2.80    0.68
  29  12   3   -0.29    0.60
  29  12   5    4.96    1.07
  29  12   7   -0.35    0.52
  29  12   9    4.55    0.70
  29  12  11    1.05    0.36
  29  12  13    5.90    0.72
  29  12  15   32.17    3.12
  29  12  17   19.25    3.40
  29  12  19    8.19    2.01
  29  12  21    4.11    1.15
  29  12  23    0.96    0.62
  29  12  25   -0.91    0.71
  29  12  27    1.58    1.32
  29  13   0   12.04    1.94
  29  13   2    7.99    1.37
  29  13   4    5.63    1.06
  29  13   6    2.00    0.71
  29  13   8    1.19    0.60
  29  13  10    1.59    0.82
  29  13  12    6.12    0.72
  29  13  14    8.80    0.90
  29  13  16    4.50    0.86
  29  13  18    2.88    0.79
  29  13  20   -0.01    0.75
  29  13  22   -0.12    0.63
  29  13  24   -0.02    0.80
  29  13  26   -0.19    0.64
  29  13  28   -0.38    0.77
  29  14   1    0.87    0.73
  29  14   3    4.21    1.00
  29  14   5   11.62    2.17
  29  14   7    2.06    0.77
  29  14   9    0.99    0.61
  29  14  11    0.64    0.51
  29  14  13    7.71    0.90
  29  14  15   27.96    2.45
  29  14  17   22.55    2.16
  29  14  19    9.03    1.79
  29  14  21   19.79    2.70
  29  14  23    0.32    0.70
  29  14  25    1.49    1.37
  29  14  27    6.93    2.03
  29  15   0   26.66    3.91
  29  15   2   11.16    2.53
  29  15   4    7.48    1.16
  29  15   6    1.18    0.78
  29  15   8    0.72    0.86
  29  15  10    9.72    1.77
  29  15  12   24.74    2.84
  29  15  14   34.09    3.31
  29  15  16   19.89    2.13
  29  15  18    7.27    1.04
  29  15  20    0.79    0.54
  29  15  22   -0.44    0.47
  29  15  24    0.32    0.90
  29  15  26   -0.27    0.66
  29  15  28   -1.02    1.02
  29  16   1    2.03    1.00
  29  16   3   12.43    1.90
  29  16   5   26.39    4.97
  29  16   7   13.26    2.53
  29  16   9   -0.19    0.70
  29  16  11    0.84    0.51
  29  16  13    5.48    1.07
  29  16  15   15.18    1.86
  29  16  17   27.08    3.02
  29  16  19    6.76    1.07
  29  16  21    5.10    0.91
  29  16  23   -0.43    0.47
  29  16  25   -0.70    0.60
  29  16  27    5.88    2.28
  29  17   0  133.98   16.80
  29  17   2  104.14   11.99
  29  17   4   33.25    4.51
  29  17   6    5.94    1.15
  29  17   8    0.55    0.63
  29  17  10    6.15    1.42
  29  17  12   16.25    2.59
  29  17  14   30.94    3.38
  29  17  16   24.88    2.89
  29  17  18    9.77    1.77
  29  17  20    0.51    0.43
  29  17  22   -0.10    0.36
  29  17  24   -0.64    0.44
  29  17  26   -0.46    0.61
  29  18   1    2.70    0.96
  29  18   3   15.09    2.43
  29  18   5   29.29    4.01
  29  18   7   11.84    2.46
  29  18   9    1.27    0.66
  29  18  11    1.10    0.72
  29  18  13    1.73    0.62
  29  18  15   10.52    1.11
  29  18  17    9.83    1.54
  29  18  19    1.50    0.79
  29  18  21    1.04    0.65
  29  18  23    0.29    0.44
  29  18  25    0.71    0.43
  29  18  27   -1.83    0.88
  29  19   0   77.47   10.95
  29  19   2   64.05    8.85
  29  19   4   24.67    3.60
  29  19   6    2.44    0.90
  29  19   8    1.76    0.78
  29  19  10    4.59    1.13
  29  19  12    7.90    1.74
  29  19  14    9.60    1.60
  29  19  16    7.44    1.19
  29  19  18    0.64    0.56
  29  19  20   -0.03    0.51
  29  19  22    0.42    0.47
  29  19  24    0.41    0.41
  29  19  26   -0.08    0.51
  29  20   1    1.10    0.80
  29  20   3    6.91    1.68
  29  20   5   16.63    2.99
  29  20   7   14.97    2.77
  29  20   9    2.45    0.69
  29  20  11    1.22    0.80
  29  20  13    0.77    0.53
  29  20  15    0.00    0.41
  29  20  17    1.06    0.46
  29  20  19   -0.19    0.65
  29  20  21    0.62    0.69
  29  20  23   -0.23    0.48
  29  20  25   -0.55    0.38
  29  21   0   57.54    7.44
  29  21   2   41.04    6.15
  29  21   4   10.37    2.45
  29  21   6    0.96    0.95
  29  21   8   -0.70    0.79
  29  21  10    1.79    0.87
  29  21  12    7.68    1.87
  29  21  14    6.89    1.28
  29  21  16    4.31    0.83
  29  21  18    0.87    0.51
  29  21  20   -0.10    0.52
  29  21  22    0.19    0.53
  29  21  24   -0.46    0.47
  29  22   1   -0.70    0.74
  29  22   3    5.13    1.15
  29  22   5    5.42    1.43
  29  22   7    6.99    2.03
  29  22   9    2.07    0.84
  29  22  11    1.34    0.86
  29  22  13    0.55    0.78
  29  22  15    0.57    0.64
  29  22  17   -0.07    0.41
  29  22  19   -0.07    0.46
  29  22  21   -0.48    0.50
  29  22  23    0.66    0.72
  29  23   0    6.29    4.03
  29  23   2    3.94    1.71
  29  23   4    1.05    1.05
  29  23   6    0.82    0.75
  29  23   8    0.32    0.73
  29  23  10    0.59    0.69
  29  23  12   -0.69    0.72
  29  23  14   -0.36    0.68
  29  23  16    0.57    0.44
  29  23  18    0.57    0.35
  29  23  20    0.97    0.54
  29  23  22    0.20    0.55
  29  24   1   -0.39    0.90
  29  24   3    0.82    0.96
  29  24   5    1.97    1.16
  29  24   7    5.91    1.27
  29  24   9    0.48    0.73
  29  24  11    4.87    1.40
  29  24  13    0.09    0.61
  29  24  15    0.89    0.64
  29  24  17   -0.51    0.51
  29  24  19    0.08    0.35
  29  24  21   -0.39    0.52
  29  25   0    0.51    0.75
  29  25   2    2.08    1.40
  29  25   4    1.31    0.73
  29  25   6   -0.39    0.74
  29  25   8    1.15    0.84
  29  25  10    0.86    0.74
  29  25  12   -0.80    0.64
  29  25  14    0.38    0.70
  29  25  16   -0.99    0.54
  29  25  18    0.41    0.44
  29  25  20   -0.52    0.39
  29  26   1    1.47    1.41
  29  26   3    0.52    0.74
  29  26   5    1.05    0.82
  29  26   7    1.51    1.04
  29  26   9   -0.29    0.81
  29  26  11    1.24    0.91
  29  26  13    0.80    0.78
  29  26  15   -0.50    0.90
  29  26  17   -0.91    0.63
  29  26  19    0.26    0.54
  29  27   0   23.89    5.91
  29  27   2   25.92    5.35
  29  27   4    6.56    1.86
  29  27   6    0.54    1.04
  29  27   8   -0.81    1.02
  29  27  10   -0.62    0.87
  29  27  12    4.11    1.45
  29  27  14    7.08    2.30
  29  27  16    0.79    1.04
  29  27  18   -0.69    3.73
  29  28   1   -0.92    1.02
  29  28   3   -0.68    1.02
  29  28   5   -1.25    0.84
  29  28   7   -0.39    0.68
  29  28   9   -1.01    0.81
  29  28  11    0.71    0.86
  29  28  13    0.25    0.73
  29  28  15   -0.16    0.91
  29  29   0   24.13    9.79
  29  29   2   22.48    6.67
  29  29   4   14.43    4.75
  29  29   6   -0.34    0.88
  29  29   8   -0.34    0.72
  29  29  10    0.83    1.36
  29  29  12    6.90    2.94
  29  29  14    8.51    6.78
  30   0   0   85.47   24.34
  30   1   1    0.91    0.86
  30   1   3   -0.08    0.86
  30   1   5    1.36    0.79
  30   1   7    0.24    0.74
  30   1   9   -0.81    0.60
  30   1  11    0.61    0.45
  30   1  13    1.77    0.64
  30   1  15    0.77    0.74
  30   1  17   -0.50    0.83
  30   1  19    0.18    0.78
  30   1  21   -1.17    0.88
  30   1  23    0.71    0.97
  30   1  25   -0.18    1.04
  30   1  27   -0.19    0.97
  30   1  29   -1.23    0.87
  30   2   0    2.50    0.97
  30   2   2   41.52    6.58
  30   2   4    1.15    1.05
  30   2   6   13.81    2.87
  30   2   8   13.96    2.82
  30   2  10    6.88    1.14
  30   2  12    0.80    0.48
  30   2  14    1.14    0.77
  30   2  16  116.71   12.44
  30   2  18   43.06    6.24
  30   2  20  101.53   13.22
  30   2  22   30.58    6.03
  30   2  24    0.43    1.22
  30   2  26   33.36    7.91
  30   2  28   67.81   12.99
  30   3   1    2.82    1.47
  30   3   3    0.56    0.92
  30   3   5    0.44    0.81
  30   3   7    0.19    0.72
  30   3   9    0.02    0.60
  30   3  11    1.55    0.45
  30   3  13    7.53    1.11
  30   3  15   19.64    3.11
  30   3  17   10.93    2.13
  30   3  19   10.62    2.21
  30   3  21    4.61    1.32
  30   3  23    0.47    0.95
  30   3  25    0.66    0.91
  30   3  27   -0.25    0.81
  30   3  29   -0.69    0.70
  30   4   0   18.69    4.10
  30   4   2    1.55    1.25
  30   4   4    0.38    0.92
  30   4   6    1.87    0.90
  30   4   8    1.69    0.74
  30   4  10    1.23    0.87
  30   4  12    1.07    0.53
  30   4  14    1.64    0.78
  30   4  16   54.06    7.02
  30   4  18   12.56    2.88
  30   4  20   40.35    7.61
  30   4  22    5.46    1.50
  30   4  24    0.73    0.82
  30   4  26   13.35    4.72
  30   4  28   27.09    8.55
  30   5   1    0.10    0.78
  30   5   3    0.28    0.73
  30   5   5   -0.74    0.78
  30   5   7    0.55    0.71
  30   5   9    0.23    0.64
  30   5  11    1.37    0.47
  30   5  13   10.07    1.41
  30   5  15   29.89    4.02
  30   5  17   22.17    3.94
  30   5  19   18.35    3.80
  30   5  21    7.59    1.63
  30   5  23    1.09    0.88
  30   5  25   -0.46    0.91
  30   5  27   -0.32    0.93
  30   5  29    0.01    0.64
  30   6   0    0.18    0.75
  30   6   2   16.85    3.19
  30   6   4    2.48    0.93
  30   6   6    3.87    1.07
  30   6   8    9.02    1.52
  30   6  10   -0.72    0.71
  30   6  12    0.78    0.48
  30   6  14    1.06    0.72
  30   6  16    8.47    1.77
  30   6  18    2.05    0.97
  30   6  20    3.80    1.08
  30   6  22    1.89    0.87
  30   6  24   -0.93    0.87
  30   6  26    2.27    0.92
  30   6  28    1.17    1.06
  30   7   1    0.52    1.16
  30   7   3    1.34    0.81
  30   7   5   -0.15    0.73
  30   7   7   -0.57    0.69
  30   7   9   -0.60    0.60
  30   7  11    0.60    0.50
  30   7  13    3.65    0.68
  30   7  15   12.13    1.98
  30   7  17    8.42    1.61
  30   7  19   11.57    2.41
  30   7  21    5.63    1.46
  30   7  23    4.07    1.47
  30   7  25    0.53    0.88
  30   7  27    0.44    0.65
  30   7  29   -1.70    0.91
  30   8   0   -0.01    0.66
  30   8   2   20.97    2.81
  30   8   4    2.01    0.81
  30   8   6    8.13    1.92
  30   8   8   14.87    2.42
  30   8  10    1.00    0.69
  30   8  12    1.90    0.52
  30   8  14    6.21    1.22
  30   8  16    3.78    2.36
  30   8  18    2.14    1.08
  30   8  20    2.93    1.67
  30   8  22   -0.54    0.69
  30   8  24   -0.54    0.72
  30   8  26   -0.01    0.79
  30   8  28    1.55    0.84
  30   9   1   -0.44    0.60
  30   9   3    0.10    0.60
  30   9   5    0.10    0.59
  30   9   7    0.17    0.59
  30   9   9    2.08    1.26
  30   9  11    1.46    0.59
  30   9  13    0.42    0.47
  30   9  15    0.30    0.61
  30   9  17    0.91    0.93
  30   9  19    5.24    3.51
  30   9  21    3.31    1.44
  30   9  23    1.54    1.01
  30   9  25    2.48    1.31
  30   9  27    0.14    0.70
  30   9  29   -0.42    0.92
  30  10   0    1.38    0.53
  30  10   2    5.45    0.88
  30  10   4    0.97    0.60
  30  10   6    0.66    1.06
  30  10   8    1.41    0.71
  30  10  10    1.94    0.61
  30  10  12    1.06    0.53
  30  10  14    1.96    0.66
  30  10  16    1.24    0.79
  30  10  18    1.82    1.10
  30  10  20    0.08    0.72
  30  10  22   -0.16    0.68
  30  10  24    0.62    0.80
  30  10  26    4.32    2.19
  30  10  28    1.05    2.27
  30  11   1    0.12    0.45
  30  11   3    2.44    0.53
  30  11   5    1.22    0.51
  30  11   7    0.21    0.43
  30  11   9    1.08    0.51
  30  11  11    4.31    0.89
  30  11  13    7.86    1.15
  30  11  15    2.35    0.63
  30  11  17   -0.08    0.64
  30  11  19    1.27    0.64
  30  11  21    0.17    0.64
  30  11  23    1.11    0.82
  30  11  25    2.05    1.15
  30  11  27    2.45    1.56
  30  11  29    2.60    2.58
  30  12   0    2.49    0.59
  30  12   2    1.97    0.70
  30  12   4    1.99    0.61
  30  12   6    1.29    0.45
  30  12   8    2.32    0.59
  30  12  10    1.41    0.66
  30  12  12    2.93    0.61
  30  12  14   38.38    3.19
  30  12  16   23.92    3.06
  30  12  18   17.13    2.79
  30  12  20    4.54    1.31
  30  12  22    0.98    0.66
  30  12  24   -0.43    0.73
  30  12  26   15.26    3.92
  30  12  28   17.58    5.72
  30  13   1    1.32    0.63
  30  13   3    8.80    1.42
  30  13   5   10.80    1.71
  30  13   7    2.58    0.63
  30  13   9    0.66    0.48
  30  13  11    7.69    1.07
  30  13  13   19.98    1.65
  30  13  15   23.41    2.40
  30  13  17   13.45    2.19
  30  13  19    4.57    1.28
  30  13  21   -0.63    0.59
  30  13  23    0.35    0.62
  30  13  25    0.16    0.88
  30  13  27    1.96    0.96
  30  14   0    5.73    1.05
  30  14   2    2.17    1.10
  30  14   4    1.99    0.69
  30  14   6    0.18    0.63
  30  14   8   12.16    2.05
  30  14  10    3.19    0.88
  30  14  12   28.93    3.05
  30  14  14   58.15    3.79
  30  14  16   56.81    4.92
  30  14  18   16.99    2.64
  30  14  20    9.74    1.77
  30  14  22   -0.03    0.56
  30  14  24   -0.52    0.65
  30  14  26   11.49    3.35
  30  14  28    0.77    1.04
  30  15   1    2.10    0.72
  30  15   3   14.54    2.78
  30  15   5   20.35    2.89
  30  15   7   12.12    1.92
  30  15   9    0.91    0.57
  30  15  11    2.19    0.69
  30  15  13   30.55    2.84
  30  15  15   38.62    3.07
  30  15  17   33.01    2.84
  30  15  19    7.12    1.47
  30  15  21    0.11    0.56
  30  15  23   -0.03    0.57
  30  15  25    0.35    0.81
  30  15  27   -0.99    0.72
  30  16   0  155.70   16.32
  30  16   2  103.25   15.06
  30  16   4   44.11    5.63
  30  16   6   15.93    2.37
  30  16   8   -0.05    0.64
  30  16  10    1.31    0.62
  30  16  12   20.61    3.37
  30  16  14   41.54    4.18
  30  16  16   51.05    4.56
  30  16  18   19.94    2.09
  30  16  20    6.54    1.24
  30  16  22    1.18    1.29
  30  16  24   -0.24    0.55
  30  16  26    1.49    0.71
  30  17   1    1.46    0.89
  30  17   3   19.45    2.87
  30  17   5   24.79    4.23
  30  17   7    8.79    2.67
  30  17   9   -0.86    0.65
  30  17  11    0.33    0.57
  30  17  13   17.93    2.14
  30  17  15   41.81    3.51
  30  17  17   28.29    3.03
  30  17  19    9.71    1.33
  30  17  21    0.16    0.38
  30  17  23   -0.43    0.51
  30  17  25    0.26    0.51
  30  18   0   47.64    8.06
  30  18   2   46.84    7.89
  30  18   4   18.98    3.16
  30  18   6    3.71    1.74
  30  18   8    2.21    0.92
  30  18  10   -0.72    0.74
  30  18  12   20.54    3.49
  30  18  14   27.05    3.92
  30  18  16   20.55    2.19
  30  18  18    2.98    0.80
  30  18  20    0.35    0.46
  30  18  22    0.01    0.36
  30  18  24    0.45    0.43
  30  18  26   -1.14    1.73
  30  19   1    2.28    0.81
  30  19   3   10.87    3.05
  30  19   5   13.92    3.69
  30  19   7    9.50    2.45
  30  19   9    2.36    0.91
  30  19  11    0.05    0.88
  30  19  13    3.61    0.89
  30  19  15   12.29    2.15
  30  19  17    6.57    1.00
  30  19  19    4.24    1.14
  30  19  21    0.26    0.36
  30  19  23   -0.10    0.36
  30  19  25   -1.76    0.82
  30  20   0  110.29   12.71
  30  20   2  119.58   16.49
  30  20   4   22.15    4.99
  30  20   6    4.21    1.29
  30  20   8    2.31    1.18
  30  20  10    1.32    0.61
  30  20  12    6.73    1.54
  30  20  14    8.38    1.90
  30  20  16    7.38    1.23
  30  20  18    2.06    0.64
  30  20  20    0.19    0.54
  30  20  22   -0.23    0.39
  30  20  24   -0.93    0.48
  30  21   1    0.66    0.90
  30  21   3    3.47    1.24
  30  21   5   12.93    3.13
  30  21   7    5.38    1.89
  30  21   9    4.92    1.15
  30  21  11   -0.09    0.59
  30  21  13    0.80    0.64
  30  21  15    0.21    0.73
  30  21  17    0.16    0.33
  30  21  19    0.00    0.42
  30  21  21   -0.50    0.45
  30  21  23   -0.53    0.54
  30  22   0   25.05    6.31
  30  22   2   15.63    3.55
  30  22   4    6.22    2.77
  30  22   6    2.59    0.97
  30  22   8    1.53    1.20
  30  22  10    0.69    0.74
  30  22  12    1.69    1.20
  30  22  14    0.17    0.50
  30  22  16    0.39    0.51
  30  22  18   -0.17    0.37
  30  22  20    0.35    0.39
  30  22  22    0.38    0.45
  30  23   1   -0.54    0.83
  30  23   3    0.14    0.86
  30  23   5    2.14    0.93
  30  23   7    3.41    1.23
  30  23   9    3.22    1.27
  30  23  11    2.54    1.32
  30  23  13    1.04    0.75
  30  23  15    0.01    0.57
  30  23  17   -0.86    0.50
  30  23  19    0.44    0.51
  30  23  21   -0.57    0.64
  30  24   0    0.35    1.01
  30  24   2   -0.55    0.83
  30  24   4    0.47    0.80
  30  24   6   -0.71    0.70
  30  24   8   -1.22    0.66
  30  24  10   -1.35    0.68
  30  24  12    0.25    0.71
  30  24  14    0.07    0.86
  30  24  16    0.82    0.47
  30  24  18    0.18    0.55
  30  24  20   -0.09    0.38
  30  25   1   -0.07    0.72
  30  25   3   -1.36    0.90
  30  25   5    0.06    0.97
  30  25   7    0.05    0.90
  30  25   9    0.37    0.97
  30  25  11   -0.51    0.88
  30  25  13    0.69    1.02
  30  25  15   -0.62    0.81
  30  25  17   -0.18    0.61
  30  25  19   -0.27    0.97
  30  26   0   47.37    8.79
  30  26   2   27.44    7.57
  30  26   4   12.70    3.88
  30  26   6   -0.41    0.99
  30  26   8    0.17    0.93
  30  26  10    3.51    1.67
  30  26  12    7.90    2.76
  30  26  14   16.54    5.03
  30  26  16    5.44    2.03
  30  26  18    3.02    2.60
  30  27   1   -0.27    0.82
  30  27   3   -1.09    0.92
  30  27   5    1.06    0.82
  30  27   7   -0.32    0.74
  30  27   9   -0.88    0.92
  30  27  11    0.45    0.91
  30  27  13    0.51    0.74
  30  27  15   -0.05    1.19
  30  28   0   38.48    9.78
  30  28   2   36.79    8.97
  30  28   4   17.07    5.72
  30  28   6    1.50    0.93
  30  28   8   -0.24    0.87
  30  28  10   13.98    5.03
  30  28  12    2.76    1.98
  30  28  14   14.70   13.07
  30  29   1    0.23    0.62
  30  29   3    0.75    0.71
  30  29   5   -0.32    1.02
  30  29   7    0.11    0.87
  30  29   9   -0.63    0.88
  30  29  11   -0.97    1.34
  30  30   0   99.25   38.39
  30  30   2   51.19   13.83
  30  30   4   29.42   10.92
  30  30   6    1.42    1.29
  30  30   8    0.30    0.98
  31   1   0    7.06    1.23
  31   1   2    4.39    1.35
  31   1   4    2.06    0.83
  31   1   6    0.96    0.79
  31   1   8    0.80    0.65
  31   1  10    1.62    1.26
  31   1  12    0.26    0.45
  31   1  14    0.96    0.93
  31   1  16    0.38    1.19
  31   1  18    1.02    1.02
  31   1  20    4.09    4.21
  31   1  22    1.72    0.77
  31   1  24    0.64    0.86
  31   1  26    0.09    0.84
  31   1  28    1.25    1.06
  31   1  30   -0.62    1.18
  31   2   1    4.41    1.02
  31   2   3    0.75    0.98
  31   2   5    2.42    0.95
  31   2   7   15.97    3.79
  31   2   9    1.51    0.80
  31   2  11    1.26    0.47
  31   2  13    0.71    0.57
  31   2  15   34.38    5.32
  31   2  17   13.30    2.69
  31   2  19   52.37    7.65
  31   2  21    8.37    2.41
  31   2  23    3.01    1.01
  31   2  25   11.36    3.62
  31   2  27   14.81    4.43
  31   2  29   46.53   12.48
  31   3   0    1.70    0.84
  31   3   2   -0.30    0.86
  31   3   4   -0.89    0.83
  31   3   6    2.33    0.92
  31   3   8    1.15    0.74
  31   3  10    1.51    0.71
  31   3  12    6.62    0.81
  31   3  14   15.79    5.74
  31   3  16    5.42    1.10
  31   3  18    2.09    0.80
  31   3  20    0.38    0.86
  31   3  22    0.01    0.82
  31   3  24    0.79    0.86
  31   3  26   -0.01    0.81
  31   3  28    1.00    0.99
  31   3  30    0.21    1.38
  31   4   1    2.72    0.95
  31   4   3   -0.91    0.84
  31   4   5    2.39    0.86
  31   4   7    7.77    2.03
  31   4   9   -0.09    0.70
  31   4  11    1.46    0.45
  31   4  13    0.87    0.51
  31   4  15   12.86    2.60
  31   4  17    1.15    1.65
  31   4  19   27.64    5.91
  31   4  21    6.90    3.97
  31   4  23    0.84    0.87
  31   4  25    2.00    1.35
  31   4  27    2.32    1.36
  31   4  29   22.16    6.90
  31   5   0    3.57    1.08
  31   5   2    4.05    1.33
  31   5   4    2.42    1.11
  31   5   6   -0.74    0.75
  31   5   8    2.24    1.40
  31   5  10    0.60    0.69
  31   5  12    4.91    0.75
  31   5  14   11.64    1.73
  31   5  16    9.32    1.69
  31   5  18    6.24    1.27
  31   5  20    5.79    1.63
  31   5  22    1.41    0.87
  31   5  24   -0.81    0.80
  31   5  26    1.77    0.91
  31   5  28    2.48    1.27
  31   5  30    0.32    1.00
  31   6   1    0.95    0.83
  31   6   3    1.18    0.77
  31   6   5   -0.03    0.79
  31   6   7    1.79    0.88
  31   6   9    1.15    0.60
  31   6  11    0.71    0.50
  31   6  13    0.20    0.47
  31   6  15    4.84    1.11
  31   6  17    0.42    0.66
  31   6  19    3.87    1.36
  31   6  21   -0.12    0.78
  31   6  23   -0.17    0.75
  31   6  25    0.82    1.11
  31   6  27   -0.84    0.86
  31   6  29   -0.64    0.59
  31   7   0    2.34    1.00
  31   7   2    9.60    2.33
  31   7   4    9.15    1.94
  31   7   6    1.79    0.71
  31   7   8    0.83    0.69
  31   7  10    0.07    0.66
  31   7  12   -0.11    0.53
  31   7  14    1.17    0.70
  31   7  16   -0.16    0.60
  31   7  18    0.43    0.68
  31   7  20    1.13    0.84
  31   7  22    1.06    0.72
  31   7  24    0.50    0.72
  31   7  26    0.83    0.77
  31   7  28   -1.29    1.17
  31   8   1    0.69    0.82
  31   8   3    0.64    0.72
  31   8   5    0.48    0.81
  31   8   7    1.15    0.77
  31   8   9    0.43    0.64
  31   8  11    0.86    1.02
  31   8  13    0.03    0.42
  31   8  15    0.86    0.56
  31   8  17    0.48    0.56
  31   8  19    1.33    0.72
  31   8  21    0.51    0.69
  31   8  23    1.36    0.78
  31   8  25    0.92    0.72
  31   8  27    2.46    0.81
  31   8  29   -1.95    0.87
  31   9   0    3.22    2.72
  31   9   2    2.89    0.78
  31   9   4    0.82    0.68
  31   9   6    0.17    0.65
  31   9   8    1.34    0.63
  31   9  10    0.77    0.57
  31   9  12    0.47    0.50
  31   9  14    3.88    0.79
  31   9  16    1.76    0.80
  31   9  18    1.37    0.77
  31   9  20    6.10    1.71
  31   9  22    4.22    1.49
  31   9  24    0.10    0.88
  31   9  26   -0.18    0.82
  31   9  28    1.90    1.02
  31  10   1    0.51    0.57
  31  10   3    1.64    0.80
  31  10   5    2.19    1.11
  31  10   7    0.02    0.61
  31  10   9    1.79    0.62
  31  10  11    0.97    0.55
  31  10  13    2.37    0.66
  31  10  15    0.62    0.57
  31  10  17    3.37    1.26
  31  10  19   -0.27    0.57
  31  10  21    0.75    0.75
  31  10  23    1.20    0.66
  31  10  25    0.61    0.70
  31  10  27    2.59    1.29
  31  11   0    1.00    0.53
  31  11   2    1.58    0.46
  31  11   4    0.10    0.55
  31  11   6    0.95    0.63
  31  11   8    0.12    0.50
  31  11  10    0.29    0.56
  31  11  12    1.89    1.52
  31  11  14    1.13    0.45
  31  11  16   -0.28    0.53
  31  11  18    0.09    0.60
  31  11  20    0.45    0.56
  31  11  22    0.75    0.77
  31  11  24    0.66    0.83
  31  11  26    0.93    0.80
  31  11  28    2.71    1.26
  31  12   1    1.33    0.93
  31  12   3    4.16    0.73
  31  12   5    5.72    0.93
  31  12   7   -0.81    0.44
  31  12   9    2.09    0.59
  31  12  11    0.86    0.50
  31  12  13   13.42    1.61
  31  12  15    6.96    1.15
  31  12  17   16.85    2.34
  31  12  19    2.10    0.92
  31  12  21    2.80    1.04
  31  12  23   -0.91    0.62
  31  12  25    3.52    1.71
  31  12  27    8.33    3.60
  31  13   0    1.20    0.54
  31  13   2    7.78    5.23
  31  13   4    0.81    0.53
  31  13   6   -0.03    0.46
  31  13   8    0.23    0.54
  31  13  10    4.01    0.70
  31  13  12   10.16    1.53
  31  13  14   14.38    1.56
  31  13  16   11.96    1.87
  31  13  18    4.50    1.64
  31  13  20   -0.01    0.56
  31  13  22    0.20    0.57
  31  13  24    0.88    0.75
  31  13  26    2.43    1.42
  31  14   1    1.24    0.64
  31  14   3   11.43    2.01
  31  14   5   10.98    2.32
  31  14   7    1.36    0.75
  31  14   9    2.55    0.69
  31  14  11    0.64    0.42
  31  14  13   19.59    1.77
  31  14  15   24.49    1.94
  31  14  17   21.16    2.60
  31  14  19   12.20    1.96
  31  14  21    0.64    0.96
  31  14  23    0.05    0.64
  31  14  25   -0.19    0.98
  31  14  27    0.45    1.68
  31  15   0   48.15    6.13
  31  15   2   41.16    5.84
  31  15   4   16.09    2.70
  31  15   6    4.70    1.11
  31  15   8    1.09    1.00
  31  15  10    1.10    0.93
  31  15  12   11.05    1.61
  31  15  14   21.91    1.98
  31  15  16   31.89    2.45
  31  15  18    8.62    1.51
  31  15  20    1.64    0.68
  31  15  22    0.05    0.64
  31  15  24   -0.12    0.66
  31  15  26   -1.79    0.86
  31  16   1    1.05    0.68
  31  16   3    8.82    1.27
  31  16   5   10.85    2.03
  31  16   7    1.43    0.74
  31  16   9    3.07    0.97
  31  16  11    1.10    0.56
  31  16  13   13.11    1.96
  31  16  15   31.36    2.62
  31  16  17   21.49    1.90
  31  16  19   14.27    1.95
  31  16  21    3.17    1.07
  31  16  23   -0.35    0.52
  31  16  25    1.91    0.82
  31  17   0    8.17    2.08
  31  17   2   10.11    2.82
  31  17   4    0.98    0.65
  31  17   6    0.44    0.70
  31  17   8   -0.73    0.68
  31  17  10    5.54    1.96
  31  17  12   14.38    2.35
  31  17  14   27.12    3.61
  31  17  16   27.54    2.30
  31  17  18   11.84    1.40
  31  17  20    0.81    0.44
  31  17  22    0.25    0.45
  31  17  24   -0.74    0.53
  31  18   1    0.16    0.88
  31  18   3    2.32    0.96
  31  18   5    4.27    1.72
  31  18   7    1.14    0.77
  31  18   9    0.23    0.69
  31  18  11    0.01    0.92
  31  18  13    4.04    1.05
  31  18  15   13.27    1.83
  31  18  17   10.35    1.20
  31  18  19    5.02    0.98
  31  18  21    0.52    0.38
  31  18  23    0.20    0.46
  31  19   0   59.46    9.34
  31  19   2   62.26    8.04
  31  19   4   13.24    3.55
  31  19   6    4.42    1.19
  31  19   8   -0.79    0.69
  31  19  10    1.32    0.63
  31  19  12    4.48    1.34
  31  19  14   22.44    2.90
  31  19  16    9.17    1.46
  31  19  18    7.97    1.11
  31  19  20    2.23    1.11
  31  19  22    0.30    0.30
  31  19  24    0.14    0.66
  31  20   1    1.82    0.78
  31  20   3    1.22    0.82
  31  20   5    5.02    1.56
  31  20   7    1.50    1.14
  31  20   9    2.05    0.91
  31  20  11    0.65    0.57
  31  20  13   -0.14    0.55
  31  20  15    1.45    0.70
  31  20  17    0.38    0.43
  31  20  19    1.13    0.43
  31  20  21    0.20    0.36
  31  20  23   -0.19    0.65
  31  21   0   12.41    2.51
  31  21   2   13.10    3.04
  31  21   4    6.75    2.01
  31  21   6    0.93    0.68
  31  21   8    4.38    3.59
  31  21  10    1.44    1.08
  31  21  12    1.24    0.82
  31  21  14    1.26    0.87
  31  21  16    0.78    0.62
  31  21  18    0.33    0.36
  31  21  20   -0.63    0.35
  31  21  22    0.64    0.73
  31  22   1    2.52    1.90
  31  22   3    0.20    1.01
  31  22   5    0.23    0.77
  31  22   7    1.02    0.86
  31  22   9    2.69    1.32
  31  22  11    0.01    0.55
  31  22  13    0.88    0.75
  31  22  15    2.30    2.87
  31  22  17   -0.07    0.43
  31  22  19    0.14    0.37
  31  22  21   -0.37    0.75
  31  23   0    3.43    1.83
  31  23   2    2.14    1.09
  31  23   4    2.30    0.95
  31  23   6    1.70    0.91
  31  23   8    1.06    0.69
  31  23  10   -0.15    0.81
  31  23  12    0.68    0.64
  31  23  14   -0.20    0.65
  31  23  16   -0.02    0.63
  31  23  18    0.39    0.48
  31  23  20    0.48    0.78
  31  24   1    3.52    2.60
  31  24   3    0.39    0.71
  31  24   5    0.53    0.73
  31  24   7    0.53    0.68
  31  24   9    0.96    1.14
  31  24  11    1.07    0.68
  31  24  13    1.74    0.93
  31  24  15    1.17    0.69
  31  24  17    0.62    0.68
  31  24  19    1.11    2.18
  31  25   0   12.27    3.50
  31  25   2    6.52    3.38
  31  25   4    1.10    0.99
  31  25   6    0.41    0.86
  31  25   8    0.62    0.62
  31  25  10    1.11    0.79
  31  25  12    1.14    0.88
  31  25  14    1.15    0.84
  31  25  16    0.56    0.82
  31  26   1   -0.32    0.92
  31  26   3    0.91    0.89
  31  26   5    1.18    1.00
  31  26   7   -0.53    0.98
  31  26   9    0.37    0.75
  31  26  11    0.46    0.86
  31  26  13    2.52    1.41
  31  26  15    1.16    1.05
  31  27   0   15.66    4.85
  31  27   2    6.47    3.64
  31  27   4    4.39    1.88
  31  27   6    0.77    0.99
  31  27   8    1.38    1.24
  31  27  10    8.89    3.01
  31  27  12    5.30    2.70
  31  27  14   -1.73    3.35
  31  28   1   -0.73    0.95
  31  28   3   -0.61    1.11
  31  28   5    0.02    0.72
  31  28   7    0.83    0.88
  31  28   9   -0.93    0.70
  31  28  11    0.62    0.90
  31  29   0   53.51   14.20
  31  29   2   35.42   12.22
  31  29   4   45.28    7.17
  31  29   6    1.87    1.49
  31  29   8    1.24    1.45
  31  30   1   -3.08    1.09
  31  30   3    1.06    1.04
  31  30   5    2.52    2.63
  32   0   0    6.51    3.60
  32   1   1   -0.23    0.96
  32   1   3    0.55    0.90
  32   1   5   -0.65    0.92
  32   1   7    0.66    0.73
  32   1   9    1.00    0.69
  32   1  11    0.17    0.57
  32   1  13    0.60    0.44
  32   1  15    0.57    0.68
  32   1  17    0.01    0.66
  32   1  19    0.81    0.71
  32   1  21   -2.10    0.68
  32   1  23   -0.27    0.75
  32   1  25   -0.64    1.10
  32   1  27   -0.45    0.73
  32   1  29    0.51    0.97
  32   2   0    6.88    2.32
  32   2   2   16.95    3.91
  32   2   4   -0.42    0.92
  32   2   6    1.18    1.16
  32   2   8    0.24    0.77
  32   2  10    1.36    0.66
  32   2  12    2.05    0.60
  32   2  14   31.09    3.44
  32   2  16    0.47    0.74
  32   2  18   59.84    8.84
  32   2  20   20.07    4.24
  32   2  22   10.03    2.98
  32   2  24    3.91    1.81
  32   2  26    6.60    3.07
  32   2  28   80.87   16.92
  32   3   1   -0.19    0.99
  32   3   3   -0.08    0.97
  32   3   5    1.96    1.18
  32   3   7    1.27    0.92
  32   3   9    1.25    0.78
  32   3  11    5.00    1.58
  32   3  13    6.58    1.24
  32   3  15    6.09    1.42
  32   3  17    3.56    1.07
  32   3  19   -0.87    0.68
  32   3  21    0.30    0.78
  32   3  23   -0.25    0.86
  32   3  25    0.35    0.87
  32   3  27    0.02    0.88
  32   3  29   -2.24    1.13
  32   4   0    3.66    1.17
  32   4   2    2.54    0.99
  32   4   4    1.58    0.92
  32   4   6    5.36    1.51
  32   4   8    0.33    0.78
  32   4  10    5.08    1.43
  32   4  12    2.09    0.90
  32   4  14   13.76    1.96
  32   4  16    0.79    0.64
  32   4  18   30.89    6.37
  32   4  20    4.16    1.31
  32   4  22    9.71    2.98
  32   4  24    2.42    1.60
  32   4  26    1.82    1.41
  32   4  28   14.56    7.29
  32   5   1    0.36    0.80
  32   5   3    2.18    0.96
  32   5   5    5.62    1.71
  32   5   7    5.24    1.47
  32   5   9    4.29    1.54
  32   5  11   14.10    2.72
  32   5  13   19.46    1.91
  32   5  15   10.49    2.27
  32   5  17    0.71    0.89
  32   5  19    0.59    0.81
  32   5  21   -0.61    0.78
  32   5  23    0.78    0.95
  32   5  25    0.64    1.28
  32   5  27    1.87    0.83
  32   5  29   -1.81    3.17
  32   6   0    6.74    2.98
  32   6   2    0.33    0.81
  32   6   4    4.75    1.34
  32   6   6   12.65    3.16
  32   6   8    1.54    0.82
  32   6  10    3.28    1.01
  32   6  12    5.91    1.26
  32   6  14    0.62    0.54
  32   6  16    1.88    0.72
  32   6  18    1.20    0.88
  32   6  20   -0.82    0.78
  32   6  22    2.40    0.95
  32   6  24    0.32    0.74
  32   6  26   -0.19    1.09
  32   6  28   -0.19    0.88
  32   7   1   -0.98    0.87
  32   7   3    1.05    0.88
  32   7   5    4.92    1.11
  32   7   7    1.23    0.74
  32   7   9    0.75    0.72
  32   7  11    2.16    0.86
  32   7  13    7.42    0.99
  32   7  15    3.05    0.91
  32   7  17    2.32    0.86
  32   7  19    1.13    0.92
  32   7  21   -0.50    0.72
  32   7  23   -0.09    0.72
  32   7  25   -0.11    0.97
  32   7  27    0.20    0.82
  32   8   0    0.81    0.81
  32   8   2    0.98    0.75
  32   8   4    1.55    1.44
  32   8   6    3.20    1.58
  32   8   8    4.10    0.92
  32   8  10    0.71    0.57
  32   8  12    0.08    0.69
  32   8  14    2.94    0.82
  32   8  16    0.69    0.62
  32   8  18    2.18    0.99
  32   8  20    0.36    0.70
  32   8  22    7.25    2.17
  32   8  24    2.46    1.14
  32   8  26    7.42    2.70
  32   8  28   -1.11    1.45
  32   9   1    1.01    1.02
  32   9   3    2.41    2.33
  32   9   5    6.70    1.04
  32   9   7    1.02    0.68
  32   9   9    0.61    0.62
  32   9  11   -0.45    0.57
  32   9  13    0.27    0.55
  32   9  15    0.83    0.55
  32   9  17    0.08    0.51
  32   9  19   -0.65    0.62
  32   9  21    0.50    0.60
  32   9  23   -0.56    0.72
  32   9  25    0.14    0.68
  32   9  27    0.86    0.86
  32  10   0    5.26    1.52
  32  10   2    1.41    0.72
  32  10   4    2.94    1.00
  32  10   6    3.86    1.07
  32  10   8   -0.25    0.56
  32  10  10    1.05    0.88
  32  10  12    1.56    0.64
  32  10  14    0.33    0.48
  32  10  16    9.13    1.62
  32  10  18   -0.61    0.61
  32  10  20    1.13    0.61
  32  10  22    1.07    0.65
  32  10  24    0.26    0.88
  32  10  26   14.94    5.41
  32  11   1    0.60    0.61
  32  11   3    5.22    1.33
  32  11   5    6.36    1.40
  32  11   7    4.39    0.83
  32  11   9    1.02    0.69
  32  11  11    1.32    0.64
  32  11  13    3.06    0.81
  32  11  15    2.98    0.68
  32  11  17    0.63    0.63
  32  11  19    1.28    0.60
  32  11  21    0.80    0.70
  32  11  23   -0.30    0.82
  32  11  25    0.21    0.87
  32  11  27    5.88    4.77
  32  12   0    5.13    1.65
  32  12   2    3.66    1.06
  32  12   4    2.66    0.74
  32  12   6    7.96    1.59
  32  12   8   -0.23    0.50
  32  12  10    0.21    0.60
  32  12  12   10.22    1.82
  32  12  14    7.64    1.26
  32  12  16   19.22    2.59
  32  12  18    3.60    1.15
  32  12  20    0.57    0.72
  32  12  22   -0.34    0.54
  32  12  24    2.78    1.98
  32  12  26   15.81    5.56
  32  13   1    1.07    0.53
  32  13   3    8.44    1.28
  32  13   5   19.00    1.92
  32  13   7    6.31    0.90
  32  13   9   -0.12    0.50
  32  13  11    2.18    0.75
  32  13  13   10.52    1.74
  32  13  15   25.53    2.40
  32  13  17   17.20    2.67
  32  13  19    8.32    1.94
  32  13  21    0.35    0.57
  32  13  23   -0.28    0.68
  32  13  25    4.45    1.94
  32  14   0   40.61    4.46
  32  14   2   41.80    4.84
  32  14   4   14.61    2.35
  32  14   6    1.80    0.57
  32  14   8    4.55    0.86
  32  14  10    1.25    0.59
  32  14  12    6.28    1.09
  32  14  14   15.09    1.91
  32  14  16   25.77    2.46
  32  14  18    7.17    1.49
  32  14  20    2.71    1.17
  32  14  22    0.55    0.62
  32  14  24    0.93    0.81
  32  14  26    1.36    2.97
  32  15   1   -0.25    0.66
  32  15   3    7.54    2.09
  32  15   5    9.98    2.60
  32  15   7    1.59    0.66
  32  15   9    1.00    0.68
  32  15  11    2.84    0.64
  32  15  13   28.71    2.49
  32  15  15   49.04    3.98
  32  15  17   34.82    3.57
  32  15  19    7.37    1.47
  32  15  21    0.12    0.54
  32  15  23   -0.21    0.60
  32  15  25    2.40    0.97
  32  16   0    1.32    0.83
  32  16   2    1.40    0.82
  32  16   4   -0.70    0.62
  32  16   6    2.53    1.83
  32  16   8    1.43    0.60
  32  16  10    7.11    1.81
  32  16  12   21.87    2.54
  32  16  14   28.93    2.60
  32  16  16   28.97    2.54
  32  16  18    8.93    1.36
  32  16  20    0.92    0.61
  32  16  22    0.44    0.56
  32  16  24    0.88    0.65
  32  17   1    0.09    0.66
  32  17   3    2.94    0.82
  32  17   5    2.14    1.17
  32  17   7    1.90    0.62
  32  17   9    1.96    1.42
  32  17  11    1.35    0.66
  32  17  13   21.40    2.79
  32  17  15   33.60    3.41
  32  17  17   27.33    2.37
  32  17  19    8.20    1.27
  32  17  21    1.05    0.51
  32  17  23   -0.57    0.44
  32  18   0   71.32    9.40
  32  18   2   74.28    9.99
  32  18   4   27.39    4.48
  32  18   6    4.30    2.14
  32  18   8    1.96    1.23
  32  18  10    0.71    0.54
  32  18  12    1.28    0.75
  32  18  14    8.88    1.72
  32  18  16   11.83    1.78
  32  18  18    6.96    1.05
  32  18  20    0.01    0.37
  32  18  22   -0.09    0.45
  32  19   1   -0.05    0.75
  32  19   3    1.20    0.78
  32  19   5    2.57    0.83
  32  19   7    2.00    0.99
  32  19   9    0.62    0.65
  32  19  11   -1.26    0.57
  32  19  13    6.18    1.51
  32  19  15   13.63    2.28
  32  19  17    8.55    1.32
  32  19  19    2.34    0.47
  32  19  21   -0.15    0.35
  32  19  23    0.65    0.01
  32  20   0   16.02    3.48
  32  20   2    9.13    2.58
  32  20   4    2.12    1.31
  32  20   6   -0.08    0.77
  32  20   8    0.87    0.69
  32  20  10   -0.47    0.62
  32  20  12    1.09    0.95
  32  20  14    2.23    0.83
  32  20  16    1.54    0.63
  32  20  18    0.65    0.43
  32  20  20    0.09    0.30
  32  20  22   -1.96    2.69
  32  21   1   -0.23    0.75
  32  21   3   -0.38    0.73
  32  21   5    1.71    1.16
  32  21   7    0.16    0.70
  32  21   9    0.30    0.72
  32  21  11   -0.01    0.70
  32  21  13   -0.27    0.54
  32  21  15    0.46    0.59
  32  21  17   -0.21    0.62
  32  21  19    0.25    0.34
  32  21  21   -1.19    0.88
  32  22   0   13.27    3.69
  32  22   2   12.41    3.02
  32  22   4    4.90    1.92
  32  22   6    2.10    1.74
  32  22   8    1.47    1.08
  32  22  10   -0.26    0.83
  32  22  12    0.44    0.63
  32  22  14   -0.11    0.55
  32  22  16   -0.44    0.47
  32  22  18    0.02    0.52
  32  22  20    1.18    0.55
  32  23   1    0.11    0.75
  32  23   3   -2.36    0.80
  32  23   5    0.93    0.75
  32  23   7   -0.11    0.65
  32  23   9    1.51    1.49
  32  23  11    0.21    0.75
  32  23  13    0.88    0.80
  32  23  15    1.29    0.62
  32  23  17   -0.01    0.46
  32  24   0    4.39    2.17
  32  24   2    1.05    1.80
  32  24   4   -0.30    0.93
  32  24   6    0.45    0.81
  32  24   8   -0.09    0.88
  32  24  10    1.52    1.04
  32  24  12    1.42    1.07
  32  24  14   -0.68    0.75
  32  24  16   -0.95    0.70
  32  25   1    1.18    1.01
  32  25   3   -0.60    1.02
  32  25   5    0.82    0.89
  32  25   7    0.77    0.59
  32  25   9    0.80    0.81
  32  25  11    0.52    0.83
  32  25  13    2.19    1.18
  32  25  15    0.30    1.74
  32  26   0   21.51    6.46
  32  26   2   13.71    5.74
  32  26   4   -0.07    0.92
  32  26   6    0.05    0.84
  32  26   8    9.17    2.60
  32  26  10   18.41    5.85
  32  26  12    7.91    5.17
  32  26  14   -0.86    0.38
  32  27   1   -0.53    0.79
  32  27   3    0.61    0.84
  32  27   5   -0.19    0.86
  32  27   7   -0.33    0.99
  32  27   9   -0.51    0.99
  32  27  11    0.35    1.31
  32  28   0  119.04   24.07
  32  28   2   24.82    8.41
  32  28   4   21.60    8.68
  32  28   6   -1.38    1.04
  32  28   8   -2.23    1.88
  32  29   1   -0.93    1.36
  32  29   3    0.20    1.19
  32  29   5    0.48    1.31
  33   1   0   11.21    7.37
  33   1   2    1.77    2.23
  33   1   4    2.51    1.95
  33   1   6    0.34    0.80
  33   1   8    1.65    0.88
  33   1  10    0.27    0.69
  33   1  12    0.33    0.57
  33   1  14    1.08    0.48
  33   1  16    0.79    0.54
  33   1  18    0.64    0.63
  33   1  20   -1.00    0.78
  33   1  22    0.96    0.84
  33   1  24    0.09    0.79
  33   1  26    0.72    1.11
  33   1  28   -1.73    0.82
  33   2   1    1.74    0.95
  33   2   3    0.82    0.95
  33   2   5    0.00    1.15
  33   2   7   -1.05    0.97
  33   2   9    1.34    0.83
  33   2  11    2.36    0.91
  33   2  13    4.43    0.96
  33   2  15    1.23    0.68
  33   2  17   12.43    2.87
  33   2  19    1.14    0.97
  33   2  21   14.20    3.39
  33   2  23    0.21    1.18
  33   2  25    0.14    0.74
  33   2  27   16.58    7.42
  33   3   0    3.01    2.81
  33   3   2    0.43    0.97
  33   3   4    0.86    0.92
  33   3   6   -0.41    0.78
  33   3   8    0.66    0.80
  33   3  10    0.90    0.68
  33   3  12    2.32    0.75
  33   3  14    2.43    0.71
  33   3  16    1.01    0.73
  33   3  18    1.53    0.62
  33   3  20   -0.43    0.64
  33   3  22   -0.06    0.70
  33   3  24   -0.02    0.86
  33   3  26   -0.02    0.79
  33   3  28    2.55    0.97
  33   4   1    0.38    1.05
  33   4   3    0.16    0.97
  33   4   5   -0.24    0.79
  33   4   7   -0.43    0.82
  33   4   9    0.66    0.82
  33   4  11    1.09    0.65
  33   4  13    4.57    0.99
  33   4  15    0.97    0.54
  33   4  17    8.24    2.03
  33   4  19    0.35    0.66
  33   4  21    6.80    2.19
  33   4  23    2.03    2.12
  33   4  25   -0.63    1.04
  33   4  27    0.30    0.95
  33   5   0    1.09    0.83
  33   5   2    4.12    3.59
  33   5   4    0.01    0.91
  33   5   6    6.75    4.22
  33   5   8    0.59    0.79
  33   5  10    2.42    1.00
  33   5  12    2.34    1.14
  33   5  14    2.32    0.51
  33   5  16    0.52    0.53
  33   5  18   -0.65    0.55
  33   5  20   -0.03    0.75
  33   5  22    0.25    0.72
  33   5  24    0.39    0.79
  33   5  26    0.95    0.95
  33   5  28    1.31    1.15
  33   6   1    0.50    0.81
  33   6   3    0.19    0.82
  33   6   5    2.92    2.42
  33   6   7    0.43    0.78
  33   6   9    0.70    1.18
  33   6  11    0.30    0.68
  33   6  13    1.97    0.54
  33   6  15    0.27    0.53
  33   6  17    0.99    1.40
  33   6  19    0.37    0.61
  33   6  21    3.50    1.70
  33   6  23    0.59    1.00
  33   6  25    1.31    0.80
  33   6  27   -0.73    1.02
  33   7   0   -0.92    0.89
  33   7   2   -1.76    0.93
  33   7   4    0.33    0.81
  33   7   6   -0.54    0.81
  33   7   8    0.87    0.83
  33   7  10    9.66    2.39
  33   7  12   12.70    2.01
  33   7  14   11.02    1.67
  33   7  16    5.89    1.50
  33   7  18    2.33    1.50
  33   7  20    0.41    0.68
  33   7  22   -0.99    0.70
  33   7  24   -0.75    0.87
  33   7  26    4.57    3.65
  33   8   1    0.28    0.84
  33   8   3    1.45    0.93
  33   8   5    0.14    0.82
  33   8   7    1.42    0.83
  33   8   9   -0.25    0.68
  33   8  11    0.90    0.78
  33   8  13    1.08    0.52
  33   8  15    1.49    0.57
  33   8  17   -0.47    0.50
  33   8  19   -0.73    0.48
  33   8  21    1.18    1.02
  33   8  23    1.76    0.77
  33   8  25    3.25    2.25
  33   8  27   -1.65    0.74
  33   9   0    3.51    1.23
  33   9   2    1.41    0.79
  33   9   4   -0.98    0.78
  33   9   6    0.25    0.71
  33   9   8   -0.37    0.79
  33   9  10    0.30    0.68
  33   9  12    1.10    0.65
  33   9  14    0.03    0.45
  33   9  16    0.19    0.46
  33   9  18   -0.72    0.53
  33   9  20   -0.90    0.55
  33   9  22    1.56    0.70
  33   9  24    0.35    0.82
  33   9  26   -0.24    0.73
  33  10   1    0.26    0.70
  33  10   3    1.04    0.74
  33  10   5    2.80    1.73
  33  10   7   15.67    2.59
  33  10   9   -0.08    0.82
  33  10  11    1.28    1.28
  33  10  13   -0.14    0.47
  33  10  15    5.21    1.15
  33  10  17    0.68    0.45
  33  10  19   -0.41    0.59
  33  10  21    0.99    0.70
  33  10  23   -1.15    0.78
  33  10  25    6.44    3.37
  33  11   0    2.64    0.97
  33  11   2    2.14    0.90
  33  11   4    0.27    0.65
  33  11   6    0.72    0.69
  33  11   8    0.23    0.62
  33  11  10    0.53    0.66
  33  11  12    0.32    0.57
  33  11  14    0.18    0.64
  33  11  16    0.96    0.48
  33  11  18   -0.16    0.57
  33  11  20    0.07    0.55
  33  11  22    0.42    0.56
  33  11  24   -0.19    0.68
  33  11  26    1.31    0.65
  33  12   1    1.94    1.07
  33  12   3    3.59    0.92
  33  12   5    3.82    0.97
  33  12   7   20.95    3.64
  33  12   9    0.38    0.60
  33  12  11   -0.29    0.60
  33  12  13   -0.06    0.51
  33  12  15    9.16    1.52
  33  12  17    2.48    1.05
  33  12  19    1.09    0.64
  33  12  21   -0.82    0.59
  33  12  23    1.29    0.73
  33  12  25    1.17    1.46
  33  13   0    5.94    1.10
  33  13   2    7.29    1.34
  33  13   4    5.33    0.86
  33  13   6    0.99    0.55
  33  13   8    0.47    0.59
  33  13  10    0.62    0.73
  33  13  12   -0.14    0.46
  33  13  14    5.45    1.16
  33  13  16    6.72    1.02
  33  13  18    2.86    0.95
  33  13  20    0.69    0.53
  33  13  22   -0.65    0.62
  33  13  24    1.28    1.08
  33  14   1    1.38    1.25
  33  14   3    2.07    0.87
  33  14   5    2.36    0.55
  33  14   7    8.89    1.29
  33  14   9    0.14    0.42
  33  14  11    0.43    0.51
  33  14  13    6.40    1.13
  33  14  15   16.81    2.59
  33  14  17    6.93    1.19
  33  14  19    4.94    1.22
  33  14  21    0.33    0.60
  33  14  23   -0.59    0.75
  33  15   0    0.48    0.53
  33  15   2    0.66    0.57
  33  15   4    0.52    0.55
  33  15   6    1.32    0.48
  33  15   8    2.04    0.50
  33  15  10    3.30    0.68
  33  15  12    8.27    1.38
  33  15  14   17.43    2.27
  33  15  16   15.67    2.07
  33  15  18    7.53    1.10
  33  15  20    0.57    0.52
  33  15  22    0.07    0.50
  33  15  24   -1.10    0.79
  33  16   1   -0.66    0.56
  33  16   3   -0.92    0.60
  33  16   5    0.71    0.56
  33  16   7    6.92    1.40
  33  16   9   -0.07    0.43
  33  16  11    1.04    0.48
  33  16  13    7.91    1.20
  33  16  15   17.33    2.18
  33  16  17    8.80    1.41
  33  16  19    3.26    0.87
  33  16  21    0.08    0.51
  33  16  23   -0.52    0.61
  33  17   0   17.51    2.80
  33  17   2   16.24    3.38
  33  17   4   11.31    2.05
  33  17   6    1.88    0.96
  33  17   8    1.32    0.93
  33  17  10   -0.68    0.47
  33  17  12    1.65    0.71
  33  17  14    8.35    1.28
  33  17  16    9.22    1.31
  33  17  18    5.20    0.92
  33  17  20    0.45    0.50
  33  17  22   -0.59    0.56
  33  18   1   -0.30    0.73
  33  18   3    0.79    0.66
  33  18   5    0.57    0.66
  33  18   7    3.59    1.10
  33  18   9    0.12    0.57
  33  18  11    0.37    0.54
  33  18  13    2.43    0.86
  33  18  15    8.49    1.38
  33  18  17    5.91    0.92
  33  18  19    1.92    0.53
  33  18  21    0.03    0.39
  33  19   0    2.89    1.05
  33  19   2    3.04    0.79
  33  19   4    0.59    0.77
  33  19   6    0.87    0.62
  33  19   8    1.63    0.71
  33  19  10   -0.09    0.62
  33  19  12    1.26    0.74
  33  19  14    5.41    1.45
  33  19  16    4.75    1.13
  33  19  18    3.21    0.66
  33  19  20    0.23    0.33
  33  20   1    0.81    0.69
  33  20   3   -0.43    0.74
  33  20   5    0.81    0.63
  33  20   7   -0.51    0.66
  33  20   9    0.97    0.63
  33  20  11   -0.56    0.63
  33  20  13    1.90    0.59
  33  20  15    0.29    0.55
  33  20  17    0.64    0.35
  33  20  19    0.07    0.30
  33  21   0    7.47    1.97
  33  21   2    8.38    3.13
  33  21   4    5.77    1.82
  33  21   6    7.90    2.27
  33  21   8    2.86    1.25
  33  21  10    1.51    0.63
  33  21  12    1.28    0.50
  33  21  14    0.43    0.74
  33  21  16   -0.05    0.45
  33  21  18    0.66    0.46
  33  22   1   -0.88    0.82
  33  22   3    1.24    1.27
  33  22   5    0.84    0.80
  33  22   7    0.02    0.73
  33  22   9    0.20    0.66
  33  22  11    0.02    0.74
  33  22  13   -0.10    0.57
  33  22  15    0.83    0.62
  33  22  17    0.06    0.45
  33  23   0    0.30    0.79
  33  23   2    2.44    1.46
  33  23   4   -0.41    0.84
  33  23   6    0.88    0.75
  33  23   8    1.77    0.80
  33  23  10    1.68    1.49
  33  23  12    0.92    0.64
  33  23  14   -0.57    0.51
  33  23  16    0.11    0.52
  33  24   1    0.43    0.79
  33  24   3    0.59    0.72
  33  24   5   -0.25    0.80
  33  24   7    0.98    0.65
  33  24   9    0.36    0.63
  33  24  11    0.47    0.68
  33  24  13   -1.15    0.65
  33  24  15   -0.81    0.68
  33  25   0    0.03    0.98
  33  25   2    0.54    0.80
  33  25   4    0.82    0.79
  33  25   6   -0.57    1.15
  33  25   8    4.73    2.31
  33  25  10    7.05    2.27
  33  25  12    2.19    2.27
  33  26   1    0.47    0.86
  33  26   3   -1.34    1.01
  33  26   5    0.88    0.83
  33  26   7    1.09    0.84
  33  26   9   -1.61    0.73
  33  26  11   -0.46    1.25
  33  27   0   13.11    5.86
  33  27   2   10.51    5.41
  33  27   4    3.83    2.35
  33  27   6   -0.07    1.14
  33  27   8   -6.31    3.50
  33  28   1   -0.06    0.73
  33  28   3    0.41    1.11
  34   0   0   50.26   16.30
  34   1   1    0.54    0.73
  34   1   3    1.29    0.77
  34   1   5   -0.81    1.00
  34   1   7   -0.10    0.96
  34   1   9    0.63    0.79
  34   1  11   -0.90    0.66
  34   1  13   -0.53    0.54
  34   1  15    0.21    0.43
  34   1  17    2.10    1.37
  34   1  19    1.23    0.68
  34   1  21    3.44    4.12
  34   1  23   -0.59    0.75
  34   1  25    0.07    0.91
  34   1  27    0.30    1.05
  34   2   0   16.44    3.39
  34   2   2    4.41    1.36
  34   2   4    0.62    1.00
  34   2   6    0.09    0.91
  34   2   8    5.40    1.55
  34   2  10    1.96    1.17
  34   2  12   -0.10    0.66
  34   2  14    9.95    1.60
  34   2  16   17.03    2.36
  34   2  18   -0.20    0.68
  34   2  20    9.75    2.99
  34   2  22   -0.21    0.69
  34   2  24    0.42    0.79
  34   2  26    8.89    3.57
  34   3   1    1.18    0.77
  34   3   3   -1.49    0.93
  34   3   5    0.26    1.02
  34   3   7   -0.36    0.73
  34   3   9    4.12    1.13
  34   3  11    4.93    1.61
  34   3  13    2.70    0.87
  34   3  15    1.18    0.59
  34   3  17   -0.61    0.53
  34   3  19    0.51    0.59
  34   3  21    0.87    0.77
  34   3  23    0.93    0.82
  34   3  25    0.06    0.92
  34   3  27   -2.12    0.23
  34   4   0   25.69    5.45
  34   4   2    5.49    2.13
  34   4   4    1.18    1.00
  34   4   6   -0.35    0.83
  34   4   8    2.49    1.09
  34   4  10    2.61    1.78
  34   4  12    1.04    0.84
  34   4  14    9.17    2.44
  34   4  16    8.35    1.74
  34   4  18   -0.18    0.65
  34   4  20    3.76    1.42
  34   4  22    0.69    0.78
  34   4  24   -0.28    0.84
  34   4  26    2.41    1.79
  34   5   1    0.66    0.95
  34   5   3    1.55    1.05
  34   5   5   -0.32    0.96
  34   5   7    0.95    1.01
  34   5   9    4.00    1.76
  34   5  11    6.52    1.81
  34   5  13    3.57    1.24
  34   5  15    2.92    0.59
  34   5  17    0.05    0.48
  34   5  19   -0.56    0.65
  34   5  21    0.27    0.84
  34   5  23    2.12    1.04
  34   5  25    1.78    0.97
  34   6   0    6.20    1.81
  34   6   2   -0.62    0.91
  34   6   4   -0.39    0.88
  34   6   6    1.56    0.92
  34   6   8    0.80    0.79
  34   6  10    1.08    0.74
  34   6  12    2.17    0.98
  34   6  14    1.81    0.69
  34   6  16    6.47    1.29
  34   6  18    0.92    0.62
  34   6  20    6.11    1.77
  34   6  22    0.92    0.74
  34   6  24    8.00    2.79
  34   6  26    1.44    1.24
  34   7   1   -0.17    0.86
  34   7   3   -0.75    0.81
  34   7   5    6.58    3.57
  34   7   7    1.19    0.88
  34   7   9    2.01    1.09
  34   7  11    6.61    2.06
  34   7  13    3.14    0.97
  34   7  15    1.99    0.61
  34   7  17   -0.01    0.47
  34   7  19    0.93    0.82
  34   7  21   -0.28    0.54
  34   7  23   -0.20    0.84
  34   7  25    1.59    0.93
  34   8   0    0.84    2.15
  34   8   2    1.96    1.15
  34   8   4   -0.14    0.84
  34   8   6    0.44    0.72
  34   8   8    0.82    0.72
  34   8  10   -0.25    0.69
  34   8  12    0.45    0.68
  34   8  14    4.05    1.04
  34   8  16    0.52    0.39
  34   8  18    1.34    0.54
  34   8  20   -0.54    0.64
  34   8  22    0.06    0.63
  34   8  24   10.86    3.96
  34   8  26    3.34    4.48
  34   9   1    0.20    0.78
  34   9   3    1.83    1.04
  34   9   5    3.47    1.69
  34   9   7    6.35    1.64
  34   9   9    3.32    1.61
  34   9  11    0.02    0.74
  34   9  13    0.30    0.81
  34   9  15    1.09    0.55
  34   9  17    0.23    0.44
  34   9  19    0.00    0.57
  34   9  21   -0.42    0.62
  34   9  23   -0.33    0.63
  34   9  25    0.57    1.00
  34  10   0    8.19    6.47
  34  10   2    4.76    1.17
  34  10   4    3.71    2.64
  34  10   6   -0.88    0.73
  34  10   8    0.11    0.73
  34  10  10    1.05    0.63
  34  10  12   -0.90    0.62
  34  10  14    3.17    1.02
  34  10  16    0.10    0.45
  34  10  18    0.80    0.54
  34  10  20    0.07    0.56
  34  10  22   -0.12    0.74
  34  10  24   10.73    4.06
  34  11   1    0.74    0.70
  34  11   3    4.27    1.53
  34  11   5    9.72    3.91
  34  11   7    3.87    1.35
  34  11   9    2.12    0.93
  34  11  11    0.41    0.59
  34  11  13    1.44    0.55
  34  11  15    0.88    0.48
  34  11  17    1.86    0.53
  34  11  19    1.51    0.77
  34  11  21    0.54    0.71
  34  11  23    0.24    0.60
  34  12   0    4.54    1.53
  34  12   2    3.87    2.23
  34  12   4   -0.30    0.74
  34  12   6    2.09    0.90
  34  12   8    0.35    0.61
  34  12  10    0.50    0.78
  34  12  12    1.07    0.52
  34  12  14    2.05    1.10
  34  12  16    1.76    0.62
  34  12  18    1.96    0.64
  34  12  20   -0.35    0.66
  34  12  22    0.25    0.57
  34  12  24   21.71   10.91
  34  13   1    0.44    0.53
  34  13   3    2.79    0.96
  34  13   5    6.04    1.63
  34  13   7   -0.34    0.66
  34  13   9    0.23    0.60
  34  13  11    0.19    0.59
  34  13  13   -1.11    0.72
  34  13  15   16.25    2.75
  34  13  17   10.07    1.60
  34  13  19    5.92    1.32
  34  13  21   -0.86    0.59
  34  13  23    0.07    0.74
  34  14   0    7.69    1.58
  34  14   2   16.59    3.01
  34  14   4   15.22    2.85
  34  14   6    1.22    0.54
  34  14   8    2.80    0.97
  34  14  10    2.80    0.91
  34  14  12    5.47    1.19
  34  14  14   16.89    2.57
  34  14  16    6.83    1.34
  34  14  18    3.05    0.84
  34  14  20    1.29    0.48
  34  14  22   -0.16    0.54
  34  15   1    0.36    0.43
  34  15   3    1.49    0.57
  34  15   5    3.05    0.65
  34  15   7    2.55    0.57
  34  15   9    0.79    0.56
  34  15  11    0.24    0.55
  34  15  13   31.18    3.77
  34  15  15   17.81    3.48
  34  15  17    6.61    1.49
  34  15  19    4.24    1.01
  34  15  21    0.10    0.47
  34  16   0   23.31    3.25
  34  16   2   23.59    2.77
  34  16   4    6.97    1.36
  34  16   6    7.17    1.33
  34  16   8    0.51    0.37
  34  16  10    0.60    0.35
  34  16  12    1.44    0.53
  34  16  14    2.58    1.07
  34  16  16    2.59    0.72
  34  16  18    1.34    0.57
  34  16  20   -0.06    0.37
  34  16  22    0.68    1.13
  34  17   1    0.06    0.55
  34  17   3    4.63    3.28
  34  17   5    1.68    1.16
  34  17   7   -0.51    0.45
  34  17   9    1.17    0.45
  34  17  11    1.72    0.51
  34  17  13   12.90    1.77
  34  17  15   20.57    2.95
  34  17  17    8.58    1.82
  34  17  19    1.02    0.65
  34  17  21   -0.81    0.60
  34  18   0    0.61    0.79
  34  18   2    2.01    1.52
  34  18   4    0.56    0.56
  34  18   6   -0.05    0.55
  34  18   8    0.64    0.52
  34  18  10    0.09    0.68
  34  18  12    2.70    0.87
  34  18  14    4.63    1.04
  34  18  16    4.09    0.88
  34  18  18    0.21    0.39
  34  18  20   -0.55    0.48
  34  19   1    0.33    0.69
  34  19   3   -0.19    0.65
  34  19   5   -0.17    0.65
  34  19   7    0.45    0.64
  34  19   9    0.27    0.51
  34  19  11   -0.16    0.68
  34  19  13    2.86    1.18
  34  19  15    4.93    1.06
  34  19  17    1.38    0.62
  34  19  19    0.38    0.59
  34  20   0   18.22    3.79
  34  20   2    8.80    2.36
  34  20   4   11.49    2.55
  34  20   6    6.64    2.28
  34  20   8    1.07    0.63
  34  20  10    0.57    0.62
  34  20  12   -0.10    0.52
  34  20  14    0.54    0.51
  34  20  16   -0.23    0.39
  34  20  18    0.54    0.44
  34  21   1    0.87    0.74
  34  21   3   -1.20    0.68
  34  21   5    1.16    0.64
  34  21   7   -0.08    0.62
  34  21   9    0.20    0.57
  34  21  11    0.97    0.62
  34  21  13   -0.51    0.62
  34  21  15   -0.78    0.50
  34  21  17    0.20    0.74
  34  22   0    0.23    0.88
  34  22   2   -0.86    0.81
  34  22   4   -0.06    0.83
  34  22   6    1.72    1.14
  34  22   8    0.09    0.87
  34  22  10    0.62    0.55
  34  22  12    0.10    0.48
  34  22  14    0.10    0.53
  34  22  16    0.79    1.05
  34  23   1   -0.61    0.78
  34  23   3    0.97    1.06
  34  23   5   -0.36    0.69
  34  23   7    0.64    0.56
  34  23   9   -0.27    0.90
  34  23  11   -0.77    0.63
  34  23  13   -0.18    0.68
  34  24   0    0.93    2.12
  34  24   2    0.82    0.82
  34  24   4   -0.81    0.69
  34  24   6    0.39    1.67
  34  24   8    7.96    3.19
  34  24  10   13.37    5.89
  34  24  12    0.38    0.73
  34  25   1    1.35    0.88
  34  25   3   -0.36    0.97
  34  25   5   -0.78    1.13
  34  25   7   -1.28    0.75
  34  25   9    0.23    1.31
  34  26   0   20.68    9.85
  34  26   2   13.47    6.71
  34  26   4   -0.14    1.88
  34  26   6    0.02    0.87
  34  27   1    5.59    3.94
  34  27   3    2.86    2.23
  35   1   0    2.41    1.49
  35   1   2    1.34    1.02
  35   1   4    1.18    0.89
  35   1   6    0.28    0.90
  35   1   8   -0.65    0.81
  35   1  10   -0.12    0.86
  35   1  12    1.19    1.51
  35   1  14   -0.25    0.51
  35   1  16   -1.01    0.42
  35   1  18   -0.03    0.59
  35   1  20   -0.33    0.62
  35   1  22   -0.53    0.62
  35   1  24   -0.28    0.79
  35   1  26   -2.76    0.51
  35   2   1    1.06    1.11
  35   2   3    0.05    1.02
  35   2   5    0.27    0.72
  35   2   7   -0.33    0.74
  35   2   9   -0.37    0.83
  35   2  11   -1.49    0.79
  35   2  13   13.71    2.36
  35   2  15    4.45    0.91
  35   2  17    0.19    0.39
  35   2  19    0.14    0.62
  35   2  21   -1.38    0.59
  35   2  23    0.48    0.78
  35   2  25   -0.33    0.98
  35   3   0    0.84    0.93
  35   3   2    0.55    1.49
  35   3   4    0.82    0.96
  35   3   6    0.84    1.04
  35   3   8    3.68    1.28
  35   3  10    3.38    1.25
  35   3  12    1.17    0.82
  35   3  14    0.50    0.57
  35   3  16    0.06    0.39
  35   3  18    0.69    0.47
  35   3  20    0.26    0.70
  35   3  22    0.47    0.74
  35   3  24    1.31    1.60
  35   4   1    3.85    4.16
  35   4   3    1.23    0.93
  35   4   5    2.63    0.80
  35   4   7    0.48    0.84
  35   4   9    0.47    0.82
  35   4  11    1.11    0.87
  35   4  13    3.28    1.22
  35   4  15    1.40    0.60
  35   4  17   -0.34    0.44
  35   4  19   -0.27    0.84
  35   4  21   -0.51    0.64
  35   4  23    0.79    0.78
  35   4  25    0.97    0.89
  35   5   0   -0.20    0.99
  35   5   2    0.20    1.05
  35   5   4    1.18    1.23
  35   5   6   -0.41    0.79
  35   5   8   -0.51    0.82
  35   5  10    4.82    1.64
  35   5  12    5.73    1.90
  35   5  14    0.99    0.84
  35   5  16    1.90    0.56
  35   5  18    0.56    0.50
  35   5  20   -1.36    0.69
  35   5  22    1.96    0.80
  35   5  24    1.43    1.24
  35   6   1    7.23    4.61
  35   6   3    8.56    4.41
  35   6   5   -0.34    0.80
  35   6   7    2.04    1.72
  35   6   9    1.74    0.83
  35   6  11    1.13    0.69
  35   6  13    2.01    0.92
  35   6  15    1.99    0.86
  35   6  17   -0.36    0.42
  35   6  19    0.38    0.72
  35   6  21   -0.45    0.59
  35   6  23    1.42    1.49
  35   6  25   -1.26    1.04
  35   7   0    6.81    4.74
  35   7   2    2.57    2.13
  35   7   4    0.27    0.83
  35   7   6   -0.60    0.86
  35   7   8    2.44    1.23
  35   7  10    9.50    2.68
  35   7  12    9.02    2.41
  35   7  14    0.73    0.70
  35   7  16    0.98    0.60
  35   7  18   -0.51    0.43
  35   7  20   -0.75    0.69
  35   7  22   -0.21    0.69
  35   7  24   -2.01    1.09
  35   8   1   -0.35    0.77
  35   8   3    2.22    0.93
  35   8   5    1.87    1.27
  35   8   7    7.68    2.62
  35   8   9   -0.02    0.87
  35   8  11    0.60    0.73
  35   8  13    0.68    0.72
  35   8  15    0.61    0.51
  35   8  17   -0.25    0.39
  35   8  19    0.48    0.47
  35   8  21    0.95    0.65
  35   8  23    0.28    1.58
  35   9   0    0.62    1.10
  35   9   2    2.41    0.87
  35   9   4   -0.65    0.86
  35   9   6    0.77    1.49
  35   9   8   -0.78    0.72
  35   9  10   -0.01    0.89
  35   9  12    1.16    0.88
  35   9  14    1.82    0.99
  35   9  16   -0.18    0.47
  35   9  18    0.60    0.39
  35   9  20    0.16    0.56
  35   9  22   -0.27    0.60
  35   9  24   -1.09    0.84
  35  10   1    0.12    0.73
  35  10   3    4.68    1.73
  35  10   5    5.57    2.14
  35  10   7    8.22    1.90
  35  10   9    3.39    0.97
  35  10  11    0.46    0.68
  35  10  13    0.97    0.66
  35  10  15    0.38    0.47
  35  10  17    0.65    0.61
  35  10  19    0.39    0.42
  35  10  21   -0.07    0.53
  35  10  23    2.53    1.79
  35  11   0   -0.68    0.69
  35  11   2   -0.32    0.71
  35  11   4    0.42    0.72
  35  11   6   -0.34    0.77
  35  11   8    0.90    0.77
  35  11  10    0.52    0.83
  35  11  12   -0.10    0.63
  35  11  14    0.09    0.57
  35  11  16   -0.08    0.43
  35  11  18    0.18    0.41
  35  11  20    1.33    0.66
  35  11  22    0.26    0.64
  35  12   1    1.68    1.10
  35  12   3   -0.32    0.69
  35  12   5    3.42    1.25
  35  12   7   11.95    2.66
  35  12   9    3.14    1.10
  35  12  11   -0.63    0.57
  35  12  13    1.78    0.90
  35  12  15    0.42    0.54
  35  12  17    0.93    0.51
  35  12  19   -0.03    0.35
  35  12  21    0.19    0.50
  35  12  23   -0.29    0.56
  35  13   0   15.40    3.15
  35  13   2    7.55    1.97
  35  13   4    5.38    1.38
  35  13   6    2.33    0.90
  35  13   8    1.47    0.77
  35  13  10    0.37    0.77
  35  13  12    0.39    0.72
  35  13  14    1.38    0.79
  35  13  16    1.35    0.77
  35  13  18    0.50    0.53
  35  13  20    0.27    0.50
  35  13  22    0.37    0.55
  35  14   1   -0.02    0.48
  35  14   3   -0.61    0.54
  35  14   5    5.02    1.13
  35  14   7    1.72    0.93
  35  14   9    2.55    1.00
  35  14  11   -0.41    0.56
  35  14  13    1.36    0.91
  35  14  15    1.81    0.62
  35  14  17    2.76    0.87
  35  14  19   -0.15    0.42
  35  14  21   -0.29    0.55
  35  15   0    2.40    0.69
  35  15   2    4.38    1.04
  35  15   4    2.17    0.66
  35  15   6    1.35    0.62
  35  15   8   -0.34    0.51
  35  15  10   -0.39    0.54
  35  15  12   -0.77    0.51
  35  15  14    0.06    0.55
  35  15  16    1.31    0.69
  35  15  18   -0.28    0.42
  35  15  20   -0.77    0.39
  35  16   1    0.56    0.50
  35  16   3    0.60    0.41
  35  16   5    0.27    0.48
  35  16   7    0.82    0.41
  35  16   9    0.09    0.41
  35  16  11   -0.17    0.51
  35  16  13    5.30    1.32
  35  16  15    1.73    0.70
  35  16  17    3.16    1.01
  35  16  19   -0.18    0.33
  35  17   0    0.66    0.77
  35  17   2   -0.56    0.43
  35  17   4    0.12    0.42
  35  17   6    0.93    0.83
  35  17   8   -0.03    0.41
  35  17  10    0.73    0.36
  35  17  12    1.62    0.90
  35  17  14    2.39    1.02
  35  17  16    4.45    1.18
  35  17  18    1.46    1.52
  35  17  20    0.16    0.33
  35  18   1   -0.19    0.50
  35  18   3    1.19    0.56
  35  18   5    0.87    0.46
  35  18   7   -0.21    0.45
  35  18   9   -0.39    0.39
  35  18  11    0.01    0.37
  35  18  13    1.37    0.62
  35  18  15    0.25    0.43
  35  18  17    2.41    1.04
  35  19   0    0.00    0.64
  35  19   2   -0.02    0.80
  35  19   4   -0.56    0.55
  35  19   6   -0.60    0.57
  35  19   8   -0.02    0.45
  35  19  10    0.30    0.43
  35  19  12    0.08    0.39
  35  19  14    0.30    0.36
  35  19  16   -0.43    0.39
  35  20   1    0.61    0.62
  35  20   3    0.92    0.72
  35  20   5   -0.33    0.64
  35  20   7   -0.81    0.56
  35  20   9    1.36    0.64
  35  20  11    1.64    0.70
  35  20  13    0.96    0.57
  35  20  15    0.09    0.38
  35  21   0   -0.56    0.65
  35  21   2   -0.71    0.59
  35  21   4   -0.33    0.59
  35  21   6   -0.02    0.62
  35  21   8    0.79    0.66
  35  21  10    0.08    0.56
  35  21  12    0.92    0.72
  35  21  14    0.29    0.48
  35  22   1   -0.33    0.82
  35  22   3    1.13    0.82
  35  22   5    1.05    0.66
  35  22   7    0.74    0.56
  35  22   9    0.96    0.81
  35  22  11    1.46    0.71
  35  22  13   -1.19    0.59
  35  23   0    0.19    0.68
  35  23   2    0.09    1.25
  35  23   4    1.47    1.28
  35  23   6    4.07    2.81
  35  23   8    5.15    2.06
  35  23  10    3.05    3.19
  35  23  12    1.79    1.38
  35  24   1   -0.16    0.70
  35  24   3   -0.69    1.08
  35  24   5    3.39    1.61
  35  24   7    0.87    0.70
  35  24   9   -0.77    0.86
  35  25   0    0.16    0.91
  35  25   2    0.74    0.66
  35  25   4   -2.52    1.31
  35  25   6   -0.25    1.89
  36   0   0   29.29   17.01
  36   1   1   -0.74    0.89
  36   1   3    1.18    1.07
  36   1   5    0.19    1.01
  36   1   7   -0.83    0.90
  36   1   9    0.21    0.88
  36   1  11    0.12    0.68
  36   1  13   -0.02    0.65
  36   1  15   -0.73    0.45
  36   1  17   -0.46    0.37
  36   1  19   -0.02    0.47
  36   1  21   -0.07    0.69
  36   1  23    0.02    0.54
  36   2   0    6.19    3.88
  36   2   2  115.09   12.28
  36   2   4    1.36    1.04
  36   2   6   18.47    5.13
  36   2   8    1.13    0.80
  36   2  10    0.57    0.82
  36   2  12    4.82    1.53
  36   2  14    3.21    1.19
  36   2  16    0.68    0.46
  36   2  18    0.27    0.47
  36   2  20   -0.54    0.61
  36   2  22    3.01    4.38
  36   2  24   -1.92    1.50
  36   3   1    0.03    1.13
  36   3   3    3.57    2.42
  36   3   5    0.84    0.92
  36   3   7    0.54    0.91
  36   3   9    2.66    1.33
  36   3  11    7.64    2.45
  36   3  13    2.04    0.89
  36   3  15    0.14    0.50
  36   3  17   -0.36    0.38
  36   3  19   -0.60    0.45
  36   3  21    0.20    1.08
  36   3  23    0.73    1.09
  36   4   0   15.06    5.33
  36   4   2    1.63    1.05
  36   4   4    2.51    1.98
  36   4   6    0.97    0.91
  36   4   8    1.82    1.69
  36   4  10   -0.72    0.73
  36   4  12    3.07    1.62
  36   4  14    0.06    0.88
  36   4  16    0.69    0.66
  36   4  18    0.01    0.48
  36   4  20   -0.21    0.51
  36   4  22    2.10    1.11
  36   4  24    0.33    0.41
  36   5   1    1.41    0.87
  36   5   3   -0.21    0.92
  36   5   5    1.59    1.15
  36   5   7    2.75    1.40
  36   5   9    6.44    1.85
  36   5  11   11.62    2.82
  36   5  13    0.15    0.75
  36   5  15    0.44    0.52
  36   5  17    0.46    0.45
  36   5  19    0.68    0.57
  36   5  21    6.10    2.41
  36   5  23    9.12    3.46
  36   6   0   -0.43    0.87
  36   6   2    9.26    3.15
  36   6   4    0.39    0.91
  36   6   6    3.95    2.31
  36   6   8    0.65    0.83
  36   6  10    2.32    1.80
  36   6  12   -0.52    0.74
  36   6  14    7.88    1.68
  36   6  16   -0.12    0.41
  36   6  18    0.10    0.50
  36   6  20    0.78    1.09
  36   6  22   -0.21    0.77
  36   7   1    0.01    0.81
  36   7   3    2.54    1.15
  36   7   5   -0.12    0.88
  36   7   7    3.87    1.61
  36   7   9   12.52    3.55
  36   7  11    6.20    2.14
  36   7  13    3.80    1.09
  36   7  15    0.65    0.61
  36   7  17    0.53    0.43
  36   7  19    0.19    0.55
  36   7  21    3.04    1.47
  36   7  23    2.42    2.50
  36   8   0   10.83    2.93
  36   8   2   -2.31    0.74
  36   8   4    1.49    0.78
  36   8   6    1.14    0.82
  36   8   8   -0.34    0.81
  36   8  10    0.83    0.82
  36   8  12    0.64    0.69
  36   8  14    0.32    0.82
  36   8  16   -0.19    0.51
  36   8  18    0.12    0.39
  36   8  20    0.18    0.47
  36   8  22    0.77    0.75
  36   9   1    0.69    0.73
  36   9   3    0.27    0.96
  36   9   5    4.33    1.78
  36   9   7   16.68    4.19
  36   9   9   14.83    3.66
  36   9  11    5.63    1.70
  36   9  13    1.65    0.80
  36   9  15    0.07    0.50
  36   9  17   -0.16    0.38
  36   9  19    2.67    0.83
  36   9  21    2.33    1.34
  36  10   0   -0.07    0.88
  36  10   2    0.92    0.70
  36  10   4   -0.33    0.68
  36  10   6    0.62    1.37
  36  10   8    0.64    1.76
  36  10  10   -0.54    0.74
  36  10  12    0.17    0.82
  36  10  14    0.52    0.57
  36  10  16    1.51    0.77
  36  10  18   -0.16    0.38
  36  10  20    0.45    0.47
  36  10  22    0.21    1.15
  36  11   1    1.69    0.74
  36  11   3    1.98    1.22
  36  11   5    3.83    1.45
  36  11   7    7.77    2.43
  36  11   9    6.83    2.04
  36  11  11   -0.82    0.81
  36  11  13    0.70    0.60
  36  11  15    0.02    0.57
  36  11  17    1.02    0.55
  36  11  19    1.20    0.68
  36  11  21    0.46    0.57
  36  12   0   17.42    4.19
  36  12   2    1.20    0.93
  36  12   4    5.33    2.18
  36  12   6    0.98    0.75
  36  12   8   -0.24    0.68
  36  12  10   -0.37    0.66
  36  12  12    0.02    0.77
  36  12  14   -0.70    0.64
  36  12  16    0.42    0.51
  36  12  18    0.08    0.47
  36  12  20    1.22    1.97
  36  13   1    0.95    0.78
  36  13   3    1.68    0.88
  36  13   5    1.94    0.84
  36  13   7    0.27    0.82
  36  13   9   -0.41    0.66
  36  13  11   -0.28    0.69
  36  13  13   -0.29    0.54
  36  13  15    0.62    1.00
  36  13  17    2.13    0.87
  36  13  19    0.92    0.60
  36  14   0    1.20    0.73
  36  14   2    2.19    0.86
  36  14   4    1.98    1.01
  36  14   6    3.77    1.31
  36  14   8    1.54    0.78
  36  14  10    0.36    0.78
  36  14  12    0.41    0.60
  36  14  14    0.35    0.70
  36  14  16    0.93    0.55
  36  14  18    0.05    0.64
  36  14  20   -0.35    0.66
  36  15   1    0.38    0.46
  36  15   3   -0.12    0.50
  36  15   5   -0.35    0.54
  36  15   7   -0.05    0.59
  36  15   9    0.16    0.53
  36  15  11   -0.07    0.55
  36  15  13    1.88    1.17
  36  15  15    0.73    0.96
  36  15  17    3.13    1.14
  36  15  19    1.28    1.42
  36  16   0    4.09    0.96
  36  16   2    1.37    0.59
  36  16   4    1.76    0.56
  36  16   6   -0.17    0.46
  36  16   8    0.81    0.81
  36  16  10    1.00    0.64
  36  16  12    0.71    0.55
  36  16  14    1.79    0.74
  36  16  16   -0.06    0.55
  36  16  18    0.37    0.71
  36  17   1   -0.14    0.37
  36  17   3    0.16    0.37
  36  17   5   -0.35    0.34
  36  17   7    0.45    0.64
  36  17   9   -0.46    0.43
  36  17  11    0.87    0.53
  36  17  13    2.81    0.97
  36  17  15    1.43    1.16
  36  17  17    1.16    1.05
  36  18   0    0.70    0.52
  36  18   2   -0.10    0.43
  36  18   4    1.23    0.62
  36  18   6   -0.25    0.44
  36  18   8   -0.16    0.41
  36  18  10    0.34    0.36
  36  18  12    0.17    0.47
  36  18  14    0.32    0.50
  36  18  16   -0.91    1.04
  36  19   1   -0.19    0.55
  36  19   3    0.47    0.54
  36  19   5    0.93    0.64
  36  19   7   -0.56    0.50
  36  19   9    2.95    0.88
  36  19  11    1.14    0.54
  36  19  13    0.93    0.63
  36  19  15   -0.68    0.75
  36  20   0    0.91    0.54
  36  20   2   -0.19    0.61
  36  20   4    0.16    0.54
  36  20   6    0.48    0.50
  36  20   8    0.83    0.55
  36  20  10    0.11    0.42
  36  20  12   -0.45    0.39
  36  20  14   -1.44    0.64
  36  21   1    0.52    0.53
  36  21   3    4.85    1.90
  36  21   5    5.50    2.42
  36  21   7    2.80    1.33
  36  21   9    0.38    0.99
  36  21  11    0.52    0.88
  36  21  13   -1.46    0.45
  36  22   0   -0.69    0.56
  36  22   2    0.44    0.79
  36  22   4    2.07    1.99
  36  22   6   -0.45    0.83
  36  22   8    2.81    1.76
  36  22  10   -0.35    0.74
  36  23   1    0.05    0.61
  36  23   3    7.32    2.44
  36  23   5    8.49    3.31
  36  23   7    0.60    0.95
  36  23   9   -2.62    0.08
  36  24   0    0.10    1.24
  36  24   2   -0.63    0.83
  37   1   0    1.91    1.07
  37   1   2   -0.65    1.07
  37   1   4    0.64    1.01
  37   1   6    1.32    1.00
  37   1   8    3.91    1.47
  37   1  10   -0.35    0.81
  37   1  12   -1.36    0.79
  37   1  14   -0.74    0.57
  37   1  16   -0.45    0.54
  37   1  18    0.09    0.38
  37   1  20    0.14    0.54
  37   1  22   -0.36    0.73
  37   2   1    0.74    1.19
  37   2   3   -0.33    0.93
  37   2   5    3.07    2.19
  37   2   7    3.46    2.58
  37   2   9    0.21    0.83
  37   2  11    2.63    1.67
  37   2  13   -1.38    0.74
  37   2  15    2.78    0.95
  37   2  17    0.21    0.42
  37   2  19    0.33    0.44
  37   2  21    0.26    0.50
  37   3   0    0.82    0.87
  37   3   2    2.28    1.92
  37   3   4    1.17    0.89
  37   3   6    1.18    0.80
  37   3   8    1.47    1.01
  37   3  10    0.36    0.77
  37   3  12    1.94    1.10
  37   3  14    0.09    0.62
  37   3  16    0.39    0.47
  37   3  18    1.24    1.16
  37   3  20   -0.19    0.53
  37   3  22    3.67    1.64
  37   4   1    0.60    1.11
  37   4   3    0.87    1.20
  37   4   5   -0.54    0.90
  37   4   7    1.41    0.82
  37   4   9   -1.14    0.98
  37   4  11    1.90    0.78
  37   4  13   -0.52    0.73
  37   4  15    3.04    2.72
  37   4  17   -0.27    0.41
  37   4  19    0.28    0.39
  37   4  21    0.47    0.45
  37   5   0    6.24    1.87
  37   5   2    1.25    2.78
  37   5   4    1.51    1.38
  37   5   6    1.17    1.38
  37   5   8    9.99    3.41
  37   5  10    9.57    3.23
  37   5  12   12.61    3.30
  37   5  14    1.73    0.90
  37   5  16    0.18    0.50
  37   5  18    0.45    0.47
  37   5  20    1.80    1.05
  37   5  22    4.68    3.32
  37   6   1    1.47    1.99
  37   6   3    0.08    0.88
  37   6   5    3.74    1.61
  37   6   7    0.23    0.83
  37   6   9    1.20    0.90
  37   6  11    0.70    0.79
  37   6  13    0.02    0.78
  37   6  15    0.03    0.65
  37   6  17    0.26    0.43
  37   6  19    0.44    0.37
  37   6  21    0.16    0.48
  37   7   0   -0.06    1.04
  37   7   2    0.28    0.75
  37   7   4    2.57    0.95
  37   7   6    1.36    1.36
  37   7   8    5.50    1.70
  37   7  10    3.26    1.27
  37   7  12    2.14    1.29
  37   7  14    1.15    0.68
  37   7  16   -0.20    0.60
  37   7  18    7.07    1.56
  37   7  20    2.04    0.95
  37   7  22    7.53    5.24
  37   8   1   -0.38    0.86
  37   8   3   -0.16    0.71
  37   8   5    6.06    2.72
  37   8   7    1.45    0.88
  37   8   9    6.80    2.28
  37   8  11    1.71    1.90
  37   8  13    1.37    1.81
  37   8  15    0.99    0.78
  37   8  17   -0.11    0.51
  37   8  19   -0.45    0.39
  37   8  21   -0.91    0.66
  37   9   0    0.01    0.87
  37   9   2   -0.66    0.80
  37   9   4    0.70    0.79
  37   9   6    1.88    0.98
  37   9   8    2.12    1.29
  37   9  10    3.46    1.17
  37   9  12    1.14    1.07
  37   9  14   -0.11    1.00
  37   9  16    0.41    0.48
  37   9  18    1.60    0.61
  37   9  20    3.02    1.14
  37  10   1    1.73    0.86
  37  10   3    0.15    0.74
  37  10   5   10.24    4.22
  37  10   7    0.75    0.91
  37  10   9    5.97    1.90
  37  10  11   -0.72    0.64
  37  10  13   -1.62    0.90
  37  10  15    0.77    0.86
  37  10  17   -0.87    0.56
  37  10  19   -0.32    0.38
  37  11   0    2.43    1.67
  37  11   2    1.01    1.11
  37  11   4    1.00    0.74
  37  11   6   -0.79    0.68
  37  11   8   -0.78    0.71
  37  11  10    0.27    0.71
  37  11  12    0.51    0.97
  37  11  14    0.87    0.68
  37  11  16    1.11    0.61
  37  11  18   -0.18    0.52
  37  11  20   -0.91    0.84
  37  12   1    1.35    0.80
  37  12   3   -0.03    0.75
  37  12   5    5.99    2.10
  37  12   7    6.96    2.35
  37  12   9    1.11    1.18
  37  12  11   -0.09    0.68
  37  12  13   -0.12    0.74
  37  12  15   -0.20    0.68
  37  12  17   -0.26    0.52
  37  12  19    0.12    0.53
  37  13   0    0.35    0.86
  37  13   2   -0.81    0.64
  37  13   4    0.80    0.87
  37  13   6   -0.28    0.87
  37  13   8    0.97    0.73
  37  13  10   -0.07    0.77
  37  13  12   -0.16    0.65
  37  13  14   -0.60    0.61
  37  13  16   -0.70    0.59
  37  13  18   -0.24    0.66
  37  14   1    0.79    0.68
  37  14   3    1.15    0.87
  37  14   5    2.93    1.07
  37  14   7   -1.09    0.64
  37  14   9    0.27    0.68
  37  14  11    0.63    0.59
  37  14  13    0.26    0.63
  37  14  15    0.72    0.61
  37  14  17   -0.83    0.63
  37  15   0    0.88    1.09
  37  15   2    1.90    0.89
  37  15   4    1.81    0.89
  37  15   6    0.16    0.57
  37  15   8    0.01    0.65
  37  15  10    1.72    1.22
  37  15  12   -0.55    0.61
  37  15  14    0.77    1.00
  37  15  16   -0.75    0.63
  37  16   1   -0.14    0.60
  37  16   3    0.06    0.53
  37  16   5   -0.59    0.48
  37  16   7   -0.02    0.60
  37  16   9   -0.42    0.62
  37  16  11    0.00    0.52
  37  16  13   -0.02    0.82
  37  16  15   -0.46    0.56
  37  16  17    0.56    0.20
  37  17   0    0.11    0.41
  37  17   2   -0.34    0.42
  37  17   4    0.29    0.45
  37  17   6   -0.15    0.53
  37  17   8    0.17    0.47
  37  17  10    0.16    0.57
  37  17  12   -0.54    0.57
  37  17  14   -0.59    0.60
  37  17  16   -0.11    0.96
  37  18   1   -0.05    0.35
  37  18   3    0.09    0.37
  37  18   5   -0.59    0.36
  37  18   7    0.90    0.48
  37  18   9    1.02    0.59
  37  18  11    1.11    0.62
  37  18  13    2.27    1.50
  37  19   0    0.24    0.41
  37  19   2   -0.37    0.45
  37  19   4    0.23    0.37
  37  19   6   -0.21    0.38
  37  19   8    0.80    0.41
  37  19  10    0.09    0.38
  37  19  12    0.41    0.51
  37  20   1    0.21    0.42
  37  20   3   -0.80    0.52
  37  20   5    1.59    0.97
  37  20   7    3.95    1.35
  37  20   9    0.08    0.55
  37  20  11    0.42    0.68
  37  21   0   -0.20    0.71
  37  21   2   -0.38    0.56
  37  21   4    0.98    0.55
  37  21   6    0.39    0.62
  37  21   8    0.41    0.54
  37  22   1    0.45    0.69
  37  22   3    0.73    1.07
  37  22   5    3.76    2.98
  37  22   7   -0.29    0.50
  37  23   0   -2.67    2.79
  37  23   2   -4.01    3.33
  38   0   0   -0.65    3.19
  38   1   1    0.21    1.04
  38   1   3   -0.72    0.77
  38   1   5    0.20    1.02
  38   1   7    1.11    0.95
  38   1   9   -0.70    0.88
  38   1  11   -0.35    0.78
  38   1  13    0.60    0.74
  38   1  15   -0.09    0.57
  38   1  17    0.53    0.55
  38   1  19    0.05    0.43
  38   1  21    0.54    0.83
  38   2   0   -0.47    0.84
  38   2   2    5.11    2.71
  38   2   4    5.09    3.02
  38   2   6    0.88    1.56
  38   2   8    0.25    0.97
  38   2  10    3.52    2.08
  38   2  12    0.23    0.90
  38   2  14    2.55    1.47
  38   2  16    1.20    1.34
  38   2  18    2.62    1.09
  38   2  20    0.18    0.50
  38   3   1    0.25    0.79
  38   3   3    0.59    0.63
  38   3   5   -0.41    1.11
  38   3   7   -0.80    0.93
  38   3   9    0.91    0.74
  38   3  11    0.45    0.96
  38   3  13   -0.42    0.73
  38   3  15    0.62    1.14
  38   3  17   -0.60    0.57
  38   3  19    0.51    0.59
  38   3  21    6.06    3.91
  38   4   0   13.45    4.12
  38   4   2    2.19    1.16
  38   4   4   20.56    5.91
  38   4   6   -0.17    0.91
  38   4   8   20.60    4.96
  38   4  10    0.51    0.72
  38   4  12    3.55    1.95
  38   4  14    0.47    0.78
  38   4  16    0.06    0.77
  38   4  18   -0.91    0.52
  38   4  20   -0.14    0.47
  38   5   1   -0.08    0.79
  38   5   3    0.47    0.74
  38   5   5    2.36    1.10
  38   5   7    7.06    2.43
  38   5   9    6.40    1.78
  38   5  11    5.32    1.61
  38   5  13    3.12    1.05
  38   5  15    0.24    0.66
  38   5  17   -0.23    0.62
  38   5  19    5.30    1.45
  38   6   0   -0.44    1.02
  38   6   2   14.90    6.61
  38   6   4    0.77    0.89
  38   6   6   -0.35    0.98
  38   6   8    1.76    1.06
  38   6  10   -0.75    0.79
  38   6  12    2.13    0.83
  38   6  14   -0.45    0.65
  38   6  16    1.32    0.66
  38   6  18    0.01    0.60
  38   6  20   -0.47    0.55
  38   7   1    0.79    0.98
  38   7   3    0.93    0.95
  38   7   5    1.79    1.16
  38   7   7    1.00    1.35
  38   7   9    8.77    3.48
  38   7  11    3.15    1.67
  38   7  13    1.72    1.19
  38   7  15    0.79    0.56
  38   7  17    1.07    0.68
  38   7  19    2.43    1.52
  38   8   0    8.62    3.60
  38   8   2   -0.83    0.80
  38   8   4   11.59    4.72
  38   8   6    1.17    1.32
  38   8   8   11.68    3.73
  38   8  10   -0.09    0.73
  38   8  12    2.86    2.15
  38   8  14   -0.33    0.62
  38   8  16    0.75    0.69
  38   8  18    1.41    0.59
  38   8  20    0.63    0.91
  38   9   1    0.90    0.82
  38   9   3    2.18    1.22
  38   9   5   -0.33    1.08
  38   9   7    0.20    0.98
  38   9   9    4.60    2.12
  38   9  11    2.16    1.27
  38   9  13    0.69    0.75
  38   9  15   -0.08    0.64
  38   9  17    0.21    0.68
  38   9  19   -0.19    0.96
  38  10   0    0.62    1.29
  38  10   2    1.27    1.35
  38  10   4   -0.78    0.66
  38  10   6    1.29    1.45
  38  10   8   -0.12    0.73
  38  10  10    0.62    0.84
  38  10  12    0.46    1.05
  38  10  14    0.42    0.74
  38  10  16    0.34    0.64
  38  10  18    0.14    0.71
  38  11   1   -0.08    0.78
  38  11   3    0.69    0.79
  38  11   5    1.72    1.61
  38  11   7    0.60    1.25
  38  11   9    0.73    1.52
  38  11  11    0.37    0.83
  38  11  13   -0.39    0.74
  38  11  15   -1.72    0.75
  38  11  17    1.50    0.82
  38  12   0    1.19    0.81
  38  12   2    0.39    0.77
  38  12   4    3.08    1.72
  38  12   6    0.18    0.72
  38  12   8    1.11    1.22
  38  12  10    0.24    0.69
  38  12  12   -0.39    0.77
  38  12  14   -0.11    0.65
  38  12  16    3.74    4.39
  38  12  18   -2.55    0.18
  38  13   1    0.91    0.69
  38  13   3    0.03    0.75
  38  13   5    1.08    0.88
  38  13   7    0.44    1.29
  38  13   9   -0.02    1.05
  38  13  11   -1.23    0.86
  38  13  13    0.00    0.68
  38  13  15   -0.37    0.71
  38  13  17    0.01    1.86
  38  14   0    3.04    1.77
  38  14   2   18.18    4.14
  38  14   4    0.19    0.90
  38  14   6    0.16    1.07
  38  14   8   -0.88    0.69
  38  14  10    0.78    0.95
  38  14  12    0.28    0.65
  38  14  14   -0.08    0.64
  38  14  16    0.78    1.28
  38  15   1   -0.09    0.64
  38  15   3    0.81    0.61
  38  15   5   -0.08    0.61
  38  15   7   -0.09    0.69
  38  15   9    0.82    0.56
  38  15  11   -0.91    0.64
  38  15  13    1.70    1.97
  38  15  15   -4.94    0.96
  38  16   0    0.10    0.54
  38  16   2   -0.12    0.68
  38  16   4    0.65    0.68
  38  16   6   -0.73    0.56
  38  16   8    0.03    0.61
  38  16  10    0.07    0.72
  38  16  12   -0.01    0.54
  38  16  14    1.65    1.54
  38  17   1   -0.68    0.51
  38  17   3   -0.84    0.52
  38  17   5    0.34    0.55
  38  17   7   -0.24    0.61
  38  17   9    0.87    0.68
  38  17  11    0.03    0.71
  38  17  13    3.97    2.97
  38  18   0    2.59    0.82
  38  18   2    2.05    0.90
  38  18   4   -0.57    0.45
  38  18   6    1.42    0.66
  38  18   8    0.51    0.75
  38  18  10   -0.09    0.86
  38  19   1    0.21    0.34
  38  19   3    0.62    0.60
  38  19   5    2.87    1.10
  38  19   7    4.39    1.83
  38  19   9    4.13    3.42
  38  20   0   -0.54    0.39
  38  20   2   -0.54    0.39
  38  20   4   -0.10    0.42
  38  20   6   -0.19    0.50
  38  21   1    0.25    0.60
  38  21   3   -2.54    0.78
  38  21   5   -1.15    2.03
  39   1   0    1.42    1.19
  39   1   2   -1.22    1.14
  39   1   4    1.23    0.83
  39   1   6    0.34    1.05
  39   1   8    0.46    1.10
  39   1  10   -0.71    0.89
  39   1  12   -0.61    0.74
  39   1  14   -0.60    0.98
  39   1  16    0.47    0.60
  39   1  18    0.27    0.57
  39   2   1    1.26    1.09
  39   2   3   -0.91    1.22
  39   2   5    1.16    0.82
  39   2   7    0.12    0.91
  39   2   9    4.29    1.88
  39   2  11    0.21    0.79
  39   2  13    0.92    1.43
  39   2  15    0.87    0.71
  39   2  17    3.57    1.77
  39   2  19    0.12    0.65
  39   3   0    1.18    0.96
  39   3   2    0.20    1.07
  39   3   4   -0.53    1.25
  39   3   6    0.68    1.38
  39   3   8    2.58    2.30
  39   3  10    4.74    2.22
  39   3  12    0.26    1.00
  39   3  14   -0.83    0.78
  39   3  16    0.74    0.64
  39   3  18    0.27    0.59
  39   4   1    0.92    0.83
  39   4   3    0.35    1.01
  39   4   5   -2.24    0.68
  39   4   7   -0.71    1.09
  39   4   9   -1.58    0.98
  39   4  11    0.44    0.78
  39   4  13   -0.48    0.92
  39   4  15    0.32    0.75
  39   4  17    2.37    1.85
  39   4  19   -0.51    1.46
  39   5   0   -0.30    1.09
  39   5   2    2.34    1.51
  39   5   4   -1.82    1.06
  39   5   6    0.25    0.81
  39   5   8    0.55    0.97
  39   5  10    0.37    0.73
  39   5  12    0.39    0.75
  39   5  14    0.78    0.86
  39   5  16    0.36    0.59
  39   5  18   -0.38    0.63
  39   6   1   -1.14    1.05
  39   6   3    4.29    1.89
  39   6   5    0.79    0.97
  39   6   7    1.24    0.95
  39   6   9    1.22    0.89
  39   6  11   -0.95    0.90
  39   6  13    0.07    0.54
  39   6  15    0.65    0.93
  39   6  17    1.81    1.20
  39   7   0    0.35    1.01
  39   7   2   -1.22    1.04
  39   7   4   -1.61    0.70
  39   7   6   -1.64    1.17
  39   7   8    4.72    2.32
  39   7  10    5.14    2.04
  39   7  12    2.70    1.41
  39   7  14    0.87    0.88
  39   7  16    0.35    0.74
  39   7  18   -1.26    0.96
  39   8   1   -0.28    0.82
  39   8   3    1.78    1.88
  39   8   5    0.68    0.91
  39   8   7    1.82    1.92
  39   8   9   -2.14    0.87
  39   8  11    1.14    0.97
  39   8  13    1.50    1.05
  39   8  15   -0.24    0.70
  39   8  17    0.79    1.46
  39   9   0    1.83    1.05
  39   9   2    3.64    1.98
  39   9   4   -0.29    0.81
  39   9   6    4.55    3.68
  39   9   8    0.10    0.89
  39   9  10    2.70    1.16
  39   9  12   -0.25    0.72
  39   9  14   -0.33    0.91
  39   9  16   -0.77    0.69
  39  10   1    0.50    0.84
  39  10   3    0.21    1.26
  39  10   5    0.51    0.73
  39  10   7    0.78    1.45
  39  10   9    0.01    0.97
  39  10  11    0.97    0.99
  39  10  13   -0.03    0.83
  39  10  15   -0.30    0.81
  39  11   0   -0.45    0.79
  39  11   2   -0.15    1.04
  39  11   4   -1.50    0.78
  39  11   6    0.86    0.75
  39  11   8    0.45    0.71
  39  11  10   12.56    4.39
  39  11  12   -0.14    0.68
  39  11  14    0.52    0.77
  39  11  16    0.99    2.80
  39  12   1    0.78    0.98
  39  12   3   -1.02    0.83
  39  12   5   -0.28    0.75
  39  12   7    1.02    1.59
  39  12   9    0.57    1.24
  39  12  11   -0.91    0.79
  39  12  13   -1.14    0.77
  39  12  15   -3.26    2.16
  39  13   0    1.86    1.64
  39  13   2    1.45    0.82
  39  13   4    0.53    0.77
  39  13   6    0.47    0.71
  39  13   8   -0.75    0.73
  39  13  10    0.56    0.62
  39  13  12    0.39    0.82
  39  13  14   -0.43    1.38
  39  14   1   -0.12    0.64
  39  14   3    0.29    0.65
  39  14   5    0.44    0.75
  39  14   7    1.06    0.78
  39  14   9   -1.01    0.88
  39  14  11   -0.74    1.14
  39  14  13    1.54    1.67
  39  15   0    0.54    0.63
  39  15   2    0.23    0.63
  39  15   4   -0.57    0.65
  39  15   6   -0.32    0.63
  39  15   8   -0.07    0.75
  39  15  10   -0.01    1.31
  39  15  12   -0.73    1.31
  39  16   1    0.91    0.68
  39  16   3    1.58    0.69
  39  16   5   -0.24    0.69
  39  16   7   -0.56    0.65
  39  16   9    0.21    0.66
  39  16  11    3.29    1.15
  39  16  13    0.18    0.26
  39  17   0    0.62    0.98
  39  17   2    6.49    2.18
  39  17   4    0.28    0.80
  39  17   6   -0.51    0.87
  39  17   8    0.87    0.80
  39  18   1   -0.64    0.57
  39  18   3   -0.34    0.77
  39  18   5    0.42    1.26
  39  18   7   -0.39    0.42
  39  19   0    0.44    0.77
  39  19   2   -1.71    0.96
  39  19   4   -3.24    1.96
  40   0   0    0.45    2.70
  40   1   1    0.16    0.87
  40   1   3   -0.06    0.82
  40   1   5   -0.81    0.86
  40   1   7   -3.34    0.81
  40   1   9   -1.34    1.17
  40   1  11   -0.98    0.89
  40   1  13    1.24    1.02
  40   1  15    0.52    1.00
  40   1  17   -1.55    1.50
  40   2   0    5.14    3.49
  40   2   2   13.69    4.88
  40   2   4   -0.47    0.74
  40   2   6    5.59    2.94
  40   2   8   -0.57    0.92
  40   2  10   -0.60    1.06
  40   2  12    0.43    0.80
  40   2  14    0.21    0.88
  40   2  16    4.04    3.44
  40   3   1    0.25    1.14
  40   3   3   -1.37    0.83
  40   3   5   -0.91    0.98
  40   3   7    4.28    2.68
  40   3   9    0.79    0.84
  40   3  11    0.38    0.80
  40   3  13    0.97    0.81
  40   3  15   -0.30    1.00
  40   3  17   -1.15    1.52
  40   4   0    0.08    0.78
  40   4   2   -0.21    0.95
  40   4   4    5.47    2.26
  40   4   6    0.27    0.84
  40   4   8   -1.81    1.14
  40   4  10    0.71    0.97
  40   4  12   -0.07    0.74
  40   4  14    1.46    0.81
  40   4  16   -0.33    1.25
  40   5   1    2.99    2.90
  40   5   3    0.80    1.04
  40   5   5    1.38    1.47
  40   5   7    0.51    0.77
  40   5   9    0.21    1.02
  40   5  11   -1.88    1.10
  40   5  13    1.13    1.01
  40   5  15   -0.66    0.62
  40   6   0    0.35    1.04
  40   6   2    7.34    2.72
  40   6   4   -0.34    0.84
  40   6   6    8.76    3.74
  40   6   8    1.60    1.46
  40   6  10    2.40    1.15
  40   6  12    0.01    0.98
  40   6  14   -0.38    0.90
  40   6  16   -4.61    1.55
  40   7   1    0.34    0.97
  40   7   3   -0.11    0.73
  40   7   5   -0.26    0.99
  40   7   7    1.70    2.32
  40   7   9    4.41    2.92
  40   7  11    0.20    1.04
  40   7  13    0.63    0.78
  40   7  15    2.01    0.88
  40   8   0    1.53    1.35
  40   8   2   -0.37    1.35
  40   8   4   -0.75    0.82
  40   8   6    2.70    0.93
  40   8   8    0.37    1.13
  40   8  10    0.93    1.72
  40   8  12    1.19    1.05
  40   8  14   -0.43    0.93
  40   9   1    0.89    1.06
  40   9   3    0.21    0.81
  40   9   5    0.73    0.82
  40   9   7   -0.59    1.28
  40   9   9    2.01    1.44
  40   9  11   -0.32    1.62
  40   9  13    0.56    1.54
  40  10   0    0.53    1.11
  40  10   2   -0.60    1.11
  40  10   4   -0.33    0.82
  40  10   6   -0.38    1.16
  40  10   8    0.15    0.82
  40  10  10    1.38    1.40
  40  10  12   -0.35    0.75
  40  11   1    1.45    1.08
  40  11   3   -1.06    0.80
  40  11   5    3.41    2.01
  40  11   7   -0.61    1.00
  40  11   9    0.19    1.27
  40  11  11   -1.23    0.90
  40  11  13   -0.05    0.48
  40  12   0    0.54    1.41
  40  12   2    0.52    0.70
  40  12   4   -0.26    1.00
  40  12   6    0.33    0.81
  40  12   8   -0.30    1.08
  40  12  10    8.84    3.64
  40  12  12   -2.31    2.52
  40  13   1   -0.21    1.00
  40  13   3   -0.64    0.75
  40  13   5    0.73    0.69
  40  13   7   -1.46    0.80
  40  13   9   -1.49    0.89
  40  13  11    1.58    1.18
  40  14   0   -0.23    0.83
  40  14   2   -1.45    0.80
  40  14   4    1.10    0.95
  40  14   6    0.46    0.74
  40  14   8    1.08    0.73
  40  14  10   -0.61    1.20
  40  15   1   -0.35    0.81
  40  15   3   -1.09    0.89
  40  15   5    1.17    1.05
  40  15   7   -0.28    1.82
  40  16   0   -0.26    0.65
  40  16   2    0.64    1.18
  40  16   4    1.82    2.81
  40  16   6    0.79    1.31
  40  17   1    0.21    0.83
  41   1   0    3.21    2.32
  41   1   2   -0.41    1.40
  41   1   4    0.21    1.05
  41   1   6   -0.24    0.87
  41   1   8    1.31    0.86
  41   1  10    1.56    1.34
  41   1  12   -1.63    0.97
  41   1  14   -0.10    0.91
  41   2   1    0.63    0.97
  41   2   3    0.82    0.86
  41   2   5   -1.10    1.08
  41   2   7    0.10    0.83
  41   2   9   -2.51    1.00
  41   2  11    0.44    1.23
  41   2  13   -1.79    1.18
  41   3   0   -0.41    1.55
  41   3   2    1.01    1.15
  41   3   4   -0.36    1.17
  41   3   6    1.98    1.05
  41   3   8   -1.65    1.22
  41   3  10    1.19    1.14
  41   3  12   -0.03    0.86
  41   3  14    0.63    0.98
  41   4   1    1.98    1.22
  41   4   3   -1.28    1.23
  41   4   5    0.90    0.80
  41   4   7   -0.98    0.77
  41   4   9    0.47    1.04
  41   4  11    1.00    0.96
  41   4  13   -0.62    0.75
  41   5   0    1.06    0.98
  41   5   2   -0.16    0.90
  41   5   4   -0.01    1.09
  41   5   6    1.09    1.73
  41   5   8   -1.27    0.95
  41   5  10   -0.56    1.34
  41   5  12    0.46    1.17
  41   6   1    0.35    0.97
  41   6   3   -2.25    1.20
  41   6   5   -0.44    0.78
  41   6   7    1.54    2.19
  41   6   9   -0.70    1.06
  41   6  11    5.57    4.87
  41   6  13   -1.29    1.65
  41   7   0   -2.01    1.15
  41   7   2    1.08    1.00
  41   7   4   -0.86    0.90
  41   7   6    0.63    1.18
  41   7   8   -0.96    1.15
  41   7  10   -1.58    0.83
  41   7  12    0.29    1.15
  41   8   1    0.08    0.80
  41   8   3   -1.19    0.93
  41   8   5    0.23    1.22
  41   8   7   -1.08    1.34
  41   8   9   -0.90    0.87
  41   8  11   -1.54    1.00
  41   9   0   -0.05    0.98
  41   9   2   -0.42    1.16
  41   9   4   -0.45    0.73
  41   9   6    0.63    0.95
  41   9   8    0.83    1.38
  41   9  10   -2.52    1.06
  41   9  12  -12.90    2.58
  41  10   1   -1.50    0.99
  41  10   3   -1.92    1.44
  41  10   5   -1.42    1.15
  41  10   7    1.20    1.17
  41  10   9   -1.14    1.34
  41  11   0   -1.28    1.01
  41  11   2   -0.92    0.87
  41  11   4    0.32    1.46
  41  11   6   -1.00    0.63
  41  11   8    0.46    0.88
  41  11  10    2.42    1.86
  41  12   1    1.38    0.92
  41  12   3    0.80    1.09
  41  12   5   -0.72    1.06
  41  12   7   -0.01    2.52
  41  13   0   -0.59    1.02
  41  13   2   -0.20    1.05
  41  13   4    0.62    1.09
  41  13   6   17.16    8.08
  41  14   1   -3.92    1.73
  41  14   3    0.21    1.04
  41  15   0   -2.01    2.43
  42   0   0    8.50    8.59
  42   1   1   -1.05    0.96
  42   1   3   -1.69    1.24
  42   1   5    0.19    1.49
  42   1   7   -1.31    1.15
  42   1   9   -1.78    1.20
  42   1  11    0.23    1.17
  42   2   0    1.02    1.98
  42   2   2   -2.13    1.51
  42   2   4    0.64    1.04
  42   2   6   -0.08    1.69
  42   2   8    0.75    0.86
  42   2  10   -1.44    1.10
  42   3   1    1.15    0.78
  42   3   3    0.14    1.01
  42   3   5    1.98    3.16
  42   3   7   -0.46    1.09
  42   3   9   -1.53    0.90
  42   4   0    5.73    3.95
  42   4   2    0.21    1.51
  42   4   4    0.45    0.98
  42   4   6    0.86    1.36
  42   4   8    1.98    1.11
  42   4  10   -1.47    1.11
  42   5   1    0.42    1.18
  42   5   3   -1.36    0.91
  42   5   5    0.45    1.05
  42   5   7   -0.08    1.33
  42   5   9   -2.54    1.88
  42   6   0    1.27    1.05
  42   6   2    1.02    1.06
  42   6   4   -1.07    1.08
  42   6   6    1.62    0.79
  42   6   8   -0.45    1.32
  42   6  10    0.53    4.01
  42   7   1   -1.55    1.47
  42   7   3   -1.09    1.05
  42   7   5    0.34    1.24
  42   7   7    0.60    0.81
  42   7   9   -0.82    2.04
  42   8   0    3.67    2.49
  42   8   2    0.66    1.05
  42   8   4   -0.52    0.81
  42   8   6   -1.17    1.20
  42   8   8    1.62    1.25
  42   9   1    0.24    1.78
  42   9   3   -1.06    1.43
  42   9   5    0.11    1.18
  42   9   7   -1.04    0.72
  42  10   0   -2.94    0.93
  42  10   2   -2.73    3.31
  42  10   4   -1.02    1.47
  42  12   0    4.42    4.96
  43   1   0   -0.63    1.45
  43   1   2   -0.91    1.28
  43   1   4   -0.23    1.62
  43   1   6   -0.02    0.54
  43   2   1   -0.28    1.69
  43   2   3    2.15    0.98
  43   2   5   -3.16    1.10
  43   3   0   -0.74    1.42
  43   3   2    0.44    1.50
  43   3   4   -1.34    1.54
  43   4   1    0.92    1.37
  43   4   3   -0.98    1.56
  43   4   5    1.94    1.53
  43   5   0    0.87    2.09
  43   5   2   -0.72    1.40
  43   5   4    7.34    1.96
  43   6   1   -3.26    1.02
  43   6   3    2.60    0.86
   0   0   0    0.00    0.00

_computing_structure_solution     'SHELXT 2018/2 (Sheldrick, 2018)'
;
_shelx_hkl_checksum   89698

_shelx_fab_file
;
    0    1    1   1138.08      0.00
    0    0    2   1600.57      0.00
    1    1    2   -452.27      0.00
    0    2    2   -267.74      0.00
    2    2    2   1705.19      0.00
    0    1    3    -98.53      0.00
    1    2    3     34.87      0.00
    0    3    3    260.23      0.00
    2    3    3    -63.41      0.00
    0    0    4   -570.20      0.00
    1    1    4    454.47      0.00
    1    3    4     35.99      0.00
    0    2    4   -497.71      0.00
    2    2    4   -280.16      0.00
    3    3    4     -2.04      0.00
    0    4    4    186.84      0.00
    2    4    4    284.53      0.00
    4    4    4     36.74      0.00
    0    1    5   -232.76      0.00
    1    2    5    223.55      0.00
    1    4    5      2.12      0.00
    2    3    5     91.08      0.00
    0    3    5     42.36      0.00
    3    4    5    154.57      0.00
    0    5    5    281.32      0.00
    2    5    5    -10.74      0.00
    4    5    5     -3.01      0.00
    0    0    6    -73.44      0.00
    1    1    6   -100.86      0.00
    1    3    6   -100.88      0.00
    1    5    6    -38.90      0.00
    0    2    6    144.09      0.00
    2    2    6   -292.16      0.00
    2    4    6    -14.54      0.00
    3    3    6    144.60      0.00
    3    5    6     79.09      0.00
    0    4    6   -357.18      0.00
    4    4    6     44.12      0.00
    5    5    6     89.89      0.00
    0    6    6   -271.85      0.00
    2    6    6   -129.97      0.00
    4    6    6     25.81      0.00
    6    6    6   -148.61      0.00
    0    1    7    206.50      0.00
    1    2    7    -97.00      0.00
    1    4    7     47.39      0.00
    1    6    7    -56.55      0.00
    2    3    7    -33.70      0.00
    2    5    7    103.05      0.00
    0    3    7   -133.06      0.00
    3    4    7    -51.54      0.00
    3    6    7    -69.18      0.00
    4    5    7     76.90      0.00
    0    5    7    -68.22      0.00
    5    6    7     54.95      0.00
    0    7    7    -27.60      0.00
    2    7    7     30.07      0.00
    4    7    7    -56.13      0.00
    6    7    7      0.12      0.00
    0    0    8   -184.20      0.00
    1    1    8    -98.91      0.00
    1    3    8     60.35      0.00
    1    5    8    118.57      0.00
    1    7    8      9.63      0.00
    0    2    8    103.56      0.00
    2    2    8     -7.59      0.00
    2    4    8    -10.86      0.00
    2    6    8     15.12      0.00
    3    3    8   -212.83      0.00
    3    5    8    -49.12      0.00
    3    7    8      5.05      0.00
    0    4    8    -13.62      0.00
    4    4    8    -64.81      0.00
    4    6    8     49.78      0.00
    5    5    8    -36.80      0.00
    5    7    8    -64.55      0.00
    0    6    8   -192.89      0.00
    6    6    8     -6.79      0.00
    7    7    8     33.07      0.00
    0    8    8    156.06      0.00
    2    8    8    -67.25      0.00
    4    8    8     19.37      0.00
    6    8    8    -46.56      0.00
    8    8    8    -45.35      0.00
    0    1    9    109.80      0.00
    1    2    9    -59.94      0.00
    1    4    9    -92.80      0.00
    1    6    9     40.46      0.00
    1    8    9    -15.33      0.00
    2    3    9   -213.21      0.00
    2    5    9    -97.38      0.00
    2    7    9    -35.23      0.00
    0    3    9    150.25      0.00
    3    4    9    -28.30      0.00
    3    6    9     78.85      0.00
    3    8    9    -18.66      0.00
    4    5    9     34.84      0.00
    4    7    9     21.55      0.00
    0    5    9     96.14      0.00
    5    6    9    -10.06      0.00
    5    8    9     16.80      0.00
    6    7    9     26.00      0.00
    0    7    9     34.86      0.00
    7    8    9     -3.67      0.00
    0    9    9     19.21      0.00
    2    9    9      8.12      0.00
    4    9    9      1.01      0.00
    6    9    9     29.29      0.00
    8    9    9     12.70      0.00
    0    0   10     34.38      0.00
    1    1   10    -48.01      0.00
    1    3   10    -55.81      0.00
    1    5   10    -25.91      0.00
    1    7   10     -4.22      0.00
    1    9   10     13.58      0.00
    0    2   10     25.95      0.00
    2    2   10    -30.97      0.00
    2    4   10    -51.15      0.00
    2    6   10     49.96      0.00
    2    8   10    -26.56      0.00
    3    3   10     38.90      0.00
    3    5   10     -1.74      0.00
    3    7   10     22.37      0.00
    3    9   10    -38.47      0.00
    0    4   10     84.35      0.00
    4    4   10    178.08      0.00
    4    6   10    -64.95      0.00
    4    8   10     33.50      0.00
    5    5   10     26.71      0.00
    5    7   10     34.25      0.00
    5    9   10    -26.37      0.00
    0    6   10    -38.14      0.00
    6    6   10    -68.24      0.00
    6    8   10     26.17      0.00
    7    7   10    -19.48      0.00
    7    9   10    -29.64      0.00
    0    8   10     -0.87      0.00
    8    8   10    -34.69      0.00
    9    9   10      9.48      0.00
    0   10   10    -15.36      0.00
    2   10   10     25.24      0.00
    4   10   10    -15.32      0.00
    6   10   10     10.21      0.00
    8   10   10     11.15      0.00
   10   10   10     13.73      0.00
    0    1   11    -13.57      0.00
    1    2   11     35.34      0.00
    1    4   11     11.42      0.00
    1    6   11     15.06      0.00
    1    8   11     21.95      0.00
    1   10   11     -5.33      0.00
    2    3   11    -16.36      0.00
    2    5   11     40.27      0.00
    2    7   11     24.31      0.00
    2    9   11    -27.25      0.00
    0    3   11     -3.27      0.00
    3    4   11     10.15      0.00
    3    6   11     48.55      0.00
    3    8   11      2.11      0.00
    3   10   11      3.08      0.00
    4    5   11    -54.81      0.00
    4    7   11     15.94      0.00
    4    9   11     40.23      0.00
    0    5   11    -32.29      0.00
    5    6   11    -12.27      0.00
    5    8   11     10.65      0.00
    5   10   11    -27.67      0.00
    6    7   11     30.61      0.00
    6    9   11    -26.03      0.00
    0    7   11     -7.84      0.00
    7    8   11     -6.33      0.00
    7   10   11     24.90      0.00
    8    9   11    -25.76      0.00
    0    9   11      2.71      0.00
    9   10   11     -6.28      0.00
    0   11   11     42.70      0.00
    2   11   11     -9.09      0.00
    4   11   11    -27.52      0.00
    6   11   11     -2.98      0.00
    8   11   11     23.16      0.00
   10   11   11    -24.48      0.00
    0    0   12    -30.75      0.00
    1    1   12    -16.38      0.00
    1    3   12      6.48      0.00
    1    5   12     70.86      0.00
    1    7   12     20.02      0.00
    1    9   12     18.12      0.00
    1   11   12      1.96      0.00
    0    2   12     17.87      0.00
    2    2   12     10.67      0.00
    2    4   12     28.23      0.00
    2    6   12     -0.77      0.00
    2    8   12     -8.98      0.00
    2   10   12     -7.02      0.00
    3    3   12    -24.42      0.00
    3    5   12    -15.57      0.00
    3    7   12      5.34      0.00
    3    9   12     12.06      0.00
    3   11   12      8.23      0.00
    0    4   12     55.15      0.00
    4    4   12    -53.50      0.00
    4    6   12     11.98      0.00
    4    8   12     18.47      0.00
    4   10   12     55.70      0.00
    5    5   12     -5.09      0.00
    5    7   12     -9.73      0.00
    5    9   12     -9.69      0.00
    5   11   12     17.99      0.00
    0    6   12      2.94      0.00
    6    6   12      9.91      0.00
    6    8   12    -14.17      0.00
    6   10   12      1.13      0.00
    7    7   12     23.69      0.00
    7    9   12     13.62      0.00
    7   11   12    -20.23      0.00
    0    8   12     34.81      0.00
    8    8   12     13.77      0.00
    8   10   12    -12.57      0.00
    9    9   12    -42.27      0.00
    9   11   12     78.16      0.00
    0   10   12    -10.99      0.00
   10   10   12    -29.74      0.00
   11   11   12    -33.39      0.00
    0   12   12    -36.68      0.00
    2   12   12    -14.59      0.00
    4   12   12     -2.75      0.00
    6   12   12    -13.85      0.00
    8   12   12     22.76      0.00
   10   12   12    -19.62      0.00
   12   12   12    -20.40      0.00
    0    1   13    -38.73      0.00
    1    2   13     35.44      0.00
    1    4   13     10.51      0.00
    1    6   13      8.77      0.00
    1    8   13      0.97      0.00
    1   10   13     -0.55      0.00
    1   12   13    -22.80      0.00
    2    3   13     -6.70      0.00
    2    5   13      2.82      0.00
    2    7   13     -9.78      0.00
    2    9   13      2.31      0.00
    2   11   13     16.30      0.00
    0    3   13     55.44      0.00
    3    4   13    -11.75      0.00
    3    6   13      2.05      0.00
    3    8   13    -19.99      0.00
    3   10   13     -0.38      0.00
    3   12   13      7.65      0.00
    4    5   13     25.86      0.00
    4    7   13      1.26      0.00
    4    9   13    -10.32      0.00
    4   11   13      1.71      0.00
    0    5   13     26.53      0.00
    5    6   13     -3.71      0.00
    5    8   13     -5.30      0.00
    5   10   13    -21.29      0.00
    5   12   13    -39.69      0.00
    6    7   13      0.75      0.00
    6    9   13     -3.19      0.00
    6   11   13     25.07      0.00
    0    7   13      1.15      0.00
    7    8   13     23.07      0.00
    7   10   13    -28.32      0.00
    7   12   13    -76.95      0.00
    8    9   13      2.40      0.00
    8   11   13     18.92      0.00
    0    9   13     12.01      0.00
    9   10   13      1.83      0.00
    9   12   13    -17.47      0.00
   10   11   13     57.82      0.00
    0   11   13    -58.62      0.00
   11   12   13    -33.51      0.00
    0   13   13     27.19      0.00
    2   13   13     28.37      0.00
    4   13   13    -10.68      0.00
    6   13   13    -21.54      0.00
    8   13   13     23.26      0.00
   10   13   13    -17.46      0.00
   12   13   13     10.46      0.00
    0    0   14    -88.54      0.00
    1    1   14     12.78      0.00
    1    3   14      4.48      0.00
    1    5   14     -9.28      0.00
    1    7   14    -14.74      0.00
    1    9   14    -11.44      0.00
    1   11   14     14.85      0.00
    1   13   14    108.68      0.00
    0    2   14     -0.51      0.00
    2    2   14    -55.38      0.00
    2    4   14     23.84      0.00
    2    6   14    -40.20      0.00
    2    8   14     -7.65      0.00
    2   10   14     12.52      0.00
    2   12   14      5.41      0.00
    3    3   14     25.79      0.00
    3    5   14      4.54      0.00
    3    7   14      2.99      0.00
    3    9   14     -2.53      0.00
    3   11   14    -17.40      0.00
    3   13   14     42.09      0.00
    0    4   14    -81.18      0.00
    4    4   14     -2.68      0.00
    4    6   14     58.30      0.00
    4    8   14      0.38      0.00
    4   10   14      1.99      0.00
    4   12   14    -27.84      0.00
    5    5   14    -24.51      0.00
    5    7   14      1.00      0.00
    5    9   14    -10.22      0.00
    5   11   14    -36.29      0.00
    5   13   14     13.13      0.00
    0    6   14     34.84      0.00
    6    6   14    -33.06      0.00
    6    8   14     59.52      0.00
    6   10   14     50.96      0.00
    6   12   14     -6.11      0.00
    7    7   14    -33.53      0.00
    7    9   14      3.50      0.00
    7   11   14   -101.74      0.00
    7   13   14     23.61      0.00
    0    8   14    -24.14      0.00
    8    8   14    -36.50      0.00
    8   10   14   -138.56      0.00
    8   12   14    -29.94      0.00
    9    9   14    -91.32      0.00
    9   11   14    -40.60      0.00
    9   13   14    -15.60      0.00
    0   10   14     12.70      0.00
   10   10   14    -13.26      0.00
   10   12   14      8.69      0.00
   11   11   14      5.24      0.00
   11   13   14      9.76      0.00
    0   12   14     12.52      0.00
   12   12   14      4.33      0.00
   13   13   14     32.35      0.00
    0   14   14     55.99      0.00
    2   14   14     28.99      0.00
    4   14   14     25.22      0.00
    6   14   14     -1.15      0.00
    8   14   14     24.84      0.00
   10   14   14     -9.36      0.00
   12   14   14      1.14      0.00
   14   14   14    -25.78      0.00
    0    1   15     37.51      0.00
    1    2   15    -22.76      0.00
    1    4   15      5.38      0.00
    1    6   15    -14.15      0.00
    1    8   15     -3.14      0.00
    1   10   15    -37.09      0.00
    1   12   15    -82.78      0.00
    1   14   15     10.17      0.00
    2    3   15     -4.37      0.00
    2    5   15     20.74      0.00
    2    7   15      5.36      0.00
    2    9   15     -3.24      0.00
    2   11   15    -14.85      0.00
    2   13   15     -2.91      0.00
    0    3   15    -40.96      0.00
    3    4   15     -0.82      0.00
    3    6   15      8.75      0.00
    3    8   15     17.00      0.00
    3   10   15    -51.05      0.00
    3   12   15     16.70      0.00
    3   14   15     -0.55      0.00
    4    5   15    -27.12      0.00
    4    7   15     -0.64      0.00
    4    9   15     12.43      0.00
    4   11   15     35.45      0.00
    4   13   15      3.99      0.00
    0    5   15    -30.15      0.00
    5    6   15     17.58      0.00
    5    8   15     19.34      0.00
    5   10   15    -14.41      0.00
    5   12   15     49.61      0.00
    5   14   15     12.62      0.00
    6    7   15    -19.34      0.00
    6    9   15     77.70      0.00
    6   11   15     91.18      0.00
    6   13   15     -0.43      0.00
    0    7   15     17.35      0.00
    7    8   15     92.59      0.00
    7   10   15     37.17      0.00
    7   12   15     24.24      0.00
    7   14   15    -14.34      0.00
    8    9   15     76.31      0.00
    8   11   15     18.37      0.00
    8   13   15     -4.82      0.00
    0    9   15     14.85      0.00
    9   10   15     -1.69      0.00
    9   12   15      3.32      0.00
    9   14   15      8.00      0.00
   10   11   15      6.41      0.00
   10   13   15     -2.80      0.00
    0   11   15    -46.72      0.00
   11   12   15     -4.80      0.00
   11   14   15     11.87      0.00
   12   13   15     -4.34      0.00
    0   13   15    -25.05      0.00
   13   14   15      8.95      0.00
    0   15   15    -14.05      0.00
    2   15   15      2.79      0.00
    4   15   15    -30.20      0.00
    6   15   15     -9.19      0.00
    8   15   15      5.21      0.00
   10   15   15    -20.03      0.00
   12   15   15     -9.31      0.00
   14   15   15     -2.78      0.00
    0    0   16    112.66      0.00
    1    1   16    -20.00      0.00
    1    3   16    -20.88      0.00
    1    5   16     -8.35      0.00
    1    7   16      8.28      0.00
    1    9   16    -24.85      0.00
    1   11   16      0.03      0.00
    1   13   16     19.11      0.00
    1   15   16      2.05      0.00
    0    2   16     46.79      0.00
    2    2   16    -10.40      0.00
    2    4   16     29.07      0.00
    2    6   16     -8.26      0.00
    2    8   16     -1.00      0.00
    2   10   16     31.14      0.00
    2   12   16      2.17      0.00
    2   14   16    -24.54      0.00
    3    3   16     18.03      0.00
    3    5   16      8.97      0.00
    3    7   16     17.43      0.00
    3    9   16     11.38      0.00
    3   11   16     43.69      0.00
    3   13   16     -2.25      0.00
    3   15   16     10.58      0.00
    0    4   16      1.13      0.00
    4    4   16    -25.32      0.00
    4    6   16    -22.12      0.00
    4    8   16    -40.01      0.00
    4   10   16    -18.92      0.00
    4   12   16     12.86      0.00
    4   14   16    -38.16      0.00
    5    5   16     41.58      0.00
    5    7   16     39.21      0.00
    5    9   16   -133.07      0.00
    5   11   16    -21.64      0.00
    5   13   16     -6.65      0.00
    5   15   16     -1.57      0.00
    0    6   16     58.95      0.00
    6    6   16      0.89      0.00
    6    8   16     34.98      0.00
    6   10   16    -20.84      0.00
    6   12   16     10.65      0.00
    6   14   16     -5.73      0.00
    7    7   16    -50.41      0.00
    7    9   16    -33.18      0.00
    7   11   16     -1.60      0.00
    7   13   16     -5.32      0.00
    7   15   16     17.89      0.00
    0    8   16    -39.99      0.00
    8    8   16     87.52      0.00
    8   10   16    -23.01      0.00
    8   12   16     -1.93      0.00
    8   14   16      8.66      0.00
    9    9   16     15.53      0.00
    9   11   16      5.39      0.00
    9   13   16     -3.35      0.00
    9   15   16      1.54      0.00
    0   10   16     32.31      0.00
   10   10   16     -9.16      0.00
   10   12   16     -3.48      0.00
   10   14   16      3.12      0.00
   11   11   16     -1.64      0.00
   11   13   16      5.34      0.00
   11   15   16     -0.25      0.00
    0   12   16      4.97      0.00
   12   12   16     -1.64      0.00
   12   14   16      0.07      0.00
   13   13   16     -0.74      0.00
   13   15   16     25.98      0.00
    0   14   16     -6.32      0.00
   14   14   16      5.19      0.00
   15   15   16     -8.21      0.00
    0   16   16    -45.58      0.00
    2   16   16     -1.16      0.00
    4   16   16    -20.49      0.00
    6   16   16      5.57      0.00
    8   16   16      6.13      0.00
   10   16   16      0.30      0.00
   12   16   16     -6.57      0.00
   14   16   16     18.88      0.00
   16   16   16    -21.79      0.00
    0    1   17    -18.84      0.00
    1    2   17     11.46      0.00
    1    4   17    -17.94      0.00
    1    6   17     -7.21      0.00
    1    8   17    -43.22      0.00
    1   10   17    -21.13      0.00
    1   12   17    -23.85      0.00
    1   14   17      6.39      0.00
    1   16   17     -3.28      0.00
    2    3   17    -23.72      0.00
    2    5   17     -6.10      0.00
    2    7   17     15.18      0.00
    2    9   17     10.01      0.00
    2   11   17      3.31      0.00
    2   13   17     -5.75      0.00
    2   15   17    -11.63      0.00
    0    3   17      7.24      0.00
    3    4   17     22.44      0.00
    3    6   17     15.34      0.00
    3    8   17    144.26      0.00
    3   10   17    -25.47      0.00
    3   12   17     -8.64      0.00
    3   14   17      7.37      0.00
    3   16   17    -12.29      0.00
    4    5   17     22.14      0.00
    4    7   17     78.46      0.00
    4    9   17    -37.54      0.00
    4   11   17     -5.48      0.00
    4   13   17      3.52      0.00
    4   15   17     14.06      0.00
    0    5   17     32.65      0.00
    5    6   17    -36.53      0.00
    5    8   17     33.23      0.00
    5   10   17    -19.25      0.00
    5   12   17     -9.77      0.00
    5   14   17     13.29      0.00
    5   16   17      4.92      0.00
    6    7   17    -30.53      0.00
    6    9   17     -2.57      0.00
    6   11   17     -2.95      0.00
    6   13   17     -0.38      0.00
    6   15   17     -5.03      0.00
    0    7   17    -35.15      0.00
    7    8   17    -25.71      0.00
    7   10   17     19.57      0.00
    7   12   17      4.80      0.00
    7   14   17    -19.11      0.00
    7   16   17     -5.89      0.00
    8    9   17     -6.03      0.00
    8   11   17     -6.95      0.00
    8   13   17      0.74      0.00
    8   15   17      3.31      0.00
    0    9   17     19.32      0.00
    9   10   17     -0.54      0.00
    9   12   17     -3.87      0.00
    9   14   17     -3.85      0.00
    9   16   17     -3.88      0.00
   10   11   17    -16.00      0.00
   10   13   17     -4.40      0.00
   10   15   17    -19.01      0.00
    0   11   17     10.89      0.00
   11   12   17     11.00      0.00
   11   14   17     16.83      0.00
   11   16   17      5.26      0.00
   12   13   17     -6.12      0.00
   12   15   17     -7.58      0.00
    0   13   17     15.47      0.00
   13   14   17      0.36      0.00
   13   16   17     -1.63      0.00
   14   15   17      2.95      0.00
    0   15   17     23.48      0.00
   15   16   17      2.28      0.00
    0   17   17     17.43      0.00
    2   17   17    -18.69      0.00
    4   17   17     -3.51      0.00
    6   17   17    -15.89      0.00
    8   17   17     13.33      0.00
   10   17   17      2.61      0.00
   12   17   17     -5.86      0.00
   14   17   17    -10.57      0.00
   16   17   17      3.53      0.00
    0    0   18     94.87      0.00
    1    1   18     -2.32      0.00
    1    3   18    -40.92      0.00
    1    5   18     25.00      0.00
    1    7   18    -50.19      0.00
    1    9   18     -6.46      0.00
    1   11   18     17.35      0.00
    1   13   18    -14.90      0.00
    1   15   18     -9.76      0.00
    1   17   18      6.38      0.00
    0    2   18    -25.59      0.00
    2    2   18     -0.39      0.00
    2    4   18      9.10      0.00
    2    6   18    -70.13      0.00
    2    8   18    -26.98      0.00
    2   10   18     -4.62      0.00
    2   12   18     18.12      0.00
    2   14   18     -8.36      0.00
    2   16   18    -10.60      0.00
    3    3   18     79.29      0.00
    3    5   18     98.29      0.00
    3    7   18    -14.80      0.00
    3    9   18      2.96      0.00
    3   11   18    -15.22      0.00
    3   13   18    -17.79      0.00
    3   15   18     21.52      0.00
    3   17   18      4.47      0.00
    0    4   18     51.99      0.00
    4    4   18    107.25      0.00
    4    6   18     -2.09      0.00
    4    8   18     16.42      0.00
    4   10   18      7.71      0.00
    4   12   18    -17.33      0.00
    4   14   18    -19.33      0.00
    4   16   18     28.06      0.00
    5    5   18    -48.35      0.00
    5    7   18    -17.85      0.00
    5    9   18     -7.77      0.00
    5   11   18      6.89      0.00
    5   13   18     34.36      0.00
    5   15   18     10.98      0.00
    5   17   18     -3.54      0.00
    0    6   18     69.45      0.00
    6    6   18     35.41      0.00
    6    8   18     17.08      0.00
    6   10   18    -17.82      0.00
    6   12   18     -1.24      0.00
    6   14   18     -7.64      0.00
    6   16   18     -2.78      0.00
    7    7   18      4.50      0.00
    7    9   18      5.78      0.00
    7   11   18      4.60      0.00
    7   13   18      5.70      0.00
    7   15   18      7.51      0.00
    7   17   18      3.16      0.00
    0    8   18     53.17      0.00
    8    8   18     11.38      0.00
    8   10   18     -6.25      0.00
    8   12   18     12.67      0.00
    8   14   18     11.44      0.00
    8   16   18     14.07      0.00
    9    9   18     -2.31      0.00
    9   11   18     12.33      0.00
    9   13   18     -0.80      0.00
    9   15   18    -12.53      0.00
    9   17   18     -3.03      0.00
    0   10   18     -5.38      0.00
   10   10   18     14.82      0.00
   10   12   18     -0.32      0.00
   10   14   18      3.08      0.00
   10   16   18      4.64      0.00
   11   11   18      4.45      0.00
   11   13   18    -11.95      0.00
   11   15   18      6.29      0.00
   11   17   18      0.18      0.00
    0   12   18     32.86      0.00
   12   12   18     20.47      0.00
   12   14   18     12.76      0.00
   12   16   18     -6.33      0.00
   13   13   18      1.22      0.00
   13   15   18      5.77      0.00
   13   17   18      3.71      0.00
    0   14   18     26.50      0.00
   14   14   18      9.98      0.00
   14   16   18     -4.59      0.00
   15   15   18      2.32      0.00
   15   17   18      0.20      0.00
    0   16   18     -2.20      0.00
   16   16   18     -8.17      0.00
   17   17   18    -13.49      0.00
    0   18   18     -0.36      0.00
    2   18   18    -24.25      0.00
    4   18   18      8.89      0.00
    6   18   18    -25.75      0.00
    8   18   18     20.70      0.00
   10   18   18     -1.14      0.00
   12   18   18      8.72      0.00
   14   18   18     -1.83      0.00
   16   18   18    -11.53      0.00
   18   18   18    -16.01      0.00
    0    1   19    134.24      0.00
    1    2   19   -112.98      0.00
    1    4   19    -48.57      0.00
    1    6   19     20.55      0.00
    1    8   19    -29.30      0.00
    1   10   19      5.72      0.00
    1   12   19     -7.59      0.00
    1   14   19      1.14      0.00
    1   16   19      6.73      0.00
    1   18   19      3.82      0.00
    2    3   19    -16.81      0.00
    2    5   19      3.43      0.00
    2    7   19    -11.28      0.00
    2    9   19    -27.17      0.00
    2   11   19     -5.10      0.00
    2   13   19      2.70      0.00
    2   15   19     -8.00      0.00
    2   17   19      0.52      0.00
    0    3   19     -7.90      0.00
    3    4   19      7.23      0.00
    3    6   19      2.27      0.00
    3    8   19      6.67      0.00
    3   10   19      3.03      0.00
    3   12   19     -2.75      0.00
    3   14   19     -1.85      0.00
    3   16   19     -1.35      0.00
    3   18   19     22.30      0.00
    4    5   19      6.20      0.00
    4    7   19      8.81      0.00
    4    9   19      7.28      0.00
    4   11   19     -8.07      0.00
    4   13   19    -34.02      0.00
    4   15   19     -5.06      0.00
    4   17   19     -3.75      0.00
    0    5   19    -43.08      0.00
    5    6   19      2.48      0.00
    5    8   19     -6.61      0.00
    5   10   19     29.43      0.00
    5   12   19    -14.39      0.00
    5   14   19    -31.10      0.00
    5   16   19     27.68      0.00
    5   18   19     11.66      0.00
    6    7   19    -10.26      0.00
    6    9   19    -12.77      0.00
    6   11   19     -2.78      0.00
    6   13   19     12.06      0.00
    6   15   19     -5.50      0.00
    6   17   19     -3.47      0.00
    0    7   19     15.16      0.00
    7    8   19      0.79      0.00
    7   10   19      1.31      0.00
    7   12   19     -5.39      0.00
    7   14   19     14.84      0.00
    7   16   19     -7.96      0.00
    7   18   19    -17.92      0.00
    8    9   19     14.93      0.00
    8   11   19     18.60      0.00
    8   13   19    -10.12      0.00
    8   15   19      5.64      0.00
    8   17   19     -0.85      0.00
    0    9   19     17.75      0.00
    9   10   19    -17.38      0.00
    9   12   19     -6.58      0.00
    9   14   19     -0.99      0.00
    9   16   19      1.19      0.00
    9   18   19     -4.97      0.00
   10   11   19     10.83      0.00
   10   13   19      3.29      0.00
   10   15   19      1.42      0.00
   10   17   19     -0.44      0.00
    0   11   19     -6.17      0.00
   11   12   19     -4.80      0.00
   11   14   19    -10.21      0.00
   11   16   19      0.40      0.00
   11   18   19      2.21      0.00
   12   13   19      3.36      0.00
   12   15   19     -7.33      0.00
   12   17   19     -7.75      0.00
    0   13   19     -2.14      0.00
   13   14   19      1.20      0.00
   13   16   19    -13.91      0.00
   13   18   19     -6.64      0.00
   14   15   19     -2.44      0.00
   14   17   19      4.92      0.00
    0   15   19      4.53      0.00
   15   16   19      7.22      0.00
   15   18   19     -6.68      0.00
   16   17   19      6.94      0.00
    0   17   19     19.98      0.00
   17   18   19     -4.66      0.00
    0   19   19     29.50      0.00
    2   19   19      7.21      0.00
    4   19   19      9.84      0.00
    6   19   19    -11.42      0.00
    8   19   19     15.80      0.00
   10   19   19     -7.54      0.00
   12   19   19      1.98      0.00
   14   19   19     -2.32      0.00
   16   19   19     -4.36      0.00
   18   19   19      1.59      0.00
    0    0   20    109.79      0.00
    1    1   20     -7.25      0.00
    1    3   20     -1.59      0.00
    1    5   20     -8.32      0.00
    1    7   20      5.44      0.00
    1    9   20     -7.50      0.00
    1   11   20     -2.26      0.00
    1   13   20     -0.28      0.00
    1   15   20     10.07      0.00
    1   17   20      8.19      0.00
    1   19   20      1.11      0.00
    0    2   20    -23.11      0.00
    2    2   20    -17.84      0.00
    2    4   20     -9.23      0.00
    2    6   20     -6.58      0.00
    2    8   20     -5.65      0.00
    2   10   20      0.26      0.00
    2   12   20    -19.09      0.00
    2   14   20      4.61      0.00
    2   16   20      3.63      0.00
    2   18   20      1.99      0.00
    3    3   20      1.75      0.00
    3    5   20     16.47      0.00
    3    7   20     10.59      0.00
    3    9   20     -4.65      0.00
    3   11   20     10.13      0.00
    3   13   20      3.43      0.00
    3   15   20    -21.54      0.00
    3   17   20    -21.07      0.00
    3   19   20     -3.61      0.00
    0    4   20     38.80      0.00
    4    4   20    -19.00      0.00
    4    6   20      1.57      0.00
    4    8   20     -4.94      0.00
    4   10   20     -6.01      0.00
    4   12   20      8.33      0.00
    4   14   20     11.91      0.00
    4   16   20     -4.95      0.00
    4   18   20      1.65      0.00
    5    5   20     17.69      0.00
    5    7   20     18.06      0.00
    5    9   20      0.51      0.00
    5   11   20     -0.05      0.00
    5   13   20    -10.95      0.00
    5   15   20    -15.87      0.00
    5   17   20     -4.83      0.00
    5   19   20     -5.75      0.00
    0    6   20      0.72      0.00
    6    6   20     22.33      0.00
    6    8   20    -13.34      0.00
    6   10   20     -4.50      0.00
    6   12   20     -2.15      0.00
    6   14   20     -4.34      0.00
    6   16   20     -3.20      0.00
    6   18   20     -5.26      0.00
    7    7   20      0.73      0.00
    7    9   20     25.06      0.00
    7   11   20      3.90      0.00
    7   13   20     -9.28      0.00
    7   15   20     -4.59      0.00
    7   17   20    -12.26      0.00
    7   19   20     -7.36      0.00
    0    8   20    -18.02      0.00
    8    8   20     -0.91      0.00
    8   10   20     -6.94      0.00
    8   12   20     -1.15      0.00
    8   14   20      1.73      0.00
    8   16   20     -4.63      0.00
    8   18   20      4.42      0.00
    9    9   20      4.08      0.00
    9   11   20     -8.42      0.00
    9   13   20      2.26      0.00
    9   15   20     -0.91      0.00
    9   17   20      1.72      0.00
    9   19   20      4.50      0.00
    0   10   20    -11.54      0.00
   10   10   20      7.67      0.00
   10   12   20      7.01      0.00
   10   14   20     -6.55      0.00
   10   16   20     -1.43      0.00
   10   18   20      7.72      0.00
   11   11   20      5.40      0.00
   11   13   20      4.08      0.00
   11   15   20      6.42      0.00
   11   17   20     -2.93      0.00
   11   19   20     -5.92      0.00
    0   12   20      6.10      0.00
   12   12   20     15.64      0.00
   12   14   20      3.34      0.00
   12   16   20      5.30      0.00
   12   18   20     -3.09      0.00
   13   13   20    -12.47      0.00
   13   15   20     -1.09      0.00
   13   17   20      5.90      0.00
   13   19   20     -2.64      0.00
    0   14   20     -7.11      0.00
   14   14   20      9.62      0.00
   14   16   20     -5.75      0.00
   14   18   20     -4.62      0.00
   15   15   20     13.02      0.00
   15   17   20    -12.75      0.00
   15   19   20     -2.09      0.00
    0   16   20      1.75      0.00
   16   16   20    -15.65      0.00
   16   18   20     -4.41      0.00
   17   17   20     -1.88      0.00
   17   19   20      1.79      0.00
    0   18   20     -0.42      0.00
   18   18   20     -0.82      0.00
   19   19   20      3.06      0.00
    0   20   20     21.54      0.00
    2   20   20    -18.24      0.00
    4   20   20     -0.43      0.00
    6   20   20     -4.82      0.00
    8   20   20      4.85      0.00
   10   20   20     -1.02      0.00
   12   20   20     -0.57      0.00
   14   20   20     10.08      0.00
   16   20   20      8.90      0.00
   18   20   20     -8.12      0.00
   20   20   20     26.94      0.00
    0    1   21     -5.43      0.00
    1    2   21      2.25      0.00
    1    4   21      1.34      0.00
    1    6   21      1.49      0.00
    1    8   21     -0.20      0.00
    1   10   21     -1.84      0.00
    1   12   21      3.52      0.00
    1   14   21    -13.92      0.00
    1   16   21     -4.01      0.00
    1   18   21    -12.60      0.00
    1   20   21     11.34      0.00
    2    3   21     -0.35      0.00
    2    5   21    -12.68      0.00
    2    7   21    -14.41      0.00
    2    9   21      0.01      0.00
    2   11   21     -3.90      0.00
    2   13   21      1.14      0.00
    2   15   21     -6.60      0.00
    2   17   21     -0.63      0.00
    2   19   21      6.84      0.00
    0    3   21    -21.22      0.00
    3    4   21      0.21      0.00
    3    6   21    -10.33      0.00
    3    8   21     12.65      0.00
    3   10   21    -12.59      0.00
    3   12   21     -0.66      0.00
    3   14   21      7.56      0.00
    3   16   21     12.25      0.00
    3   18   21     10.70      0.00
    3   20   21      1.76      0.00
    4    5   21     -4.08      0.00
    4    7   21     14.41      0.00
    4    9   21      5.33      0.00
    4   11   21      6.97      0.00
    4   13   21      5.89      0.00
    4   15   21     11.53      0.00
    4   17   21     -1.55      0.00
    4   19   21      6.42      0.00
    0    5   21     21.61      0.00
    5    6   21    -19.33      0.00
    5    8   21      5.02      0.00
    5   10   21    -10.60      0.00
    5   12   21      9.22      0.00
    5   14   21      4.62      0.00
    5   16   21     -1.81      0.00
    5   18   21     -4.31      0.00
    5   20   21     -7.08      0.00
    6    7   21     -4.37      0.00
    6    9   21      6.61      0.00
    6   11   21      7.67      0.00
    6   13   21     -8.34      0.00
    6   15   21     -3.44      0.00
    6   17   21      2.23      0.00
    6   19   21     -5.27      0.00
    0    7   21     -1.28      0.00
    7    8   21     11.73      0.00
    7   10   21     -0.26      0.00
    7   12   21    -21.83      0.00
    7   14   21     -3.76      0.00
    7   16   21      6.01      0.00
    7   18   21     -4.44      0.00
    7   20   21     -4.39      0.00
    8    9   21     -7.97      0.00
    8   11   21     -2.59      0.00
    8   13   21      5.91      0.00
    8   15   21     18.75      0.00
    8   17   21    -11.76      0.00
    8   19   21      5.26      0.00
    0    9   21     -2.27      0.00
    9   10   21      0.50      0.00
    9   12   21      6.05      0.00
    9   14   21      0.80      0.00
    9   16   21      1.87      0.00
    9   18   21      2.95      0.00
    9   20   21      3.84      0.00
   10   11   21      2.14      0.00
   10   13   21     -2.23      0.00
   10   15   21     -5.69      0.00
   10   17   21      7.70      0.00
   10   19   21      1.01      0.00
    0   11   21      0.32      0.00
   11   12   21      3.85      0.00
   11   14   21      4.17      0.00
   11   16   21     -3.04      0.00
   11   18   21      3.65      0.00
   11   20   21     -2.60      0.00
   12   13   21     -3.50      0.00
   12   15   21      7.03      0.00
   12   17   21     -6.59      0.00
   12   19   21     -3.85      0.00
    0   13   21      2.78      0.00
   13   14   21      1.36      0.00
   13   16   21      2.21      0.00
   13   18   21     -3.21      0.00
   13   20   21     -2.43      0.00
   14   15   21     -8.07      0.00
   14   17   21      1.31      0.00
   14   19   21     -1.34      0.00
    0   15   21    -40.90      0.00
   15   16   21      1.32      0.00
   15   18   21      5.11      0.00
   15   20   21      0.02      0.00
   16   17   21      1.04      0.00
   16   19   21     -1.17      0.00
    0   17   21      3.22      0.00
   17   18   21     10.45      0.00
   17   20   21     -6.91      0.00
   18   19   21      0.39      0.00
    0   19   21     -7.54      0.00
   19   20   21     -1.99      0.00
    0   21   21     -3.33      0.00
    2   21   21     -1.75      0.00
    4   21   21      5.87      0.00
    6   21   21    -17.05      0.00
    8   21   21      6.72      0.00
   10   21   21      6.80      0.00
   12   21   21      2.50      0.00
   14   21   21     -4.99      0.00
   16   21   21      0.92      0.00
   18   21   21      4.39      0.00
   20   21   21      0.80      0.00
    0    0   22    -44.40      0.00
    1    1   22     16.30      0.00
    1    3   22      6.27      0.00
    1    5   22    -10.40      0.00
    1    7   22      5.29      0.00
    1    9   22      8.84      0.00
    1   11   22      4.56      0.00
    1   13   22      3.41      0.00
    1   15   22     -8.34      0.00
    1   17   22      1.56      0.00
    1   19   22      5.02      0.00
    1   21   22     -0.64      0.00
    0    2   22    -13.73      0.00
    2    2   22     -2.47      0.00
    2    4   22      8.56      0.00
    2    6   22      5.03      0.00
    2    8   22    -22.63      0.00
    2   10   22     -0.18      0.00
    2   12   22     -5.76      0.00
    2   14   22     12.89      0.00
    2   16   22    -12.67      0.00
    2   18   22      7.54      0.00
    2   20   22     -0.63      0.00
    3    3   22     -0.97      0.00
    3    5   22    -21.50      0.00
    3    7   22     -2.94      0.00
    3    9   22      9.53      0.00
    3   11   22     -5.14      0.00
    3   13   22      6.18      0.00
    3   15   22      4.85      0.00
    3   17   22     -3.45      0.00
    3   19   22     -2.16      0.00
    3   21   22     -8.37      0.00
    0    4   22      8.12      0.00
    4    4   22     -9.36      0.00
    4    6   22     25.07      0.00
    4    8   22    -10.24      0.00
    4   10   22    -10.37      0.00
    4   12   22     -2.00      0.00
    4   14   22      0.50      0.00
    4   16   22     -2.66      0.00
    4   18   22     -2.82      0.00
    4   20   22      4.62      0.00
    5    5   22     -5.98      0.00
    5    7   22     11.57      0.00
    5    9   22     -2.93      0.00
    5   11   22     -2.85      0.00
    5   13   22     -7.07      0.00
    5   15   22     12.94      0.00
    5   17   22      1.71      0.00
    5   19   22      1.66      0.00
    5   21   22      2.27      0.00
    0    6   22     13.81      0.00
    6    6   22     -3.81      0.00
    6    8   22     -0.72      0.00
    6   10   22     -1.43      0.00
    6   12   22     11.42      0.00
    6   14   22      0.49      0.00
    6   16   22     -0.86      0.00
    6   18   22     -2.29      0.00
    6   20   22      0.74      0.00
    7    7   22      6.53      0.00
    7    9   22      8.23      0.00
    7   11   22      2.67      0.00
    7   13   22     -9.02      0.00
    7   15   22      8.79      0.00
    7   17   22      4.95      0.00
    7   19   22      0.38      0.00
    7   21   22      2.44      0.00
    0    8   22      5.34      0.00
    8    8   22     27.55      0.00
    8   10   22     -9.47      0.00
    8   12   22      7.49      0.00
    8   14   22     -8.38      0.00
    8   16   22     -2.01      0.00
    8   18   22      1.88      0.00
    8   20   22      4.04      0.00
    9    9   22     -3.98      0.00
    9   11   22     10.39      0.00
    9   13   22     -3.32      0.00
    9   15   22      9.03      0.00
    9   17   22     -5.86      0.00
    9   19   22     -5.59      0.00
    9   21   22      7.76      0.00
    0   10   22    -10.51      0.00
   10   10   22    -32.38      0.00
   10   12   22    -10.64      0.00
   10   14   22      1.19      0.00
   10   16   22     -4.31      0.00
   10   18   22     -3.40      0.00
   10   20   22     -8.88      0.00
   11   11   22     -5.92      0.00
   11   13   22      6.18      0.00
   11   15   22     -1.10      0.00
   11   17   22      5.41      0.00
   11   19   22     -4.69      0.00
   11   21   22      1.74      0.00
    0   12   22     -1.88      0.00
   12   12   22      2.71      0.00
   12   14   22      7.60      0.00
   12   16   22     -0.91      0.00
   12   18   22     -1.69      0.00
   12   20   22      2.78      0.00
   13   13   22      4.04      0.00
   13   15   22     -2.82      0.00
   13   17   22     -1.23      0.00
   13   19   22      5.74      0.00
   13   21   22     -0.63      0.00
    0   14   22      6.53      0.00
   14   14   22      5.72      0.00
   14   16   22      1.26      0.00
   14   18   22     -5.67      0.00
   14   20   22     -4.16      0.00
   15   15   22     -3.74      0.00
   15   17   22      8.87      0.00
   15   19   22      3.13      0.00
   15   21   22      2.86      0.00
    0   16   22     -0.42      0.00
   16   16   22     -3.28      0.00
   16   18   22     -4.20      0.00
   16   20   22      1.71      0.00
   17   17   22      9.11      0.00
   17   19   22     -5.82      0.00
   17   21   22      7.51      0.00
    0   18   22     21.42      0.00
   18   18   22      3.76      0.00
   18   20   22      1.74      0.00
   19   19   22     -7.65      0.00
   19   21   22     -3.65      0.00
    0   20   22      8.62      0.00
   20   20   22     -1.14      0.00
   21   21   22     -4.82      0.00
    0   22   22     -0.87      0.00
    2   22   22     14.59      0.00
    4   22   22     -5.42      0.00
    6   22   22      2.47      0.00
    8   22   22     23.22      0.00
   10   22   22      4.51      0.00
   12   22   22     13.46      0.00
   14   22   22     15.01      0.00
   16   22   22     -5.67      0.00
   18   22   22     32.61      0.00
   20   22   22      1.54      0.00
   22   22   22     -0.68      0.00
    0    1   23      0.32      0.00
    1    2   23     -2.68      0.00
    1    4   23      9.05      0.00
    1    6   23    -11.40      0.00
    1    8   23     -0.36      0.00
    1   10   23     -6.06      0.00
    1   12   23     -3.44      0.00
    1   14   23     15.51      0.00
    1   16   23     -1.37      0.00
    1   18   23     -0.17      0.00
    1   20   23    -12.18      0.00
    1   22   23      1.53      0.00
    2    3   23     -5.72      0.00
    2    5   23     -1.63      0.00
    2    7   23      2.78      0.00
    2    9   23    -12.67      0.00
    2   11   23     -7.03      0.00
    2   13   23      3.81      0.00
    2   15   23     -2.29      0.00
    2   17   23    -34.12      0.00
    2   19   23      3.11      0.00
    2   21   23     -9.80      0.00
    0    3   23     21.78      0.00
    3    4   23    -10.68      0.00
    3    6   23     -3.95      0.00
    3    8   23     -5.39      0.00
    3   10   23     11.06      0.00
    3   12   23     -6.58      0.00
    3   14   23     -4.30      0.00
    3   16   23     -4.74      0.00
    3   18   23     -3.53      0.00
    3   20   23      9.13      0.00
    3   22   23      5.23      0.00
    4    5   23      5.90      0.00
    4    7   23      3.75      0.00
    4    9   23      1.00      0.00
    4   11   23      6.96      0.00
    4   13   23     13.19      0.00
    4   15   23      6.69      0.00
    4   17   23     19.96      0.00
    4   19   23      2.45      0.00
    4   21   23      2.69      0.00
    0    5   23     -3.78      0.00
    5    6   23      4.53      0.00
    5    8   23     10.08      0.00
    5   10   23     -1.84      0.00
    5   12   23     -4.38      0.00
    5   14   23     21.44      0.00
    5   16   23     -2.05      0.00
    5   18   23     -3.58      0.00
    5   20   23    -10.21      0.00
    5   22   23     -6.26      0.00
    6    7   23    -12.91      0.00
    6    9   23      3.66      0.00
    6   11   23     -2.34      0.00
    6   13   23     -4.08      0.00
    6   15   23     -0.74      0.00
    6   17   23     -4.54      0.00
    6   19   23     -6.59      0.00
    6   21   23     -3.22      0.00
    0    7   23     -2.98      0.00
    7    8   23     11.75      0.00
    7   10   23      1.91      0.00
    7   12   23      6.98      0.00
    7   14   23     -8.94      0.00
    7   16   23     -0.13      0.00
    7   18   23      1.69      0.00
    7   20   23      1.81      0.00
    7   22   23     11.84      0.00
    8    9   23      9.69      0.00
    8   11   23      0.81      0.00
    8   13   23      2.72      0.00
    8   15   23      1.39      0.00
    8   17   23      3.68      0.00
    8   19   23     -4.27      0.00
    8   21   23      1.92      0.00
    0    9   23     12.40      0.00
    9   10   23     -3.85      0.00
    9   12   23     -2.35      0.00
    9   14   23     -7.67      0.00
    9   16   23      1.66      0.00
    9   18   23      3.92      0.00
    9   20   23     -0.49      0.00
    9   22   23     -9.42      0.00
   10   11   23     -4.73      0.00
   10   13   23     -6.70      0.00
   10   15   23     -0.61      0.00
   10   17   23     -3.66      0.00
   10   19   23     -4.28      0.00
   10   21   23      6.89      0.00
    0   11   23     -5.15      0.00
   11   12   23      4.94      0.00
   11   14   23      6.98      0.00
   11   16   23      1.49      0.00
   11   18   23     -4.19      0.00
   11   20   23    -10.77      0.00
   11   22   23      1.33      0.00
   12   13   23     -4.74      0.00
   12   15   23     -9.98      0.00
   12   17   23      3.68      0.00
   12   19   23      4.22      0.00
   12   21   23     -1.69      0.00
    0   13   23     -8.10      0.00
   13   14   23     -5.65      0.00
   13   16   23     13.97      0.00
   13   18   23     -7.34      0.00
   13   20   23     -8.98      0.00
   13   22   23      0.14      0.00
   14   15   23     -1.83      0.00
   14   17   23     -2.43      0.00
   14   19   23     -3.41      0.00
   14   21   23     -1.68      0.00
    0   15   23    -23.09      0.00
   15   16   23     -2.36      0.00
   15   18   23     -5.31      0.00
   15   20   23     -0.72      0.00
   15   22   23     -5.40      0.00
   16   17   23     -3.22      0.00
   16   19   23     -1.85      0.00
   16   21   23      3.67      0.00
    0   17   23     11.65      0.00
   17   18   23      3.30      0.00
   17   20   23     -0.22      0.00
   17   22   23      1.24      0.00
   18   19   23     -1.57      0.00
   18   21   23     -6.41      0.00
    0   19   23      7.94      0.00
   19   20   23      3.35      0.00
   19   22   23      1.76      0.00
   20   21   23      2.58      0.00
    0   21   23     20.45      0.00
   21   22   23      2.82      0.00
    0   23   23     19.44      0.00
    2   23   23     -8.56      0.00
    4   23   23     11.82      0.00
    6   23   23     11.27      0.00
    8   23   23     -2.99      0.00
   10   23   23      0.45      0.00
   12   23   23     -1.37      0.00
   14   23   23      0.25      0.00
   16   23   23      0.49      0.00
   18   23   23     -0.74      0.00
   20   23   23     -5.32      0.00
   22   23   23      4.54      0.00
    0    0   24      3.43      0.00
    1    1   24     -4.04      0.00
    1    3   24     -9.52      0.00
    1    5   24      9.56      0.00
    1    7   24     -9.99      0.00
    1    9   24      1.65      0.00
    1   11   24      1.37      0.00
    1   13   24     -8.92      0.00
    1   15   24     -7.09      0.00
    1   17   24     -1.11      0.00
    1   19   24      2.06      0.00
    1   21   24      4.03      0.00
    1   23   24     -9.79      0.00
    0    2   24     27.54      0.00
    2    2   24     -1.93      0.00
    2    4   24      3.67      0.00
    2    6   24    -12.51      0.00
    2    8   24      9.46      0.00
    2   10   24     -7.77      0.00
    2   12   24     19.94      0.00
    2   14   24      1.59      0.00
    2   16   24    -10.19      0.00
    2   18   24    -12.99      0.00
    2   20   24     -7.64      0.00
    2   22   24    -16.70      0.00
    3    3   24     -3.37      0.00
    3    5   24     -3.80      0.00
    3    7   24    -10.22      0.00
    3    9   24     -9.84      0.00
    3   11   24     -6.57      0.00
    3   13   24     -1.55      0.00
    3   15   24      7.07      0.00
    3   17   24      0.91      0.00
    3   19   24     -1.57      0.00
    3   21   24      1.86      0.00
    3   23   24     -7.13      0.00
    0    4   24     -8.04      0.00
    4    4   24     11.27      0.00
    4    6   24      4.94      0.00
    4    8   24     14.99      0.00
    4   10   24      6.93      0.00
    4   12   24      3.43      0.00
    4   14   24     -0.68      0.00
    4   16   24      9.08      0.00
    4   18   24      2.28      0.00
    4   20   24      8.85      0.00
    4   22   24      0.64      0.00
    5    5   24      1.79      0.00
    5    7   24     13.94      0.00
    5    9   24      1.96      0.00
    5   11   24     -3.18      0.00
    5   13   24      2.29      0.00
    5   15   24      6.64      0.00
    5   17   24     -8.90      0.00
    5   19   24      0.20      0.00
    5   21   24     -1.04      0.00
    5   23   24     -4.49      0.00
    0    6   24     24.21      0.00
    6    6   24      3.53      0.00
    6    8   24     12.22      0.00
    6   10   24     -4.72      0.00
    6   12   24     -9.74      0.00
    6   14   24     -1.56      0.00
    6   16   24     -0.52      0.00
    6   18   24      0.60      0.00
    6   20   24     -1.89      0.00
    6   22   24     -1.44      0.00
    7    7   24     -7.99      0.00
    7    9   24      3.98      0.00
    7   11   24      1.57      0.00
    7   13   24      3.72      0.00
    7   15   24      2.62      0.00
    7   17   24     -7.59      0.00
    7   19   24     -4.29      0.00
    7   21   24      2.35      0.00
    7   23   24     -4.14      0.00
    0    8   24     15.19      0.00
    8    8   24    -10.95      0.00
    8   10   24     10.88      0.00
    8   12   24      5.25      0.00
    8   14   24     -2.64      0.00
    8   16   24     -5.25      0.00
    8   18   24     -4.81      0.00
    8   20   24    -12.79      0.00
    8   22   24      6.24      0.00
    9    9   24     -1.19      0.00
    9   11   24      0.09      0.00
    9   13   24    -10.77      0.00
    9   15   24      9.71      0.00
    9   17   24     -4.01      0.00
    9   19   24     -4.17      0.00
    9   21   24      1.08      0.00
    9   23   24     -0.59      0.00
    0   10   24    -12.04      0.00
   10   10   24    -20.98      0.00
   10   12   24     -3.58      0.00
   10   14   24      5.48      0.00
   10   16   24     -5.87      0.00
   10   18   24     -8.36      0.00
   10   20   24     -2.59      0.00
   10   22   24    -18.93      0.00
   11   11   24     -8.98      0.00
   11   13   24      0.82      0.00
   11   15   24     -7.42      0.00
   11   17   24      5.71      0.00
   11   19   24      1.35      0.00
   11   21   24     -0.38      0.00
   11   23   24      3.51      0.00
    0   12   24      3.83      0.00
   12   12   24     15.00      0.00
   12   14   24     -1.20      0.00
   12   16   24     -8.23      0.00
   12   18   24      1.79      0.00
   12   20   24      9.01      0.00
   12   22   24     -9.01      0.00
   13   13   24     -0.43      0.00
   13   15   24      0.80      0.00
   13   17   24     -3.52      0.00
   13   19   24      5.92      0.00
   13   21   24     -3.55      0.00
   13   23   24     -2.72      0.00
    0   14   24     10.40      0.00
   14   14   24     -6.77      0.00
   14   16   24     -3.23      0.00
   14   18   24     -5.64      0.00
   14   20   24     -1.94      0.00
   14   22   24      0.53      0.00
   15   15   24     -3.53      0.00
   15   17   24      6.77      0.00
   15   19   24     -8.14      0.00
   15   21   24      2.92      0.00
   15   23   24      3.11      0.00
    0   16   24      2.42      0.00
   16   16   24     -7.67      0.00
   16   18   24      0.75      0.00
   16   20   24      8.31      0.00
   16   22   24     -4.51      0.00
   17   17   24      1.68      0.00
   17   19   24     -1.27      0.00
   17   21   24     -6.56      0.00
   17   23   24    -12.22      0.00
    0   18   24      0.90      0.00
   18   18   24     -0.52      0.00
   18   20   24     -3.68      0.00
   18   22   24     10.07      0.00
   19   19   24      3.50      0.00
   19   21   24     12.24      0.00
   19   23   24      2.70      0.00
    0   20   24      4.72      0.00
   20   20   24      0.71      0.00
   20   22   24     -0.36      0.00
   21   21   24      2.16      0.00
   21   23   24     -1.50      0.00
    0   22   24     -7.10      0.00
   22   22   24     -9.50      0.00
   23   23   24     -9.07      0.00
    0   24   24    -13.11      0.00
    2   24   24      7.56      0.00
    4   24   24     -3.98      0.00
    6   24   24    -14.01      0.00
    8   24   24     21.16      0.00
   10   24   24     -5.72      0.00
   12   24   24     14.30      0.00
   14   24   24    -13.74      0.00
   16   24   24    -10.74      0.00
   18   24   24     -4.56      0.00
   20   24   24    -13.80      0.00
   22   24   24     11.75      0.00
   24   24   24    -25.46      0.00
    0    1   25     12.92      0.00
    1    2   25      0.62      0.00
    1    4   25      3.26      0.00
    1    6   25     10.02      0.00
    1    8   25      0.33      0.00
    1   10   25      6.89      0.00
    1   12   25    -23.27      0.00
    1   14   25      5.72      0.00
    1   16   25      9.98      0.00
    1   18   25     -0.03      0.00
    1   20   25      1.43      0.00
    1   22   25     -4.90      0.00
    1   24   25     11.53      0.00
    2    3   25      5.30      0.00
    2    5   25      8.19      0.00
    2    7   25      4.61      0.00
    2    9   25     -4.56      0.00
    2   11   25      3.19      0.00
    2   13   25     -5.80      0.00
    2   15   25     10.73      0.00
    2   17   25    -12.28      0.00
    2   19   25      6.00      0.00
    2   21   25      1.54      0.00
    2   23   25     -4.54      0.00
    0    3   25     -6.69      0.00
    3    4   25      5.93      0.00
    3    6   25     -7.40      0.00
    3    8   25     -8.83      0.00
    3   10   25     11.48      0.00
    3   12   25      1.27      0.00
    3   14   25     -6.14      0.00
    3   16   25      4.86      0.00
    3   18   25      6.46      0.00
    3   20   25     -9.22      0.00
    3   22   25     -4.00      0.00
    3   24   25      1.56      0.00
    4    5   25      2.71      0.00
    4    7   25      1.84      0.00
    4    9   25      6.18      0.00
    4   11   25     -5.78      0.00
    4   13   25      0.79      0.00
    4   15   25     -8.47      0.00
    4   17   25     -1.39      0.00
    4   19   25      4.75      0.00
    4   21   25    -14.90      0.00
    4   23   25      0.75      0.00
    0    5   25     -2.51      0.00
    5    6   25     -7.20      0.00
    5    8   25     -2.09      0.00
    5   10   25      2.15      0.00
    5   12   25      1.27      0.00
    5   14   25     -3.76      0.00
    5   16   25     -8.05      0.00
    5   18   25      3.80      0.00
    5   20   25      0.81      0.00
    5   22   25    -10.51      0.00
    5   24   25     -3.39      0.00
    6    7   25      4.74      0.00
    6    9   25     -4.61      0.00
    6   11   25      2.56      0.00
    6   13   25     -8.19      0.00
    6   15   25      8.27      0.00
    6   17   25      0.10      0.00
    6   19   25      2.85      0.00
    6   21   25    -14.55      0.00
    6   23   25     -0.54      0.00
    0    7   25     -4.78      0.00
    7    8   25     -6.89      0.00
    7   10   25     -6.25      0.00
    7   12   25      2.24      0.00
    7   14   25      6.18      0.00
    7   16   25     -0.84      0.00
    7   18   25     -9.50      0.00
    7   20   25     -2.10      0.00
    7   22   25     -1.77      0.00
    7   24   25     -4.20      0.00
    8    9   25     -3.74      0.00
    8   11   25     -5.74      0.00
    8   13   25     -6.06      0.00
    8   15   25     -1.02      0.00
    8   17   25     11.22      0.00
    8   19   25      0.31      0.00
    8   21   25     -2.03      0.00
    8   23   25      8.49      0.00
    0    9   25     -7.03      0.00
    9   10   25      0.81      0.00
    9   12   25     -1.78      0.00
    9   14   25      1.56      0.00
    9   16   25      7.81      0.00
    9   18   25      3.24      0.00
    9   20   25      8.75      0.00
    9   22   25     -6.83      0.00
    9   24   25     -1.78      0.00
   10   11   25     -4.11      0.00
   10   13   25     -6.55      0.00
   10   15   25     -2.45      0.00
   10   17   25    -11.12      0.00
   10   19   25     -3.51      0.00
   10   21   25     -4.83      0.00
   10   23   25     -1.44      0.00
    0   11   25     -1.48      0.00
   11   12   25     -6.70      0.00
   11   14   25      1.40      0.00
   11   16   25      2.69      0.00
   11   18   25      0.35      0.00
   11   20   25    -14.27      0.00
   11   22   25     -0.49      0.00
   11   24   25     -6.11      0.00
   12   13   25      3.98      0.00
   12   15   25     -6.24      0.00
   12   17   25      7.14      0.00
   12   19   25     -1.30      0.00
   12   21   25      6.32      0.00
   12   23   25     -4.35      0.00
    0   13   25      2.46      0.00
   13   14   25     -9.14      0.00
   13   16   25     -3.52      0.00
   13   18   25     -1.91      0.00
   13   20   25     -7.64      0.00
   13   22   25      1.45      0.00
   13   24   25    -14.73      0.00
   14   15   25      9.24      0.00
   14   17   25     -1.42      0.00
   14   19   25    -11.65      0.00
   14   21   25      6.44      0.00
   14   23   25     -7.19      0.00
    0   15   25      0.51      0.00
   15   16   25    -14.08      0.00
   15   18   25     -1.75      0.00
   15   20   25     -9.09      0.00
   15   22   25     -7.53      0.00
   15   24   25      5.50      0.00
   16   17   25      7.82      0.00
   16   19   25     -8.51      0.00
   16   21   25     -4.96      0.00
   16   23   25     -4.92      0.00
    0   17   25      0.93      0.00
   17   18   25     -5.29      0.00
   17   20   25     -3.83      0.00
   17   22   25     -2.12      0.00
   17   24   25     -2.56      0.00
   18   19   25     17.45      0.00
   18   21   25      0.03      0.00
   18   23   25      0.69      0.00
    0   19   25    -12.40      0.00
   19   20   25     -3.94      0.00
   19   22   25      5.23      0.00
   19   24   25      5.99      0.00
   20   21   25      8.15      0.00
   20   23   25     -0.13      0.00
    0   21   25     14.80      0.00
   21   22   25     -5.65      0.00
   21   24   25     -1.26      0.00
   22   23   25     -3.77      0.00
    0   23   25      8.23      0.00
   23   24   25     -3.64      0.00
    0   25   25      4.00      0.00
    2   25   25      0.68      0.00
    4   25   25     -4.30      0.00
    6   25   25      1.38      0.00
    8   25   25     -1.90      0.00
   10   25   25    -14.24      0.00
   12   25   25      0.82      0.00
   14   25   25     -2.13      0.00
   16   25   25     -0.81      0.00
   18   25   25     -8.23      0.00
   20   25   25      4.28      0.00
   22   25   25      1.62      0.00
   24   25   25      2.03      0.00
    0    0   26     15.24      0.00
    1    1   26    -21.67      0.00
    1    3   26     -6.51      0.00
    1    5   26     -4.34      0.00
    1    7   26      5.67      0.00
    1    9   26     -4.44      0.00
    1   11   26     -3.70      0.00
    1   13   26     -1.97      0.00
    1   15   26     10.23      0.00
    1   17   26      3.45      0.00
    1   19   26     -8.46      0.00
    1   21   26      0.72      0.00
    1   23   26      4.64      0.00
    1   25   26     -6.67      0.00
    0    2   26     10.16      0.00
    2    2   26      5.98      0.00
    2    4   26     19.71      0.00
    2    6   26     -9.08      0.00
    2    8   26      7.64      0.00
    2   10   26     -8.69      0.00
    2   12   26      8.93      0.00
    2   14   26     -7.14      0.00
    2   16   26    -20.12      0.00
    2   18   26      2.81      0.00
    2   20   26      1.36      0.00
    2   22   26     -9.86      0.00
    2   24   26     11.58      0.00
    3    3   26      1.92      0.00
    3    5   26     11.11      0.00
    3    7   26      5.58      0.00
    3    9   26      4.17      0.00
    3   11   26      2.39      0.00
    3   13   26     -5.64      0.00
    3   15   26     -2.78      0.00
    3   17   26    -10.11      0.00
    3   19   26     -7.73      0.00
    3   21   26      5.21      0.00
    3   23   26      0.67      0.00
    3   25   26    -15.29      0.00
    0    4   26     19.53      0.00
    4    4   26      5.65      0.00
    4    6   26     -1.04      0.00
    4    8   26      2.20      0.00
    4   10   26      5.64      0.00
    4   12   26     -3.73      0.00
    4   14   26      7.18      0.00
    4   16   26     11.89      0.00
    4   18   26      9.56      0.00
    4   20   26      6.54      0.00
    4   22   26     15.47      0.00
    4   24   26     -1.20      0.00
    5    5   26      1.33      0.00
    5    7   26     -1.23      0.00
    5    9   26      6.89      0.00
    5   11   26     -1.37      0.00
    5   13   26      0.85      0.00
    5   15   26     -2.55      0.00
    5   17   26     -0.16      0.00
    5   19   26     -1.46      0.00
    5   21   26     -0.78      0.00
    5   23   26      9.70      0.00
    5   25   26      0.03      0.00
    0    6   26      1.47      0.00
    6    6   26    -17.35      0.00
    6    8   26     -1.64      0.00
    6   10   26      1.65      0.00
    6   12   26      2.33      0.00
    6   14   26      4.67      0.00
    6   16   26      2.39      0.00
    6   18   26     -5.36      0.00
    6   20   26      4.98      0.00
    6   22   26     -0.08      0.00
    6   24   26     -4.20      0.00
    7    7   26      7.08      0.00
    7    9   26     -8.02      0.00
    7   11   26     -5.94      0.00
    7   13   26     -9.35      0.00
    7   15   26      3.82      0.00
    7   17   26    -12.44      0.00
    7   19   26     -9.18      0.00
    7   21   26      1.21      0.00
    7   23   26      1.77      0.00
    7   25   26     -4.66      0.00
    0    8   26     -6.30      0.00
    8    8   26      5.37      0.00
    8   10   26     -1.03      0.00
    8   12   26      5.11      0.00
    8   14   26     14.36      0.00
    8   16   26     -1.06      0.00
    8   18   26     -1.58      0.00
    8   20   26      4.23      0.00
    8   22   26     -3.49      0.00
    8   24   26      0.29      0.00
    9    9   26     -0.59      0.00
    9   11   26      2.49      0.00
    9   13   26      3.25      0.00
    9   15   26     -7.26      0.00
    9   17   26      3.50      0.00
    9   19   26     -5.92      0.00
    9   21   26      4.50      0.00
    9   23   26      2.98      0.00
    9   25   26     -6.46      0.00
    0   10   26     -7.42      0.00
   10   10   26    -28.28      0.00
   10   12   26      6.35      0.00
   10   14   26     -1.22      0.00
   10   16   26     -3.95      0.00
   10   18   26     10.18      0.00
   10   20   26     -6.18      0.00
   10   22   26      5.95      0.00
   10   24   26     -1.49      0.00
   11   11   26      8.29      0.00
   11   13   26     -4.55      0.00
   11   15   26    -14.70      0.00
   11   17   26      0.73      0.00
   11   19   26      5.99      0.00
   11   21   26     11.22      0.00
   11   23   26     -7.49      0.00
   11   25   26     -3.53      0.00
    0   12   26      5.09      0.00
   12   12   26     -4.51      0.00
   12   14   26      4.40      0.00
   12   16   26     -6.71      0.00
   12   18   26     10.71      0.00
   12   20   26     -5.99      0.00
   12   22   26     17.00      0.00
   12   24   26     -8.15      0.00
   13   13   26      0.50      0.00
   13   15   26      1.26      0.00
   13   17   26      9.09      0.00
   13   19   26      0.36      0.00
   13   21   26     -1.32      0.00
   13   23   26     -0.47      0.00
   13   25   26     -0.84      0.00
    0   14   26      5.82      0.00
   14   14   26     12.33      0.00
   14   16   26     -7.47      0.00
   14   18   26      6.95      0.00
   14   20   26     -1.01      0.00
   14   22   26      7.35      0.00
   14   24   26    -10.42      0.00
   15   15   26     -0.31      0.00
   15   17   26      0.42      0.00
   15   19   26     -2.15      0.00
   15   21   26     -3.50      0.00
   15   23   26      6.57      0.00
   15   25   26      7.64      0.00
    0   16   26     -8.17      0.00
   16   16   26      2.52      0.00
   16   18   26     -5.72      0.00
   16   20   26      6.79      0.00
   16   22   26      1.97      0.00
   16   24   26      8.92      0.00
   17   17   26      6.23      0.00
   17   19   26      0.48      0.00
   17   21   26     -4.70      0.00
   17   23   26      6.42      0.00
   17   25   26     -6.79      0.00
    0   18   26     -0.86      0.00
   18   18   26     -8.28      0.00
   18   20   26      3.00      0.00
   18   22   26     -8.27      0.00
   18   24   26      5.91      0.00
   19   19   26      2.80      0.00
   19   21   26      6.00      0.00
   19   23   26      7.22      0.00
   19   25   26      0.79      0.00
    0   20   26     -5.13      0.00
   20   20   26    -14.13      0.00
   20   22   26     -0.41      0.00
   20   24   26      3.36      0.00
   21   21   26      1.12      0.00
   21   23   26     -5.33      0.00
   21   25   26      1.87      0.00
    0   22   26     -1.68      0.00
   22   22   26      8.65      0.00
   22   24   26      1.40      0.00
   23   23   26     -1.19      0.00
   23   25   26      3.41      0.00
    0   24   26     -8.44      0.00
   24   24   26      6.70      0.00
    0   26   26      1.78      0.00
    2   26   26      1.89      0.00
    4   26   26     -0.02      0.00
    6   26   26      4.06      0.00
    8   26   26     -9.44      0.00
   10   26   26     -2.46      0.00
   12   26   26     -9.28      0.00
   14   26   26     -8.22      0.00
   16   26   26    -11.79      0.00
   18   26   26     -2.33      0.00
   20   26   26     16.41      0.00
   22   26   26     11.17      0.00
    0    1   27     -7.67      0.00
    1    2   27      2.44      0.00
    1    4   27      3.96      0.00
    1    6   27    -11.62      0.00
    1    8   27      0.04      0.00
    1   10   27     -9.20      0.00
    1   12   27     13.48      0.00
    1   14   27    -12.29      0.00
    1   16   27      4.58      0.00
    1   18   27      0.38      0.00
    1   20   27     -2.88      0.00
    1   22   27     -1.19      0.00
    1   24   27     10.25      0.00
    1   26   27     -6.04      0.00
    2    3   27    -11.57      0.00
    2    5   27     -9.72      0.00
    2    7   27     -5.20      0.00
    2    9   27     -3.48      0.00
    2   11   27      2.59      0.00
    2   13   27     -3.29      0.00
    2   15   27     -3.21      0.00
    2   17   27      1.18      0.00
    2   19   27    -15.31      0.00
    2   21   27      7.57      0.00
    2   23   27    -18.68      0.00
    2   25   27     -2.17      0.00
    0    3   27     15.93      0.00
    3    4   27      7.67      0.00
    3    6   27     -0.82      0.00
    3    8   27      8.02      0.00
    3   10   27     -3.97      0.00
    3   12   27      2.30      0.00
    3   14   27     -4.06      0.00
    3   16   27     -3.38      0.00
    3   18   27     -1.99      0.00
    3   20   27     -3.03      0.00
    3   22   27      2.12      0.00
    3   24   27      6.51      0.00
    3   26   27      6.67      0.00
    4    5   27     12.50      0.00
    4    7   27      3.80      0.00
    4    9   27      5.05      0.00
    4   11   27     -0.81      0.00
    4   13   27      1.78      0.00
    4   15   27      0.52      0.00
    4   17   27     -3.06      0.00
    4   19   27      7.55      0.00
    4   21   27     -4.58      0.00
    4   23   27     -3.86      0.00
    4   25   27      1.55      0.00
    0    5   27      0.67      0.00
    5    6   27     -4.96      0.00
    5    8   27     -0.79      0.00
    5   10   27     -1.93      0.00
    5   12   27      4.33      0.00
    5   14   27     -4.98      0.00
    5   16   27     -0.50      0.00
    5   18   27    -10.85      0.00
    5   20   27      0.47      0.00
    5   22   27      2.93      0.00
    5   24   27     -2.60      0.00
    5   26   27     -1.33      0.00
    6    7   27     -5.85      0.00
    6    9   27     -7.48      0.00
    6   11   27      4.85      0.00
    6   13   27     -1.84      0.00
    6   15   27      4.19      0.00
    6   17   27      9.73      0.00
    6   19   27     -6.16      0.00
    6   21   27     -4.80      0.00
    6   23   27     -4.00      0.00
    6   25   27     -0.74      0.00
    0    7   27      3.79      0.00
    7    8   27      2.00      0.00
    7   10   27      2.52      0.00
    7   12   27      2.67      0.00
    7   14   27    -10.24      0.00
    7   16   27      2.19      0.00
    7   18   27      8.82      0.00
    7   20   27     -2.70      0.00
    7   22   27      2.03      0.00
    7   24   27      5.14      0.00
    7   26   27      2.47      0.00
    8    9   27      2.57      0.00
    8   11   27     -2.00      0.00
    8   13   27     -7.33      0.00
    8   15   27    -10.15      0.00
    8   17   27     -7.72      0.00
    8   19   27     -1.76      0.00
    8   21   27     -3.39      0.00
    8   23   27     -9.82      0.00
    8   25   27     -1.62      0.00
    0    9   27     -0.23      0.00
    9   10   27      2.24      0.00
    9   12   27      5.44      0.00
    9   14   27      2.72      0.00
    9   16   27     -4.45      0.00
    9   18   27     -0.03      0.00
    9   20   27      1.83      0.00
    9   22   27      5.56      0.00
    9   24   27     -4.07      0.00
    9   26   27     -5.76      0.00
   10   11   27      3.32      0.00
   10   13   27     -1.85      0.00
   10   15   27     -6.24      0.00
   10   17   27     -1.65      0.00
   10   19   27     -5.14      0.00
   10   21   27     -0.63      0.00
   10   23   27     -1.32      0.00
   10   25   27      0.11      0.00
    0   11   27      9.59      0.00
   11   12   27     -2.62      0.00
   11   14   27     -1.13      0.00
   11   16   27     -4.54      0.00
   11   18   27      2.38      0.00
   11   20   27     -7.06      0.00
   11   22   27      1.87      0.00
   11   24   27     -2.06      0.00
   11   26   27      9.96      0.00
   12   13   27      2.54      0.00
   12   15   27      3.88      0.00
   12   17   27      4.68      0.00
   12   19   27      3.20      0.00
   12   21   27      4.98      0.00
   12   23   27     -0.12      0.00
   12   25   27      4.37      0.00
    0   13   27      9.30      0.00
   13   14   27     -2.93      0.00
   13   16   27     -1.85      0.00
   13   18   27      5.45      0.00
   13   20   27     -5.27      0.00
   13   22   27     -1.65      0.00
   13   24   27      5.64      0.00
   13   26   27     -4.13      0.00
   14   15   27      3.11      0.00
   14   17   27     -7.56      0.00
   14   19   27     -3.50      0.00
   14   21   27     -6.13      0.00
   14   23   27      3.52      0.00
   14   25   27      8.96      0.00
    0   15   27      2.45      0.00
   15   16   27     -3.13      0.00
   15   18   27      1.05      0.00
   15   20   27      1.79      0.00
   15   22   27      4.47      0.00
   15   24   27     -2.80      0.00
   15   26   27      3.92      0.00
   16   17   27     11.67      0.00
   16   19   27    -10.51      0.00
   16   21   27      8.70      0.00
   16   23   27     -4.24      0.00
   16   25   27     -5.89      0.00
    0   17   27     12.96      0.00
   17   18   27     -2.72      0.00
   17   20   27    -12.33      0.00
   17   22   27     -5.17      0.00
   17   24   27      0.16      0.00
   17   26   27      2.64      0.00
   18   19   27     15.37      0.00
   18   21   27     -6.35      0.00
   18   23   27     -7.17      0.00
   18   25   27     -1.08      0.00
    0   19   27      4.88      0.00
   19   20   27     -5.27      0.00
   19   22   27      6.29      0.00
   19   24   27      2.71      0.00
   19   26   27      2.46      0.00
   20   21   27     -9.78      0.00
   20   23   27      3.65      0.00
   20   25   27     -1.34      0.00
    0   21   27      1.66      0.00
   21   22   27     -0.31      0.00
   21   24   27     -0.17      0.00
   21   26   27      1.11      0.00
   22   23   27     -1.49      0.00
   22   25   27      1.35      0.00
    0   23   27     10.15      0.00
   23   24   27      5.67      0.00
    0   25   27      8.68      0.00
    0   27   27    -14.48      0.00
    2   27   27     10.41      0.00
    4   27   27      3.41      0.00
    6   27   27     -0.40      0.00
    8   27   27     16.00      0.00
   10   27   27      7.59      0.00
   12   27   27     -0.53      0.00
   14   27   27     -1.51      0.00
   16   27   27     11.44      0.00
   18   27   27      6.91      0.00
   20   27   27     -1.83      0.00
    0    0   28    -10.47      0.00
    1    1   28     21.39      0.00
    1    3   28     13.63      0.00
    1    5   28     -0.74      0.00
    1    7   28     -3.23      0.00
    1    9   28     -0.97      0.00
    1   11   28     -5.17      0.00
    1   13   28     -0.57      0.00
    1   15   28      4.02      0.00
    1   17   28     -1.31      0.00
    1   19   28      2.24      0.00
    1   21   28     -6.01      0.00
    1   23   28     -8.59      0.00
    1   25   28     -3.94      0.00
    1   27   28    -10.38      0.00
    0    2   28    -10.63      0.00
    2    2   28     -5.05      0.00
    2    4   28      9.24      0.00
    2    6   28      7.53      0.00
    2    8   28      1.48      0.00
    2   10   28    -11.53      0.00
    2   12   28     -9.12      0.00
    2   14   28      8.17      0.00
    2   16   28     -8.17      0.00
    2   18   28      0.38      0.00
    2   20   28     -6.50      0.00
    2   22   28     -6.42      0.00
    2   24   28      5.17      0.00
    2   26   28    -12.58      0.00
    3    3   28      6.67      0.00
    3    5   28     -0.48      0.00
    3    7   28     -1.42      0.00
    3    9   28      3.89      0.00
    3   11   28     11.73      0.00
    3   13   28     -1.49      0.00
    3   15   28      4.39      0.00
    3   17   28      4.10      0.00
    3   19   28      4.95      0.00
    3   21   28     -3.65      0.00
    3   23   28    -11.92      0.00
    3   25   28      1.54      0.00
    3   27   28      3.76      0.00
    0    4   28      7.07      0.00
    4    4   28     21.62      0.00
    4    6   28     -0.87      0.00
    4    8   28     10.86      0.00
    4   10   28    -13.69      0.00
    4   12   28      5.50      0.00
    4   14   28     -0.81      0.00
    4   16   28      1.12      0.00
    4   18   28      3.14      0.00
    4   20   28      6.79      0.00
    4   22   28      1.21      0.00
    4   24   28      1.15      0.00
    4   26   28     11.74      0.00
    5    5   28     -5.31      0.00
    5    7   28     -4.86      0.00
    5    9   28      3.94      0.00
    5   11   28     -5.51      0.00
    5   13   28     -0.33      0.00
    5   15   28      3.76      0.00
    5   17   28     10.32      0.00
    5   19   28     -8.00      0.00
    5   21   28      2.01      0.00
    5   23   28     -2.30      0.00
    5   25   28      4.59      0.00
    5   27   28      0.89      0.00
    0    6   28      1.45      0.00
    6    6   28      3.68      0.00
    6    8   28      6.68      0.00
    6   10   28    -10.78      0.00
    6   12   28     -3.25      0.00
    6   14   28      0.69      0.00
    6   16   28     -7.54      0.00
    6   18   28     -1.40      0.00
    6   20   28    -10.70      0.00
    6   22   28     -2.82      0.00
    6   24   28     -3.41      0.00
    6   26   28     -1.36      0.00
    7    7   28     10.38      0.00
    7    9   28     -3.88      0.00
    7   11   28      8.13      0.00
    7   13   28      3.11      0.00
    7   15   28      2.34      0.00
    7   17   28      4.85      0.00
    7   19   28      4.82      0.00
    7   21   28     -7.63      0.00
    7   23   28      9.24      0.00
    7   25   28     -2.75      0.00
    7   27   28      1.20      0.00
    0    8   28     -4.54      0.00
    8    8   28      3.62      0.00
    8   10   28     -0.88      0.00
    8   12   28      3.05      0.00
    8   14   28     -4.19      0.00
    8   16   28     -3.22      0.00
    8   18   28     10.90      0.00
    8   20   28     -1.04      0.00
    8   22   28     11.77      0.00
    8   24   28      7.12      0.00
    8   26   28      9.54      0.00
    9    9   28     15.42      0.00
    9   11   28     -4.07      0.00
    9   13   28     -4.94      0.00
    9   15   28     -9.09      0.00
    9   17   28     -3.61      0.00
    9   19   28      1.16      0.00
    9   21   28      7.17      0.00
    9   23   28      2.77      0.00
    9   25   28    -10.56      0.00
    9   27   28     -6.23      0.00
    0   10   28     -8.52      0.00
   10   10   28      3.96      0.00
   10   12   28     -1.44      0.00
   10   14   28      1.49      0.00
   10   16   28     -1.39      0.00
   10   18   28      5.37      0.00
   10   20   28     -1.96      0.00
   10   22   28      4.49      0.00
   10   24   28     -1.38      0.00
   10   26   28      2.66      0.00
   11   11   28     11.21      0.00
   11   13   28     -6.46      0.00
   11   15   28      2.74      0.00
   11   17   28      1.83      0.00
   11   19   28     -2.57      0.00
   11   21   28     -4.54      0.00
   11   23   28      4.86      0.00
   11   25   28     -2.60      0.00
   11   27   28      0.73      0.00
    0   12   28    -15.88      0.00
   12   12   28     -4.50      0.00
   12   14   28      4.49      0.00
   12   16   28     -2.85      0.00
   12   18   28     -1.44      0.00
   12   20   28     -4.09      0.00
   12   22   28      2.93      0.00
   12   24   28     -2.43      0.00
   12   26   28     -1.74      0.00
   13   13   28     -3.05      0.00
   13   15   28     -7.47      0.00
   13   17   28     13.48      0.00
   13   19   28     -3.08      0.00
   13   21   28      1.65      0.00
   13   23   28     -1.33      0.00
   13   25   28      3.19      0.00
   13   27   28     -9.62      0.00
    0   14   28    -15.51      0.00
   14   14   28     -8.59      0.00
   14   16   28      0.44      0.00
   14   18   28      4.58      0.00
   14   20   28      2.41      0.00
   14   22   28      0.37      0.00
   14   24   28      1.84      0.00
   14   26   28      1.47      0.00
   15   15   28     12.03      0.00
   15   17   28     -0.01      0.00
   15   19   28      2.77      0.00
   15   21   28      3.29      0.00
   15   23   28     -1.50      0.00
   15   25   28      4.77      0.00
   15   27   28      5.48      0.00
    0   16   28     -2.11      0.00
   16   16   28     13.57      0.00
   16   18   28      0.60      0.00
   16   20   28     -0.59      0.00
   16   22   28      0.34      0.00
   16   24   28      2.74      0.00
   16   26   28     -0.68      0.00
   17   17   28      1.37      0.00
   17   19   28    -12.18      0.00
   17   21   28     -3.91      0.00
   17   23   28     -6.47      0.00
   17   25   28     -5.58      0.00
   17   27   28     -0.59      0.00
    0   18   28    -20.35      0.00
   18   18   28      3.51      0.00
   18   20   28      4.14      0.00
   18   22   28     -5.71      0.00
   18   24   28     -5.30      0.00
   18   26   28      0.27      0.00
   19   19   28     13.38      0.00
   19   21   28     -3.32      0.00
   19   23   28      1.47      0.00
   19   25   28      3.81      0.00
   19   27   28     -0.10      0.00
    0   20   28      1.92      0.00
   20   20   28      9.40      0.00
   20   22   28     -5.73      0.00
   20   24   28      3.94      0.00
   20   26   28     -7.56      0.00
   21   21   28     -5.54      0.00
   21   23   28     -1.57      0.00
   21   25   28     -4.14      0.00
    0   22   28      4.90      0.00
   22   22   28      8.70      0.00
   22   24   28     -2.32      0.00
   23   23   28     -0.12      0.00
    0   24   28      7.23      0.00
    0   26   28     14.30      0.00
    0   28   28      0.09      0.00
    2   28   28     -4.37      0.00
    4   28   28     24.06      0.00
    6   28   28      6.43      0.00
    8   28   28      6.41      0.00
   10   28   28     -6.45      0.00
   12   28   28    -19.63      0.00
   14   28   28     18.26      0.00
   16   28   28      7.63      0.00
   18   28   28    -14.76      0.00
    0    1   29      1.05      0.00
    1    2   29     -7.10      0.00
    1    4   29      4.68      0.00
    1    6   29     -6.98      0.00
    1    8   29     -0.42      0.00
    1   10   29     -4.86      0.00
    1   12   29      5.30      0.00
    1   14   29     -3.34      0.00
    1   16   29      3.87      0.00
    1   18   29      0.63      0.00
    1   20   29      0.88      0.00
    1   22   29     -2.34      0.00
    1   24   29     -3.44      0.00
    1   26   29      5.45      0.00
    1   28   29      2.04      0.00
    2    3   29     -6.76      0.00
    2    5   29      5.11      0.00
    2    7   29     -4.93      0.00
    2    9   29     -1.99      0.00
    2   11   29     -5.46      0.00
    2   13   29     -4.42      0.00
    2   15   29     -5.78      0.00
    2   17   29      2.81      0.00
    2   19   29     -9.53      0.00
    2   21   29     -1.61      0.00
    2   23   29     -1.27      0.00
    2   25   29     -1.46      0.00
    2   27   29     -6.51      0.00
    0    3   29      5.05      0.00
    3    4   29     10.80      0.00
    3    6   29    -12.67      0.00
    3    8   29      1.11      0.00
    3   10   29    -10.64      0.00
    3   12   29      4.79      0.00
    3   14   29     -1.25      0.00
    3   16   29     -0.13      0.00
    3   18   29      4.78      0.00
    3   20   29     -5.60      0.00
    3   22   29     -2.61      0.00
    3   24   29     -0.97      0.00
    3   26   29     -0.28      0.00
    3   28   29      1.19      0.00
    4    5   29      0.69      0.00
    4    7   29      3.39      0.00
    4    9   29     -7.72      0.00
    4   11   29     -0.56      0.00
    4   13   29      2.00      0.00
    4   15   29      7.92      0.00
    4   17   29     -1.59      0.00
    4   19   29      1.78      0.00
    4   21   29      2.34      0.00
    4   23   29      0.82      0.00
    4   25   29      1.13      0.00
    4   27   29      6.23      0.00
    0    5   29      2.32      0.00
    5    6   29     -9.68      0.00
    5    8   29      1.57      0.00
    5   10   29      0.64      0.00
    5   12   29      0.66      0.00
    5   14   29     -0.63      0.00
    5   16   29     -3.98      0.00
    5   18   29     11.07      0.00
    5   20   29     -1.67      0.00
    5   22   29     -2.97      0.00
    5   24   29      1.18      0.00
    5   26   29      2.11      0.00
    5   28   29      1.14      0.00
    6    7   29      3.23      0.00
    6    9   29     -1.17      0.00
    6   11   29      4.19      0.00
    6   13   29      0.41      0.00
    6   15   29     -7.89      0.00
    6   17   29     -6.34      0.00
    6   19   29     -3.25      0.00
    6   21   29     -0.25      0.00
    6   23   29     -3.23      0.00
    6   25   29      2.52      0.00
    6   27   29     -4.11      0.00
    0    7   29      9.63      0.00
    7    8   29     -2.29      0.00
    7   10   29     -0.49      0.00
    7   12   29      0.51      0.00
    7   14   29     -5.28      0.00
    7   16   29      3.44      0.00
    7   18   29      8.16      0.00
    7   20   29      4.74      0.00
    7   22   29     -6.14      0.00
    7   24   29      0.46      0.00
    7   26   29     -5.05      0.00
    7   28   29      4.67      0.00
    8    9   29      0.52      0.00
    8   11   29      2.73      0.00
    8   13   29     -2.98      0.00
    8   15   29     13.64      0.00
    8   17   29      0.01      0.00
    8   19   29     -4.96      0.00
    8   21   29     -2.55      0.00
    8   23   29      5.55      0.00
    8   25   29     -5.49      0.00
    8   27   29     -1.43      0.00
    0    9   29      6.87      0.00
    9   10   29      8.97      0.00
    9   12   29     -5.76      0.00
    9   14   29      9.03      0.00
    9   16   29      4.27      0.00
    9   18   29     -0.40      0.00
    9   20   29     -5.85      0.00
    9   22   29      4.72      0.00
    9   24   29      2.63      0.00
    9   26   29     -3.16      0.00
    9   28   29      0.32      0.00
   10   11   29      1.47      0.00
   10   13   29     -2.67      0.00
   10   15   29     -5.12      0.00
   10   17   29      4.03      0.00
   10   19   29     -5.50      0.00
   10   21   29      2.48      0.00
   10   23   29     -1.28      0.00
   10   25   29     -2.34      0.00
   10   27   29      8.56      0.00
    0   11   29     -1.24      0.00
   11   12   29      5.19      0.00
   11   14   29     -2.50      0.00
   11   16   29     -7.24      0.00
   11   18   29      1.86      0.00
   11   20   29     -1.85      0.00
   11   22   29      0.50      0.00
   11   24   29      4.26      0.00
   11   26   29      0.26      0.00
   11   28   29     -1.04      0.00
   12   13   29      1.53      0.00
   12   15   29     -5.94      0.00
   12   17   29      3.52      0.00
   12   19   29      5.53      0.00
   12   21   29      0.47      0.00
   12   23   29      3.66      0.00
   12   25   29      1.27      0.00
   12   27   29     -1.04      0.00
    0   13   29      2.25      0.00
   13   14   29      5.12      0.00
   13   16   29     -6.87      0.00
   13   18   29      4.08      0.00
   13   20   29     -2.81      0.00
   13   22   29      1.18      0.00
   13   24   29      6.86      0.00
   13   26   29     -3.55      0.00
   13   28   29     -0.10      0.00
   14   15   29     -0.04      0.00
   14   17   29     -1.91      0.00
   14   19   29     -2.33      0.00
   14   21   29    -10.50      0.00
   14   23   29     -4.04      0.00
   14   25   29      5.79      0.00
   14   27   29     -5.87      0.00
    0   15   29     13.18      0.00
   15   16   29      8.41      0.00
   15   18   29      2.89      0.00
   15   20   29      6.97      0.00
   15   22   29     -1.74      0.00
   15   24   29      3.59      0.00
   15   26   29      8.28      0.00
   15   28   29     -5.02      0.00
   16   17   29      2.35      0.00
   16   19   29      1.13      0.00
   16   21   29     -0.84      0.00
   16   23   29     -3.06      0.00
   16   25   29      4.52      0.00
   16   27   29      0.04      0.00
    0   17   29     -9.34      0.00
   17   18   29      4.21      0.00
   17   20   29     -3.69      0.00
   17   22   29      1.23      0.00
   17   24   29      4.24      0.00
   17   26   29     -5.91      0.00
   18   19   29     -7.39      0.00
   18   21   29      1.16      0.00
   18   23   29     -3.23      0.00
   18   25   29      2.97      0.00
   18   27   29     17.43      0.00
    0   19   29     21.75      0.00
   19   20   29      3.69      0.00
   19   22   29     14.51      0.00
   19   24   29     -4.23      0.00
   19   26   29      5.68      0.00
   20   21   29     -1.28      0.00
   20   23   29      0.04      0.00
   20   25   29      4.15      0.00
    0   21   29     -6.94      0.00
   21   22   29      1.01      0.00
   21   24   29      8.22      0.00
   22   23   29     -2.69      0.00
    0   23   29      0.33      0.00
    0   25   29      1.27      0.00
    0   27   29      2.78      0.00
    0   29   29      0.86      0.00
    2   29   29     -4.83      0.00
    4   29   29      8.56      0.00
    6   29   29      7.67      0.00
    8   29   29     16.45      0.00
   10   29   29    -15.37      0.00
   12   29   29      1.44      0.00
   14   29   29      6.54      0.00
    0    0   30     52.94      0.00
    1    1   30     -3.25      0.00
    1    3   30     -9.60      0.00
    1    5   30     -4.84      0.00
    1    7   30      2.64      0.00
    1    9   30      7.99      0.00
    1   11   30     -1.48      0.00
    1   13   30     -0.70      0.00
    1   15   30      2.57      0.00
    1   17   30      6.80      0.00
    1   19   30      6.80      0.00
    1   21   30      6.96      0.00
    1   23   30     -0.53      0.00
    1   25   30      2.85      0.00
    1   27   30      2.38      0.00
    1   29   30     -3.23      0.00
    0    2   30     26.06      0.00
    2    2   30      0.08      0.00
    2    4   30     -6.46      0.00
    2    6   30     -1.28      0.00
    2    8   30      4.93      0.00
    2   10   30      1.66      0.00
    2   12   30     -9.45      0.00
    2   14   30     -4.48      0.00
    2   16   30    -14.06      0.00
    2   18   30     -0.16      0.00
    2   20   30    -20.12      0.00
    2   22   30      0.79      0.00
    2   24   30      2.12      0.00
    2   26   30     -2.94      0.00
    2   28   30     17.22      0.00
    3    3   30     -3.73      0.00
    3    5   30      2.95      0.00
    3    7   30     20.52      0.00
    3    9   30     -5.28      0.00
    3   11   30      2.51      0.00
    3   13   30      3.50      0.00
    3   15   30     -4.30      0.00
    3   17   30      3.30      0.00
    3   19   30     -7.89      0.00
    3   21   30      0.28      0.00
    3   23   30     11.46      0.00
    3   25   30      0.55      0.00
    3   27   30     -2.57      0.00
    3   29   30     -3.08      0.00
    0    4   30      2.58      0.00
    4    4   30     -6.43      0.00
    4    6   30     -6.86      0.00
    4    8   30      1.96      0.00
    4   10   30    -18.29      0.00
    4   12   30     -1.23      0.00
    4   14   30     -3.17      0.00
    4   16   30      7.82      0.00
    4   18   30      3.52      0.00
    4   20   30     -0.26      0.00
    4   22   30      1.12      0.00
    4   24   30     -6.46      0.00
    4   26   30     -1.11      0.00
    4   28   30     -4.69      0.00
    5    5   30     -2.65      0.00
    5    7   30     -2.26      0.00
    5    9   30      3.24      0.00
    5   11   30      1.07      0.00
    5   13   30      0.43      0.00
    5   15   30      2.38      0.00
    5   17   30     -9.68      0.00
    5   19   30      4.06      0.00
    5   21   30      2.13      0.00
    5   23   30     -3.03      0.00
    5   25   30      1.06      0.00
    5   27   30     -8.64      0.00
    5   29   30     -0.45      0.00
    0    6   30    -10.92      0.00
    6    6   30     -6.08      0.00
    6    8   30      0.23      0.00
    6   10   30      2.64      0.00
    6   12   30    -17.89      0.00
    6   14   30     -2.19      0.00
    6   16   30     -6.83      0.00
    6   18   30      6.72      0.00
    6   20   30      5.24      0.00
    6   22   30     -5.00      0.00
    6   24   30      4.27      0.00
    6   26   30      5.38      0.00
    6   28   30     -3.15      0.00
    7    7   30      5.86      0.00
    7    9   30      5.63      0.00
    7   11   30      1.97      0.00
    7   13   30     -1.27      0.00
    7   15   30     -2.07      0.00
    7   17   30     -5.50      0.00
    7   19   30     -0.87      0.00
    7   21   30     -5.31      0.00
    7   23   30     -0.15      0.00
    7   25   30      0.31      0.00
    7   27   30     -2.74      0.00
    7   29   30      3.14      0.00
    0    8   30     16.88      0.00
    8    8   30      5.11      0.00
    8   10   30     -3.53      0.00
    8   12   30      2.60      0.00
    8   14   30     -2.50      0.00
    8   16   30      4.78      0.00
    8   18   30    -13.33      0.00
    8   20   30    -12.12      0.00
    8   22   30      3.15      0.00
    8   24   30     -0.41      0.00
    8   26   30      0.79      0.00
    8   28   30     -0.96      0.00
    9    9   30      2.67      0.00
    9   11   30     -0.39      0.00
    9   13   30      5.28      0.00
    9   15   30      2.78      0.00
    9   17   30     11.96      0.00
    9   19   30      5.79      0.00
    9   21   30      0.50      0.00
    9   23   30     -0.81      0.00
    9   25   30     -0.41      0.00
    9   27   30     -0.47      0.00
    9   29   30      2.73      0.00
    0   10   30      1.59      0.00
   10   10   30      9.52      0.00
   10   12   30      8.91      0.00
   10   14   30     10.68      0.00
   10   16   30     -7.86      0.00
   10   18   30     14.09      0.00
   10   20   30      1.93      0.00
   10   22   30      1.85      0.00
   10   24   30      8.44      0.00
   10   26   30     -2.05      0.00
   10   28   30      0.41      0.00
   11   11   30     -6.00      0.00
   11   13   30      2.21      0.00
   11   15   30     -3.07      0.00
   11   17   30     29.82      0.00
   11   19   30      6.88      0.00
   11   21   30     -7.21      0.00
   11   23   30      1.54      0.00
   11   25   30     -3.87      0.00
   11   27   30     -0.22      0.00
   11   29   30      2.63      0.00
    0   12   30     -9.82      0.00
   12   12   30      8.21      0.00
   12   14   30     -1.51      0.00
   12   16   30     -6.53      0.00
   12   18   30      2.08      0.00
   12   20   30     -0.75      0.00
   12   22   30      2.13      0.00
   12   24   30     -6.31      0.00
   12   26   30    -15.25      0.00
   12   28   30     -3.45      0.00
   13   13   30      4.57      0.00
   13   15   30      0.13      0.00
   13   17   30      1.30      0.00
   13   19   30      1.45      0.00
   13   21   30      5.14      0.00
   13   23   30      1.91      0.00
   13   25   30      8.46      0.00
   13   27   30      1.39      0.00
    0   14   30     -1.83      0.00
   14   14   30     -1.31      0.00
   14   16   30      5.45      0.00
   14   18   30     -2.10      0.00
   14   20   30      4.44      0.00
   14   22   30      3.75      0.00
   14   24   30      3.44      0.00
   14   26   30     18.39      0.00
   14   28   30     18.89      0.00
   15   15   30      0.37      0.00
   15   17   30     -9.25      0.00
   15   19   30      0.78      0.00
   15   21   30      6.18      0.00
   15   23   30      4.40      0.00
   15   25   30     -5.55      0.00
   15   27   30     10.05      0.00
    0   16   30     18.80      0.00
   16   16   30    -12.37      0.00
   16   18   30      3.01      0.00
   16   20   30      2.97      0.00
   16   22   30      0.31      0.00
   16   24   30      6.81      0.00
   16   26   30     -4.69      0.00
   17   17   30      8.84      0.00
   17   19   30     -1.20      0.00
   17   21   30     -6.10      0.00
   17   23   30     -4.88      0.00
   17   25   30      9.07      0.00
    0   18   30     -1.71      0.00
   18   18   30      8.00      0.00
   18   20   30     -4.78      0.00
   18   22   30     -3.06      0.00
   18   24   30     -5.07      0.00
   18   26   30     -4.02      0.00
   19   19   30      2.35      0.00
   19   21   30      6.09      0.00
   19   23   30      1.17      0.00
   19   25   30     -5.95      0.00
    0   20   30     10.68      0.00
   20   20   30     10.02      0.00
   20   22   30     -5.45      0.00
   20   24   30     -2.06      0.00
   21   21   30     -2.28      0.00
   21   23   30     -2.42      0.00
    0   22   30    -14.58      0.00
   22   22   30      1.74      0.00
    0   24   30      7.13      0.00
    0   26   30      3.43      0.00
    0   28   30      2.54      0.00
    0   30   30     22.37      0.00
    2   30   30      2.74      0.00
    4   30   30     -0.36      0.00
    6   30   30     13.33      0.00
    8   30   30     -2.86      0.00
    0    1   31     -4.41      0.00
    1    2   31     -1.97      0.00
    1    4   31      5.22      0.00
    1    6   31      2.79      0.00
    1    8   31     -3.53      0.00
    1   10   31      7.73      0.00
    1   12   31      0.19      0.00
    1   14   31     -3.51      0.00
    1   16   31     -6.54      0.00
    1   18   31      8.47      0.00
    1   20   31      4.50      0.00
    1   22   31     -9.20      0.00
    1   24   31      6.06      0.00
    1   26   31      2.75      0.00
    1   28   31     -3.75      0.00
    1   30   31     -2.21      0.00
    2    3   31     -1.67      0.00
    2    5   31     -0.78      0.00
    2    7   31     -5.72      0.00
    2    9   31     -0.86      0.00
    2   11   31     -3.30      0.00
    2   13   31      4.47      0.00
    2   15   31      1.70      0.00
    2   17   31    -11.38      0.00
    2   19   31      6.19      0.00
    2   21   31     -0.40      0.00
    2   23   31     -4.78      0.00
    2   25   31      4.52      0.00
    2   27   31     -4.35      0.00
    2   29   31      4.16      0.00
    0    3   31      1.07      0.00
    3    4   31      4.71      0.00
    3    6   31      3.87      0.00
    3    8   31      3.12      0.00
    3   10   31     -6.47      0.00
    3   12   31      0.59      0.00
    3   14   31      4.57      0.00
    3   16   31     -0.59      0.00
    3   18   31     -4.02      0.00
    3   20   31      2.70      0.00
    3   22   31     -1.66      0.00
    3   24   31     -6.27      0.00
    3   26   31      0.60      0.00
    3   28   31     -2.78      0.00
    3   30   31     -5.84      0.00
    4    5   31     -3.08      0.00
    4    7   31     -4.20      0.00
    4    9   31      6.14      0.00
    4   11   31      1.15      0.00
    4   13   31     -2.96      0.00
    4   15   31      6.42      0.00
    4   17   31     -5.08      0.00
    4   19   31      3.66      0.00
    4   21   31      6.40      0.00
    4   23   31     -3.11      0.00
    4   25   31      2.60      0.00
    4   27   31      2.96      0.00
    4   29   31    -23.65      0.00
    0    5   31    -13.27      0.00
    5    6   31      8.20      0.00
    5    8   31     -1.97      0.00
    5   10   31      3.66      0.00
    5   12   31     -0.41      0.00
    5   14   31      2.54      0.00
    5   16   31     -2.82      0.00
    5   18   31      4.23      0.00
    5   20   31      1.26      0.00
    5   22   31      5.50      0.00
    5   24   31      1.12      0.00
    5   26   31     15.42      0.00
    5   28   31     -9.77      0.00
    5   30   31      9.10      0.00
    6    7   31      6.05      0.00
    6    9   31      7.63      0.00
    6   11   31      6.11      0.00
    6   13   31     -2.90      0.00
    6   15   31     -3.95      0.00
    6   17   31    -11.19      0.00
    6   19   31      1.48      0.00
    6   21   31      4.15      0.00
    6   23   31     -4.05      0.00
    6   25   31      3.89      0.00
    6   27   31     -3.44      0.00
    6   29   31    -13.49      0.00
    0    7   31     -8.65      0.00
    7    8   31     -8.35      0.00
    7   10   31      6.61      0.00
    7   12   31      3.29      0.00
    7   14   31     -0.30      0.00
    7   16   31      6.20      0.00
    7   18   31     -6.53      0.00
    7   20   31      2.28      0.00
    7   22   31      3.97      0.00
    7   24   31     -4.15      0.00
    7   26   31      5.36      0.00
    7   28   31     -6.17      0.00
    8    9   31     -1.58      0.00
    8   11   31      7.56      0.00
    8   13   31      4.77      0.00
    8   15   31     -2.14      0.00
    8   17   31     14.00      0.00
    8   19   31     -1.95      0.00
    8   21   31      7.04      0.00
    8   23   31     -0.47      0.00
    8   25   31      5.26      0.00
    8   27   31     -1.67      0.00
    8   29   31     -3.98      0.00
    0    9   31     -6.22      0.00
    9   10   31     -3.22      0.00
    9   12   31     -2.05      0.00
    9   14   31      2.55      0.00
    9   16   31     -2.91      0.00
    9   18   31     11.88      0.00
    9   20   31     -3.98      0.00
    9   22   31      0.00      0.00
    9   24   31    -11.76      0.00
    9   26   31      9.23      0.00
    9   28   31      1.48      0.00
   10   11   31     -3.98      0.00
   10   13   31     -0.45      0.00
   10   15   31     -3.90      0.00
   10   17   31     -4.15      0.00
   10   19   31     -3.18      0.00
   10   21   31     12.41      0.00
   10   23   31     -2.78      0.00
   10   25   31      3.57      0.00
   10   27   31     -0.88      0.00
    0   11   31     13.60      0.00
   11   12   31     -1.22      0.00
   11   14   31      0.09      0.00
   11   16   31     -7.81      0.00
   11   18   31      7.67      0.00
   11   20   31     -7.62      0.00
   11   22   31     -4.80      0.00
   11   24   31      1.34      0.00
   11   26   31     -4.47      0.00
   11   28   31     -4.28      0.00
   12   13   31     -1.10      0.00
   12   15   31      4.57      0.00
   12   17   31     -4.48      0.00
   12   19   31     -3.92      0.00
   12   21   31     -8.01      0.00
   12   23   31      2.28      0.00
   12   25   31     -0.57      0.00
   12   27   31     -1.63      0.00
    0   13   31      0.09      0.00
   13   14   31      0.69      0.00
   13   16   31     -3.27      0.00
   13   18   31      0.24      0.00
   13   20   31      7.68      0.00
   13   22   31     -1.70      0.00
   13   24   31     -0.86      0.00
   13   26   31     -0.68      0.00
   14   15   31     -2.57      0.00
   14   17   31      3.01      0.00
   14   19   31    -11.92      0.00
   14   21   31     -5.34      0.00
   14   23   31      2.29      0.00
   14   25   31      7.64      0.00
   14   27   31    -20.10      0.00
    0   15   31     -0.41      0.00
   15   16   31     11.43      0.00
   15   18   31     -1.03      0.00
   15   20   31     -2.15      0.00
   15   22   31     -4.50      0.00
   15   24   31      0.48      0.00
   15   26   31     -6.50      0.00
   16   17   31     -6.54      0.00
   16   19   31      2.11      0.00
   16   21   31     -1.79      0.00
   16   23   31     -3.07      0.00
   16   25   31      2.04      0.00
    0   17   31      2.74      0.00
   17   18   31      4.09      0.00
   17   20   31      1.42      0.00
   17   22   31      5.36      0.00
   17   24   31     -6.65      0.00
   18   19   31      0.19      0.00
   18   21   31     -0.47      0.00
   18   23   31     -2.41      0.00
    0   19   31     -2.30      0.00
   19   20   31     -1.18      0.00
   19   22   31     -5.59      0.00
   19   24   31     -0.95      0.00
   20   21   31      1.52      0.00
   20   23   31      1.80      0.00
    0   21   31      3.85      0.00
   21   22   31     -4.02      0.00
    0   23   31      7.96      0.00
    0   25   31     -2.29      0.00
    0   27   31      7.29      0.00
    0   29   31     -7.85      0.00
    0    0   32     -5.25      0.00
    1    1   32     14.98      0.00
    1    3   32     -2.73      0.00
    1    5   32     -4.88      0.00
    1    7   32      2.05      0.00
    1    9   32     15.08      0.00
    1   11   32     -2.63      0.00
    1   13   32     -1.45      0.00
    1   15   32      8.83      0.00
    1   17   32     -7.75      0.00
    1   19   32     -2.36      0.00
    1   21   32     -6.84      0.00
    1   23   32      6.04      0.00
    1   25   32     -5.57      0.00
    1   27   32     -4.98      0.00
    1   29   32     -2.27      0.00
    0    2   32      8.30      0.00
    2    2   32     -2.40      0.00
    2    4   32      5.31      0.00
    2    6   32      0.92      0.00
    2    8   32     10.94      0.00
    2   10   32     -1.66      0.00
    2   12   32     -1.44      0.00
    2   14   32    -10.28      0.00
    2   16   32     -7.38      0.00
    2   18   32    -16.27      0.00
    2   20   32      4.87      0.00
    2   22   32     -0.92      0.00
    2   24   32      4.43      0.00
    2   26   32     -2.12      0.00
    2   28   32     -7.88      0.00
    3    3   32      2.49      0.00
    3    5   32    -11.07      0.00
    3    7   32     -1.87      0.00
    3    9   32     -3.24      0.00
    3   11   32      5.24      0.00
    3   13   32     -2.01      0.00
    3   15   32      3.24      0.00
    3   17   32     -2.35      0.00
    3   19   32      0.19      0.00
    3   21   32      0.28      0.00
    3   23   32     -1.93      0.00
    3   25   32      0.31      0.00
    3   27   32      3.50      0.00
    3   29   32     -3.24      0.00
    0    4   32     16.11      0.00
    4    4   32      9.96      0.00
    4    6   32      4.72      0.00
    4    8   32     -1.15      0.00
    4   10   32     -4.94      0.00
    4   12   32      4.26      0.00
    4   14   32      3.62      0.00
    4   16   32     -0.08      0.00
    4   18   32      1.34      0.00
    4   20   32      8.80      0.00
    4   22   32     -1.00      0.00
    4   24   32     -3.50      0.00
    4   26   32      7.29      0.00
    4   28   32      3.26      0.00
    5    5   32     -2.93      0.00
    5    7   32     -5.54      0.00
    5    9   32      0.64      0.00
    5   11   32      3.23      0.00
    5   13   32      5.64      0.00
    5   15   32     -0.18      0.00
    5   17   32     -3.63      0.00
    5   19   32     -1.20      0.00
    5   21   32      0.87      0.00
    5   23   32     11.59      0.00
    5   25   32     -2.39      0.00
    5   27   32      7.41      0.00
    5   29   32     -4.39      0.00
    0    6   32     -3.73      0.00
    6    6   32     -6.62      0.00
    6    8   32     -3.34      0.00
    6   10   32     -8.62      0.00
    6   12   32     -4.98      0.00
    6   14   32     -2.29      0.00
    6   16   32      0.13      0.00
    6   18   32     -0.95      0.00
    6   20   32     -7.59      0.00
    6   22   32      1.17      0.00
    6   24   32     -3.88      0.00
    6   26   32     -3.49      0.00
    6   28   32     20.29      0.00
    7    7   32      0.72      0.00
    7    9   32      0.28      0.00
    7   11   32      0.23      0.00
    7   13   32      2.15      0.00
    7   15   32     -9.75      0.00
    7   17   32      6.41      0.00
    7   19   32     -4.85      0.00
    7   21   32     17.96      0.00
    7   23   32     -8.23      0.00
    7   25   32    -10.05      0.00
    7   27   32      3.47      0.00
    0    8   32     -5.86      0.00
    8    8   32      1.65      0.00
    8   10   32     -1.78      0.00
    8   12   32      4.14      0.00
    8   14   32     -4.02      0.00
    8   16   32      6.62      0.00
    8   18   32     -0.67      0.00
    8   20   32      2.96      0.00
    8   22   32     -0.80      0.00
    8   24   32      1.49      0.00
    8   26   32     13.55      0.00
    8   28   32     12.25      0.00
    9    9   32      7.60      0.00
    9   11   32      1.17      0.00
    9   13   32     -8.40      0.00
    9   15   32     -3.22      0.00
    9   17   32     -1.15      0.00
    9   19   32      5.19      0.00
    9   21   32     -2.93      0.00
    9   23   32      3.99      0.00
    9   25   32      0.11      0.00
    9   27   32      1.04      0.00
    0   10   32     -2.56      0.00
   10   10   32      5.65      0.00
   10   12   32      1.30      0.00
   10   14   32      7.56      0.00
   10   16   32      0.54      0.00
   10   18   32     -0.44      0.00
   10   20   32     -0.30      0.00
   10   22   32      3.11      0.00
   10   24   32     -2.85      0.00
   10   26   32    -18.63      0.00
   11   11   32     -3.14      0.00
   11   13   32      2.77      0.00
   11   15   32      2.10      0.00
   11   17   32    -10.05      0.00
   11   19   32     -2.01      0.00
   11   21   32     -3.62      0.00
   11   23   32     -7.70      0.00
   11   25   32      8.13      0.00
   11   27   32     -4.17      0.00
    0   12   32      4.03      0.00
   12   12   32      2.13      0.00
   12   14   32      7.79      0.00
   12   16   32      7.90      0.00
   12   18   32      2.03      0.00
   12   20   32      1.21      0.00
   12   22   32     -4.81      0.00
   12   24   32      1.36      0.00
   12   26   32      8.62      0.00
   13   13   32     -0.02      0.00
   13   15   32      6.10      0.00
   13   17   32     -4.96      0.00
   13   19   32      8.50      0.00
   13   21   32      3.35      0.00
   13   23   32      1.12      0.00
   13   25   32      6.97      0.00
    0   14   32     10.58      0.00
   14   14   32     -2.04      0.00
   14   16   32     -4.19      0.00
   14   18   32     -4.44      0.00
   14   20   32     -1.37      0.00
   14   22   32     -8.85      0.00
   14   24   32     -5.31      0.00
   14   26   32     21.63      0.00
   15   15   32    -15.09      0.00
   15   17   32     11.14      0.00
   15   19   32     -2.94      0.00
   15   21   32     -2.69      0.00
   15   23   32      4.50      0.00
   15   25   32     -2.46      0.00
    0   16   32     13.92      0.00
   16   16   32     11.78      0.00
   16   18   32     -2.86      0.00
   16   20   32     -3.84      0.00
   16   22   32     -1.06      0.00
   16   24   32      3.45      0.00
   17   17   32     -9.84      0.00
   17   19   32      7.29      0.00
   17   21   32      3.12      0.00
   17   23   32      5.91      0.00
    0   18   32     -0.70      0.00
   18   18   32     -1.81      0.00
   18   20   32      7.36      0.00
   18   22   32    -10.15      0.00
   19   19   32      2.65      0.00
   19   21   32     -3.00      0.00
   19   23   32      6.30      0.00
    0   20   32     12.38      0.00
   20   20   32     -4.67      0.00
   20   22   32     -7.19      0.00
   21   21   32      4.18      0.00
    0   22   32    -13.12      0.00
    0   24   32      0.35      0.00
    0   26   32    -17.69      0.00
    0   28   32     50.95      0.00
    0    1   33    -20.89      0.00
    1    2   33     -4.65      0.00
    1    4   33      0.93      0.00
    1    6   33     -5.25      0.00
    1    8   33     -1.47      0.00
    1   10   33     -5.56      0.00
    1   12   33      6.07      0.00
    1   14   33      2.37      0.00
    1   16   33     -0.75      0.00
    1   18   33      5.73      0.00
    1   20   33      2.36      0.00
    1   22   33     -1.14      0.00
    1   24   33      2.35      0.00
    1   26   33     -3.77      0.00
    1   28   33     -5.27      0.00
    2    3   33     -3.51      0.00
    2    5   33     -0.69      0.00
    2    7   33     -1.01      0.00
    2    9   33      7.42      0.00
    2   11   33     -6.35      0.00
    2   13   33     -7.63      0.00
    2   15   33     -6.17      0.00
    2   17   33     -5.72      0.00
    2   19   33      1.12      0.00
    2   21   33      3.02      0.00
    2   23   33     -0.24      0.00
    2   25   33      3.85      0.00
    2   27   33     -4.14      0.00
    0    3   33     -1.38      0.00
    3    4   33     -2.08      0.00
    3    6   33      0.61      0.00
    3    8   33      8.05      0.00
    3   10   33      4.11      0.00
    3   12   33     -2.84      0.00
    3   14   33      4.51      0.00
    3   16   33     -8.85      0.00
    3   18   33     -7.96      0.00
    3   20   33     -0.27      0.00
    3   22   33      2.37      0.00
    3   24   33      0.65      0.00
    3   26   33     -9.00      0.00
    3   28   33     -5.86      0.00
    4    5   33     -9.09      0.00
    4    7   33    -12.27      0.00
    4    9   33     -6.92      0.00
    4   11   33     -3.75      0.00
    4   13   33      3.67      0.00
    4   15   33      5.58      0.00
    4   17   33      0.45      0.00
    4   19   33     -6.31      0.00
    4   21   33     -0.11      0.00
    4   23   33      0.60      0.00
    4   25   33     -6.10      0.00
    4   27   33     13.76      0.00
    0    5   33      5.92      0.00
    5    6   33    -13.46      0.00
    5    8   33      7.88      0.00
    5   10   33      3.94      0.00
    5   12   33      3.24      0.00
    5   14   33     -1.81      0.00
    5   16   33     -1.74      0.00
    5   18   33      1.68      0.00
    5   20   33      1.61      0.00
    5   22   33     -1.41      0.00
    5   24   33     -9.52      0.00
    5   26   33     -0.54      0.00
    5   28   33      6.26      0.00
    6    7   33      5.96      0.00
    6    9   33      4.51      0.00
    6   11   33      6.17      0.00
    6   13   33     -4.23      0.00
    6   15   33     -3.95      0.00
    6   17   33     -7.88      0.00
    6   19   33      0.75      0.00
    6   21   33      5.49      0.00
    6   23   33     -4.51      0.00
    6   25   33     -5.43      0.00
    6   27   33     -3.85      0.00
    0    7   33      9.62      0.00
    7    8   33     -5.96      0.00
    7   10   33     -9.49      0.00
    7   12   33      1.89      0.00
    7   14   33     -4.18      0.00
    7   16   33      5.20      0.00
    7   18   33     -1.41      0.00
    7   20   33     -6.18      0.00
    7   22   33      1.60      0.00
    7   24   33     -5.66      0.00
    7   26   33    -15.72      0.00
    8    9   33     -3.76      0.00
    8   11   33    -10.92      0.00
    8   13   33      8.02      0.00
    8   15   33      3.36      0.00
    8   17   33      2.92      0.00
    8   19   33      6.28      0.00
    8   21   33      3.28      0.00
    8   23   33      3.60      0.00
    8   25   33      0.60      0.00
    8   27   33    -15.34      0.00
    0    9   33    -10.98      0.00
    9   10   33     -1.87      0.00
    9   12   33      6.04      0.00
    9   14   33    -16.14      0.00
    9   16   33      5.91      0.00
    9   18   33     -2.66      0.00
    9   20   33      7.09      0.00
    9   22   33    -12.45      0.00
    9   24   33     -3.35      0.00
    9   26   33     -7.90      0.00
   10   11   33      7.93      0.00
   10   13   33     -2.14      0.00
   10   15   33      2.35      0.00
   10   17   33     -6.26      0.00
   10   19   33     -6.51      0.00
   10   21   33      0.33      0.00
   10   23   33      8.62      0.00
   10   25   33      0.73      0.00
    0   11   33     11.34      0.00
   11   12   33      3.03      0.00
   11   14   33     -4.34      0.00
   11   16   33     -1.31      0.00
   11   18   33     -1.37      0.00
   11   20   33      0.01      0.00
   11   22   33      0.22      0.00
   11   24   33     -9.85      0.00
   11   26   33      8.17      0.00
   12   13   33    -13.36      0.00
   12   15   33     -2.26      0.00
   12   17   33      0.89      0.00
   12   19   33      2.94      0.00
   12   21   33     -8.21      0.00
   12   23   33      4.15      0.00
   12   25   33     10.19      0.00
    0   13   33      3.22      0.00
   13   14   33      0.37      0.00
   13   16   33      3.55      0.00
   13   18   33      0.69      0.00
   13   20   33      1.04      0.00
   13   22   33      0.38      0.00
   13   24   33      6.42      0.00
   14   15   33      2.57      0.00
   14   17   33     -0.51      0.00
   14   19   33      4.53      0.00
   14   21   33      0.33      0.00
   14   23   33      5.39      0.00
    0   15   33      7.52      0.00
   15   16   33     -5.99      0.00
   15   18   33      9.06      0.00
   15   20   33      4.66      0.00
   15   22   33     -4.49      0.00
   15   24   33    -14.62      0.00
   16   17   33     -0.26      0.00
   16   19   33     -2.56      0.00
   16   21   33     -8.15      0.00
   16   23   33     -1.58      0.00
    0   17   33     14.48      0.00
   17   18   33     -2.74      0.00
   17   20   33     -2.60      0.00
   17   22   33      1.04      0.00
   18   19   33      2.75      0.00
   18   21   33      1.95      0.00
    0   19   33     -9.69      0.00
   19   20   33      4.38      0.00
    0   21   33     20.32      0.00
    0   23   33      2.42      0.00
    0   25   33    -20.26      0.00
    0   27   33     13.52      0.00
    0    0   34      3.13      0.00
    1    1   34      4.42      0.00
    1    3   34    -12.72      0.00
    1    5   34      0.99      0.00
    1    7   34     -7.17      0.00
    1    9   34     -2.46      0.00
    1   11   34     -3.04      0.00
    1   13   34      5.73      0.00
    1   15   34     -0.23      0.00
    1   17   34    -10.62      0.00
    1   19   34     -2.77      0.00
    1   21   34      6.92      0.00
    1   23   34      5.93      0.00
    1   25   34      2.24      0.00
    1   27   34     -6.35      0.00
    0    2   34    -13.63      0.00
    2    2   34    -12.50      0.00
    2    4   34    -10.23      0.00
    2    6   34      1.33      0.00
    2    8   34      3.18      0.00
    2   10   34      3.97      0.00
    2   12   34      0.44      0.00
    2   14   34     -9.04      0.00
    2   16   34     -9.60      0.00
    2   18   34    -14.43      0.00
    2   20   34      3.42      0.00
    2   22   34     -1.60      0.00
    2   24   34     -3.37      0.00
    2   26   34     -4.25      0.00
    3    3   34      1.96      0.00
    3    5   34      5.65      0.00
    3    7   34     13.42      0.00
    3    9   34      1.74      0.00
    3   11   34      0.66      0.00
    3   13   34     -5.73      0.00
    3   15   34      0.98      0.00
    3   17   34     -1.32      0.00
    3   19   34    -11.33      0.00
    3   21   34      2.97      0.00
    3   23   34      0.25      0.00
    3   25   34     10.48      0.00
    3   27   34    -10.13      0.00
    0    4   34      4.56      0.00
    4    4   34     -8.65      0.00
    4    6   34      4.16      0.00
    4    8   34     -0.91      0.00
    4   10   34     10.24      0.00
    4   12   34     -3.73      0.00
    4   14   34     13.60      0.00
    4   16   34      5.46      0.00
    4   18   34      6.38      0.00
    4   20   34      9.62      0.00
    4   22   34      2.20      0.00
    4   24   34     -4.59      0.00
    4   26   34     -6.21      0.00
    5    5   34     18.44      0.00
    5    7   34      3.94      0.00
    5    9   34      0.95      0.00
    5   11   34     -2.61      0.00
    5   13   34      3.55      0.00
    5   15   34      2.53      0.00
    5   17   34     -3.40      0.00
    5   19   34      1.93      0.00
    5   21   34      3.90      0.00
    5   23   34      3.27      0.00
    5   25   34     -3.90      0.00
    0    6   34    -12.25      0.00
    6    6   34      3.81      0.00
    6    8   34      3.79      0.00
    6   10   34      5.05      0.00
    6   12   34      1.47      0.00
    6   14   34     -3.13      0.00
    6   16   34     -1.36      0.00
    6   18   34     -3.10      0.00
    6   20   34     -8.87      0.00
    6   22   34      5.34      0.00
    6   24   34     -4.22      0.00
    6   26   34      3.98      0.00
    7    7   34      5.90      0.00
    7    9   34     -2.23      0.00
    7   11   34      7.23      0.00
    7   13   34    -13.59      0.00
    7   15   34     -2.92      0.00
    7   17   34     -8.50      0.00
    7   19   34      7.86      0.00
    7   21   34      7.66      0.00
    7   23   34     -4.39      0.00
    7   25   34      0.51      0.00
    0    8   34     -7.72      0.00
    8    8   34      2.49      0.00
    8   10   34      3.77      0.00
    8   12   34     -5.53      0.00
    8   14   34      6.86      0.00
    8   16   34     -2.16      0.00
    8   18   34      5.64      0.00
    8   20   34     -2.84      0.00
    8   22   34      2.65      0.00
    8   24   34     12.45      0.00
    8   26   34     -7.12      0.00
    9    9   34     -0.29      0.00
    9   11   34    -13.02      0.00
    9   13   34      6.46      0.00
    9   15   34      3.28      0.00
    9   17   34     -7.46      0.00
    9   19   34      2.19      0.00
    9   21   34     -1.66      0.00
    9   23   34      3.83      0.00
    9   25   34     -5.56      0.00
    0   10   34     22.09      0.00
   10   10   34      9.24      0.00
   10   12   34      3.31      0.00
   10   14   34      1.17      0.00
   10   16   34      7.26      0.00
   10   18   34     -0.98      0.00
   10   20   34     -0.35      0.00
   10   22   34     -3.13      0.00
   10   24   34    -14.19      0.00
   11   11   34      2.37      0.00
   11   13   34     -5.87      0.00
   11   15   34     -4.53      0.00
   11   17   34      1.08      0.00
   11   19   34     -4.68      0.00
   11   21   34     -3.33      0.00
   11   23   34     -2.88      0.00
    0   12   34     -5.13      0.00
   12   12   34     -9.36      0.00
   12   14   34    -10.27      0.00
   12   16   34      0.94      0.00
   12   18   34     -1.93      0.00
   12   20   34      4.06      0.00
   12   22   34     -3.25      0.00
   12   24   34     -6.20      0.00
   13   13   34    -35.17      0.00
   13   15   34    -18.02      0.00
   13   17   34      5.50      0.00
   13   19   34     -1.77      0.00
   13   21   34     -9.27      0.00
   13   23   34     -3.93      0.00
    0   14   34     11.65      0.00
   14   14   34     -8.31      0.00
   14   16   34     -3.40      0.00
   14   18   34     -2.91      0.00
   14   20   34      7.63      0.00
   14   22   34     -2.87      0.00
   15   15   34      6.71      0.00
   15   17   34     -3.20      0.00
   15   19   34      0.80      0.00
   15   21   34      6.92      0.00
    0   16   34      4.25      0.00
   16   16   34      3.43      0.00
   16   18   34      5.08      0.00
   16   20   34      9.28      0.00
   16   22   34     -6.50      0.00
   17   17   34      2.00      0.00
   17   19   34      5.86      0.00
   17   21   34     -3.69      0.00
    0   18   34     14.16      0.00
   18   18   34      6.79      0.00
   18   20   34      0.58      0.00
   19   19   34     -7.16      0.00
    0   20   34      1.32      0.00
    0   22   34      5.10      0.00
    0   24   34     12.66      0.00
    0   26   34     12.63      0.00
    0    1   35     10.37      0.00
    1    2   35    -11.66      0.00
    1    4   35      7.07      0.00
    1    6   35     -1.54      0.00
    1    8   35     10.10      0.00
    1   10   35     -8.91      0.00
    1   12   35     17.79      0.00
    1   14   35     -1.84      0.00
    1   16   35     -1.12      0.00
    1   18   35     -4.41      0.00
    1   20   35      0.86      0.00
    1   22   35     -6.31      0.00
    1   24   35      6.08      0.00
    1   26   35     -6.49      0.00
    2    3   35    -16.46      0.00
    2    5   35     -3.30      0.00
    2    7   35     -7.39      0.00
    2    9   35      2.32      0.00
    2   11   35     -4.88      0.00
    2   13   35      5.80      0.00
    2   15   35     -1.67      0.00
    2   17   35     -8.44      0.00
    2   19   35    -25.99      0.00
    2   21   35      0.36      0.00
    2   23   35     -5.40      0.00
    2   25   35    -14.51      0.00
    0    3   35      8.82      0.00
    3    4   35      6.61      0.00
    3    6   35      5.55      0.00
    3    8   35     -1.46      0.00
    3   10   35     -1.70      0.00
    3   12   35     14.88      0.00
    3   14   35     -8.08      0.00
    3   16   35     -3.63      0.00
    3   18   35     -1.16      0.00
    3   20   35     -0.97      0.00
    3   22   35      5.28      0.00
    3   24   35     -9.61      0.00
    4    5   35     19.75      0.00
    4    7   35      2.74      0.00
    4    9   35     -8.32      0.00
    4   11   35      2.10      0.00
    4   13   35      1.42      0.00
    4   15   35      3.45      0.00
    4   17   35      4.55      0.00
    4   19   35      9.32      0.00
    4   21   35     -3.14      0.00
    4   23   35      0.58      0.00
    4   25   35     -1.71      0.00
    0    5   35     10.47      0.00
    5    6   35     -3.43      0.00
    5    8   35     -4.16      0.00
    5   10   35      1.70      0.00
    5   12   35     -2.00      0.00
    5   14   35     -2.42      0.00
    5   16   35      6.10      0.00
    5   18   35     -8.73      0.00
    5   20   35      7.62      0.00
    5   22   35      2.87      0.00
    5   24   35     -6.12      0.00
    6    7   35      5.56      0.00
    6    9   35    -11.31      0.00
    6   11   35     -2.58      0.00
    6   13   35     -1.46      0.00
    6   15   35     -2.27      0.00
    6   17   35     -9.86      0.00
    6   19   35     -7.86      0.00
    6   21   35      6.39      0.00
    6   23   35     -0.80      0.00
    6   25   35     10.51      0.00
    0    7   35     28.35      0.00
    7    8   35    -11.32      0.00
    7   10   35      2.83      0.00
    7   12   35     -5.81      0.00
    7   14   35     -5.60      0.00
    7   16   35     -4.06      0.00
    7   18   35      6.76      0.00
    7   20   35    -10.10      0.00
    7   22   35      9.39      0.00
    7   24   35     -5.88      0.00
    8    9   35     -8.45      0.00
    8   11   35      1.00      0.00
    8   13   35     -3.61      0.00
    8   15   35      8.21      0.00
    8   17   35      5.50      0.00
    8   19   35     11.78      0.00
    8   21   35      4.10      0.00
    8   23   35      3.92      0.00
    0    9   35     16.94      0.00
    9   10   35      2.60      0.00
    9   12   35      2.03      0.00
    9   14   35     -1.82      0.00
    9   16   35     -2.17      0.00
    9   18   35      1.43      0.00
    9   20   35     -1.81      0.00
    9   22   35     -4.50      0.00
    9   24   35      3.07      0.00
   10   11   35     -2.94      0.00
   10   13   35     -2.75      0.00
   10   15   35     -0.85      0.00
   10   17   35     -1.40      0.00
   10   19   35     -6.33      0.00
   10   21   35      1.13      0.00
   10   23   35     -0.66      0.00
    0   11   35      6.08      0.00
   11   12   35      2.08      0.00
   11   14   35      1.17      0.00
   11   16   35     -9.33      0.00
   11   18   35     10.56      0.00
   11   20   35      0.92      0.00
   11   22   35     -2.40      0.00
   12   13   35      7.93      0.00
   12   15   35     -3.85      0.00
   12   17   35      4.61      0.00
   12   19   35     -4.53      0.00
   12   21   35      7.19      0.00
   12   23   35     10.04      0.00
    0   13   35     -8.10      0.00
   13   14   35     -5.69      0.00
   13   16   35     -3.43      0.00
   13   18   35     -2.15      0.00
   13   20   35     -0.40      0.00
   13   22   35     -3.20      0.00
   14   15   35      3.23      0.00
   14   17   35      3.04      0.00
   14   19   35      3.26      0.00
   14   21   35     -1.71      0.00
    0   15   35      8.57      0.00
   15   16   35     -3.96      0.00
   15   18   35     11.25      0.00
   15   20   35     -2.46      0.00
   16   17   35     -5.62      0.00
   16   19   35    -10.19      0.00
    0   17   35     -2.65      0.00
   17   18   35      5.81      0.00
   17   20   35     -1.86      0.00
    0   19   35     18.77      0.00
    0   21   35      6.11      0.00
    0   23   35      1.70      0.00
    0   25   35     37.69      0.00
    0    0   36     41.17      0.00
    1    1   36     -0.58      0.00
    1    3   36     -6.75      0.00
    1    5   36      7.60      0.00
    1    7   36     13.18      0.00
    1    9   36     -1.39      0.00
    1   11   36     -2.38      0.00
    1   13   36     -1.89      0.00
    1   15   36      1.72      0.00
    1   17   36      1.70      0.00
    1   19   36     -4.92      0.00
    1   21   36     -0.07      0.00
    1   23   36     -2.69      0.00
    0    2   36      0.23      0.00
    2    2   36    -58.68      0.00
    2    4   36    -34.82      0.00
    2    6   36     -8.86      0.00
    2    8   36      4.27      0.00
    2   10   36      1.93      0.00
    2   12   36      7.03      0.00
    2   14   36     -3.52      0.00
    2   16   36      0.08      0.00
    2   18   36      8.40      0.00
    2   20   36      0.56      0.00
    2   22   36     -2.57      0.00
    2   24   36     12.54      0.00
    3    3   36     16.34      0.00
    3    5   36     -1.81      0.00
    3    7   36      1.71      0.00
    3    9   36     11.26      0.00
    3   11   36      4.24      0.00
    3   13   36     -0.74      0.00
    3   15   36     -3.70      0.00
    3   17   36      0.80      0.00
    3   19   36      7.21      0.00
    3   21   36      1.63      0.00
    3   23   36     -5.81      0.00
    0    4   36     28.38      0.00
    4    4   36      3.95      0.00
    4    6   36     -0.91      0.00
    4    8   36      4.56      0.00
    4   10   36     -1.91      0.00
    4   12   36     -1.90      0.00
    4   14   36     -1.77      0.00
    4   16   36      6.31      0.00
    4   18   36     -3.40      0.00
    4   20   36      6.37      0.00
    4   22   36      5.38      0.00
    4   24   36      5.69      0.00
    5    5   36     -8.32      0.00
    5    7   36     -2.43      0.00
    5    9   36      8.64      0.00
    5   11   36     -8.99      0.00
    5   13   36     -4.08      0.00
    5   15   36      3.29      0.00
    5   17   36      7.25      0.00
    5   19   36      0.96      0.00
    5   21   36    -11.22      0.00
    5   23   36     16.98      0.00
    0    6   36     -7.78      0.00
    6    6   36      1.40      0.00
    6    8   36     -1.13      0.00
    6   10   36      0.74      0.00
    6   12   36     -4.48      0.00
    6   14   36     -9.12      0.00
    6   16   36      3.06      0.00
    6   18   36      0.80      0.00
    6   20   36     -8.51      0.00
    6   22   36     12.03      0.00
    7    7   36      0.68      0.00
    7    9   36    -11.75      0.00
    7   11   36      6.32      0.00
    7   13   36     -0.19      0.00
    7   15   36     -1.86      0.00
    7   17   36      6.76      0.00
    7   19   36     10.40      0.00
    7   21   36     -0.33      0.00
    7   23   36      6.61      0.00
    0    8   36      8.60      0.00
    8    8   36      1.75      0.00
    8   10   36      3.41      0.00
    8   12   36     -0.63      0.00
    8   14   36     -2.32      0.00
    8   16   36     -4.90      0.00
    8   18   36      1.32      0.00
    8   20   36      8.15      0.00
    8   22   36      1.75      0.00
    9    9   36      9.35      0.00
    9   11   36     -7.27      0.00
    9   13   36     -1.03      0.00
    9   15   36     -1.52      0.00
    9   17   36      5.07      0.00
    9   19   36      2.23      0.00
    9   21   36      5.98      0.00
    0   10   36      8.36      0.00
   10   10   36      9.83      0.00
   10   12   36      1.12      0.00
   10   14   36     -6.72      0.00
   10   16   36      5.24      0.00
   10   18   36     -5.10      0.00
   10   20   36      2.14      0.00
   10   22   36      5.66      0.00
   11   11   36     -7.30      0.00
   11   13   36     -6.80      0.00
   11   15   36     11.86      0.00
   11   17   36     -1.57      0.00
   11   19   36      2.62      0.00
   11   21   36     -5.43      0.00
    0   12   36      4.84      0.00
   12   12   36    -12.93      0.00
   12   14   36      5.49      0.00
   12   16   36     -7.83      0.00
   12   18   36      4.02      0.00
   12   20   36      1.10      0.00
   13   13   36      7.67      0.00
   13   15   36     -7.15      0.00
   13   17   36     -2.16      0.00
   13   19   36     -1.73      0.00
    0   14   36      3.34      0.00
   14   14   36      3.28      0.00
   14   16   36     -0.91      0.00
   14   18   36      0.28      0.00
   14   20   36     -3.59      0.00
   15   15   36     12.95      0.00
   15   17   36     -0.90      0.00
   15   19   36      7.61      0.00
    0   16   36      1.59      0.00
   16   16   36     -9.19      0.00
   16   18   36     -1.68      0.00
   17   17   36      0.49      0.00
    0   18   36     -0.33      0.00
    0   20   36     11.37      0.00
   13   21   36      4.52      0.00
    0   22   36     -9.09      0.00
    9   23   36    -14.15      0.00
    0   24   36    -16.15      0.00
    0    1   37      8.30      0.00
    1    2   37    -16.38      0.00
    1    4   37      6.42      0.00
    1    6   37     -3.38      0.00
    1    8   37      3.00      0.00
    1   10   37     -1.46      0.00
    1   12   37     -0.54      0.00
    1   14   37     -0.08      0.00
    1   16   37      0.13      0.00
    1   18   37     -0.19      0.00
    1   20   37     -0.23      0.00
    1   22   37      1.03      0.00
    2    3   37    -11.52      0.00
    2    5   37     -2.51      0.00
    2    7   37     -3.51      0.00
    2    9   37     -2.79      0.00
    2   11   37     -8.72      0.00
    2   13   37     -4.17      0.00
    2   15   37     -2.58      0.00
    2   17   37      6.84      0.00
    2   19   37     -5.99      0.00
    2   21   37      4.87      0.00
    0    3   37      8.53      0.00
    3    4   37      6.35      0.00
    3    6   37      7.28      0.00
    3    8   37      2.31      0.00
    3   10   37      0.59      0.00
    3   12   37      1.47      0.00
    3   14   37     -2.38      0.00
    3   16   37    -10.31      0.00
    3   18   37     -0.91      0.00
    3   20   37     10.05      0.00
    3   22   37      5.32      0.00
    4    5   37      6.05      0.00
    4    7   37     -6.17      0.00
    4    9   37     -2.19      0.00
    4   11   37      3.31      0.00
    4   13   37     -2.25      0.00
    4   15   37      1.79      0.00
    4   17   37     -3.53      0.00
    4   19   37      2.01      0.00
    4   21   37     -6.26      0.00
    0    5   37     -3.88      0.00
    5    6   37     -5.65      0.00
    5    8   37     -0.95      0.00
    5   10   37      5.81      0.00
    5   12   37     -8.92      0.00
    5   14   37      2.09      0.00
    5   16   37      5.47      0.00
    5   18   37      2.87      0.00
    5   20   37     -3.10      0.00
    5   22   37     -5.65      0.00
    6    7   37     -1.41      0.00
    6    9   37     -3.26      0.00
    6   11   37     -3.20      0.00
    6   13   37    -10.56      0.00
    6   15   37     -6.74      0.00
    6   17   37      9.63      0.00
    6   19   37      0.32      0.00
    6   21   37      3.46      0.00
    0    7   37     14.90      0.00
    7    8   37      5.36      0.00
    7   10   37     -2.08      0.00
    7   12   37      5.98      0.00
    7   14   37      1.60      0.00
    7   16   37     -1.35      0.00
    7   18   37      6.27      0.00
    7   20   37     -1.40      0.00
    7   22   37    -15.61      0.00
    8    9   37     -3.36      0.00
    8   11   37     -0.31      0.00
    8   13   37      0.74      0.00
    8   15   37      2.44      0.00
    8   17   37     -1.70      0.00
    8   19   37     -0.98      0.00
    8   21   37     -1.65      0.00
    0    9   37      3.11      0.00
    9   10   37      7.98      0.00
    9   12   37      1.95      0.00
    9   14   37     -6.19      0.00
    9   16   37      2.88      0.00
    9   18   37      2.73      0.00
    9   20   37     -7.43      0.00
   10   11   37     -0.58      0.00
   10   13   37     -3.48      0.00
   10   15   37      3.83      0.00
   10   17   37      2.00      0.00
   10   19   37     -4.50      0.00
    0   11   37      7.51      0.00
   11   12   37     -1.04      0.00
   11   14   37     11.40      0.00
   11   16   37     -6.18      0.00
   11   18   37     -3.11      0.00
   11   20   37      7.30      0.00
   12   13   37      0.39      0.00
   12   15   37     10.63      0.00
   12   17   37     -5.76      0.00
   12   19   37     -4.03      0.00
    0   13   37      2.40      0.00
   13   14   37      0.97      0.00
   13   16   37     -5.99      0.00
   13   18   37      0.99      0.00
   14   15   37      0.68      0.00
   14   17   37      5.59      0.00
    0   15   37     14.63      0.00
   15   16   37      7.07      0.00
   16   17   37      6.09      0.00
    0   17   37      1.27      0.00
    0   19   37      7.39      0.00
    0   21   37      0.57      0.00
    0   23   37     13.51      0.00
    2   23   37     -8.71      0.00
    0    0   38    -61.70      0.00
    1    1   38     10.36      0.00
    1    3   38     -0.12      0.00
    1    5   38      8.15      0.00
    1    7   38      9.33      0.00
    1    9   38     -3.17      0.00
    1   11   38     -0.92      0.00
    1   13   38     -7.30      0.00
    1   15   38     -2.08      0.00
    1   17   38      4.17      0.00
    1   19   38      0.29      0.00
    1   21   38      3.40      0.00
    0    2   38     10.84      0.00
    2    2   38    -12.60      0.00
    2    4   38     -5.86      0.00
    2    6   38     -4.87      0.00
    2    8   38      3.87      0.00
    2   10   38     -1.00      0.00
    2   12   38      3.89      0.00
    2   14   38    -12.43      0.00
    2   16   38    -13.32      0.00
    2   18   38     -5.85      0.00
    2   20   38     -2.18      0.00
    3    3   38     10.17      0.00
    3    5   38      1.93      0.00
    3    7   38     -2.33      0.00
    3    9   38      6.47      0.00
    3   11   38      2.01      0.00
    3   13   38     -5.19      0.00
    3   15   38     -7.64      0.00
    3   17   38      4.91      0.00
    3   19   38     -0.37      0.00
    3   21   38      7.68      0.00
    0    4   38     -3.42      0.00
    4    4   38     11.51      0.00
    4    6   38      7.31      0.00
    4    8   38     23.89      0.00
    4   10   38      2.30      0.00
    4   12   38      6.77      0.00
    4   14   38     -3.03      0.00
    4   16   38      8.03      0.00
    4   18   38    -14.52      0.00
    4   20   38      3.97      0.00
    5    5   38     -4.59      0.00
    5    7   38      6.17      0.00
    5    9   38     -0.20      0.00
    5   11   38      6.29      0.00
    5   13   38     -3.63      0.00
    5   15   38      0.32      0.00
    5   17   38     -3.55      0.00
    5   19   38     -7.58      0.00
    0    6   38     -4.77      0.00
    6    6   38      0.78      0.00
    6    8   38     -5.65      0.00
    6   10   38     -6.62      0.00
    6   12   38     -8.32      0.00
    6   14   38      2.33      0.00
    6   16   38      4.63      0.00
    6   18   38      0.16      0.00
    6   20   38    -10.04      0.00
    7    7   38     11.07      0.00
    7    9   38     -3.35      0.00
    7   11   38      5.38      0.00
    7   13   38      2.73      0.00
    7   15   38     -4.92      0.00
    7   17   38      5.83      0.00
    7   19   38      4.29      0.00
    0    8   38     18.66      0.00
    8    8   38     19.63      0.00
    8   10   38      9.67      0.00
    8   12   38     -0.17      0.00
    8   14   38      2.32      0.00
    8   16   38     -5.39      0.00
    8   18   38     -0.42      0.00
    8   20   38     -4.15      0.00
    9    9   38     -4.65      0.00
    9   11   38      2.61      0.00
    9   13   38     -1.31      0.00
    9   15   38      8.60      0.00
    9   17   38     -2.27      0.00
    9   19   38     14.31      0.00
    0   10   38     -6.04      0.00
   10   10   38      3.26      0.00
   10   12   38      0.94      0.00
   10   14   38     -6.77      0.00
   10   16   38      1.24      0.00
   10   18   38      4.71      0.00
   11   11   38      5.00      0.00
   11   13   38     -2.77      0.00
   11   15   38     -0.27      0.00
   11   17   38      1.37      0.00
    0   12   38      9.20      0.00
   12   12   38     -5.30      0.00
   12   14   38     -3.37      0.00
   12   16   38      0.90      0.00
   12   18   38     -6.06      0.00
   13   13   38      2.97      0.00
   13   15   38      1.34      0.00
   13   17   38      5.74      0.00
    0   14   38     -7.07      0.00
   14   14   38     -0.07      0.00
   14   16   38     12.03      0.00
   15   15   38     -2.39      0.00
    0   16   38     16.52      0.00
    0   18   38     -0.58      0.00
    0   20   38      3.66      0.00
    5   21   38    -22.28      0.00
    0    1   39     -4.32      0.00
    1    2   39     -1.90      0.00
    1    4   39     -5.16      0.00
    1    6   39      0.70      0.00
    1    8   39      1.56      0.00
    1   10   39     -2.98      0.00
    1   12   39      3.72      0.00
    1   14   39      3.38      0.00
    1   16   39    -11.90      0.00
    1   18   39      3.34      0.00
    2    3   39    -11.60      0.00
    2    5   39     -3.42      0.00
    2    7   39     -2.08      0.00
    2    9   39     12.23      0.00
    2   11   39      4.10      0.00
    2   13   39     -1.07      0.00
    2   15   39     -3.65      0.00
    2   17   39      9.41      0.00
    2   19   39      4.92      0.00
    0    3   39      4.27      0.00
    3    4   39     10.45      0.00
    3    6   39     -0.04      0.00
    3    8   39      2.52      0.00
    3   10   39     -1.41      0.00
    3   12   39      8.79      0.00
    3   14   39     -2.02      0.00
    3   16   39     14.35      0.00
    3   18   39      5.16      0.00
    4    5   39     12.25      0.00
    4    7   39     11.83      0.00
    4    9   39     -0.17      0.00
    4   11   39      2.68      0.00
    4   13   39      1.21      0.00
    4   15   39     -9.44      0.00
    4   17   39      2.08      0.00
    4   19   39    -13.19      0.00
    0    5   39     17.42      0.00
    5    6   39     -8.31      0.00
    5    8   39      2.10      0.00
    5   10   39      2.15      0.00
    5   12   39     -2.71      0.00
    5   14   39     -6.93      0.00
    5   16   39      2.62      0.00
    5   18   39    -10.18      0.00
    6    7   39     -8.10      0.00
    6    9   39    -10.52      0.00
    6   11   39     -3.42      0.00
    6   13   39      4.29      0.00
    6   15   39      0.33      0.00
    6   17   39     -5.73      0.00
    0    7   39      3.17      0.00
    7    8   39     -1.57      0.00
    7   10   39      2.28      0.00
    7   12   39     -2.13      0.00
    7   14   39      5.41      0.00
    7   16   39     -1.17      0.00
    7   18   39     16.58      0.00
    8    9   39     -8.94      0.00
    8   11   39     -0.05      0.00
    8   13   39      6.19      0.00
    8   15   39     -5.01      0.00
    8   17   39      0.68      0.00
    0    9   39      0.02      0.00
    9   10   39     -2.56      0.00
    9   12   39     -3.08      0.00
    9   14   39      5.03      0.00
    9   16   39      3.07      0.00
   10   11   39     13.38      0.00
   10   13   39     -3.68      0.00
   10   15   39      1.75      0.00
    0   11   39     -2.40      0.00
   11   12   39      8.11      0.00
   11   14   39      3.92      0.00
   11   16   39     16.91      0.00
   12   13   39      0.55      0.00
   12   15   39     -0.96      0.00
    0   13   39      1.12      0.00
   13   14   39     10.04      0.00
    0   15   39      3.23      0.00
   13   16   39     -5.10      0.00
    0   17   39     10.19      0.00
    0   19   39      0.04      0.00
    0    0   40      8.46      0.00
    1    1   40     -8.23      0.00
    1    3   40     -8.04      0.00
    1    5   40     -6.59      0.00
    1    7   40     -3.74      0.00
    1    9   40      4.90      0.00
    1   11   40     -8.07      0.00
    1   13   40      3.95      0.00
    1   15   40     -2.47      0.00
    1   17   40     -2.96      0.00
    0    2   40     18.82      0.00
    2    2   40    -13.11      0.00
    2    4   40      3.29      0.00
    2    6   40    -10.92      0.00
    2    8   40     -2.89      0.00
    2   10   40     13.04      0.00
    2   12   40     -2.14      0.00
    2   14   40     -2.67      0.00
    2   16   40      5.19      0.00
    3    3   40     -4.33      0.00
    3    5   40     -0.27      0.00
    3    7   40      3.18      0.00
    3    9   40     -2.65      0.00
    3   11   40     -3.71      0.00
    3   13   40     -1.88      0.00
    3   15   40     -2.43      0.00
    3   17   40     -5.68      0.00
    0    4   40     -9.33      0.00
    4    4   40     12.18      0.00
    4    6   40    -14.04      0.00
    4    8   40     -1.33      0.00
    4   10   40     -0.42      0.00
    4   12   40     -1.22      0.00
    4   14   40     -8.25      0.00
    4   16   40    -10.70      0.00
    5    5   40      4.69      0.00
    5    7   40      9.12      0.00
    5    9   40     -4.56      0.00
    5   11   40     -2.16      0.00
    5   13   40      4.24      0.00
    5   15   40      2.25      0.00
    0    6   40     -3.88      0.00
    6    6   40    -15.92      0.00
    6    8   40      6.83      0.00
    6   10   40      4.82      0.00
    6   12   40     -3.83      0.00
    6   14   40     -2.97      0.00
    6   16   40      3.87      0.00
    7    7   40     -0.17      0.00
    7    9   40      1.79      0.00
    7   11   40     -9.73      0.00
    7   13   40      0.33      0.00
    7   15   40    -11.87      0.00
    0    8   40      6.05      0.00
    8    8   40      1.35      0.00
    8   10   40     -2.75      0.00
    8   12   40     -0.82      0.00
    8   14   40      6.88      0.00
    9    9   40      1.64      0.00
    9   11   40      6.07      0.00
    9   13   40     -1.85      0.00
    0   10   40      6.54      0.00
   10   10   40      2.01      0.00
   10   12   40      2.02      0.00
   11   11   40     -7.79      0.00
   11   13   40     -1.12      0.00
    0   12   40     -1.28      0.00
   12   12   40      9.14      0.00
    0   14   40      8.62      0.00
   10   14   40      2.71      0.00
    0   16   40    -20.24      0.00
    0    1   41    -12.30      0.00
    1    2   41     -2.85      0.00
    1    4   41     -3.85      0.00
    1    6   41     -2.06      0.00
    1    8   41     -1.02      0.00
    1   10   41      1.69      0.00
    1   12   41     -5.44      0.00
    1   14   41      0.31      0.00
    2    3   41      2.34      0.00
    2    5   41     -6.77      0.00
    2    7   41     -4.50      0.00
    2    9   41     -2.49      0.00
    2   11   41      0.57      0.00
    2   13   41      0.76      0.00
    0    3   41      9.56      0.00
    3    4   41      3.74      0.00
    3    6   41     11.66      0.00
    3    8   41     -0.53      0.00
    3   10   41     -5.77      0.00
    3   12   41      3.02      0.00
    3   14   41      7.38      0.00
    4    5   41      1.11      0.00
    4    7   41      4.04      0.00
    4    9   41      2.84      0.00
    4   11   41      8.01      0.00
    4   13   41     -3.83      0.00
    0    5   41     -7.17      0.00
    5    6   41     -3.89      0.00
    5    8   41      8.06      0.00
    5   10   41     -9.92      0.00
    5   12   41      2.51      0.00
    6    7   41    -12.31      0.00
    6    9   41     -2.78      0.00
    6   11   41      1.22      0.00
    6   13   41     14.15      0.00
    0    7   41     12.08      0.00
    7    8   41     -2.73      0.00
    7   10   41     -2.03      0.00
    7   12   41      2.02      0.00
    8    9   41      5.67      0.00
    8   11   41     -1.20      0.00
    0    9   41     -0.67      0.00
    9   10   41     -9.99      0.00
    9   12   41      5.68      0.00
    0   11   41      4.93      0.00
   10   11   41    -13.03      0.00
    0   13   41     -0.65      0.00
    0   15   41      9.23      0.00
    0    0   42     -0.17      0.00
    1    1   42      2.32      0.00
    1    3   42     12.18      0.00
    1    5   42     -5.53      0.00
    1    7   42     -1.17      0.00
    1    9   42     -1.79      0.00
    1   11   42      6.30      0.00
    0    2   42     -7.25      0.00
    2    2   42      7.07      0.00
    2    4   42     -7.45      0.00
    2    6   42      2.06      0.00
    2    8   42     -4.10      0.00
    2   10   42      2.08      0.00
    3    3   42      8.29      0.00
    3    5   42     -8.16      0.00
    3    7   42      2.52      0.00
    3    9   42     -4.16      0.00
    0    4   42      8.30      0.00
    4    4   42     -0.37      0.00
    4    6   42     -4.30      0.00
    4    8   42      0.13      0.00
    4   10   42      4.49      0.00
    5    5   42     -6.18      0.00
    5    7   42     -2.01      0.00
    5    9   42      3.25      0.00
    0    6   42     15.11      0.00
    6    6   42    -10.50      0.00
    6    8   42      6.05      0.00
    6   10   42      5.39      0.00
    7    7   42     -3.31      0.00
    7    9   42     -6.56      0.00
    0    8   42      8.46      0.00
    8    8   42      2.35      0.00
    0   10   42      2.46      0.00
    0   12   42     20.61      0.00
    0    1   43     10.04      0.00
    1    2   43     -8.05      0.00
    1    4   43      0.56      0.00
    1    6   43     -7.47      0.00
    2    3   43      8.33      0.00
    2    5   43     -2.15      0.00
    0    3   43      7.34      0.00
    3    4   43      5.58      0.00
    4    5   43    -24.97      0.00
    0    5   43     -4.16      0.00
    3    6   43     14.03      0.00
   25   25   26      7.60      0.00
   24   26   26     25.39      0.00
   26   26   26     -4.19      0.00
   24   25   27     24.91      0.00
   23   26   27      6.04      0.00
   25   26   27      1.13      0.00
   22   27   27     32.23      0.00
   24   27   27      6.34      0.00
   26   27   27     -2.67      0.00
   24   24   28     13.81      0.00
   23   25   28    -23.10      0.00
   25   25   28      7.32      0.00
   22   26   28      8.98      0.00
   24   26   28     -1.38      0.00
   26   26   28     -1.12      0.00
   21   27   28     -4.44      0.00
   23   27   28     -3.47      0.00
   25   27   28    -10.64      0.00
   27   27   28      7.97      0.00
   20   28   28     12.34      0.00
   22   28   28     21.46      0.00
   24   28   28      7.95      0.00
   26   28   28      5.12      0.00
   28   28   28    -17.89      0.00
   23   24   29     16.49      0.00
   22   25   29     -3.39      0.00
   24   25   29      6.86      0.00
   21   26   29      0.68      0.00
   23   26   29     11.68      0.00
   25   26   29     -7.42      0.00
   20   27   29     -2.48      0.00
   22   27   29    -11.57      0.00
   24   27   29     -1.39      0.00
   26   27   29     -2.17      0.00
   17   28   29      7.06      0.00
   19   28   29      4.29      0.00
   21   28   29     -5.07      0.00
   23   28   29     -6.24      0.00
   25   28   29     -8.63      0.00
   27   28   29     -2.02      0.00
   16   29   29    -37.59      0.00
   18   29   29     14.20      0.00
   20   29   29     -8.95      0.00
   22   29   29      7.82      0.00
   24   29   29      5.32      0.00
   26   29   29     -2.26      0.00
   28   29   29      8.00      0.00
   23   23   30     13.43      0.00
   22   24   30    -10.68      0.00
   24   24   30     10.58      0.00
   21   25   30     14.15      0.00
   23   25   30     -0.19      0.00
   25   25   30    -11.54      0.00
   20   26   30    -15.29      0.00
   22   26   30      8.69      0.00
   24   26   30     -8.89      0.00
   26   26   30     -2.73      0.00
   17   27   30     -0.98      0.00
   19   27   30    -13.02      0.00
   21   27   30     -6.75      0.00
   23   27   30      6.70      0.00
   25   27   30      0.42      0.00
   27   27   30      9.99      0.00
   16   28   30     17.61      0.00
   18   28   30      6.60      0.00
   20   28   30     10.60      0.00
   22   28   30    -10.33      0.00
   24   28   30      0.83      0.00
   26   28   30      8.82      0.00
   28   28   30      0.42      0.00
   13   29   30      2.26      0.00
   15   29   30      7.01      0.00
   17   29   30    -10.52      0.00
   19   29   30    -14.59      0.00
   21   29   30     -6.95      0.00
   23   29   30      2.61      0.00
   25   29   30      3.04      0.00
   27   29   30     -8.91      0.00
   29   29   30     -3.76      0.00
   10   30   30    -15.67      0.00
   12   30   30     14.59      0.00
   14   30   30    -18.22      0.00
   16   30   30     20.02      0.00
   18   30   30      8.17      0.00
   20   30   30     10.26      0.00
   22   30   30     10.16      0.00
   24   30   30      1.76      0.00
   26   30   30      4.43      0.00
   22   23   31     -2.53      0.00
   21   24   31      9.12      0.00
   23   24   31     -0.29      0.00
   18   25   31      9.77      0.00
   20   25   31     -8.45      0.00
   22   25   31      0.65      0.00
   24   25   31      0.74      0.00
   17   26   31    -10.16      0.00
   19   26   31     13.04      0.00
   21   26   31      0.06      0.00
   23   26   31     -2.15      0.00
   25   26   31      9.00      0.00
   16   27   31      2.44      0.00
   18   27   31      6.26      0.00
   20   27   31      4.42      0.00
   22   27   31     -2.52      0.00
   24   27   31      1.01      0.00
   26   27   31      0.14      0.00
   13   28   31     17.22      0.00
   15   28   31    -13.16      0.00
   17   28   31      5.50      0.00
   19   28   31      4.12      0.00
   21   28   31     -0.02      0.00
   23   28   31      1.91      0.00
   25   28   31      5.09      0.00
   27   28   31     -5.32      0.00
   10   29   31    -17.45      0.00
   12   29   31     12.30      0.00
   14   29   31     -5.08      0.00
   16   29   31     -5.66      0.00
   18   29   31      1.20      0.00
   20   29   31     -6.50      0.00
   22   29   31      7.26      0.00
   24   29   31      1.24      0.00
   26   29   31     -4.08      0.00
    7   30   31     -7.99      0.00
    9   30   31      9.94      0.00
   11   30   31      4.02      0.00
   13   30   31      6.08      0.00
   15   30   31     -7.95      0.00
   17   30   31      1.06      0.00
   19   30   31      4.70      0.00
   21   30   31     -1.64      0.00
   23   30   31     -1.95      0.00
   25   30   31     -4.25      0.00
    0   31   31     10.52      0.00
    2   31   31     10.85      0.00
    4   31   31     -2.18      0.00
    6   31   31      7.96      0.00
    8   31   31     16.55      0.00
   10   31   31    -17.00      0.00
   12   31   31     -1.24      0.00
   14   31   31      9.67      0.00
   16   31   31     11.13      0.00
   18   31   31    -14.85      0.00
   20   31   31     -2.33      0.00
   22   31   31      1.90      0.00
   24   31   31     10.61      0.00
   22   22   32     -1.80      0.00
   21   23   32     -6.11      0.00
   23   23   32     -6.46      0.00
   18   24   32      0.13      0.00
   20   24   32      9.82      0.00
   22   24   32     -8.28      0.00
   24   24   32     -7.29      0.00
   17   25   32      7.22      0.00
   19   25   32      8.51      0.00
   21   25   32     -1.37      0.00
   23   25   32      8.16      0.00
   25   25   32      3.15      0.00
   16   26   32     -2.44      0.00
   18   26   32     -9.24      0.00
   20   26   32    -11.15      0.00
   22   26   32     -1.63      0.00
   24   26   32     -5.45      0.00
   26   26   32      0.58      0.00
   13   27   32      5.04      0.00
   15   27   32     12.03      0.00
   17   27   32     -1.85      0.00
   19   27   32      3.73      0.00
   21   27   32      4.63      0.00
   23   27   32      5.66      0.00
   25   27   32     -0.12      0.00
   27   27   32    -11.07      0.00
   10   28   32    -13.93      0.00
   12   28   32      8.71      0.00
   14   28   32     -3.80      0.00
   16   28   32    -10.38      0.00
   18   28   32     -8.61      0.00
   20   28   32     -8.90      0.00
   22   28   32     -8.31      0.00
   24   28   32     -0.81      0.00
   26   28   32      5.26      0.00
    7   29   32      4.27      0.00
    9   29   32     20.75      0.00
   11   29   32     -3.98      0.00
   13   29   32     -4.23      0.00
   15   29   32      2.37      0.00
   17   29   32      8.68      0.00
   19   29   32      2.94      0.00
   21   29   32      4.76      0.00
   23   29   32      2.01      0.00
   25   29   32      2.14      0.00
    0   30   32     41.08      0.00
    2   30   32    -25.07      0.00
    4   30   32      6.87      0.00
    6   30   32      1.28      0.00
    8   30   32    -20.57      0.00
   10   30   32      5.81      0.00
   12   30   32      5.77      0.00
   14   30   32    -16.06      0.00
   16   30   32    -12.02      0.00
   18   30   32      7.55      0.00
   20   30   32     -1.01      0.00
   22   30   32     -5.62      0.00
   24   30   32    -12.63      0.00
    1   31   32      7.76      0.00
    3   31   32     11.85      0.00
    5   31   32      2.75      0.00
    7   31   32     -7.21      0.00
    9   31   32      4.17      0.00
   11   31   32      2.89      0.00
   13   31   32     -6.71      0.00
   15   31   32     -2.59      0.00
   17   31   32      8.83      0.00
   19   31   32     -1.86      0.00
   21   31   32      1.55      0.00
   23   31   32     -4.09      0.00
    0   32   32    -27.78      0.00
    2   32   32    -39.44      0.00
    4   32   32      6.33      0.00
    6   32   32      0.07      0.00
    8   32   32     -6.40      0.00
   10   32   32     -4.76      0.00
   12   32   32     -6.47      0.00
   14   32   32     16.72      0.00
   16   32   32    -15.50      0.00
   18   32   32     -0.81      0.00
   20   32   32     -7.80      0.00
   22   32   32      5.82      0.00
   20   21   33      4.75      0.00
   19   22   33      8.48      0.00
   21   22   33      2.39      0.00
   18   23   33      3.04      0.00
   20   23   33      1.90      0.00
   22   23   33      4.18      0.00
   17   24   33     -3.92      0.00
   19   24   33      3.94      0.00
   21   24   33     -5.62      0.00
   23   24   33      8.31      0.00
   14   25   33     27.51      0.00
   16   25   33    -12.03      0.00
   18   25   33      2.43      0.00
   20   25   33      2.77      0.00
   22   25   33     -0.28      0.00
   24   25   33      4.36      0.00
   13   26   33     22.17      0.00
   15   26   33     -0.25      0.00
   17   26   33      5.33      0.00
   19   26   33     -5.79      0.00
   21   26   33      6.52      0.00
   23   26   33      1.55      0.00
   25   26   33     -6.46      0.00
   10   27   33     -9.11      0.00
   12   27   33     16.54      0.00
   14   27   33     -7.30      0.00
   16   27   33      2.73      0.00
   18   27   33      4.34      0.00
   20   27   33      1.84      0.00
   22   27   33     -3.47      0.00
   24   27   33     -3.42      0.00
   26   27   33     -0.55      0.00
    7   28   33     26.13      0.00
    9   28   33     -0.39      0.00
   11   28   33     13.84      0.00
   13   28   33     -6.95      0.00
   15   28   33      1.56      0.00
   17   28   33     -0.84      0.00
   19   28   33     -0.96      0.00
   21   28   33      7.07      0.00
   23   28   33     -6.26      0.00
   25   28   33     -6.00      0.00
    0   29   33     14.12      0.00
    2   29   33    -21.69      0.00
    4   29   33      5.43      0.00
    6   29   33    -12.37      0.00
    8   29   33      3.60      0.00
   10   29   33      1.39      0.00
   12   29   33     -3.51      0.00
   14   29   33     -2.46      0.00
   16   29   33      4.78      0.00
   18   29   33      4.31      0.00
   20   29   33     -8.18      0.00
   22   29   33     11.12      0.00
   24   29   33      1.57      0.00
    1   30   33     -6.69      0.00
    3   30   33    -11.99      0.00
    5   30   33     16.51      0.00
    7   30   33    -13.90      0.00
    9   30   33     -2.41      0.00
   11   30   33     -2.55      0.00
   13   30   33      0.35      0.00
   15   30   33      3.21      0.00
   17   30   33    -12.00      0.00
   19   30   33     -1.38      0.00
   21   30   33     -0.97      0.00
   23   30   33     -0.25      0.00
    0   31   33     27.56      0.00
    2   31   33    -19.07      0.00
    4   31   33      6.16      0.00
    6   31   33    -15.39      0.00
    8   31   33     10.56      0.00
   10   31   33      6.42      0.00
   12   31   33    -15.64      0.00
   14   31   33      0.79      0.00
   16   31   33      5.34      0.00
   18   31   33      0.82      0.00
   20   31   33     -1.96      0.00
   22   31   33     -1.71      0.00
    1   32   33     15.96      0.00
    3   32   33     -1.83      0.00
    5   32   33      8.62      0.00
    7   32   33      0.68      0.00
    9   32   33     -1.62      0.00
   11   32   33     -2.85      0.00
   13   32   33      7.15      0.00
   15   32   33      2.91      0.00
   17   32   33      1.51      0.00
   19   32   33      2.77      0.00
   21   32   33     -2.60      0.00
    0   33   33      4.34      0.00
    2   33   33     13.28      0.00
    4   33   33      3.04      0.00
    6   33   33      3.32      0.00
    8   33   33     -8.07      0.00
   10   33   33     10.73      0.00
   12   33   33     -7.23      0.00
   14   33   33      3.96      0.00
   16   33   33      9.51      0.00
   18   33   33     -7.51      0.00
   20   33   33     -1.50      0.00
   20   20   34     -2.02      0.00
   19   21   34     -0.60      0.00
   21   21   34     -2.54      0.00
   18   22   34      1.49      0.00
   20   22   34      2.52      0.00
   22   22   34    -15.10      0.00
   15   23   34      2.29      0.00
   17   23   34     -3.61      0.00
   19   23   34      9.59      0.00
   21   23   34      6.46      0.00
   23   23   34     -9.03      0.00
   14   24   34     -8.21      0.00
   16   24   34    -14.42      0.00
   18   24   34      4.04      0.00
   20   24   34    -12.72      0.00
   22   24   34      6.86      0.00
   24   24   34    -13.12      0.00
   11   25   34     10.09      0.00
   13   25   34     -1.85      0.00
   15   25   34     -0.44      0.00
   17   25   34      9.55      0.00
   19   25   34     -7.44      0.00
   21   25   34      3.55      0.00
   23   25   34      0.41      0.00
   25   25   34     11.05      0.00
   10   26   34     -6.78      0.00
   12   26   34      1.16      0.00
   14   26   34      6.24      0.00
   16   26   34     -0.82      0.00
   18   26   34      6.11      0.00
   20   26   34     -5.66      0.00
   22   26   34     -0.52      0.00
   24   26   34      1.39      0.00
   26   26   34     -3.05      0.00
    5   27   34     12.36      0.00
    7   27   34    -30.24      0.00
    9   27   34     14.71      0.00
   11   27   34     -7.41      0.00
   13   27   34      0.43      0.00
   15   27   34     -0.84      0.00
   17   27   34      3.23      0.00
   19   27   34      2.96      0.00
   21   27   34     -1.88      0.00
   23   27   34     -7.63      0.00
   25   27   34      8.13      0.00
    0   28   34      9.56      0.00
    2   28   34    -25.70      0.00
    4   28   34     -2.73      0.00
    6   28   34      9.49      0.00
    8   28   34    -13.49      0.00
   10   28   34    -10.08      0.00
   12   28   34      6.80      0.00
   14   28   34      0.66      0.00
   16   28   34      3.63      0.00
   18   28   34     -2.26      0.00
   20   28   34      0.67      0.00
   22   28   34     -4.14      0.00
   24   28   34      4.03      0.00
    1   29   34      1.22      0.00
    3   29   34     -1.63      0.00
    5   29   34      8.08      0.00
    7   29   34    -10.69      0.00
    9   29   34     13.95      0.00
   11   29   34     -2.90      0.00
   13   29   34      6.01      0.00
   15   29   34      0.39      0.00
   17   29   34      1.77      0.00
   19   29   34      6.63      0.00
   21   29   34     -1.74      0.00
   23   29   34      4.24      0.00
    0   30   34      1.97      0.00
[truncated: 56,536 more chars]
