# Supplementary material for: Dynamic three-dimensional structures of a metal–organic framework captured with femtosecond serial crystallography
Source: Nat Chem. 2024 Mar 25;16(5):693–9. doi: 10.1038/s41557-024-01460-w (PMC11087265; doi:10.1038/s41557-024-01460-w)
Supplement: Supplementary file 23 — Crystallographic structure factors for PCN–224(Fe)–CO at 4.1 ps; CCDC reference number 2308218. [file 41557_2024_1460_MOESM23_ESM.cif]

 
data_time4d10
# start Validation Reply Form
_vrf_THETM01_time4d10
;
PROBLEM: The value of sine(theta_max)/wavelength is less than 0.575
RESPONSE: To prevent the intensities of the Bragg spots in the 
low-resolution region from exceeding the detector's saturation limit, 
the X-ray flux had to be limited. Consequently, the intensity of the 
Bragg spots in the high-resolution region was insufficient for detection, 
resulting in the limited resolution.
;
_vrf_PLAT084_time4d10
;
PROBLEM: High wR2 Value (i.e. > 0.25) ...................       0.36 Report
RESPONSE: In serial femtosecond crystallography, diffraction images 
are acquired from a large number of different crystals with different 
sizes and crystallinity. Consequently, errors are introduced while 
merging data obtained from different crystals. Such errors result in 
a high wR2 value for this crystal structure. Moreover, the crystallographic 
analysis of PCN-224 reveals the presence of MOF-525 structural motifs, 
which manifest as defects within the crystal matrix. These defects are 
presumed to be a contributing factor to the elevated wR2 values noted 
in the analysis.
;
# end Validation Reply Form

_audit_creation_method            'SHELXL-2018/3'
_shelx_SHELXL_version_number      '2018/3'
_chemical_name_systematic         ?
_chemical_name_common             ?
_chemical_melting_point           ?
_chemical_formula_moiety          'C147 H72 Fe3 N12 O67 Zr12' 
_chemical_formula_sum
 'C147 H72 Fe3 N12 O67 Zr12' 
_chemical_formula_weight          4340.35

loop_
 _atom_type_symbol
 _atom_type_description
 _atom_type_scat_dispersion_real
 _atom_type_scat_dispersion_imag
 _atom_type_scat_source
 'C'  'C'   0.0051   0.0024
 'International Tables Vol C Tables 4.2.6.8 and 6.1.1.4'
 'H'  'H'   0.0000   0.0000
 'International Tables Vol C Tables 4.2.6.8 and 6.1.1.4'
 'N'  'N'   0.0096   0.0048
 'International Tables Vol C Tables 4.2.6.8 and 6.1.1.4'
 'O'  'O'   0.0160   0.0088
 'International Tables Vol C Tables 4.2.6.8 and 6.1.1.4'
 'Fe'  'Fe'   0.3561   1.1184
 'International Tables Vol C Tables 4.2.6.8 and 6.1.1.4'
 'Zr'  'Zr'  -1.4549   0.7529
 'International Tables Vol C Tables 4.2.6.8 and 6.1.1.4'
 
_space_group_crystal_system       cubic
_space_group_IT_number            229
_space_group_name_H-M_alt         'I m -3 m'
_space_group_name_Hall            '-I 4 2 3'
 
_shelx_space_group_comment
;
The symmetry employed for this shelxl refinement is uniquely defined
by the following loop, which should always be used as a source of
symmetry information in preference to the above space-group names.
They are only intended as comments.
;
 
loop_
 _space_group_symop_operation_xyz
 'x, y, z'
 '-x, -y, z'
 '-x, y, -z'
 'x, -y, -z'
 'z, x, y'
 'z, -x, -y'
 '-z, -x, y'
 '-z, x, -y'
 'y, z, x'
 '-y, z, -x'
 'y, -z, -x'
 '-y, -z, x'
 'y, x, -z'
 '-y, -x, -z'
 'y, -x, z'
 '-y, x, z'
 'x, z, -y'
 '-x, z, y'
 '-x, -z, -y'
 'x, -z, y'
 'z, y, -x'
 'z, -y, x'
 '-z, y, x'
 '-z, -y, -x'
 'x+1/2, y+1/2, z+1/2'
 '-x+1/2, -y+1/2, z+1/2'
 '-x+1/2, y+1/2, -z+1/2'
 'x+1/2, -y+1/2, -z+1/2'
 'z+1/2, x+1/2, y+1/2'
 'z+1/2, -x+1/2, -y+1/2'
 '-z+1/2, -x+1/2, y+1/2'
 '-z+1/2, x+1/2, -y+1/2'
 'y+1/2, z+1/2, x+1/2'
 '-y+1/2, z+1/2, -x+1/2'
 'y+1/2, -z+1/2, -x+1/2'
 '-y+1/2, -z+1/2, x+1/2'
 'y+1/2, x+1/2, -z+1/2'
 '-y+1/2, -x+1/2, -z+1/2'
 'y+1/2, -x+1/2, z+1/2'
 '-y+1/2, x+1/2, z+1/2'
 'x+1/2, z+1/2, -y+1/2'
 '-x+1/2, z+1/2, y+1/2'
 '-x+1/2, -z+1/2, -y+1/2'
 'x+1/2, -z+1/2, y+1/2'
 'z+1/2, y+1/2, -x+1/2'
 'z+1/2, -y+1/2, x+1/2'
 '-z+1/2, y+1/2, x+1/2'
 '-z+1/2, -y+1/2, -x+1/2'
 '-x, -y, -z'
 'x, y, -z'
 'x, -y, z'
 '-x, y, z'
 '-z, -x, -y'
 '-z, x, y'
 'z, x, -y'
 'z, -x, y'
 '-y, -z, -x'
 'y, -z, x'
 '-y, z, x'
 'y, z, -x'
 '-y, -x, z'
 'y, x, z'
 '-y, x, -z'
 'y, -x, -z'
 '-x, -z, y'
 'x, -z, -y'
 'x, z, y'
 '-x, z, -y'
 '-z, -y, x'
 '-z, y, -x'
 'z, -y, -x'
 'z, y, x'
 '-x+1/2, -y+1/2, -z+1/2'
 'x+1/2, y+1/2, -z+1/2'
 'x+1/2, -y+1/2, z+1/2'
 '-x+1/2, y+1/2, z+1/2'
 '-z+1/2, -x+1/2, -y+1/2'
 '-z+1/2, x+1/2, y+1/2'
 'z+1/2, x+1/2, -y+1/2'
 'z+1/2, -x+1/2, y+1/2'
 '-y+1/2, -z+1/2, -x+1/2'
 'y+1/2, -z+1/2, x+1/2'
 '-y+1/2, z+1/2, x+1/2'
 'y+1/2, z+1/2, -x+1/2'
 '-y+1/2, -x+1/2, z+1/2'
 'y+1/2, x+1/2, z+1/2'
 '-y+1/2, x+1/2, -z+1/2'
 'y+1/2, -x+1/2, -z+1/2'
 '-x+1/2, -z+1/2, y+1/2'
 'x+1/2, -z+1/2, -y+1/2'
 'x+1/2, z+1/2, y+1/2'
 '-x+1/2, z+1/2, -y+1/2'
 '-z+1/2, -y+1/2, x+1/2'
 '-z+1/2, y+1/2, -x+1/2'
 'z+1/2, -y+1/2, -x+1/2'
 'z+1/2, y+1/2, x+1/2'
 
_cell_length_a                    38.880(5)
_cell_length_b                    38.880(5)
_cell_length_c                    38.880(5)
_cell_angle_alpha                 90
_cell_angle_beta                  90
_cell_angle_gamma                 90
_cell_volume                      58773(20)
_cell_formula_units_Z             4
_cell_measurement_temperature     293(2)
_cell_measurement_reflns_used     3306229
_cell_measurement_theta_min       0.87
_cell_measurement_theta_max       27.87
 
_exptl_crystal_description        cubic
_exptl_crystal_colour             black
_exptl_crystal_density_meas       ?
_exptl_crystal_density_method     ?
_exptl_crystal_density_diffrn     0.491          
_exptl_crystal_F_000              8528
_exptl_transmission_factor_min    ?
_exptl_transmission_factor_max    ?
_exptl_crystal_size_max           ?
_exptl_crystal_size_mid           ?
_exptl_crystal_size_min           ?
_exptl_absorpt_coefficient_mu     0.448
_shelx_estimated_absorpt_T_min    ?
_shelx_estimated_absorpt_T_max    ?
_exptl_absorpt_correction_type    ?
_exptl_absorpt_correction_T_min   ?
_exptl_absorpt_correction_T_max   ?
_exptl_absorpt_process_details    ?
_exptl_absorpt_special_details    ?
_diffrn_ambient_temperature       293(2)
_diffrn_radiation_wavelength      0.82656
_diffrn_radiation_type            'synchrotron'
_diffrn_source                    'PAL-XFEL'
_diffrn_measurement_device_type   'SFX measurement MX-225HS'
_diffrn_measurement_method        'Fixed-target system'
_diffrn_detector_area_resol_mean  ?
_diffrn_reflns_number             7264
_diffrn_reflns_av_unetI/netI      0.0716
_diffrn_reflns_av_R_equivalents   0.0642
_diffrn_reflns_limit_h_min        1
_diffrn_reflns_limit_h_max        43
_diffrn_reflns_limit_k_min        0
_diffrn_reflns_limit_k_max        30
_diffrn_reflns_limit_l_min        0
_diffrn_reflns_limit_l_max        30
_diffrn_reflns_theta_min          0.861
_diffrn_reflns_theta_max          27.681
_diffrn_reflns_theta_full         27.681
_diffrn_measured_fraction_theta_max   0.992
_diffrn_measured_fraction_theta_full  0.992
_diffrn_reflns_Laue_measured_fraction_max    0.992
_diffrn_reflns_Laue_measured_fraction_full   0.992
_diffrn_reflns_point_group_measured_fraction_max   0.992
_diffrn_reflns_point_group_measured_fraction_full  0.992
_reflns_number_total              4089
_reflns_number_gt                 2368
_reflns_threshold_expression      'I > 2\s(I)'
_reflns_Friedel_coverage          0.000
_reflns_Friedel_fraction_max      .
_reflns_Friedel_fraction_full     .
 
_reflns_special_details
;
 Reflections were merged by SHELXL according to the crystal
 class for the calculation of statistics and refinement.
 
 Structure factors included contributions from the .fab file.
 
 _reflns_Friedel_fraction is defined as the number of unique
 Friedel pairs measured divided by the number that would be
 possible theoretically, ignoring centric projections and
 systematic absences.
;
 
_computing_data_collection        ?
_computing_cell_refinement        ?
_computing_data_reduction         'CrystFEL (J. Appl. Cryst. 2012) and XPREP (Bruker, 2004)'
_computing_structure_solution     'SHELXT 2018/2 (Sheldrick, 2018)'
_computing_structure_refinement 'SHELXL-2018/3 (Sheldrick, 2018)'
_computing_molecular_graphics     ?
_computing_publication_material   ?
_refine_special_details           ?
_refine_ls_structure_factor_coef  Fsqd
_refine_ls_matrix_type            full
_refine_ls_weighting_scheme       calc
_refine_ls_weighting_details
'w=1/[\s^2^(Fo^2^)+(0.2000P)^2^] where P=(Fo^2^+2Fc^2^)/3'
_atom_sites_solution_primary      ?
_atom_sites_solution_secondary    ?
_atom_sites_solution_hydrogens    geom
_refine_ls_hydrogen_treatment     constr
_refine_ls_extinction_method      'SHELXL-2018/3 (Sheldrick 2018)'
_refine_ls_extinction_coef        0.00021(5)
_refine_ls_extinction_expression
 'Fc^*^=kFc[1+0.001xFc^2^\l^3^/sin(2\q)]^-1/4^'
_refine_ls_number_reflns          4089
_refine_ls_number_parameters      131
_refine_ls_number_restraints      156
_refine_ls_R_factor_all           0.1498
_refine_ls_R_factor_gt            0.1210
_refine_ls_wR_factor_ref          0.3578
_refine_ls_wR_factor_gt           0.3140
_refine_ls_goodness_of_fit_ref    1.211
_refine_ls_restrained_S_all       1.202
_refine_ls_shift/su_max           0.008
_refine_ls_shift/su_mean          0.001
 
loop_
 _atom_site_label
 _atom_site_type_symbol
 _atom_site_fract_x
 _atom_site_fract_y
 _atom_site_fract_z
 _atom_site_U_iso_or_equiv
 _atom_site_adp_type
 _atom_site_occupancy
 _atom_site_site_symmetry_order  
 _atom_site_calc_flag
 _atom_site_refinement_flags_posn
 _atom_site_refinement_flags_adp
 _atom_site_refinement_flags_occupancy
 _atom_site_disorder_assembly
 _atom_site_disorder_group
C6 C 0.83074(17) 0.750000 0.33074(17) 0.178(6) Uani 1 2 d DS TU P . .
O4 O 0.71740(17) 0.71740(17) 0.28260(17) 0.106(3) Uani 1 6 d S TU P . .
O3 O 0.81532(17) 0.72157(18) 0.32708(15) 0.181(3) Uani 1 1 d . U . . .
C7 C 0.85907(15) 0.750000 0.35907(15) 0.145(4) Uani 1 2 d DS TU P . .
C9 C 0.9025(3) 0.7802(4) 0.3915(3) 0.198(4) Uani 1 1 d . U . . .
H9 H 0.914160 0.800660 0.395713 0.238 Uiso 1 1 calc R U . . .
C8 C 0.8761(2) 0.7778(4) 0.3658(2) 0.194(4) Uani 1 1 d . U . . .
H8 H 0.870955 0.797524 0.353268 0.232 Uiso 1 1 calc R U . . .
C10 C 0.91005(19) 0.750000 0.41005(19) 0.175(6) Uani 1 2 d S TU P . .
C11 C 0.93676(15) 0.750000 0.43676(15) 0.183(6) Uani 1 2 d S TU P . .
C12 C 0.92653(16) 0.7498(3) 0.47159(15) 0.193(5) Uani 1 1 d . U . . .
C13 C 0.89162(17) 0.7513(4) 0.48184(19) 0.233(6) Uani 1 1 d . U . . .
H13 H 0.872490 0.752094 0.467506 0.280 Uiso 1 1 calc R U . . .
N14 N 0.9492(2) 0.7506(4) 0.500000 0.198(5) Uani 1 2 d S TU P . .
Fe15 Fe 1.000000 0.73349(15) 0.500000 0.146(3) Uani 0.5 4 d DS TU P . .
C16 C 1.000000 0.6897(5) 0.500000 0.139(9) Uani 0.5 4 d DS TU P . .
O17 O 1.000000 0.6634(6) 0.500000 0.188(10) Uani 0.5 4 d DS TU P . .
Zr1 Zr 0.7665(2) 0.7021(2) 0.2979(2) 0.135(2) Uani 0.566(19) 2 d S TU P . 1
O7 O 0.7450(6) 0.6482(5) 0.3083(6) 0.212(7) Uani 0.566(19) 1 d . U P . 1
O1 O 0.7540(3) 0.6838(5) 0.2460(3) 0.136(6) Uani 0.566(19) 2 d S TU P . 1
Zr2 Zr 0.7790(3) 0.7138(2) 0.2862(2) 0.120(3) Uani 0.434(19) 2 d S TU P . 2
O8 O 0.7565(5) 0.6602(4) 0.2900(5) 0.148(6) Uani 0.434(19) 1 d . U P . 2
O2 O 0.7642(5) 0.7109(6) 0.2358(5) 0.119(6) Uani 0.434(19) 2 d S TU P . 2
 
loop_
 _atom_site_aniso_label
 _atom_site_aniso_U_11
 _atom_site_aniso_U_22
 _atom_site_aniso_U_33
 _atom_site_aniso_U_23
 _atom_site_aniso_U_13
 _atom_site_aniso_U_12
C6 0.157(6) 0.220(12) 0.157(6) -0.118(8) -0.074(7) 0.118(8)
O4 0.106(3) 0.106(3) 0.106(3) -0.026(3) -0.026(3) 0.026(3)
O3 0.184(5) 0.194(6) 0.167(5) -0.093(4) -0.100(4) 0.090(4)
C7 0.105(4) 0.224(12) 0.105(4) -0.042(5) -0.052(5) 0.042(5)
C9 0.143(7) 0.306(14) 0.145(7) -0.029(8) -0.034(6) -0.008(8)
C8 0.124(5) 0.318(13) 0.139(6) -0.041(7) -0.071(5) 0.018(7)
C10 0.079(3) 0.37(2) 0.079(3) -0.006(5) 0.003(4) 0.006(5)
C11 0.071(3) 0.409(18) 0.071(3) 0.002(5) -0.006(4) -0.002(5)
C12 0.078(4) 0.434(15) 0.068(3) -0.003(5) -0.014(3) 0.004(5)
C13 0.068(4) 0.54(2) 0.093(4) -0.003(7) 0.008(3) -0.011(6)
N14 0.081(4) 0.433(18) 0.079(4) 0.000 0.000 0.014(6)
Fe15 0.0714(18) 0.292(8) 0.0738(19) 0.000 0.000 0.000
C16 0.067(12) 0.29(3) 0.055(10) 0.000 0.000 0.000
O17 0.082(11) 0.33(3) 0.151(17) 0.000 0.000 0.000
Zr1 0.128(3) 0.138(2) 0.138(2) -0.057(3) -0.059(2) 0.059(2)
O7 0.262(14) 0.143(10) 0.232(14) -0.007(9) 0.019(11) 0.044(9)
O1 0.132(6) 0.144(13) 0.132(6) -0.048(7) -0.041(7) 0.048(7)
Zr2 0.113(3) 0.124(3) 0.124(3) -0.049(3) -0.052(2) 0.052(2)
O8 0.167(10) 0.096(8) 0.181(12) -0.018(7) -0.024(9) 0.037(7)
O2 0.123(7) 0.111(14) 0.123(7) -0.032(8) -0.001(10) 0.032(8)
 
_geom_special_details
;
 All esds (except the esd in the dihedral angle between two l.s. planes)
 are estimated using the full covariance matrix.  The cell esds are taken
 into account individually in the estimation of esds in distances, angles
 and torsion angles; correlations between esds in cell parameters are only
 used when they are defined by crystal symmetry.  An approximate (isotropic)
 treatment of cell esds is used for estimating esds involving l.s. planes.
;
 
loop_
 _geom_bond_atom_site_label_1
 _geom_bond_atom_site_label_2
 _geom_bond_distance
 _geom_bond_site_symmetry_2
 _geom_bond_publ_flag
C6 O3 1.265(8) 46_564 ?
C6 O3 1.266(8) . ?
C6 C7 1.558(12) . ?
O4 Zr1 2.086(5) . ?
O4 Zr1 2.086(6) 11_566 ?
O4 Zr1 2.086(5) 8_656 ?
O4 Zr2 2.402(11) 11_566 ?
O4 Zr2 2.402(11) 8_656 ?
O4 Zr2 2.402(11) . ?
O3 Zr2 2.147(6) . ?
O3 Zr1 2.338(9) . ?
C7 C8 1.297(12) . ?
C7 C8 1.297(12) 46_564 ?
C9 C10 1.407(13) . ?
C9 C8 1.435(12) . ?
C9 H9 0.9300 . ?
C8 H8 0.9300 . ?
C10 C11 1.469(14) . ?
C11 C12 1.412(7) . ?
C11 C12 1.412(7) 46_564 ?
C12 N14 1.414(7) . ?
C12 C13 1.416(9) . ?
C13 C13 1.412(15) 50_556 ?
C13 H13 0.9300 . ?
N14 Fe15 2.069(9) 93_664 ?
N14 Fe15 2.084(9) . ?
Fe15 Fe15 1.283(12) 93_664 ?
Fe15 C16 1.701(19) . ?
C16 O17 1.025(19) . ?
Zr1 O1 2.193(8) 8_656 ?
Zr1 O1 2.193(8) . ?
Zr1 O7 2.289(19) . ?
Zr1 O7 2.289(19) 66_566 ?
Zr1 Zr1 3.541(7) 11_566 ?
Zr1 Zr1 3.541(7) 8_656 ?
Zr2 O2 1.28(3) 83_654 ?
Zr2 O2 2.046(12) 8_656 ?
Zr2 O2 2.046(12) . ?
Zr2 O8 2.262(17) 66_566 ?
Zr2 O8 2.262(17) . ?
Zr2 Zr2 2.85(2) 83_654 ?
Zr2 Zr2 2.85(2) 80_564 ?
Zr2 Zr2 3.586(8) 11_566 ?
Zr2 Zr2 3.586(8) 8_656 ?
O2 O2 1.76(2) 83_654 ?
O2 O2 1.76(2) 80_564 ?
 
loop_
 _geom_angle_atom_site_label_1
 _geom_angle_atom_site_label_2
 _geom_angle_atom_site_label_3
 _geom_angle
 _geom_angle_site_symmetry_1
 _geom_angle_site_symmetry_3
 _geom_angle_publ_flag
O3 C6 O3 131.0(9) 46_564 . ?
O3 C6 C7 114.5(5) 46_564 . ?
O3 C6 C7 114.5(5) . . ?
Zr1 O4 Zr1 116.2(3) . 11_566 ?
Zr1 O4 Zr1 116.2(3) . 8_656 ?
Zr1 O4 Zr1 116.2(3) 11_566 8_656 ?
Zr1 O4 Zr2 108.8(5) . 11_566 ?
Zr1 O4 Zr2 19.05(19) 11_566 11_566 ?
Zr1 O4 Zr2 108.8(5) 8_656 11_566 ?
Zr1 O4 Zr2 108.8(5) . 8_656 ?
Zr1 O4 Zr2 108.8(5) 11_566 8_656 ?
Zr1 O4 Zr2 19.05(19) 8_656 8_656 ?
Zr2 O4 Zr2 96.6(5) 11_566 8_656 ?
Zr2 O4 Zr2 96.6(5) 11_566 . ?
Zr2 O4 Zr2 96.6(5) 8_656 . ?
C6 O3 Zr2 121.2(7) . . ?
C6 O3 Zr1 136.3(6) . . ?
C8 C7 C8 119.3(11) . 46_564 ?
C8 C7 C6 120.3(5) . . ?
C8 C7 C6 120.4(5) 46_564 . ?
C10 C9 C8 116.9(13) . . ?
C10 C9 H9 121.6 . . ?
C8 C9 H9 121.6 . . ?
C7 C8 C9 124.0(12) . . ?
C7 C8 H8 118.0 . . ?
C9 C8 H8 118.0 . . ?
C9 C10 C9 118.9(12) 46_564 . ?
C9 C10 C11 120.6(6) 46_564 . ?
C9 C10 C11 120.6(6) . . ?
C12 C11 C12 122.7(8) . 46_564 ?
C12 C11 C10 118.6(4) . . ?
C12 C11 C10 118.6(4) 46_564 . ?
C11 C12 N14 125.0(6) . . ?
C11 C12 C13 122.7(6) . . ?
N14 C12 C13 112.2(6) . . ?
C13 C13 C12 106.3(4) 50_556 . ?
C13 C13 H13 126.8 50_556 . ?
C12 C13 H13 126.8 . . ?
C12 N14 C12 102.7(7) . 50_556 ?
C12 N14 Fe15 127.0(5) . 93_664 ?
C12 N14 Fe15 127.0(5) 50_556 93_664 ?
C12 N14 Fe15 125.7(5) . . ?
C12 N14 Fe15 125.7(5) 50_556 . ?
Fe15 N14 Fe15 36.0(3) 93_664 . ?
Fe15 Fe15 C16 180.0 93_664 . ?
Fe15 Fe15 N14 72.6(4) 93_664 95_566 ?
C16 Fe15 N14 107.4(4) . 95_566 ?
Fe15 Fe15 N14 72.6(4) 93_664 93_664 ?
C16 Fe15 N14 107.4(4) . 93_664 ?
N14 Fe15 N14 145.3(9) 95_566 93_664 ?
Fe15 Fe15 N14 71.3(4) 93_664 . ?
C16 Fe15 N14 108.7(4) . . ?
N14 Fe15 N14 84.53(10) 95_566 . ?
N14 Fe15 N14 84.53(10) 93_664 . ?
Fe15 Fe15 N14 71.3(4) 93_664 3_756 ?
C16 Fe15 N14 108.7(4) . 3_756 ?
N14 Fe15 N14 84.53(10) 95_566 3_756 ?
N14 Fe15 N14 84.53(10) 93_664 3_756 ?
N14 Fe15 N14 142.7(9) . 3_756 ?
O17 C16 Fe15 180.0 . . ?
O4 Zr1 O1 68.1(3) . 8_656 ?
O4 Zr1 O1 68.1(3) . . ?
O1 Zr1 O1 123.1(8) 8_656 . ?
O4 Zr1 O7 88.8(7) . . ?
O1 Zr1 O7 134.7(7) 8_656 . ?
O1 Zr1 O7 77.6(8) . . ?
O4 Zr1 O7 88.8(7) . 66_566 ?
O1 Zr1 O7 77.6(8) 8_656 66_566 ?
O1 Zr1 O7 134.7(7) . 66_566 ?
O7 Zr1 O7 62.9(10) . 66_566 ?
O4 Zr1 O3 142.1(3) . . ?
O1 Zr1 O3 74.0(3) 8_656 . ?
O1 Zr1 O3 137.0(7) . . ?
O7 Zr1 O3 120.4(6) . . ?
O7 Zr1 O3 84.8(6) 66_566 . ?
O4 Zr1 O3 142.1(3) . 66_566 ?
O1 Zr1 O3 137.0(7) 8_656 66_566 ?
O1 Zr1 O3 74.0(3) . 66_566 ?
O7 Zr1 O3 84.8(6) . 66_566 ?
O7 Zr1 O3 120.4(6) 66_566 66_566 ?
O3 Zr1 O3 69.8(3) . 66_566 ?
O4 Zr1 Zr1 31.91(17) . 11_566 ?
O1 Zr1 Zr1 94.1(3) 8_656 11_566 ?
O1 Zr1 Zr1 36.2(3) . 11_566 ?
O7 Zr1 Zr1 82.4(5) . 11_566 ?
O7 Zr1 Zr1 112.9(5) 66_566 11_566 ?
O3 Zr1 Zr1 156.5(4) . 11_566 ?
O3 Zr1 Zr1 110.19(15) 66_566 11_566 ?
O4 Zr1 Zr1 31.91(17) . 8_656 ?
O1 Zr1 Zr1 36.2(3) 8_656 8_656 ?
O1 Zr1 Zr1 94.1(3) . 8_656 ?
O7 Zr1 Zr1 112.9(5) . 8_656 ?
O7 Zr1 Zr1 82.4(5) 66_566 8_656 ?
O3 Zr1 Zr1 110.19(15) . 8_656 ?
O3 Zr1 Zr1 156.5(4) 66_566 8_656 ?
Zr1 Zr1 Zr1 60.000(1) 11_566 8_656 ?
Zr1 O1 Zr1 107.6(6) . 11_566 ?
O2 Zr2 O2 58.6(10) 83_654 8_656 ?
O2 Zr2 O2 58.6(10) 83_654 . ?
O2 Zr2 O2 91.5(10) 8_656 . ?
O2 Zr2 O3 101.4(10) 83_654 . ?
O2 Zr2 O3 90.5(5) 8_656 . ?
O2 Zr2 O3 154.3(10) . . ?
O3 Zr2 O3 77.1(3) . 66_566 ?
O2 Zr2 O8 141.5(5) 83_654 66_566 ?
O2 Zr2 O8 84.5(8) 8_656 66_566 ?
O2 Zr2 O8 140.3(9) . 66_566 ?
O3 Zr2 O8 65.3(6) . 66_566 ?
O3 Zr2 O8 109.6(6) 66_566 66_566 ?
O2 Zr2 O8 141.5(5) 83_654 . ?
O2 Zr2 O8 140.3(9) 8_656 . ?
O2 Zr2 O8 84.5(8) . . ?
O3 Zr2 O8 109.6(6) . . ?
O3 Zr2 O8 65.3(6) 66_566 . ?
O8 Zr2 O8 74.4(9) 66_566 . ?
O2 Zr2 O4 103.2(8) 83_654 . ?
O2 Zr2 O4 70.5(6) 8_656 . ?
O2 Zr2 O4 70.5(6) . . ?
O3 Zr2 O4 133.7(5) . . ?
O3 Zr2 O4 133.7(5) 66_566 . ?
O8 Zr2 O4 71.0(5) 66_566 . ?
O8 Zr2 O4 71.0(5) . . ?
O2 Zr2 Zr2 40.2(4) 83_654 83_654 ?
O2 Zr2 Zr2 23.8(7) 8_656 83_654 ?
O2 Zr2 Zr2 89.3(7) . 83_654 ?
O3 Zr2 Zr2 82.4(3) . 83_654 ?
O3 Zr2 Zr2 130.7(9) 66_566 83_654 ?
O8 Zr2 Zr2 101.2(7) 66_566 83_654 ?
O8 Zr2 Zr2 162.9(5) . 83_654 ?
O4 Zr2 Zr2 92.0(2) . 83_654 ?
O2 Zr2 Zr2 40.2(4) 83_654 80_564 ?
O2 Zr2 Zr2 89.3(7) 8_656 80_564 ?
O2 Zr2 Zr2 23.7(7) . 80_564 ?
O3 Zr2 Zr2 130.7(9) . 80_564 ?
O3 Zr2 Zr2 82.4(3) 66_566 80_564 ?
O8 Zr2 Zr2 162.9(5) 66_566 80_564 ?
O8 Zr2 Zr2 101.2(7) . 80_564 ?
O4 Zr2 Zr2 92.0(2) . 80_564 ?
Zr2 Zr2 Zr2 78.1(7) 83_654 80_564 ?
O2 Zr2 Zr2 75.1(8) 83_654 11_566 ?
O2 Zr2 Zr2 80.8(4) 8_656 11_566 ?
O2 Zr2 Zr2 28.8(7) . 11_566 ?
O3 Zr2 Zr2 171.21(18) . 11_566 ?
O3 Zr2 Zr2 111.43(15) 66_566 11_566 ?
O8 Zr2 Zr2 112.2(4) 66_566 11_566 ?
O8 Zr2 Zr2 76.9(4) . 11_566 ?
O4 Zr2 Zr2 41.7(3) . 11_566 ?
Zr2 Zr2 Zr2 89.998(1) 83_654 11_566 ?
Zr2 Zr2 Zr2 51.0(4) 80_564 11_566 ?
O2 Zr2 Zr2 75.1(8) 83_654 8_656 ?
O2 Zr2 Zr2 28.8(7) 8_656 8_656 ?
O2 Zr2 Zr2 80.8(4) . 8_656 ?
O3 Zr2 Zr2 111.43(15) . 8_656 ?
O3 Zr2 Zr2 171.21(18) 66_566 8_656 ?
O8 Zr2 Zr2 76.9(4) 66_566 8_656 ?
O8 Zr2 Zr2 112.2(4) . 8_656 ?
O4 Zr2 Zr2 41.7(3) . 8_656 ?
Zr2 Zr2 Zr2 51.0(4) 83_654 8_656 ?
Zr2 Zr2 Zr2 89.998(1) 80_564 8_656 ?
Zr2 Zr2 Zr2 59.999(1) 11_566 8_656 ?
Zr2 O2 O2 83(2) 80_564 83_654 ?
Zr2 O2 O2 83(2) 80_564 80_564 ?
O2 O2 O2 112.8(15) 83_654 80_564 ?
Zr2 O2 Zr2 116.0(8) 80_564 11_566 ?
O2 O2 Zr2 132.4(6) 83_654 11_566 ?
O2 O2 Zr2 38.2(12) 80_564 11_566 ?
Zr2 O2 Zr2 116.0(8) 80_564 . ?
O2 O2 Zr2 38.2(12) 83_654 . ?
O2 O2 Zr2 132.4(6) 80_564 . ?
Zr2 O2 Zr2 122.4(13) 11_566 . ?
 
loop_
 _geom_torsion_atom_site_label_1
 _geom_torsion_atom_site_label_2
 _geom_torsion_atom_site_label_3
 _geom_torsion_atom_site_label_4
 _geom_torsion
 _geom_torsion_site_symmetry_1
 _geom_torsion_site_symmetry_2
 _geom_torsion_site_symmetry_3
 _geom_torsion_site_symmetry_4
 _geom_torsion_publ_flag
O3 C6 O3 Zr2 6.4(4) 46_564 . . . ?
C7 C6 O3 Zr2 -173.6(4) . . . . ?
O3 C6 O3 Zr1 -10.9(6) 46_564 . . . ?
C7 C6 O3 Zr1 169.1(6) . . . . ?
O3 C6 C7 C8 1.6(6) 46_564 . . . ?
O3 C6 C7 C8 -178.4(6) . . . . ?
O3 C6 C7 C8 -178.4(6) 46_564 . . 46_564 ?
O3 C6 C7 C8 1.6(6) . . . 46_564 ?
C8 C7 C8 C9 -0.2(7) 46_564 . . . ?
C6 C7 C8 C9 179.8(7) . . . . ?
C10 C9 C8 C7 0.3(14) . . . . ?
C8 C9 C10 C9 -0.2(6) . . . 46_564 ?
C8 C9 C10 C11 179.8(6) . . . . ?
C9 C10 C11 C12 -75.2(8) 46_564 . . . ?
C9 C10 C11 C12 104.8(8) . . . . ?
C9 C10 C11 C12 104.8(8) 46_564 . . 46_564 ?
C9 C10 C11 C12 -75.2(8) . . . 46_564 ?
C12 C11 C12 N14 1.6(10) 46_564 . . . ?
C10 C11 C12 N14 -178.4(10) . . . . ?
C12 C11 C12 C13 176.9(15) 46_564 . . . ?
C10 C11 C12 C13 -3.1(15) . . . . ?
C11 C12 C13 C13 -178.9(8) . . . 50_556 ?
N14 C12 C13 C13 -3.0(12) . . . 50_556 ?
C11 C12 N14 C12 -179.6(5) . . . 50_556 ?
C13 C12 N14 C12 4.6(19) . . . 50_556 ?
C11 C12 N14 Fe15 19.6(19) . . . 93_664 ?
C13 C12 N14 Fe15 -156.1(11) . . . 93_664 ?
C11 C12 N14 Fe15 -25.5(19) . . . . ?
C13 C12 N14 Fe15 158.8(11) . . . . ?
 
_refine_diff_density_max    0.818
_refine_diff_density_min   -0.735
_refine_diff_density_rms    0.098

_shelx_res_file
;
TITL shelx_time4d00_a.res in Im-3m
    shelx_time4d00_a_sq.res
    created by SHELXL-2018/3 at 23:19:14 on 19-Dec-2022
REM Old TITL shelx_time4d00 in Im-3m
REM SHELXT solution in Im-3m: R1 0.529, Rweak 0.291, Alpha 0.177
REM <I/s>   0.000 for    0 systematic absences,  Orientation as input
REM Formula found by SHELXT:  C78 N24 O17 Fe3 Zr6
CELL  0.82656  38.8800  38.8800  38.8800   90.000   90.000   90.000
ZERR    4.000   0.0045   0.0045   0.0045    0.000    0.000    0.000
LATT  2
SYMM -X, -Y, Z
SYMM -X, Y, -Z
SYMM X, -Y, -Z
SYMM Z, X, Y
SYMM Z, -X, -Y
SYMM -Z, -X, Y
SYMM -Z, X, -Y
SYMM Y, Z, X
SYMM -Y, Z, -X
SYMM Y, -Z, -X
SYMM -Y, -Z, X
SYMM Y, X, -Z
SYMM -Y, -X, -Z
SYMM Y, -X, Z
SYMM -Y, X, Z
SYMM X, Z, -Y
SYMM -X, Z, Y
SYMM -X, -Z, -Y
SYMM X, -Z, Y
SYMM Z, Y, -X
SYMM Z, -Y, X
SYMM -Z, Y, X
SYMM -Z, -Y, -X
SFAC C H N O FE ZR
DISP $C  0.00511  0.00239 15.74444!source kissel
DISP $H -0.00002  0.00000  0.66615!source kissel
DISP $N  0.00955  0.00480 28.17579!source kissel
DISP $O  0.01604  0.00875 47.81841!source kissel
DISP $Fe  0.35610  1.11842 5271.23871!source kissel
DISP $Zr -1.45491  0.75288 3671.72661!source kissel
UNIT 588 288 48 268 12 48
ACTA
L.S. 5 0  199
BOND $H
FMAP 2
PLAN 20
DFIX 1.71 0.02 Fe15 C16
DFIX 1.1 0.02 C16 O17
DFIX 1.513 0.02 C6 C7
SIMU 0.05
DELU 0.05
ISOR 0.01 0.02 O7 O8
ABIN
LIST 4
WGHT    0.200000
EXTI    0.000206
FVAR       0.06956   0.56568
C6    1    0.830743    0.750000    0.330743    10.50000    0.15722    0.21988 =
         0.15722   -0.11770   -0.07439    0.11770
O4    4    0.717403    0.717403    0.282597    10.16667    0.10638    0.10638 =
         0.10638   -0.02584   -0.02584    0.02584
O3    4    0.815319    0.721569    0.327079    11.00000    0.18393    0.19376 =
         0.16655   -0.09270   -0.09989    0.08974
C7    1    0.859075    0.750000    0.359075    10.50000    0.10540    0.22430 =
         0.10540   -0.04186   -0.05178    0.04186
C9    1    0.902548    0.780174    0.391515    11.00000    0.14290    0.30584 =
         0.14507   -0.02934   -0.03406   -0.00840
AFIX  43
H9    2    0.914160    0.800660    0.395713    11.00000   -1.20000
AFIX   0
C8    1    0.876147    0.777847    0.365838    11.00000    0.12390    0.31753 =
         0.13910   -0.04117   -0.07117    0.01827
AFIX  43
H8    2    0.870955    0.797524    0.353268    11.00000   -1.20000
AFIX   0
C10   1    0.910049    0.750000    0.410049    10.50000    0.07862    0.36838 =
         0.07862   -0.00573    0.00270    0.00573
C11   1    0.936757    0.750000    0.436757    10.50000    0.07070    0.40879 =
         0.07070    0.00230   -0.00558   -0.00230
C12   1    0.926530    0.749819    0.471590    11.00000    0.07789    0.43403 =
         0.06751   -0.00251   -0.01441    0.00363
C13   1    0.891621    0.751290    0.481842    11.00000    0.06769    0.53878 =
         0.09326   -0.00339    0.00756   -0.01135
AFIX  43
H13   2    0.872490    0.752094    0.467506    11.00000   -1.20000
AFIX   0
N14   3    0.949218    0.750636    0.500000    10.50000    0.08060    0.43306 =
         0.07887    0.00000    0.00000    0.01374
FE15  5    1.000000    0.733494    0.500000    10.12500    0.07143    0.29204 =
         0.07383    0.00000    0.00000    0.00000
C16   1    1.000000    0.689742    0.500000    10.12500    0.06656    0.29430 =
         0.05474    0.00000    0.00000    0.00000
O17   4    1.000000    0.663376    0.500000    10.12500    0.08225    0.32993 =
         0.15061    0.00000    0.00000    0.00000
CONF
MERG 2
PART 1
ZR1   6    0.766467    0.702074    0.297926    20.50000    0.12843    0.13822 =
         0.13822   -0.05715   -0.05873    0.05873
O7    4    0.745045    0.648228    0.308302    21.00000    0.26157    0.14255 =
         0.23247   -0.00656    0.01921    0.04448
O1    4    0.753969    0.683816    0.246031    20.50000    0.13203    0.14406 =
         0.13203   -0.04820   -0.04092    0.04820
PART 0
PART 2
ZR2   6    0.778974    0.713753    0.286247   -20.50000    0.11328    0.12392 =
         0.12392   -0.04865   -0.05243    0.05243
O8    4    0.756525    0.660212    0.290046   -21.00000    0.16747    0.09564 =
         0.18056   -0.01823   -0.02393    0.03689
O2    4    0.764187    0.710870    0.235813   -20.50000    0.12282    0.11111 =
         0.12282   -0.03188   -0.00111    0.03188
PART 0
HKLF 4


REM  shelx_time4d00_a.res in Im-3m
REM wR2 = 0.3578, GooF = S = 1.211, Restrained GooF = 1.202 for all data
REM R1 = 0.1210 for 2368 Fo > 4sig(Fo) and 0.1498 for all 4089 data
REM 131 parameters refined using 156 restraints

END

WGHT      0.2000      0.0000

REM Highest difference peak  0.818,  deepest hole -0.735,  1-sigma level  0.098
Q1    1   1.0000  0.6763  0.5000  10.25000  0.05    0.82
Q2    1   0.7319  0.6429  0.2681  10.50000  0.05    0.69
Q3    1   0.9455  0.7530  0.5000  10.50000  0.05    0.57
Q4    1   0.7449  0.6479  0.2963  11.00000  0.05    0.51
Q5    1   0.7240  0.6825  0.3175  10.50000  0.05    0.47
Q6    1   0.7002  0.7002  0.2702  10.50000  0.05    0.47
Q7    1   0.8008  0.7348  0.2972  11.00000  0.05    0.47
Q8    1   0.8740  0.7382  0.5000  10.50000  0.05    0.40
Q9    1   0.7593  0.6645  0.2407  10.50000  0.05    0.40
Q10   1   0.7584  0.6987  0.2020  11.00000  0.05    0.40
Q11   1   0.8823  0.7363  0.5000  10.50000  0.05    0.38
Q12   1   0.9488  0.7157  0.5218  11.00000  0.05    0.36
Q13   1   0.7088  0.7088  0.3237  10.50000  0.05    0.36
Q14   1   0.7757  0.6664  0.3140  11.00000  0.05    0.36
Q15   1   0.8584  0.7487  0.5000  10.50000  0.05    0.34
Q16   1   0.9468  0.7195  0.4734  11.00000  0.05    0.33
Q17   1   0.7726  0.6698  0.3207  11.00000  0.05    0.32
Q18   1   0.7541  0.6965  0.2356  11.00000  0.05    0.31
Q19   1   0.7390  0.5000  0.5000  10.12500  0.05    0.31
Q20   1   0.7737  0.6628  0.2263  10.50000  0.05    0.31
;
_shelx_res_checksum   75511

_shelx_hkl_file
;
   1   1   0    1.54   92.11
   2   0   0 7266.80  199.09
   2   1   1 1949.49   59.78
   2   2   0 6598.54  143.89
   2   2   2 9999.00  560.06
   3   1   0  488.96   20.87
   3   1   2  255.79   31.12
   3   2   1  264.19   24.83
   3   3   0   99.68   32.49
   3   3   2  213.61   25.10
   4   0   0 8982.05  235.46
   4   1   1  586.25   27.19
   4   1   3   76.05    5.13
   4   2   0 1650.80   56.70
   4   2   2 2000.21  120.82
   4   3   1   69.51    4.12
   4   3   3  -53.38   25.65
   4   4   0  682.69   61.21
   4   4   2  278.70   38.88
   4   4   4 1467.42  159.71
   5   1   0   41.74   11.15
   5   1   2  -50.95   20.05
   5   1   4  509.14    9.84
   5   2   1  -48.13   14.33
   5   2   3  237.22    9.08
   5   3   0 -196.13   13.87
   5   3   2  244.59    9.67
   5   3   4  -53.18   18.84
   5   4   1  504.17   10.10
   5   4   3  -70.01   10.32
   5   5   0  326.12   27.54
   5   5   2  575.91   36.94
   5   5   4   53.25    5.48
   6   0   0 4250.64  210.84
   6   1   1 1040.22   28.09
   6   1   3 -137.45    5.81
   6   1   5  305.62   10.97
   6   2   0  541.98   12.52
   6   2   2  593.56   31.09
   6   2   4  262.34   14.00
   6   3   1 -129.95    6.32
   6   3   3   21.31    4.42
   6   3   5  299.37   19.93
   6   4   0    9.31    4.40
   6   4   2  281.12   22.48
   6   4   4  199.91   14.26
   6   5   1  331.50   12.47
   6   5   3  255.18   12.64
   6   5   5  453.31   30.56
   6   6   0  855.58   75.37
   6   6   2  151.23   18.26
   6   6   4 1136.79   70.20
   6   6   6  799.31   84.78
   7   1   0  -42.15    6.96
   7   1   2   24.97    2.37
   7   1   4    5.06    4.42
   7   1   6  -45.18    4.26
   7   2   1   27.18    2.40
   7   2   3   65.36    6.07
   7   2   5  253.39   18.33
   7   3   0  109.78    3.60
   7   3   2   54.46    3.21
   7   3   4  163.23    9.42
   7   3   6  945.25   25.44
   7   4   1    1.87    3.26
   7   4   3  156.27    7.77
   7   4   5  345.52    9.62
   7   5   0  396.19   16.48
   7   5   2  306.37   23.71
   7   5   4  336.35   10.07
   7   5   6  187.94   20.32
   7   6   1  -45.03    3.90
   7   6   3 1022.20   36.09
   7   6   5  174.12   16.06
   7   7   0 2009.81  106.77
   7   7   2 1776.09   75.04
   7   7   4  618.37   30.71
   7   7   6   87.22    6.70
   8   0   0 3687.30  187.86
   8   1   1  952.52   31.04
   8   1   3  135.48    5.51
   8   1   5  483.99    7.62
   8   1   7   58.62    4.57
   8   2   0 1462.90   64.82
   8   2   2  510.92   28.73
   8   2   4  835.87   68.33
   8   2   6  318.95   35.92
   8   3   1  128.94    4.84
   8   3   3 -180.12    9.24
   8   3   5  191.71   12.85
   8   3   7  683.02   28.80
   8   4   0  619.77   50.76
   8   4   2  935.38   64.90
   8   4   4 1527.35   93.29
   8   4   6   24.49    5.58
   8   5   1  468.24    9.36
   8   5   3  230.10   12.56
   8   5   5  440.05   27.56
   8   5   7  443.39   34.77
   8   6   0   46.93   11.85
   8   6   2  321.83   44.60
   8   6   4   32.34   10.20
   8   6   6  403.94   27.64
   8   7   1   57.64    3.71
   8   7   3  724.88   40.47
   8   7   5  416.06   32.09
   8   7   7  473.88   25.36
   8   8   0  420.57   27.04
   8   8   2  319.90   28.06
   8   8   4  225.69   15.77
   8   8   6  659.80   53.98
   8   8   8  776.26   83.73
   9   1   0  267.47   18.39
   9   1   2  144.84   11.61
   9   1   4  266.70    8.75
   9   1   6   34.96    2.09
   9   1   8   21.38    5.20
   9   2   1  183.01   15.08
   9   2   3  461.41   10.19
   9   2   5  -86.50    3.85
   9   2   7  279.01   12.78
   9   3   0  329.80    9.55
   9   3   2  429.86    8.09
   9   3   4 -132.03    5.58
   9   3   6   81.98    4.23
   9   3   8  266.34   12.63
   9   4   1  291.92   11.12
   9   4   3 -135.95    5.70
   9   4   5   34.92    2.64
   9   4   7  119.95    6.95
   9   5   0   34.59    8.80
   9   5   2  -91.99    4.14
   9   5   4   37.05    3.19
   9   5   6  203.38   14.63
   9   5   8  488.68   34.41
   9   6   1   32.90    2.58
   9   6   3   72.85    3.80
   9   6   5  194.52   14.57
   9   6   7   65.68   11.91
   9   7   0  245.21    8.36
   9   7   2  301.77   19.96
   9   7   4  121.26    8.97
   9   7   6   48.84    2.99
   9   7   8  365.45   23.28
   9   8   1   13.06    1.97
   9   8   3  286.87   18.51
   9   8   5  413.72   16.98
   9   8   7  313.84   20.51
   9   9   0 1425.06   72.74
   9   9   2 1472.17   49.14
   9   9   4  752.80   47.64
   9   9   6  144.97    8.55
   9   9   8   67.68    5.57
  10   0   0 1221.75   93.37
  10   1   1  114.23   10.30
  10   1   3  181.78    9.39
  10   1   5   73.22    2.34
  10   1   7   79.46    5.46
  10   1   9   30.73    3.40
  10   2   0 1760.64   84.44
  10   2   2   89.86   14.80
  10   2   4  502.49   33.99
  10   2   6  359.58   32.97
  10   2   8  236.57   11.70
  10   3   1  198.60   11.10
  10   3   3  248.50   12.54
  10   3   5  242.72   16.34
  10   3   7  363.79   23.29
  10   3   9  267.48   18.52
  10   4   0 1269.91   62.71
  10   4   2  533.53   36.01
  10   4   4  740.84   54.77
  10   4   6    0.90    2.37
  10   4   8   14.91    3.75
  10   5   1   75.15    2.25
  10   5   3  206.89    9.46
  10   5   5  481.81   26.60
  10   5   7  270.96   13.27
  10   5   9  221.20   12.75
  10   6   0  981.08   58.37
  10   6   2  373.35   27.98
  10   6   4    6.33    2.48
  10   6   6   70.03    4.23
  10   6   8   39.92   21.18
  10   7   1   78.46    5.65
  10   7   3  287.87   14.56
  10   7   5  324.42   27.92
  10   7   7  118.41    8.94
  10   7   9  279.27   17.85
  10   8   0  450.46   34.53
  10   8   2  219.00    9.46
  10   8   4    7.20    2.94
  10   8   6    7.72    1.73
  10   8   8  114.60   14.10
  10   9   1   36.22    5.67
  10   9   3  265.07   16.03
  10   9   5  222.15   14.51
  10   9   7  265.02   17.35
  10   9   9  127.33    9.16
  10  10   0  302.97   39.34
  10  10   2  388.84   24.26
  10  10   4   71.04   12.13
  10  10   6  131.52   12.25
  10  10   8   43.64    4.26
  10  10  10  158.06   20.69
  11   1   0   53.92    2.01
  11   1   2   73.39    2.38
  11   1   4    7.24    1.34
  11   1   6   -1.27    3.29
  11   1   8  -38.62    2.50
  11   1  10   38.16    3.13
  11   2   1   76.75    2.07
  11   2   3  238.84   17.65
  11   2   5   28.76    4.45
  11   2   7  238.09    6.73
  11   2   9   48.85    2.63
  11   3   0  462.33   20.47
  11   3   2  222.14    8.70
  11   3   4   18.29    2.27
  11   3   6   30.04    1.93
  11   3   8    5.48    1.92
  11   3  10   58.09    3.97
  11   4   1    8.05    1.67
  11   4   3   20.78    2.47
  11   4   5    1.79    2.06
  11   4   7  -11.61    3.33
  11   4   9   59.92    3.83
  11   5   0  162.18    8.06
  11   5   2   27.80    2.56
  11   5   4   -0.99    4.40
  11   5   6   -7.52    4.12
  11   5   8   38.85    3.31
  11   5  10  147.49    7.98
  11   6   1   -6.25    1.35
  11   6   3   41.65    5.74
  11   6   5   -5.91    4.90
  11   6   7   -1.17    1.31
  11   6   9   27.20    2.51
  11   7   0  373.53   17.89
  11   7   2  249.84   12.62
  11   7   4   -5.97    6.81
  11   7   6   -0.90    1.51
  11   7   8   84.74    6.20
  11   7  10  181.12   15.39
  11   8   1  -40.08    1.95
  11   8   3    9.58    2.40
  11   8   5   37.23    3.42
  11   8   7   74.63    4.74
  11   8   9   22.07    1.92
  11   9   0   40.60    6.50
  11   9   2   51.05    2.57
  11   9   4   61.15    3.73
  11   9   6   31.60    2.48
  11   9   8   20.75    1.79
  11   9  10  118.75    7.89
  11  10   1   33.97    1.83
  11  10   3   54.09    2.40
  11  10   5  144.20    6.81
  11  10   7  172.50   10.12
  11  10   9  135.45   14.54
  11  11   0  224.18   20.83
  11  11   2  195.92    9.55
  11  11   4  178.62   18.80
  11  11   6  115.79    6.39
  11  11   8   65.30    5.41
  11  11  10  -89.87    6.05
  12   0   0   39.03    5.26
  12   1   1  114.57    6.19
  12   1   3  189.64   10.03
  12   1   5   70.11    2.71
  12   1   7    7.45    1.87
  12   1   9   17.45    1.34
  12   1  11   15.11    1.24
  12   2   0 2100.51   76.56
  12   2   2 1183.43   47.49
  12   2   4  641.76   37.95
  12   2   6  465.97   28.35
  12   2   8   35.10    2.36
  12   2  10    8.87    1.13
  12   3   1  162.87    6.82
  12   3   3  143.18    8.53
  12   3   5  264.84   11.55
  12   3   7  130.30    6.10
  12   3   9  100.46    7.91
  12   3  11   30.79    3.11
  12   4   0   24.98    3.79
  12   4   2  639.11   31.44
  12   4   4  314.79   20.58
  12   4   6   27.94    3.96
  12   4   8   13.15    2.28
  12   4  10    0.88    3.22
  12   5   1   67.44    1.92
  12   5   3  247.90    9.94
  12   5   5  531.47   24.06
  12   5   7  232.06   12.78
  12   5   9   41.81    2.49
  12   5  11  135.44   10.76
  12   6   0  620.65   34.63
  12   6   2  475.30   26.80
  12   6   4   24.73    3.87
  12   6   6    4.48    2.31
  12   6   8   -0.43    1.38
  12   6  10   46.44    5.58
  12   7   1    5.42    1.93
  12   7   3  139.30    9.75
  12   7   5  238.32   12.44
  12   7   7   72.96    6.99
  12   7   9   76.19    4.77
  12   7  11  129.71    9.09
  12   8   0    4.31    3.20
  12   8   2   39.99    2.87
  12   8   4    9.43    1.54
  12   8   6   -0.04    1.35
  12   8   8    6.51    1.29
  12   8  10   16.89    1.79
  12   9   1   18.89    1.57
  12   9   3   81.85    4.67
  12   9   5   42.01    2.59
  12   9   7   94.16    8.55
  12   9   9   23.50    2.20
  12   9  11   -1.30    8.82
  12  10   0   61.32    5.05
  12  10   2   10.42    1.53
  12  10   4   -1.50    1.08
  12  10   6   68.86   20.01
  12  10   8   22.35    3.44
  12  10  10  -72.52    6.77
  12  11   1   18.57    1.40
  12  11   3   27.12    1.19
  12  11   5  162.07    9.08
  12  11   7  126.55    9.02
  12  11   9   10.33    9.86
  12  11  11  -45.94    6.30
  12  12   0 1371.50   91.46
  12  12   2  554.57   34.10
  12  12   4  524.66   36.30
  12  12   6  214.52   15.76
  12  12   8  125.42   12.95
  12  12  10  -46.01    4.89
  12  12  12   72.98   15.63
  13   1   0  255.69   11.75
  13   1   2  203.23    5.61
  13   1   4   35.00    4.62
  13   1   6   36.75    2.93
  13   1   8   26.24    1.54
  13   1  10   24.31    2.84
  13   1  12   16.72    2.09
  13   2   1  196.89    4.55
  13   2   3   78.52    4.05
  13   2   5  535.19   19.97
  13   2   7  137.40    6.88
  13   2   9   16.24    1.37
  13   2  11  125.74    6.50
  13   3   0   93.65    5.17
  13   3   2   79.05    3.92
  13   3   4   64.99    3.81
  13   3   6   12.68    1.93
  13   3   8    1.67    2.17
  13   3  10    6.67    1.09
  13   3  12   21.74    1.69
  13   4   1   34.07    5.27
  13   4   3   64.60    3.49
  13   4   5  205.21   11.56
  13   4   7  107.63    4.69
  13   4   9   27.06    2.30
  13   4  11    7.99    1.72
  13   5   0  605.25   27.06
  13   5   2  555.03   23.86
  13   5   4  209.84   11.96
  13   5   6   15.22    1.48
  13   5   8   -0.42    1.40
  13   5  10   21.50    1.96
  13   5  12   41.25    9.81
  13   6   1   38.83    3.57
  13   6   3   11.01    1.51
  13   6   5   18.46    1.41
  13   6   7   14.45    2.11
  13   6   9    3.24    2.10
  13   6  11    8.90    2.31
  13   7   0   89.31    6.71
  13   7   2  128.87    5.81
  13   7   4   93.41    3.92
  13   7   6   11.18    1.38
  13   7   8    3.92    2.51
  13   7  10   10.50    1.67
  13   7  12  275.26   11.43
  13   8   1   28.33    1.74
  13   8   3   -2.24    0.86
  13   8   5    4.27    3.26
  13   8   7    1.13    1.54
  13   8   9    9.93    3.48
  13   8  11  108.96    8.93
  13   9   0    6.17    1.42
  13   9   2   19.19    1.65
  13   9   4   26.91    1.76
  13   9   6    2.63    1.22
  13   9   8    4.54    1.43
  13   9  10  -20.33    7.40
  13   9  12    8.58    3.19
  13  10   1   21.48    1.33
  13  10   3    6.17    0.89
  13  10   5   18.19    1.77
  13  10   7   12.14    3.31
  13  10   9  -28.76    6.87
  13  10  11    1.89    4.81
  13  11   0  258.22   13.75
  13  11   2  160.79   11.48
  13  11   4    8.23    1.57
  13  11   6    5.94    1.81
  13  11   8  129.26    9.02
  13  11  10    6.26    5.20
  13  11  12    1.24    1.32
  13  12   1   13.77    1.21
  13  12   3   19.33    2.20
  13  12   5   47.61   20.69
  13  12   7  295.07   11.82
  13  12   9    2.55    3.13
  13  12  11    6.99    6.11
  13  13   0  789.21   51.14
  13  13   2  496.98   27.11
  13  13   4  247.33    9.97
  13  13   6   36.27    7.09
  13  13   8   47.84    4.65
  13  13  10  123.09    7.09
  13  13  12   46.54    3.87
  14   0   0 1087.76   94.30
  14   1   1   25.06    2.49
  14   1   3  116.81    5.55
  14   1   5   17.08    1.44
  14   1   7    5.87    1.07
  14   1   9    7.50    1.32
  14   1  11    5.20    1.34
  14   1  13  199.47    9.73
  14   2   0 1352.53   55.97
  14   2   2   71.06    4.60
  14   2   4 1008.14   46.70
  14   2   6   46.02    4.12
  14   2   8   13.17    8.98
  14   2  10  393.42   33.63
  14   2  12 1000.98   63.89
  14   3   1  108.36    4.91
  14   3   3  113.49    4.69
  14   3   5  116.55    4.66
  14   3   7   82.71    3.48
  14   3   9   21.08    1.65
  14   3  11   -8.68    1.29
  14   3  13   45.75    5.99
  14   4   0  934.42   45.36
  14   4   2  962.36   45.97
  14   4   4 1121.86   59.48
  14   4   6   52.06    3.60
  14   4   8    4.47    1.04
  14   4  10   34.89    3.38
  14   4  12 1074.55   57.47
  14   5   1   17.48    1.82
  14   5   3  121.94    4.36
  14   5   5  274.27   16.02
  14   5   7  123.68    6.72
  14   5   9    6.98    2.90
  14   5  11  -43.55    4.92
  14   5  13   48.15    5.78
  14   6   0  201.00   12.16
  14   6   2   44.29    3.91
  14   6   4   56.01    5.09
  14   6   6    9.58    1.40
  14   6   8    0.08    1.02
  14   6  10   -7.62    2.94
  14   6  12  462.46   30.34
  14   7   1    6.65    1.03
  14   7   3   83.55    3.75
  14   7   5  120.05    6.21
  14   7   7   67.70    4.66
  14   7   9   28.61    3.08
  14   7  11  241.84    9.84
  14   7  13  112.55    6.02
  14   8   0  136.14   15.39
  14   8   2    7.01    2.96
  14   8   4    4.54    1.21
  14   8   6    3.74    3.41
  14   8   8   -5.83    1.39
  14   8  10  178.72    9.48
  14   8  12  116.80   12.84
  14   9   1    9.76    1.97
  14   9   3   21.95    1.20
  14   9   5    3.28    1.20
  14   9   7   33.76    3.27
  14   9   9  166.21    9.56
  14   9  11   14.76    3.51
  14   9  13   45.82    3.23
  14  10   0  169.94   10.88
  14  10   2  321.32   21.55
  14  10   4   30.00    1.99
  14  10   6   -2.56    5.52
  14  10   8  149.90    9.05
  14  10  10    9.43    4.32
  14  10  12   14.01    2.57
  14  11   1    6.08    1.29
  14  11   3  -10.26    1.51
  14  11   5  -45.07    4.81
  14  11   7  233.85   11.04
  14  11   9   18.68    3.79
  14  11  11    3.88    1.25
  14  11  13    5.06    1.44
  14  12   0 1113.34   67.96
  14  12   2 1065.47   71.26
  14  12   4  914.12   53.43
  14  12   6  539.77   45.84
  14  12   8  127.51   11.37
  14  12  10   13.62    1.92
  14  12  12  115.79    9.40
  14  13   1  178.84    9.14
  14  13   3   42.12    5.09
  14  13   5   45.40    6.02
  14  13   7  118.34    8.41
  14  13   9   51.26    4.64
  14  13  11    4.24    1.00
  14  13  13    2.94    1.27
  14  14   0  900.18   58.16
  14  14   2 1311.99   81.93
  14  14   4 1007.72   57.42
  14  14   6  405.00   31.02
  14  14   8   31.96    3.89
  14  14  10   70.60    6.54
  14  14  12  252.46   24.63
  14  14  14  461.42   56.06
  15   1   0   22.59    2.19
  15   1   2   18.81    1.80
  15   1   4   10.59    1.65
  15   1   6   14.11    1.73
  15   1   8   -0.44    1.22
  15   1  10  -10.08    1.30
  15   1  12  119.39    8.51
  15   1  14    9.97    4.05
  15   2   1   18.29    0.89
  15   2   3  919.83   28.70
  15   2   5  160.55    6.16
  15   2   7  447.51   17.32
  15   2   9    5.79    1.37
  15   2  11  582.91   34.12
  15   2  13  698.68   36.73
  15   3   0  878.11   33.03
  15   3   2  861.79   25.02
  15   3   4  641.73   20.28
  15   3   6  367.33   16.45
  15   3   8   98.86    5.36
  15   3  10   -5.05    2.88
  15   3  12  -23.16    4.35
  15   3  14    3.07    0.98
  15   4   1   10.11    1.42
  15   4   3  658.04   26.35
  15   4   5  173.85    7.20
  15   4   7  317.69   13.08
  15   4   9   12.11    1.69
  15   4  11  463.75   11.89
  15   4  13  267.17   10.53
  15   5   0  154.79    8.82
  15   5   2  170.50    7.62
  15   5   4  168.88    7.36
  15   5   6   87.35    4.67
  15   5   8   19.36    2.53
  15   5  10  -20.39    5.20
  15   5  12  -14.57    1.72
  15   5  14   43.65    2.41
  15   6   1   12.92    1.18
  15   6   3  386.54   15.70
  15   6   5   90.12    4.40
  15   6   7  148.59   10.03
  15   6   9  -41.65    4.83
  15   6  11  -27.56    5.08
  15   6  13    6.90    1.09
  15   7   0  439.55   24.80
  15   7   2  429.22   17.72
  15   7   4  343.73   17.51
  15   7   6  136.75    6.59
  15   7   8  -51.92    4.25
  15   7  10   30.50    6.71
  15   7  12   -0.93    1.22
  15   7  14   32.88    2.97
  15   8   1    0.21    1.19
  15   8   3   89.73    4.68
  15   8   5   12.01    1.31
  15   8   7  -37.26    4.12
  15   8   9  134.47    9.11
  15   8  11   -3.87    1.38
  15   8  13   72.94    4.49
  15   9   0   35.14    2.89
  15   9   2    5.82    1.30
  15   9   4   15.26    3.10
  15   9   6  -49.25    5.58
  15   9   8  140.09    9.37
  15   9  10   12.58    2.23
  15   9  12    3.42    1.06
  15   9  14   14.25    2.04
  15  10   1   -8.80    1.43
  15  10   3   -4.13    3.02
  15  10   5   -9.32    9.79
  15  10   7   40.56    6.86
  15  10   9   12.49    2.10
  15  10  11   49.12    4.50
  15  10  13  193.99   12.68
  15  11   0  800.40   51.00
  15  11   2  556.99   27.67
  15  11   4  453.85   11.79
  15  11   6  -20.56    5.69
  15  11   8   -6.46    1.33
  15  11  10   50.99    4.14
  15  11  12   33.82    3.25
  15  11  14    1.61    1.29
  15  12   1  106.60    7.17
  15  12   3  -28.59    4.30
  15  12   5  -10.20    2.09
  15  12   7    3.74    2.79
  15  12   9    3.26    1.63
  15  12  11   36.32    3.06
  15  12  13  159.47   12.63
  15  13   0 1001.68   45.79
  15  13   2  766.07   39.54
  15  13   4  249.76    9.48
  15  13   6    7.37    1.22
  15  13   8   76.10    5.22
  15  13  10  222.60   23.39
  15  13  12  159.92   11.91
  15  13  14   26.85    3.31
  15  14   1   10.39    3.63
  15  14   3    3.32    0.98
  15  14   5   42.43    2.47
  15  14   7   29.59    2.23
  15  14   9   14.39    3.09
  15  14  11    1.66    1.53
  15  14  13   24.63    2.08
  15  15   0  491.01   30.28
  15  15   2  320.84   16.34
  15  15   4  153.80    8.96
  15  15   6    2.11    0.69
  15  15   8   84.16    5.88
  15  15  10  338.75   27.05
  15  15  12  214.40   12.63
  15  15  14   53.30    3.98
  16   0   0    4.51    1.96
  16   1   1    6.34    1.51
  16   1   3   83.03    3.47
  16   1   5   14.57    1.20
  16   1   7    6.47    2.18
  16   1   9  -54.50    3.21
  16   1  11  -43.91    5.28
  16   1  13    5.41    1.07
  16   1  15    3.31    1.97
  16   2   0  927.32   42.92
  16   2   2 1411.17   58.39
  16   2   4  446.53   33.60
  16   2   6 1016.25   50.37
  16   2   8   23.00    4.11
  16   2  10  552.92   26.44
  16   2  12  383.69   23.32
  16   2  14  291.75   23.13
  16   3   1   80.46    3.44
  16   3   3  168.97    5.14
  16   3   5   71.25    2.57
  16   3   7   40.65    1.96
  16   3   9  -76.42    3.83
  16   3  11  -49.53    2.81
  16   3  13    2.03    1.00
  16   3  15    1.86    0.94
  16   4   0   23.92    4.67
  16   4   2  430.77   28.57
  16   4   4   76.99    4.05
  16   4   6  230.43   14.12
  16   4   8   15.56    5.94
  16   4  10  376.61   20.00
  16   4  12  382.88   24.60
  16   4  14  398.93   27.70
  16   5   1   12.17    1.13
  16   5   3   73.03    3.20
  16   5   5  107.01    6.52
  16   5   7   -9.72    3.44
  16   5   9  201.11    7.51
  16   5  11  -12.55    1.01
  16   5  13    9.50    1.28
  16   5  15   26.67    2.51
  16   6   0  619.27   36.02
  16   6   2  999.51   53.30
  16   6   4  214.39   13.70
  16   6   6  460.60   29.85
  16   6   8  204.18    9.73
  16   6  10  -25.27    2.49
  16   6  12   24.16    2.19
  16   6  14   80.85    6.54
  16   7   1    3.73    0.96
  16   7   3   39.46    1.74
  16   7   5  -17.31    1.73
  16   7   7   54.02    6.78
  16   7   9  -55.28    4.52
  16   7  11    4.44    1.12
  16   7  13   25.78    2.06
  16   7  15   56.49    4.97
  16   8   0   60.93    6.04
  16   8   2   19.81    3.53
  16   8   4   19.52    5.87
  16   8   6  179.99    8.48
  16   8   8  -12.02    5.73
  16   8  10    3.51    1.15
  16   8  12   15.22    2.31
  16   8  14    2.10    1.64
  16   9   1  -64.58    3.57
  16   9   3  -72.61    3.90
  16   9   5  206.46    8.09
  16   9   7  -59.33    4.08
  16   9   9    6.07    1.38
  16   9  11    8.23    1.83
  16   9  13   37.26    4.03
  16   9  15   27.45    2.17
  16  10   0  812.33   46.66
  16  10   2  518.01   21.40
  16  10   4  389.98   22.92
  16  10   6  -22.37    2.06
  16  10   8    3.46    1.17
  16  10  10   65.28    5.74
  16  10  12  157.47   14.37
  16  10  14  156.49   22.43
  16  11   1  -43.77    4.75
  16  11   3  -50.30    3.05
  16  11   5  -10.78    1.18
  16  11   7    9.08    2.71
  16  11   9    8.98    1.65
  16  11  11    7.81    1.40
  16  11  13    6.50    1.30
  16  11  15   15.80    1.77
  16  12   0  781.97   60.90
  16  12   2  444.25   38.34
  16  12   4  376.17   23.63
  16  12   6   21.62    2.31
  16  12   8    7.71    1.53
  16  12  10  139.49   11.24
  16  12  12  431.68   37.79
  16  12  14  270.51   23.19
  16  13   1    7.56    1.27
  16  13   3    3.20    0.95
  16  13   5    7.81    1.17
  16  13   7   20.84    1.90
  16  13   9   25.51    2.07
  16  13  11    6.36    1.28
  16  13  13    7.95    2.57
  16  13  15    3.78    1.38
  16  14   0  431.45   34.74
  16  14   2  297.70   25.04
  16  14   4  410.42   43.16
  16  14   6   61.21    4.18
  16  14   8    3.87    2.11
  16  14  10  164.83   17.11
  16  14  12  274.96   19.68
  16  14  14  323.46   27.03
  16  15   1    3.53    1.51
  16  15   3    7.32    2.73
  16  15   5   30.90    3.75
  16  15   7   48.84    3.76
  16  15   9   30.37    2.82
  16  15  11   14.62    2.50
  16  15  13    3.53    1.20
  16  15  15    3.87    1.29
  16  16   0  891.43   68.89
  16  16   2  875.20   67.92
  16  16   4  830.86   57.13
  16  16   6  259.61   15.48
  16  16   8   12.03    2.29
  16  16  10   32.32    3.31
  16  16  12  240.18   20.95
  16  16  14  156.14   14.95
  16  16  16   67.35    9.86
  17   1   0  325.19   12.15
  17   1   2  267.76   11.55
  17   1   4  162.73    6.84
  17   1   6   71.44    5.16
  17   1   8   64.44    6.26
  17   1  10  -35.66    2.64
  17   1  12    0.48    1.02
  17   1  14    0.36    0.93
  17   1  16    1.65    0.98
  17   2   1  296.66   13.10
  17   2   3  280.93   13.14
  17   2   5 1304.71   55.26
  17   2   7  -35.60    5.31
  17   2   9   32.00    5.30
  17   2  11  422.61   21.71
  17   2  13  411.42   21.44
  17   2  15  788.12   55.75
  17   3   0  234.25   10.05
  17   3   2  240.09    8.89
  17   3   4  196.95    7.74
  17   3   6   49.82    4.87
  17   3   8  184.61    6.89
  17   3  10    2.34    1.89
  17   3  12   16.12    1.77
  17   3  14   13.95    1.42
  17   3  16   13.61    2.99
  17   4   1  157.24    6.42
  17   4   3  189.71    6.73
  17   4   5  882.19   33.92
  17   4   7  123.29   11.08
  17   4   9  -55.57    2.21
  17   4  11  120.68    4.96
  17   4  13  158.07    8.64
  17   4  15  391.03   21.32
  17   5   0 1467.14   54.34
  17   5   2 1223.56   49.69
  17   5   4  889.09   38.44
  17   5   6  491.60   32.75
  17   5   8   78.38    7.41
  17   5  10   28.57    2.23
  17   5  12   36.22    2.58
  17   5  14   17.70    1.56
  17   5  16    0.25    0.76
  17   6   1   65.09    4.47
  17   6   3   50.50    5.22
  17   6   5  441.87   24.57
  17   6   7   52.30    5.82
  17   6   9    0.51    1.58
  17   6  11   -0.44    0.77
  17   6  13   10.48    0.86
  17   6  15   52.87    2.45
  17   7   0  -16.50    4.28
  17   7   2  -37.88    4.74
  17   7   4  104.94    4.62
  17   7   6   57.71    5.73
  17   7   8   -5.55    1.56
  17   7  10    0.56    1.01
  17   7  12    5.96    0.89
  17   7  14    8.56    2.85
  17   7  16    7.75    0.93
  17   8   1   66.10    6.00
  17   8   3  193.99    6.94
  17   8   5   77.76    7.38
  17   8   7   -7.76    1.45
  17   8   9   18.71    1.32
  17   8  11   30.84    2.97
  17   8  13   42.77    3.44
  17   8  15   21.46    1.72
  17   9   0  130.59    8.23
  17   9   2   33.42    6.38
  17   9   4  -55.01    2.32
  17   9   6   -2.53    1.32
  17   9   8   14.60    1.33
  17   9  10   26.93    2.18
  17   9  12   41.78    2.73
  17   9  14   13.84    1.28
  17   9  16    4.13    0.92
  17  10   1  -38.82    2.72
  17  10   3    3.16    1.81
  17  10   5   26.65    2.15
  17  10   7    1.55    1.04
  17  10   9   28.40    3.01
  17  10  11   83.10    5.94
  17  10  13  155.01   10.60
  17  10  15  135.26    7.36
  17  11   0  553.48   31.93
  17  11   2  430.79   23.43
  17  11   4  115.94    6.41
  17  11   6    1.38    2.89
  17  11   8   26.16    2.40
  17  11  10   81.66    6.07
  17  11  12   87.81    5.53
  17  11  14   24.61    2.27
  17  11  16   -0.92    0.90
  17  12   1    2.03    1.21
  17  12   3   16.32    1.58
  17  12   5   32.05    1.63
  17  12   7    5.38    0.91
  17  12   9   50.73    5.00
  17  12  11  100.48    6.89
  17  12  13  175.04   13.24
  17  12  15  165.52   10.99
  17  13   0  488.42   28.85
  17  13   2  403.47   23.82
  17  13   4  184.30   12.54
  17  13   6    9.83    0.87
  17  13   8   35.35    2.66
  17  13  10  145.43   10.16
  17  13  12  163.81   12.26
  17  13  14   54.90    4.64
  17  13  16    2.33    2.75
  17  14   1   -0.46    0.99
  17  14   3   14.65    2.70
  17  14   5   14.17    0.96
  17  14   7    4.93    0.87
  17  14   9   12.00    1.48
  17  14  11   28.77    3.01
  17  14  13   51.97    3.98
  17  14  15   72.44    5.57
  17  15   0 1007.85   56.26
  17  15   2  943.03   60.46
  17  15   4  350.71   15.13
  17  15   6   49.36    2.44
  17  15   8   19.54    1.50
  17  15  10  137.25    8.50
  17  15  12  174.28   15.68
  17  15  14   71.89    6.86
  17  15  16    4.48    1.33
  17  16   1   -0.12    0.94
  17  16   3   12.29    1.77
  17  16   5   -0.16    0.68
  17  16   7    7.65    1.15
  17  16   9    4.78    1.02
  17  16  11   -2.11    0.82
  17  16  13    0.21    0.99
  17  16  15    6.78    1.63
  17  17   0  309.06   28.09
  17  17   2  206.94   15.62
  17  17   4   62.89    5.00
  17  17   6   -1.44    0.56
  17  17   8   89.31    5.97
  17  17  10  206.60   14.50
  17  17  12  278.10   21.56
  17  17  14  126.08   10.25
  17  17  16   18.37    2.03
  18   0   0  349.89   37.04
  18   1   1   -8.03    1.37
  18   1   3  -13.05    1.73
  18   1   5  -14.19    5.21
  18   1   7   27.28    5.04
  18   1   9   -8.24    2.97
  18   1  11    3.34    1.47
  18   1  13    3.96    1.02
  18   1  15   -0.02    0.95
  18   1  17    1.27    1.51
  18   2   0   69.75    7.50
  18   2   2   13.43    3.65
  18   2   4  317.03   19.78
  18   2   6  223.19    8.70
  18   2   8    1.58    3.84
  18   2  10  395.62   23.90
  18   2  12  158.67   12.66
  18   2  14  547.59   38.90
  18   2  16  182.28   23.78
  18   3   1   -8.88    1.87
  18   3   3  -19.52    3.45
  18   3   5  173.83   14.97
  18   3   7  -62.77    3.41
  18   3   9   25.30    3.45
  18   3  11    9.27    1.27
  18   3  13   17.89    1.56
  18   3  15    2.63    1.51
  18   3  17    4.54    1.16
  18   4   0  780.97   44.72
  18   4   2  340.04   22.99
  18   4   4 1717.74   61.17
  18   4   6   61.94    5.88
  18   4   8  101.29    6.88
  18   4  10    3.26    0.78
  18   4  12    6.11    1.31
  18   4  14  174.07   12.23
  18   4  16   54.86    5.96
  18   5   1  -21.86    4.36
  18   5   3  161.40    5.05
  18   5   5   30.28    4.00
  18   5   7   72.40    5.33
  18   5   9   85.46    5.26
  18   5  11   22.53    1.43
  18   5  13    0.76    0.70
  18   5  15    5.56    1.79
  18   5  17    8.19    1.51
  18   6   0  193.15    7.65
  18   6   2  220.03    7.66
  18   6   4   47.92    4.56
  18   6   6  -12.24    4.49
  18   6   8   26.04    1.98
  18   6  10   -0.44    0.93
  18   6  12    5.69    0.87
  18   6  14   70.08    4.19
  18   6  16   24.22    2.67
  18   7   1   22.88    5.42
  18   7   3  -58.52    3.14
  18   7   5   65.44    4.38
  18   7   7  199.78   10.36
  18   7   9  132.38    8.45
  18   7  11    5.14    1.51
  18   7  13    2.66    0.91
  18   7  15   14.25    1.01
  18   7  17   19.27    3.53
  18   8   0  -38.45    3.33
  18   8   2   14.12    5.26
  18   8   4   96.78    6.30
  18   8   6   24.16    2.04
  18   8   8  231.01   14.00
  18   8  10  143.53   13.18
  18   8  12  138.10   10.92
  18   8  14   13.51    1.74
  18   8  16   32.45    3.11
  18   9   1   -9.83    1.14
  18   9   3   21.16    3.05
  18   9   5   84.14    4.42
  18   9   7  129.78    8.04
  18   9   9   20.18    1.80
  18   9  11    3.14    1.07
  18   9  13   23.66    1.89
  18   9  15   15.01    2.22
  18   9  17   32.37    2.83
  18  10   0  520.57   34.26
  18  10   2  475.53   32.82
  18  10   4    2.51    0.81
  18  10   6   -0.08    0.81
  18  10   8  145.11   11.31
  18  10  10  289.03   26.78
  18  10  12  265.97   17.82
  18  10  14  150.93   11.21
  18  10  16  105.97   11.46
  18  11   1   -1.59    0.96
  18  11   3    6.03    0.93
  18  11   5   20.57    1.37
  18  11   7    5.71    1.42
  18  11   9    5.45    1.73
  18  11  11   22.12    1.90
  18  11  13   11.14    1.38
  18  11  15   28.84    2.49
  18  11  17   15.63    1.40
  18  12   0  150.97   10.16
  18  12   2  169.30   12.89
  18  12   4    7.53    1.34
  18  12   6    5.73    0.81
  18  12   8  128.18    8.27
  18  12  10  212.14   14.77
  18  12  12  488.31   37.81
  18  12  14  205.08   16.25
  18  12  16  194.84   15.56
  18  13   1    2.99    1.01
  18  13   3   18.29    2.27
  18  13   5    7.10    4.51
  18  13   7    6.17    3.08
  18  13   9   19.62    1.59
  18  13  11   15.76    1.77
  18  13  13   29.52    2.72
  18  13  15    5.62    1.50
  18  13  17   17.00    2.09
  18  14   0  523.91   40.15
  18  14   2  537.45   36.77
  18  14   4  178.98   15.51
  18  14   6   66.50    4.71
  18  14   8   12.65    1.37
  18  14  10  209.15   19.07
  18  14  12  208.21   24.93
  18  14  14  234.72   26.89
  18  14  16  128.04   11.17
  18  15   1    1.33    1.01
  18  15   3    2.63    1.09
  18  15   5    2.31    0.66
  18  15   7   15.41    1.40
  18  15   9   16.14    2.12
  18  15  11   27.27    2.36
  18  15  13   11.54    1.94
  18  15  15    6.52    1.11
  18  15  17    3.51    0.88
  18  16   0  215.56   17.00
  18  16   2  180.57   15.89
  18  16   4   59.61    4.99
  18  16   6   25.76    2.08
  18  16   8   34.04    5.53
  18  16  10  118.82    9.19
  18  16  12  196.41   18.39
  18  16  14  106.94    9.54
  18  16  16   74.13    8.79
  18  17   1    0.80    0.93
  18  17   3    5.10    1.16
  18  17   5    9.87    1.43
  18  17   7   15.39    1.25
  18  17   9   41.25    5.79
  18  17  11   15.36    1.95
  18  17  13   13.62    1.45
  18  17  15    1.55    0.83
  18  17  17    1.04    0.93
  18  18   0  715.41   62.84
  18  18   2  469.32   33.33
  18  18   4  249.96   18.66
  18  18   6  184.44   15.36
  18  18   8   95.72   26.17
  18  18  10    0.91    0.75
  18  18  12    3.53    1.13
  18  18  14    1.54    0.85
  18  18  16    1.48    0.73
  18  18  18   13.01    3.60
  19   1   0  204.71    8.03
  19   1   2  184.84    7.42
  19   1   4  -40.95    3.38
  19   1   6  -13.16    2.67
  19   1   8    4.16    1.41
  19   1  10    1.65    0.91
  19   1  12    6.04    1.63
  19   1  14    0.88    0.90
  19   1  16    0.67    1.03
  19   1  18    1.07    0.88
  19   2   1  197.16    7.89
  19   2   3  602.25   27.38
  19   2   5   20.36    3.78
  19   2   7  139.83    9.35
  19   2   9   53.18    3.47
  19   2  11   24.16    1.93
  19   2  13  432.04   23.37
  19   2  15  190.52   15.89
  19   2  17  392.06   22.81
  19   3   0  731.80   38.63
  19   3   2  680.10   29.02
  19   3   4  302.76   14.85
  19   3   6   70.51    4.00
  19   3   8   19.70    1.54
  19   3  10    3.89    1.05
  19   3  12    3.90    2.41
  19   3  14   -1.25    0.90
  19   3  16    1.25    1.38
  19   3  18    2.51    1.20
  19   4   1  -40.69    3.12
  19   4   3  307.59   17.73
  19   4   5   19.56    5.44
  19   4   7   63.11    3.58
  19   4   9   29.24    2.03
  19   4  11    5.96    1.12
  19   4  13  173.61   11.78
  19   4  15   75.44    6.22
  19   4  17  189.34   13.64
  19   5   0    3.88    4.86
  19   5   2   13.73    3.64
  19   5   4    6.29    1.26
  19   5   6    7.33    0.79
  19   5   8   28.36    1.66
  19   5  10   35.72    1.71
  19   5  12   22.24    1.91
  19   5  14    2.16    1.20
  19   5  16    6.99    1.04
  19   5  18    4.24    0.94
  19   6   1  -14.28    1.16
  19   6   3   70.24    4.11
  19   6   5    7.12    0.93
  19   6   7   18.91    1.74
  19   6   9    4.22    0.68
  19   6  11    2.23    0.70
  19   6  13   23.19    1.93
  19   6  15    2.75    1.85
  19   6  17   48.40    3.45
  19   7   0  136.52    8.29
  19   7   2  117.96    6.52
  19   7   4   60.55    3.03
  19   7   6   18.98    2.14
  19   7   8   26.40    4.76
  19   7  10   26.08    1.99
  19   7  12   36.30    4.84
  19   7  14   41.95    2.49
  19   7  16   18.29    1.40
  19   7  18    4.00    0.66
  19   8   1    4.80    0.89
  19   8   3   43.41   21.66
  19   8   5   24.96    1.33
  19   8   7   20.58    1.84
  19   8   9   11.95    1.29
  19   8  11   47.61    3.78
  19   8  13   13.14    1.13
  19   8  15   44.72    2.94
  19   8  17   -0.50    0.57
  19   9   0   94.68    7.27
  19   9   2   65.70   16.27
  19   9   4   29.72    2.61
  19   9   6    3.42    0.82
  19   9   8   12.03    1.93
  19   9  10   39.20    3.32
  19   9  12   38.70    2.98
  19   9  14   38.10    2.66
  19   9  16   15.13    1.11
  19   9  18    3.94    3.66
  19  10   1    2.45    1.13
  19  10   3    4.71    1.57
  19  10   5   32.50    1.79
  19  10   7   29.46    2.36
  19  10   9   34.57    2.94
  19  10  11  107.94    6.43
  19  10  13   94.70   13.43
  19  10  15  134.53    8.49
  19  10  17   15.18    1.76
  19  11   0   34.98    2.16
  19  11   2   29.74    7.23
  19  11   4    4.82    0.83
  19  11   6    3.09    0.66
  19  11   8   44.85    3.31
  19  11  10  111.15    6.67
  19  11  12  120.04    8.90
  19  11  14   39.27    3.54
  19  11  16    6.89    1.08
  19  11  18    6.91    0.98
  19  12   1    4.44    1.21
  19  12   3    1.98    1.52
  19  12   5   19.79    1.42
  19  12   7   38.34    5.66
  19  12   9   37.03    2.87
  19  12  11   93.12    7.45
  19  12  13   95.84    8.20
  19  12  15  186.55   12.33
  19  12  17   29.19    2.94
  19  13   0  548.11   28.46
  19  13   2  357.05   17.02
  19  13   4  198.94   13.71
  19  13   6   20.32    1.35
  19  13   8   10.19    0.99
  19  13  10   80.03    5.65
  19  13  12  110.75    7.64
  19  13  14   54.90    5.65
  19  13  16    5.08    0.93
  19  13  18    1.30    0.82
  19  14   1    2.94    2.30
  19  14   3    0.30    0.88
  19  14   5    0.29    0.83
  19  14   7   46.25    3.63
  19  14   9   36.91    2.96
  19  14  11   40.23    3.40
  19  14  13   56.51    3.77
  19  14  15   86.01    6.21
  19  14  17   17.43    2.89
  19  15   0  203.33   14.44
  19  15   2  177.74   13.68
  19  15   4   52.86    3.88
  19  15   6   -0.25    0.60
  19  15   8   44.55    2.34
  19  15  10  152.01    9.87
  19  15  12  181.91   11.85
  19  15  14   79.92    7.54
  19  15  16   13.53    1.69
  19  15  18    2.51    1.08
  19  16   1   -0.35    0.90
  19  16   3    1.87    0.91
  19  16   5    6.48    1.31
  19  16   7   16.39    1.20
  19  16   9   17.23    2.20
  19  16  11    7.45    0.88
  19  16  13    5.88    1.01
  19  16  15   16.91    1.86
  19  16  17    2.98    0.79
  19  17   0  588.67   39.46
  19  17   2  460.90   32.56
  19  17   4  190.64   23.11
  19  17   6   55.65    4.17
  19  17   8    0.62    0.67
  19  17  10   14.50    1.37
  19  17  12   27.24    3.05
  19  17  14   15.75    1.50
  19  17  16    3.07    0.81
  19  17  18   -0.35    0.74
  19  18   1    2.75    1.05
  19  18   3    3.07    0.92
  19  18   5    7.61    2.23
  19  18   7    2.98    0.63
  19  18   9    1.38    0.69
  19  18  11    5.40    0.85
  19  18  13    2.33    0.76
  19  18  15    2.09    0.85
  19  18  17    1.45    0.76
  19  19   0   89.27   12.12
  19  19   2   30.38    3.16
  19  19   4    5.42    0.99
  19  19   6   -0.85    0.78
  19  19   8    7.82    0.78
  19  19  10   30.84    3.65
  19  19  12   27.00    2.99
  19  19  14   19.93    2.49
  19  19  16    5.84    1.25
  19  19  18    3.68    2.53
  20   0   0  194.06   28.59
  20   1   1  -13.73    1.47
  20   1   3   -4.82    0.94
  20   1   5    3.45    0.61
  20   1   7   19.17    1.84
  20   1   9    4.40    0.82
  20   1  11   16.52    1.81
  20   1  13    3.87    0.92
  20   1  15    1.01    0.94
  20   1  17    4.32    0.86
  20   1  19   -2.92    0.98
  20   2   0   -9.35    1.32
  20   2   2   73.66    6.43
  20   2   4   30.55    2.64
  20   2   6   37.35    2.59
  20   2   8  103.62    8.51
  20   2  10    6.52    2.31
  20   2  12  190.30   13.34
  20   2  14   19.46    3.52
  20   2  16  223.96   22.91
  20   2  18   17.58    2.24
  20   3   1   -6.11    1.00
  20   3   3    3.60    1.42
  20   3   5   54.02    3.15
  20   3   7   48.19    3.38
  20   3   9  102.12    6.90
  20   3  11   41.49    3.01
  20   3  13   25.52    2.72
  20   3  15    1.41    0.90
  20   3  17    9.31    4.10
  20   3  19    0.17    0.88
  20   4   0  189.21   10.56
  20   4   2   26.14    1.69
  20   4   4   45.15    2.25
  20   4   6    2.98    0.74
  20   4   8   29.20    2.31
  20   4  10    2.69    0.87
  20   4  12   45.72    4.87
  20   4  14    9.40    1.29
  20   4  16   72.94    5.92
  20   4  18    3.49    0.96
  20   5   1    3.77    1.09
  20   5   3   54.45    2.89
  20   5   5   83.02    3.20
  20   5   7  289.40   15.15
  20   5   9  201.84   10.11
  20   5  11   87.13    4.32
  20   5  13    2.97    0.91
  20   5  15    3.46    0.72
  20   5  17    3.25    1.02
  20   5  19    5.65    1.07
  20   6   0    8.04    1.41
  20   6   2   39.06    2.94
  20   6   4    1.04    0.75
  20   6   6  145.02    8.02
  20   6   8   49.67    3.21
  20   6  10  248.18   13.75
  20   6  12   15.52    1.33
  20   6  14   38.04    3.41
  20   6  16   20.15    1.91
  20   6  18   -0.21    1.34
  20   7   1   18.12    1.69
  20   7   3   61.06    4.74
  20   7   5  310.57   18.29
  20   7   7  312.88   17.65
  20   7   9  248.05   15.31
  20   7  11   17.46    1.31
  20   7  13    0.69    0.65
  20   7  15   23.16    2.49
  20   7  17   16.30    1.71
  20   7  19    9.95    0.98
  20   8   0  142.30   14.56
  20   8   2  112.77    7.81
  20   8   4   33.63    3.22
  20   8   6   49.95    2.97
  20   8   8   98.67    5.73
  20   8  10  208.54   16.35
  20   8  12   97.11    9.79
  20   8  14   56.86    4.10
  20   8  16   -0.70    0.57
  20   8  18    1.64    1.42
  20   9   1    4.04    0.96
  20   9   3  110.68    6.82
  20   9   5  193.02    8.53
  20   9   7  242.78   16.87
  20   9   9   56.06    4.35
  20   9  11    5.94    0.96
  20   9  13   20.73    1.41
  20   9  15   22.14    1.42
  20   9  17   30.10    2.50
  20   9  19   11.50    1.14
  20  10   0   24.97    4.51
  20  10   2    3.68    1.99
  20  10   4    3.41    0.83
  20  10   6  213.30   11.68
  20  10   8  186.61   13.85
  20  10  10  363.38   24.14
  20  10  12  205.80   18.41
  20  10  14  199.48   15.19
  20  10  16   -1.02    0.70
  20  10  18    0.47    0.56
  20  11   1   16.18    2.71
  20  11   3   48.72    3.55
  20  11   5   76.84    5.25
  20  11   7   21.23    1.43
  20  11   9    5.48    1.37
  20  11  11   22.16    1.63
  20  11  13   21.63    1.56
  20  11  15   54.11    3.89
  20  11  17   21.08    2.15
  20  11  19   24.56    3.70
  20  12   0  313.68   24.06
  20  12   2  183.68   12.98
  20  12   4   40.96    3.02
  20  12   6   14.98    1.34
  20  12   8   71.63    5.41
  20  12  10  223.06   16.84
  20  12  12  269.91   21.10
  20  12  14  170.70   12.88
  20  12  16   15.82    1.79
  20  12  18    0.79    0.66
  20  13   1    5.81    1.15
  20  13   3   26.69    2.79
  20  13   5    4.19    1.93
  20  13   7   -0.04    0.54
  20  13   9   24.14    1.81
  20  13  11   30.81    2.35
  20  13  13   60.07    4.16
  20  13  15   24.43    1.84
  20  13  17   30.09    4.19
  20  13  19    8.65    1.33
  20  14   0   36.61    4.10
  20  14   2   23.19    2.70
  20  14   4    9.03    2.40
  20  14   6   44.52    3.65
  20  14   8   47.88    3.89
  20  14  10  229.90   15.79
  20  14  12  184.79   14.51
  20  14  14  169.36   14.26
  20  14  16    3.07    0.95
  20  14  18   -0.37    0.69
  20  15   1    1.07    0.92
  20  15   3    2.68    2.10
  20  15   5    3.11    0.77
  20  15   7   18.46    1.32
  20  15   9   23.88    2.03
  20  15  11   54.77    4.09
  20  15  13   22.98    1.89
  20  15  15   29.12    3.14
  20  15  17   16.35    1.76
  20  15  19    7.08    1.13
  20  16   0  198.40   13.71
  20  16   2  189.91   15.37
  20  16   4   89.44    8.46
  20  16   6   24.44    2.37
  20  16   8    1.42    0.96
  20  16  10    0.83    0.73
  20  16  12   15.48    1.72
  20  16  14    3.75    0.93
  20  16  16    3.74    0.86
  20  16  18   -0.01    0.74
  20  17   1    3.93    1.00
  20  17   3    5.25    1.06
  20  17   5    3.33    1.02
  20  17   7   14.83    3.02
  20  17   9   35.17    2.89
  20  17  11   25.14    2.10
  20  17  13   31.60    2.92
  20  17  15   12.07    1.42
  20  17  17    4.87    1.01
  20  17  19    4.45    0.78
  20  18   0   30.64    3.26
  20  18   2   16.30    1.91
  20  18   4    4.69    0.93
  20  18   6   -0.64    0.79
  20  18   8    0.73    0.47
  20  18  10    0.15    0.61
  20  18  12    0.20    0.79
  20  18  14    0.43    0.78
  20  18  16    0.80    0.82
  20  18  18    1.52    0.78
  20  19   1   -2.03    0.90
  20  19   3   -0.33    1.03
  20  19   5    5.04    1.06
  20  19   7   11.59    1.80
  20  19   9   13.33    1.12
  20  19  11   23.33    2.58
  20  19  13    9.19    1.58
  20  19  15    5.15    1.22
  20  19  17    4.82    0.95
  20  19  19    1.31    0.86
  20  20   0  381.13   49.82
  20  20   2  233.65   18.09
  20  20   4   78.25    7.12
  20  20   6   71.70    8.11
  20  20   8   56.07    5.38
  20  20  10   76.95    7.55
  20  20  12   23.70    4.16
  20  20  14   10.16    1.43
  20  20  16    1.64    0.74
  20  20  18    3.83    2.29
  20  20  20   16.16    3.65
  21   1   0   25.57    1.67
  21   1   2   15.95    1.28
  21   1   4    2.89    1.27
  21   1   6    1.25    0.74
  21   1   8    4.90    0.78
  21   1  10    5.20    0.91
  21   1  12    3.98    0.94
  21   1  14    8.01    2.87
  21   1  16    2.53    0.95
  21   1  18   -3.35    0.86
  21   1  20   -0.40    1.14
  21   2   1   17.75    1.26
  21   2   3    2.21    1.48
  21   2   5   36.87    1.89
  21   2   7   10.34    1.07
  21   2   9   28.05    2.29
  21   2  11   59.77    3.66
  21   2  13    9.10    1.53
  21   2  15   73.75    5.62
  21   2  17   11.14    1.52
  21   2  19  151.92   12.23
  21   3   0    2.45    1.25
  21   3   2    2.15    0.77
  21   3   4    3.03    1.04
  21   3   6   31.01    1.43
  21   3   8   30.75    1.97
  21   3  10   27.69    1.69
  21   3  12   26.57    2.47
  21   3  14    6.12    1.02
  21   3  16    7.29    0.98
  21   3  18    5.61    0.98
  21   3  20    0.93    0.82
  21   4   1    5.28    1.58
  21   4   3    3.23    0.85
  21   4   5    5.94    0.54
  21   4   7   23.46    1.52
  21   4   9   14.23    3.13
  21   4  11   19.97    1.41
  21   4  13    0.60    0.80
  21   4  15   36.96    3.59
  21   4  17    3.67    1.60
  21   4  19   59.39    5.32
  21   5   0   61.68    2.86
  21   5   2   42.33    2.07
  21   5   4    5.74    0.68
  21   5   6   27.18    1.12
  21   5   8   32.84    1.82
  21   5  10   18.32    2.12
  21   5  12    6.43    1.67
  21   5  14    0.17    0.87
  21   5  16   10.47    1.27
  21   5  18    8.07    0.95
  21   5  20    3.20    0.95
  21   6   1   -0.29    0.65
  21   6   3   32.01    1.95
  21   6   5   25.99    1.21
  21   6   7   53.16    2.29
  21   6   9    4.95    1.15
  21   6  11    3.98    0.61
  21   6  13    9.40    0.67
  21   6  15    7.77    0.83
  21   6  17   -1.48    0.72
  21   6  19   17.94    1.93
  21   7   0    9.07    2.23
  21   7   2    9.53    0.90
  21   7   4   26.24    1.80
  21   7   6   48.94    1.89
  21   7   8   19.38    1.11
  21   7  10    3.89    0.81
  21   7  12    1.68    0.81
  21   7  14    5.85    0.78
  21   7  16   19.36    1.39
  21   7  18    7.16    0.96
  21   7  20    2.14    0.73
  21   8   1    4.44    0.76
  21   8   3   31.80    1.83
  21   8   5   33.59    1.98
  21   8   7   21.94    2.10
  21   8   9   14.76    1.07
  21   8  11   12.47    0.91
  21   8  13   45.11    2.58
  21   8  15    6.67    0.56
  21   8  17    4.92    0.56
  21   8  19    8.94    0.91
  21   9   0   29.06    2.72
  21   9   2   30.43    2.97
  21   9   4    8.79    0.79
  21   9   6    3.79    0.63
  21   9   8   17.67    1.80
  21   9  10   50.98    7.47
  21   9  12   34.50    2.66
  21   9  14   30.95    2.15
  21   9  16   20.92    1.76
  21   9  18    4.17    0.56
  21   9  20    5.54    1.02
  21  10   1    7.13    1.06
  21  10   3   34.54    2.97
  21  10   5   20.45    4.55
  21  10   7    6.65    1.40
  21  10   9   42.32    3.01
  21  10  11   46.01    3.12
  21  10  13  110.94   10.11
  21  10  15   16.32    1.73
  21  10  17   14.77    1.39
  21  10  19    6.15    0.59
  21  11   0   81.88    5.81
  21  11   2   57.45    3.46
  21  11   4   26.40    4.27
  21  11   6    4.65    0.62
  21  11   8   11.61    1.06
  21  11  10   39.87    2.64
  21  11  12   60.53    4.24
  21  11  14   31.06    4.42
  21  11  16   15.09    1.59
  21  11  18    5.80    2.06
  21  11  20    1.92    0.72
  21  12   1    3.60    0.93
  21  12   3   25.77    2.42
  21  12   5    5.02    0.93
  21  12   7    2.63    0.86
  21  12   9   34.42    2.80
  21  12  11   50.76    3.29
  21  12  13   93.32    6.39
  21  12  15   20.73    2.15
  21  12  17   12.15    1.56
  21  12  19   -0.07    0.62
  21  13   0   12.16    1.53
  21  13   2    7.41    1.34
  21  13   4    0.95    0.76
  21  13   6   10.55    0.85
  21  13   8   49.38    3.18
  21  13  10   84.98    5.38
  21  13  12  100.81    8.13
  21  13  14   44.79    3.46
  21  13  16   11.18    1.69
  21  13  18    2.28    2.43
  21  13  20    2.82    0.72
  21  14   1    3.14    0.95
  21  14   3    8.20    3.10
  21  14   5   -0.18    0.81
  21  14   7    6.17    0.67
  21  14   9   31.75    2.61
  21  14  11   25.78    2.19
  21  14  13   41.17    3.66
  21  14  15    6.65    1.07
  21  14  17    9.74    1.27
  21  14  19    2.11    0.88
  21  15   0  125.97   17.80
  21  15   2   92.38    8.02
  21  15   4   31.87    3.00
  21  15   6    5.14    0.80
  21  15   8    8.68    1.55
  21  15  10   16.96    1.52
  21  15  12   19.07    1.68
  21  15  14    8.32    1.07
  21  15  16    3.73    0.86
  21  15  18    0.14    0.69
  21  15  20    1.24    1.00
  21  16   1    3.20    1.44
  21  16   3    4.86    0.95
  21  16   5   15.04    3.06
  21  16   7   20.41    1.57
  21  16   9   17.19    1.37
  21  16  11   17.39    1.99
  21  16  13   12.34    1.77
  21  16  15    3.10    0.85
  21  16  17    1.38    0.78
  21  16  19    4.00    0.98
  21  17   0   19.92    2.18
  21  17   2   12.42    1.32
  21  17   4    2.07    0.88
  21  17   6   -0.30    0.73
  21  17   8    4.99    0.56
  21  17  10   12.93    1.46
  21  17  12    9.70    1.03
  21  17  14    7.71    1.17
  21  17  16    3.12    0.89
  21  17  18    1.19    0.75
  21  17  20    0.24    0.74
  21  18   1   -1.65    0.83
  21  18   3    7.35    0.96
  21  18   5    4.56    0.89
  21  18   7    9.42    1.12
  21  18   9    4.28    0.55
  21  18  11    5.16    1.67
  21  18  13    0.96    1.01
  21  18  15   -0.28    0.70
  21  18  17    1.13    0.90
  21  18  19    4.92    1.29
  21  19   0  192.87   14.57
  21  19   2  133.79   10.14
  21  19   4   65.49    6.21
  21  19   6   21.29    2.32
  21  19   8   10.84    1.03
  21  19  10    5.60    0.53
  21  19  12    0.16    0.65
  21  19  14    2.96    0.74
  21  19  16    4.61    0.95
  21  19  18    4.28    1.13
  21  19  20    2.12    0.76
  21  20   1    0.28    0.90
  21  20   3    1.94    0.83
  21  20   5    1.60    0.79
  21  20   7    2.30    0.73
  21  20   9    4.13    0.69
  21  20  11    1.37    0.54
  21  20  13    4.95    0.79
  21  20  15    1.95    0.74
  21  20  17    0.01    0.68
  21  20  19    2.41    0.88
  21  21   0   -0.57    1.27
  21  21   2    1.89    0.93
  21  21   4    4.26    0.99
  21  21   6    3.25    1.00
  21  21   8    1.71    0.73
  21  21  10    1.14    0.69
  21  21  12    2.83    0.69
  21  21  14    4.56    1.17
  21  21  16    7.51    2.12
  21  21  18   17.87    2.47
  21  21  20   11.86    2.18
  22   0   0    7.72    2.16
  22   1   1    2.25    1.04
  22   1   3    4.34    0.96
  22   1   5   11.42    0.89
  22   1   7   24.67    1.60
  22   1   9    9.73    1.71
  22   1  11   16.65    1.26
  22   1  13    3.55    0.96
  22   1  15   -0.72    0.92
  22   1  17    0.01    0.82
  22   1  19   -1.80    0.88
  22   1  21   -0.01    0.83
  22   2   0   24.68    2.23
  22   2   2  103.35    9.62
  22   2   4   31.45    2.60
  22   2   6   57.39    3.80
  22   2   8   12.59    1.38
  22   2  10   22.71    2.35
  22   2  12    1.78    0.81
  22   2  14   12.40    1.69
  22   2  16   12.93    1.60
  22   2  18   25.41    3.60
  22   2  20    5.22    1.12
  22   3   1    4.71    1.26
  22   3   3   63.39    5.36
  22   3   5  206.50   10.53
  22   3   7  152.89    7.84
  22   3   9  182.30   14.93
  22   3  11   94.48    6.39
  22   3  13   23.70    2.02
  22   3  15    0.74    0.96
  22   3  17    6.57    1.59
  22   3  19    3.98    0.96
  22   3  21    1.31    0.77
  22   4   0   16.96    2.35
  22   4   2   33.82    3.47
  22   4   4   11.34    1.19
  22   4   6   61.22    3.94
  22   4   8   22.73    1.68
  22   4  10    0.26    0.94
  22   4  12   24.28    2.43
  22   4  14    6.42    1.01
  22   4  16    6.56    1.06
  22   4  18   11.62    1.67
  22   4  20    8.76    1.19
  22   5   1   11.47    1.29
  22   5   3  207.71    9.68
  22   5   5  350.56   16.19
  22   5   7  417.44   21.78
  22   5   9  242.72   12.54
  22   5  11  156.08   12.13
  22   5  13    5.80    1.05
  22   5  15    7.34    2.98
  22   5  17   13.38    1.21
  22   5  19    4.88    1.11
  22   5  21    3.08    1.03
  22   6   0  136.99   10.88
  22   6   2   57.15    3.49
  22   6   4   56.30    3.10
  22   6   6    2.64    0.88
  22   6   8   59.08    3.97
  22   6  10   34.91    3.05
  22   6  12   30.17    2.54
  22   6  14    3.71    1.28
  22   6  16    5.36    0.95
  22   6  18    2.37    0.87
  22   6  20    5.83    0.87
  22   7   1   24.09    1.78
  22   7   3  166.57   10.37
  22   7   5  388.76   19.79
  22   7   7  262.58   10.04
  22   7   9  207.43   11.01
  22   7  11   46.39    2.46
  22   7  13    5.33    0.98
  22   7  15   30.60    3.02
  22   7  17   14.11    1.29
  22   7  19    9.58    1.42
  22   7  21    2.41    0.85
  22   8   0   15.30    1.47
  22   8   2   12.30    1.24
  22   8   4   25.05    2.01
  22   8   6   59.39    3.37
  22   8   8  261.13   17.39
  22   8  10  156.47    9.55
  22   8  12  174.90   12.75
  22   8  14   13.36    0.91
  22   8  16    5.29    0.67
  22   8  18   10.22    1.41
  22   8  20   -0.38    0.76
  22   9   1   13.72    3.19
  22   9   3  165.44   11.67
  22   9   5  251.03   11.90
  22   9   7  179.14    8.24
  22   9   9   44.31    3.15
  22   9  11   15.74    1.40
  22   9  13   16.30    1.21
  22   9  15   35.63    2.80
  22   9  17   33.43    2.31
  22   9  19    6.45    0.82
  22   9  21    9.48    1.20
  22  10   0   87.49    7.00
  22  10   2   23.33    2.24
  22  10   4    0.13    1.04
  22  10   6   38.62    3.00
  22  10   8  165.34   16.53
  22  10  10  199.59   16.80
  22  10  12  146.97   11.43
  22  10  14   22.48    2.40
  22  10  16    2.16    0.54
  22  10  18    7.51    0.82
  22  10  20    8.49    1.31
  22  11   1   17.34    2.06
  22  11   3   75.72    5.60
  22  11   5  156.11   12.77
  22  11   7   50.36    2.86
  22  11   9    9.34    1.07
  22  11  11    3.81    0.81
  22  11  13   14.17    1.81
  22  11  15   50.20    3.92
  22  11  17   23.06    2.15
  22  11  19   13.12    1.46
  22  11  21    3.21    0.62
  22  12   0   11.87    9.60
  22  12   2    1.58    0.78
  22  12   4   22.66    1.86
  22  12   6   32.09    2.77
  22  12   8  177.60   11.62
  22  12  10  130.56   12.00
  22  12  12  159.79   11.85
  22  12  14   11.33    1.24
  22  12  16    2.24    0.89
  22  12  18    7.74    1.44
  22  12  20    8.95    1.71
  22  13   1    4.96    1.02
  22  13   3   22.89    2.60
  22  13   5    6.03    0.96
  22  13   7    2.21    0.54
  22  13   9   14.44    1.12
  22  13  11   11.15    1.41
  22  13  13   31.80    2.63
  22  13  15   27.06    3.25
  22  13  17   25.83    3.38
  22  13  19    5.79    1.15
  22  13  21    5.44    0.85
  22  14   0   21.17    2.64
  22  14   2    9.73    1.22
  22  14   4    6.25    0.88
  22  14   6    3.63    0.81
  22  14   8   15.30    1.80
  22  14  10   18.35    2.07
  22  14  12    9.98    1.29
  22  14  14   -0.01    0.67
  22  14  16    2.62    0.99
  22  14  18    3.60    0.91
  22  14  20    3.72    0.75
  22  15   1   -0.69    0.89
  22  15   3    1.67    0.90
  22  15   5    5.41    0.88
  22  15   7   25.32    2.11
  22  15   9   33.67    2.16
  22  15  11   51.98    5.16
  22  15  13   21.73    2.25
  22  15  15   27.06    3.23
  22  15  17   12.75    1.39
  22  15  19    5.46    0.99
  22  15  21    0.85    0.76
  22  16   0   13.46    2.34
  22  16   2   10.59    1.21
  22  16   4    3.80    1.38
  22  16   6    1.92    1.22
  22  16   8    5.71    0.81
  22  16  10    1.24    0.59
  22  16  12    2.49    0.74
  22  16  14    3.02    0.92
  22  16  16    1.66    0.92
  22  16  18    1.74    0.68
  22  16  20    1.29    1.08
  22  17   1   12.05   10.92
  22  17   3    4.99    1.05
  22  17   5   11.35    1.41
  22  17   7   16.90    1.91
  22  17   9   37.41    2.83
  22  17  11   24.86    2.31
  22  17  13   26.93    3.01
  22  17  15   12.78    2.34
  22  17  17    5.72    1.05
  22  17  19    3.47    0.77
  22  17  21    3.10    1.72
  22  18   0   76.22    7.69
  22  18   2   21.83    2.30
  22  18   4   15.22    2.42
  22  18   6    4.01    0.93
  22  18   8   16.68    2.38
  22  18  10    5.80    0.61
  22  18  12    6.38    1.46
  22  18  14    1.84    0.78
  22  18  16    1.19    0.76
  22  18  18   12.69    2.38
  22  18  20   21.86    3.76
  22  19   1    2.62    1.91
  22  19   3    5.27    0.95
  22  19   5    7.51    1.26
  22  19   7   14.30    2.06
  22  19   9    8.62    1.13
  22  19  11   12.17    1.32
  22  19  13    7.54    1.18
  22  19  15    6.08    2.37
  22  19  17    1.86    0.88
  22  19  19    1.22    0.72
  22  19  21    0.79    0.81
  22  20   0    2.70    0.96
  22  20   2    8.82    1.50
  22  20   4    6.61    1.27
  22  20   6    4.04    0.83
  22  20   8    0.88    0.67
  22  20  10    8.68    1.38
  22  20  12    6.49    1.20
  22  20  14    2.27    0.81
  22  20  16    0.61    0.75
  22  20  18   23.65    3.60
  22  20  20   72.56    9.73
  22  21   1   -0.26    0.81
  22  21   3    4.48    3.29
  22  21   5    3.93    0.95
  22  21   7    2.58    0.86
  22  21   9    7.03    1.01
  22  21  11    2.49    0.62
  22  21  13    6.16    1.02
  22  21  15    0.55    0.74
  22  21  17    0.52    0.99
  22  21  19    1.08    0.69
  22  21  21    8.04    3.51
  22  22   0   37.22    6.41
  22  22   2   16.39    2.98
  22  22   4   27.39    3.51
  22  22   6   31.88    5.21
  22  22   8  117.80   14.65
  22  22  10  128.72   11.75
  22  22  12  187.72   16.09
  22  22  14   69.90    7.72
  22  22  16    4.53    1.37
  22  22  18   18.10    3.97
  22  22  20   79.35    9.98
  22  22  22   67.27   17.08
  23   1   0    2.88    0.82
  23   1   2    3.15    0.93
  23   1   4    4.78    0.79
  23   1   6    1.68    0.57
  23   1   8    6.38    1.26
  23   1  10    9.42    0.92
  23   1  12    1.53    0.92
  23   1  14    2.05    0.87
  23   1  16    0.64    0.82
  23   1  18    1.50    0.99
  23   1  20    2.59    0.80
  23   1  22    1.98    0.90
  23   2   1    4.28    0.99
  23   2   3    6.43    1.60
  23   2   5   29.65    2.12
  23   2   7   12.42    1.02
  23   2   9   10.69    1.96
  23   2  11    6.07    3.51
  23   2  13    2.84    0.80
  23   2  15   19.02    1.80
  23   2  17    1.94    1.91
  23   2  19    4.77    1.02
  23   2  21    4.77    1.22
  23   3   0    4.25    1.98
  23   3   2    3.39    0.87
  23   3   4   22.03    1.18
  23   3   6   63.80    3.12
  23   3   8   82.12    6.44
  23   3  10   54.92    3.41
  23   3  12   16.21    1.53
  23   3  14    2.44    0.85
  23   3  16    2.76    0.92
  23   3  18    7.80    1.26
  23   3  20    3.35    1.14
  23   3  22    0.50    0.86
  23   4   1    4.50    0.77
  23   4   3   22.16    1.44
  23   4   5   61.84    2.69
  23   4   7    4.00    0.89
  23   4   9   18.06    1.29
  23   4  11    0.23    1.35
  23   4  13    0.72    0.88
  23   4  15    8.96    1.90
  23   4  17    0.21    0.80
  23   4  19    5.83    0.98
  23   4  21    4.31    1.21
  23   5   0   13.32    1.28
  23   5   2   28.71    1.64
  23   5   4   67.37    3.14
  23   5   6   72.94    3.01
  23   5   8   87.84    3.94
  23   5  10   75.84    5.08
  23   5  12   18.06    1.32
  23   5  14    2.27    1.47
  23   5  16    8.84    1.12
  23   5  18   17.83    1.94
  23   5  20   18.06    2.64
  23   5  22    2.31    0.87
  23   6   1    2.84    0.56
  23   6   3   60.05    2.76
  23   6   5   74.51    3.08
  23   6   7   12.32    0.87
  23   6   9    9.33    0.91
  23   6  11    6.71    1.19
  23   6  13    4.09    0.70
  23   6  15    8.90    0.99
  23   6  17   -0.47    0.75
  23   6  19    6.17    5.66
  23   6  21   14.00    2.10
  23   7   0   38.03    2.42
  23   7   2   11.04    0.82
  23   7   4    3.27    0.56
  23   7   6   11.49    0.69
  23   7   8   27.95    3.51
  23   7  10   14.82    1.55
  23   7  12    1.87    0.87
  23   7  14    8.42    2.01
  23   7  16    7.29    1.00
  23   7  18   14.25    1.77
  23   7  20    3.44    0.91
  23   7  22    1.37    0.75
  23   8   1    6.28    0.92
  23   8   3   75.58    4.44
  23   8   5   88.73    4.34
  23   8   7   26.74    1.43
  23   8   9    0.73    0.62
  23   8  11    7.35    0.69
  23   8  13    2.77    0.55
  23   8  15    7.89    0.73
  23   8  17    0.14    0.60
  23   8  19   -0.55    0.66
  23   8  21   29.27    4.25
  23   9   0    3.90    1.01
  23   9   2    8.03    0.91
  23   9   4   14.40    1.21
  23   9   6    6.61    0.59
  23   9   8    2.04    1.06
  23   9  10    1.25    0.67
  23   9  12    3.13    0.61
  23   9  14   14.47    0.98
  23   9  16    8.22    0.74
  23   9  18    8.93    1.18
  23   9  20    3.28    0.80
  23   9  22    0.56    0.72
  23  10   1    9.39    1.59
  23  10   3   57.01    4.51
  23  10   5   83.36    5.18
  23  10   7   13.34    1.09
  23  10   9    0.14    0.65
  23  10  11   16.55    1.40
  23  10  13    5.72    0.91
  23  10  15    5.30    0.67
  23  10  17    0.52    0.44
  23  10  19    1.27    0.49
  23  10  21   63.48    5.99
  23  11   0    8.44    3.22
  23  11   2   16.19   10.23
  23  11   4    1.06    1.03
  23  11   6    4.19    0.69
  23  11   8    8.96    0.73
  23  11  10   13.74    1.22
  23  11  12   21.72    1.89
  23  11  14   11.33    1.01
  23  11  16    5.95    0.68
  23  11  18    0.96    0.50
  23  11  20    0.54    0.46
  23  11  22    1.05    0.63
  23  12   1    1.33    0.82
  23  12   3   18.60    3.26
  23  12   5   18.08    1.59
  23  12   7    1.66    1.14
  23  12   9    4.05    0.63
  23  12  11   23.47    2.03
  23  12  13    2.86    0.72
  23  12  15    2.56    0.66
  23  12  17   -0.02    0.65
  23  12  19    0.69    0.56
  23  12  21   54.10    3.81
  23  13   0    3.02    0.82
  23  13   2    4.23    1.06
  23  13   4    0.47    0.82
  23  13   6    4.03    0.72
  23  13   8    3.38    0.54
  23  13  10    5.82    0.72
  23  13  12    2.15    0.75
  23  13  14    2.56    0.66
  23  13  16    0.04    0.70
  23  13  18    1.39    2.07
  23  13  20    1.33    0.56
  23  13  22    0.47    0.57
  23  14   1    1.31    0.99
  23  14   3    2.82    0.85
  23  14   5    1.22    0.81
  23  14   7   10.63    3.25
  23  14   9   15.47    0.95
  23  14  11   15.03    1.46
  23  14  13    3.32    0.72
  23  14  15    1.07    0.68
  23  14  17    2.06    0.73
  23  14  19    0.96    0.65
  23  14  21   14.53    2.16
  23  15   0   24.05    1.93
  23  15   2   16.61    1.69
  23  15   4    6.96    1.20
  23  15   6   10.27    1.55
  23  15   8    6.90    0.65
  23  15  10    4.08    0.63
  23  15  12    2.14    0.69
  23  15  14    2.45    2.38
  23  15  16    1.00    1.03
  23  15  18    0.78    0.67
  23  15  20    1.27    1.05
  23  15  22    0.08    0.61
  23  16   1    1.20    0.85
  23  16   3    2.56    0.79
  23  16   5   10.37    1.26
  23  16   7    7.20    1.00
  23  16   9    9.71    0.87
  23  16  11    6.16    0.80
  23  16  13   -0.43    0.69
  23  16  15    0.63    0.68
  23  16  17    6.76    2.66
  23  16  19    2.28    0.81
  23  16  21    0.75    0.72
  23  17   0    2.87    1.00
  23  17   2    2.50    0.85
  23  17   4   -1.71    0.81
  23  17   6   -0.64    0.81
  23  17   8    0.74    0.62
  23  17  10    1.20    0.49
  23  17  12    0.27    0.63
  23  17  14    1.96    0.74
  23  17  16    4.01    1.06
  23  17  18    2.63    1.00
  23  17  20    3.75    1.55
  23  17  22    1.26    0.67
  23  18   1    2.92    0.88
  23  18   3    8.07    1.14
  23  18   5   25.48    3.03
  23  18   7   13.92    1.83
  23  18   9    7.45    0.73
  23  18  11    1.91    0.54
  23  18  13    3.55    2.92
  23  18  15   -0.01    0.76
  23  18  17    3.34    0.85
  23  18  19    4.97    1.12
  23  18  21    2.67    0.89
  23  19   0    4.91    1.02
  23  19   2    4.69    1.00
  23  19   4    4.87    0.93
  23  19   6    1.44    0.85
  23  19   8   -0.07    0.67
  23  19  10    1.09    0.46
  23  19  12    0.95    0.59
  23  19  14    1.53    0.82
  23  19  16    3.13    1.31
  23  19  18    4.89    1.12
  23  19  20    6.18    2.11
  23  19  22    1.14    0.70
  23  20   1    2.09    0.86
  23  20   3    3.07    1.01
  23  20   5   12.65    2.49
  23  20   7    4.69    0.99
  23  20   9    3.38    0.96
  23  20  11    0.29    0.46
  23  20  13    1.14    0.60
  23  20  15    1.34    0.78
  23  20  17    2.12    0.75
  23  20  19   12.88    5.31
  23  20  21    4.15    1.09
  23  21   0   16.39    2.74
  23  21   2    5.42    1.28
  23  21   4    5.07    1.15
  23  21   6   12.70    1.78
  23  21   8   34.66    4.67
  23  21  10   69.35    7.07
  23  21  12   63.64    4.68
  23  21  14   11.40    1.93
  23  21  16   -0.23    0.64
  23  21  18    1.59    0.74
  23  21  20    1.70    0.92
  23  21  22    4.30    1.06
  23  22   1    1.61    0.82
  23  22   3    0.68    0.90
  23  22   5   -0.02    1.12
  23  22   7    0.31    0.76
  23  22   9    0.63    0.74
  23  22  11    2.04    0.91
  23  22  13    1.94    0.70
  23  22  15    1.11    0.90
  23  22  17    1.43    0.62
  23  22  19    0.37    0.72
  23  22  21    3.63    1.24
  23  23   0   33.13    6.44
  23  23   2   32.42    4.79
  23  23   4   16.19    2.23
  23  23   6    2.20    0.89
  23  23   8    1.07    0.92
  23  23  10   24.73    3.16
  23  23  12   26.29    3.14
  23  23  14    4.73    0.75
  23  23  16   -0.48    0.52
  23  23  18    1.59    0.90
  23  23  20    7.58    1.42
  23  23  22    4.22    1.28
  24   0   0   58.04   11.24
  24   1   1    3.64    0.80
  24   1   3   16.27    1.53
  24   1   5   19.61    1.58
  24   1   7   37.14    2.19
  24   1   9   17.74    1.41
  24   1  11   13.44    1.07
  24   1  13    2.60    0.91
  24   1  15    0.29    0.78
  24   1  17    1.82    0.85
  24   1  19   -0.26    0.85
  24   1  21    1.58    0.93
  24   1  23   -1.04    0.98
  24   2   0   22.22    3.36
  24   2   2   21.38    2.54
  24   2   4   96.28    7.48
  24   2   6    0.90    0.56
  24   2   8   27.20    1.82
  24   2  10    2.46    1.44
  24   2  12    0.99    0.89
  24   2  14   57.08    6.13
  24   2  16    5.60    1.08
  24   2  18   31.70    4.34
  24   2  20    2.38    0.92
  24   2  22   79.04    9.61
  24   3   1   13.10    1.20
  24   3   3  114.49    7.48
  24   3   5  157.87    9.16
  24   3   7  185.70    8.52
  24   3   9  182.44   14.47
  24   3  11   42.73    3.09
  24   3  13    7.17    0.96
  24   3  15    2.17    0.82
  24   3  17    9.84    1.46
  24   3  19   14.63    2.06
  24   3  21    4.48    1.13
  24   3  23    1.12    1.19
  24   4   0  100.50    8.27
  24   4   2   82.75    6.95
  24   4   4  113.01    7.65
  24   4   6    1.86    0.60
  24   4   8    7.86    1.05
  24   4  10    5.07    1.02
  24   4  12    4.49    0.87
  24   4  14   18.38    2.20
  24   4  16    9.27    1.47
  24   4  18   21.92    3.25
  24   4  20    2.42    0.98
  24   4  22   28.11    5.22
  24   5   1   19.54    1.57
  24   5   3  195.42   11.49
  24   5   5  247.27   15.97
  24   5   7  338.08   15.97
  24   5   9  221.55   20.25
  24   5  11   64.11    5.41
  24   5  13    0.22    1.32
  24   5  15    5.13    0.86
  24   5  17   30.92    3.72
  24   5  19   29.46    3.48
  24   5  21    8.63    1.40
  24   5  23    2.11    0.87
  24   6   0   11.07    2.48
  24   6   2    3.20    1.66
  24   6   4    2.33    0.66
  24   6   6   33.45    2.32
  24   6   8   19.95    1.92
  24   6  10   54.14    5.26
  24   6  12   10.05    1.27
  24   6  14   15.65    1.54
  24   6  16    0.62    0.85
  24   6  18    1.28    0.89
  24   6  20    1.12    0.80
  24   6  22    3.22    1.46
  24   7   1   37.28    1.97
  24   7   3  194.99    9.57
  24   7   5  312.87   13.89
  24   7   7  305.50   12.16
  24   7   9  176.82    9.87
  24   7  11   27.95    1.71
  24   7  13    0.02    0.59
  24   7  15   13.16    1.79
  24   7  17   25.31    3.06
  24   7  19   17.37    3.34
  24   7  21    6.23    1.50
  24   7  23    2.48    0.81
  24   8   0   24.42    2.10
  24   8   2   25.87    1.95
  24   8   4    7.48    1.00
  24   8   6   21.27    2.08
  24   8   8   53.18    3.86
  24   8  10   64.57    5.61
  24   8  12   18.98    2.42
  24   8  14    4.36    0.70
  24   8  16    1.04    0.65
  24   8  18    0.22    0.69
  24   8  20   15.71    3.10
  24   8  22    5.79    1.32
  24   9   1   16.07    1.20
  24   9   3  167.47   11.66
  24   9   5  185.15   11.47
  24   9   7  166.55    8.27
  24   9   9   75.92    4.27
  24   9  11   11.11    1.15
  24   9  13    1.70    0.44
  24   9  15    9.07    0.86
  24   9  17   16.63    1.43
  24   9  19   13.85    1.87
  24   9  21    8.52    1.69
  24   9  23    1.83    0.80
  24  10   0   -0.88    0.96
  24  10   2    2.86    1.29
  24  10   4    3.10    0.77
  24  10   6   47.30    4.49
  24  10   8   55.79    4.36
  24  10  10   77.66    8.48
  24  10  12   14.04    1.71
  24  10  14    2.90    0.59
  24  10  16    0.29    0.44
  24  10  18    7.77    1.05
  24  10  20   71.43    8.49
  24  10  22   40.05    5.66
  24  11   1   14.88    1.19
  24  11   3   53.95    4.13
  24  11   5   57.66    4.16
  24  11   7   32.72    2.50
  24  11   9   11.73    1.07
  24  11  11   -0.17    0.56
  24  11  13    0.99    0.62
  24  11  15   11.93    1.06
  24  11  17    7.54    0.82
  24  11  19    8.20    1.42
  24  11  21    3.02    0.80
  24  11  23    1.82    0.96
  24  12   0    3.02    1.90
  24  12   2    0.49    0.89
  24  12   4    2.66    0.80
  24  12   6    9.00    1.13
  24  12   8   20.13    2.05
  24  12  10   14.72    1.95
  24  12  12    0.03    0.60
  24  12  14   10.50    1.43
  24  12  16    4.76    0.96
  24  12  18   16.19    2.06
  24  12  20   72.08    5.53
  24  12  22   64.34    6.39
  24  13   1    4.02    0.80
  24  13   3    8.62    1.14
  24  13   5    0.64    0.66
  24  13   7    1.33    0.53
  24  13   9    1.56    0.44
  24  13  11    0.26    0.54
  24  13  13    6.08    0.82
  24  13  15    3.35    0.73
  24  13  17    6.26    1.30
  24  13  19    2.02    0.69
  24  13  21    1.17    0.46
  24  13  23    0.86    0.43
  24  14   0   48.40    5.29
  24  14   2   52.35    5.59
  24  14   4   21.22    2.85
  24  14   6   19.59    2.58
  24  14   8    3.49    0.61
  24  14  10    1.67    0.54
  24  14  12    8.92    1.34
  24  14  14   11.41    1.70
  24  14  16    7.03    1.44
  24  14  18   14.51    3.08
  24  14  20   42.44    5.65
  24  14  22   33.65    3.67
  24  15   1   -0.34    0.89
  24  15   3    0.89    0.66
  24  15   5    7.29    1.33
  24  15   7    9.17    1.28
  24  15   9    7.55    0.74
  24  15  11   10.34    1.12
  24  15  13    3.14    0.75
  24  15  15    2.28    0.72
  24  15  17    3.90    1.59
  24  15  19    0.46    0.69
  24  15  21    1.79    0.76
  24  15  23    0.65    0.49
  24  16   0   14.04    1.99
  24  16   2    4.02    1.11
  24  16   4    6.10    1.16
  24  16   6    2.35    0.79
  24  16   8    2.76    0.93
  24  16  10    1.16    0.49
  24  16  12    4.71    0.81
  24  16  14    7.74    1.21
  24  16  16    2.07    0.79
  24  16  18    5.91    2.10
  24  16  20   -0.61    0.65
  24  16  22    0.87    0.61
  24  17   1    1.13    0.89
  24  17   3   11.12    1.38
  24  17   5   22.46    2.58
  24  17   7   17.93    2.16
  24  17   9   18.27    2.07
  24  17  11    6.25    0.73
  24  17  13    3.75    0.74
  24  17  15    1.12    0.79
  24  17  17    1.93    0.75
  24  17  19    0.43    0.72
  24  17  21   -0.55    0.67
  24  17  23    1.01    0.62
  24  18   0   66.97    7.76
  24  18   2   34.63    3.64
  24  18   4   18.45    2.60
  24  18   6    0.67    0.80
  24  18   8    0.67    0.67
  24  18  10    6.24    0.81
  24  18  12   13.50    1.99
  24  18  14    6.62    1.67
  24  18  16    0.61    0.69
  24  18  18    3.49    1.08
  24  18  20    7.45    2.15
  24  18  22    7.84    1.97
  24  19   1    0.20    0.78
  24  19   3   11.22    1.71
  24  19   5   25.06    3.34
  24  19   7   17.24    2.48
  24  19   9    9.37    1.24
  24  19  11    7.61    1.04
  24  19  13    4.27    0.88
  24  19  15    2.46    1.02
  24  19  17    1.27    0.70
  24  19  19    2.44    1.39
  24  19  21    0.31    0.66
  24  19  23    0.66    0.60
  24  20   0    9.86    1.87
  24  20   2    1.22    0.89
  24  20   4    4.71    1.04
  24  20   6    3.23    0.93
  24  20   8   13.68    1.93
  24  20  10   69.44    7.01
  24  20  12   73.59    6.18
  24  20  14   44.88    5.39
  24  20  16    2.47    1.86
  24  20  18    6.96    1.53
  24  20  20   24.24    3.93
  24  20  22   31.64    4.67
  24  21   1    1.16    0.83
  24  21   3    4.23    0.99
  24  21   5    9.58    1.74
  24  21   7    9.07    1.66
  24  21   9    6.00    1.12
  24  21  11    1.60    0.61
  24  21  13    1.20    0.44
  24  21  15    3.06    1.85
  24  21  17   -0.09    0.63
  24  21  19   -0.50    0.67
  24  21  21    0.49    0.79
  24  21  23    0.26    0.63
  24  22   0   76.84   10.12
  24  22   2   83.62   12.55
  24  22   4   30.29    5.33
  24  22   6    1.85    0.78
  24  22   8    1.50    0.90
  24  22  10   39.06    4.74
  24  22  12   67.75    6.44
  24  22  14   27.17    2.80
  24  22  16    2.33    1.50
  24  22  18    7.69    1.81
  24  22  20   37.04    5.00
  24  22  22   45.39    6.98
  24  23   1   -0.87    0.95
  24  23   3    1.27    0.92
  24  23   5   -0.55    0.86
  24  23   7    3.88    0.85
  24  23   9    1.31    0.88
  24  23  11    2.23    0.75
  24  23  13    0.96    0.46
  24  23  15    0.81    0.50
  24  23  17    0.33    0.54
  24  23  19    0.27    0.68
  24  23  21    0.63    0.80
  24  23  23    0.42    0.59
  24  24   0   -1.44    1.19
  24  24   2    1.87    0.93
  24  24   4    2.31    1.19
  24  24   6   24.05    4.32
  24  24   8   53.91    7.32
  24  24  10   92.92   12.39
  24  24  12  105.92   12.38
  24  24  14   26.80    2.93
  24  24  16    0.53    0.64
  24  24  18    2.34    0.95
  24  24  20   22.27    4.67
  24  24  22   20.45    4.02
  24  24  24   20.52    8.30
  25   1   0   -0.02    0.78
  25   1   2    1.58    1.44
  25   1   4    4.77    0.86
  25   1   6    6.13    0.68
  25   1   8   12.39    1.02
  25   1  10    8.15    0.90
  25   1  12    2.03    1.08
  25   1  14   -0.29    0.75
  25   1  16    1.16    0.86
  25   1  18    1.26    0.85
  25   1  20    0.44    1.00
  25   1  22   -0.35    0.86
  25   1  24   -0.46    0.82
  25   2   1   -0.47    0.75
  25   2   3   55.90    3.68
  25   2   5    7.68    1.28
  25   2   7   40.11    2.05
  25   2   9    0.68    0.62
  25   2  11    0.39    0.79
  25   2  13   26.49    2.17
  25   2  15   11.98    1.67
  25   2  17   39.59    4.81
  25   2  19   21.39    3.24
  25   2  21   42.80    5.64
  25   2  23   -0.52    0.79
  25   3   0   74.68    6.47
  25   3   2   61.24    4.22
  25   3   4   53.03    3.07
  25   3   6   63.11    3.64
  25   3   8   82.76    3.84
  25   3  10   60.89    4.15
  25   3  12   14.58    1.50
  25   3  14   -0.54    0.80
  25   3  16    4.44    0.92
  25   3  18   15.54    2.10
  25   3  20   18.91    3.12
  25   3  22    3.00    1.19
  25   3  24   -0.08    0.89
  25   4   1    5.07    0.77
  25   4   3   50.74    2.96
  25   4   5   -1.45    0.69
  25   4   7   36.37    2.02
  25   4   9    1.98    0.65
  25   4  11   -0.68    0.70
  25   4  13   20.73    1.87
  25   4  15   11.41    1.45
  25   4  17   21.71    2.69
  25   4  19   12.53    2.51
  25   4  21   13.40    1.94
  25   4  23    0.28    0.88
  25   5   0   14.43    3.23
  25   5   2    4.16    0.79
  25   5   4   -1.55    0.65
  25   5   6   13.75    0.94
  25   5   8   35.09    1.72
  25   5  10   19.70    1.37
  25   5  12    0.94    0.79
  25   5  14    1.05    0.74
  25   5  16   12.21    1.30
  25   5  18   34.96    4.48
  25   5  20   25.25    3.73
  25   5  22    6.90    1.68
  25   5  24    1.44    0.91
  25   6   1    4.30    0.63
  25   6   3   67.70    4.09
  25   6   5   17.82    1.60
  25   6   7   39.29    2.07
  25   6   9    6.86    0.61
  25   6  11   -0.65    0.64
  25   6  13    5.21    0.69
  25   6  15    5.65    0.83
  25   6  17    5.41    1.28
  25   6  19   -0.12    0.75
  25   6  21    1.20    0.75
  25   6  23    3.74    1.32
  25   7   0   50.14    2.98
  25   7   2   50.88    5.79
  25   7   4   31.66    1.66
  25   7   6   42.60    2.11
  25   7   8   55.80    2.67
  25   7  10   23.95    1.67
  25   7  12    2.75    1.30
  25   7  14    0.88    0.66
  25   7  16   11.25    1.40
  25   7  18   14.52    2.44
  25   7  20   24.14    3.86
  25   7  22    7.84    1.46
  25   7  24    3.57    1.51
  25   8   1   12.77    1.03
  25   8   3   93.49    4.09
  25   8   5   40.46    2.18
  25   8   7   53.79    2.28
  25   8   9    5.16    0.51
  25   8  11    1.68    0.44
  25   8  13    1.12    0.54
  25   8  15    2.94    0.63
  25   8  17    0.33    0.66
  25   8  19    2.55    0.85
  25   8  21    3.39    0.95
  25   8  23   32.17    4.70
  25   9   0    2.08    0.86
  25   9   2    1.90    1.00
  25   9   4    1.71    0.62
  25   9   6    5.90    0.69
  25   9   8    5.07    0.52
  25   9  10    3.57    0.47
  25   9  12    0.57    0.41
  25   9  14    1.71    0.48
  25   9  16    1.27    0.57
  25   9  18    3.53    0.74
  25   9  20    5.01    0.90
  25   9  22    1.42    0.67
  25   9  24    0.31    0.75
  25  10   1    7.45    0.82
  25  10   3   59.35    4.70
  25  10   5   18.93    1.40
  25  10   7   20.87    1.73
  25  10   9    3.01    0.49
  25  10  11    1.30    0.50
  25  10  13    1.40    0.46
  25  10  15   -0.70    0.46
  25  10  17    1.99    1.04
  25  10  19   15.68    1.83
  25  10  21   23.86    3.07
  25  10  23   62.56    7.82
  25  11   0    1.04    1.01
  25  11   2    0.64    0.79
  25  11   4   -1.25    0.73
  25  11   6    0.36    0.60
  25  11   8    0.14    0.46
  25  11  10    1.48    0.51
  25  11  12    1.35    0.53
  25  11  14    2.31    0.55
  25  11  16    1.15    0.44
  25  11  18    0.47    0.47
  25  11  20    0.33    0.52
  25  11  22    0.27    0.80
  25  11  24    1.55    0.93
  25  12   1   -0.39    0.73
  25  12   3    9.41    1.13
  25  12   5    1.37    0.70
  25  12   7    3.65    0.68
  25  12   9    0.37    0.43
  25  12  11    2.33    0.60
  25  12  13    2.05    0.62
  25  12  15    1.22    0.63
  25  12  17    1.90    0.52
  25  12  19   20.80    1.97
  25  12  21   32.25    3.09
  25  12  23   48.35    5.41
  25  13   0   38.83    3.42
  25  13   2   33.48    3.92
  25  13   4   21.90    1.78
  25  13   6    4.48    0.72
  25  13   8   -0.22    0.52
  25  13  10    1.59    0.44
  25  13  12    2.07    0.62
  25  13  14    3.40    0.74
  25  13  16    2.51    0.72
  25  13  18    1.42    0.63
  25  13  20    0.16    0.50
  25  13  22    0.00    0.43
  25  13  24    0.04    0.53
  25  14   1    0.37    0.81
  25  14   3   -0.03    0.79
  25  14   5    2.30    0.73
  25  14   7    0.40    0.68
  25  14   9    2.53    0.49
  25  14  11    0.69    0.49
  25  14  13    3.25    0.80
  25  14  15   -0.57    0.61
  25  14  17    0.08    0.59
  25  14  19    5.81    1.09
  25  14  21   10.57    1.19
  25  14  23    9.06    1.33
  25  15   0   13.55    1.48
  25  15   2   14.60    1.92
  25  15   4    7.82    1.21
  25  15   6    4.09    0.85
  25  15   8    2.60    0.63
  25  15  10    0.60    0.50
  25  15  12   -0.38    0.51
  25  15  14    0.76    0.60
  25  15  16    0.99    0.67
  25  15  18    0.01    0.66
  25  15  20    1.07    0.55
  25  15  22   -0.36    0.44
  25  15  24    0.47    0.69
  25  16   1    0.59    0.80
  25  16   3    7.84    1.05
  25  16   5   11.30    1.47
  25  16   7    7.45    1.05
  25  16   9    1.78    0.61
  25  16  11    1.28    0.42
  25  16  13    8.43    4.64
  25  16  15    0.31    0.68
  25  16  17    0.51    0.66
  25  16  19    0.37    0.59
  25  16  21    0.18    0.64
  25  16  23   -0.03    0.50
  25  17   0   63.35    6.03
  25  17   2   36.63    4.13
  25  17   4   26.85    3.13
  25  17   6    3.76    0.93
  25  17   8   -0.31    0.68
  25  17  10    0.91    0.59
  25  17  12    2.27    0.52
  25  17  14    1.69    0.66
  25  17  16    0.87    0.74
  25  17  18   -0.68    0.70
  25  17  20    0.85    0.68
  25  17  22    1.27    1.01
  25  17  24    0.88    0.46
  25  18   1    1.13    0.81
  25  18   3   16.09    1.90
  25  18   5   29.80    3.46
  25  18   7   23.92    3.16
  25  18   9    2.12    0.75
  25  18  11    0.36    0.48
  25  18  13    0.96    0.55
  25  18  15    1.08    0.57
  25  18  17    0.66    0.67
  25  18  19    0.70    0.61
  25  18  21    0.22    0.61
  25  18  23   -0.40    0.59
  25  19   0   26.46    3.75
  25  19   2   28.87    3.47
  25  19   4    9.33    1.65
  25  19   6    0.78    0.73
  25  19   8    3.57    0.87
  25  19  10   24.70    3.12
  25  19  12   23.69    2.40
  25  19  14    6.30    2.09
  25  19  16    0.73    0.59
  25  19  18   -0.59    0.73
  25  19  20    1.64    0.73
  25  19  22    1.31    0.59
  25  19  24    0.05    0.94
  25  20   1    3.44    1.77
  25  20   3   16.31    2.76
  25  20   5   27.56    3.68
  25  20   7   24.54    3.61
  25  20   9    3.89    1.04
  25  20  11    0.77    0.80
  25  20  13    0.42    0.46
  25  20  15    1.14    0.57
  25  20  17    2.12    1.45
  25  20  19    1.83    0.74
  25  20  21   -0.08    0.61
  25  20  23    2.76    1.26
  25  21   0   56.18    9.08
  25  21   2   44.73    6.34
  25  21   4   16.96    2.31
  25  21   6    1.50    0.76
  25  21   8    5.83    1.17
  25  21  10   27.34    3.59
  25  21  12   32.13    3.29
  25  21  14   12.07    2.68
  25  21  16    0.27    0.54
  25  21  18    2.46    0.74
  25  21  20    1.53    0.69
  25  21  22    1.55    0.73
  25  21  24    1.14    0.92
  25  22   1    1.14    0.91
  25  22   3    7.92    1.40
  25  22   5    5.68    1.80
  25  22   7    6.97    1.66
  25  22   9    1.98    0.79
  25  22  11   -0.24    0.65
  25  22  13    0.50    0.43
  25  22  15    1.08    0.50
  25  22  17    0.42    0.90
  25  22  19    0.43    0.77
  25  22  21    1.63    0.65
  25  22  23    2.96    0.91
  25  23   0   -0.62    0.91
  25  23   2   -0.90    0.87
  25  23   4    2.56    1.63
  25  23   6   11.61    2.72
  25  23   8   30.14    4.48
  25  23  10   62.33    7.40
  25  23  12   58.90    6.29
  25  23  14   10.86    1.79
  25  23  16   -0.08    0.52
  25  23  18    1.95    0.76
  25  23  20    2.40    1.02
  25  23  22    2.67    1.37
  25  23  24    1.25    0.72
  25  24   1   -0.49    0.93
  25  24   3    2.76    2.57
  25  24   5    3.18    2.49
  25  24   7    0.16    0.78
  25  24   9    0.22    0.65
  25  24  11    0.44    0.68
  25  24  13    1.53    1.29
  25  24  15   -0.54    0.41
  25  24  17   -0.53    0.49
  25  24  19    2.30    0.98
  25  24  21    0.22    0.62
  25  24  23    0.20    0.73
  25  25   0    7.36    2.08
  25  25   2    7.78    1.99
  25  25   4    0.82    0.83
  25  25   6   -0.46    0.78
  25  25   8    9.74    2.12
  25  25  10   13.90    3.25
  25  25  12   11.82    2.31
  25  25  14    2.08    0.66
  25  25  16    0.17    0.52
  25  25  18    0.88    0.52
  25  25  20    2.72    0.79
  25  25  22    0.11    0.78
  25  25  24    1.42    0.88
  26   0   0   19.52    4.69
  26   1   1    1.86    1.19
  26   1   3    5.41    0.87
  26   1   5    7.80    1.17
  26   1   7   10.07    0.89
  26   1   9    2.71    0.72
  26   1  11    0.34    0.72
  26   1  13   -0.50    0.78
  26   1  15    2.06    0.78
  26   1  17    2.88    0.82
  26   1  19    1.80    0.78
  26   1  21    0.98    0.83
  26   1  23    1.55    0.82
  26   1  25   -0.44    0.79
  26   2   0   67.68    6.24
  26   2   2  247.77   23.41
  26   2   4    4.48    0.82
  26   2   6  124.91    8.57
  26   2   8   11.54    0.96
  26   2  10    3.45    0.88
  26   2  12    2.31    0.81
  26   2  14    5.45    1.06
  26   2  16   73.26    8.07
  26   2  18   98.69   12.17
  26   2  20   95.42   12.32
  26   2  22    7.24    2.19
  26   2  24    7.41    1.92
  26   3   1    7.89    0.93
  26   3   3   39.87    4.87
  26   3   5   89.62    9.26
  26   3   7   74.92    4.30
  26   3   9   40.46    3.03
  26   3  11    6.30    0.79
  26   3  13    2.37    2.64
  26   3  15    7.17    0.98
  26   3  17   16.32    2.64
  26   3  19   29.88    3.94
  26   3  21    9.70    2.11
  26   3  23    3.89    1.09
  26   3  25   -0.80    0.87
  26   4   0   15.77    1.58
  26   4   2    4.64    1.16
  26   4   4   61.73    6.30
  26   4   6    5.94    0.86
  26   4   8   12.72    1.15
  26   4  10    6.67    0.87
  26   4  12   17.31    2.17
  26   4  14    8.87    1.27
  26   4  16   39.96    4.71
  26   4  18   38.11    4.74
  26   4  20   51.45    7.80
  26   4  22    1.60    1.12
  26   4  24    2.05    0.89
  26   5   1    8.31    1.04
  26   5   3   72.17    6.37
  26   5   5  117.90    8.11
  26   5   7  145.74    9.21
  26   5   9   65.98    4.13
  26   5  11    8.65    1.08
  26   5  13   -0.83    0.65
  26   5  15    6.85    1.15
  26   5  17   25.61    2.98
  26   5  19   43.26    5.02
  26   5  21   17.95    2.77
  26   5  23    4.69    1.31
  26   5  25    1.14    0.87
  26   6   0  115.40    8.42
  26   6   2  118.80    9.40
  26   6   4    8.46    1.27
  26   6   6   54.05    4.03
  26   6   8    1.33    0.55
  26   6  10    1.63    0.53
  26   6  12    0.13    0.66
  26   6  14    2.03    0.67
  26   6  16    5.67    1.27
  26   6  18    4.79    1.04
  26   6  20    2.12    0.93
  26   6  22    0.13    0.85
  26   6  24    0.28    0.79
  26   7   1   10.63    0.94
  26   7   3   77.86    4.82
  26   7   5  150.09    9.66
  26   7   7  157.87    8.09
  26   7   9   86.72    5.05
  26   7  11    6.77    0.92
  26   7  13    1.22    0.73
  26   7  15    5.31    1.14
  26   7  17   23.69    3.15
  26   7  19   34.37    4.66
  26   7  21   11.23    2.24
  26   7  23    4.18    1.24
  26   7  25   -0.34    0.82
  26   8   0    5.47    0.64
  26   8   2    9.19    0.81
  26   8   4   13.57    1.55
  26   8   6    1.58    0.63
  26   8   8   11.73    0.88
  26   8  10    8.00    1.07
  26   8  12    2.01    0.62
  26   8  14   -0.91    0.66
  26   8  16    1.11    1.07
  26   8  18    2.94    0.91
  26   8  20    6.12    1.64
  26   8  22   21.62    3.74
  26   8  24    4.14    1.25
  26   9   1    3.77    0.63
  26   9   3   34.83    2.47
  26   9   5   73.11    4.51
  26   9   7   84.57    4.79
  26   9   9   32.63    1.99
  26   9  11    4.73    0.54
  26   9  13    1.54    0.49
  26   9  15   -0.25    0.57
  26   9  17    9.97    1.35
  26   9  19   13.81    2.17
  26   9  21    7.90    1.63
  26   9  23    1.84    0.91
  26   9  25    1.38    0.75
  26  10   0    1.91    0.68
  26  10   2    2.94    0.79
  26  10   4    8.13    1.46
  26  10   6    1.50    0.59
  26  10   8    7.72    0.88
  26  10  10    1.12    0.41
  26  10  12    7.32    0.61
  26  10  14    5.41    0.63
  26  10  16   13.34    1.60
  26  10  18   26.75    3.10
  26  10  20   34.46    4.88
  26  10  22   33.09    5.40
  26  10  24   14.44    3.00
  26  11   1    0.55    0.64
  26  11   3    7.22    0.91
  26  11   5   10.98    1.58
  26  11   7    7.86    0.89
  26  11   9    4.45    0.52
  26  11  11    3.96    1.84
  26  11  13    1.25    0.47
  26  11  15    0.90    0.42
  26  11  17    1.29    0.79
  26  11  19    0.47    0.55
  26  11  21    1.27    0.62
  26  11  23    1.04    0.74
  26  11  25    0.15    0.63
  26  12   0   13.95    1.86
  26  12   2    6.74    1.41
  26  12   4   16.39    1.94
  26  12   6   -0.17    0.63
  26  12   8    2.12    0.62
  26  12  10    8.09    0.91
  26  12  12   29.14    2.51
  26  12  14   29.66    3.37
  26  12  16   30.93    2.84
  26  12  18   77.65    6.87
  26  12  20   72.14    6.88
  26  12  22   48.52    5.67
  26  12  24   22.11    4.16
  26  13   1    0.77    0.73
  26  13   3    1.12    0.69
  26  13   5    0.52    0.74
  26  13   7    1.18    0.67
  26  13   9    0.82    0.47
  26  13  11    1.26    0.48
  26  13  13    2.84    0.67
  26  13  15    1.67    0.56
  26  13  17    0.02    0.49
  26  13  19    1.01    0.72
  26  13  21   -0.81    0.43
  26  13  23    2.63    1.82
  26  13  25    0.53    0.57
  26  14   0   10.90    1.39
  26  14   2    5.43    1.18
  26  14   4   10.33    1.29
  26  14   6    1.78    0.73
  26  14   8   -0.99    0.60
  26  14  10    6.10    0.89
  26  14  12   31.80    3.77
  26  14  14   12.78    1.81
  26  14  16    9.37    1.45
  26  14  18   10.88    1.53
  26  14  20   17.74    2.04
  26  14  22    7.67    1.69
  26  14  24    2.77    0.83
  26  15   1    1.54    0.80
  26  15   3    4.10    0.91
  26  15   5    8.64    1.06
  26  15   7    4.42    0.77
  26  15   9    0.26    0.59
  26  15  11    0.78    0.42
  26  15  13    1.52    0.59
  26  15  15    1.08    0.66
  26  15  17    1.64    1.63
  26  15  19    0.90    0.54
  26  15  21    1.30    0.67
  26  15  23    0.02    0.41
  26  15  25    0.47    0.72
  26  16   0   79.13    8.94
  26  16   2   82.69    7.61
  26  16   4   45.63    5.26
  26  16   6    2.77    1.08
  26  16   8    1.01    0.70
  26  16  10   11.62    1.47
  26  16  12   29.99    2.89
  26  16  14    7.46    1.48
  26  16  16    4.18    1.06
  26  16  18    4.67    1.44
  26  16  20    3.75    0.91
  26  16  22    0.85    0.67
  26  16  24    1.12    0.60
  26  17   1    2.24    0.89
  26  17   3   15.56    2.87
  26  17   5   34.51    4.38
  26  17   7   26.53    3.35
  26  17   9    6.37    1.29
  26  17  11    1.42    0.44
  26  17  13    0.56    0.47
  26  17  15   -0.15    0.59
  26  17  17    1.22    0.66
  26  17  19    0.48    0.62
  26  17  21    0.59    0.60
  26  17  23    0.07    0.49
  26  17  25   -0.17    0.39
  26  18   0  100.45   10.30
  26  18   2   95.56    9.99
  26  18   4   48.26    5.42
  26  18   6    4.54    1.04
  26  18   8    2.46    0.96
  26  18  10   20.84    2.96
  26  18  12   50.96    4.56
  26  18  14    8.58    1.20
  26  18  16    2.23    0.82
  26  18  18   -0.80    0.62
  26  18  20   -0.49    0.61
  26  18  22    4.92    1.38
  26  18  24    1.64    0.65
  26  19   1    2.23    0.78
  26  19   3   22.28    3.13
  26  19   5   46.60    5.60
  26  19   7   34.55    5.01
  26  19   9   13.43    2.44
  26  19  11    2.51    0.60
  26  19  13    0.03    0.54
  26  19  15    0.66    0.52
  26  19  17    0.00    0.94
  26  19  19    0.28    0.62
  26  19  21   -0.10    0.57
  26  19  23    0.20    0.53
  26  19  25    0.64    0.49
  26  20   0  137.80   13.74
  26  20   2   98.47   11.24
  26  20   4   34.28    4.67
  26  20   6    3.42    1.28
  26  20   8    3.28    1.09
  26  20  10   36.65    4.03
  26  20  12   91.64    9.52
  26  20  14   15.89    2.06
  26  20  16    2.72    0.69
  26  20  18   -0.31    0.60
  26  20  20    1.33    0.69
  26  20  22   15.88    2.77
  26  20  24    9.37    2.97
  26  21   1    1.18    0.87
  26  21   3    8.31    1.91
  26  21   5   27.69    4.75
  26  21   7   16.33    2.88
  26  21   9    8.15    1.83
  26  21  11    1.96    0.74
  26  21  13    0.30    0.43
  26  21  15    0.35    0.42
  26  21  17   -0.30    0.50
  26  21  19    0.11    0.59
  26  21  21   -0.61    0.64
  26  21  23    0.55    0.56
  26  21  25    0.40    0.62
  26  22   0    8.04    2.47
  26  22   2    8.20    2.02
  26  22   4    3.61    1.53
  26  22   6    0.50    0.88
  26  22   8   24.85    3.91
  26  22  10   41.29    5.21
  26  22  12   52.28    6.34
  26  22  14    7.36    1.13
  26  22  16    1.27    1.17
  26  22  18    2.32    1.01
  26  22  20    8.00    2.31
  26  22  22   29.75    6.21
  26  22  24   13.54    3.19
  26  23   1    3.90    2.67
  26  23   3    1.99    1.02
  26  23   5    6.81    1.34
  26  23   7    6.06    1.87
  26  23   9    2.68    0.89
  26  23  11    0.09    0.67
  26  23  13    0.43    0.54
  26  23  15    0.82    0.43
  26  23  17   -0.66    0.51
  26  23  19    0.87    0.52
  26  23  21    1.44    0.61
  26  23  23   -0.29    0.66
  26  23  25    0.53    0.69
  26  24   0   12.07    3.00
  26  24   2    9.34    2.34
  26  24   4    3.44    1.55
  26  24   6   -1.02    0.75
  26  24   8    7.97    1.85
  26  24  10   14.67    2.72
  26  24  12   18.74    3.58
  26  24  14    3.92    0.78
  26  24  16    0.10    0.37
  26  24  18    0.81    0.74
  26  24  20    8.10    1.92
  26  24  22   11.88    3.20
  26  24  24    7.25    2.64
  26  25   1    1.25    1.01
  26  25   3    0.38    0.82
  26  25   5    1.06    1.38
  26  25   7    0.93    0.83
  26  25   9    1.39    0.80
  26  25  11   -0.68    0.67
  26  25  13   -0.02    0.60
  26  25  15    0.74    0.47
  26  25  17    0.28    0.39
  26  25  19    0.81    0.60
  26  25  21   -0.37    0.50
  26  25  23   -0.16    0.62
  26  26   0   10.57   11.20
  26  26   2    2.04    0.88
  26  26   4    2.10    0.92
  26  26   6    4.05    1.51
  26  26   8    3.97    2.02
  26  26  10    1.04    1.03
  26  26  12    3.94    1.51
  26  26  14    1.58    1.69
  26  26  16   -0.77    0.49
  26  26  18    1.40    0.60
  26  26  20    4.35    1.26
  26  26  22    5.03    1.72
  27   1   0   15.67    1.39
  27   1   2   11.95    1.44
  27   1   4    7.67    1.06
  27   1   6    4.56    0.81
  27   1   8    3.96    0.51
  27   1  10    2.15    0.53
  27   1  12    0.18    0.70
  27   1  14    0.01    0.82
  27   1  16    3.92    0.90
  27   1  18    2.79    0.88
  27   1  20    3.74    1.18
  27   1  22    1.21    0.87
  27   1  24    0.21    0.90
  27   1  26    0.46    0.82
  27   2   1   13.01    1.41
  27   2   3   10.14    1.14
  27   2   5   70.02    5.82
  27   2   7    1.02    1.13
  27   2   9    5.60    0.65
  27   2  11    0.99    0.66
  27   2  13    3.15    1.15
  27   2  15   61.58    6.16
  27   2  17   68.50    7.16
  27   2  19   85.65    8.94
  27   2  21   24.24    4.05
  27   2  23   11.66    2.22
  27   2  25    1.66    0.92
  27   3   0    7.30    0.95
  27   3   2    8.43    1.16
  27   3   4    4.01    1.42
  27   3   6    2.10    1.92
  27   3   8    2.06    0.48
  27   3  10    0.66    0.77
  27   3  12    0.76    0.67
  27   3  14    3.41    0.76
  27   3  16   13.44    1.77
  27   3  18   19.80    3.18
  27   3  20   17.74    3.63
  27   3  22    8.51    1.81
  27   3  24    1.00    1.00
  27   3  26   -0.12    0.83
  27   4   1    7.58    0.99
  27   4   3    4.15    0.95
  27   4   5   53.95    4.69
  27   4   7    0.93    0.60
  27   4   9    0.52    0.43
  27   4  11   -0.75    0.63
  27   4  13    5.44    0.73
  27   4  15   29.93    3.68
  27   4  17   35.55    3.96
  27   4  19   32.44    3.76
  27   4  21    7.42    1.47
  27   4  23    3.52    1.06
  27   4  25   -0.83    0.81
  27   5   0   92.49    8.35
  27   5   2   61.96    4.39
  27   5   4   51.04    4.26
  27   5   6   51.98    4.17
  27   5   8   47.62    3.10
  27   5  10   21.61    1.64
  27   5  12    7.89    0.81
  27   5  14   -0.04    0.67
  27   5  16   15.60    2.10
  27   5  18   43.31    5.87
  27   5  20   32.33    4.38
  27   5  22   22.19    3.67
  27   5  24    6.12    1.25
  27   5  26    1.39    0.82
  27   6   1    1.91    0.73
  27   6   3   -1.47    0.67
  27   6   5   76.82    6.30
  27   6   7    4.96    0.73
  27   6   9    4.06    0.53
  27   6  11    2.40    0.60
  27   6  13    0.27    0.83
  27   6  15    8.89    1.14
  27   6  17    5.97    1.09
  27   6  19    3.05    0.79
  27   6  21    1.63    1.00
  27   6  23   -0.73    0.86
  27   6  25    1.52    0.99
  27   7   0    1.54    0.86
  27   7   2    1.98    1.14
  27   7   4    1.37    0.77
  27   7   6    6.67    0.81
  27   7   8    6.06    1.64
  27   7  10    0.94    0.42
  27   7  12    1.09    0.62
  27   7  14    2.36    1.27
  27   7  16   16.72    2.41
  27   7  18   27.48    3.68
  27   7  20   23.65    3.59
  27   7  22   16.69    2.70
  27   7  24    1.96    0.96
  27   7  26    1.33    0.72
  27   8   1    4.09    0.57
  27   8   3    1.66    0.51
  27   8   5   45.90    2.74
  27   8   7    5.42    1.04
  27   8   9    3.78    0.46
  27   8  11    4.05    0.53
  27   8  13   -0.39    0.59
  27   8  15    0.56    0.65
  27   8  17    0.41    0.73
  27   8  19    1.80    0.82
  27   8  21    2.93    0.92
  27   8  23    2.89    1.09
  27   8  25    1.43    1.05
  27   9   0   13.87    0.92
  27   9   2    5.31    0.83
  27   9   4    0.86    0.49
  27   9   6    3.40    0.85
  27   9   8    2.98    0.49
  27   9  10    2.87    0.39
  27   9  12    5.10    0.65
  27   9  14    1.74    0.79
  27   9  16    2.19    0.75
  27   9  18    4.55    1.25
  27   9  20    6.62    1.53
  27   9  22    5.42    1.37
  27   9  24    0.43    0.88
  27   9  26    1.12    0.74
  27  10   1    1.46    0.56
  27  10   3   -0.93    0.51
  27  10   5   18.21    1.37
  27  10   7   -0.02    0.44
  27  10   9    3.35    0.39
  27  10  11    5.74    0.57
  27  10  13    1.92    0.57
  27  10  15    1.84    0.81
  27  10  17    7.51    1.29
  27  10  19   20.78    2.73
  27  10  21   16.61    2.72
  27  10  23    8.87    2.21
  27  10  25    5.49    1.58
  27  11   0   -0.47    0.60
  27  11   2    0.44    0.60
  27  11   4    0.91    0.63
  27  11   6    1.16    0.53
  27  11   8    4.57    0.59
  27  11  10    5.92    0.59
  27  11  12   13.71    1.14
  27  11  14    7.95    0.99
  27  11  16    1.71    0.57
  27  11  18    0.86    0.55
  27  11  20    0.50    0.61
  27  11  22    0.69    0.70
  27  11  24    0.83    0.66
  27  11  26    0.86    0.75
  27  12   1    0.43    0.64
  27  12   3    0.44    0.66
  27  12   5    7.11    0.87
  27  12   7    0.88    0.60
  27  12   9    3.46    0.60
  27  12  11   13.51    1.11
  27  12  13    6.35    0.86
  27  12  15    5.58    0.74
  27  12  17   13.61    1.54
  27  12  19   24.32    3.33
  27  12  21   11.79    1.86
  27  12  23   12.77    2.83
  27  12  25    0.46    0.74
  27  13   0    2.48    0.82
  27  13   2    5.31    0.85
  27  13   4    4.94    0.74
  27  13   6    1.09    0.66
  27  13   8    0.41    0.63
  27  13  10    0.21    0.48
  27  13  12    7.02    0.90
  27  13  14    4.16    0.79
  27  13  16    1.87    0.51
  27  13  18    1.15    0.48
  27  13  20    0.94    0.68
  27  13  22    0.95    0.70
  27  13  24   -0.48    0.61
  27  13  26    2.24    1.57
  27  14   1    0.40    0.72
  27  14   3    5.19    0.88
  27  14   5    0.33    0.66
  27  14   7    1.31    0.65
  27  14   9    1.59    0.57
  27  14  11   10.79    1.38
  27  14  13    5.00    0.67
  27  14  15    5.01    0.76
  27  14  17    9.97    1.71
  27  14  19   20.51    2.02
  27  14  21    6.87    1.34
  27  14  23    4.04    0.82
  27  14  25   -0.77    0.61
  27  15   0   72.29    7.86
  27  15   2   61.13    5.70
  27  15   4   40.75    5.21
  27  15   6    7.01    1.16
  27  15   8    1.07    0.64
  27  15  10    1.06    0.52
  27  15  12    4.77    0.63
  27  15  14    6.52    1.09
  27  15  16    3.48    0.76
  27  15  18    0.83    0.55
  27  15  20    0.30    0.41
  27  15  22    0.68    0.41
  27  15  24   -0.08    0.51
  27  15  26   -0.10    0.54
  27  16   1    0.54    0.73
  27  16   3   19.36    2.47
  27  16   5   19.16    2.07
  27  16   7   15.55    2.31
  27  16   9    1.51    0.65
  27  16  11    1.94    0.59
  27  16  13    2.24    0.70
  27  16  15    4.03    1.09
  27  16  17    4.63    0.85
  27  16  19    6.31    1.32
  27  16  21    1.29    0.80
  27  16  23    0.53    0.37
  27  16  25    0.14    0.47
  27  17   0   97.56   11.72
  27  17   2   76.61    9.15
  27  17   4   42.20    5.30
  27  17   6    7.32    1.19
  27  17   8    1.03    0.72
  27  17  10    6.20    1.02
  27  17  12   11.08    1.33
  27  17  14    9.36    1.42
  27  17  16    7.08    1.39
  27  17  18    0.49    0.60
  27  17  20    0.00    0.65
  27  17  22    0.50    0.48
  27  17  24    0.10    0.37
  27  17  26   -0.12    0.51
  27  18   1    3.59    1.28
  27  18   3   21.45    3.16
  27  18   5   43.50    5.52
  27  18   7   26.47    3.25
  27  18   9    4.49    0.90
  27  18  11    0.60    0.60
  27  18  13   -0.01    0.38
  27  18  15    1.11    0.56
  27  18  17    0.88    0.76
  27  18  19   -0.03    0.60
  27  18  21   -1.90    0.56
  27  18  23    0.02    0.49
  27  18  25    0.27    0.41
  27  19   0  102.16   14.73
  27  19   2   75.81    7.80
  27  19   4   26.69    3.77
  27  19   6    2.46    0.83
  27  19   8    2.88    1.28
  27  19  10   17.84    2.67
  27  19  12   25.07    2.75
  27  19  14   19.95    2.30
  27  19  16    3.96    1.02
  27  19  18    1.14    0.59
  27  19  20    0.49    0.56
  27  19  22    0.39    0.53
  27  19  24    1.51    0.98
  27  19  26   -0.01    0.41
  27  20   1    2.02    0.96
  27  20   3   20.08    3.09
  27  20   5   46.25    5.51
  27  20   7   20.21    3.76
  27  20   9    6.26    1.27
  27  20  11    0.47    0.67
  27  20  13    0.73    0.55
  27  20  15   -0.09    0.51
  27  20  17    0.37    0.91
  27  20  19    0.18    0.55
  27  20  21    0.52    0.69
  27  20  23   -0.79    0.53
  27  20  25    1.54    0.91
  27  21   0   27.86    4.92
  27  21   2   20.65    3.77
  27  21   4    6.72    1.26
  27  21   6    0.94    0.87
  27  21   8    3.54    1.02
  27  21  10   13.67    2.47
  27  21  12   16.06    2.61
  27  21  14    5.61    0.94
  27  21  16    0.21    0.44
  27  21  18    0.51    0.59
  27  21  20    0.00    0.57
  27  21  22   -0.47    0.63
  27  21  24   -0.22    0.56
  27  21  26    0.94    1.18
  27  22   1    1.24    2.23
  27  22   3    5.57    1.38
  27  22   5   22.47    3.58
  27  22   7   20.04    2.96
  27  22   9    3.78    1.27
  27  22  11    1.73    1.61
  27  22  13   -0.07    0.54
  27  22  15    0.26    0.50
  27  22  17    0.60    0.44
  27  22  19   -0.22    0.52
  27  22  21    1.00    0.91
  27  22  23    1.17    0.61
  27  22  25   -1.27    0.75
  27  23   0   17.65    3.24
  27  23   2   12.26    3.07
  27  23   4    4.43    1.12
  27  23   6    0.35    0.78
  27  23   8    4.21    1.22
  27  23  10   13.63    2.87
  27  23  12   12.27    3.88
  27  23  14    3.41    0.72
  27  23  16    0.65    0.46
  27  23  18    0.11    0.44
  27  23  20   -0.80    0.50
  27  23  22   -0.99    0.57
  27  23  24   -0.20    0.79
  27  24   1    0.13    0.98
  27  24   3    2.82    0.92
  27  24   5    0.36    1.12
  27  24   7    2.69    1.01
  27  24   9    0.07    0.81
  27  24  11    0.14    0.87
  27  24  13    3.92    1.87
  27  24  15   -1.09    0.51
  27  24  17    0.00    0.35
  27  24  19    0.43    0.52
  27  24  21    0.65    0.80
  27  24  23    0.33    0.64
  27  25   0    1.64    0.95
  27  25   2    1.14    0.83
  27  25   4   -0.17    0.86
  27  25   6    1.98    0.80
  27  25   8    3.50    1.28
  27  25  10    5.77    1.76
  27  25  12    1.00    0.78
  27  25  14    1.43    1.29
  27  25  16    0.03    0.49
  27  25  18    0.68    0.40
  27  25  20    1.45    0.69
  27  25  22    0.13    0.70
  27  26   1    0.10    0.83
  27  26   3    0.17    0.88
  27  26   5   -0.41    0.85
  27  26   7    0.68    0.83
  27  26   9    0.04    1.12
  27  26  11   -0.43    0.70
  27  26  13    0.52    0.69
  27  26  15    0.44    0.62
  27  26  17    0.30    0.49
  27  26  19    0.30    0.41
  27  26  21    0.27    0.53
  27  27   0    0.60    1.84
  27  27   2    2.76    1.30
  27  27   4    4.05    1.59
  27  27   6    4.71    1.55
  27  27   8    3.66    1.48
  27  27  10    1.28    0.83
  27  27  12   -0.46    0.78
  27  27  14   -0.11    0.73
  27  27  16    1.30    0.55
  27  27  18    0.07    0.49
  27  27  20   -0.39    0.44
  28   0   0  123.79   20.56
  28   1   1    0.02    0.81
  28   1   3    1.37    0.72
  28   1   5    1.21    0.70
  28   1   7   -0.26    0.68
  28   1   9   -0.26    0.59
  28   1  11    0.49    0.60
  28   1  13    0.74    0.70
  28   1  15   -0.41    0.77
  28   1  17    1.58    0.78
  28   1  19    3.19    0.94
  28   1  21    1.42    0.92
  28   1  23    0.91    0.91
  28   1  25   -0.52    0.87
  28   1  27    0.92    0.83
  28   2   0    2.07    0.88
  28   2   2   40.85    4.41
  28   2   4   10.27    1.48
  28   2   6   10.52    2.03
  28   2   8    3.94    0.75
  28   2  10    0.13    0.46
  28   2  12    0.48    0.64
  28   2  14   41.44    5.38
  28   2  16   58.98    6.76
  28   2  18  176.59   24.31
  28   2  20   52.36    6.46
  28   2  22   40.12    5.60
  28   2  24    0.72    0.89
  28   2  26    6.39    1.94
  28   3   1    0.88    0.74
  28   3   3    3.64    1.16
  28   3   5    8.56    1.35
  28   3   7    4.60    0.85
  28   3   9    0.68    0.56
  28   3  11    1.12    0.54
  28   3  13    4.37    0.81
  28   3  15   14.51    1.92
  28   3  17   24.29    3.20
  28   3  19   21.16    3.06
  28   3  21   10.33    2.83
  28   3  23    5.78    1.52
  28   3  25    0.13    1.20
  28   3  27   -0.11    0.88
  28   4   0  129.33   11.63
  28   4   2   13.36    1.82
  28   4   4  110.74    9.06
  28   4   6    5.70    1.01
  28   4   8   32.58    3.35
  28   4  10   18.12    1.55
  28   4  12    1.93    0.62
  28   4  14   11.08    1.86
  28   4  16   20.42    3.47
  28   4  18   62.56    8.80
  28   4  20   38.27    7.26
  28   4  22   15.66    3.25
  28   4  24    0.86    0.87
  28   4  26    3.73    1.69
  28   5   1    0.40    0.77
  28   5   3   11.24    1.78
  28   5   5   49.27    5.60
  28   5   7   33.37    2.76
  28   5   9    6.39    0.68
  28   5  11    0.56    0.54
  28   5  13    2.48    0.62
  28   5  15   10.78    1.76
  28   5  17   39.16    5.36
  28   5  19   38.43    5.06
  28   5  21   32.98    4.53
  28   5  23    5.69    1.78
  28   5  25    0.55    0.91
  28   5  27   -0.10    0.95
  28   6   0    1.89    0.77
  28   6   2   12.92    1.83
  28   6   4    5.60    0.90
  28   6   6    6.77    1.16
  28   6   8    2.02    1.39
  28   6  10    1.09    0.43
  28   6  12    1.52    0.63
  28   6  14    7.11    1.12
  28   6  16    5.56    1.02
  28   6  18    3.79    1.65
  28   6  20    3.73    1.16
  28   6  22    1.56    0.80
  28   6  24    0.91    0.73
  28   6  26    3.34    1.08
  28   7   1    0.33    0.61
  28   7   3    3.74    0.79
  28   7   5   33.99    2.94
  28   7   7   19.00    1.89
  28   7   9    8.09    0.81
  28   7  11   -0.01    0.47
  28   7  13    1.54    0.57
  28   7  15    9.98    1.61
  28   7  17   20.56    3.05
  28   7  19   27.43    3.91
  28   7  21   15.15    2.45
  28   7  23    7.40    1.66
  28   7  25    2.40    0.90
  28   7  27    0.64    0.76
  28   8   0   38.13    3.58
  28   8   2    4.23    0.74
  28   8   4   26.39    2.49
  28   8   6    0.67    0.52
  28   8   8    2.63    0.60
  28   8  10    6.21    0.73
  28   8  12    0.85    0.54
  28   8  14    0.62    0.64
  28   8  16    4.08    1.35
  28   8  18    3.98    2.03
  28   8  20    1.92    0.74
  28   8  22    0.57    0.75
  28   8  24   -1.31    0.86
  28   8  26   -0.13    0.96
  28   9   1    0.56    0.47
  28   9   3    0.18    0.44
  28   9   5    7.84    0.79
  28   9   7    8.37    0.96
  28   9   9    1.66    0.47
  28   9  11    1.74    0.43
  28   9  13    0.29    0.53
  28   9  15    1.22    0.63
  28   9  17    2.47    0.78
  28   9  19    4.92    1.71
  28   9  21    4.05    1.07
  28   9  23    1.51    0.80
  28   9  25    0.86    0.81
  28   9  27    1.37    0.86
  28  10   0   12.12    1.20
  28  10   2    1.15    0.47
  28  10   4   14.27    1.25
  28  10   6    1.08    0.46
  28  10   8    6.93    0.85
  28  10  10   27.13    2.57
  28  10  12   11.16    1.16
  28  10  14   11.49    1.68
  28  10  16   56.12    7.53
  28  10  18   38.67    5.31
  28  10  20   15.92    2.86
  28  10  22    8.24    1.92
  28  10  24    0.50    0.73
  28  10  26    1.45    0.77
  28  11   1    1.09    0.55
  28  11   3    0.80    0.59
  28  11   5    0.89    0.60
  28  11   7    0.08    0.48
  28  11   9    2.16    0.46
  28  11  11    4.13    0.44
  28  11  13    5.52    0.59
  28  11  15    0.78    0.56
  28  11  17    0.18    0.57
  28  11  19   -0.47    0.70
  28  11  21    0.82    0.72
  28  11  23    2.60    0.87
  28  11  25    1.72    0.78
  28  11  27    0.59    1.01
  28  12   0    3.08    1.69
  28  12   2    1.93    0.69
  28  12   4    0.92    0.63
  28  12   6    2.19    0.63
  28  12   8    0.26    0.51
  28  12  10   12.01    1.28
  28  12  12    7.11    0.73
  28  12  14   12.73    1.34
  28  12  16   29.99    3.07
  28  12  18   24.43    3.02
  28  12  20    5.65    1.21
  28  12  22    3.25    1.32
  28  12  24   -0.41    0.78
  28  12  26    0.39    0.61
  28  13   1   -0.33    0.63
  28  13   3    4.06    0.80
  28  13   5    2.83    0.65
  28  13   7    0.18    0.62
  28  13   9    0.81    0.54
  28  13  11    6.73    0.75
  28  13  13   10.50    1.06
  28  13  15    8.69    1.16
  28  13  17    4.05    0.72
  28  13  19    0.42    0.51
  28  13  21   -0.43    0.56
  28  13  23    0.49    0.61
  28  13  25    0.77    0.83
  28  13  27    1.19    0.79
  28  14   0   30.01    3.63
  28  14   2   50.04    5.22
  28  14   4    7.86    1.34
  28  14   6    5.98    1.21
  28  14   8    3.10    1.48
  28  14  10   14.75    1.70
  28  14  12   10.32    1.48
  28  14  14   20.52    2.34
  28  14  16   45.96    4.45
  28  14  18   38.08    3.66
  28  14  20    8.13    1.26
  28  14  22    4.09    0.91
  28  14  24    0.14    0.66
  28  14  26    0.23    0.73
  28  15   1    2.03    0.77
  28  15   3   16.29    2.03
  28  15   5   20.93    2.81
  28  15   7    9.35    1.61
  28  15   9    1.25    0.62
  28  15  11    1.33    0.52
  28  15  13   10.87    1.21
  28  15  15   14.65    1.81
  28  15  17    6.96    1.56
  28  15  19    1.04    0.51
  28  15  21   -0.47    0.40
  28  15  23   -0.04    0.48
  28  15  25    0.11    0.57
  28  15  27   -0.92    0.66
  28  16   0   61.30    8.75
  28  16   2   56.15    7.64
  28  16   4   17.28    2.36
  28  16   6    3.73    1.02
  28  16   8    1.28    0.73
  28  16  10   44.20    4.53
  28  16  12   24.89    2.86
  28  16  14   40.43    4.45
  28  16  16   38.32    4.57
  28  16  18   20.10    3.19
  28  16  20    0.99    0.74
  28  16  22    0.61    0.48
  28  16  24    0.48    0.49
  28  16  26    0.41    0.64
  28  17   1    2.73    0.95
  28  17   3   27.11    3.72
  28  17   5   35.95    4.55
  28  17   7   17.57    2.75
  28  17   9    2.99    0.86
  28  17  11    0.12    0.56
  28  17  13    3.44    0.66
  28  17  15    9.40    1.33
  28  17  17   12.90    2.03
  28  17  19    1.50    0.72
  28  17  21   -0.12    0.40
  28  17  23   -0.17    0.35
  28  17  25   -0.62    0.49
  28  17  27    0.85    0.72
  28  18   0  187.49   18.68
  28  18   2  153.27   14.97
  28  18   4   54.38    8.04
  28  18   6    4.84    1.25
  28  18   8    1.48    0.86
  28  18  10   33.14    4.40
  28  18  12   27.42    3.50
  28  18  14   32.41    3.18
  28  18  16   22.45    3.11
  28  18  18   13.06    2.55
  28  18  20    0.83    0.54
  28  18  22   -0.24    0.43
  28  18  24    0.28    0.38
  28  18  26   -0.57    0.46
  28  19   1    0.89    0.86
  28  19   3   18.55    2.95
  28  19   5   27.25    3.54
  28  19   7   37.09    5.04
  28  19   9    8.90    1.83
  28  19  11    0.48    0.65
  28  19  13    1.59    0.52
  28  19  15    2.15    0.57
  28  19  17    2.40    0.75
  28  19  19    1.17    0.75
  28  19  21   -0.46    0.48
  28  19  23   -0.43    0.43
  28  19  25    0.17    0.56
  28  19  27    0.62    1.00
  28  20   0   99.83   11.40
  28  20   2  122.20   14.92
  28  20   4   32.56    5.74
  28  20   6    3.28    0.95
  28  20   8    1.56    1.59
  28  20  10   19.70    3.66
  28  20  12    6.64    1.89
  28  20  14   10.07    1.35
  28  20  16    2.08    0.72
  28  20  18    0.63    0.54
  28  20  20    1.02    0.88
  28  20  22    0.07    0.70
  28  20  24    4.61    1.63
  28  20  26   -0.24    0.51
  28  21   1    1.61    1.85
  28  21   3   10.60    1.89
  28  21   5   32.72    5.02
  28  21   7   17.59    2.81
  28  21   9    8.78    1.73
  28  21  11    2.41    0.65
  28  21  13    0.00    0.52
  28  21  15    0.47    0.50
  28  21  17    0.57    0.41
  28  21  19   -0.31    0.55
  28  21  21    1.54    1.30
  28  21  23    0.07    0.62
  28  21  25    0.34    0.53
  28  22   0   56.94    8.20
  28  22   2   40.57    7.71
  28  22   4    9.05    2.35
  28  22   6    0.87    0.79
  28  22   8    2.89    1.46
  28  22  10    5.74    1.39
  28  22  12    9.83    2.51
  28  22  14    4.78    1.05
  28  22  16    1.16    0.42
  28  22  18   -0.50    0.46
  28  22  20    1.11    1.05
  28  22  22    0.76    0.61
  28  22  24    0.11    0.86
  28  23   1   -0.15    0.95
  28  23   3    6.07    1.42
  28  23   5    2.44    1.17
  28  23   7    6.30    1.45
  28  23   9    2.11    0.91
  28  23  11    1.00    0.75
  28  23  13    1.39    0.67
  28  23  15    0.74    0.51
  28  23  17   -0.23    0.36
  28  23  19   -0.31    0.48
  28  23  21    0.16    0.53
  28  23  23   -0.61    0.65
  28  24   0    2.79    1.35
  28  24   2    1.79    0.93
  28  24   4    1.04    0.78
  28  24   6    0.62    0.81
  28  24   8    0.00    0.73
  28  24  10    5.07    2.15
  28  24  12   -0.91    0.61
  28  24  14    0.35    0.67
  28  24  16    0.16    0.51
  28  24  18    0.66    0.40
  28  24  20    1.41    0.99
  28  24  22    0.72    0.92
  28  25   1   -0.26    0.76
  28  25   3   -0.26    0.85
  28  25   5    0.59    0.85
  28  25   7    2.03    0.86
  28  25   9   -0.48    0.86
  28  25  11    1.95    0.75
  28  25  13    1.43    0.87
  28  25  15   -0.03    0.55
  28  25  17   -0.08    0.53
  28  25  19    0.20    0.41
  28  25  21    0.88    0.53
  28  26   0    9.53    2.82
  28  26   2    6.57    1.82
  28  26   4    9.63    2.45
  28  26   6    3.38    1.01
  28  26   8    0.95    0.85
  28  26  10    0.55    0.76
  28  26  12   -0.13    0.72
  28  26  14    0.90    0.73
  28  26  16    1.33    1.00
  28  26  18    0.03    0.46
  28  26  20   -0.54    0.41
  28  27   1    1.51    0.79
  28  27   3   -0.49    0.75
  28  27   5   -0.26    0.91
  28  27   7    0.18    0.88
  28  27   9    1.72    2.17
  28  27  11   -1.03    0.73
  28  27  13   -0.33    0.67
  28  27  15    0.60    0.69
  28  27  17    0.04    0.53
  28  27  19   -0.31    0.48
  28  28   0   76.26   17.80
  28  28   2   63.75   10.13
  28  28   4   30.01    6.68
  28  28   6    2.62    1.55
  28  28   8    1.35    0.74
  28  28  10    2.33    0.99
  28  28  12   14.87    3.57
  28  28  14    3.94    2.12
  28  28  16    4.27    2.15
  28  28  18    0.39    1.34
  29   1   0   13.40    1.92
  29   1   2    9.33    1.32
  29   1   4    1.90    0.86
  29   1   6    3.79    1.71
  29   1   8    3.65    0.62
  29   1  10    1.97    0.49
  29   1  12    0.68    0.60
  29   1  14    0.38    1.14
  29   1  16    1.93    0.77
  29   1  18    0.92    0.82
  29   1  20    1.78    0.91
  29   1  22    1.17    1.02
  29   1  24   -0.57    0.93
  29   1  26    0.18    0.74
  29   1  28   -0.28    0.88
  29   2   1    7.11    1.17
  29   2   3   15.74    1.86
  29   2   5    0.40    0.74
  29   2   7   14.32    1.60
  29   2   9    5.80    0.74
  29   2  11    1.44    0.52
  29   2  13   11.76    2.53
  29   2  15   10.70    1.92
  29   2  17  107.29   12.84
  29   2  19   56.57    8.42
  29   2  21   42.99    6.23
  29   2  23   10.16    2.50
  29   2  25    0.03    0.88
  29   2  27   10.24    3.08
  29   3   0   17.69    2.46
  29   3   2   10.14    1.61
  29   3   4   14.18    1.79
  29   3   6    4.71    1.08
  29   3   8    2.90    0.67
  29   3  10    0.55    0.78
  29   3  12    0.93    0.55
  29   3  14    4.00    1.17
  29   3  16   12.40    1.83
  29   3  18   19.77    3.16
  29   3  20   13.29    2.61
  29   3  22    3.67    1.20
  29   3  24    0.51    0.80
  29   3  26   -0.96    0.90
  29   3  28    0.83    0.98
  29   4   1    4.37    0.93
  29   4   3   14.14    1.78
  29   4   5    0.75    0.89
  29   4   7   17.72    1.99
  29   4   9    8.46    0.96
  29   4  11    0.33    0.56
  29   4  13    3.13    0.76
  29   4  15    3.73    0.96
  29   4  17   28.41    3.84
  29   4  19   21.32    3.76
  29   4  21   14.45    2.88
  29   4  23    2.20    0.79
  29   4  25    0.56    0.87
  29   4  27   16.07    5.45
  29   5   0    2.46    1.24
  29   5   2   -0.49    0.76
  29   5   4   -0.14    0.73
  29   5   6    1.04    0.70
  29   5   8    0.18    0.62
  29   5  10    1.67    0.49
  29   5  12    3.67    0.73
  29   5  14   10.91    1.46
  29   5  16   27.79    3.48
  29   5  18   23.37    4.49
  29   5  20   22.25    4.02
  29   5  22    6.95    2.33
  29   5  24    2.76    1.04
  29   5  26    0.55    0.90
  29   5  28   -0.69    0.86
  29   6   1    3.14    0.70
  29   6   3    5.66    1.06
  29   6   5    0.98    0.68
  29   6   7    8.29    1.03
  29   6   9    3.78    0.63
  29   6  11    0.59    0.43
  29   6  13    2.72    0.64
  29   6  15    0.60    0.69
  29   6  17    4.08    1.03
  29   6  19    1.71    0.88
  29   6  21    1.53    0.93
  29   6  23   -0.40    0.65
  29   6  25    0.59    0.85
  29   6  27    2.05    0.99
  29   7   0   13.80    1.66
  29   7   2   13.25    1.85
  29   7   4   18.46    2.05
  29   7   6    6.32    0.85
  29   7   8    1.30    0.56
  29   7  10    0.98    0.44
  29   7  12    0.88    0.77
  29   7  14    1.89    0.68
  29   7  16    5.70    1.21
  29   7  18   10.25    2.17
  29   7  20   14.67    2.68
  29   7  22    6.87    2.12
  29   7  24    2.60    1.06
  29   7  26   -0.88    0.63
  29   7  28    0.39    0.85
  29   8   1    3.87    0.60
  29   8   3    2.60    0.73
  29   8   5    0.03    0.64
  29   8   7    2.04    0.60
  29   8   9    3.47    0.60
  29   8  11    0.81    0.41
  29   8  13    1.86    0.56
  29   8  15    0.85    0.85
  29   8  17    2.12    1.68
  29   8  19   -0.03    0.72
  29   8  21    2.84    0.98
  29   8  23   -0.28    0.75
  29   8  25    0.81    0.73
  29   8  27    1.93    0.79
  29   9   0    3.55    0.67
  29   9   2    4.54    0.61
  29   9   4    7.15    0.90
  29   9   6    3.94    0.69
  29   9   8    3.58    0.59
  29   9  10    4.08    0.60
  29   9  12    5.57    0.66
  29   9  14    0.88    0.56
  29   9  16    0.11    0.63
  29   9  18    0.85    0.66
  29   9  20    1.89    0.73
  29   9  22    2.29    1.08
  29   9  24    1.13    0.79
  29   9  26   -0.11    0.69
  29   9  28   -2.01    0.89
  29  10   1    1.48    0.48
  29  10   3   -0.53    0.47
  29  10   5   -0.11    0.46
  29  10   7    1.27    0.43
  29  10   9    3.19    0.53
  29  10  11    1.71    1.13
  29  10  13    0.90    0.44
  29  10  15    7.23    1.42
  29  10  17   12.65    9.34
  29  10  19    2.50    0.79
  29  10  21    3.42    1.06
  29  10  23   -0.17    0.76
  29  10  25    0.20    0.82
  29  10  27    0.53    0.88
  29  11   0    1.59    0.52
  29  11   2    0.88    0.48
  29  11   4    0.42    0.49
  29  11   6    0.73    0.46
  29  11   8    1.94    1.14
  29  11  10    0.44    0.42
  29  11  12    0.79    0.38
  29  11  14    0.83    0.52
  29  11  16    0.87    0.59
  29  11  18    0.24    0.65
  29  11  20    1.40    0.83
  29  11  22    2.19    0.85
  29  11  24    2.41    1.11
  29  11  26    2.02    0.85
  29  11  28    0.65    0.66
  29  12   1    1.44    0.62
  29  12   3    0.90    0.59
  29  12   5    3.71    0.69
  29  12   7    0.29    0.55
  29  12   9    4.37    0.57
  29  12  11    1.82    0.51
  29  12  13    6.82    1.00
  29  12  15   19.62    2.61
  29  12  17   13.93    2.10
  29  12  19   10.01    1.94
  29  12  21    7.09    3.12
  29  12  23    0.94    0.69
  29  12  25   -0.87    0.69
  29  12  27    5.59    2.46
  29  13   0   14.34    2.35
  29  13   2    7.16    1.07
  29  13   4    3.42    1.03
  29  13   6    1.95    0.65
  29  13   8    1.27    0.52
  29  13  10    0.48    0.49
  29  13  12    4.93    0.77
  29  13  14    8.68    0.94
  29  13  16    5.22    1.05
  29  13  18    3.10    0.79
  29  13  20   -0.65    0.54
  29  13  22    0.67    0.56
  29  13  24    0.53    0.66
  29  13  26    0.54    0.72
  29  13  28    0.46    0.87
  29  14   1    1.72    0.83
  29  14   3    3.25    0.82
  29  14   5   16.15    2.09
  29  14   7    1.67    0.65
  29  14   9    0.82    0.60
  29  14  11   -0.16    0.49
  29  14  13    6.45    0.75
  29  14  15   28.09    2.50
  29  14  17   24.85    2.35
  29  14  19    9.99    1.72
  29  14  21    4.80    1.24
  29  14  23   -0.78    0.59
  29  14  25   -0.20    0.62
  29  14  27    7.91    2.21
  29  15   0   13.19    2.46
  29  15   2   11.90    2.03
  29  15   4    6.05    0.93
  29  15   6    0.88    0.74
  29  15   8    0.59    0.65
  29  15  10    9.11    1.51
  29  15  12   21.19    2.85
  29  15  14   33.51    3.02
  29  15  16   18.92    2.12
  29  15  18    6.64    1.13
  29  15  20    0.62    0.48
  29  15  22    0.40    0.72
  29  15  24   -0.08    0.52
  29  15  26   -0.81    0.66
  29  15  28   -0.11    0.83
  29  16   1    3.85    1.15
  29  16   3   12.15    2.02
  29  16   5   22.88    3.77
  29  16   7    9.54    1.57
  29  16   9    1.80    1.13
  29  16  11    0.94    0.60
  29  16  13    4.87    0.86
  29  16  15   20.56    1.99
  29  16  17   20.33    2.44
  29  16  19    5.28    0.98
  29  16  21    3.72    0.77
  29  16  23   -0.28    0.46
  29  16  25    0.29    0.90
  29  16  27    1.68    1.08
  29  17   0  113.08   12.39
  29  17   2  118.64   13.35
  29  17   4   40.57    5.39
  29  17   6    3.40    1.14
  29  17   8   -0.28    0.68
  29  17  10    7.64    1.42
  29  17  12   15.25    2.27
  29  17  14   26.64    2.73
  29  17  16   27.13    2.88
  29  17  18    6.65    1.17
  29  17  20    0.60    0.44
  29  17  22   -0.08    0.40
  29  17  24    1.08    0.48
  29  17  26   -0.55    0.60
  29  18   1    2.85    0.80
  29  18   3   12.78    2.17
  29  18   5   28.86    4.48
  29  18   7   10.71    2.24
  29  18   9   -0.22    0.70
  29  18  11    1.04    0.90
  29  18  13    1.45    0.64
  29  18  15    7.60    1.16
  29  18  17    8.03    1.45
  29  18  19    0.17    0.53
  29  18  21    0.38    0.48
  29  18  23    0.16    0.36
  29  18  25    1.18    0.51
  29  18  27   -3.49    2.25
  29  19   0   60.39    7.39
  29  19   2   43.67    6.37
  29  19   4   20.69    3.47
  29  19   6    2.60    0.81
  29  19   8    0.01    0.69
  29  19  10    0.98    0.75
  29  19  12    4.22    1.30
  29  19  14    8.30    1.39
  29  19  16    9.78    1.38
  29  19  18    2.63    0.69
  29  19  20    0.09    0.48
  29  19  22    0.33    0.43
  29  19  24    0.30    0.38
  29  19  26   -0.56    0.47
  29  20   1    3.12    1.47
  29  20   3   14.08    2.64
  29  20   5   19.53    3.26
  29  20   7    9.60    2.20
  29  20   9    1.53    0.77
  29  20  11    1.53    0.73
  29  20  13    0.68    0.54
  29  20  15    0.63    0.48
  29  20  17    1.04    0.54
  29  20  19    1.05    1.06
  29  20  21    0.35    0.53
  29  20  23    0.69    0.46
  29  20  25    0.13    0.43
  29  21   0   41.51    5.20
  29  21   2   38.08    5.82
  29  21   4    8.89    2.22
  29  21   6    1.43    0.99
  29  21   8    0.80    0.78
  29  21  10    3.94    1.05
  29  21  12    4.83    1.55
  29  21  14    6.65    1.52
  29  21  16    1.68    0.61
  29  21  18    1.59    0.64
  29  21  20   -0.10    0.51
  29  21  22   -1.12    0.50
  29  21  24   -0.01    0.48
  29  22   1   -0.04    0.99
  29  22   3    2.09    1.13
  29  22   5    9.82    2.31
  29  22   7    4.10    1.43
  29  22   9    2.29    0.96
  29  22  11    2.56    1.66
  29  22  13    0.41    0.60
  29  22  15    0.49    0.44
  29  22  17    0.12    0.52
  29  22  19    0.67    0.42
  29  22  21    0.10    0.55
  29  22  23    0.67    0.50
  29  23   0    2.47    1.39
  29  23   2    8.57    2.50
  29  23   4    3.26    0.81
  29  23   6    0.12    0.76
  29  23   8    0.46    0.68
  29  23  10    1.14    0.70
  29  23  12    0.21    0.68
  29  23  14    0.95    1.04
  29  23  16   -0.27    0.50
  29  23  18    0.61    0.35
  29  23  20   -0.07    0.50
  29  23  22    0.20    0.66
  29  24   1    1.01    0.77
  29  24   3    1.86    0.86
  29  24   5    0.83    0.91
  29  24   7    0.99    1.05
  29  24   9    0.70    0.79
  29  24  11    6.86    2.84
  29  24  13    1.01    0.73
  29  24  15   -0.09    0.61
  29  24  17    0.14    0.46
  29  24  19    0.40    0.35
  29  24  21   -0.22    0.47
  29  25   0    1.60    0.79
  29  25   2    0.03    0.98
  29  25   4    1.13    0.81
  29  25   6    0.08    0.74
  29  25   8    1.06    0.89
  29  25  10    1.20    0.64
  29  25  12   -0.65    0.74
  29  25  14    0.50    0.61
  29  25  16   -0.47    0.57
  29  25  18   -0.44    0.49
  29  25  20   -0.64    0.47
  29  26   1    0.24    0.87
  29  26   3   -0.12    0.81
  29  26   5    0.66    0.85
  29  26   7    4.25    1.79
  29  26   9   -0.50    0.82
  29  26  11   -0.52    0.74
  29  26  13   -0.05    0.78
  29  26  15   -0.36    0.64
  29  26  17    0.02    0.57
  29  26  19   -0.61    0.63
  29  27   0   29.16    5.55
  29  27   2   13.79    3.70
  29  27   4   10.73    3.29
  29  27   6    3.00    1.63
  29  27   8   -0.65    0.82
  29  27  10   -1.60    0.82
  29  27  12    3.36    1.92
  29  27  14    3.74    1.47
  29  27  16    0.47    1.15
  29  27  18   -1.45    1.87
  29  28   1    0.14    0.82
  29  28   3   -0.21    0.80
  29  28   5   -0.67    1.08
  29  28   7   -0.02    0.80
  29  28   9    0.43    0.83
  29  28  11    0.38    0.77
  29  28  13   -0.60    0.87
  29  28  15    0.93    0.85
  29  29   0   31.41   12.37
  29  29   2   21.45    6.09
  29  29   4    4.86    1.82
  29  29   6    0.70    0.87
  29  29   8    0.23    0.91
  29  29  10    3.91    2.30
  29  29  12    9.68    5.36
  29  29  14   -1.91    1.11
  30   0   0   74.90   17.96
  30   1   1    0.76    0.83
  30   1   3    0.73    0.81
  30   1   5   -0.67    0.69
  30   1   7   -0.16    0.76
  30   1   9    0.56    0.55
  30   1  11    0.56    0.43
  30   1  13    2.72    0.78
  30   1  15    0.64    0.79
  30   1  17    3.37    1.14
  30   1  19    2.25    0.87
  30   1  21    5.06    3.12
  30   1  23    1.12    0.78
  30   1  25   -0.36    0.80
  30   1  27    0.14    0.87
  30   1  29    1.37    0.81
  30   2   0    3.06    1.81
  30   2   2   36.44    5.18
  30   2   4    1.98    0.89
  30   2   6    9.35    1.76
  30   2   8   12.00    1.99
  30   2  10    6.76    0.91
  30   2  12    0.76    0.54
  30   2  14    0.24    0.67
  30   2  16  111.21   13.56
  30   2  18   60.97    8.35
  30   2  20   65.88   10.71
  30   2  22   17.32    3.68
  30   2  24   -0.15    0.92
  30   2  26   22.94    5.69
  30   2  28   32.04    8.20
  30   3   1    1.92    0.83
  30   3   3    0.34    0.83
  30   3   5   -0.39    0.77
  30   3   7   -0.15    0.83
  30   3   9   -0.37    0.53
  30   3  11    2.22    0.50
  30   3  13    7.10    1.12
  30   3  15   13.51    2.27
  30   3  17   14.06    2.49
  30   3  19    9.29    1.81
  30   3  21    2.01    1.22
  30   3  23    0.63    0.85
  30   3  25    0.33    0.92
  30   3  27    0.11    0.86
  30   3  29    1.42    0.78
  30   4   0   32.31    5.25
  30   4   2    2.15    0.86
  30   4   4    2.29    0.87
  30   4   6    3.85    1.28
  30   4   8    1.83    0.74
  30   4  10    0.24    0.48
  30   4  12    0.70    0.46
  30   4  14    2.54    1.02
  30   4  16   56.88    7.21
  30   4  18   20.12    3.25
  30   4  20   34.53    5.26
  30   4  22    2.11    1.21
  30   4  24   -0.14    0.74
  30   4  26   10.17    3.29
  30   4  28   21.95    5.88
  30   5   1    2.36    1.67
  30   5   3    0.44    0.77
  30   5   5   -0.90    0.69
  30   5   7   -0.50    0.65
  30   5   9    0.56    0.57
  30   5  11    1.05    0.44
  30   5  13   11.40    1.66
  30   5  15   14.67    2.33
  30   5  17   21.88    3.24
  30   5  19   10.32    2.43
  30   5  21    2.31    1.31
  30   5  23    1.21    0.87
  30   5  25    0.92    0.74
  30   5  27   -0.61    0.91
  30   5  29   -0.15    0.78
  30   6   0    1.89    0.85
  30   6   2   16.26    2.74
  30   6   4    0.60    0.74
  30   6   6    4.27    0.87
  30   6   8    4.87    0.95
  30   6  10   -0.26    0.49
  30   6  12    0.60    0.50
  30   6  14   -0.33    0.65
  30   6  16    5.09    1.38
  30   6  18    0.93    0.78
  30   6  20    3.77    1.42
  30   6  22    1.83    1.08
  30   6  24    0.86    0.77
  30   6  26    3.66    0.82
  30   6  28    1.21    0.96
  30   7   1    0.96    0.70
  30   7   3   -0.64    0.79
  30   7   5   -0.62    0.65
  30   7   7   -0.53    0.62
  30   7   9    0.92    1.01
  30   7  11    0.12    0.47
  30   7  13    2.17    0.61
  30   7  15   10.05    1.87
  30   7  17    7.95    1.68
  30   7  19    9.22    2.37
  30   7  21    5.62    1.58
  30   7  23    1.37    1.03
  30   7  25    0.70    1.31
  30   7  27    0.94    0.75
  30   7  29   -0.04    1.05
  30   8   0    2.95    1.58
  30   8   2   18.55    2.31
  30   8   4    1.54    0.81
  30   8   6    7.25    1.29
  30   8   8   12.06    1.78
  30   8  10    3.19    1.21
  30   8  12    3.08    0.66
  30   8  14    6.28    1.34
  30   8  16    0.52    0.75
  30   8  18    0.79    0.82
  30   8  20    1.70    2.12
  30   8  22    0.36    0.81
  30   8  24   -0.23    1.48
  30   8  26   -1.77    0.87
  30   8  28   -0.31    0.82
  30   9   1    1.97    1.04
  30   9   3    0.59    0.55
  30   9   5    0.28    0.62
  30   9   7    0.10    0.57
  30   9   9    0.10    0.63
  30   9  11    1.94    0.51
  30   9  13   -0.23    0.44
  30   9  15    1.13    0.54
  30   9  17    1.34    0.74
  30   9  19    0.70    0.68
  30   9  21    1.17    0.83
  30   9  23    2.67    1.04
  30   9  25    0.76    0.83
  30   9  27   -0.35    0.74
  30   9  29    0.72    0.86
  30  10   0    1.01    0.50
  30  10   2    5.47    0.83
  30  10   4    0.75    0.70
  30  10   6    0.73    0.53
  30  10   8    0.43    0.50
  30  10  10    4.14    1.21
  30  10  12    1.34    1.14
  30  10  14    4.14    1.00
  30  10  16    0.55    0.65
  30  10  18    0.60    0.74
  30  10  20   -0.25    0.61
  30  10  22    0.40    0.69
  30  10  24    0.02    0.68
  30  10  26    3.64    1.63
  30  10  28   11.48    4.02
  30  11   1    1.63    0.49
  30  11   3    2.18    0.53
  30  11   5    1.41    0.47
  30  11   7    0.14    0.47
  30  11   9    2.07    0.92
  30  11  11    5.41    0.77
  30  11  13   10.14    1.04
  30  11  15    2.20    0.61
  30  11  17    1.89    0.66
  30  11  19   -0.30    0.66
  30  11  21    0.66    0.66
  30  11  23    1.34    0.93
  30  11  25    3.19    1.74
  30  11  27   -0.74    0.70
  30  11  29   -1.50    0.89
  30  12   0    1.09    0.51
  30  12   2    2.38    1.16
  30  12   4    1.37    0.48
  30  12   6    0.85    0.44
  30  12   8    2.23    0.70
  30  12  10    1.15    0.89
  30  12  12    2.90    0.55
  30  12  14   25.96    2.73
  30  12  16   13.06    2.17
  30  12  18   21.30    2.93
  30  12  20    6.47    1.67
  30  12  22    1.55    0.65
  30  12  24    1.29    0.70
  30  12  26    4.82    1.79
  30  12  28   11.05    3.80
  30  13   1    1.12    0.65
  30  13   3    4.86    1.01
  30  13   5    7.79    1.21
  30  13   7    2.87    0.61
  30  13   9    0.93    0.50
  30  13  11    5.60    0.75
  30  13  13   20.17    1.64
  30  13  15   23.94    2.33
  30  13  17   13.50    1.79
  30  13  19    2.90    0.98
  30  13  21   -0.09    0.64
  30  13  23    0.25    0.60
  30  13  25    0.66    0.93
  30  13  27    0.34    0.65
  30  14   0    3.42    0.94
  30  14   2    1.90    0.91
  30  14   4    1.04    0.67
  30  14   6    0.57    0.86
  30  14   8    7.53    1.27
  30  14  10    4.08    0.99
  30  14  12   31.04    3.27
  30  14  14   53.56    3.70
  30  14  16   39.88    3.40
  30  14  18   21.37    2.69
  30  14  20    7.41    1.46
  30  14  22   -1.24    0.64
  30  14  24    0.68    0.61
  30  14  26   10.47    3.92
  30  14  28   -1.76    1.29
  30  15   1    0.27    0.77
  30  15   3   15.80    2.25
  30  15   5   20.40    2.98
  30  15   7    8.51    1.66
  30  15   9    0.48    0.98
  30  15  11    1.46    0.61
  30  15  13   26.21    2.23
  30  15  15   38.52    2.97
  30  15  17   33.89    2.71
  30  15  19    9.89    1.64
  30  15  21    0.70    0.59
  30  15  23   -0.46    0.59
  30  15  25   -0.88    0.74
  30  15  27    0.16    0.81
  30  16   0  194.32   25.71
  30  16   2  113.56   15.08
  30  16   4   44.41    5.82
  30  16   6    7.38    2.34
  30  16   8    0.52    0.66
  30  16  10    0.35    0.59
  30  16  12   17.07    2.35
  30  16  14   51.98    4.25
  30  16  16   47.68    4.00
  30  16  18   15.89    1.93
  30  16  20    8.20    1.25
  30  16  22    0.33    0.53
  30  16  24   -0.30    0.62
  30  16  26    3.99    1.71
  30  17   1    2.24    0.79
  30  17   3   10.96    2.94
  30  17   5   17.09    3.11
  30  17   7    7.59    1.69
  30  17   9    0.60    0.68
  30  17  11    0.66    0.67
  30  17  13   17.64    2.08
  30  17  15   32.68    2.93
  30  17  17   28.80    3.02
  30  17  19    6.54    1.13
  30  17  21   -0.22    0.37
  30  17  23   -0.69    0.46
  30  17  25   -0.04    0.62
  30  18   0   43.22    6.83
  30  18   2   41.76    5.70
  30  18   4   11.00    2.41
  30  18   6    1.46    0.85
  30  18   8    1.32    0.95
  30  18  10    2.69    1.20
  30  18  12   22.35    3.78
  30  18  14   23.23    2.72
  30  18  16   18.13    2.56
  30  18  18    4.11    0.92
  30  18  20    1.07    0.50
  30  18  22    0.55    0.38
  30  18  24    0.23    0.43
  30  19   1    0.49    0.85
  30  19   3    5.68    1.21
  30  19   5    7.97    2.02
  30  19   7   12.42    2.22
  30  19   9    1.38    1.13
  30  19  11   -1.50    0.64
  30  19  13    0.93    0.77
  30  19  15    9.94    1.52
  30  19  17    8.74    1.30
  30  19  19    2.75    1.01
  30  19  21    0.37    0.43
  30  19  23   -0.29    0.38
  30  19  25   -0.21    0.76
  30  20   0   79.41   12.50
  30  20   2   76.79   10.98
  30  20   4   19.50    3.32
  30  20   6    4.44    1.26
  30  20   8    1.79    0.68
  30  20  10    1.92    0.85
  30  20  12    5.83    1.48
  30  20  14    7.38    1.56
  30  20  16    7.53    1.16
  30  20  18    2.14    0.52
  30  20  20    0.81    0.53
  30  20  22    0.23    0.48
  30  20  24    0.02    0.49
  30  21   1    0.31    0.77
  30  21   3    4.17    1.22
  30  21   5    5.39    1.69
  30  21   7    4.03    1.45
  30  21   9    8.48    4.71
  30  21  11   -0.25    0.69
  30  21  13    0.27    0.55
  30  21  15    0.43    0.70
  30  21  17    0.76    0.51
  30  21  19    0.17    0.36
  30  21  21    1.32    1.72
  30  21  23   -0.46    0.44
  30  22   0   13.21    4.12
  30  22   2   13.32    3.10
  30  22   4    3.50    1.20
  30  22   6    0.70    0.83
  30  22   8    0.04    0.76
  30  22  10   -1.45    0.67
  30  22  12    0.29    0.60
  30  22  14   -0.49    0.60
  30  22  16   -0.87    0.48
  30  22  18    0.39    0.37
  30  22  20    0.01    0.42
  30  22  22   -0.30    0.54
  30  23   1    0.41    0.72
  30  23   3    1.37    0.98
  30  23   5    1.93    0.95
  30  23   7    3.50    1.08
  30  23   9    2.57    1.16
  30  23  11    1.18    1.06
  30  23  13   -0.85    0.66
  30  23  15   -0.70    0.60
  30  23  17    0.22    0.49
  30  23  19    0.34    0.36
  30  23  21   -0.74    0.51
  30  24   0    2.21    2.19
  30  24   2    1.64    1.00
  30  24   4   -0.89    0.78
  30  24   6    0.29    0.76
  30  24   8   -1.07    0.72
  30  24  10    0.85    0.78
  30  24  12    0.55    0.62
  30  24  14    1.13    0.65
  30  24  16    0.08    0.68
  30  24  18   -0.41    0.44
  30  24  20    0.15    0.50
  30  25   1   -0.66    0.79
  30  25   3    1.00    0.87
  30  25   5    0.27    0.88
  30  25   7    1.94    1.06
  30  25   9    2.16    1.06
  30  25  11    4.38    1.82
  30  25  13    2.20    0.82
  30  25  15   -0.22    0.76
  30  25  17    0.77    0.66
  30  25  19   -0.61    0.56
  30  26   0   47.38    9.42
  30  26   2   29.33    8.38
  30  26   4    9.20    3.68
  30  26   6    0.02    0.86
  30  26   8    1.00    0.75
  30  26  10    3.35    1.66
  30  26  12    4.25    1.85
  30  26  14    4.76    2.37
  30  26  16    2.81    1.30
  30  26  18    2.64    1.11
  30  27   1   -0.61    0.74
  30  27   3   -0.24    0.91
  30  27   5    0.27    0.73
  30  27   7    1.12    0.80
  30  27   9    0.96    1.05
  30  27  11    0.48    0.87
  30  27  13    1.53    0.99
  30  27  15    1.25    0.90
  30  28   0   62.84   14.71
  30  28   2   34.10    8.40
  30  28   4   14.41    6.65
  30  28   6    0.68    0.74
  30  28   8    0.47    0.81
  30  28  10   12.69    6.56
  30  28  12   19.10    7.12
  30  28  14    5.48    9.22
  30  29   1   -1.38    0.79
  30  29   3   -0.22    1.01
  30  29   5   -0.54    0.76
  30  29   7    0.37    0.88
  30  29   9    0.90    1.11
  30  29  11   -0.68    1.11
  30  30   0   77.71   22.74
  30  30   2   88.97   20.88
  30  30   4   25.32    8.13
  30  30   6    1.34    0.85
  30  30   8    0.20    0.87
  31   1   0    5.81    1.06
  31   1   2    1.07    0.87
  31   1   4    1.26    0.91
  31   1   6    1.79    0.78
  31   1   8   -0.54    0.75
  31   1  10    1.99    1.02
  31   1  12    0.56    0.59
  31   1  14    1.72    1.24
  31   1  16    2.03    0.94
  31   1  18    1.06    0.70
  31   1  20    0.05    0.77
  31   1  22    1.01    0.85
  31   1  24   -0.57    0.67
  31   1  26    0.12    0.93
  31   1  28    1.44    0.93
  31   1  30    5.04    6.96
  31   2   1    5.38    1.13
  31   2   3    0.03    0.81
  31   2   5    3.23    0.99
  31   2   7    7.50    1.60
  31   2   9    0.42    0.66
  31   2  11    1.72    0.44
  31   2  13    1.43    0.54
  31   2  15   30.22    4.19
  31   2  17    6.02    1.76
  31   2  19   36.14    6.06
  31   2  21    5.68    2.18
  31   2  23    3.66    1.34
  31   2  25    6.84    2.38
  31   2  27   16.27    4.93
  31   2  29   53.61   13.60
  31   3   0    1.68    0.90
  31   3   2    6.54    4.37
  31   3   4    0.39    0.74
  31   3   6    0.83    0.74
  31   3   8    1.11    0.70
  31   3  10    3.45    0.65
  31   3  12    8.67    1.55
  31   3  14   10.24    1.74
  31   3  16    6.41    1.39
  31   3  18    3.78    1.06
  31   3  20    0.87    1.15
  31   3  22    0.85    0.74
  31   3  24   -0.36    0.74
  31   3  26    1.53    0.78
  31   3  28   -0.30    0.86
  31   3  30   -0.24    1.16
  31   4   1    2.75    0.86
  31   4   3    0.07    0.77
  31   4   5    1.72    0.87
  31   4   7    5.70    1.41
  31   4   9    0.94    0.65
  31   4  11    0.11    0.48
  31   4  13    1.28    0.66
  31   4  15   16.12    2.81
  31   4  17    0.50    0.74
  31   4  19   16.17    3.93
  31   4  21    3.66    1.08
  31   4  23    1.92    1.06
  31   4  25    4.63    1.16
  31   4  27    1.19    1.18
  31   4  29   21.60    6.93
  31   5   0    2.42    0.81
  31   5   2    4.03    1.13
  31   5   4    1.78    0.78
  31   5   6    0.09    0.81
  31   5   8    0.20    0.70
  31   5  10    1.31    0.59
  31   5  12    5.54    0.86
  31   5  14   10.69    1.61
  31   5  16    6.46    1.39
  31   5  18    8.43    2.01
  31   5  20    3.64    1.34
  31   5  22    0.42    0.78
  31   5  24    0.51    0.83
  31   5  26    0.21    0.95
  31   5  28    0.17    1.00
  31   5  30   -3.85    1.51
  31   6   1    0.52    0.76
  31   6   3    1.48    0.83
  31   6   5   -0.60    0.69
  31   6   7    2.56    1.79
  31   6   9    3.60    1.94
  31   6  11    0.13    0.47
  31   6  13   -0.66    0.43
  31   6  15    2.68    1.06
  31   6  17   -0.75    0.68
  31   6  19    2.96    1.06
  31   6  21    0.39    0.75
  31   6  23    1.74    0.83
  31   6  25   -0.40    0.80
  31   6  27   -0.51    0.81
  31   6  29    2.96    2.71
  31   7   0    4.96    1.33
  31   7   2    7.61    1.50
  31   7   4    7.67    1.67
  31   7   6    1.66    0.72
  31   7   8    1.53    0.64
  31   7  10    0.75    0.54
  31   7  12   -0.07    0.39
  31   7  14    1.85    0.57
  31   7  16    1.15    0.59
  31   7  18    1.72    0.72
  31   7  20    2.34    0.76
  31   7  22   -0.20    0.74
  31   7  24   -0.38    0.79
  31   7  26    1.29    0.94
  31   7  28    0.87    1.06
  31   8   1    1.69    0.67
  31   8   3    1.98    0.72
  31   8   5    0.92    0.63
  31   8   7    0.75    0.70
  31   8   9    1.00    0.72
  31   8  11   -0.70    0.49
  31   8  13    0.49    0.49
  31   8  15    1.47    0.70
  31   8  17    0.43    0.59
  31   8  19    1.92    2.23
  31   8  21   -1.54    0.68
  31   8  23   -0.10    0.69
  31   8  25    0.56    0.77
  31   8  27   -1.61    0.91
  31   8  29   -0.55    0.87
  31   9   0    1.12    0.69
  31   9   2    2.61    1.24
  31   9   4    1.85    2.11
  31   9   6    0.64    0.57
  31   9   8    0.70    0.82
  31   9  10    0.25    0.59
  31   9  12    1.37    0.60
  31   9  14    2.63    0.75
  31   9  16    0.78    0.61
  31   9  18    1.28    0.88
  31   9  20    1.61    0.85
  31   9  22    0.68    1.00
  31   9  24    1.08    0.98
  31   9  26    0.91    0.86
  31   9  28    0.07    0.78
  31  10   1    1.29    1.47
  31  10   3    2.40    0.73
  31  10   5    0.95    0.57
  31  10   7    1.08    0.82
  31  10   9    0.44    0.60
  31  10  11    0.81    0.67
  31  10  13    4.15    0.73
  31  10  15   -0.40    0.53
  31  10  17    3.09    0.88
  31  10  19    0.37    0.65
  31  10  21    5.59    3.86
  31  10  23    1.30    0.64
  31  10  25    0.92    0.77
  31  10  27    6.23    2.90
  31  11   0    1.66    0.77
  31  11   2    0.81    0.49
  31  11   4    0.95    0.74
  31  11   6    0.82    0.48
  31  11   8    0.72    0.51
  31  11  10    0.35    0.51
  31  11  12    2.69    1.41
  31  11  14    1.28    0.66
  31  11  16    1.47    0.81
  31  11  18    0.12    0.63
  31  11  20    0.34    0.66
  31  11  22    0.73    0.68
  31  11  24    0.85    0.88
  31  11  26   -0.43    1.00
  31  11  28   -1.31    1.53
  31  12   1    0.63    0.77
  31  12   3    5.01    0.78
  31  12   5    2.63    0.60
  31  12   7    0.30    0.49
  31  12   9    1.56    0.51
  31  12  11    1.58    0.73
  31  12  13    8.58    1.19
  31  12  15   10.18    1.40
  31  12  17   16.78    2.55
  31  12  19    3.83    1.22
  31  12  21   -0.34    0.76
  31  12  23   -0.21    0.62
  31  12  25    1.28    0.74
  31  12  27   13.93    4.29
  31  13   0    0.93    0.50
  31  13   2    0.77    0.50
  31  13   4   -0.41    0.48
  31  13   6    0.11    0.44
  31  13   8    0.74    0.46
  31  13  10    3.13    0.65
  31  13  12    9.06    1.20
  31  13  14   10.99    1.27
  31  13  16   17.64    2.56
  31  13  18    7.80    1.52
  31  13  20   -0.11    0.59
  31  13  22   -1.01    0.67
  31  13  24   -0.01    0.75
  31  13  26    2.42    1.29
  31  14   1    0.10    0.65
  31  14   3    6.38    1.30
  31  14   5   10.72    1.63
  31  14   7    3.34    1.28
  31  14   9    3.97    0.93
  31  14  11    1.54    0.55
  31  14  13   15.91    1.46
  31  14  15   23.95    2.18
  31  14  17   26.70    3.11
  31  14  19   11.50    2.14
  31  14  21    0.60    0.69
  31  14  23    0.73    0.63
  31  14  25    1.54    0.91
  31  14  27   -3.22    2.18
  31  15   0   35.09    4.18
  31  15   2   33.16    4.71
  31  15   4   20.70    3.38
  31  15   6    5.05    1.14
  31  15   8    1.16    0.52
  31  15  10    0.25    0.52
  31  15  12    8.93    1.31
  31  15  14   18.02    1.66
  31  15  16   31.27    2.61
  31  15  18   13.07    1.89
  31  15  20    2.28    0.83
  31  15  22    0.25    0.59
  31  15  24   -0.95    0.74
  31  15  26   -0.77    0.90
  31  16   1    0.83    0.68
  31  16   3    4.88    1.11
  31  16   5    9.76    4.27
  31  16   7    0.91    0.60
  31  16   9    0.68    0.59
  31  16  11    0.51    0.57
  31  16  13   14.20    1.92
  31  16  15   26.44    2.14
  31  16  17   25.30    2.16
  31  16  19    8.40    1.47
  31  16  21    2.04    0.81
  31  16  23    0.78    0.56
  31  16  25   -0.81    0.80
  31  17   0    8.55    1.78
  31  17   2    5.52    1.33
  31  17   4    2.94    1.19
  31  17   6   -0.66    0.68
  31  17   8    1.00    0.68
  31  17  10    3.10    1.04
  31  17  12   14.07    2.30
  31  17  14   20.70    2.42
  31  17  16   24.44    2.36
  31  17  18    9.35    1.37
  31  17  20    0.40    0.50
  31  17  22    0.31    0.41
  31  17  24    1.09    0.62
  31  18   1   -0.39    0.81
  31  18   3    6.13    1.55
  31  18   5    5.02    1.61
  31  18   7   -0.09    0.68
  31  18   9    0.89    0.66
  31  18  11    0.15    0.60
  31  18  13    5.23    1.76
  31  18  15   10.62    1.51
  31  18  17   10.38    1.37
  31  18  19    3.96    0.87
  31  18  21    0.05    0.41
  31  18  23    0.21    0.50
  31  19   0   79.44   12.06
  31  19   2   47.97    6.11
  31  19   4   18.32    3.39
  31  19   6    0.95    1.04
  31  19   8   -0.42    0.64
  31  19  10    1.02    1.05
  31  19  12    2.64    0.90
  31  19  14   11.96    2.12
  31  19  16    8.94    1.34
  31  19  18    5.79    0.93
  31  19  20    0.29    0.38
  31  19  22   -0.59    0.39
  31  19  24   -0.96    1.58
  31  20   1    0.65    0.73
  31  20   3    0.65    0.83
  31  20   5    5.19    1.47
  31  20   7    1.47    0.80
  31  20   9    1.14    0.82
  31  20  11   -0.96    0.60
  31  20  13   -0.79    0.54
  31  20  15    2.90    1.14
  31  20  17    1.20    0.43
  31  20  19    0.18    0.38
  31  20  21    0.39    0.40
  31  20  23   -1.11    1.29
  31  21   0    8.59    2.03
  31  21   2    6.18    1.95
  31  21   4    3.57    2.40
  31  21   6    0.88    0.78
  31  21   8   -1.06    0.62
  31  21  10    0.56    0.65
  31  21  12    1.48    0.94
  31  21  14    0.94    0.79
  31  21  16    1.79    0.85
  31  21  18    0.77    0.40
  31  21  20    1.02    0.46
  31  21  22   -0.83    0.70
  31  22   1    0.67    0.76
  31  22   3    0.72    0.75
  31  22   5    0.77    0.80
  31  22   7    4.55    4.11
  31  22   9    3.09    0.92
  31  22  11   -0.01    0.76
  31  22  13   -0.47    0.62
  31  22  15    0.16    0.77
  31  22  17   -0.03    0.44
  31  22  19    0.30    0.40
  31  22  21   -0.43    0.51
  31  23   0    3.74    1.19
  31  23   2    0.01    0.81
  31  23   4    0.65    0.86
  31  23   6   -1.19    0.78
  31  23   8    0.42    0.89
  31  23  10   -1.01    0.76
  31  23  12    1.44    0.65
  31  23  14   -0.55    0.61
  31  23  16   -0.39    0.56
  31  23  18    0.68    0.56
  31  23  20   -0.52    0.96
  31  24   1    1.19    0.75
  31  24   3   -0.09    0.81
  31  24   5    0.29    0.82
  31  24   7   -0.65    0.70
  31  24   9    1.18    0.92
  31  24  11   -0.76    0.89
  31  24  13    1.51    0.95
  31  24  15    0.08    0.64
  31  24  17    0.48    0.68
  31  24  19   -1.44    1.46
  31  25   0    7.64    2.10
  31  25   2    9.62    2.98
  31  25   4    2.62    1.07
  31  25   6    0.60    0.77
  31  25   8    0.18    0.85
  31  25  10    0.99    0.82
  31  25  12   -0.02    1.01
  31  25  14    2.45    1.20
  31  25  16   -1.02    0.74
  31  26   1    0.17    0.89
  31  26   3   -0.33    0.76
  31  26   5   -1.55    0.87
  31  26   7    0.39    0.88
  31  26   9    0.65    0.88
  31  26  11    2.80    1.65
  31  26  13   -0.59    0.85
  31  26  15    1.77    1.41
  31  27   0   24.11    6.00
  31  27   2   19.15    4.01
  31  27   4    2.49    1.16
  31  27   6   -0.13    0.85
  31  27   8    0.02    0.74
  31  27  10    2.20    1.65
  31  27  12    1.46    1.72
  31  27  14    5.98    6.46
  31  28   1    0.30    1.01
  31  28   3    0.05    0.88
  31  28   5    0.27    1.22
  31  28   7    0.54    0.78
  31  28   9    1.16    1.09
  31  28  11   -1.01    1.12
  31  29   0   33.79   12.05
  31  29   2   75.83   13.62
  31  29   4   14.86    5.84
  31  29   6    0.65    0.89
  31  29   8    0.70    1.05
  31  30   1   -0.66    1.00
  31  30   3   -1.02    0.98
  31  30   5   -4.12    8.50
  32   0   0    4.55    3.76
  32   1   1    0.08    0.89
  32   1   3    0.51    0.78
  32   1   5    1.20    0.76
  32   1   7    0.48    0.76
  32   1   9    1.09    1.03
  32   1  11   -0.41    0.53
  32   1  13    0.20    0.43
  32   1  15    1.29    0.90
  32   1  17    1.69    0.90
  32   1  19   -1.17    0.72
  32   1  21   -1.76    0.73
  32   1  23   -0.60    0.74
  32   1  25   -0.78    0.88
  32   1  27   -1.30    0.91
  32   1  29    0.00    0.79
  32   2   0    2.94    1.45
  32   2   2   41.31    7.80
  32   2   4    2.86    1.15
  32   2   6    0.64    0.79
  32   2   8    0.72    1.05
  32   2  10    0.85    0.67
  32   2  12    2.16    0.55
  32   2  14   35.59    3.91
  32   2  16    1.71    1.24
  32   2  18   99.49   15.24
  32   2  20    9.02    2.43
  32   2  22    9.95    2.66
  32   2  24    9.50    3.00
  32   2  26    4.79    2.02
  32   2  28   33.34   11.55
  32   3   1   -0.11    0.74
  32   3   3    3.47    2.96
  32   3   5    1.19    0.91
  32   3   7    1.80    0.80
  32   3   9    2.07    0.68
  32   3  11    3.26    0.91
  32   3  13    6.54    0.94
  32   3  15    4.12    0.92
  32   3  17    1.63    1.05
  32   3  19    2.25    1.05
  32   3  21    0.13    0.76
  32   3  23   -0.41    0.89
  32   3  25    0.40    0.79
  32   3  27   -0.82    0.67
  32   3  29   -1.40    1.00
  32   4   0    1.67    0.83
  32   4   2    1.93    0.88
  32   4   4    0.25    0.87
  32   4   6    5.64    1.43
  32   4   8    1.44    0.69
  32   4  10    4.76    1.13
  32   4  12    2.38    0.89
  32   4  14   14.27    2.17
  32   4  16    1.78    0.66
  32   4  18   32.03    4.99
  32   4  20    3.75    1.39
  32   4  22    9.22    3.20
  32   4  24    1.43    1.50
  32   4  26   -0.34    0.90
  32   4  28   15.86    5.42
  32   5   1   -0.57    0.78
  32   5   3    1.72    0.87
  32   5   5    4.27    1.42
  32   5   7    6.08    1.66
  32   5   9    6.20    2.19
  32   5  11    8.62    1.81
  32   5  13   16.83    2.05
  32   5  15   11.68    2.36
  32   5  17    6.59    1.28
  32   5  19    1.43    0.80
  32   5  21    0.22    0.69
  32   5  23    0.04    0.81
  32   5  25   -0.12    0.72
  32   5  27   -0.02    0.88
  32   6   0    1.98    0.96
  32   6   2    1.37    0.86
  32   6   4    7.14    3.25
  32   6   6   19.31    3.73
  32   6   8    0.62    0.77
  32   6  10    3.51    1.11
  32   6  12    6.06    1.37
  32   6  14    1.45    0.76
  32   6  16    0.10    0.70
  32   6  18    1.52    0.96
  32   6  20   -1.31    0.74
  32   6  22   -0.49    0.90
  32   6  24   -1.01    0.72
  32   6  26    0.11    0.92
  32   6  28   -0.33    0.82
  32   7   1    1.26    0.77
  32   7   3    0.68    0.77
  32   7   5    3.36    1.54
  32   7   7    1.91    0.86
  32   7   9    0.37    0.69
  32   7  11    1.09    0.62
  32   7  13    4.64    0.68
  32   7  15    2.96    0.85
  32   7  17    1.22    0.72
  32   7  19    1.33    0.82
  32   7  21   -0.12    0.81
  32   7  23   -0.74    0.69
  32   7  25   -0.87    0.78
  32   7  27   -0.33    0.99
  32   8   0    0.24    0.65
  32   8   2    1.04    0.75
  32   8   4    0.30    0.74
  32   8   6    1.52    0.80
  32   8   8    2.10    0.77
  32   8  10    3.85    3.19
  32   8  12   -0.36    0.68
  32   8  14    2.87    0.93
  32   8  16    0.26    0.44
  32   8  18    4.16    1.74
  32   8  20    0.82    0.62
  32   8  22    7.42    2.19
  32   8  24    0.95    0.85
  32   8  26    1.61    1.74
  32   8  28   -1.72    1.40
  32   9   1    0.13    0.70
  32   9   3    0.75    0.66
  32   9   5    6.06    1.22
  32   9   7    0.89    0.67
  32   9   9    0.21    0.64
  32   9  11   -0.13    0.59
  32   9  13    0.50    0.41
  32   9  15    1.01    0.75
  32   9  17   -0.27    0.62
  32   9  19   -0.13    0.67
  32   9  21    0.02    0.72
  32   9  23    0.61    0.83
  32   9  25    1.35    0.98
  32   9  27    0.67    0.79
  32  10   0    9.83    1.80
  32  10   2    1.01    0.65
  32  10   4    1.27    0.82
  32  10   6    4.84    1.25
  32  10   8    1.06    0.60
  32  10  10   -0.89    0.62
  32  10  12    0.18    0.49
  32  10  14    0.43    0.40
  32  10  16    9.50    1.66
  32  10  18    0.42    0.60
  32  10  20    0.81    0.60
  32  10  22    1.51    0.88
  32  10  24   -0.14    0.90
  32  10  26   13.28    4.66
  32  11   1    1.09    0.52
  32  11   3    2.25    0.74
  32  11   5    6.37    1.35
  32  11   7    2.66    0.87
  32  11   9    0.15    0.57
  32  11  11    1.26    0.50
  32  11  13    1.56    0.62
  32  11  15    2.98    0.69
  32  11  17    2.54    1.00
  32  11  19    1.24    0.56
  32  11  21    0.30    0.67
  32  11  23    0.48    0.77
  32  11  25   -0.14    1.01
  32  11  27   -1.92    1.73
  32  12   0    4.82    0.79
  32  12   2    2.44    0.60
  32  12   4    2.16    0.93
  32  12   6    6.61    1.28
  32  12   8   -0.04    0.46
  32  12  10    1.78    0.59
  32  12  12    8.17    1.33
  32  12  14    5.35    0.96
  32  12  16   18.44    2.53
  32  12  18    4.83    1.11
  32  12  20    0.05    0.73
  32  12  22   -0.04    0.66
  32  12  24    3.19    1.26
  32  12  26    3.68    3.10
  32  13   1    1.39    0.46
  32  13   3    4.32    0.85
  32  13   5   15.22    1.77
  32  13   7    5.16    0.77
  32  13   9    0.66    0.63
  32  13  11    3.03    0.62
  32  13  13   11.56    1.70
  32  13  15   26.24    2.53
  32  13  17   28.18    3.50
  32  13  19    4.28    1.43
  32  13  21   -0.27    0.62
  32  13  23   -0.09    0.56
  32  13  25   -0.56    0.86
  32  14   0   27.44    3.25
  32  14   2   27.94    3.02
  32  14   4   15.17    1.97
  32  14   6    0.79    0.44
  32  14   8    3.75    0.82
  32  14  10    0.22    0.42
  32  14  12    7.78    1.26
  32  14  14   10.94    1.51
  32  14  16   26.59    2.85
  32  14  18   11.81    2.19
  32  14  20    4.28    1.17
  32  14  22   -0.52    0.66
  32  14  24    1.55    0.85
  32  14  26    1.70    0.94
  32  15   1   -0.15    0.62
  32  15   3    4.13    1.13
  32  15   5    8.42    1.48
  32  15   7    3.67    0.95
  32  15   9   -0.09    0.46
  32  15  11    3.35    0.78
  32  15  13   29.12    2.81
  32  15  15   46.13    3.67
  32  15  17   30.19    2.87
  32  15  19    7.49    1.85
  32  15  21    0.87    0.72
  32  15  23    0.39    0.67
  32  15  25    2.03    1.41
  32  16   0    2.11    1.02
  32  16   2    1.99    0.82
  32  16   4    1.26    0.90
  32  16   6    2.30    0.79
  32  16   8    3.24    2.37
  32  16  10    5.51    1.20
  32  16  12   21.74    2.94
  32  16  14   20.92    2.37
  32  16  16   28.95    2.54
  32  16  18    9.98    1.46
  32  16  20    2.45    0.80
  32  16  22    1.08    0.56
  32  16  24   -0.53    0.64
  32  17   1    0.86    1.01
  32  17   3    0.51    0.76
  32  17   5    4.40    2.27
  32  17   7    1.02    0.72
  32  17   9    0.51    0.64
  32  17  11    3.25    1.03
  32  17  13   14.49    2.11
  32  17  15   30.04    3.05
  32  17  17   26.49    2.37
  32  17  19    8.14    1.34
  32  17  21   -0.43    0.50
  32  17  23    0.09    0.64
  32  18   0   64.75    8.85
  32  18   2   91.77   11.73
  32  18   4   40.99    8.70
  32  18   6    1.00    0.78
  32  18   8    1.96    0.81
  32  18  10    0.01    0.63
  32  18  12    4.53    1.31
  32  18  14   11.98    2.32
  32  18  16    9.43    1.48
  32  18  18    5.42    1.02
  32  18  20    0.72    0.38
  32  18  22    0.00    0.52
  32  19   1    0.52    0.69
  32  19   3    1.80    0.78
  32  19   5    1.29    0.79
  32  19   7    2.75    1.06
  32  19   9    0.08    0.72
  32  19  11   -0.59    0.66
  32  19  13    2.69    0.98
  32  19  15   13.34    2.35
  32  19  17    4.84    0.88
  32  19  19    1.46    0.48
  32  19  21    0.00    0.41
  32  20   0   27.47    4.66
  32  20   2    8.35    2.57
  32  20   4    1.64    1.13
  32  20   6    0.67    0.68
  32  20   8    0.37    0.76
  32  20  10    0.29    0.63
  32  20  12    0.76    0.68
  32  20  14    1.89    0.87
  32  20  16   -0.01    0.52
  32  20  18    0.64    0.40
  32  20  20    0.18    0.29
  32  21   1   -0.27    0.72
  32  21   3   -0.47    0.66
  32  21   5    0.73    0.80
  32  21   7    1.50    0.76
  32  21   9   -0.44    0.75
  32  21  11   -0.77    0.63
  32  21  13    0.62    0.60
  32  21  15    0.22    0.54
  32  21  17   -0.15    0.40
  32  21  19    0.05    0.35
  32  21  21    1.09    1.32
  32  22   0   11.75    2.89
  32  22   2   11.89    2.59
  32  22   4    8.19    2.10
  32  22   6    1.96    1.03
  32  22   8    4.44    1.45
  32  22  10    0.54    0.70
  32  22  12    0.77    0.64
  32  22  14    0.73    0.62
  32  22  16   -0.93    0.54
  32  22  18    0.31    0.41
  32  23   1   -0.46    0.70
  32  23   3   -0.85    0.65
  32  23   5   -0.67    0.66
  32  23   7   -0.25    0.76
  32  23   9    0.51    0.64
  32  23  11    0.57    0.79
  32  23  13   -0.25    0.76
  32  23  15    0.55    0.73
  32  23  17   -0.01    0.66
  32  24   0   12.47    3.54
  32  24   2    5.29    2.04
  32  24   4    1.76    1.00
  32  24   6    0.65    0.72
  32  24   8   -0.70    0.81
  32  24  10    0.42    0.83
  32  24  12    2.35    1.14
  32  24  14   -0.01    0.69
  32  24  16   -0.08    0.77
  32  25   1    0.51    0.82
  32  25   3    1.39    0.86
  32  25   5   -0.08    1.12
  32  25   7   -0.26    0.72
  32  25   9   -0.61    0.93
  32  25  11   -0.40    0.77
  32  25  13    0.86    1.57
  32  25  15    0.62    0.73
  32  26   0    6.37    2.61
  32  26   2    9.56    3.12
  32  26   4   -1.30    1.18
  32  26   6    0.33    0.77
  32  26   8    3.49    1.76
  32  26  10    9.33    3.29
  32  26  12   11.88    4.94
  32  26  14    0.91    0.48
  32  27   1   -0.62    0.94
  32  27   3    0.24    0.95
  32  27   5    0.09    0.94
  32  27   7   -1.25    0.82
  32  27   9    0.69    0.99
  32  27  11    2.51    3.73
  32  28   0   38.37   11.30
  32  28   2   49.78   13.57
  32  28   4    1.31    1.97
  32  28   6   -1.11    1.22
  32  28   8   -0.14    1.21
  32  29   1    1.12    1.20
  32  29   3   -2.94    1.04
  32  29   5    2.55    3.05
  33   1   0    1.20    1.09
  33   1   2    0.36    0.95
  33   1   4    5.10    5.47
  33   1   6    1.89    0.85
  33   1   8    0.93    0.78
  33   1  10   -0.70    0.75
  33   1  12    4.08    1.59
  33   1  14    1.52    0.92
  33   1  16    0.35    0.74
  33   1  18   -0.75    0.72
  33   1  20   -0.31    0.66
  33   1  22   -0.20    0.73
  33   1  24    0.49    0.73
  33   1  26   -0.03    0.81
  33   1  28    0.23    1.15
  33   2   1    1.65    0.86
  33   2   3    1.83    0.88
  33   2   5    0.67    0.88
  33   2   7    1.86    0.79
  33   2   9    1.48    0.89
  33   2  11    2.43    0.73
  33   2  13    3.27    0.72
  33   2  15    1.26    0.55
  33   2  17   17.45    3.26
  33   2  19    0.48    0.92
  33   2  21    7.38    2.10
  33   2  23    0.14    0.77
  33   2  25    0.42    0.79
  33   2  27   14.01    5.33
  33   3   0    6.08    1.64
  33   3   2    0.85    0.94
  33   3   4   -0.27    0.85
  33   3   6    1.56    1.52
  33   3   8    0.26    0.76
  33   3  10    0.67    0.74
  33   3  12    1.94    0.69
  33   3  14    1.45    0.54
  33   3  16   -0.21    0.57
  33   3  18   -1.24    0.67
  33   3  20    0.12    0.70
  33   3  22   -0.25    0.80
  33   3  24    0.23    0.70
  33   3  26    0.51    0.99
  33   3  28   -2.67    0.62
  33   4   1    2.01    0.87
  33   4   3   -0.21    0.81
  33   4   5    0.93    0.80
  33   4   7    1.12    0.89
  33   4   9   -0.55    0.73
  33   4  11    1.30    0.93
  33   4  13    4.66    0.95
  33   4  15    0.95    0.49
  33   4  17    6.93    1.66
  33   4  19   -0.01    0.75
  33   4  21    3.15    1.12
  33   4  23   -0.59    0.79
  33   4  25   -0.99    0.96
  33   4  27   -0.69    1.08
  33   5   0    0.95    0.90
  33   5   2    0.68    1.02
  33   5   4    1.70    0.93
  33   5   6   -0.64    0.74
  33   5   8    0.92    0.73
  33   5  10    2.20    0.73
  33   5  12    4.51    0.94
  33   5  14    0.79    0.51
  33   5  16    1.21    0.83
  33   5  18   -0.73    0.73
  33   5  20   -0.04    0.64
  33   5  22    0.61    0.76
  33   5  24   -0.01    0.87
  33   5  26   -0.59    1.02
  33   6   1    0.99    0.88
  33   6   3    1.14    0.75
  33   6   5   -0.38    0.74
  33   6   7    2.47    1.98
  33   6   9    0.04    0.73
  33   6  11    0.48    0.67
  33   6  13    1.70    0.54
  33   6  15    0.62    0.47
  33   6  17    0.66    0.76
  33   6  19    0.73    1.05
  33   6  21    4.23    1.68
  33   6  23   -0.43    0.74
  33   6  25   -0.34    0.87
  33   6  27   -1.14    1.16
  33   7   0    1.99    0.88
  33   7   2    3.05    1.79
  33   7   4   -0.18    1.08
  33   7   6    0.23    0.78
  33   7   8    2.32    0.75
  33   7  10    6.15    1.84
  33   7  12   18.49    2.80
  33   7  14    7.94    1.14
  33   7  16    4.97    1.17
  33   7  18    1.65    0.75
  33   7  20    0.91    0.72
  33   7  22    0.07    0.89
  33   7  24   -1.52    0.88
  33   7  26    1.16    0.85
  33   8   1    0.74    0.73
  33   8   3    2.30    0.83
  33   8   5    0.92    1.26
  33   8   7    2.38    1.18
  33   8   9    0.33    0.62
  33   8  11   -0.59    0.57
  33   8  13    1.54    0.75
  33   8  15    0.80    0.47
  33   8  17   -0.08    0.54
  33   8  19   -0.60    0.60
  33   8  21    3.46    1.32
  33   8  23    0.42    0.75
  33   8  25    3.67    1.79
  33   8  27   -0.03    1.32
  33   9   0    2.74    0.89
  33   9   2    3.84    1.82
  33   9   4    1.45    0.76
  33   9   6   -0.16    0.72
  33   9   8   -1.07    0.66
  33   9  10   -0.02    0.61
  33   9  12    0.81    0.69
  33   9  14    1.01    0.48
  33   9  16    0.26    0.56
  33   9  18    0.17    0.51
  33   9  20    0.17    0.62
  33   9  22    1.05    0.75
  33   9  24   -1.04    0.77
  33   9  26   -0.11    1.14
  33  10   1    0.80    0.69
  33  10   3   -0.38    0.79
  33  10   5    1.66    0.76
  33  10   7    5.16    1.37
  33  10   9    0.00    0.61
  33  10  11   -0.13    0.60
  33  10  13    0.56    0.47
  33  10  15    1.80    0.70
  33  10  17    0.77    0.65
  33  10  19    0.62    0.59
  33  10  21   -0.09    0.69
  33  10  23    0.09    0.68
  33  10  25   10.56    3.44
  33  11   0    2.87    1.00
  33  11   2    2.38    0.83
  33  11   4    0.28    0.63
  33  11   6    0.89    0.64
  33  11   8   -0.23    0.63
  33  11  10    0.86    0.60
  33  11  12   -0.21    0.52
  33  11  14    1.58    0.51
  33  11  16    0.69    0.39
  33  11  18   -0.08    0.53
  33  11  20    0.67    0.60
  33  11  22    1.08    0.74
  33  11  24    1.64    1.09
  33  11  26   -0.59    1.70
  33  12   1    1.48    0.75
  33  12   3    5.12    1.65
  33  12   5    3.10    0.82
  33  12   7   16.02    2.76
  33  12   9    0.37    0.64
  33  12  11    0.63    0.60
  33  12  13    1.33    0.66
  33  12  15   10.55    1.72
  33  12  17    1.00    0.73
  33  12  19    1.28    0.76
  33  12  21   -0.76    0.67
  33  12  23   -0.67    0.57
  33  12  25    0.77    1.73
  33  13   0    3.52    0.78
  33  13   2    5.13    0.87
  33  13   4    5.56    1.00
  33  13   6    1.43    0.76
  33  13   8   -0.21    0.54
  33  13  10    0.34    0.46
  33  13  12    1.07    0.53
  33  13  14    4.55    1.06
  33  13  16    6.38    1.11
  33  13  18    4.18    1.12
  33  13  20    1.17    0.55
  33  13  22    0.72    0.65
  33  13  24    3.68    2.87
  33  14   1    0.98    0.81
  33  14   3    2.62    0.65
  33  14   5    2.81    0.80
  33  14   7   10.57    1.32
  33  14   9    0.28    0.48
  33  14  11    1.44    0.50
  33  14  13    5.54    1.12
  33  14  15   23.96    2.89
  33  14  17    7.50    1.28
  33  14  19    4.42    1.27
  33  14  21   -0.37    0.52
  33  14  23    0.04    0.51
  33  15   0    1.13    0.67
  33  15   2    0.83    0.62
  33  15   4    0.72    0.60
  33  15   6    0.31    0.43
  33  15   8    0.35    0.43
  33  15  10    2.09    0.60
  33  15  12   10.64    1.47
  33  15  14   23.17    2.99
  33  15  16   19.41    2.38
  33  15  18    6.84    1.18
  33  15  20    0.65    0.53
  33  15  22   -0.43    0.63
  33  15  24    0.07    3.09
  33  16   1    1.76    1.56
  33  16   3    2.09    0.73
  33  16   5    1.50    0.61
  33  16   7    5.02    1.12
  33  16   9    1.38    0.57
  33  16  11    1.11    0.48
  33  16  13    7.19    1.12
  33  16  15   18.58    1.91
  33  16  17    8.23    1.19
  33  16  19    5.91    1.13
  33  16  21    0.27    0.50
  33  16  23    0.53    0.98
  33  17   0   17.94    3.70
  33  17   2   19.69    3.44
  33  17   4    7.81    1.69
  33  17   6    1.16    0.68
  33  17   8    1.22    0.89
  33  17  10    0.35    0.46
  33  17  12    0.00    0.60
  33  17  14    8.74    1.29
  33  17  16   10.76    1.46
  33  17  18    7.64    1.28
  33  17  20    0.76    0.43
  33  17  22   -1.00    0.69
  33  18   1   -0.56    0.65
  33  18   3   -0.38    0.69
  33  18   5   -0.37    0.63
  33  18   7    1.05    0.79
  33  18   9    0.83    0.57
  33  18  11    0.64    0.49
  33  18  13    3.10    1.19
  33  18  15    6.96    1.26
  33  18  17    4.97    0.96
  33  18  19    1.58    0.62
  33  18  21    0.59    0.40
  33  19   0    2.15    1.12
  33  19   2    1.73    0.98
  33  19   4    0.99    0.65
  33  19   6    0.60    0.67
  33  19   8    0.98    0.62
  33  19  10    1.05    0.86
  33  19  12    1.48    0.80
  33  19  14    5.32    1.09
  33  19  16    4.00    1.06
  33  19  18    2.10    0.53
  33  19  20   -0.02    0.35
  33  20   1    0.62    0.89
  33  20   3   -0.43    0.75
  33  20   5   -0.87    0.69
  33  20   7    4.31    3.36
  33  20   9   -0.63    0.85
  33  20  11    0.89    1.41
  33  20  13    0.53    0.59
  33  20  15    0.70    0.53
  33  20  17    1.13    0.44
  33  20  19   -0.08    0.35
  33  21   0    6.97    2.88
  33  21   2    4.06    1.90
  33  21   4    4.23    1.66
  33  21   6    9.19    1.89
  33  21   8    1.50    1.28
  33  21  10    0.09    0.74
  33  21  12    0.46    0.67
  33  21  14    0.25    0.56
  33  21  16    0.77    0.55
  33  21  18   -0.25    0.46
  33  22   1    0.03    0.67
  33  22   3    0.35    0.73
  33  22   5    0.40    0.67
  33  22   7   -0.14    0.66
  33  22   9    0.61    0.76
  33  22  11   -0.55    0.69
  33  22  13    0.28    0.73
  33  22  15   -0.10    0.62
  33  22  17    0.27    0.59
  33  23   0   -0.03    0.89
  33  23   2   -0.69    0.70
  33  23   4    1.12    0.73
  33  23   6   -1.01    0.74
  33  23   8    1.05    0.74
  33  23  10    1.73    0.70
  33  23  12   -1.01    0.66
  33  23  14    0.76    0.65
  33  23  16   -1.15    1.04
  33  24   1   -0.34    0.77
  33  24   3    0.42    0.74
  33  24   5    0.31    0.68
  33  24   7    0.82    0.66
  33  24   9    0.66    0.75
  33  24  11    1.22    0.89
  33  24  13   -0.20    0.78
  33  24  15   -0.43    1.26
  33  25   0   -0.46    0.99
  33  25   2    0.23    0.86
  33  25   4   -1.43    0.93
  33  25   6    1.01    0.98
  33  25   8    4.63    2.15
  33  25  10    2.62    2.63
  33  25  12    5.27    2.71
  33  26   1   -0.28    0.74
  33  26   3    0.92    0.91
  33  26   5    0.46    0.79
  33  26   7   -1.37    0.93
  33  26   9   -0.79    0.68
  33  26  11   -0.29    1.51
  33  27   0   41.08   10.01
  33  27   2   11.67    6.11
  33  27   4   -1.59    0.89
  33  27   6   -0.31    1.17
  33  27   8    0.31    0.93
  33  28   1   -0.18    1.06
  33  28   3   -0.22    1.38
  34   0   0   77.85   22.69
  34   1   1   -1.84    0.93
  34   1   3    2.63    3.83
  34   1   5   -1.84    0.93
  34   1   7    0.13    0.85
  34   1   9    0.23    0.95
  34   1  11    0.64    0.69
  34   1  13    0.44    0.50
  34   1  15    0.11    0.41
  34   1  17   -0.99    0.52
  34   1  19    0.22    0.68
  34   1  21   -0.01    0.89
  34   1  23    0.49    0.86
  34   1  25    0.30    1.03
  34   1  27    2.32    1.81
  34   2   0    5.91    2.06
  34   2   2    5.58    1.90
  34   2   4    0.15    0.85
  34   2   6    1.00    0.91
  34   2   8    0.88    0.91
  34   2  10    3.59    1.46
  34   2  12    3.20    1.25
  34   2  14    7.23    1.65
  34   2  16   22.75    3.00
  34   2  18   -0.51    0.60
  34   2  20   16.29    3.64
  34   2  22    1.17    0.72
  34   2  24   -0.95    0.96
  34   2  26    7.17    3.75
  34   3   1    0.72    0.96
  34   3   3    0.93    0.87
  34   3   5    0.05    0.82
  34   3   7    2.42    0.90
  34   3   9    2.43    1.06
  34   3  11    2.75    1.08
  34   3  13    1.76    0.63
  34   3  15    0.89    0.52
  34   3  17    0.87    0.64
  34   3  19   -0.25    0.67
  34   3  21    0.89    0.70
  34   3  23    0.94    0.77
  34   3  25    3.18    2.17
  34   3  27   -1.65    1.33
  34   4   0   24.66    6.87
  34   4   2    1.06    1.26
  34   4   4    2.15    1.01
  34   4   6    1.12    1.21
  34   4   8    2.37    1.22
  34   4  10    3.51    1.12
  34   4  12    1.33    0.76
  34   4  14    8.52    1.44
  34   4  16    7.07    1.53
  34   4  18    0.44    0.55
  34   4  20    6.64    1.77
  34   4  22    0.04    0.78
  34   4  24    1.98    0.75
  34   4  26    2.40    1.45
  34   5   1    0.56    0.81
  34   5   3    0.54    0.83
  34   5   5    1.92    1.05
  34   5   7    0.48    0.87
  34   5   9    4.84    1.60
  34   5  11    6.31    1.58
  34   5  13    2.11    0.87
  34   5  15    0.55    0.51
  34   5  17    0.77    0.50
  34   5  19    2.02    1.27
  34   5  21    0.09    0.57
  34   5  23    1.56    0.86
  34   5  25    0.35    0.79
  34   6   0    2.59    1.20
  34   6   2   -0.69    0.82
  34   6   4    0.23    0.85
  34   6   6    1.02    0.73
  34   6   8    0.67    0.74
  34   6  10    0.25    0.60
  34   6  12    2.53    1.06
  34   6  14    1.69    1.20
  34   6  16   10.05    1.47
  34   6  18    0.28    0.54
  34   6  20    9.55    3.25
  34   6  22    1.51    0.80
  34   6  24    5.16    2.48
  34   6  26   -0.47    1.15
  34   7   1    4.84    3.35
  34   7   3    2.59    1.09
  34   7   5    1.46    1.00
  34   7   7    1.47    0.92
  34   7   9    3.63    1.31
  34   7  11    7.47    2.60
  34   7  13    2.11    0.76
  34   7  15    2.47    0.59
  34   7  17    0.12    0.46
  34   7  19    0.65    0.66
  34   7  21   -0.57    0.69
  34   7  23    1.21    0.78
  34   7  25   -0.13    0.88
  34   8   0    1.04    0.74
  34   8   2    4.88    1.33
  34   8   4    1.18    0.73
  34   8   6    0.72    0.76
  34   8   8    3.66    1.44
  34   8  10   -0.78    0.67
  34   8  12    0.79    0.64
  34   8  14    3.07    0.95
  34   8  16    0.60    0.43
  34   8  18    0.38    0.53
  34   8  20   -0.64    0.62
  34   8  22   -0.47    0.68
  34   8  24    0.20    1.21
  34   8  26   -4.35    0.80
  34   9   1    1.04    0.78
  34   9   3    2.87    1.12
  34   9   5    6.57    2.14
  34   9   7    4.29    1.38
  34   9   9    4.56    1.48
  34   9  11    0.88    0.72
  34   9  13   -0.98    0.65
  34   9  15    1.20    0.70
  34   9  17    1.12    0.72
  34   9  19    0.61    0.82
  34   9  21   -0.31    0.67
  34   9  23    0.29    0.77
  34   9  25   -0.87    1.11
  34  10   0    2.14    1.00
  34  10   2    4.81    1.92
  34  10   4    2.68    1.04
  34  10   6   -0.21    0.66
  34  10   8    3.72    3.24
  34  10  10    0.20    0.65
  34  10  12   -0.66    0.53
  34  10  14    1.53    0.85
  34  10  16    0.16    0.40
  34  10  18   -0.47    0.48
  34  10  20   -0.33    0.57
  34  10  22   -0.04    0.80
  34  10  24   11.76    4.09
  34  11   1   -0.01    0.66
  34  11   3    4.17    1.46
  34  11   5    8.68    2.06
  34  11   7    8.52    2.05
  34  11   9    0.77    0.85
  34  11  11    0.62    0.61
  34  11  13    0.33    0.52
  34  11  15    0.41    0.43
  34  11  17    1.47    0.55
  34  11  19    1.19    0.69
  34  11  21   -0.37    0.68
  34  11  23   -1.22    0.87
  34  12   0    8.83    2.16
  34  12   2    2.35    0.87
  34  12   4    2.34    0.70
  34  12   6    4.14    1.56
  34  12   8   -0.61    0.68
  34  12  10    0.51    0.57
  34  12  12    0.60    0.93
  34  12  14    5.27    1.60
  34  12  16    1.69    0.85
  34  12  18    2.60    0.78
  34  12  20   -0.41    0.55
  34  12  22    0.67    0.69
  34  12  24   11.34   10.55
  34  13   1   -0.68    0.52
  34  13   3    1.63    1.20
  34  13   5    6.02    1.11
  34  13   7    2.60    0.86
  34  13   9   -0.61    0.53
  34  13  11    0.05    0.54
  34  13  13    8.94    2.08
  34  13  15   14.53    2.45
  34  13  17    7.16    1.32
  34  13  19    3.26    1.05
  34  13  21    0.86    0.63
  34  13  23   -0.49    0.65
  34  14   0    4.03    0.85
  34  14   2    9.82    1.70
  34  14   4    7.45    1.27
  34  14   6    1.42    0.75
  34  14   8    1.50    0.85
  34  14  10    1.66    0.66
  34  14  12    1.53    0.93
  34  14  14   16.34    2.73
  34  14  16    5.46    1.21
  34  14  18    3.33    0.87
  34  14  20   -0.57    0.44
  34  14  22   -0.31    0.67
  34  15   1    1.45    1.19
  34  15   3    0.66    0.48
  34  15   5    5.70    3.99
  34  15   7    1.69    0.51
  34  15   9    0.36    0.89
  34  15  11    1.46    0.55
  34  15  13   14.39    2.36
  34  15  15   22.04    3.07
  34  15  17   12.12    2.20
  34  15  19    1.85    0.69
  34  15  21    0.14    0.63
  34  16   0   25.14    3.67
  34  16   2   19.70    2.62
  34  16   4    4.58    1.06
  34  16   6   10.08    1.50
  34  16   8    0.21    0.40
  34  16  10    0.28    0.36
  34  16  12    0.82    0.49
  34  16  14    3.14    1.08
  34  16  16    4.04    1.35
  34  16  18    2.71    0.90
  34  16  20    0.76    0.62
  34  16  22   -0.76    1.29
  34  17   1   -0.42    0.55
  34  17   3   -0.50    0.54
  34  17   5    0.34    0.49
  34  17   7   -0.62    0.47
  34  17   9    0.42    0.54
  34  17  11    0.16    0.50
  34  17  13    5.40    1.15
  34  17  15   15.74    2.28
  34  17  17    8.02    1.53
  34  17  19    0.93    0.52
  34  17  21   -0.29    0.72
  34  18   0    1.29    1.60
  34  18   2    0.85    1.16
  34  18   4   -0.05    0.66
  34  18   6   -0.29    0.51
  34  18   8    0.60    0.50
  34  18  10    0.37    0.44
  34  18  12    3.15    1.05
  34  18  14    3.53    1.11
  34  18  16    1.74    0.68
  34  18  18    0.11    0.43
  34  18  20   -1.15    0.47
  34  19   1   -0.47    0.72
  34  19   3    0.15    0.77
  34  19   5   -0.23    0.65
  34  19   7    1.78    0.98
  34  19   9   -0.35    0.51
  34  19  11    1.25    0.63
  34  19  13    3.63    1.09
  34  19  15    2.89    0.90
  34  19  17    0.94    0.60
  34  19  19   -0.43    0.59
  34  20   0   15.73    3.28
  34  20   2   17.18    3.68
  34  20   4    2.15    1.18
  34  20   6    3.81    1.26
  34  20   8    3.98    2.37
  34  20  10   -0.14    0.63
  34  20  12    0.04    0.50
  34  20  14    0.37    0.49
  34  20  16   -0.30    0.40
  34  20  18   -0.22    0.72
  34  21   1    0.31    0.70
  34  21   3   -0.18    0.68
  34  21   5    0.13    0.78
  34  21   7   -0.69    0.70
  34  21   9   -0.38    0.73
  34  21  11   -0.37    0.62
  34  21  13   -0.43    0.63
  34  21  15    0.34    0.42
  34  21  17   -1.03    0.83
  34  22   0    3.74    1.09
  34  22   2   -0.53    0.70
  34  22   4    0.33    0.94
  34  22   6   -1.28    0.69
  34  22   8    0.82    0.66
  34  22  10    0.09    0.72
  34  22  12   -0.85    0.59
  34  22  14    0.78    0.63
  34  22  16    5.06    2.72
  34  23   1   -0.09    0.82
  34  23   3   -0.82    0.94
  34  23   5    1.17    1.09
  34  23   7   -0.12    0.78
  34  23   9    0.69    0.82
  34  23  11    0.77    0.66
  34  23  13   -0.50    0.80
  34  23  15    4.32    4.19
  34  24   0    0.24    0.83
  34  24   2    0.75    0.82
  34  24   4    0.37    0.69
  34  24   6    4.91    2.01
  34  24   8    7.85    3.08
  34  24  10    9.79    4.21
  34  24  12   -2.01    1.17
  34  25   1    0.21    0.90
  34  25   3    1.90    1.24
  34  25   5    0.17    0.88
  34  25   7   -0.31    0.91
  34  25   9    5.73    3.71
  34  26   0    9.13    4.65
  34  26   2    7.43    3.32
  34  26   4    1.79    1.40
  34  26   6    0.26    1.33
  34  26   8    1.00    2.25
  34  27   1   -2.50    2.21
  35   1   0    3.18    1.37
  35   1   2    1.43    1.01
  35   1   4    2.97    1.95
  35   1   6    1.42    0.85
  35   1   8    0.64    0.72
  35   1  10    0.15    0.87
  35   1  12   -0.44    0.66
  35   1  14    0.18    1.29
  35   1  16    0.17    0.46
  35   1  18    0.42    0.54
  35   1  20    0.42    0.67
  35   1  22   -0.86    0.75
  35   1  24    0.64    0.69
  35   2   1    2.07    1.08
  35   2   3    0.73    1.13
  35   2   5    1.05    0.95
  35   2   7   -0.44    0.80
  35   2   9    0.70    0.78
  35   2  11   -0.36    0.69
  35   2  13    8.24    1.77
  35   2  15    2.41    0.68
  35   2  17    0.08    0.43
  35   2  19    1.22    0.87
  35   2  21    0.27    0.69
  35   2  23    0.96    0.77
  35   2  25    0.29    1.15
  35   3   0    2.92    1.08
  35   3   2    1.64    1.06
  35   3   4    0.03    0.98
  35   3   6   -0.46    0.85
  35   3   8   -0.39    0.90
  35   3  10    4.70    1.55
  35   3  12    2.47    1.09
  35   3  14    1.73    0.73
  35   3  16    0.74    0.85
  35   3  18    0.36    0.53
  35   3  20    0.17    0.62
  35   3  22    1.81    1.03
  35   3  24    0.00    0.95
  35   4   1    6.10    4.03
  35   4   3    1.64    1.24
  35   4   5   -0.29    0.76
  35   4   7   -0.05    0.89
  35   4   9    1.01    0.80
  35   4  11    0.13    0.74
  35   4  13    3.41    1.09
  35   4  15    2.53    0.74
  35   4  17   -0.25    0.42
  35   4  19    1.50    0.87
  35   4  21   -0.34    0.69
  35   4  23   -0.35    1.40
  35   4  25    0.90    0.69
  35   5   0    0.79    0.91
  35   5   2    1.31    0.87
  35   5   4    0.25    0.81
  35   5   6   -0.17    0.81
  35   5   8    1.98    0.79
  35   5  10    8.66    2.32
  35   5  12    7.15    2.37
  35   5  14    3.34    0.94
  35   5  16    1.02    0.49
  35   5  18    0.01    0.44
  35   5  20    0.48    0.62
  35   5  22    1.27    0.72
  35   5  24    0.27    0.86
  35   6   1   -0.65    0.83
  35   6   3   -0.47    0.86
  35   6   5    0.05    0.76
  35   6   7    1.67    1.01
  35   6   9   -0.03    0.73
  35   6  11    0.66    0.73
  35   6  13    0.89    0.76
  35   6  15    1.67    0.67
  35   6  17   -0.31    0.38
  35   6  19    1.24    0.62
  35   6  21   -0.72    0.67
  35   6  23    9.86    4.13
  35   6  25   -0.56    1.16
  35   7   0   -0.53    0.90
  35   7   2    0.76    0.74
  35   7   4    0.12    0.78
  35   7   6    1.27    0.75
  35   7   8    3.05    1.04
  35   7  10    5.26    1.66
  35   7  12    3.55    1.14
  35   7  14    2.25    0.73
  35   7  16    0.14    0.41
  35   7  18    1.09    0.83
  35   7  20   -0.64    0.67
  35   7  22    1.04    0.82
  35   7  24    1.00    0.83
  35   8   1   -0.33    0.79
  35   8   3    0.13    0.88
  35   8   5    2.48    1.01
  35   8   7    1.93    0.81
  35   8   9    0.70    0.62
  35   8  11   -0.94    0.69
  35   8  13    0.87    0.60
  35   8  15    0.77    0.51
  35   8  17   -0.73    0.38
  35   8  19    0.15    0.51
  35   8  21   -0.66    0.66
  35   8  23    6.64    4.04
  35   9   0   -0.13    0.93
  35   9   2    0.44    0.91
  35   9   4   -0.52    0.70
  35   9   6    0.34    0.75
  35   9   8    0.60    0.74
  35   9  10    0.70    0.90
  35   9  12    1.69    0.75
  35   9  14    0.47    0.55
  35   9  16    0.70    0.66
  35   9  18    0.49    0.41
  35   9  20    0.48    0.52
  35   9  22    0.11    0.67
  35   9  24   -3.05    1.52
  35  10   1   -0.66    0.69
  35  10   3    2.87    1.13
  35  10   5   12.28    2.95
  35  10   7    2.96    1.19
  35  10   9    0.57    0.72
  35  10  11    0.12    0.62
  35  10  13   -0.16    0.56
  35  10  15    0.67    0.68
  35  10  17    1.05    0.57
  35  10  19   -0.05    0.44
  35  10  21    0.56    0.61
  35  10  23    2.73    1.85
  35  11   0    0.33    0.70
  35  11   2    0.56    0.72
  35  11   4    0.83    0.68
  35  11   6   -0.26    0.62
  35  11   8    0.31    0.70
  35  11  10    0.75    0.64
  35  11  12    0.89    0.61
  35  11  14    0.46    0.60
  35  11  16    0.41    0.50
  35  11  18    0.49    0.43
  35  11  20    2.21    0.57
  35  11  22   -0.23    0.82
  35  12   1   -0.11    0.55
  35  12   3    3.10    1.38
  35  12   5    9.61    2.30
  35  12   7    9.09    2.41
  35  12   9    1.89    1.09
  35  12  11    0.24    0.60
  35  12  13    1.43    0.85
  35  12  15    0.22    0.52
  35  12  17    3.16    0.91
  35  12  19    0.47    0.41
  35  12  21    0.21    0.57
  35  12  23    1.40    1.24
  35  13   0   15.89    2.94
  35  13   2    7.36    1.92
  35  13   4    3.59    1.35
  35  13   6    0.72    0.70
  35  13   8   -0.09    0.67
  35  13  10    0.68    0.64
  35  13  12    2.76    1.09
  35  13  14    2.63    1.09
  35  13  16    2.70    0.96
  35  13  18    1.25    0.57
  35  13  20    0.00    0.48
  35  13  22   -0.63    0.65
  35  14   1    0.88    0.65
  35  14   3    0.33    0.56
  35  14   5    3.61    0.91
  35  14   7    1.68    0.87
  35  14   9    0.69    0.59
  35  14  11   -0.25    0.55
  35  14  13    3.94    1.19
  35  14  15    2.38    1.56
  35  14  17    3.24    1.08
  35  14  19   -0.12    0.41
  35  14  21   -0.08    0.40
  35  15   0    2.03    0.72
  35  15   2    2.07    0.70
  35  15   4    1.60    0.70
  35  15   6    1.16    0.59
  35  15   8    0.63    0.57
  35  15  10    0.90    0.51
  35  15  12    0.30    0.53
  35  15  14    1.47    0.67
  35  15  16    1.65    0.88
  35  15  18   -0.27    0.51
  35  15  20    0.22    0.38
  35  16   1    0.49    0.43
  35  16   3   -0.11    0.41
  35  16   5    1.81    0.77
  35  16   7    0.02    0.41
  35  16   9   -0.52    0.37
  35  16  11    0.29    0.44
  35  16  13    4.06    1.04
  35  16  15    3.73    1.20
  35  16  17    1.54    0.96
  35  16  19    0.18    0.41
  35  17   0    0.66    0.46
  35  17   2    2.35    1.50
  35  17   4   -0.08    0.42
  35  17   6   -0.23    0.41
  35  17   8   -0.48    0.41
  35  17  10    0.38    0.42
  35  17  12    2.25    0.68
  35  17  14    4.94    1.29
  35  17  16    3.22    1.02
  35  17  18    0.24    0.51
  35  18   1   -0.41    0.49
  35  18   3    0.63    0.50
  35  18   5    0.07    0.48
  35  18   7   -0.17    0.44
  35  18   9    0.37    0.40
  35  18  11   -0.09    0.47
  35  18  13    1.66    0.66
  35  18  15    0.13    0.60
  35  18  17    0.95    0.91
  35  19   0    1.83    1.02
  35  19   2    0.95    0.80
  35  19   4    0.83    0.72
  35  19   6    0.29    0.61
  35  19   8    0.20    0.48
  35  19  10    0.38    0.48
  35  19  12   -0.14    0.40
  35  19  14    0.24    0.61
  35  19  16   -0.02    0.42
  35  20   1    0.77    0.64
  35  20   3   -0.50    0.69
  35  20   5   -0.48    0.54
  35  20   7    0.30    0.73
  35  20   9    0.33    0.49
  35  20  11   -0.31    0.56
  35  20  13    0.66    0.49
  35  20  15   -0.24    0.38
  35  21   0   -0.15    0.68
  35  21   2    0.13    0.61
  35  21   4    0.12    0.72
  35  21   6   -0.04    0.59
  35  21   8    0.90    0.69
  35  21  10   -0.18    0.56
  35  21  12    0.12    0.50
  35  21  14   -0.57    0.51
  35  22   1    0.02    0.72
  35  22   3    2.68    1.00
  35  22   5    0.17    0.83
  35  22   7    0.29    0.75
  35  22   9    0.30    0.67
  35  22  11    0.55    0.69
  35  22  13   -0.70    0.67
  35  23   0   -0.60    0.68
  35  23   2   -0.07    0.91
  35  23   4    2.75    1.19
  35  23   6    2.05    1.86
  35  23   8    8.07    3.22
  35  23  10    3.74    2.06
  35  23  12   -1.68    1.61
  35  24   1   -0.70    1.02
  35  24   3    0.20    0.91
  35  24   5    2.48    1.01
  35  24   7   -0.30    0.73
  35  24   9   -1.68    1.92
  35  25   0    1.31    1.16
  35  25   2   -1.56    0.99
  35  25   4   -0.04    1.07
  35  25   6    0.75    1.26
  36   0   0   25.05   13.31
  36   1   1    0.00    0.79
  36   1   3   -0.03    1.05
  36   1   5    0.60    0.85
  36   1   7   -0.54    0.77
  36   1   9    0.05    0.72
  36   1  11   -1.22    0.70
  36   1  13    1.20    0.74
  36   1  15    0.23    0.51
  36   1  17    0.14    0.59
  36   1  19   -0.14    0.47
  36   1  21   -0.60    0.61
  36   1  23    1.02    0.73
  36   2   0    3.58    1.69
  36   2   2   18.48    6.12
  36   2   4    4.71    2.36
  36   2   6   10.38    3.71
  36   2   8    0.41    0.74
  36   2  10    0.03    0.80
  36   2  12    4.91    1.44
  36   2  14    1.83    1.05
  36   2  16    0.33    0.42
  36   2  18    0.73    0.49
  36   2  20   -0.40    0.60
  36   2  22   -1.11    0.74
  36   2  24   -0.47    1.20
  36   3   1    0.18    0.87
  36   3   3    0.50    0.87
  36   3   5    0.85    1.02
  36   3   7    1.16    0.98
  36   3   9    3.55    1.40
  36   3  11    2.63    1.30
  36   3  13    0.48    0.80
  36   3  15    0.99    1.57
  36   3  17    0.03    0.43
  36   3  19   -0.35    0.46
  36   3  21   -0.08    0.73
  36   3  23   -0.20    1.02
  36   4   0    7.46    2.20
  36   4   2    1.65    0.92
  36   4   4    1.83    1.52
  36   4   6    1.32    0.91
  36   4   8   -0.46    0.89
  36   4  10   -1.08    0.69
  36   4  12    4.92    1.71
  36   4  14    3.09    1.07
  36   4  16    0.07    0.47
  36   4  18   -0.50    0.40
  36   4  20    0.09    0.55
  36   4  22   -2.43    0.73
  36   4  24   -1.68    1.22
  36   5   1    2.66    1.32
  36   5   3    1.33    0.91
  36   5   5   -0.43    0.80
  36   5   7    0.76    0.90
  36   5   9    5.51    2.03
  36   5  11    1.85    1.17
  36   5  13    2.07    0.86
  36   5  15    0.73    0.50
  36   5  17   -0.61    0.40
  36   5  19    0.48    0.53
  36   5  21    0.59    1.09
  36   5  23    6.39    3.29
  36   6   0   -0.07    0.94
  36   6   2    6.99    1.87
  36   6   4    0.16    0.72
  36   6   6    1.44    1.39
  36   6   8   -0.76    0.83
  36   6  10    1.52    0.95
  36   6  12    0.68    0.65
  36   6  14    2.96    1.09
  36   6  16    0.38    0.52
  36   6  18    0.24    0.38
  36   6  20   -0.63    0.48
  36   6  22    0.95    1.01
  36   7   1   -0.69    0.81
  36   7   3    0.26    0.96
  36   7   5    1.08    0.83
  36   7   7    5.27    2.05
  36   7   9   12.02    3.79
  36   7  11    8.94    2.98
  36   7  13    1.51    0.88
  36   7  15    0.13    0.53
  36   7  17   -0.15    0.38
  36   7  19    0.38    0.47
  36   7  21    5.26    1.83
  36   7  23   -0.85    1.95
  36   8   0    6.06    2.03
  36   8   2    0.59    1.25
  36   8   4   -0.47    1.05
  36   8   6    0.18    0.78
  36   8   8   -0.31    0.82
  36   8  10   -0.09    0.69
  36   8  12    0.82    0.66
  36   8  14    0.96    0.80
  36   8  16    0.39    0.49
  36   8  18    0.34    0.43
  36   8  20   -0.28    0.51
  36   8  22   -0.65    0.80
  36   9   1   -0.22    0.83
  36   9   3    0.42    1.05
  36   9   5    5.21    2.04
  36   9   7   11.35    2.88
  36   9   9   14.57    3.45
  36   9  11    4.37    1.43
  36   9  13    0.48    0.67
  36   9  15   -0.47    0.51
  36   9  17   -0.11    0.39
  36   9  19    1.51    0.64
  36   9  21    1.83    1.00
  36  10   0    1.46    2.29
  36  10   2    0.82    0.80
  36  10   4    0.50    0.76
  36  10   6    3.08    1.21
  36  10   8    0.04    0.68
  36  10  10    0.31    0.67
  36  10  12   -0.49    0.68
  36  10  14   -0.79    0.60
  36  10  16    0.63    0.62
  36  10  18    0.11    0.40
  36  10  20   -0.24    0.41
  36  10  22   -0.81    0.89
  36  11   1    0.29    0.69
  36  11   3    3.46    1.40
  36  11   5    4.73    1.91
  36  11   7    7.75    1.98
  36  11   9    2.60    1.28
  36  11  11    1.95    0.88
  36  11  13   -0.30    0.63
  36  11  15   -0.90    0.56
  36  11  17    0.24    0.56
  36  11  19    2.05    0.93
  36  11  21    0.73    0.74
  36  12   0   25.58    4.48
  36  12   2    4.10    1.61
  36  12   4    2.70    1.02
  36  12   6    0.59    0.59
  36  12   8    0.67    0.68
  36  12  10    0.87    0.75
  36  12  12   -0.21    0.65
  36  12  14   -0.16    0.67
  36  12  16    1.95    0.96
  36  12  18    0.47    0.40
  36  12  20   -0.17    0.43
  36  13   1    0.31    0.63
  36  13   3    2.31    0.83
  36  13   5    3.39    1.19
  36  13   7    1.12    0.74
  36  13   9   -0.55    0.62
  36  13  11   -0.46    0.55
  36  13  13    0.37    0.69
  36  13  15    0.41    0.98
  36  13  17    2.92    1.14
  36  13  19    1.07    0.52
  36  13  21    0.51    1.33
  36  14   0    0.90    0.80
  36  14   2    3.86    1.07
  36  14   4    5.81    1.97
  36  14   6    5.62    1.95
  36  14   8    1.34    0.83
  36  14  10   -0.21    0.59
  36  14  12   -0.79    0.62
  36  14  14   -0.49    0.62
  36  14  16   -0.44    0.66
  36  14  18   -0.09    0.48
  36  14  20    0.39    0.64
  36  15   1    0.05    0.51
  36  15   3   -0.67    0.50
  36  15   5    0.57    0.60
  36  15   7    0.77    0.50
  36  15   9   -0.18    0.55
  36  15  11    0.03    0.60
  36  15  13    2.17    1.30
  36  15  15    2.34    0.98
  36  15  17    1.02    0.99
  36  15  19    0.68    0.79
  36  16   0    4.91    1.11
  36  16   2    0.65    0.53
  36  16   4    0.15    0.46
  36  16   6    0.05    0.42
  36  16   8   -0.04    0.49
  36  16  10    0.29    0.66
  36  16  12    0.03    0.70
  36  16  14    1.03    0.82
  36  16  16    3.62    1.16
  36  16  18    0.94    1.14
  36  17   1    0.30    0.39
  36  17   3    0.29    0.37
  36  17   5    0.34    0.40
  36  17   7    0.26    0.40
  36  17   9    0.09    0.41
  36  17  11   -0.24    0.50
  36  17  13    5.73    1.24
  36  17  15    0.00    0.67
  36  17  17   -0.22    0.99
  36  18   0    0.37    0.41
  36  18   2    0.01    0.44
  36  18   4    0.75    0.44
  36  18   6   -0.48    0.39
  36  18   8   -0.39    0.38
  36  18  10   -0.23    0.39
  36  18  12   -0.34    0.37
  36  18  14   -0.89    0.53
  36  18  16    0.93    0.82
  36  19   1   -0.22    0.46
  36  19   3    0.62    0.59
  36  19   5    1.15    0.63
  36  19   7   -0.44    0.57
  36  19   9    1.55    0.67
  36  19  11    0.91    0.57
  36  19  13    1.55    0.93
  36  19  15   -1.07    0.78
  36  20   0    0.12    0.62
  36  20   2    0.13    0.55
  36  20   4   -0.51    0.54
  36  20   6   -0.62    0.55
  36  20   8   -0.65    0.48
  36  20  10   -0.03    0.41
  36  20  12   -0.44    0.38
  36  20  14    1.51    0.98
  36  21   1    0.49    0.64
  36  21   3    0.59    1.00
  36  21   5    2.08    1.20
  36  21   7    5.21    1.77
  36  21   9    0.96    0.79
  36  21  11    0.07    0.56
  36  21  13   -3.52    2.30
  36  22   0   -0.13    0.74
  36  22   2   -0.14    0.74
  36  22   4    0.95    0.72
  36  22   6   -0.08    0.74
  36  22   8   -0.53    0.77
  36  22  10    0.25    0.57
  36  23   1   -0.55    0.67
  36  23   3    1.44    0.99
  36  23   5    4.26    2.08
  36  23   7   -0.02    0.94
  36  24   0    1.06    2.34
  36  24   2    0.02    0.94
  36  24   4   -1.67    0.90
  37   1   0    0.74    1.21
  37   1   2    0.78    1.21
  37   1   4   -0.43    1.05
  37   1   6    1.02    1.05
  37   1   8    0.96    0.88
  37   1  10    0.90    0.80
  37   1  12    2.05    0.79
  37   1  14    0.69    0.67
  37   1  16    0.03    0.48
  37   1  18    0.30    0.38
  37   1  20   -0.22    0.43
  37   1  22   -1.52    0.85
  37   2   1    0.18    1.14
  37   2   3   -0.14    1.00
  37   2   5    0.90    1.05
  37   2   7   -0.50    0.88
  37   2   9    1.11    0.74
  37   2  11    2.67    1.37
  37   2  13    0.12    0.59
  37   2  15    2.50    0.88
  37   2  17   -0.24    0.42
  37   2  19    0.02    0.42
  37   2  21    0.68    0.82
  37   3   0    0.55    0.95
  37   3   2   -0.13    0.98
  37   3   4    0.35    0.89
  37   3   6   -0.89    0.89
  37   3   8    2.33    1.34
  37   3  10   -1.17    0.80
  37   3  12   -0.28    0.73
  37   3  14    0.01    0.62
  37   3  16   -0.22    0.48
  37   3  18    0.52    0.41
  37   3  20    0.12    0.49
  37   3  22   -0.93    0.62
  37   4   1    0.34    0.99
  37   4   3    0.31    0.95
  37   4   5    0.89    0.90
  37   4   7    1.18    1.76
  37   4   9   -0.61    0.82
  37   4  11    1.21    0.79
  37   4  13    1.69    1.20
  37   4  15    1.31    0.78
  37   4  17    0.01    0.40
  37   4  19    0.62    0.39
  37   4  21   -0.02    0.70
  37   5   0    3.46    1.56
  37   5   2    0.64    1.05
  37   5   4   -0.10    0.96
  37   5   6    1.39    1.15
  37   5   8   10.03    3.66
  37   5  10    9.46    2.92
  37   5  12   10.10    3.10
  37   5  14    0.90    0.83
  37   5  16   -0.64    0.50
  37   5  18   -0.15    0.42
  37   5  20    2.21    0.74
  37   5  22   -0.68    0.60
  37   6   1    0.18    1.04
  37   6   3    1.31    0.80
  37   6   5    1.71    0.91
  37   6   7   -2.60    0.88
  37   6   9   -0.57    0.85
  37   6  11    0.51    0.72
  37   6  13    0.92    0.80
  37   6  15    0.28    0.70
  37   6  17   -0.51    0.43
  37   6  19    0.38    0.38
  37   6  21   -0.33    0.55
  37   7   0    3.11    1.59
  37   7   2    0.93    1.00
  37   7   4   -0.34    0.92
  37   7   6    1.48    0.85
  37   7   8    1.18    0.91
  37   7  10    0.57    0.85
  37   7  12    0.55    0.76
  37   7  14    0.62    0.83
  37   7  16   -0.15    0.56
  37   7  18    1.09    0.55
  37   7  20    4.41    1.22
  37   8   1    2.05    0.93
  37   8   3   -0.26    0.74
  37   8   5   12.33    2.98
  37   8   7   -0.04    0.93
  37   8   9    0.39    0.96
  37   8  11    0.37    0.82
  37   8  13    1.43    0.66
  37   8  15    0.30    0.64
  37   8  17    0.51    0.41
  37   8  19   -0.16    0.41
  37   8  21   -0.68    0.53
  37   9   0   -0.39    0.79
  37   9   2    0.39    0.83
  37   9   4    0.47    0.86
  37   9   6    0.82    0.94
  37   9   8    3.29    1.33
  37   9  10    2.35    0.83
  37   9  12    2.56    1.11
  37   9  14    0.70    0.68
  37   9  16   -0.09    0.64
  37   9  18    0.55    0.78
  37   9  20    3.16    1.13
  37  10   1    0.18    0.78
  37  10   3    0.16    0.77
  37  10   5    4.69    2.45
  37  10   7    4.10    2.47
  37  10   9    2.05    1.00
  37  10  11   -0.01    0.73
  37  10  13    0.12    0.76
  37  10  15    1.33    0.64
  37  10  17   -0.41    0.52
  37  10  19   -0.44    0.42
  37  10  21   -7.48    2.28
  37  11   0    0.94    1.09
  37  11   2    1.84    1.52
  37  11   4    1.34    1.06
  37  11   6   -0.17    0.68
  37  11   8    0.15    0.65
  37  11  10    0.13    0.70
  37  11  12   -0.24    0.63
  37  11  14    0.08    0.66
  37  11  16    0.12    0.59
  37  11  18    0.22    0.60
  37  11  20   -0.15    1.07
  37  12   1    0.76    0.82
  37  12   3    1.03    0.77
  37  12   5   12.31    2.87
  37  12   7    1.92    1.37
  37  12   9    0.78    0.73
  37  12  11   -0.27    0.73
  37  12  13   -0.41    0.69
  37  12  15    0.08    0.74
  37  12  17   -0.51    0.57
  37  12  19    0.00    0.78
  37  13   0   -1.24    0.66
  37  13   2    0.65    0.72
  37  13   4    2.06    1.80
  37  13   6    0.80    0.69
  37  13   8    1.63    1.44
  37  13  10    0.33    0.77
  37  13  12   -0.61    0.65
  37  13  14    0.30    0.64
  37  13  16    0.23    0.72
  37  13  18    0.69    0.56
  37  14   1   -0.24    0.59
  37  14   3    0.38    0.69
  37  14   5    4.17    1.45
  37  14   7   -0.61    0.72
  37  14   9    0.75    0.75
  37  14  11   -0.17    0.66
  37  14  13   -1.26    0.57
  37  14  15    0.04    0.81
  37  14  17    0.77    0.74
  37  15   0    5.75    2.21
  37  15   2    1.53    0.96
  37  15   4    0.50    0.60
  37  15   6    0.28    0.66
  37  15   8    0.40    0.60
  37  15  10    0.96    0.68
  37  15  12    0.54    0.78
  37  15  14   -0.47    0.81
  37  15  16   -0.20    0.82
  37  16   1   -0.18    0.53
  37  16   3    0.42    0.72
  37  16   5    0.92    0.83
  37  16   7    0.05    0.50
  37  16   9    0.25    0.52
  37  16  11    0.53    0.60
  37  16  13    0.31    0.68
  37  16  15   -0.72    0.73
  37  17   0    0.51    0.43
  37  17   2   -0.37    0.47
  37  17   4    0.03    0.42
  37  17   6   -0.91    0.43
  37  17   8   -0.75    0.51
  37  17  10   -0.36    0.59
  37  17  12    0.22    0.51
  37  17  14   -0.26    0.57
  37  18   1   -0.78    0.43
  37  18   3   -0.36    0.39
  37  18   5   -0.66    0.40
  37  18   7    0.74    0.50
  37  18   9    0.76    0.53
  37  18  11    0.16    0.61
  37  18  13   -0.54    0.60
  37  19   0    0.76    0.48
  37  19   2   -0.51    0.42
  37  19   4    0.87    0.40
  37  19   6   -0.16    0.39
  37  19   8    0.38    0.49
  37  19  10    0.78    0.41
  37  19  12   -1.17    0.81
  37  20   1    0.35    0.44
  37  20   3    0.77    0.63
  37  20   5    2.63    0.85
  37  20   7    2.34    1.02
  37  20   9    0.94    0.85
  37  20  11    0.05    1.04
  37  21   0   -0.04    0.55
  37  21   2    0.37    0.64
  37  21   4    0.66    0.50
  37  21   6    0.83    0.55
  37  21   8    0.89    0.85
  37  22   1    0.44    0.73
  37  22   3    0.41    0.63
  37  22   5    1.65    2.38
  38   0   0   20.36    9.36
  38   1   1    0.37    1.02
  38   1   3    0.29    0.92
  38   1   5   -1.09    0.83
  38   1   7    1.26    0.80
  38   1   9    1.82    0.72
  38   1  11    0.92    0.73
  38   1  13    0.81    0.74
  38   1  15   -0.48    0.68
  38   1  17    0.15    0.56
  38   1  19    2.17    1.72
  38   1  21   -1.27    1.06
  38   2   0    2.95    2.64
  38   2   2    6.75    3.49
  38   2   4    4.39    3.08
  38   2   6    3.26    1.93
  38   2   8    0.05    0.77
  38   2  10    7.90    3.10
  38   2  12   -0.54    0.78
  38   2  14    5.87    1.94
  38   2  16    0.90    0.61
  38   2  18    0.93    0.79
  38   2  20    0.37    0.48
  38   3   1   -0.60    1.01
  38   3   3   -0.24    0.81
  38   3   5    1.16    0.83
  38   3   7    0.42    0.81
  38   3   9    0.38    1.39
  38   3  11    1.47    0.99
  38   3  13   -0.03    0.74
  38   3  15   -0.34    0.66
  38   3  17    0.17    0.52
  38   3  19    0.79    0.59
  38   3  21   -0.87    1.33
  38   4   0   34.79    8.97
  38   4   2    1.19    1.03
  38   4   4   47.11   13.23
  38   4   6    0.56    0.80
  38   4   8    6.91    3.27
  38   4  10   -0.16    0.86
  38   4  12   -0.10    0.87
  38   4  14   -0.47    0.78
  38   4  16   -0.01    0.68
  38   4  18    0.75    0.64
  38   4  20   -0.31    0.47
  38   5   1    0.39    0.82
  38   5   3    2.03    0.87
  38   5   5    1.00    0.91
  38   5   7    0.09    1.02
  38   5   9    2.41    1.29
  38   5  11    3.73    2.71
  38   5  13   -0.28    1.05
  38   5  15    2.10    0.76
  38   5  17   -1.18    0.57
  38   5  19    3.73    1.19
  38   6   0    0.79    0.91
  38   6   2    4.37    2.15
  38   6   4    0.60    0.90
  38   6   6   -0.37    0.78
  38   6   8   -0.20    0.86
  38   6  10    1.08    1.35
  38   6  12   -0.46    0.74
  38   6  14    1.17    0.80
  38   6  16   -0.43    0.70
  38   6  18    1.14    0.89
  38   6  20    0.07    0.79
  38   7   1    0.15    0.94
  38   7   3   -1.19    0.87
  38   7   5    4.39    1.48
  38   7   7    7.27    2.29
  38   7   9   -0.40    0.85
  38   7  11    1.41    1.25
  38   7  13    1.48    0.99
  38   7  15    0.22    0.85
  38   7  17    0.18    0.59
  38   7  19    3.89    1.65
  38   8   0    1.69    1.13
  38   8   2    0.81    0.80
  38   8   4    7.10    2.57
  38   8   6    0.96    0.89
  38   8   8   10.74    4.43
  38   8  10    1.13    1.05
  38   8  12    4.58    1.96
  38   8  14   -0.23    0.67
  38   8  16    0.26    0.66
  38   8  18    0.14    0.81
  38   9   1    1.18    0.74
  38   9   3    0.26    0.76
  38   9   5    5.77    2.71
  38   9   7    5.97    1.91
  38   9   9    4.21    1.55
  38   9  11   -0.10    0.86
  38   9  13    0.77    0.75
  38   9  15    0.18    0.66
  38   9  17   -0.24    0.69
  38   9  19   -2.12    1.31
  38  10   0    0.03    0.82
  38  10   2    5.07    1.77
  38  10   4   -0.24    0.92
  38  10   6    0.69    0.68
  38  10   8    2.33    1.34
  38  10  10    0.77    0.83
  38  10  12    1.79    0.82
  38  10  14    1.39    0.83
  38  10  16    1.92    0.78
  38  10  18    0.04    0.68
  38  11   1    0.52    0.86
  38  11   3   -1.84    0.75
  38  11   5    2.84    1.90
  38  11   7    2.95    1.61
  38  11   9    2.77    1.24
  38  11  11   -0.23    0.77
  38  11  13    0.53    0.81
  38  11  15   -0.27    0.69
  38  11  17   -1.48    0.73
  38  12   0    1.80    0.78
  38  12   2    1.04    0.74
  38  12   4    1.42    0.90
  38  12   6    0.07    0.75
  38  12   8    1.94    1.92
  38  12  10    1.35    1.21
  38  12  12    0.16    0.72
  38  12  14    1.87    0.78
  38  12  16   -0.82    0.53
  38  13   1   -0.43    0.62
  38  13   3    0.09    1.02
  38  13   5    0.91    1.02
  38  13   7    1.21    0.94
  38  13   9    0.14    0.85
  38  13  11   -0.90    0.89
  38  13  13   -0.76    0.73
  38  13  15    0.21    0.73
  38  14   0    2.21    1.17
  38  14   2    2.88    1.78
  38  14   4    0.57    0.69
  38  14   6    0.73    0.65
  38  14   8   -1.24    0.62
  38  14  10    0.12    0.87
  38  14  12   -0.09    0.69
  38  14  14   -0.46    0.85
  38  14  16   -0.30    3.54
  38  15   1   -0.94    0.57
  38  15   3    0.43    0.64
  38  15   5    0.68    0.63
  38  15   7   -0.28    0.74
  38  15   9    0.51    0.57
  38  15  11    0.23    0.68
  38  15  13   -1.57    0.93
  38  15  15   -1.39    1.54
  38  16   0    0.08    0.61
  38  16   2    0.07    0.57
  38  16   4    0.95    0.63
  38  16   6   -1.28    0.73
  38  16   8   -0.59    0.65
  38  16  10   -0.60    0.62
  38  16  12   -0.14    0.74
  38  17   1    0.40    0.47
  38  17   3    2.05    0.85
  38  17   5    0.28    0.55
  38  17   7   -0.18    0.64
  38  17   9    0.47    0.72
  38  17  11    0.69    1.01
  38  17  13    1.66    2.75
  38  18   0    2.83    1.18
  38  18   2    2.88    0.98
  38  18   4    1.81    0.75
  38  18   6    1.30    0.77
  38  18   8    0.86    0.86
  38  18  10    0.10    0.67
  38  19   1    0.14    0.42
  38  19   3    0.61    0.48
  38  19   5    1.99    1.11
  38  19   7    2.96    1.08
  38  19   9   -0.08    1.12
  38  20   0    0.48    0.37
  38  20   2   -0.23    0.42
  38  20   4   -0.21    0.43
  38  20   6    0.22    0.60
  38  20   8  -10.44    6.75
  38  21   1    0.54    1.06
  38  21   3   -1.54    1.16
  39   1   0    0.05    0.91
  39   1   2    0.23    1.04
  39   1   4    0.33    1.05
  39   1   6   -1.17    0.96
  39   1   8   -1.19    0.86
  39   1  10   -0.29    0.85
  39   1  12   -0.27    0.66
  39   1  14    0.86    0.88
  39   1  16    0.69    0.70
  39   1  18    0.49    0.57
  39   2   1   -0.91    0.89
  39   2   3    1.03    1.13
  39   2   5    0.34    0.95
  39   2   7   -0.61    1.15
  39   2   9   -0.11    0.93
  39   2  11    1.27    1.93
  39   2  13    0.79    0.77
  39   2  15    0.63    0.66
  39   2  17    1.34    0.89
  39   2  19    0.04    1.12
  39   3   0   -1.47    1.20
  39   3   2    0.49    1.12
  39   3   4    0.73    1.11
  39   3   6    0.39    1.05
  39   3   8    3.75    2.40
  39   3  10    1.98    1.86
  39   3  12    1.51    1.38
  39   3  14    0.77    0.83
  39   3  16    0.41    0.80
  39   3  18   -0.90    0.56
  39   4   1   -0.31    0.89
  39   4   3   -0.65    0.98
  39   4   5    0.95    0.90
  39   4   7   -0.61    0.92
  39   4   9    0.34    0.89
  39   4  11    0.04    0.79
  39   4  13    1.69    1.04
  39   4  15    0.39    0.80
  39   4  17    0.47    0.78
  39   4  19    1.33    0.69
  39   5   0    0.52    1.03
  39   5   2   -1.05    0.91
  39   5   4    0.25    0.82
  39   5   6    1.85    0.82
  39   5   8   -0.51    0.78
  39   5  10   -1.11    0.93
  39   5  12   -1.95    0.99
  39   5  14   -0.27    0.98
  39   5  16   -0.40    0.67
  39   5  18    0.44    0.69
  39   6   1   -0.56    0.92
  39   6   3    0.02    1.09
  39   6   5    0.21    0.69
  39   6   7    0.41    0.96
  39   6   9    0.52    1.03
  39   6  11    0.08    0.89
  39   6  13    0.18    0.72
  39   6  15   -1.46    0.88
  39   6  17    0.74    0.95
  39   7   0   -1.45    0.82
  39   7   2   -0.25    1.12
  39   7   4   -0.57    0.81
  39   7   6    2.48    1.34
  39   7   8    1.09    1.44
  39   7  10    3.34    1.80
  39   7  12    1.34    0.98
  39   7  14    1.57    0.79
  39   7  16   -0.76    0.77
  39   7  18   -0.68    0.56
  39   8   1    0.17    0.99
  39   8   3    2.97    1.58
  39   8   5   -0.69    0.87
  39   8   7    1.68    1.38
  39   8   9   -0.28    1.05
  39   8  11    0.52    0.75
  39   8  13    0.52    0.86
  39   8  15   -0.46    0.79
  39   8  17   -0.49    0.77
  39   9   0   -0.11    0.95
  39   9   2    1.61    1.26
  39   9   4    1.59    1.57
  39   9   6   -0.66    0.73
  39   9   8   -0.23    0.78
  39   9  10   -1.45    0.88
  39   9  12    0.08    0.83
  39   9  14   -0.47    0.86
  39   9  16    0.08    1.02
  39  10   1   -0.29    0.86
  39  10   3    3.12    1.82
  39  10   5    2.24    1.11
  39  10   7    1.76    1.47
  39  10   9    0.92    1.01
  39  10  11    0.31    0.87
  39  10  13    0.04    0.77
  39  10  15   -0.10    1.04
  39  11   0   -0.52    0.94
  39  11   2   -0.82    0.99
  39  11   4   -0.10    0.89
  39  11   6    1.06    0.95
  39  11   8    1.09    0.83
  39  11  10    0.27    0.89
  39  11  12    1.42    0.90
  39  11  14   -0.59    0.98
  39  11  16   -1.35    0.93
  39  12   1    1.73    0.69
  39  12   3    0.42    0.88
  39  12   5   -0.91    0.78
  39  12   7   -0.51    1.25
  39  12   9    0.28    0.74
  39  12  11   -0.14    0.62
  39  12  13   -1.30    0.90
  39  12  15    3.23    3.45
  39  13   0    1.63    1.38
  39  13   2    1.68    1.24
  39  13   4    0.55    0.82
  39  13   6    1.60    0.81
  39  13   8   -0.59    0.70
  39  13  10    2.32    0.75
  39  13  12    0.09    0.68
  39  13  14    0.04    1.05
  39  14   1   -0.22    0.67
  39  14   3   -1.18    0.72
  39  14   5   -0.17    0.86
  39  14   7   -1.14    1.03
  39  14   9   -0.26    0.91
  39  14  11   -2.11    0.85
  39  14  13   -0.99    1.72
  39  15   0   -0.99    0.72
  39  15   2    0.22    0.78
  39  15   4    1.03    0.81
  39  15   6   -0.10    0.82
  39  15   8   -0.09    0.79
  39  15  10   -0.04    0.76
  39  15  12   -1.11    1.54
  39  16   1    0.23    0.77
  39  16   3    0.70    1.47
  39  16   5   -1.89    0.75
  39  16   7    0.09    0.77
  39  16   9   -0.16    0.80
  39  17   0    2.21    1.09
  39  17   2    2.98    1.38
  39  17   4    1.01    0.93
  39  17   6   -0.99    0.79
  39  17   8   -0.51    0.99
  39  18   1    0.60    0.59
  39  18   3   -0.44    0.65
  39  18   5   -0.09    1.06
  39  18   7   -1.45    0.60
  39  19   0    0.24    1.31
  39  19   2   -1.95    0.81
  39  19   4    3.03    2.22
  40   0   0    3.55    2.53
  40   1   1    0.94    1.14
  40   1   3   -0.30    0.96
  40   1   5    0.65    0.95
  40   1   7   -1.33    0.99
  40   1   9    6.04    6.76
  40   1  11   -1.06    0.87
  40   1  13   -1.05    0.88
  40   1  15   -0.51    0.94
  40   1  17   -0.44    0.56
  40   2   0    1.95    1.43
  40   2   2    2.33    2.12
  40   2   4   -1.25    1.07
  40   2   6   10.25    3.39
  40   2   8    1.00    0.90
  40   2  10    1.47    1.00
  40   2  12   -2.43    0.96
  40   2  14   -1.26    0.74
  40   2  16    7.79    3.91
  40   3   1   -0.90    0.85
  40   3   3   -0.03    1.17
  40   3   5   -0.14    1.17
  40   3   7    2.01    0.87
  40   3   9   -1.20    0.92
  40   3  11   -1.09    0.92
  40   3  13    0.10    0.88
  40   3  15   -0.98    1.15
  40   3  17   -0.78    1.61
  40   4   0    1.91    1.91
  40   4   2    0.81    1.12
  40   4   4    1.84    1.60
  40   4   6   -0.91    1.14
  40   4   8   -1.00    1.01
  40   4  10   -0.37    1.07
  40   4  12   -1.19    0.96
  40   4  14    1.07    0.81
  40   4  16    3.14    4.94
  40   5   1    0.26    0.87
  40   5   3    0.64    1.08
  40   5   5   -0.44    1.07
  40   5   7    1.11    1.17
  40   5   9   -2.04    1.09
  40   5  11   -0.18    1.11
  40   5  13    1.08    1.05
  40   5  15   -0.34    0.95
  40   6   0    1.37    1.45
  40   6   2    4.24    2.99
  40   6   4   -0.28    0.94
  40   6   6    0.95    1.59
  40   6   8    0.13    1.07
  40   6  10    0.51    1.21
  40   6  12    0.74    1.04
  40   6  14   -0.41    0.86
  40   6  16   -1.05    1.16
  40   7   1    0.36    0.92
  40   7   3    1.22    0.91
  40   7   5    0.46    0.81
  40   7   7    0.87    0.85
  40   7   9    1.06    1.25
  40   7  11   -0.67    0.76
  40   7  13   -0.92    0.79
  40   7  15    0.67    1.25
  40   8   0   -1.28    1.05
  40   8   2    0.25    0.91
  40   8   4    1.09    0.95
  40   8   6    1.40    1.50
  40   8   8   -0.42    0.86
  40   8  10   -0.49    1.03
  40   8  12    0.49    0.86
  40   8  14    1.61    0.90
  40   9   1   -1.54    0.98
  40   9   3   -0.59    0.98
  40   9   5    1.24    0.89
  40   9   7    1.92    0.88
  40   9   9    1.35    1.09
  40   9  11    1.08    1.06
  40   9  13    0.01    0.81
  40  10   0   -0.10    0.89
  40  10   2    0.51    0.81
  40  10   4    0.87    1.00
  40  10   6    5.10    2.33
  40  10   8   -0.03    0.83
  40  10  10    6.34    2.30
  40  10  12   -0.60    0.72
  40  10  14    0.85    0.38
  40  11   1   -0.54    1.03
  40  11   3   -0.39    0.86
  40  11   5   -0.26    1.69
  40  11   7   -0.86    0.79
  40  11   9    3.86    1.40
  40  11  11    0.61    1.28
  40  11  13    1.59    1.26
  40  12   0    0.55    1.06
  40  12   2    0.08    0.82
  40  12   4    1.20    0.83
  40  12   6   -0.22    0.87
  40  12   8    1.07    0.95
  40  12  10   -0.83    0.83
  40  12  12    0.72    0.61
  40  13   1   -0.99    0.93
  40  13   3   -0.29    0.79
  40  13   5   -0.02    0.85
  40  13   7   -0.78    0.90
  40  13   9   -1.44    0.75
  40  13  11   -0.75    1.80
  40  14   0    0.42    0.98
  40  14   2   -1.72    0.88
  40  14   4   -0.12    0.85
  40  14   6   -1.27    1.12
  40  14   8    2.92    4.68
  40  15   1   -0.12    1.06
  40  15   3   -0.67    0.92
  40  15   5    0.72    1.02
  40  15   7   -2.35    2.07
  40  16   0   -0.22    1.24
  40  16   2    0.63    1.64
  40  16   4    1.60    2.61
  40  16   6    1.22    1.07
  40  17   1    0.82    1.47
  40  17   3    6.42    2.40
  41   1   0    0.74    0.93
  41   1   2   -1.72    0.80
  41   1   4    0.11    1.07
  41   1   6   -2.10    1.28
  41   1   8   -1.76    1.15
  41   1  10   -0.13    1.18
  41   1  12    0.61    1.14
  41   1  14    0.63    2.09
  41   2   1    0.67    0.90
  41   2   3   -0.13    0.92
  41   2   5    2.87    1.02
  41   2   7   -0.69    0.85
  41   2   9    0.88    0.88
  41   2  11    0.56    0.95
  41   2  13   -0.17    1.06
  41   3   0   -0.28    1.08
  41   3   2    0.91    0.87
  41   3   4    0.79    0.89
  41   3   6    0.28    1.03
  41   3   8   -0.25    1.15
  41   3  10   -2.06    0.89
  41   3  12   -0.90    1.20
  41   3  14    1.38    2.60
  41   4   1   -0.55    1.01
  41   4   3   -0.86    0.91
  41   4   5   -0.46    1.04
  41   4   7    1.01    0.89
  41   4   9    0.33    1.06
  41   4  11   -0.43    0.79
  41   4  13    3.08    1.41
  41   5   0   -0.72    1.13
  41   5   2    1.06    1.25
  41   5   4    1.96    1.48
  41   5   6    0.34    1.12
  41   5   8    0.87    0.96
  41   5  10    1.24    1.18
  41   5  12    0.26    0.88
  41   6   1    1.32    1.15
  41   6   3   -0.47    0.96
  41   6   5    0.22    0.85
  41   6   7   -0.60    0.82
  41   6   9    1.65    1.13
  41   6  11   -1.59    0.89
  41   6  13    0.65    1.79
  41   7   0    3.07    1.79
  41   7   2    1.65    0.96
  41   7   4    0.04    0.91
  41   7   6   -1.38    1.14
  41   7   8    0.40    0.82
  41   7  10   -0.49    0.94
  41   7  12   -0.41    1.00
  41   8   1    0.66    1.82
  41   8   3   -1.29    1.14
  41   8   5   -0.92    0.95
  41   8   7    0.64    0.88
  41   8   9    0.47    0.91
  41   8  11   -0.54    1.04
  41   9   0    0.73    0.88
  41   9   2    0.04    0.88
  41   9   4    0.31    1.01
  41   9   6    0.29    1.09
  41   9   8    0.43    0.73
  41   9  10    1.15    1.17
  41  10   1   -0.34    1.01
  41  10   3    1.44    0.98
  41  10   5    0.78    1.96
  41  10   7   -0.62    1.21
  41  10   9    1.79    1.05
  41  11   0   -0.22    1.15
  41  11   2    0.12    1.03
  41  11   4   -0.11    1.12
  41  11   6    1.04    0.98
  41  11   8    0.39    1.12
  41  12   1    0.49    0.76
  41  12   3   -1.39    0.88
  41  12   5    1.42    1.47
  41  12   7   -3.91    2.37
  41  13   0    1.35    1.04
  41  13   2   -2.28    1.14
  41  13   4   -0.52    0.77
  41  13   6    2.46    2.42
  41  14   1   -0.03    1.02
  41  14   3    0.12    0.87
  41  14   5   -2.11    2.12
  42   0   0    3.15    2.43
  42   1   1    1.05    1.63
  42   1   3    0.64    1.24
  42   1   5    0.10    1.20
  42   1   7    0.09    1.00
  42   1   9   -1.87    1.28
  42   1  11    0.95    2.62
  42   2   0   -0.66    1.21
  42   2   2    0.22    2.02
  42   2   4    1.01    1.05
  42   2   6   -0.72    1.20
  42   2   8   -0.23    1.04
  42   2  10    1.34    1.61
  42   3   1   -1.01    1.45
  42   3   3   -0.54    0.83
  42   3   5    0.33    0.92
  42   3   7    0.12    1.24
  42   3   9    0.60    0.94
  42   3  11    1.45    2.04
  42   4   0   -0.37    0.98
  42   4   2   -0.02    0.92
  42   4   4    4.88    1.16
  42   4   6   -1.80    1.06
  42   4   8    1.44    1.46
  42   4  10   -0.23    1.48
  42   5   1    1.28    1.33
  42   5   3    1.54    1.19
  42   5   5   -2.10    1.00
  42   5   7    0.69    1.07
  42   5   9   -1.77    1.26
  42   6   0   -1.44    1.03
  42   6   2    0.09    1.04
  42   6   4   -2.70    1.42
  42   6   6    0.63    0.94
  42   6   8   -0.63    1.56
  42   6  10   -0.77    1.81
  42   7   1    2.89    1.45
  42   7   3    0.17    0.99
  42   7   5    0.63    1.06
  42   7   7    0.39    1.00
  42   7   9    1.43    1.24
  42   8   0   -1.00    1.01
  42   8   2    0.23    1.38
  42   8   4    0.37    0.91
  42   8   6   -2.73    1.18
  42   8   8   -1.02    1.89
  42   9   1   -0.48    1.02
  42   9   3    1.27    1.30
  42   9   5   -2.51    1.13
  42  10   0   -0.85    1.68
  42  10   2    1.14    1.81
  42  10   4   -1.00    1.01
  42  11   1   -2.30    0.75
  42  11   3    3.19    2.28
  43   1   0   -1.30    1.17
  43   1   2   -0.36    1.14
  43   1   4   -0.42    0.93
  43   1   6   -3.58    2.09
  43   2   1   -0.93    1.77
  43   2   3    1.41    1.21
  43   2   5    0.57    1.92
  43   3   0    0.07    1.67
  43   3   2    0.04    1.46
  43   3   4    5.01    2.92
  43   3   6   -3.64    2.60
  43   4   1   -3.92    2.30
  43   4   3   -0.48    1.06
  43   5   0    0.98    0.91
  43   5   2    1.33    1.02
  43   5   4   -0.69    1.71
   0   0   0    0.00    0.00

_computing_structure_solution     'SHELXT 2018/2 (Sheldrick, 2018)'
;
_shelx_hkl_checksum   41885

_shelx_fab_file
;
    0    1    1   1142.79      0.00
    0    0    2   1625.64      0.00
    1    1    2   -454.36      0.00
    0    2    2   -259.92      0.00
    2    2    2   1698.39      0.00
    0    1    3   -105.66      0.00
    1    2    3     26.18      0.00
    0    3    3    280.14      0.00
    2    3    3    -43.93      0.00
    0    0    4   -539.65      0.00
    1    1    4    456.54      0.00
    1    3    4     29.13      0.00
    0    2    4   -501.11      0.00
    2    2    4   -271.46      0.00
    3    3    4     -9.99      0.00
    0    4    4    198.27      0.00
    2    4    4    298.84      0.00
    4    4    4    -19.51      0.00
    0    1    5   -109.74      0.00
    1    2    5    232.79      0.00
    1    4    5     20.03      0.00
    2    3    5     98.58      0.00
    0    3    5     39.29      0.00
    3    4    5    151.83      0.00
    0    5    5    264.75      0.00
    2    5    5     -6.21      0.00
    4    5    5     -3.99      0.00
    0    0    6    -14.93      0.00
    1    1    6   -120.73      0.00
    1    3    6   -103.16      0.00
    1    5    6    -27.50      0.00
    0    2    6    123.19      0.00
    2    2    6   -307.75      0.00
    2    4    6     -4.95      0.00
    3    3    6    146.60      0.00
    3    5    6     69.49      0.00
    0    4    6   -329.30      0.00
    4    4    6     50.87      0.00
    5    5    6     91.25      0.00
    0    6    6   -275.28      0.00
    2    6    6   -148.56      0.00
    4    6    6     21.89      0.00
    6    6    6   -154.65      0.00
    0    1    7    201.04      0.00
    1    2    7    -97.10      0.00
    1    4    7     64.97      0.00
    1    6    7    -55.45      0.00
    2    3    7    -25.03      0.00
    2    5    7     92.92      0.00
    0    3    7   -144.99      0.00
    3    4    7    -48.17      0.00
    3    6    7    -73.47      0.00
    4    5    7     85.16      0.00
    0    5    7    -72.28      0.00
    5    6    7     46.13      0.00
    0    7    7    -36.53      0.00
    2    7    7      5.19      0.00
    4    7    7    -26.16      0.00
    6    7    7    -10.01      0.00
    0    0    8   -140.53      0.00
    1    1    8    -91.35      0.00
    1    3    8     60.08      0.00
    1    5    8    117.68      0.00
    1    7    8     16.90      0.00
    0    2    8    111.01      0.00
    2    2    8     -1.01      0.00
    2    4    8    -24.02      0.00
    2    6    8     20.91      0.00
    3    3    8   -217.90      0.00
    3    5    8    -53.57      0.00
    3    7    8      2.15      0.00
    0    4    8     -3.76      0.00
    4    4    8    -66.35      0.00
    4    6    8     45.38      0.00
    5    5    8    -50.45      0.00
    5    7    8    -69.44      0.00
    0    6    8   -185.86      0.00
    6    6    8     -9.30      0.00
    7    7    8     37.28      0.00
    0    8    8    170.86      0.00
    2    8    8    -69.50      0.00
    4    8    8     25.00      0.00
    6    8    8    -27.70      0.00
    8    8    8     27.63      0.00
    0    1    9     94.34      0.00
    1    2    9    -79.19      0.00
    1    4    9    -94.61      0.00
    1    6    9     36.18      0.00
    1    8    9    -19.39      0.00
    2    3    9   -215.75      0.00
    2    5    9    -92.68      0.00
    2    7    9    -37.53      0.00
    0    3    9    155.38      0.00
    3    4    9    -31.39      0.00
    3    6    9     74.75      0.00
    3    8    9    -21.72      0.00
    4    5    9     33.02      0.00
    4    7    9     22.58      0.00
    0    5    9    107.82      0.00
    5    6    9    -15.73      0.00
    5    8    9     31.39      0.00
    6    7    9     21.25      0.00
    0    7    9     32.43      0.00
    7    8    9      3.56      0.00
    0    9    9     26.53      0.00
    2    9    9     19.37      0.00
    4    9    9    -15.75      0.00
    6    9    9     32.76      0.00
    8    9    9     14.80      0.00
    0    0   10    -20.42      0.00
    1    1   10    -55.84      0.00
    1    3   10    -68.46      0.00
    1    5   10    -22.45      0.00
    1    7   10      0.80      0.00
    1    9   10     19.60      0.00
    0    2   10     20.06      0.00
    2    2   10    -17.36      0.00
    2    4   10    -53.26      0.00
    2    6   10     51.80      0.00
    2    8   10    -30.52      0.00
    3    3   10     44.78      0.00
    3    5   10     -3.88      0.00
    3    7   10     15.16      0.00
    3    9   10    -32.40      0.00
    0    4   10     82.84      0.00
    4    4   10    192.42      0.00
    4    6   10    -59.03      0.00
    4    8   10     38.35      0.00
    5    5   10      6.29      0.00
    5    7   10     41.11      0.00
    5    9   10    -11.59      0.00
    0    6   10    -51.33      0.00
    6    6   10    -76.54      0.00
    6    8   10      6.04      0.00
    7    7   10    -16.15      0.00
    7    9   10    -20.48      0.00
    0    8   10      3.39      0.00
    8    8   10    -51.87      0.00
    9    9   10     14.07      0.00
    0   10   10     20.97      0.00
    2   10   10     26.23      0.00
    4   10   10     -9.43      0.00
    6   10   10     40.37      0.00
    8   10   10      6.04      0.00
   10   10   10     18.11      0.00
    0    1   11    -17.51      0.00
    1    2   11     36.31      0.00
    1    4   11      8.73      0.00
    1    6   11      6.30      0.00
    1    8   11     21.96      0.00
    1   10   11     -8.78      0.00
    2    3   11    -12.41      0.00
    2    5   11     34.57      0.00
    2    7   11     24.82      0.00
    2    9   11    -25.40      0.00
    0    3   11     -2.45      0.00
    3    4   11      8.29      0.00
    3    6   11     46.11      0.00
    3    8   11      3.71      0.00
    3   10   11      3.71      0.00
    4    5   11    -63.91      0.00
    4    7   11     30.06      0.00
    4    9   11     40.95      0.00
    0    5   11    -27.44      0.00
    5    6   11    -12.13      0.00
    5    8   11     20.36      0.00
    5   10   11    -29.33      0.00
    6    7   11     29.62      0.00
    6    9   11    -33.25      0.00
    0    7   11     -5.73      0.00
    7    8   11     -2.07      0.00
    7   10   11      9.34      0.00
    8    9   11    -17.60      0.00
    0    9   11      5.80      0.00
    9   10   11     -0.26      0.00
    0   11   11     41.21      0.00
    2   11   11    -24.01      0.00
    4   11   11    -32.62      0.00
    6   11   11    -22.04      0.00
    8   11   11     15.09      0.00
   10   11   11    -25.34      0.00
    0    0   12    -16.05      0.00
    1    1   12     -8.95      0.00
    1    3   12      3.85      0.00
    1    5   12     73.21      0.00
    1    7   12     18.15      0.00
    1    9   12     16.65      0.00
    1   11   12     10.22      0.00
    0    2   12     19.11      0.00
    2    2   12      2.61      0.00
    2    4   12     33.32      0.00
    2    6   12     -6.58      0.00
    2    8   12     -6.38      0.00
    2   10   12     -2.80      0.00
    3    3   12    -19.99      0.00
    3    5   12    -20.08      0.00
    3    7   12      2.84      0.00
    3    9   12     10.96      0.00
    3   11   12      4.72      0.00
    0    4   12     73.16      0.00
    4    4   12    -41.66      0.00
    4    6   12     19.86      0.00
    4    8   12     17.05      0.00
    4   10   12     51.34      0.00
    5    5   12    -28.42      0.00
    5    7   12     -0.91      0.00
    5    9   12     -8.67      0.00
    5   11   12     13.20      0.00
    0    6   12     -9.79      0.00
    6    6   12      5.52      0.00
    6    8   12    -38.84      0.00
    6   10   12      6.67      0.00
    7    7   12     34.42      0.00
    7    9   12     13.56      0.00
    7   11   12    -21.13      0.00
    0    8   12     37.42      0.00
    8    8   12     14.78      0.00
    8   10   12    -11.98      0.00
    9    9   12    -34.86      0.00
    9   11   12    117.36      0.00
    0   10   12     -6.30      0.00
   10   10   12    -26.33      0.00
   11   11   12    -33.05      0.00
    0   12   12    -16.68      0.00
    2   12   12    -13.30      0.00
    4   12   12      3.78      0.00
    6   12   12     11.76      0.00
    8   12   12     29.54      0.00
   10   12   12    -21.10      0.00
   12   12   12    -37.54      0.00
    0    1   13    -48.24      0.00
    1    2   13     35.79      0.00
    1    4   13     15.39      0.00
    1    6   13     10.08      0.00
    1    8   13      6.91      0.00
    1   10   13      1.09      0.00
    1   12   13    -11.33      0.00
    2    3   13    -10.94      0.00
    2    5   13     11.50      0.00
    2    7   13    -11.13      0.00
    2    9   13     -1.50      0.00
    2   11   13     18.35      0.00
    0    3   13     55.32      0.00
    3    4   13     -6.73      0.00
    3    6   13      3.53      0.00
    3    8   13    -20.12      0.00
    3   10   13     -4.56      0.00
    3   12   13      6.00      0.00
    4    5   13     17.07      0.00
    4    7   13      7.34      0.00
    4    9   13     -8.46      0.00
    4   11   13      3.97      0.00
    0    5   13     12.00      0.00
    5    6   13    -12.67      0.00
    5    8   13    -12.18      0.00
    5   10   13    -18.74      0.00
    5   12   13    -36.00      0.00
    6    7   13      4.11      0.00
    6    9   13     -0.52      0.00
    6   11   13     28.37      0.00
    0    7   13    -10.50      0.00
    7    8   13     23.52      0.00
    7   10   13    -26.86      0.00
    7   12   13    -83.89      0.00
    8    9   13     -5.52      0.00
    8   11   13     16.37      0.00
    0    9   13     17.66      0.00
    9   10   13      0.75      0.00
    9   12   13    -25.69      0.00
   10   11   13     72.85      0.00
    0   11   13    -52.10      0.00
   11   12   13    -46.56      0.00
    0   13   13     49.63      0.00
    2   13   13     34.24      0.00
    4   13   13      4.40      0.00
    6   13   13    -29.88      0.00
    8   13   13     13.16      0.00
   10   13   13    -10.16      0.00
   12   13   13     -3.10      0.00
    0    0   14    -56.32      0.00
    1    1   14      9.61      0.00
    1    3   14     -1.81      0.00
    1    5   14    -14.33      0.00
    1    7   14    -12.92      0.00
    1    9   14    -12.23      0.00
    1   11   14     22.92      0.00
    1   13   14    118.02      0.00
    0    2   14    -14.72      0.00
    2    2   14    -60.97      0.00
    2    4   14     17.85      0.00
    2    6   14    -38.76      0.00
    2    8   14    -14.71      0.00
    2   10   14      3.02      0.00
    2   12   14    -29.42      0.00
    3    3   14     24.81      0.00
    3    5   14      3.33      0.00
    3    7   14      3.88      0.00
    3    9   14    -12.39      0.00
    3   11   14    -12.82      0.00
    3   13   14     44.05      0.00
    0    4   14    -96.82      0.00
    4    4   14    -13.61      0.00
    4    6   14     52.17      0.00
    4    8   14      7.73      0.00
    4   10   14      1.01      0.00
    4   12   14    -36.96      0.00
    5    5   14    -34.06      0.00
    5    7   14      3.83      0.00
    5    9   14     -8.34      0.00
    5   11   14    -43.76      0.00
    5   13   14      7.16      0.00
    0    6   14     44.86      0.00
    6    6   14    -22.53      0.00
    6    8   14     58.92      0.00
    6   10   14     51.82      0.00
    6   12   14      0.31      0.00
    7    7   14    -45.88      0.00
    7    9   14      1.71      0.00
    7   11   14   -107.38      0.00
    7   13   14     12.77      0.00
    0    8   14     -4.11      0.00
    8    8   14    -35.82      0.00
    8   10   14   -133.52      0.00
    8   12   14    -39.62      0.00
    9    9   14    -97.68      0.00
    9   11   14    -32.88      0.00
    9   13   14    -13.19      0.00
    0   10   14     21.16      0.00
   10   10   14    -12.39      0.00
   10   12   14      8.68      0.00
   11   11   14      7.33      0.00
   11   13   14      9.66      0.00
    0   12   14      1.12      0.00
   12   12   14     11.99      0.00
   13   13   14     14.51      0.00
    0   14   14     49.81      0.00
    2   14   14     19.82      0.00
    4   14   14     36.55      0.00
    6   14   14     -8.65      0.00
    8   14   14     33.21      0.00
   10   14   14     -3.03      0.00
   12   14   14    -13.94      0.00
   14   14   14      3.96      0.00
    0    1   15     44.93      0.00
    1    2   15    -24.34      0.00
    1    4   15      7.50      0.00
    1    6   15    -14.59      0.00
    1    8   15     -6.82      0.00
    1   10   15    -39.64      0.00
    1   12   15    -82.60      0.00
    1   14   15     10.87      0.00
    2    3   15    -13.73      0.00
    2    5   15     22.95      0.00
    2    7   15     -4.96      0.00
    2    9   15    -12.59      0.00
    2   11   15     19.93      0.00
    2   13   15     -5.87      0.00
    0    3   15     14.93      0.00
    3    4   15      3.29      0.00
    3    6   15     16.08      0.00
    3    8   15     10.83      0.00
    3   10   15    -51.14      0.00
    3   12   15     13.98      0.00
    3   14   15     -1.84      0.00
    4    5   15    -33.56      0.00
    4    7   15     -5.08      0.00
    4    9   15      9.49      0.00
    4   11   15     39.47      0.00
    4   13   15     12.09      0.00
    0    5   15    -21.08      0.00
    5    6   15     28.03      0.00
    5    8   15     11.19      0.00
    5   10   15    -12.48      0.00
    5   12   15     49.04      0.00
    5   14   15     20.21      0.00
    6    7   15    -19.46      0.00
    6    9   15     61.38      0.00
    6   11   15     90.67      0.00
    6   13   15     -7.06      0.00
    0    7   15      6.95      0.00
    7    8   15     95.52      0.00
    7   10   15     37.92      0.00
    7   12   15     14.62      0.00
    7   14   15    -16.93      0.00
    8    9   15     84.31      0.00
    8   11   15     22.26      0.00
    8   13   15     -2.76      0.00
    0    9   15     23.67      0.00
    9   10   15      3.27      0.00
    9   12   15     -4.50      0.00
    9   14   15     14.46      0.00
   10   11   15     10.01      0.00
   10   13   15      9.42      0.00
    0   11   15    -32.58      0.00
   11   12   15    -12.30      0.00
   11   14   15     12.32      0.00
   12   13   15      3.53      0.00
    0   13   15    -14.66      0.00
   13   14   15      4.05      0.00
    0   15   15      6.09      0.00
    2   15   15      4.15      0.00
    4   15   15    -12.73      0.00
    6   15   15    -14.12      0.00
    8   15   15      9.83      0.00
   10   15   15     11.27      0.00
   12   15   15     10.20      0.00
   14   15   15     -3.04      0.00
    0    0   16    104.67      0.00
    1    1   16    -23.06      0.00
    1    3   16    -11.57      0.00
    1    5   16    -10.94      0.00
    1    7   16      5.77      0.00
    1    9   16    -27.48      0.00
    1   11   16      1.02      0.00
    1   13   16     15.38      0.00
    1   15   16     -1.55      0.00
    0    2   16     38.24      0.00
    2    2   16     -2.52      0.00
    2    4   16     31.88      0.00
    2    6   16    -23.14      0.00
    2    8   16      6.31      0.00
    2   10   16     40.38      0.00
    2   12   16      5.63      0.00
    2   14   16    -22.54      0.00
    3    3   16     19.91      0.00
    3    5   16      8.10      0.00
    3    7   16     17.29      0.00
    3    9   16      9.56      0.00
    3   11   16     46.78      0.00
    3   13   16     -4.47      0.00
    3   15   16     14.36      0.00
    0    4   16     -0.35      0.00
    4    4   16    -13.89      0.00
    4    6   16    -16.12      0.00
    4    8   16    -32.15      0.00
    4   10   16    -17.17      0.00
    4   12   16      8.02      0.00
    4   14   16      1.15      0.00
    5    5   16     37.94      0.00
    5    7   16     39.62      0.00
    5    9   16   -133.98      0.00
    5   11   16    -16.79      0.00
    5   13   16     -4.00      0.00
    5   15   16     -7.66      0.00
    0    6   16     27.48      0.00
    6    6   16     18.90      0.00
    6    8   16     38.64      0.00
    6   10   16    -21.52      0.00
    6   12   16     10.59      0.00
    6   14   16     -4.65      0.00
    7    7   16    -42.09      0.00
    7    9   16    -30.49      0.00
    7   11   16      1.69      0.00
    7   13   16     -0.17      0.00
    7   15   16     19.06      0.00
    0    8   16    -45.13      0.00
    8    8   16     89.51      0.00
    8   10   16      3.48      0.00
    8   12   16     -1.16      0.00
    8   14   16      9.61      0.00
    9    9   16     13.68      0.00
    9   11   16      6.59      0.00
    9   13   16     -1.27      0.00
    9   15   16      2.82      0.00
    0   10   16      8.97      0.00
   10   10   16     -4.89      0.00
   10   12   16     -7.33      0.00
   10   14   16     -5.60      0.00
   11   11   16     -3.68      0.00
   11   13   16     -1.10      0.00
   11   15   16      1.46      0.00
    0   12   16    -30.19      0.00
   12   12   16     -7.93      0.00
   12   14   16    -18.50      0.00
   13   13   16      3.05      0.00
   13   15   16     21.44      0.00
    0   14   16    -52.12      0.00
   14   14   16     15.09      0.00
   15   15   16    -23.28      0.00
    0   16   16    -30.93      0.00
    2   16   16      4.97      0.00
    4   16   16      8.19      0.00
    6   16   16     -7.43      0.00
    8   16   16      0.48      0.00
   10   16   16     -7.37      0.00
   12   16   16    -10.62      0.00
   14   16   16      2.61      0.00
   16   16   16      9.87      0.00
    0    1   17    -15.50      0.00
    1    2   17     14.62      0.00
    1    4   17    -19.07      0.00
    1    6   17     -3.68      0.00
    1    8   17    -39.42      0.00
    1   10   17    -17.99      0.00
    1   12   17    -21.56      0.00
    1   14   17      2.19      0.00
    1   16   17     -4.42      0.00
    2    3   17    -34.79      0.00
    2    5   17    -14.15      0.00
    2    7   17     26.60      0.00
    2    9   17     13.72      0.00
    2   11   17     16.56      0.00
    2   13   17     -3.47      0.00
    2   15   17     -5.62      0.00
    0    3   17     14.74      0.00
    3    4   17     16.81      0.00
    3    6   17     14.48      0.00
    3    8   17    144.31      0.00
    3   10   17    -27.84      0.00
    3   12   17     -9.59      0.00
    3   14   17      3.56      0.00
    3   16   17    -11.67      0.00
    4    5   17     12.25      0.00
    4    7   17     83.31      0.00
    4    9   17    -24.48      0.00
    4   11   17     -3.03      0.00
    4   13   17      9.33      0.00
    4   15   17     16.98      0.00
    0    5   17     28.07      0.00
    5    6   17    -23.99      0.00
    5    8   17     42.95      0.00
    5   10   17    -15.91      0.00
    5   12   17    -14.61      0.00
    5   14   17     11.68      0.00
    5   16   17    -20.51      0.00
    6    7   17    -26.05      0.00
    6    9   17    -19.61      0.00
    6   11   17     -6.05      0.00
    6   13   17     -2.49      0.00
    6   15   17     -6.91      0.00
    0    7   17    -35.68      0.00
    7    8   17    -27.53      0.00
    7   10   17     18.93      0.00
    7   12   17      4.93      0.00
    7   14   17    -15.21      0.00
    7   16   17     -4.39      0.00
    8    9   17     -6.22      0.00
    8   11   17     -5.26      0.00
    8   13   17      2.62      0.00
    8   15   17      2.64      0.00
    0    9   17     32.66      0.00
    9   10   17     -0.53      0.00
    9   12   17      0.66      0.00
    9   14   17     -4.10      0.00
    9   16   17     -5.70      0.00
   10   11   17     -5.76      0.00
   10   13   17      2.98      0.00
   10   15   17     -0.15      0.00
    0   11   17     -5.12      0.00
   11   12   17      5.71      0.00
   11   14   17     16.00      0.00
   11   16   17      0.73      0.00
   12   13   17    -12.88      0.00
   12   15   17     -3.20      0.00
    0   13   17     13.62      0.00
   13   14   17      0.22      0.00
   13   16   17     -2.20      0.00
   14   15   17      0.69      0.00
    0   15   17     11.24      0.00
   15   16   17      2.91      0.00
    0   17   17     14.65      0.00
    2   17   17     -0.50      0.00
    4   17   17      5.10      0.00
    6   17   17    -11.21      0.00
    8   17   17      9.09      0.00
   10   17   17    -10.55      0.00
   12   17   17     -0.55      0.00
   14   17   17     -7.92      0.00
   16   17   17      6.96      0.00
    0    0   18     86.06      0.00
    1    1   18     -5.35      0.00
    1    3   18    -45.39      0.00
    1    5   18     25.88      0.00
    1    7   18    -50.64      0.00
    1    9   18     -8.36      0.00
    1   11   18      9.80      0.00
    1   13   18    -19.23      0.00
    1   15   18     -5.79      0.00
    1   17   18      2.36      0.00
    0    2   18    -33.88      0.00
    2    2   18      5.45      0.00
    2    4   18     16.47      0.00
    2    6   18    -73.31      0.00
    2    8   18    -35.80      0.00
    2   10   18    -26.47      0.00
    2   12   18      9.72      0.00
    2   14   18      1.00      0.00
    2   16   18      2.62      0.00
    3    3   18     81.34      0.00
    3    5   18    100.67      0.00
    3    7   18    -20.92      0.00
    3    9   18      4.49      0.00
    3   11   18    -16.16      0.00
    3   13   18    -21.03      0.00
    3   15   18     19.86      0.00
    3   17   18      0.05      0.00
    0    4   18     50.29      0.00
    4    4   18    116.27      0.00
    4    6   18      3.71      0.00
    4    8   18      9.73      0.00
    4   10   18      1.26      0.00
    4   12   18    -14.48      0.00
    4   14   18    -10.99      0.00
    4   16   18     13.32      0.00
    5    5   18    -50.08      0.00
    5    7   18    -20.68      0.00
    5    9   18     -7.77      0.00
    5   11   18      6.65      0.00
    5   13   18     21.78      0.00
    5   15   18     11.37      0.00
    5   17   18     -2.07      0.00
    0    6   18     70.70      0.00
    6    6   18     38.09      0.00
    6    8   18     21.87      0.00
    6   10   18    -15.59      0.00
    6   12   18      3.00      0.00
    6   14   18     -6.28      0.00
    6   16   18     -2.51      0.00
    7    7   18     -3.04      0.00
    7    9   18     -0.59      0.00
    7   11   18      7.30      0.00
    7   13   18      0.41      0.00
    7   15   18      5.07      0.00
    7   17   18      3.47      0.00
    0    8   18     59.12      0.00
    8    8   18     -9.12      0.00
    8   10   18     -4.44      0.00
    8   12   18      3.19      0.00
    8   14   18      3.80      0.00
    8   16   18     13.81      0.00
    9    9   18     -1.00      0.00
    9   11   18     15.04      0.00
    9   13   18      4.88      0.00
    9   15   18     -6.97      0.00
    9   17   18     -4.59      0.00
    0   10   18     10.72      0.00
   10   10   18     17.35      0.00
   10   12   18      7.82      0.00
   10   14   18      0.14      0.00
   10   16   18      0.65      0.00
   11   11   18     14.03      0.00
   11   13   18    -12.63      0.00
   11   15   18      7.62      0.00
   11   17   18     -0.71      0.00
    0   12   18     34.30      0.00
   12   12   18     17.25      0.00
   12   14   18      4.47      0.00
   12   16   18      2.45      0.00
   13   13   18      4.71      0.00
   13   15   18      3.50      0.00
   13   17   18      1.94      0.00
    0   14   18      1.99      0.00
   14   14   18      8.58      0.00
   14   16   18     -2.56      0.00
   15   15   18      4.80      0.00
   15   17   18      0.35      0.00
    0   16   18     -1.94      0.00
   16   16   18      9.37      0.00
   17   17   18     -6.78      0.00
    0   18   18      9.66      0.00
    2   18   18      1.03      0.00
    4   18   18     -4.88      0.00
    6   18   18    -14.88      0.00
    8   18   18     32.28      0.00
   10   18   18     -3.25      0.00
   12   18   18      8.19      0.00
   14   18   18     -0.93      0.00
   16   18   18    -10.77      0.00
   18   18   18    -14.47      0.00
    0    1   19    132.96      0.00
    1    2   19   -120.70      0.00
    1    4   19    -44.15      0.00
    1    6   19     21.90      0.00
    1    8   19    -29.57      0.00
    1   10   19      1.11      0.00
    1   12   19      0.01      0.00
    1   14   19      0.91      0.00
    1   16   19      1.47      0.00
    1   18   19    -15.02      0.00
    2    3   19      4.14      0.00
    2    5   19      4.73      0.00
    2    7   19     -8.53      0.00
    2    9   19    -22.27      0.00
    2   11   19     -0.49      0.00
    2   13   19     -0.64      0.00
    2   15   19    -12.14      0.00
    2   17   19      7.01      0.00
    0    3   19    -15.01      0.00
    3    4   19     10.08      0.00
    3    6   19    -11.88      0.00
    3    8   19      0.99      0.00
    3   10   19      9.11      0.00
    3   12   19     12.11      0.00
    3   14   19      7.07      0.00
    3   16   19     -5.34      0.00
    3   18   19    -18.56      0.00
    4    5   19      8.71      0.00
    4    7   19      4.62      0.00
    4    9   19      3.78      0.00
    4   11   19     -1.19      0.00
    4   13   19    -10.34      0.00
    4   15   19     -4.48      0.00
    4   17   19      0.54      0.00
    0    5   19    -37.30      0.00
    5    6   19      2.69      0.00
    5    8   19     -7.10      0.00
    5   10   19     28.38      0.00
    5   12   19    -15.01      0.00
    5   14   19    -27.38      0.00
    5   16   19     29.78      0.00
    5   18   19      9.55      0.00
    6    7   19     -6.42      0.00
    6    9   19    -14.29      0.00
    6   11   19     -5.18      0.00
    6   13   19      9.96      0.00
    6   15   19     -2.42      0.00
    6   17   19     -0.49      0.00
    0    7   19     17.19      0.00
    7    8   19     -0.90      0.00
    7   10   19     -0.87      0.00
    7   12   19    -13.43      0.00
    7   14   19     16.59      0.00
    7   16   19     -6.59      0.00
    7   18   19    -11.68      0.00
    8    9   19     19.67      0.00
    8   11   19     10.97      0.00
    8   13   19    -16.24      0.00
    8   15   19      8.41      0.00
    8   17   19     -2.22      0.00
    0    9   19     16.96      0.00
    9   10   19    -16.97      0.00
    9   12   19     -7.43      0.00
    9   14   19     -1.14      0.00
    9   16   19      2.27      0.00
    9   18   19     -0.74      0.00
   10   11   19     12.18      0.00
   10   13   19      3.67      0.00
   10   15   19     -4.87      0.00
   10   17   19     -4.30      0.00
    0   11   19    -12.11      0.00
   11   12   19    -13.11      0.00
   11   14   19    -10.29      0.00
   11   16   19      1.32      0.00
   11   18   19      4.56      0.00
   12   13   19      7.86      0.00
   12   15   19    -14.48      0.00
   12   17   19      3.21      0.00
    0   13   19    -11.70      0.00
   13   14   19     -0.11      0.00
   13   16   19    -14.64      0.00
   13   18   19      2.57      0.00
   14   15   19     -8.17      0.00
   14   17   19      3.22      0.00
    0   15   19    -10.50      0.00
   15   16   19      6.13      0.00
   15   18   19    -10.61      0.00
   16   17   19     -0.06      0.00
    0   17   19    -14.72      0.00
   17   18   19      1.78      0.00
    0   19   19     25.27      0.00
    2   19   19     -2.08      0.00
    4   19   19     11.93      0.00
    6   19   19     -2.67      0.00
    8   19   19     12.27      0.00
   10   19   19      4.52      0.00
   12   19   19      8.59      0.00
   14   19   19     -6.23      0.00
   16   19   19      1.93      0.00
   18   19   19     12.04      0.00
    0    0   20    104.72      0.00
    1    1   20     -4.74      0.00
    1    3   20      0.07      0.00
    1    5   20    -11.41      0.00
    1    7   20      9.23      0.00
    1    9   20     -4.89      0.00
    1   11   20      5.51      0.00
    1   13   20     -4.53      0.00
    1   15   20     15.73      0.00
    1   17   20      5.04      0.00
    1   19   20      1.79      0.00
    0    2   20    -31.60      0.00
    2    2   20    -10.30      0.00
    2    4   20     -5.36      0.00
    2    6   20     -7.22      0.00
    2    8   20      9.27      0.00
    2   10   20     -0.89      0.00
    2   12   20    -23.32      0.00
    2   14   20      3.24      0.00
    2   16   20    -10.32      0.00
    2   18   20      3.52      0.00
    3    3   20     -5.47      0.00
    3    5   20     19.08      0.00
    3    7   20     13.53      0.00
    3    9   20     -2.97      0.00
    3   11   20      9.06      0.00
    3   13   20      7.67      0.00
    3   15   20    -19.17      0.00
    3   17   20    -17.38      0.00
    3   19   20    -26.30      0.00
    0    4   20     50.43      0.00
    4    4   20    -37.77      0.00
    4    6   20     -2.20      0.00
    4    8   20     -2.79      0.00
    4   10   20    -14.11      0.00
    4   12   20      6.69      0.00
    4   14   20     14.65      0.00
    4   16   20     -5.60      0.00
    4   18   20      2.18      0.00
    5    5   20     22.72      0.00
    5    7   20     24.54      0.00
    5    9   20      1.32      0.00
    5   11   20     -6.66      0.00
    5   13   20     -8.99      0.00
    5   15   20    -17.97      0.00
    5   17   20     -5.32      0.00
    5   19   20     -5.95      0.00
    0    6   20     10.54      0.00
    6    6   20     14.47      0.00
    6    8   20    -13.94      0.00
    6   10   20     -6.70      0.00
    6   12   20      2.82      0.00
    6   14   20    -10.35      0.00
    6   16   20      0.91      0.00
    6   18   20     -4.20      0.00
    7    7   20     -7.33      0.00
    7    9   20     12.36      0.00
    7   11   20     11.61      0.00
    7   13   20     -5.63      0.00
    7   15   20     -4.58      0.00
    7   17   20    -10.50      0.00
    7   19   20     -5.36      0.00
    0    8   20    -10.50      0.00
    8    8   20      3.58      0.00
    8   10   20      6.25      0.00
    8   12   20     12.81      0.00
    8   14   20      0.98      0.00
    8   16   20     -7.00      0.00
    8   18   20     -0.47      0.00
    9    9   20      7.25      0.00
    9   11   20     -4.73      0.00
    9   13   20      1.79      0.00
    9   15   20     -3.78      0.00
    9   17   20      4.75      0.00
    9   19   20     -0.52      0.00
    0   10   20    -13.48      0.00
   10   10   20     19.10      0.00
   10   12   20      8.43      0.00
   10   14   20     -4.46      0.00
   10   16   20     -5.01      0.00
   10   18   20      6.18      0.00
   11   11   20     -2.78      0.00
   11   13   20      2.82      0.00
   11   15   20      7.52      0.00
   11   17   20     -4.96      0.00
   11   19   20     -1.19      0.00
    0   12   20     22.14      0.00
   12   12   20     -2.16      0.00
   12   14   20      4.69      0.00
   12   16   20      2.46      0.00
   12   18   20      5.78      0.00
   13   13   20     -8.69      0.00
   13   15   20      2.29      0.00
   13   17   20      6.07      0.00
   13   19   20      1.79      0.00
    0   14   20      3.50      0.00
   14   14   20      8.15      0.00
   14   16   20     -7.35      0.00
   14   18   20      5.50      0.00
   15   15   20      8.80      0.00
   15   17   20    -11.81      0.00
   15   19   20     -5.98      0.00
    0   16   20     -5.20      0.00
   16   16   20    -25.74      0.00
   16   18   20      4.63      0.00
   17   17   20     -1.36      0.00
   17   19   20     -1.16      0.00
    0   18   20      8.43      0.00
   18   18   20      9.90      0.00
   19   19   20     11.61      0.00
    0   20   20     46.82      0.00
    2   20   20     -3.75      0.00
    4   20   20     -5.77      0.00
    6   20   20    -12.24      0.00
    8   20   20      9.64      0.00
   10   20   20     -0.58      0.00
   12   20   20      5.24      0.00
   14   20   20     12.29      0.00
   16   20   20      4.47      0.00
   18   20   20      0.55      0.00
   20   20   20     21.05      0.00
    0    1   21      4.28      0.00
    1    2   21     -4.09      0.00
    1    4   21    -11.73      0.00
    1    6   21      6.39      0.00
    1    8   21      3.29      0.00
    1   10   21     -3.18      0.00
    1   12   21      4.49      0.00
    1   14   21    -19.35      0.00
    1   16   21     -6.75      0.00
    1   18   21    -12.93      0.00
    1   20   21      7.75      0.00
    2    3   21     -0.16      0.00
    2    5   21    -14.48      0.00
    2    7   21    -14.76      0.00
    2    9   21     -0.01      0.00
    2   11   21    -10.42      0.00
    2   13   21     -4.66      0.00
    2   15   21    -19.00      0.00
    2   17   21      0.69      0.00
    2   19   21    -11.55      0.00
    0    3   21    -13.63      0.00
    3    4   21     -5.46      0.00
    3    6   21     -5.67      0.00
    3    8   21     11.32      0.00
    3   10   21    -13.30      0.00
    3   12   21     -6.13      0.00
    3   14   21      5.23      0.00
    3   16   21     11.95      0.00
    3   18   21      7.56      0.00
    3   20   21      1.38      0.00
    4    5   21     -2.33      0.00
    4    7   21     17.63      0.00
    4    9   21      1.38      0.00
    4   11   21      9.88      0.00
    4   13   21      8.44      0.00
    4   15   21     10.61      0.00
    4   17   21     -6.46      0.00
    4   19   21      5.35      0.00
    0    5   21     30.10      0.00
    5    6   21    -21.85      0.00
    5    8   21      6.85      0.00
    5   10   21    -11.46      0.00
    5   12   21      6.92      0.00
    5   14   21     -8.38      0.00
    5   16   21     -3.68      0.00
    5   18   21     -1.20      0.00
    5   20   21    -18.08      0.00
    6    7   21     -6.04      0.00
    6    9   21      8.38      0.00
    6   11   21      4.47      0.00
    6   13   21     -3.58      0.00
    6   15   21     -0.95      0.00
    6   17   21      1.73      0.00
    6   19   21     -7.00      0.00
    0    7   21     -1.19      0.00
    7    8   21     10.70      0.00
    7   10   21      4.03      0.00
    7   12   21    -19.30      0.00
    7   14   21     -0.81      0.00
    7   16   21      6.08      0.00
    7   18   21     -0.62      0.00
    7   20   21     -6.72      0.00
    8    9   21     -9.75      0.00
    8   11   21     -1.70      0.00
    8   13   21      1.26      0.00
    8   15   21     16.52      0.00
    8   17   21     -9.01      0.00
    8   19   21      1.56      0.00
    0    9   21      3.29      0.00
    9   10   21      6.96      0.00
    9   12   21      2.04      0.00
    9   14   21      4.25      0.00
    9   16   21      4.39      0.00
    9   18   21      3.90      0.00
    9   20   21      1.60      0.00
   10   11   21      8.13      0.00
   10   13   21     -7.96      0.00
   10   15   21     -6.68      0.00
   10   17   21      6.84      0.00
   10   19   21      5.45      0.00
    0   11   21      4.30      0.00
   11   12   21      4.83      0.00
   11   14   21      2.24      0.00
   11   16   21     -5.50      0.00
   11   18   21     -0.94      0.00
   11   20   21      0.42      0.00
   12   13   21     -7.09      0.00
   12   15   21      9.50      0.00
   12   17   21      3.90      0.00
   12   19   21     -1.39      0.00
    0   13   21      8.98      0.00
   13   14   21      2.07      0.00
   13   16   21      0.68      0.00
   13   18   21      6.99      0.00
   13   20   21      1.00      0.00
   14   15   21     -4.30      0.00
   14   17   21      7.21      0.00
   14   19   21     -3.86      0.00
    0   15   21     -7.76      0.00
   15   16   21      3.10      0.00
   15   18   21     -0.41      0.00
   15   20   21      3.66      0.00
   16   17   21      2.22      0.00
   16   19   21      2.08      0.00
    0   17   21      2.44      0.00
   17   18   21      7.66      0.00
   17   20   21     -5.63      0.00
   18   19   21      2.00      0.00
    0   19   21      6.91      0.00
   19   20   21     -3.54      0.00
    0   21   21     -0.69      0.00
    2   21   21      2.01      0.00
    4   21   21      3.65      0.00
    6   21   21    -19.90      0.00
    8   21   21      0.46      0.00
   10   21   21      3.34      0.00
   12   21   21      1.74      0.00
   14   21   21    -12.73      0.00
   16   21   21      3.37      0.00
   18   21   21      8.28      0.00
   20   21   21      0.82      0.00
    0    0   22    -30.81      0.00
    1    1   22     16.93      0.00
    1    3   22      9.81      0.00
    1    5   22     -9.40      0.00
    1    7   22     10.14      0.00
    1    9   22      7.16      0.00
    1   11   22      9.47      0.00
    1   13   22      2.73      0.00
    1   15   22      3.29      0.00
    1   17   22     14.19      0.00
    1   19   22      3.30      0.00
    1   21   22      7.03      0.00
    0    2   22    -14.84      0.00
    2    2   22    -11.43      0.00
    2    4   22      2.47      0.00
    2    6   22     11.76      0.00
    2    8   22    -19.77      0.00
    2   10   22     -4.49      0.00
    2   12   22     -2.07      0.00
    2   14   22      6.23      0.00
    2   16   22    -16.68      0.00
    2   18   22      1.55      0.00
    2   20   22     -2.20      0.00
    3    3   22      1.28      0.00
    3    5   22     -3.22      0.00
    3    7   22     -1.91      0.00
    3    9   22      4.98      0.00
    3   11   22      3.73      0.00
    3   13   22      0.64      0.00
    3   15   22      6.72      0.00
    3   17   22      4.31      0.00
    3   19   22     -6.55      0.00
    3   21   22     11.49      0.00
    0    4   22     -0.38      0.00
    4    4   22     -3.31      0.00
    4    6   22     22.96      0.00
    4    8   22    -11.67      0.00
    4   10   22    -15.05      0.00
    4   12   22     -0.32      0.00
    4   14   22     -1.75      0.00
    4   16   22      0.15      0.00
    4   18   22     -3.64      0.00
    4   20   22      5.46      0.00
    5    5   22     -2.17      0.00
    5    7   22      2.49      0.00
    5    9   22     -1.80      0.00
    5   11   22     -0.27      0.00
    5   13   22     -7.65      0.00
    5   15   22     10.99      0.00
    5   17   22      1.02      0.00
    5   19   22      3.10      0.00
    5   21   22      2.56      0.00
    0    6   22     14.98      0.00
    6    6   22     -6.61      0.00
    6    8   22     -2.60      0.00
    6   10   22     -0.99      0.00
    6   12   22     12.86      0.00
    6   14   22     -0.39      0.00
    6   16   22     -6.98      0.00
    6   18   22     -5.46      0.00
    6   20   22     -5.41      0.00
    7    7   22     -4.98      0.00
    7    9   22      0.61      0.00
    7   11   22      0.18      0.00
    7   13   22     -9.89      0.00
    7   15   22      7.55      0.00
    7   17   22      1.45      0.00
    7   19   22     -8.58      0.00
    7   21   22     -6.61      0.00
    0    8   22      9.54      0.00
    8    8   22     10.95      0.00
    8   10   22    -10.38      0.00
    8   12   22      8.53      0.00
    8   14   22     -6.37      0.00
    8   16   22     -4.06      0.00
    8   18   22      5.30      0.00
    8   20   22     11.48      0.00
    9    9   22     -4.07      0.00
    9   11   22     10.37      0.00
    9   13   22     -5.51      0.00
    9   15   22      3.16      0.00
    9   17   22     -3.38      0.00
    9   19   22     -6.37      0.00
    9   21   22      2.15      0.00
    0   10   22      1.55      0.00
   10   10   22      7.40      0.00
   10   12   22    -11.76      0.00
   10   14   22     -6.44      0.00
   10   16   22     -3.78      0.00
   10   18   22     -1.62      0.00
   10   20   22     -1.88      0.00
   11   11   22     -4.88      0.00
   11   13   22      8.47      0.00
   11   15   22     -2.76      0.00
   11   17   22      3.13      0.00
   11   19   22      4.14      0.00
   11   21   22     -8.31      0.00
    0   12   22     25.63      0.00
   12   12   22     -7.51      0.00
   12   14   22      6.43      0.00
   12   16   22     -0.85      0.00
   12   18   22    -10.30      0.00
   12   20   22      5.55      0.00
   13   13   22      0.17      0.00
   13   15   22     -0.08      0.00
   13   17   22    -11.81      0.00
   13   19   22      3.73      0.00
   13   21   22     -4.14      0.00
    0   14   22      6.35      0.00
   14   14   22    -13.76      0.00
   14   16   22      4.58      0.00
   14   18   22     -1.81      0.00
   14   20   22     -1.94      0.00
   15   15   22     -3.99      0.00
   15   17   22      5.40      0.00
   15   19   22      1.93      0.00
   15   21   22     -7.02      0.00
    0   16   22      2.27      0.00
   16   16   22     -0.57      0.00
   16   18   22     11.69      0.00
   16   20   22      3.06      0.00
   17   17   22     10.73      0.00
   17   19   22    -10.61      0.00
   17   21   22     -0.47      0.00
    0   18   22     16.95      0.00
   18   18   22      0.39      0.00
   18   20   22      5.25      0.00
   19   19   22      1.80      0.00
   19   21   22     -5.53      0.00
    0   20   22      2.81      0.00
   20   20   22      8.04      0.00
   21   21   22      3.56      0.00
    0   22   22     -3.98      0.00
    2   22   22      0.77      0.00
    4   22   22      0.53      0.00
    6   22   22     -1.56      0.00
    8   22   22     11.58      0.00
   10   22   22     -0.73      0.00
   12   22   22     20.81      0.00
   14   22   22     -0.06      0.00
   16   22   22    -13.29      0.00
   18   22   22      6.88      0.00
   20   22   22    -16.13      0.00
   22   22   22     19.63      0.00
    0    1   23      1.35      0.00
    1    2   23     -2.86      0.00
    1    4   23      9.72      0.00
    1    6   23     -9.74      0.00
    1    8   23      1.39      0.00
    1   10   23     -0.78      0.00
    1   12   23      9.13      0.00
    1   14   23     12.15      0.00
    1   16   23     -0.02      0.00
    1   18   23      2.70      0.00
    1   20   23     -9.07      0.00
    1   22   23     -3.57      0.00
    2    3   23    -13.08      0.00
    2    5   23     -4.29      0.00
    2    7   23      5.05      0.00
    2    9   23    -13.95      0.00
    2   11   23      8.86      0.00
    2   13   23      4.94      0.00
    2   15   23     -4.33      0.00
    2   17   23     -7.21      0.00
    2   19   23      3.66      0.00
    2   21   23    -17.51      0.00
    0    3   23     25.00      0.00
    3    4   23     -9.78      0.00
    3    6   23     -7.94      0.00
    3    8   23     -6.63      0.00
    3   10   23     15.70      0.00
    3   12   23     -9.57      0.00
    3   14   23    -14.06      0.00
    3   16   23     -3.82      0.00
    3   18   23     -5.69      0.00
    3   20   23     14.18      0.00
    3   22   23      0.36      0.00
    4    5   23      2.53      0.00
    4    7   23      2.01      0.00
    4    9   23      0.78      0.00
    4   11   23      5.47      0.00
    4   13   23     -0.62      0.00
    4   15   23      6.36      0.00
    4   17   23     15.29      0.00
    4   19   23     -3.06      0.00
    4   21   23      5.95      0.00
    0    5   23    -10.45      0.00
    5    6   23      2.15      0.00
    5    8   23     13.24      0.00
    5   10   23     -0.07      0.00
    5   12   23     -8.78      0.00
    5   14   23     -1.11      0.00
    5   16   23     -0.92      0.00
    5   18   23      4.39      0.00
    5   20   23     -5.73      0.00
    5   22   23     -2.61      0.00
    6    7   23    -16.22      0.00
    6    9   23      3.33      0.00
    6   11   23     -3.02      0.00
    6   13   23     -3.82      0.00
    6   15   23     -3.79      0.00
    6   17   23      1.02      0.00
    6   19   23      0.31      0.00
    6   21   23      0.58      0.00
    0    7   23     -4.37      0.00
    7    8   23     11.72      0.00
    7   10   23      4.53      0.00
    7   12   23     12.82      0.00
    7   14   23     -1.97      0.00
    7   16   23      2.99      0.00
    7   18   23     10.74      0.00
    7   20   23      1.66      0.00
    7   22   23     12.74      0.00
    8    9   23      1.81      0.00
    8   11   23      2.80      0.00
    8   13   23      1.23      0.00
    8   15   23     -0.31      0.00
    8   17   23      4.17      0.00
    8   19   23     -5.11      0.00
    8   21   23      5.66      0.00
    0    9   23     13.08      0.00
    9   10   23      5.86      0.00
    9   12   23     -4.67      0.00
    9   14   23     -6.54      0.00
    9   16   23     -2.13      0.00
    9   18   23     -0.25      0.00
    9   20   23     -3.02      0.00
    9   22   23    -10.67      0.00
   10   11   23     -0.66      0.00
   10   13   23     -6.95      0.00
   10   15   23      1.13      0.00
   10   17   23     -5.02      0.00
   10   19   23     -3.73      0.00
   10   21   23      0.98      0.00
    0   11   23      2.95      0.00
   11   12   23      4.35      0.00
   11   14   23     -4.50      0.00
   11   16   23     -0.42      0.00
   11   18   23     -6.05      0.00
   11   20   23     -3.15      0.00
   11   22   23      0.28      0.00
   12   13   23     -5.52      0.00
   12   15   23     -8.56      0.00
   12   17   23      3.35      0.00
   12   19   23      5.92      0.00
   12   21   23     -2.85      0.00
    0   13   23     -7.42      0.00
   13   14   23     -3.17      0.00
   13   16   23      0.79      0.00
   13   18   23    -14.51      0.00
   13   20   23    -13.04      0.00
   13   22   23      2.90      0.00
   14   15   23      2.19      0.00
   14   17   23     -4.58      0.00
   14   19   23      3.32      0.00
   14   21   23     -4.50      0.00
    0   15   23      6.02      0.00
   15   16   23     -7.48      0.00
   15   18   23     -1.82      0.00
   15   20   23      6.17      0.00
   15   22   23     -3.47      0.00
   16   17   23     -3.57      0.00
   16   19   23      6.24      0.00
   16   21   23      5.47      0.00
    0   17   23     14.08      0.00
   17   18   23     11.97      0.00
   17   20   23      0.84      0.00
   17   22   23     -4.21      0.00
   18   19   23     -4.41      0.00
   18   21   23     -5.01      0.00
    0   19   23     -2.13      0.00
   19   20   23     -6.76      0.00
   19   22   23    -10.17      0.00
   20   21   23      0.05      0.00
    0   21   23      3.52      0.00
   21   22   23     -3.91      0.00
    0   23   23     19.08      0.00
    2   23   23    -18.26      0.00
    4   23   23     19.80      0.00
    6   23   23     -7.29      0.00
    8   23   23     -7.00      0.00
   10   23   23     -9.61      0.00
   12   23   23      4.45      0.00
   14   23   23      2.99      0.00
   16   23   23      9.19      0.00
   18   23   23     -1.04      0.00
   20   23   23     -9.19      0.00
   22   23   23      2.41      0.00
    0    0   24    -24.72      0.00
    1    1   24     -4.08      0.00
    1    3   24     -4.68      0.00
    1    5   24     14.39      0.00
    1    7   24     -9.37      0.00
    1    9   24      2.69      0.00
    1   11   24     -2.60      0.00
    1   13   24     -6.05      0.00
    1   15   24      3.29      0.00
    1   17   24     -0.52      0.00
    1   19   24     12.49      0.00
    1   21   24      2.57      0.00
    1   23   24      3.12      0.00
    0    2   24     24.21      0.00
    2    2   24     -4.39      0.00
    2    4   24      3.06      0.00
    2    6   24    -12.76      0.00
    2    8   24     12.20      0.00
    2   10   24     -3.56      0.00
    2   12   24     14.67      0.00
    2   14   24     -7.98      0.00
    2   16   24     -5.67      0.00
    2   18   24      3.30      0.00
    2   20   24     -4.65      0.00
    2   22   24    -18.78      0.00
    3    3   24     -1.25      0.00
    3    5   24     -6.52      0.00
    3    7   24     -0.72      0.00
    3    9   24      4.06      0.00
    3   11   24      1.82      0.00
    3   13   24     -2.66      0.00
    3   15   24      1.59      0.00
    3   17   24      1.33      0.00
    3   19   24      2.80      0.00
    3   21   24      4.43      0.00
    3   23   24     -3.52      0.00
    0    4   24     -9.96      0.00
    4    4   24      8.58      0.00
    4    6   24      3.88      0.00
    4    8   24     10.88      0.00
    4   10   24      4.17      0.00
    4   12   24     -1.45      0.00
    4   14   24     -1.03      0.00
    4   16   24      1.77      0.00
    4   18   24     -6.98      0.00
    4   20   24      0.16      0.00
    4   22   24      1.97      0.00
    5    5   24     -9.33      0.00
    5    7   24      6.40      0.00
    5    9   24     -6.74      0.00
    5   11   24      2.28      0.00
    5   13   24      0.80      0.00
    5   15   24      2.08      0.00
    5   17   24      3.36      0.00
    5   19   24     -9.65      0.00
    5   21   24      0.27      0.00
    5   23   24      3.43      0.00
    0    6   24     34.24      0.00
    6    6   24      0.96      0.00
    6    8   24      7.46      0.00
    6   10   24     -7.46      0.00
    6   12   24    -11.09      0.00
    6   14   24      0.06      0.00
    6   16   24      0.64      0.00
    6   18   24      3.54      0.00
    6   20   24     -0.74      0.00
    6   22   24     -3.95      0.00
    7    7   24    -16.19      0.00
    7    9   24      0.54      0.00
    7   11   24      1.18      0.00
    7   13   24      7.21      0.00
    7   15   24     -6.21      0.00
    7   17   24      3.79      0.00
    7   19   24     -1.18      0.00
    7   21   24      3.64      0.00
    7   23   24      3.80      0.00
    0    8   24     18.95      0.00
    8    8   24     -8.62      0.00
    8   10   24      9.82      0.00
    8   12   24      7.59      0.00
    8   14   24     -0.69      0.00
    8   16   24     -4.85      0.00
    8   18   24     -1.67      0.00
    8   20   24     -6.90      0.00
    8   22   24     11.56      0.00
    9    9   24     -7.72      0.00
    9   11   24     -1.04      0.00
    9   13   24     -9.63      0.00
    9   15   24      9.92      0.00
    9   17   24     -7.98      0.00
    9   19   24      1.76      0.00
    9   21   24      3.79      0.00
    9   23   24     -3.85      0.00
    0   10   24    -10.18      0.00
   10   10   24     -2.96      0.00
   10   12   24      0.54      0.00
   10   14   24      7.00      0.00
   10   16   24      1.03      0.00
   10   18   24     -4.00      0.00
   10   20   24     -0.04      0.00
   10   22   24     -5.05      0.00
   11   11   24      1.77      0.00
   11   13   24      4.09      0.00
   11   15   24     -2.40      0.00
   11   17   24      9.83      0.00
   11   19   24      3.90      0.00
   11   21   24      0.22      0.00
   11   23   24      5.47      0.00
    0   12   24    -12.68      0.00
   12   12   24     10.16      0.00
   12   14   24     -0.90      0.00
   12   16   24     -9.41      0.00
   12   18   24      1.25      0.00
   12   20   24     -0.34      0.00
   12   22   24     -8.12      0.00
   13   13   24      0.07      0.00
   13   15   24      6.61      0.00
   13   17   24     -5.97      0.00
   13   19   24      0.33      0.00
   13   21   24     -4.86      0.00
   13   23   24      2.29      0.00
    0   14   24     -9.98      0.00
   14   14   24     -7.59      0.00
   14   16   24      1.40      0.00
   14   18   24      0.53      0.00
   14   20   24     -3.47      0.00
   14   22   24     -1.64      0.00
   15   15   24     -4.23      0.00
   15   17   24      4.67      0.00
   15   19   24     -4.28      0.00
   15   21   24     -3.43      0.00
   15   23   24      3.75      0.00
    0   16   24      3.90      0.00
   16   16   24    -10.07      0.00
   16   18   24      4.42      0.00
   16   20   24      2.49      0.00
   16   22   24     -5.74      0.00
   17   17   24     -3.63      0.00
   17   19   24      4.73      0.00
   17   21   24    -10.06      0.00
   17   23   24      2.60      0.00
    0   18   24     10.14      0.00
   18   18   24      5.92      0.00
   18   20   24     -4.05      0.00
   18   22   24      6.29      0.00
   19   19   24      9.43      0.00
   19   21   24      3.92      0.00
   19   23   24      3.08      0.00
    0   20   24     -1.85      0.00
   20   20   24      3.12      0.00
   20   22   24     -2.26      0.00
   21   21   24      5.45      0.00
   21   23   24     -4.75      0.00
    0   22   24     -0.71      0.00
   22   22   24     -7.74      0.00
   23   23   24      6.81      0.00
    0   24   24      0.56      0.00
    2   24   24      4.50      0.00
    4   24   24     -3.98      0.00
    6   24   24    -11.73      0.00
    8   24   24     10.50      0.00
   10   24   24     -2.94      0.00
   12   24   24     18.44      0.00
   14   24   24     10.59      0.00
   16   24   24    -19.77      0.00
   18   24   24    -11.74      0.00
   20   24   24     -0.30      0.00
   22   24   24     -7.55      0.00
   24   24   24     -3.64      0.00
    0    1   25      0.41      0.00
    1    2   25     -1.03      0.00
    1    4   25      2.84      0.00
    1    6   25     11.33      0.00
    1    8   25     -2.62      0.00
    1   10   25      6.78      0.00
    1   12   25    -12.33      0.00
    1   14   25      0.28      0.00
    1   16   25     -1.95      0.00
    1   18   25     -0.14      0.00
    1   20   25      1.70      0.00
    1   22   25     -2.70      0.00
    1   24   25     -2.69      0.00
    2    3   25      4.69      0.00
    2    5   25      6.75      0.00
    2    7   25      7.57      0.00
    2    9   25     -4.80      0.00
    2   11   25     10.69      0.00
    2   13   25     -9.39      0.00
    2   15   25      5.76      0.00
    2   17   25    -12.64      0.00
    2   19   25      1.75      0.00
    2   21   25     -9.46      0.00
    2   23   25     -3.31      0.00
    0    3   25     -6.08      0.00
    3    4   25      1.64      0.00
    3    6   25    -14.65      0.00
    3    8   25     -5.62      0.00
    3   10   25      9.15      0.00
    3   12   25      0.99      0.00
    3   14   25     -4.29      0.00
    3   16   25     -0.17      0.00
    3   18   25      5.41      0.00
    3   20   25     -9.04      0.00
    3   22   25      5.32      0.00
    3   24   25      0.35      0.00
    4    5   25      5.89      0.00
    4    7   25      1.58      0.00
    4    9   25      3.22      0.00
    4   11   25     -7.82      0.00
    4   13   25      0.55      0.00
    4   15   25     -8.25      0.00
    4   17   25     -0.15      0.00
    4   19   25     -7.75      0.00
    4   21   25      9.75      0.00
    4   23   25      1.80      0.00
    0    5   25    -10.98      0.00
    5    6   25     -6.35      0.00
    5    8   25      1.41      0.00
    5   10   25      3.75      0.00
    5   12   25     -2.13      0.00
    5   14   25     -2.41      0.00
    5   16   25     -0.99      0.00
    5   18   25      9.88      0.00
    5   20   25      1.49      0.00
    5   22   25    -10.87      0.00
    5   24   25     -5.98      0.00
    6    7   25      3.54      0.00
    6    9   25     -2.93      0.00
    6   11   25      0.25      0.00
    6   13   25     -6.96      0.00
    6   15   25      4.48      0.00
    6   17   25     -2.45      0.00
    6   19   25     12.30      0.00
    6   21   25     -1.61      0.00
    6   23   25     -5.39      0.00
    0    7   25     -6.15      0.00
    7    8   25    -10.05      0.00
    7   10   25     -6.31      0.00
    7   12   25     -0.02      0.00
    7   14   25     10.31      0.00
    7   16   25     -3.04      0.00
    7   18   25      2.16      0.00
    7   20   25     -2.31      0.00
    7   22   25      4.41      0.00
    7   24   25      7.07      0.00
    8    9   25     -5.34      0.00
    8   11   25     -7.33      0.00
    8   13   25     -3.76      0.00
    8   15   25     -1.53      0.00
    8   17   25      3.64      0.00
    8   19   25     -1.72      0.00
    8   21   25     -6.63      0.00
    8   23   25      0.86      0.00
    0    9   25      1.30      0.00
    9   10   25     -1.02      0.00
    9   12   25     -9.17      0.00
    9   14   25     -1.31      0.00
    9   16   25      6.83      0.00
    9   18   25     -3.53      0.00
    9   20   25      4.85      0.00
    9   22   25     -3.21      0.00
    9   24   25     -3.67      0.00
   10   11   25      0.84      0.00
   10   13   25     -1.06      0.00
   10   15   25      8.24      0.00
   10   17   25    -10.19      0.00
   10   19   25      0.44      0.00
   10   21   25      2.44      0.00
   10   23   25     10.49      0.00
    0   11   25     -3.55      0.00
   11   12   25     -6.53      0.00
   11   14   25      2.88      0.00
   11   16   25     -3.78      0.00
   11   18   25     -3.10      0.00
   11   20   25     -3.90      0.00
   11   22   25     -0.60      0.00
   11   24   25    -11.36      0.00
   12   13   25      2.39      0.00
   12   15   25     -2.35      0.00
   12   17   25      2.92      0.00
   12   19   25     -1.30      0.00
   12   21   25      1.24      0.00
   12   23   25    -10.91      0.00
    0   13   25      1.23      0.00
   13   14   25     -5.06      0.00
   13   16   25     -5.32      0.00
   13   18   25     -1.14      0.00
   13   20   25      4.99      0.00
   13   22   25      9.69      0.00
   13   24   25     -0.92      0.00
   14   15   25      7.42      0.00
   14   17   25      1.79      0.00
   14   19   25    -11.33      0.00
   14   21   25      4.81      0.00
   14   23   25     -7.75      0.00
    0   15   25     -5.02      0.00
   15   16   25     -1.41      0.00
   15   18   25      3.32      0.00
   15   20   25     -2.36      0.00
   15   22   25      1.83      0.00
   15   24   25     -0.84      0.00
   16   17   25     15.42      0.00
   16   19   25     -2.89      0.00
   16   21   25    -10.46      0.00
   16   23   25      3.88      0.00
    0   17   25     -8.05      0.00
   17   18   25     -6.24      0.00
   17   20   25     -1.86      0.00
   17   22   25      4.32      0.00
   17   24   25     -0.03      0.00
   18   19   25     20.45      0.00
   18   21   25      7.79      0.00
   18   23   25      2.25      0.00
    0   19   25     -4.64      0.00
   19   20   25     -1.45      0.00
   19   22   25      3.47      0.00
   19   24   25      1.45      0.00
   20   21   25      2.62      0.00
   20   23   25      1.47      0.00
    0   21   25      9.89      0.00
   21   22   25      1.86      0.00
   21   24   25      1.05      0.00
   22   23   25     -5.65      0.00
    0   23   25     -1.54      0.00
   23   24   25     -0.02      0.00
    0   25   25     18.62      0.00
    2   25   25     -0.91      0.00
    4   25   25     -0.01      0.00
    6   25   25     10.64      0.00
    8   25   25      1.83      0.00
   10   25   25     -2.88      0.00
   12   25   25      6.79      0.00
   14   25   25     -0.63      0.00
   16   25   25     -2.36      0.00
   18   25   25     -4.25      0.00
   20   25   25     -3.52      0.00
   22   25   25    -11.27      0.00
   24   25   25     -6.81      0.00
    0    0   26      5.96      0.00
    1    1   26     -2.29      0.00
    1    3   26     -9.34      0.00
    1    5   26     -7.18      0.00
    1    7   26      4.10      0.00
    1    9   26     -2.40      0.00
    1   11   26      7.18      0.00
    1   13   26     -7.41      0.00
    1   15   26     10.46      0.00
    1   17   26      3.30      0.00
    1   19   26     -8.69      0.00
    1   21   26      6.45      0.00
    1   23   26     12.06      0.00
    1   25   26     -3.01      0.00
    0    2   26     -4.23      0.00
    2    2   26    -27.60      0.00
    2    4   26     20.23      0.00
    2    6   26    -12.73      0.00
    2    8   26      8.09      0.00
    2   10   26     -2.51      0.00
    2   12   26     10.46      0.00
    2   14   26     -7.86      0.00
    2   16   26     -6.40      0.00
    2   18   26      2.40      0.00
    2   20   26      6.26      0.00
    2   22   26    -13.36      0.00
    2   24   26      0.16      0.00
    3    3   26     -3.21      0.00
    3    5   26      0.69      0.00
    3    7   26      3.98      0.00
    3    9   26      9.21      0.00
    3   11   26     -2.34      0.00
    3   13   26    -11.95      0.00
    3   15   26     -2.23      0.00
    3   17   26     -4.20      0.00
    3   19   26     -4.98      0.00
    3   21   26     -3.45      0.00
    3   23   26      5.86      0.00
    3   25   26     -2.46      0.00
    0    4   26     23.43      0.00
    4    4   26      0.71      0.00
    4    6   26      2.05      0.00
    4    8   26      3.74      0.00
    4   10   26      4.80      0.00
    4   12   26     -4.48      0.00
    4   14   26      8.45      0.00
    4   16   26      7.71      0.00
    4   18   26      9.66      0.00
    4   20   26     -1.13      0.00
    4   22   26      3.16      0.00
    4   24   26     -1.52      0.00
    5    5   26     -1.47      0.00
    5    7   26     -0.98      0.00
    5    9   26      5.04      0.00
    5   11   26      0.14      0.00
    5   13   26      4.48      0.00
    5   15   26     -3.31      0.00
    5   17   26     -1.05      0.00
    5   19   26      1.52      0.00
    5   21   26      0.95      0.00
    5   23   26     -2.54      0.00
    5   25   26     -3.70      0.00
    0    6   26     14.64      0.00
    6    6   26    -17.00      0.00
    6    8   26      4.24      0.00
    6   10   26      2.69      0.00
    6   12   26      4.06      0.00
    6   14   26      5.33      0.00
    6   16   26     -0.18      0.00
    6   18   26     -7.14      0.00
    6   20   26      3.72      0.00
    6   22   26     -3.46      0.00
    6   24   26     -3.07      0.00
    7    7   26      2.61      0.00
    7    9   26     -4.77      0.00
    7   11   26     -4.18      0.00
    7   13   26      7.38      0.00
    7   15   26      6.55      0.00
    7   17   26     -3.99      0.00
    7   19   26     -2.36      0.00
    7   21   26      1.96      0.00
    7   23   26     -1.24      0.00
    7   25   26     -0.46      0.00
    0    8   26     -9.38      0.00
    8    8   26      8.34      0.00
    8   10   26      4.26      0.00
    8   12   26      2.64      0.00
    8   14   26     14.99      0.00
    8   16   26     -4.16      0.00
    8   18   26     -2.29      0.00
    8   20   26     12.32      0.00
    8   22   26     11.42      0.00
    8   24   26      0.42      0.00
    9    9   26     -3.58      0.00
    9   11   26      0.33      0.00
    9   13   26     -8.74      0.00
    9   15   26    -10.40      0.00
    9   17   26      8.37      0.00
    9   19   26      0.17      0.00
    9   21   26     -5.58      0.00
    9   23   26      2.75      0.00
    9   25   26     -6.13      0.00
    0   10   26    -11.64      0.00
   10   10   26      0.58      0.00
   10   12   26      7.22      0.00
   10   14   26     -3.05      0.00
   10   16   26     -3.57      0.00
   10   18   26      6.69      0.00
   10   20   26     -2.41      0.00
   10   22   26     -1.97      0.00
   10   24   26     -2.61      0.00
   11   11   26     17.68      0.00
   11   13   26     -2.92      0.00
   11   15   26     -9.90      0.00
   11   17   26      1.85      0.00
   11   19   26      0.45      0.00
   11   21   26      7.78      0.00
   11   23   26      2.97      0.00
   11   25   26     -3.17      0.00
    0   12   26     -0.42      0.00
   12   12   26    -11.03      0.00
   12   14   26      4.46      0.00
   12   16   26     -1.77      0.00
   12   18   26      6.69      0.00
   12   20   26    -18.08      0.00
   12   22   26      6.56      0.00
   12   24   26     -5.75      0.00
   13   13   26      7.84      0.00
   13   15   26      2.05      0.00
   13   17   26      5.47      0.00
   13   19   26      2.08      0.00
   13   21   26      2.27      0.00
   13   23   26      2.63      0.00
   13   25   26      4.62      0.00
    0   14   26      2.97      0.00
   14   14   26      5.22      0.00
   14   16   26     -5.66      0.00
   14   18   26     10.43      0.00
   14   20   26     -1.80      0.00
   14   22   26      7.55      0.00
   14   24   26     -4.09      0.00
   15   15   26     -3.62      0.00
   15   17   26      1.46      0.00
   15   19   26     -6.73      0.00
   15   21   26      5.21      0.00
   15   23   26      3.80      0.00
   15   25   26     10.00      0.00
    0   16   26    -17.96      0.00
   16   16   26     13.27      0.00
   16   18   26     -4.73      0.00
   16   20   26      4.23      0.00
   16   22   26      2.41      0.00
   16   24   26     10.21      0.00
   17   17   26      4.93      0.00
   17   19   26      3.21      0.00
   17   21   26      5.91      0.00
   17   23   26      2.98      0.00
   17   25   26     -2.11      0.00
    0   18   26      5.09      0.00
   18   18   26     -6.29      0.00
   18   20   26      8.90      0.00
   18   22   26     -6.54      0.00
   18   24   26      6.10      0.00
   19   19   26     -2.14      0.00
   19   21   26      5.98      0.00
   19   23   26      7.06      0.00
   19   25   26     -5.02      0.00
    0   20   26      4.81      0.00
   20   20   26     -7.53      0.00
   20   22   26     -2.66      0.00
   20   24   26      1.94      0.00
   21   21   26     -7.52      0.00
   21   23   26     -8.34      0.00
   21   25   26      1.56      0.00
    0   22   26      8.93      0.00
   22   22   26     19.90      0.00
   22   24   26     -5.72      0.00
   23   23   26     -4.59      0.00
   23   25   26      1.75      0.00
    0   24   26     -8.03      0.00
   24   24   26      2.45      0.00
    0   26   26     16.90      0.00
    2   26   26     -1.04      0.00
    4   26   26      3.25      0.00
    6   26   26     -6.14      0.00
    8   26   26     -1.29      0.00
   10   26   26     15.78      0.00
   12   26   26     -5.15      0.00
   14   26   26    -15.09      0.00
   16   26   26      3.20      0.00
   18   26   26     -7.92      0.00
   20   26   26     -6.13      0.00
   22   26   26      0.01      0.00
    0    1   27     -3.09      0.00
    1    2   27      0.40      0.00
    1    4   27      9.67      0.00
    1    6   27    -13.21      0.00
    1    8   27      5.71      0.00
    1   10   27     -5.61      0.00
    1   12   27      6.31      0.00
    1   14   27     -9.47      0.00
    1   16   27      6.54      0.00
    1   18   27      0.57      0.00
    1   20   27      1.15      0.00
    1   22   27     -0.28      0.00
    1   24   27      1.86      0.00
    1   26   27     -3.35      0.00
    2    3   27    -14.45      0.00
    2    5   27    -17.31      0.00
    2    7   27    -13.06      0.00
    2    9   27     -4.31      0.00
    2   11   27      3.86      0.00
    2   13   27     -8.55      0.00
    2   15   27      4.31      0.00
    2   17   27     -1.55      0.00
    2   19   27     -1.80      0.00
    2   21   27      0.26      0.00
    2   23   27     -4.71      0.00
    2   25   27    -13.72      0.00
    0    3   27     12.68      0.00
    3    4   27      4.53      0.00
    3    6   27      0.19      0.00
    3    8   27      5.03      0.00
    3   10   27     -3.44      0.00
    3   12   27     -1.23      0.00
    3   14   27     -0.48      0.00
    3   16   27      1.04      0.00
    3   18   27     -5.31      0.00
    3   20   27     -0.99      0.00
    3   22   27     -6.09      0.00
    3   24   27     -0.85      0.00
    3   26   27     -7.83      0.00
    4    5   27      8.42      0.00
    4    7   27      3.62      0.00
    4    9   27      4.84      0.00
    4   11   27     -1.99      0.00
    4   13   27      1.54      0.00
    4   15   27     -3.73      0.00
    4   17   27     -2.10      0.00
    4   19   27      4.11      0.00
    4   21   27     -6.45      0.00
    4   23   27     -4.19      0.00
    4   25   27      3.57      0.00
    0    5   27     -3.01      0.00
    5    6   27     -7.96      0.00
    5    8   27      2.79      0.00
    5   10   27     -0.14      0.00
    5   12   27     -2.53      0.00
    5   14   27     -2.50      0.00
    5   16   27      5.32      0.00
    5   18   27     -9.34      0.00
    5   20   27     10.48      0.00
    5   22   27     -6.11      0.00
    5   24   27      3.52      0.00
    5   26   27     -4.64      0.00
    6    7   27     -0.97      0.00
    6    9   27     -6.50      0.00
    6   11   27      4.34      0.00
    6   13   27      1.65      0.00
    6   15   27      0.80      0.00
    6   17   27      4.26      0.00
    6   19   27     -0.38      0.00
    6   21   27     -7.38      0.00
    6   23   27      5.74      0.00
    6   25   27      1.56      0.00
    0    7   27      4.22      0.00
    7    8   27      5.78      0.00
    7   10   27     -0.02      0.00
    7   12   27    -14.55      0.00
    7   14   27     -5.11      0.00
    7   16   27      2.49      0.00
    7   18   27      3.38      0.00
    7   20   27     -4.60      0.00
    7   22   27      7.97      0.00
    7   24   27      4.86      0.00
    7   26   27      6.33      0.00
    8    9   27     -2.61      0.00
    8   11   27     -2.70      0.00
    8   13   27     -5.83      0.00
    8   15   27     -2.32      0.00
    8   17   27     -7.62      0.00
    8   19   27     -1.98      0.00
    8   21   27      3.04      0.00
    8   23   27     -9.28      0.00
    8   25   27      4.97      0.00
    0    9   27     -2.32      0.00
    9   10   27     -0.02      0.00
    9   12   27      1.86      0.00
    9   14   27      0.02      0.00
    9   16   27     -1.53      0.00
    9   18   27     -1.93      0.00
    9   20   27      4.59      0.00
    9   22   27      2.28      0.00
    9   24   27     -9.62      0.00
    9   26   27     -6.71      0.00
   10   11   27      6.59      0.00
   10   13   27     -3.86      0.00
   10   15   27     -3.55      0.00
   10   17   27      1.38      0.00
   10   19   27     -3.44      0.00
   10   21   27     -4.01      0.00
   10   23   27      4.56      0.00
   10   25   27      1.69      0.00
    0   11   27      1.53      0.00
   11   12   27     -0.74      0.00
   11   14   27      8.91      0.00
   11   16   27     -6.31      0.00
   11   18   27      0.95      0.00
   11   20   27     -8.17      0.00
   11   22   27      6.12      0.00
   11   24   27     -4.57      0.00
   11   26   27      7.36      0.00
   12   13   27     -4.14      0.00
   12   15   27      2.81      0.00
   12   17   27      0.61      0.00
   12   19   27      5.97      0.00
   12   21   27      5.34      0.00
   12   23   27      3.87      0.00
   12   25   27      7.40      0.00
    0   13   27      7.44      0.00
   13   14   27     -2.39      0.00
   13   16   27     -1.75      0.00
   13   18   27      7.61      0.00
   13   20   27      4.14      0.00
   13   22   27      3.90      0.00
   13   24   27      3.03      0.00
   13   26   27     -8.41      0.00
   14   15   27     -1.00      0.00
   14   17   27     -6.22      0.00
   14   19   27     -5.64      0.00
   14   21   27     -1.49      0.00
   14   23   27      1.24      0.00
   14   25   27      3.59      0.00
    0   15   27      0.64      0.00
   15   16   27     -1.82      0.00
   15   18   27      2.66      0.00
   15   20   27      2.23      0.00
   15   22   27      3.67      0.00
   15   24   27      1.09      0.00
   15   26   27      4.67      0.00
   16   17   27      3.89      0.00
   16   19   27    -13.26      0.00
   16   21   27      5.25      0.00
   16   23   27      3.24      0.00
   16   25   27     -5.54      0.00
    0   17   27      8.99      0.00
   17   18   27     -3.06      0.00
   17   20   27     -7.72      0.00
   17   22   27     -2.35      0.00
   17   24   27     -7.02      0.00
   17   26   27      1.71      0.00
   18   19   27     13.08      0.00
   18   21   27      9.96      0.00
   18   23   27     -0.95      0.00
   18   25   27      4.88      0.00
    0   19   27      9.03      0.00
   19   20   27      2.06      0.00
   19   22   27     -1.83      0.00
   19   24   27     -6.07      0.00
   19   26   27      1.72      0.00
   20   21   27     -6.55      0.00
   20   23   27     11.82      0.00
   20   25   27      1.32      0.00
    0   21   27     -5.31      0.00
   21   22   27      5.33      0.00
   21   24   27     -6.35      0.00
   21   26   27     -2.46      0.00
   22   23   27     -0.44      0.00
   22   25   27      9.24      0.00
    0   23   27      9.08      0.00
   23   24   27      2.01      0.00
    0   25   27     12.46      0.00
    0   27   27    -12.85      0.00
    2   27   27      5.13      0.00
    4   27   27      1.15      0.00
    6   27   27      0.59      0.00
    8   27   27      6.79      0.00
   10   27   27     -1.67      0.00
   12   27   27     -0.75      0.00
   14   27   27     -8.62      0.00
   16   27   27     -4.63      0.00
   18   27   27     -4.50      0.00
   20   27   27      6.59      0.00
    0    0   28    -10.39      0.00
    1    1   28     20.46      0.00
    1    3   28     12.91      0.00
    1    5   28      0.74      0.00
    1    7   28     -1.24      0.00
    1    9   28      4.23      0.00
    1   11   28     -3.19      0.00
    1   13   28     -7.63      0.00
    1   15   28      1.25      0.00
    1   17   28     -4.27      0.00
    1   19   28     -4.51      0.00
    1   21   28      0.91      0.00
    1   23   28     -5.29      0.00
    1   25   28     -3.30      0.00
    1   27   28     10.33      0.00
    0    2   28     -4.04      0.00
    2    2   28    -13.95      0.00
    2    4   28      6.28      0.00
    2    6   28      9.52      0.00
    2    8   28      2.41      0.00
    2   10   28    -12.13      0.00
    2   12   28     -0.02      0.00
    2   14   28      7.77      0.00
    2   16   28     -0.19      0.00
    2   18   28    -13.33      0.00
    2   20   28      0.04      0.00
    2   22   28      1.32      0.00
    2   24   28      9.00      0.00
    2   26   28     -9.22      0.00
    3    3   28     11.38      0.00
    3    5   28     -6.80      0.00
    3    7   28     -1.60      0.00
    3    9   28      2.22      0.00
    3   11   28      6.87      0.00
    3   13   28     -3.11      0.00
    3   15   28      3.81      0.00
    3   17   28     -5.36      0.00
    3   19   28      0.60      0.00
    3   21   28      2.56      0.00
    3   23   28      2.70      0.00
    3   25   28      6.77      0.00
    3   27   28      0.32      0.00
    0    4   28      4.01      0.00
    4    4   28      2.50      0.00
    4    6   28      2.25      0.00
    4    8   28     14.27      0.00
    4   10   28     -8.93      0.00
    4   12   28      6.81      0.00
    4   14   28     -1.03      0.00
    4   16   28     -2.12      0.00
    4   18   28      3.19      0.00
    4   20   28      2.04      0.00
    4   22   28     -2.89      0.00
    4   24   28     -0.93      0.00
    4   26   28      2.52      0.00
    5    5   28    -11.30      0.00
    5    7   28      1.45      0.00
    5    9   28      3.12      0.00
    5   11   28     -3.41      0.00
    5   13   28      2.80      0.00
    5   15   28      4.64      0.00
    5   17   28     13.13      0.00
    5   19   28      1.79      0.00
    5   21   28     11.77      0.00
    5   23   28      4.22      0.00
    5   25   28     -5.24      0.00
    5   27   28      1.23      0.00
    0    6   28     -1.64      0.00
    6    6   28      9.85      0.00
    6    8   28      6.98      0.00
    6   10   28     -9.67      0.00
    6   12   28     -8.39      0.00
    6   14   28      4.11      0.00
    6   16   28     -3.78      0.00
    6   18   28      3.43      0.00
    6   20   28     -5.54      0.00
    6   22   28      1.26      0.00
    6   24   28    -10.08      0.00
    6   26   28     -5.16      0.00
    7    7   28      7.95      0.00
    7    9   28     -0.94      0.00
    7   11   28     10.53      0.00
    7   13   28     -0.19      0.00
    7   15   28     -0.25      0.00
    7   17   28      3.88      0.00
    7   19   28      9.08      0.00
    7   21   28     -3.18      0.00
    7   23   28      2.86      0.00
    7   25   28     -5.11      0.00
    7   27   28      4.67      0.00
    0    8   28     -3.36      0.00
    8    8   28      4.27      0.00
    8   10   28      0.30      0.00
    8   12   28      1.45      0.00
    8   14   28     -4.48      0.00
    8   16   28    -11.61      0.00
    8   18   28     10.81      0.00
    8   20   28      2.46      0.00
    8   22   28      4.29      0.00
    8   24   28     -6.68      0.00
    8   26   28      7.68      0.00
    9    9   28     18.40      0.00
    9   11   28     -3.29      0.00
    9   13   28     -4.16      0.00
    9   15   28     -2.87      0.00
    9   17   28     -5.61      0.00
    9   19   28     -5.29      0.00
    9   21   28     -0.05      0.00
    9   23   28     -0.67      0.00
    9   25   28     -6.79      0.00
    9   27   28    -13.05      0.00
    0   10   28     -1.80      0.00
   10   10   28      5.33      0.00
   10   12   28     -1.32      0.00
   10   14   28      3.14      0.00
   10   16   28     -6.36      0.00
   10   18   28      3.37      0.00
   10   20   28      3.42      0.00
   10   22   28     -4.37      0.00
   10   24   28     -1.31      0.00
   10   26   28      9.14      0.00
   11   11   28      7.47      0.00
   11   13   28     -4.77      0.00
   11   15   28      2.04      0.00
   11   17   28     -6.20      0.00
   11   19   28     -2.25      0.00
   11   21   28     -5.88      0.00
   11   23   28      3.35      0.00
   11   25   28     -6.47      0.00
   11   27   28     -3.61      0.00
    0   12   28      3.93      0.00
   12   12   28     -1.54      0.00
   12   14   28      4.99      0.00
   12   16   28     -1.88      0.00
   12   18   28      0.73      0.00
   12   20   28    -12.44      0.00
   12   22   28     -1.06      0.00
   12   24   28     -3.92      0.00
   12   26   28     -0.50      0.00
   13   13   28      5.86      0.00
   13   15   28     -9.76      0.00
   13   17   28      7.07      0.00
   13   19   28      0.04      0.00
   13   21   28     -1.13      0.00
   13   23   28     -3.54      0.00
   13   25   28     -1.88      0.00
   13   27   28     -3.81      0.00
    0   14   28     -9.49      0.00
   14   14   28     -1.60      0.00
   14   16   28     -4.68      0.00
   14   18   28      3.97      0.00
   14   20   28      1.28      0.00
   14   22   28     -0.98      0.00
   14   24   28     -0.78      0.00
   14   26   28     -1.87      0.00
   15   15   28      7.07      0.00
   15   17   28     -5.50      0.00
   15   19   28      5.12      0.00
   15   21   28     -1.79      0.00
   15   23   28     -2.89      0.00
   15   25   28      4.16      0.00
   15   27   28     -0.66      0.00
    0   16   28      6.78      0.00
   16   16   28      2.82      0.00
   16   18   28      0.67      0.00
   16   20   28     -1.16      0.00
   16   22   28      1.41      0.00
   16   24   28      3.07      0.00
   16   26   28      4.29      0.00
   17   17   28     -8.47      0.00
   17   19   28     -8.68      0.00
   17   21   28      1.03      0.00
   17   23   28      2.12      0.00
   17   25   28     -8.43      0.00
   17   27   28     -6.46      0.00
    0   18   28     11.04      0.00
   18   18   28     -0.06      0.00
   18   20   28     -0.53      0.00
   18   22   28     -1.14      0.00
   18   24   28      0.50      0.00
   18   26   28      6.70      0.00
   19   19   28      5.71      0.00
   19   21   28    -13.04      0.00
   19   23   28     -3.36      0.00
   19   25   28     -2.17      0.00
   19   27   28     -0.18      0.00
    0   20   28     -6.50      0.00
   20   20   28      2.62      0.00
   20   22   28     -7.08      0.00
   20   24   28     -2.60      0.00
   20   26   28     -9.23      0.00
   21   21   28     -9.49      0.00
   21   23   28     -4.80      0.00
   21   25   28      5.71      0.00
    0   22   28     11.48      0.00
   22   22   28      4.72      0.00
   22   24   28     -6.73      0.00
   23   23   28     -0.44      0.00
    0   24   28    -10.56      0.00
    0   26   28      5.57      0.00
    0   28   28     19.30      0.00
    2   28   28    -12.59      0.00
    4   28   28      7.80      0.00
    6   28   28     12.71      0.00
    8   28   28     12.76      0.00
   10   28   28      6.85      0.00
   12   28   28    -18.72      0.00
   14   28   28      0.40      0.00
   16   28   28     -1.32      0.00
   18   28   28     -5.46      0.00
    0    1   29      5.77      0.00
    1    2   29    -11.10      0.00
    1    4   29      6.43      0.00
    1    6   29     -8.32      0.00
    1    8   29     -0.23      0.00
    1   10   29     -3.61      0.00
    1   12   29      9.92      0.00
    1   14   29     -3.66      0.00
    1   16   29      3.14      0.00
    1   18   29      0.30      0.00
    1   20   29     -6.37      0.00
    1   22   29     -1.70      0.00
    1   24   29     -1.92      0.00
    1   26   29      5.35      0.00
    1   28   29      1.71      0.00
    2    3   29     -9.71      0.00
    2    5   29      1.54      0.00
    2    7   29     -8.31      0.00
    2    9   29     -1.02      0.00
    2   11   29     -0.36      0.00
    2   13   29     -4.74      0.00
    2   15   29     -6.15      0.00
    2   17   29     13.65      0.00
    2   19   29     -6.19      0.00
    2   21   29      2.95      0.00
    2   23   29    -11.31      0.00
    2   25   29      0.93      0.00
    2   27   29    -11.12      0.00
    0    3   29      1.77      0.00
    3    4   29      5.74      0.00
    3    6   29    -11.53      0.00
    3    8   29     -3.11      0.00
    3   10   29     -7.11      0.00
    3   12   29     11.30      0.00
    3   14   29     -2.28      0.00
    3   16   29     -0.73      0.00
    3   18   29      3.54      0.00
    3   20   29      2.29      0.00
    3   22   29      5.96      0.00
    3   24   29     -1.90      0.00
    3   26   29      6.74      0.00
    3   28   29     -6.38      0.00
    4    5   29     -2.40      0.00
    4    7   29      1.88      0.00
    4    9   29     -4.56      0.00
    4   11   29     11.93      0.00
    4   13   29      2.33      0.00
    4   15   29      5.24      0.00
    4   17   29      3.47      0.00
    4   19   29      3.50      0.00
    4   21   29      1.27      0.00
    4   23   29      1.96      0.00
    4   25   29      2.54      0.00
    4   27   29     -8.16      0.00
    0    5   29      5.92      0.00
    5    6   29     -2.43      0.00
    5    8   29      5.24      0.00
    5   10   29     -0.14      0.00
    5   12   29      0.95      0.00
    5   14   29      1.83      0.00
    5   16   29     -2.03      0.00
    5   18   29      1.41      0.00
    5   20   29     -7.02      0.00
    5   22   29      4.19      0.00
    5   24   29      0.18      0.00
    5   26   29      4.07      0.00
    5   28   29      1.00      0.00
    6    7   29      4.14      0.00
    6    9   29      2.01      0.00
    6   11   29      0.12      0.00
    6   13   29      1.13      0.00
    6   15   29     -5.72      0.00
    6   17   29     -5.48      0.00
    6   19   29     -2.50      0.00
    6   21   29      5.84      0.00
    6   23   29      2.56      0.00
    6   25   29      7.57      0.00
    6   27   29     -0.28      0.00
    0    7   29     10.59      0.00
    7    8   29     -2.80      0.00
    7   10   29      1.20      0.00
    7   12   29      0.09      0.00
    7   14   29     -5.46      0.00
    7   16   29     -2.41      0.00
    7   18   29      7.98      0.00
    7   20   29      2.96      0.00
    7   22   29      2.73      0.00
    7   24   29     -5.71      0.00
    7   26   29     -0.32      0.00
    7   28   29      0.78      0.00
    8    9   29     -1.72      0.00
    8   11   29      3.14      0.00
    8   13   29    -10.15      0.00
    8   15   29      8.09      0.00
    8   17   29     -1.74      0.00
    8   19   29     10.89      0.00
    8   21   29      7.41      0.00
    8   23   29      0.84      0.00
    8   25   29     -1.26      0.00
    8   27   29    -10.65      0.00
    0    9   29     -1.33      0.00
    9   10   29      6.27      0.00
    9   12   29     -3.61      0.00
    9   14   29      4.43      0.00
    9   16   29     -5.95      0.00
    9   18   29     -1.39      0.00
    9   20   29     -2.27      0.00
    9   22   29      0.23      0.00
    9   24   29      6.69      0.00
    9   26   29     -6.88      0.00
    9   28   29     -2.86      0.00
   10   11   29      4.55      0.00
   10   13   29      0.81      0.00
   10   15   29     -5.79      0.00
   10   17   29     -7.52      0.00
   10   19   29    -12.87      0.00
   10   21   29     -1.96      0.00
   10   23   29     -2.35      0.00
   10   25   29     -7.10      0.00
   10   27   29      5.18      0.00
    0   11   29     -2.63      0.00
   11   12   29      6.71      0.00
   11   14   29     -6.29      0.00
   11   16   29    -12.60      0.00
   11   18   29      0.12      0.00
   11   20   29      3.34      0.00
   11   22   29     -0.61      0.00
   11   24   29      5.80      0.00
   11   26   29     -0.01      0.00
   11   28   29      4.79      0.00
   12   13   29     -1.11      0.00
   12   15   29      2.19      0.00
   12   17   29      4.04      0.00
   12   19   29      3.87      0.00
   12   21   29      0.98      0.00
   12   23   29      0.73      0.00
   12   25   29     -0.05      0.00
   12   27   29      6.03      0.00
    0   13   29     -7.04      0.00
   13   14   29      4.91      0.00
   13   16   29     -5.02      0.00
   13   18   29      1.94      0.00
   13   20   29     -2.37      0.00
   13   22   29      5.95      0.00
   13   24   29     -2.36      0.00
   13   26   29     -1.68      0.00
   13   28   29     -2.47      0.00
   14   15   29      1.91      0.00
   14   17   29     -4.64      0.00
   14   19   29      0.86      0.00
   14   21   29     -1.69      0.00
   14   23   29     -2.30      0.00
   14   25   29      0.45      0.00
   14   27   29     -6.08      0.00
    0   15   29     -0.41      0.00
   15   16   29      3.57      0.00
   15   18   29     -2.46      0.00
   15   20   29      1.82      0.00
   15   22   29     -3.64      0.00
   15   24   29     -6.71      0.00
   15   26   29      8.86      0.00
   15   28   29      1.02      0.00
   16   17   29     -1.04      0.00
   16   19   29     -0.26      0.00
   16   21   29     -5.74      0.00
   16   23   29      0.22      0.00
   16   25   29      1.24      0.00
   16   27   29     -7.13      0.00
    0   17   29     -3.37      0.00
   17   18   29     12.98      0.00
   17   20   29     -3.44      0.00
   17   22   29     -2.23      0.00
   17   24   29     -4.06      0.00
   17   26   29     -4.09      0.00
   18   19   29     -7.49      0.00
   18   21   29      0.94      0.00
   18   23   29     -4.04      0.00
   18   25   29      3.38      0.00
   18   27   29     16.45      0.00
    0   19   29     13.73      0.00
   19   20   29     -0.31      0.00
   19   22   29     -0.32      0.00
   19   24   29     -2.16      0.00
   19   26   29      6.95      0.00
   20   21   29     -2.51      0.00
   20   23   29      0.32      0.00
   20   25   29      3.11      0.00
    0   21   29      0.89      0.00
   21   22   29      0.44      0.00
   21   24   29      5.25      0.00
   22   23   29     -3.82      0.00
    0   23   29     -3.82      0.00
    0   25   29      5.38      0.00
    0   27   29     -1.08      0.00
    0   29   29      9.17      0.00
    2   29   29     -8.84      0.00
    4   29   29     -9.72      0.00
    6   29   29      1.09      0.00
    8   29   29      4.25      0.00
   10   29   29     -1.72      0.00
   12   29   29     -7.02      0.00
   14   29   29    -27.71      0.00
    0    0   30     35.20      0.00
    1    1   30    -26.12      0.00
    1    3   30     -9.41      0.00
    1    5   30     10.78      0.00
    1    7   30      3.03      0.00
    1    9   30     -3.86      0.00
    1   11   30      3.92      0.00
    1   13   30     -0.69      0.00
    1   15   30     -4.81      0.00
    1   17   30      0.65      0.00
    1   19   30      4.45      0.00
    1   21   30      5.20      0.00
    1   23   30      2.73      0.00
    1   25   30      7.90      0.00
    1   27   30     -1.31      0.00
    1   29   30     10.72      0.00
    0    2   30     30.45      0.00
    2    2   30     -1.48      0.00
    2    4   30      0.62      0.00
    2    6   30      1.83      0.00
    2    8   30     -0.98      0.00
    2   10   30      4.11      0.00
    2   12   30    -13.09      0.00
    2   14   30     -7.86      0.00
    2   16   30    -12.98      0.00
    2   18   30      0.70      0.00
    2   20   30     -0.37      0.00
    2   22   30     -4.23      0.00
    2   24   30     -4.82      0.00
    2   26   30      0.46      0.00
    2   28   30      4.26      0.00
    3    3   30     -6.35      0.00
    3    5   30      7.12      0.00
    3    7   30     16.13      0.00
    3    9   30     -2.30      0.00
    3   11   30      1.25      0.00
    3   13   30      3.25      0.00
    3   15   30     -0.83      0.00
    3   17   30      5.41      0.00
    3   19   30     -0.22      0.00
    3   21   30      2.25      0.00
    3   23   30      6.29      0.00
    3   25   30      8.63      0.00
    3   27   30     -5.48      0.00
    3   29   30     -6.59      0.00
    0    4   30     14.31      0.00
    4    4   30      1.35      0.00
    4    6   30     -7.93      0.00
    4    8   30      2.82      0.00
    4   10   30    -13.83      0.00
    4   12   30     -1.36      0.00
    4   14   30     -3.94      0.00
    4   16   30      7.47      0.00
    4   18   30      1.92      0.00
    4   20   30     -1.02      0.00
    4   22   30      7.30      0.00
    4   24   30     -1.94      0.00
    4   26   30     -8.14      0.00
    4   28   30     -4.24      0.00
    5    5   30      3.32      0.00
    5    7   30      0.49      0.00
    5    9   30      3.89      0.00
    5   11   30      1.11      0.00
    5   13   30     -3.25      0.00
    5   15   30     -0.69      0.00
    5   17   30     -8.60      0.00
    5   19   30     -5.20      0.00
    5   21   30      9.72      0.00
    5   23   30      0.55      0.00
    5   25   30     -3.39      0.00
    5   27   30     -3.64      0.00
    5   29   30     -1.21      0.00
    0    6   30      4.08      0.00
    6    6   30     -9.92      0.00
    6    8   30     -5.94      0.00
    6   10   30      2.36      0.00
    6   12   30    -17.43      0.00
    6   14   30     12.17      0.00
    6   16   30      4.40      0.00
    6   18   30      2.64      0.00
    6   20   30      1.46      0.00
    6   22   30     -9.72      0.00
    6   24   30     -8.12      0.00
    6   26   30     -1.05      0.00
    6   28   30     -4.74      0.00
    7    7   30      5.33      0.00
    7    9   30      7.97      0.00
    7   11   30      5.02      0.00
    7   13   30     -1.91      0.00
    7   15   30      3.58      0.00
    7   17   30     -7.20      0.00
    7   19   30     -2.84      0.00
    7   21   30     -2.42      0.00
    7   23   30      5.36      0.00
    7   25   30      4.73      0.00
    7   27   30     -8.63      0.00
    7   29   30     -5.46      0.00
    0    8   30     -8.97      0.00
    8    8   30      8.89      0.00
    8   10   30     -0.41      0.00
    8   12   30     -3.35      0.00
    8   14   30     -3.65      0.00
    8   16   30      2.57      0.00
    8   18   30    -14.35      0.00
    8   20   30    -12.79      0.00
    8   22   30      2.16      0.00
    8   24   30     -0.47      0.00
    8   26   30     -8.10      0.00
    8   28   30    -17.70      0.00
    9    9   30     -7.10      0.00
    9   11   30     -2.59      0.00
    9   13   30      7.58      0.00
    9   15   30      3.83      0.00
    9   17   30      1.57      0.00
    9   19   30     -1.02      0.00
    9   21   30      7.79      0.00
    9   23   30      2.03      0.00
    9   25   30     -1.61      0.00
    9   27   30     -0.88      0.00
    9   29   30     -7.62      0.00
    0   10   30     -5.30      0.00
   10   10   30     17.57      0.00
   10   12   30      7.53      0.00
   10   14   30      4.49      0.00
   10   16   30    -10.90      0.00
   10   18   30      5.90      0.00
   10   20   30      0.80      0.00
   10   22   30      1.25      0.00
   10   24   30      6.84      0.00
   10   26   30      0.32      0.00
   10   28   30    -10.72      0.00
   11   11   30     -3.34      0.00
   11   13   30      1.07      0.00
   11   15   30     -3.46      0.00
   11   17   30      7.62      0.00
   11   19   30     -3.01      0.00
   11   21   30     -5.02      0.00
   11   23   30      1.20      0.00
   11   25   30     10.74      0.00
   11   27   30      8.83      0.00
   11   29   30     -4.19      0.00
    0   12   30    -13.90      0.00
   12   12   30      6.59      0.00
   12   14   30     -1.58      0.00
   12   16   30     -0.08      0.00
   12   18   30      6.68      0.00
   12   20   30     -2.19      0.00
   12   22   30      5.74      0.00
   12   24   30      2.89      0.00
   12   26   30     -2.36      0.00
   12   28   30      9.54      0.00
   13   13   30      2.73      0.00
   13   15   30      0.25      0.00
   13   17   30      1.40      0.00
   13   19   30      6.69      0.00
   13   21   30      1.32      0.00
   13   23   30     -6.01      0.00
   13   25   30     -0.66      0.00
   13   27   30     -0.11      0.00
    0   14   30      3.07      0.00
   14   14   30      0.15      0.00
   14   16   30      5.65      0.00
   14   18   30     -3.58      0.00
   14   20   30      1.65      0.00
   14   22   30      6.07      0.00
   14   24   30     -5.90      0.00
   14   26   30      6.88      0.00
   14   28   30     27.09      0.00
   15   15   30      3.01      0.00
   15   17   30     -8.77      0.00
   15   19   30      3.54      0.00
   15   21   30      1.57      0.00
   15   23   30      5.75      0.00
   15   25   30    -10.72      0.00
   15   27   30      2.17      0.00
    0   16   30     28.28      0.00
   16   16   30     -8.48      0.00
   16   18   30     -1.20      0.00
   16   20   30     -0.08      0.00
   16   22   30     -4.72      0.00
   16   24   30     -0.36      0.00
   16   26   30     -8.54      0.00
   17   17   30     11.27      0.00
   17   19   30     -2.23      0.00
   17   21   30     -4.23      0.00
   17   23   30     -0.69      0.00
   17   25   30      5.78      0.00
    0   18   30      6.14      0.00
   18   18   30      5.28      0.00
   18   20   30     -5.13      0.00
   18   22   30     -9.20      0.00
   18   24   30     -1.00      0.00
   19   19   30      0.27      0.00
   19   21   30      2.40      0.00
   19   23   30     -0.40      0.00
   19   25   30     -6.34      0.00
    0   20   30     -9.81      0.00
   20   20   30      4.81      0.00
   20   22   30      1.93      0.00
   20   24   30      2.88      0.00
   21   21   30     10.91      0.00
   21   23   30     -2.53      0.00
    0   22   30     -0.93      0.00
   22   22   30     -3.50      0.00
    0   24   30     13.55      0.00
    0   26   30      7.99      0.00
   18   26   30      8.76      0.00
    0   28   30    -25.29      0.00
    0   30   30     13.18      0.00
    2   30   30    -32.06      0.00
    4   30   30     -0.58      0.00
    6   30   30     12.03      0.00
    8   30   30      0.64      0.00
    0    1   31      0.74      0.00
    1    2   31     -2.58      0.00
    1    4   31      7.97      0.00
    1    6   31      6.61      0.00
    1    8   31     -6.20      0.00
    1   10   31     14.58      0.00
    1   12   31      3.01      0.00
    1   14   31     -1.40      0.00
    1   16   31     -0.58      0.00
    1   18   31      6.38      0.00
    1   20   31     -3.58      0.00
    1   22   31     -4.71      0.00
    1   24   31      3.61      0.00
    1   26   31      3.90      0.00
    1   28   31    -10.23      0.00
    1   30   31      1.85      0.00
    2    3   31     -2.33      0.00
    2    5   31     -0.41      0.00
    2    7   31      0.91      0.00
    2    9   31     -2.55      0.00
    2   11   31     -3.62      0.00
    2   13   31      1.54      0.00
    2   15   31     -1.38      0.00
    2   17   31     -2.80      0.00
    2   19   31     -0.54      0.00
    2   21   31      3.62      0.00
    2   23   31     -8.13      0.00
    2   25   31     -2.95      0.00
    2   27   31    -13.66      0.00
    2   29   31     30.00      0.00
    0    3   31     -1.02      0.00
    3    4   31      1.06      0.00
    3    6   31      2.55      0.00
    3    8   31     -0.03      0.00
    3   10   31     -1.34      0.00
    3   12   31     -2.32      0.00
    3   14   31     -3.23      0.00
    3   16   31      0.01      0.00
    3   18   31      5.40      0.00
    3   20   31      2.11      0.00
    3   22   31      5.23      0.00
    3   24   31      2.45      0.00
    3   26   31     -3.50      0.00
    3   28   31     -7.09      0.00
    3   30   31      3.35      0.00
    4    5   31     -1.55      0.00
    4    7   31     -5.73      0.00
    4    9   31     -5.71      0.00
    4   11   31     -0.51      0.00
    4   13   31      0.02      0.00
    4   15   31     -1.80      0.00
    4   17   31      3.28      0.00
    4   19   31      0.77      0.00
    4   21   31     -1.04      0.00
    4   23   31      2.76      0.00
    4   25   31     -3.63      0.00
    4   27   31     -4.26      0.00
    4   29   31     -5.10      0.00
    0    5   31     -6.96      0.00
    5    6   31      7.70      0.00
    5    8   31     -5.62      0.00
    5   10   31      4.59      0.00
    5   12   31     -1.99      0.00
    5   14   31      1.20      0.00
    5   16   31     -6.24      0.00
    5   18   31      2.94      0.00
    5   20   31      0.43      0.00
    5   22   31      6.01      0.00
    5   24   31      0.87      0.00
    5   26   31      3.15      0.00
    5   28   31     -3.74      0.00
    5   30   31     -1.23      0.00
    6    7   31      7.73      0.00
    6    9   31      5.03      0.00
    6   11   31      1.72      0.00
    6   13   31      2.46      0.00
    6   15   31     -6.84      0.00
    6   17   31     -4.15      0.00
    6   19   31     -4.88      0.00
    6   21   31      5.40      0.00
    6   23   31     -5.23      0.00
    6   25   31      0.26      0.00
    6   27   31      2.85      0.00
    6   29   31     -5.84      0.00
    0    7   31      1.14      0.00
    7    8   31     -6.60      0.00
    7   10   31      0.10      0.00
    7   12   31      0.83      0.00
    7   14   31     -1.13      0.00
    7   16   31      3.32      0.00
    7   18   31     -7.83      0.00
    7   20   31     -4.66      0.00
    7   22   31     -6.40      0.00
    7   24   31     11.44      0.00
    7   26   31      8.90      0.00
    7   28   31    -10.62      0.00
    8    9   31     -3.79      0.00
    8   11   31      8.65      0.00
    8   13   31     -2.15      0.00
    8   15   31     -4.88      0.00
    8   17   31     13.08      0.00
    8   19   31      0.16      0.00
    8   21   31     -2.33      0.00
    8   23   31      6.96      0.00
    8   25   31      5.24      0.00
    8   27   31     13.47      0.00
    8   29   31     -3.45      0.00
    0    9   31      0.43      0.00
    9   10   31      0.67      0.00
    9   12   31     -0.97      0.00
    9   14   31      3.51      0.00
    9   16   31    -11.29      0.00
    9   18   31      6.07      0.00
    9   20   31     -7.56      0.00
    9   22   31      1.53      0.00
    9   24   31     -8.23      0.00
    9   26   31      2.58      0.00
    9   28   31     -1.35      0.00
   10   11   31      0.07      0.00
   10   13   31     -0.35      0.00
   10   15   31      2.96      0.00
   10   17   31     -6.12      0.00
   10   19   31     -2.30      0.00
   10   21   31     11.52      0.00
   10   23   31     -1.61      0.00
   10   25   31      0.93      0.00
   10   27   31     -1.34      0.00
    0   11   31     17.20      0.00
   11   12   31      2.83      0.00
   11   14   31     -5.29      0.00
   11   16   31     -3.71      0.00
   11   18   31      5.18      0.00
   11   20   31     -5.35      0.00
   11   22   31     -2.25      0.00
   11   24   31      7.85      0.00
   11   26   31     -3.24      0.00
   11   28   31      9.84      0.00
   12   13   31      7.22      0.00
   12   15   31      6.25      0.00
   12   17   31     -5.51      0.00
   12   19   31     -2.85      0.00
   12   21   31      1.93      0.00
   12   23   31     -3.64      0.00
   12   25   31     -6.44      0.00
   12   27   31     -2.66      0.00
    0   13   31      4.07      0.00
   13   14   31     -4.26      0.00
   13   16   31     -7.38      0.00
   13   18   31      8.06      0.00
   13   20   31      9.69      0.00
   13   22   31      3.06      0.00
   13   24   31     -4.70      0.00
   13   26   31      4.48      0.00
   14   15   31     -1.02      0.00
   14   17   31      5.60      0.00
   14   19   31     -7.11      0.00
   14   21   31     -4.18      0.00
   14   23   31      6.95      0.00
   14   25   31     -2.66      0.00
   14   27   31    -17.34      0.00
    0   15   31     14.11      0.00
   15   16   31      6.65      0.00
   15   18   31     -3.38      0.00
   15   20   31      1.97      0.00
   15   22   31      5.22      0.00
   15   24   31      5.77      0.00
   15   26   31     -5.02      0.00
   16   17   31     -7.10      0.00
   16   19   31     -1.67      0.00
   16   21   31     -3.95      0.00
   16   23   31      4.26      0.00
   16   25   31    -10.30      0.00
    0   17   31      3.17      0.00
   17   18   31     -0.11      0.00
   17   20   31      0.46      0.00
   17   22   31      6.82      0.00
   17   24   31     -0.09      0.00
   18   19   31      5.03      0.00
   18   21   31     -0.68      0.00
   18   23   31     -3.87      0.00
    0   19   31    -15.87      0.00
   19   20   31    -10.55      0.00
   19   22   31     -5.56      0.00
   19   24   31      6.31      0.00
   20   21   31     -5.98      0.00
   20   23   31     -2.27      0.00
    0   21   31     -6.83      0.00
   21   22   31      1.27      0.00
    0   23   31      9.79      0.00
    0   25   31      6.54      0.00
    0   27   31     21.53      0.00
    0   29   31      6.56      0.00
    0    0   32     -6.98      0.00
    1    1   32     13.46      0.00
    1    3   32     -4.01      0.00
    1    5   32    -11.08      0.00
    1    7   32     10.84      0.00
    1    9   32      9.74      0.00
    1   11   32     -5.54      0.00
    1   13   32     -0.53      0.00
    1   15   32      1.46      0.00
    1   17   32      5.67      0.00
    1   19   32     -4.33      0.00
    1   21   32     -6.31      0.00
    1   23   32      0.20      0.00
    1   25   32     -0.98      0.00
    1   27   32     -6.38      0.00
    1   29   32     -2.00      0.00
    0    2   32     -0.86      0.00
    2    2   32    -27.53      0.00
    2    4   32      9.77      0.00
    2    6   32      7.11      0.00
    2    8   32     11.67      0.00
    2   10   32     -4.11      0.00
    2   12   32     -2.33      0.00
    2   14   32      0.12      0.00
    2   16   32     -6.27      0.00
    2   18   32    -30.28      0.00
    2   20   32     -2.41      0.00
    2   22   32      0.39      0.00
    2   24   32     -2.53      0.00
    2   26   32     -3.67      0.00
    2   28   32     -9.60      0.00
    3    3   32    -17.63      0.00
    3    5   32     -9.32      0.00
    3    7   32     -5.38      0.00
    3    9   32     -0.67      0.00
    3   11   32     -1.42      0.00
    3   13   32      2.37      0.00
    3   15   32     -1.70      0.00
    3   17   32      7.38      0.00
    3   19   32      8.37      0.00
    3   21   32      4.91      0.00
    3   23   32     -6.46      0.00
    3   25   32      8.10      0.00
    3   27   32      5.68      0.00
    3   29   32     -5.98      0.00
    0    4   32      8.82      0.00
    4    4   32      0.63      0.00
    4    6   32      5.17      0.00
    4    8   32     -1.57      0.00
    4   10   32     -2.51      0.00
    4   12   32      4.07      0.00
    4   14   32      3.43      0.00
    4   16   32     -5.67      0.00
    4   18   32      7.19      0.00
    4   20   32     10.01      0.00
    4   22   32      3.69      0.00
    4   24   32      2.77      0.00
    4   26   32     20.23      0.00
    4   28   32    -13.40      0.00
    5    5   32    -10.25      0.00
    5    7   32     -4.94      0.00
    5    9   32      1.13      0.00
    5   11   32      1.18      0.00
    5   13   32      4.16      0.00
    5   15   32     -2.17      0.00
    5   17   32      8.45      0.00
    5   19   32      1.20      0.00
    5   21   32     -1.03      0.00
    5   23   32      4.20      0.00
    5   25   32      3.74      0.00
    5   27   32     -2.64      0.00
    0    6   32      7.80      0.00
    6    6   32      3.06      0.00
    6    8   32      1.67      0.00
    6   10   32     -5.96      0.00
    6   12   32     -6.91      0.00
    6   14   32      0.60      0.00
    6   16   32      1.20      0.00
    6   18   32      4.05      0.00
    6   20   32     -1.92      0.00
    6   22   32      9.06      0.00
    6   24   32      1.75      0.00
    6   26   32     -7.71      0.00
    6   28   32     17.76      0.00
    7    7   32     -0.65      0.00
    7    9   32      2.04      0.00
    7   11   32     -4.98      0.00
    7   13   32      2.71      0.00
    7   15   32      0.57      0.00
    7   17   32      9.96      0.00
    7   19   32      4.78      0.00
    7   21   32     -1.78      0.00
    7   23   32    -10.06      0.00
    7   25   32     -1.28      0.00
    7   27   32      0.04      0.00
    0    8   32     -9.49      0.00
    8    8   32     10.98      0.00
    8   10   32      6.62      0.00
    8   12   32      5.97      0.00
    8   14   32     -0.99      0.00
    8   16   32      0.64      0.00
    8   18   32     -1.02      0.00
    8   20   32      2.78      0.00
    8   22   32      6.95      0.00
    8   24   32      4.51      0.00
    8   26   32     -2.18      0.00
    8   28   32     14.09      0.00
    9    9   32     -4.65      0.00
    9   11   32      2.70      0.00
    9   13   32     -2.50      0.00
    9   15   32      0.10      0.00
    9   17   32     -2.81      0.00
    9   19   32      5.79      0.00
    9   21   32    -14.96      0.00
    9   23   32      3.07      0.00
    9   25   32      0.56      0.00
    9   27   32     -1.42      0.00
    0   10   32    -11.90      0.00
   10   10   32     -4.78      0.00
   10   12   32      0.21      0.00
   10   14   32      4.33      0.00
   10   16   32     -1.31      0.00
   10   18   32      1.21      0.00
   10   20   32     -1.23      0.00
   10   22   32     -2.22      0.00
   10   24   32     -7.64      0.00
   10   26   32    -11.08      0.00
   11   11   32     -4.56      0.00
   11   13   32      2.17      0.00
   11   15   32      7.38      0.00
   11   17   32     -4.71      0.00
   11   19   32     -0.44      0.00
   11   21   32      6.90      0.00
   11   23   32     -0.29      0.00
   11   25   32     13.21      0.00
   11   27   32     -9.59      0.00
    0   12   32      0.35      0.00
   12   12   32     -2.26      0.00
   12   14   32      4.08      0.00
   12   16   32      9.35      0.00
   12   18   32     -5.47      0.00
   12   20   32     -4.17      0.00
   12   22   32     -2.66      0.00
   12   24   32     -5.35      0.00
   12   26   32      0.52      0.00
   13   13   32     -0.95      0.00
   13   15   32      7.71      0.00
   13   17   32     -8.64      0.00
   13   19   32     -1.51      0.00
   13   21   32      1.77      0.00
   13   23   32      7.19      0.00
   13   25   32     -9.25      0.00
    0   14   32     -2.39      0.00
   14   14   32     -8.26      0.00
   14   16   32     -0.74      0.00
   14   18   32      3.85      0.00
   14   20   32     -5.41      0.00
   14   22   32      2.63      0.00
   14   24   32     -2.08      0.00
   14   26   32     11.19      0.00
   15   15   32    -10.50      0.00
   15   17   32      9.88      0.00
   15   19   32     -4.39      0.00
   15   21   32      1.36      0.00
   15   23   32      4.56      0.00
   15   25   32      0.04      0.00
    0   16   32     15.15      0.00
   16   16   32      8.74      0.00
   16   18   32     -2.01      0.00
   16   20   32     -4.53      0.00
   16   22   32     -4.45      0.00
   16   24   32      8.87      0.00
   17   17   32     -9.41      0.00
   17   19   32      2.17      0.00
   17   21   32      9.49      0.00
   17   23   32      2.40      0.00
    0   18   32     -8.99      0.00
   18   18   32     -4.67      0.00
   18   20   32      4.07      0.00
   18   22   32     -4.92      0.00
   19   19   32      4.44      0.00
   19   21   32     -1.95      0.00
    0   20   32     -8.25      0.00
   20   20   32     -3.64      0.00
   21   21   32    -11.17      0.00
    0   22   32     -7.75      0.00
    0   24   32     11.99      0.00
    0   26   32      6.38      0.00
    0   28   32     -1.07      0.00
    5   29   32    -17.84      0.00
    0    1   33      6.08      0.00
    1    2   33     -7.66      0.00
    1    4   33     -6.79      0.00
    1    6   33      1.02      0.00
    1    8   33     -0.52      0.00
    1   10   33     -8.14      0.00
    1   12   33      2.73      0.00
    1   14   33      0.11      0.00
    1   16   33     -2.30      0.00
    1   18   33     -0.41      0.00
    1   20   33     -6.75      0.00
    1   22   33      1.07      0.00
    1   24   33      0.73      0.00
    1   26   33      5.77      0.00
    1   28   33     -2.65      0.00
    2    3   33     -2.43      0.00
    2    5   33     -1.73      0.00
    2    7   33    -10.79      0.00
    2    9   33     -0.94      0.00
    2   11   33     -3.89      0.00
    2   13   33     -9.21      0.00
    2   15   33     -5.54      0.00
    2   17   33     -0.23      0.00
    2   19   33      5.05      0.00
    2   21   33     -9.39      0.00
    2   23   33    -13.24      0.00
    2   25   33      2.44      0.00
    2   27   33     -1.46      0.00
    0    3   33     -3.06      0.00
    3    4   33      6.84      0.00
    3    6   33      9.89      0.00
    3    8   33     10.12      0.00
    3   10   33     10.07      0.00
    3   12   33     -3.11      0.00
    3   14   33      2.46      0.00
    3   16   33     -1.80      0.00
    3   18   33      2.36      0.00
    3   20   33      1.43      0.00
    3   22   33      1.56      0.00
    3   24   33     -0.01      0.00
    3   26   33      0.61      0.00
    3   28   33     11.44      0.00
    4    5   33      9.72      0.00
    4    7   33    -10.78      0.00
    4    9   33     -1.94      0.00
    4   11   33     -4.38      0.00
    4   13   33      1.51      0.00
    4   15   33      2.94      0.00
    4   17   33      3.92      0.00
    4   19   33     -0.51      0.00
    4   21   33      6.60      0.00
    4   23   33     -1.24      0.00
    4   25   33      1.83      0.00
    4   27   33     31.28      0.00
    0    5   33      1.88      0.00
    5    6   33     10.70      0.00
    5    8   33      9.67      0.00
    5   10   33      3.51      0.00
    5   12   33      1.08      0.00
    5   14   33     -2.59      0.00
    5   16   33     -4.67      0.00
    5   18   33      1.49      0.00
    5   20   33     -7.19      0.00
    5   22   33     -1.71      0.00
    5   24   33     -8.00      0.00
    5   26   33      6.18      0.00
    6    7   33      6.73      0.00
    6    9   33      9.23      0.00
    6   11   33     10.39      0.00
    6   13   33     -5.94      0.00
    6   15   33     -5.50      0.00
    6   17   33    -10.66      0.00
    6   19   33     -4.79      0.00
    6   21   33     10.33      0.00
    6   23   33      6.59      0.00
    6   25   33     -8.93      0.00
    6   27   33     -2.42      0.00
    0    7   33     -7.85      0.00
    7    8   33     -2.47      0.00
    7   10   33      3.87      0.00
    7   12   33      8.49      0.00
    7   14   33     -3.07      0.00
    7   16   33     -1.09      0.00
    7   18   33      3.42      0.00
    7   20   33      5.93      0.00
    7   22   33      6.42      0.00
    7   24   33      7.24      0.00
    7   26   33     -6.56      0.00
    8    9   33     -2.48      0.00
    8   11   33     -4.08      0.00
    8   13   33     10.97      0.00
    8   15   33      3.43      0.00
    8   17   33      5.20      0.00
    8   19   33      5.52      0.00
    8   21   33     -0.59      0.00
    8   23   33      0.81      0.00
    8   25   33      0.17      0.00
    8   27   33    -12.30      0.00
    0    9   33    -10.10      0.00
    9   10   33     -3.90      0.00
    9   12   33      6.62      0.00
    9   14   33     -1.85      0.00
    9   16   33     -5.33      0.00
    9   18   33     -6.09      0.00
    9   20   33     -5.09      0.00
    9   22   33    -12.77      0.00
    9   24   33     -1.62      0.00
    9   26   33     -7.78      0.00
   10   11   33      1.43      0.00
   10   13   33      2.95      0.00
   10   15   33     -3.63      0.00
   10   17   33    -10.14      0.00
   10   19   33      0.80      0.00
   10   21   33     -8.35      0.00
   10   23   33     -2.73      0.00
   10   25   33      4.69      0.00
    0   11   33      8.44      0.00
   11   12   33      5.24      0.00
   11   14   33      0.55      0.00
   11   16   33      0.37      0.00
   11   18   33     -2.27      0.00
   11   20   33     -6.97      0.00
   11   22   33     -4.33      0.00
   11   24   33      3.60      0.00
   11   26   33     18.75      0.00
   12   13   33     -0.86      0.00
   12   15   33     -8.67      0.00
   12   17   33     -7.75      0.00
   12   19   33      2.24      0.00
   12   21   33     -3.91      0.00
   12   23   33     -7.08      0.00
   12   25   33      4.69      0.00
    0   13   33      6.98      0.00
   13   14   33      6.68      0.00
   13   16   33      0.99      0.00
   13   18   33     -2.84      0.00
   13   20   33      0.05      0.00
   13   22   33     10.74      0.00
   13   24   33      3.67      0.00
   14   15   33      9.74      0.00
   14   17   33     -0.54      0.00
   14   19   33      3.43      0.00
   14   21   33      5.96      0.00
   14   23   33     -2.58      0.00
    0   15   33      5.01      0.00
   15   16   33     -8.34      0.00
   15   18   33      5.97      0.00
   15   20   33      1.11      0.00
   15   22   33      0.86      0.00
   15   24   33    -10.72      0.00
   16   17   33     -1.13      0.00
   16   19   33     -5.22      0.00
   16   21   33     -2.07      0.00
   16   23   33      1.66      0.00
    0   17   33     11.19      0.00
   17   18   33     -3.63      0.00
   17   20   33      2.62      0.00
   17   22   33      3.51      0.00
   18   19   33     -0.21      0.00
   18   21   33      2.79      0.00
    0   19   33     -5.17      0.00
   19   20   33      7.77      0.00
    0   21   33     17.73      0.00
    0   23   33     18.92      0.00
    0   25   33    -18.22      0.00
    0   27   33    -23.65      0.00
    0    0   34     33.41      0.00
    1    1   34     -1.31      0.00
    1    3   34    -11.49      0.00
    1    5   34      1.50      0.00
    1    7   34      1.97      0.00
    1    9   34     -3.78      0.00
    1   11   34     -5.69      0.00
    1   13   34      5.53      0.00
    1   15   34      2.95      0.00
    1   17   34     -2.54      0.00
    1   19   34      9.29      0.00
    1   21   34      2.09      0.00
    1   23   34      0.30      0.00
    1   25   34     -0.54      0.00
    1   27   34     -5.53      0.00
    0    2   34     -1.74      0.00
    2    2   34    -14.11      0.00
    2    4   34      2.55      0.00
    2    6   34     -5.64      0.00
    2    8   34      0.33      0.00
    2   10   34      4.16      0.00
    2   12   34    -10.04      0.00
    2   14   34     -7.39      0.00
    2   16   34     -9.30      0.00
    2   18   34    -14.60      0.00
    2   20   34    -10.51      0.00
    2   22   34     -2.65      0.00
    2   24   34     -3.87      0.00
    2   26   34      1.49      0.00
    3    3   34     -7.32      0.00
    3    5   34      0.25      0.00
    3    7   34     -4.05      0.00
    3    9   34      2.08      0.00
    3   11   34      1.99      0.00
    3   13   34     -7.06      0.00
    3   15   34      3.01      0.00
    3   17   34      5.46      0.00
    3   19   34     -2.91      0.00
    3   21   34     -1.29      0.00
    3   23   34     -1.56      0.00
    3   25   34     -7.09      0.00
    3   27   34    -12.19      0.00
    0    4   34      7.94      0.00
    4    4   34     -4.13      0.00
    4    6   34     -3.15      0.00
    4    8   34     -1.80      0.00
    4   10   34     11.73      0.00
    4   12   34      5.43      0.00
    4   14   34     14.08      0.00
    4   16   34     -2.11      0.00
    4   18   34      4.38      0.00
    4   20   34      1.38      0.00
    4   22   34     -0.36      0.00
    4   24   34      7.66      0.00
    4   26   34      0.15      0.00
    5    5   34      0.06      0.00
    5    7   34     -2.71      0.00
    5    9   34     -3.33      0.00
    5   11   34     -1.41      0.00
    5   13   34      2.94      0.00
    5   15   34     -8.42      0.00
    5   17   34     -6.64      0.00
    5   19   34     -7.84      0.00
    5   21   34     -1.25      0.00
    5   23   34     -3.42      0.00
    5   25   34     -6.26      0.00
    0    6   34      3.79      0.00
    6    6   34     -4.82      0.00
    6    8   34      4.33      0.00
    6   10   34     -0.25      0.00
    6   12   34     -0.07      0.00
    6   14   34     -9.45      0.00
    6   16   34     -5.81      0.00
    6   18   34     -5.68      0.00
    6   20   34     -2.25      0.00
    6   22   34      1.71      0.00
    6   24   34     -7.28      0.00
    6   26   34     -1.92      0.00
    7    7   34      3.90      0.00
    7    9   34     -1.24      0.00
    7   11   34     -3.73      0.00
    7   13   34     -7.61      0.00
    7   15   34     -1.10      0.00
    7   17   34     -5.90      0.00
    7   19   34     10.31      0.00
    7   21   34      6.45      0.00
    7   23   34     -0.65      0.00
    7   25   34      9.04      0.00
    0    8   34     -8.86      0.00
    8    8   34     -5.92      0.00
    8   10   34      5.77      0.00
    8   12   34     -7.69      0.00
    8   14   34      6.60      0.00
    8   16   34     -1.51      0.00
    8   18   34      3.09      0.00
    8   20   34     -3.02      0.00
    8   22   34     -3.57      0.00
    8   24   34     -2.95      0.00
    8   26   34     13.00      0.00
    9    9   34     -4.65      0.00
    9   11   34    -10.53      0.00
    9   13   34     10.99      0.00
    9   15   34      6.97      0.00
    9   17   34      6.23      0.00
    9   19   34      3.21      0.00
    9   21   34     -4.30      0.00
    9   23   34     -5.06      0.00
    9   25   34     -7.60      0.00
    0   10   34     11.86      0.00
   10   10   34      5.00      0.00
   10   12   34      1.38      0.00
   10   14   34      6.10      0.00
   10   16   34      5.93      0.00
   10   18   34      5.64      0.00
   10   20   34      5.59      0.00
   10   22   34     -3.84      0.00
   10   24   34    -14.23      0.00
   11   11   34     -0.46      0.00
   11   13   34      2.90      0.00
   11   15   34     -5.25      0.00
   11   17   34      7.36      0.00
   11   19   34      0.75      0.00
   11   21   34      6.38      0.00
   11   23   34     -7.22      0.00
    0   12   34      2.68      0.00
   12   12   34     -8.02      0.00
   12   14   34     -5.39      0.00
   12   16   34      1.89      0.00
   12   18   34      0.08      0.00
   12   20   34      2.52      0.00
   12   22   34     -1.73      0.00
   12   24   34    -15.22      0.00
   13   13   34      1.41      0.00
   13   15   34     -4.35      0.00
   13   17   34     -5.69      0.00
   13   19   34     -0.27      0.00
   13   21   34     -3.16      0.00
   13   23   34     -4.59      0.00
    0   14   34      9.89      0.00
   14   14   34     -9.59      0.00
   14   16   34     -3.16      0.00
   14   18   34     -0.04      0.00
   14   20   34     -2.57      0.00
   14   22   34      3.18      0.00
   15   15   34     11.21      0.00
   15   17   34     -9.58      0.00
   15   19   34     -5.49      0.00
   15   21   34     -0.81      0.00
    0   16   34     -0.90      0.00
   16   16   34      0.83      0.00
   16   18   34      2.67      0.00
   16   20   34      3.35      0.00
   16   22   34    -10.41      0.00
   17   17   34      1.84      0.00
   17   19   34      5.25      0.00
   17   21   34     -6.57      0.00
    0   18   34     12.54      0.00
   18   18   34      9.15      0.00
   18   20   34     -6.16      0.00
   19   19   34    -12.44      0.00
    0   20   34     -4.62      0.00
    0   22   34     15.77      0.00
   15   23   34    -19.53      0.00
    0   24   34     10.97      0.00
    0   26   34     -6.32      0.00
    0    1   35      7.34      0.00
    1    2   35     -9.14      0.00
    1    4   35     -0.96      0.00
    1    6   35     -3.40      0.00
    1    8   35     15.90      0.00
    1   10   35    -10.33      0.00
    1   12   35      4.53      0.00
    1   14   35      5.47      0.00
    1   16   35      0.59      0.00
    1   18   35     -2.69      0.00
    1   20   35     -4.46      0.00
    1   22   35     -4.82      0.00
    1   24   35      0.01      0.00
    2    3   35     -2.73      0.00
    2    5   35      1.08      0.00
    2    7   35     -5.97      0.00
    2    9   35      0.85      0.00
    2   11   35     -1.54      0.00
    2   13   35     -1.20      0.00
    2   15   35     -6.41      0.00
    2   17   35      1.06      0.00
    2   19   35    -10.80      0.00
    2   21   35     -0.97      0.00
    2   23   35     -2.53      0.00
    2   25   35    -18.81      0.00
    0    3   35     -7.63      0.00
    3    4   35      6.19      0.00
    3    6   35     -8.79      0.00
    3    8   35     13.80      0.00
    3   10   35     -2.45      0.00
    3   12   35      4.87      0.00
    3   14   35     -3.69      0.00
    3   16   35     -1.51      0.00
    3   18   35      0.01      0.00
    3   20   35     -5.74      0.00
    3   22   35     -5.46      0.00
    3   24   35    -12.29      0.00
    4    5   35      2.37      0.00
    4    7   35      8.04      0.00
    4    9   35      2.86      0.00
    4   11   35      2.98      0.00
    4   13   35      1.12      0.00
    4   15   35      3.22      0.00
    4   17   35      3.90      0.00
    4   19   35     -1.69      0.00
    4   21   35     -2.18      0.00
    4   23   35     -1.52      0.00
    4   25   35     -2.50      0.00
    0    5   35     -0.39      0.00
    5    6   35      0.97      0.00
    5    8   35      5.70      0.00
    5   10   35    -11.37      0.00
    5   12   35      8.59      0.00
    5   14   35     -0.84      0.00
    5   16   35      4.26      0.00
    5   18   35      0.60      0.00
    5   20   35      2.73      0.00
    5   22   35     -1.17      0.00
    5   24   35     -2.69      0.00
    6    7   35     14.42      0.00
    6    9   35     -0.38      0.00
    6   11   35     -5.98      0.00
    6   13   35     -3.73      0.00
    6   15   35     -3.29      0.00
    6   17   35     -5.26      0.00
    6   19   35      0.44      0.00
    6   21   35      3.73      0.00
    6   23   35      9.19      0.00
    6   25   35      3.83      0.00
    0    7   35     -1.45      0.00
    7    8   35     -8.36      0.00
    7   10   35     -1.79      0.00
    7   12   35      1.55      0.00
    7   14   35     -2.46      0.00
    7   16   35      3.64      0.00
    7   18   35     -0.13      0.00
    7   20   35     -8.90      0.00
    7   22   35      6.78      0.00
    7   24   35     -7.13      0.00
    8    9   35      1.72      0.00
    8   11   35      7.56      0.00
    8   13   35      0.19      0.00
    8   15   35      4.69      0.00
    8   17   35      4.69      0.00
    8   19   35      3.94      0.00
    8   21   35      0.77      0.00
    8   23   35    -11.61      0.00
    0    9   35     14.77      0.00
    9   10   35      5.43      0.00
    9   12   35      4.38      0.00
    9   14   35      1.35      0.00
    9   16   35      1.20      0.00
    9   18   35      1.47      0.00
    9   20   35      1.40      0.00
    9   22   35     -4.72      0.00
    9   24   35      3.38      0.00
   10   11   35     -4.08      0.00
   10   13   35     -5.04      0.00
   10   15   35      2.93      0.00
   10   17   35      1.68      0.00
   10   19   35     -4.43      0.00
   10   21   35     -3.21      0.00
   10   23   35      2.80      0.00
    0   11   35     13.87      0.00
   11   12   35     -7.50      0.00
   11   14   35      0.05      0.00
   11   16   35     -1.44      0.00
   11   18   35      8.00      0.00
   11   20   35      2.16      0.00
   11   22   35      3.87      0.00
   12   13   35      2.76      0.00
   12   15   35     -1.56      0.00
   12   17   35     -2.15      0.00
   12   19   35     -1.91      0.00
   12   21   35     -5.00      0.00
   12   23   35      5.62      0.00
    0   13   35     -7.15      0.00
   13   14   35     -0.55      0.00
   13   16   35     -3.24      0.00
   13   18   35     -0.06      0.00
   13   20   35      3.58      0.00
   13   22   35     -0.62      0.00
   14   15   35      2.69      0.00
   14   17   35      4.63      0.00
   14   19   35      7.26      0.00
   14   21   35      0.53      0.00
    0   15   35      6.55      0.00
   15   16   35     -0.08      0.00
   15   18   35     11.81      0.00
   15   20   35     -1.65      0.00
   16   17   35      0.56      0.00
   16   19   35     -9.23      0.00
    0   17   35     -3.10      0.00
   17   18   35     -4.38      0.00
    0   19   35      8.57      0.00
    0   21   35     10.07      0.00
    0   23   35      2.87      0.00
    0   25   35     15.65      0.00
    0    0   36     36.69      0.00
    1    1   36     -3.33      0.00
    1    3   36     -1.24      0.00
    1    5   36     12.77      0.00
    1    7   36      7.46      0.00
    1    9   36     -2.52      0.00
    1   11   36      4.40      0.00
    1   13   36      5.99      0.00
    1   15   36     -3.40      0.00
    1   17   36     -1.89      0.00
    1   19   36     -5.15      0.00
    1   21   36     -0.87      0.00
    1   23   36      2.80      0.00
    0    2   36      1.85      0.00
    2    2   36     12.93      0.00
    2    4   36     -2.29      0.00
    2    6   36     -1.74      0.00
    2    8   36      2.10      0.00
    2   10   36      2.45      0.00
    2   12   36     -1.62      0.00
    2   14   36     -0.42      0.00
    2   16   36      1.28      0.00
    2   18   36      8.10      0.00
    2   20   36      2.02      0.00
    2   22   36      9.11      0.00
    2   24   36     13.21      0.00
    3    3   36      1.39      0.00
    3    5   36     -6.22      0.00
    3    7   36     -2.30      0.00
    3    9   36      4.65      0.00
    3   11   36      3.02      0.00
    3   13   36     -1.17      0.00
    3   15   36      1.09      0.00
    3   17   36     -0.82      0.00
    3   19   36      5.90      0.00
    3   21   36     -9.51      0.00
    3   23   36      6.06      0.00
    0    4   36     16.83      0.00
    4    4   36     11.65      0.00
    4    6   36     -3.57      0.00
    4    8   36     -4.78      0.00
    4   10   36      4.59      0.00
    4   12   36     -2.43      0.00
    4   14   36      5.98      0.00
    4   16   36     -2.12      0.00
    4   18   36     -4.64      0.00
    4   20   36      2.52      0.00
    4   22   36     -5.75      0.00
    4   24   36      0.83      0.00
    5    5   36     -5.01      0.00
    5    7   36     -1.74      0.00
    5    9   36      7.38      0.00
    5   11   36      1.88      0.00
    5   13   36      3.21      0.00
    5   15   36     -2.43      0.00
    5   17   36      0.25      0.00
    5   19   36      1.50      0.00
    5   21   36      3.95      0.00
    5   23   36      8.81      0.00
    0    6   36     -7.51      0.00
    6    6   36      6.97      0.00
    6    8   36     -6.61      0.00
    6   10   36     -8.73      0.00
    6   12   36     -7.07      0.00
    6   14   36     -1.60      0.00
    6   16   36     -2.43      0.00
    6   18   36     -1.53      0.00
    6   20   36      0.91      0.00
    6   22   36      5.92      0.00
    7    7   36      4.80      0.00
    7    9   36     -7.81      0.00
    7   11   36      8.21      0.00
    7   13   36      3.56      0.00
    7   15   36      1.22      0.00
    7   17   36      0.82      0.00
    7   19   36      8.84      0.00
    7   21   36      8.28      0.00
    7   23   36     18.87      0.00
    0    8   36      0.23      0.00
    8    8   36     -3.08      0.00
    8   10   36     -3.13      0.00
    8   12   36      4.24      0.00
    8   14   36     -0.53      0.00
    8   16   36     -5.99      0.00
    8   18   36     -2.05      0.00
    8   20   36     -1.49      0.00
    8   22   36    -11.53      0.00
    9    9   36     11.83      0.00
    9   11   36     -0.27      0.00
    9   13   36     -6.71      0.00
    9   15   36      3.64      0.00
    9   17   36      5.89      0.00
    9   19   36     -0.36      0.00
    9   21   36      4.64      0.00
    0   10   36     -5.62      0.00
   10   10   36      5.18      0.00
   10   12   36     -4.75      0.00
   10   14   36      4.47      0.00
   10   16   36      7.76      0.00
   10   18   36     -4.47      0.00
   10   20   36      7.54      0.00
   10   22   36      4.09      0.00
   11   11   36     10.17      0.00
   11   13   36     -3.76      0.00
   11   15   36     14.26      0.00
   11   17   36    -12.68      0.00
   11   19   36     -0.72      0.00
   11   21   36     -6.26      0.00
    0   12   36     12.17      0.00
   12   12   36    -13.08      0.00
   12   14   36      5.38      0.00
   12   16   36     -6.27      0.00
   12   18   36      4.02      0.00
   12   20   36     -0.97      0.00
   13   13   36      8.34      0.00
   13   15   36     -7.51      0.00
   13   17   36     -8.00      0.00
   13   19   36     -0.08      0.00
   13   21   36     -0.04      0.00
    0   14   36      3.64      0.00
   14   14   36     -3.71      0.00
   14   16   36      7.07      0.00
   14   18   36     -5.03      0.00
   14   20   36      8.44      0.00
   15   15   36      3.73      0.00
   15   17   36    -13.27      0.00
   15   19   36      6.67      0.00
    0   16   36      4.27      0.00
   16   16   36     12.12      0.00
   16   18   36     -8.28      0.00
   17   17   36     12.71      0.00
    0   18   36     -4.39      0.00
    0   20   36     -2.38      0.00
    0   22   36     -5.70      0.00
    0   24   36     -8.14      0.00
    0    1   37     10.41      0.00
    1    2   37    -11.39      0.00
    1    4   37      7.40      0.00
    1    6   37     -5.86      0.00
    1    8   37      0.32      0.00
    1   10   37     -4.95      0.00
    1   12   37     -2.40      0.00
    1   14   37     -4.11      0.00
    1   16   37     -0.05      0.00
    1   18   37     -2.98      0.00
    1   20   37      0.83      0.00
    1   22   37     -0.27      0.00
    2    3   37    -14.91      0.00
    2    5   37     -5.97      0.00
    2    7   37     -2.68      0.00
    2    9   37      2.27      0.00
    2   11   37     -3.54      0.00
    2   13   37     -1.06      0.00
    2   15   37     -5.69      0.00
    2   17   37      3.01      0.00
    2   19   37     -7.90      0.00
    2   21   37      6.84      0.00
    0    3   37     13.55      0.00
    3    4   37      8.96      0.00
    3    6   37      5.46      0.00
    3    8   37      2.19      0.00
    3   10   37      8.17      0.00
    3   12   37     -3.72      0.00
    3   14   37      2.42      0.00
    3   16   37     -5.59      0.00
    3   18   37     -0.95      0.00
    3   20   37      0.53      0.00
    3   22   37     -8.35      0.00
    4    5   37      4.52      0.00
    4    7   37      6.00      0.00
    4    9   37     -0.03      0.00
    4   11   37      0.69      0.00
    4   13   37     -6.93      0.00
    4   15   37      4.62      0.00
    4   17   37     -0.96      0.00
    4   19   37     -2.10      0.00
    4   21   37     -2.40      0.00
    0    5   37     -0.79      0.00
    5    6   37     -3.64      0.00
    5    8   37    -15.35      0.00
    5   10   37      1.70      0.00
    5   12   37    -14.83      0.00
    5   14   37      2.66      0.00
    5   16   37     -1.20      0.00
    5   18   37      5.92      0.00
    5   20   37      0.43      0.00
    5   22   37     17.63      0.00
    6    7   37     -6.38      0.00
    6    9   37     -4.13      0.00
    6   11   37     -5.59      0.00
    6   13   37     -0.79      0.00
    6   15   37     -5.88      0.00
    6   17   37      6.05      0.00
    6   19   37     -1.02      0.00
    6   21   37      4.75      0.00
    0    7   37     -9.91      0.00
    7    8   37     -4.73      0.00
    7   10   37     -4.27      0.00
    7   12   37     -0.40      0.00
    7   14   37      4.17      0.00
    7   16   37      0.34      0.00
    7   18   37     -0.55      0.00
    7   20   37     -2.39      0.00
    8    9   37      0.27      0.00
    8   11   37      2.95      0.00
    8   13   37     -1.54      0.00
    8   15   37      1.58      0.00
    8   17   37      2.82      0.00
    8   19   37      0.55      0.00
    8   21   37     -1.60      0.00
    0    9   37      4.14      0.00
    9   10   37      2.42      0.00
    9   12   37     -2.63      0.00
    9   14   37      0.14      0.00
    9   16   37      1.03      0.00
    9   18   37      3.80      0.00
    9   20   37     -1.46      0.00
   10   11   37     -0.05      0.00
   10   13   37     -0.11      0.00
   10   15   37      2.95      0.00
   10   17   37      1.79      0.00
   10   19   37      3.78      0.00
   10   21   37     -4.16      0.00
    0   11   37     13.78      0.00
   11   12   37     -4.83      0.00
   11   14   37      2.94      0.00
   11   16   37     -1.93      0.00
   11   18   37     -4.47      0.00
   11   20   37     10.45      0.00
   12   13   37      2.26      0.00
   12   15   37      6.71      0.00
   12   17   37     -3.31      0.00
   12   19   37      2.65      0.00
    0   13   37      3.34      0.00
   13   14   37     -1.84      0.00
   13   16   37     -0.61      0.00
   13   18   37      2.07      0.00
   14   15   37     -9.37      0.00
   14   17   37      0.73      0.00
    0   15   37      4.09      0.00
   15   16   37      8.67      0.00
    0   17   37    -10.29      0.00
    0   19   37      1.84      0.00
    0   21   37      1.42      0.00
    0    0   38     13.61      0.00
    1    1   38     13.00      0.00
    1    3   38     -1.86      0.00
    1    5   38      8.28      0.00
    1    7   38      5.63      0.00
    1    9   38    -12.80      0.00
    1   11   38      5.53      0.00
    1   13   38     -0.68      0.00
    1   15   38     -1.65      0.00
    1   17   38      6.53      0.00
    1   19   38     -4.48      0.00
    1   21   38      1.65      0.00
    0    2   38    -16.90      0.00
    2    2   38    -20.33      0.00
    2    4   38      1.59      0.00
    2    6   38     -9.28      0.00
    2    8   38     -1.08      0.00
    2   10   38     -7.64      0.00
    2   12   38      4.34      0.00
    2   14   38     -0.41      0.00
    2   16   38      4.20      0.00
    2   18   38     -3.82      0.00
    2   20   38     -0.87      0.00
    3    3   38      3.16      0.00
    3    5   38     11.88      0.00
    3    7   38      2.44      0.00
    3    9   38     -1.23      0.00
    3   11   38      2.78      0.00
    3   13   38     -4.60      0.00
    3   15   38     -2.87      0.00
    3   17   38     -6.37      0.00
    3   19   38      0.08      0.00
    3   21   38     14.98      0.00
    0    4   38     31.87      0.00
    4    4   38     44.40      0.00
    4    6   38      3.60      0.00
    4    8   38     10.64      0.00
    4   10   38      0.95      0.00
    4   12   38     -4.44      0.00
    4   14   38     -5.16      0.00
    4   16   38      7.71      0.00
    4   18   38      1.56      0.00
    4   20   38      7.55      0.00
    5    5   38     -0.59      0.00
    5    7   38     -1.24      0.00
    5    9   38     -3.11      0.00
    5   11   38      7.02      0.00
    5   13   38      4.07      0.00
    5   15   38     18.26      0.00
    5   17   38     -6.34      0.00
    5   19   38     -1.80      0.00
    0    6   38      8.00      0.00
    6    6   38      3.64      0.00
    6    8   38     -1.01      0.00
    6   10   38     -5.53      0.00
    6   12   38     -0.07      0.00
    6   14   38     -3.07      0.00
    6   16   38     -5.83      0.00
    6   18   38     -2.27      0.00
    6   20   38     -3.54      0.00
    7    7   38     -6.38      0.00
    7    9   38     -7.38      0.00
    7   11   38      4.05      0.00
    7   13   38      4.49      0.00
    7   15   38     -1.86      0.00
    7   17   38      6.27      0.00
    7   19   38      3.65      0.00
    0    8   38      2.59      0.00
    8    8   38     20.85      0.00
    8   10   38     -6.49      0.00
    8   12   38      5.44      0.00
    8   14   38      0.76      0.00
    8   16   38     -4.19      0.00
    8   18   38     -2.33      0.00
    9    9   38      0.27      0.00
    9   11   38     -1.83      0.00
    9   13   38     -0.94      0.00
    9   15   38     -4.11      0.00
    9   17   38     -4.08      0.00
    9   19   38     18.94      0.00
    0   10   38    -13.53      0.00
   10   10   38      2.53      0.00
   10   12   38     -6.90      0.00
   10   14   38     -6.53      0.00
   10   16   38      8.92      0.00
   10   18   38      3.09      0.00
   11   11   38     12.34      0.00
   11   13   38      1.45      0.00
   11   15   38     -1.37      0.00
   11   17   38      6.11      0.00
    0   12   38     14.26      0.00
   12   12   38     -3.40      0.00
   12   14   38      6.09      0.00
   12   16   38      3.20      0.00
   13   13   38      1.95      0.00
   13   15   38      3.13      0.00
    0   14   38    -11.79      0.00
   14   14   38      3.97      0.00
   14   16   38     -1.33      0.00
   15   15   38     -4.95      0.00
    0   16   38     10.79      0.00
   13   17   38     10.82      0.00
    0   18   38      1.81      0.00
    0   20   38     -6.25      0.00
    8   20   38      5.83      0.00
    0    1   39      4.47      0.00
    1    2   39     -4.20      0.00
    1    4   39      2.54      0.00
    1    6   39      0.77      0.00
    1    8   39     -6.36      0.00
    1   10   39      3.05      0.00
    1   12   39      9.27      0.00
    1   14   39     -2.79      0.00
    1   16   39     -8.14      0.00
    1   18   39      8.27      0.00
    2    3   39     -4.80      0.00
    2    5   39    -15.69      0.00
    2    7   39     -7.76      0.00
    2    9   39     -2.92      0.00
    2   11   39      2.91      0.00
    2   13   39     -3.44      0.00
    2   15   39     -3.88      0.00
    2   17   39     -3.25      0.00
    2   19   39      5.69      0.00
    0    3   39     15.90      0.00
    3    4   39      7.77      0.00
    3    6   39    -10.44      0.00
    3    8   39     -4.02      0.00
    3   10   39      0.25      0.00
    3   12   39      3.40      0.00
    3   14   39     -2.98      0.00
    3   16   39      9.87      0.00
    3   18   39      8.60      0.00
    4    5   39      1.97      0.00
    4    7   39      8.23      0.00
    4    9   39     -6.60      0.00
    4   11   39      3.41      0.00
    4   13   39     -4.04      0.00
    4   15   39      6.97      0.00
    4   17   39      6.49      0.00
    4   19   39      5.29      0.00
    0    5   39      5.17      0.00
    5    6   39    -12.04      0.00
    5    8   39     -3.81      0.00
    5   10   39     -3.56      0.00
    5   12   39     -4.76      0.00
    5   14   39      0.41      0.00
    5   16   39      4.97      0.00
    5   18   39     -9.38      0.00
    6    7   39     -0.98      0.00
    6    9   39     -1.48      0.00
    6   11   39     -2.03      0.00
    6   13   39     11.67      0.00
    6   15   39      2.75      0.00
    6   17   39     -8.45      0.00
    0    7   39     13.28      0.00
    7    8   39      4.52      0.00
    7   10   39      1.86      0.00
    7   12   39      6.52      0.00
    7   14   39      3.08      0.00
    7   16   39      0.46      0.00
    7   18   39     15.35      0.00
    8    9   39     -8.14      0.00
    8   11   39     -3.56      0.00
    8   13   39      5.44      0.00
    8   15   39     -2.80      0.00
    8   17   39     11.47      0.00
    0    9   39     11.33      0.00
    9   10   39      3.88      0.00
    9   12   39     -0.41      0.00
    9   14   39      1.53      0.00
    9   16   39      2.46      0.00
   10   11   39     -4.69      0.00
   10   13   39    -15.35      0.00
   10   15   39      1.40      0.00
    0   11   39      5.81      0.00
   11   12   39      1.46      0.00
   11   14   39     -1.71      0.00
   11   16   39     -3.18      0.00
   12   13   39     -6.10      0.00
   12   15   39     -6.66      0.00
    0   13   39      2.86      0.00
   13   14   39      3.10      0.00
    0   15   39     -7.46      0.00
    0   17   39      0.76      0.00
    0   19   39      2.91      0.00
    0    0   40     20.46      0.00
    1    1   40    -15.64      0.00
    1    3   40     -5.10      0.00
    1    5   40     -9.35      0.00
    1    7   40     -4.19      0.00
    1    9   40      4.33      0.00
    1   11   40      1.14      0.00
    1   13   40     -1.99      0.00
    1   15   40     -0.58      0.00
    1   17   40     -1.26      0.00
    0    2   40     12.93      0.00
    2    2   40      6.45      0.00
    2    4   40     -2.12      0.00
    2    6   40    -15.41      0.00
    2    8   40     -7.15      0.00
    2   10   40     -4.65      0.00
    2   12   40      7.02      0.00
    2   14   40     -6.53      0.00
    2   16   40      0.10      0.00
    3    3   40     -1.04      0.00
    3    5   40     13.20      0.00
    3    7   40     10.95      0.00
    3    9   40      7.00      0.00
    3   11   40     -5.99      0.00
    3   13   40      1.62      0.00
    3   15   40     -0.35      0.00
    3   17   40     12.48      0.00
    0    4   40      6.38      0.00
    4    4   40     -2.39      0.00
    4    6   40     -8.02      0.00
    4    8   40     -2.02      0.00
    4   10   40      7.41      0.00
    4   12   40      1.83      0.00
    4   14   40     -1.14      0.00
    4   16   40     -0.03      0.00
    5    5   40    -13.07      0.00
    5    7   40      6.41      0.00
    5    9   40     -5.81      0.00
    5   11   40      6.80      0.00
    5   13   40     -0.51      0.00
    5   15   40      3.19      0.00
    0    6   40      1.52      0.00
    6    6   40      7.96      0.00
    6    8   40     -0.74      0.00
    6   10   40     -1.96      0.00
    6   12   40     -0.66      0.00
    6   14   40      4.00      0.00
    6   16   40      2.76      0.00
    7    7   40     -7.17      0.00
    7    9   40     -1.86      0.00
    7   11   40    -11.57      0.00
    7   13   40      2.17      0.00
    7   15   40     -3.14      0.00
    0    8   40    -10.52      0.00
    8    8   40      5.78      0.00
    8   10   40     -9.54      0.00
    8   12   40     -5.00      0.00
    8   14   40     15.55      0.00
    9    9   40     -3.91      0.00
    9   11   40    -11.03      0.00
    9   13   40     -4.33      0.00
    0   10   40     -3.08      0.00
   10   10   40    -11.58      0.00
   10   12   40    -13.21      0.00
   10   14   40     -7.62      0.00
   11   11   40     -0.38      0.00
   11   13   40     -4.98      0.00
    0   12   40     -6.13      0.00
   12   12   40     -4.15      0.00
    0   14   40     -0.91      0.00
    0   16   40    -20.97      0.00
    0    1   41     -1.00      0.00
    1    2   41     -3.06      0.00
    1    4   41      3.85      0.00
    1    6   41      4.09      0.00
    1    8   41      1.62      0.00
    1   10   41     -3.97      0.00
    1   12   41     -4.44      0.00
    1   14   41      2.34      0.00
    2    3   41     -0.27      0.00
    2    5   41     10.32      0.00
    2    7   41     -0.51      0.00
    2    9   41      0.72      0.00
    2   11   41      3.29      0.00
    2   13   41     -1.50      0.00
    0    3   41     10.69      0.00
    3    4   41     -2.29      0.00
    3    6   41      2.41      0.00
    3    8   41     -0.69      0.00
    3   10   41     -7.63      0.00
    3   12   41     -1.60      0.00
    3   14   41      5.22      0.00
    4    5   41      2.00      0.00
    4    7   41     -1.53      0.00
    4    9   41      0.48      0.00
    4   11   41      0.41      0.00
    4   13   41    -11.53      0.00
    0    5   41      7.31      0.00
    5    6   41     -4.26      0.00
    5    8   41      3.94      0.00
    5   10   41      3.14      0.00
    5   12   41     -1.85      0.00
    6    7   41      0.96      0.00
    6    9   41      5.79      0.00
    6   11   41     -3.70      0.00
    6   13   41     13.44      0.00
    0    7   41     -6.88      0.00
    7    8   41      5.44      0.00
    7   10   41      3.48      0.00
    7   12   41     -2.52      0.00
    8    9   41      2.08      0.00
    8   11   41     -0.79      0.00
    0    9   41     -6.19      0.00
    9   10   41      4.94      0.00
    0   11   41      3.69      0.00
    0   13   41    -12.98      0.00
    5   14   41     -0.59      0.00
    0    0   42     -3.44      0.00
    1    1   42    -11.80      0.00
    1    3   42      7.25      0.00
    1    5   42     -8.13      0.00
    1    7   42     11.54      0.00
    1    9   42      0.54      0.00
    1   11   42      0.33      0.00
    0    2   42      0.02      0.00
    2    2   42      5.97      0.00
    2    4   42      6.34      0.00
    2    6   42     10.01      0.00
    2    8   42      1.86      0.00
    2   10   42     -6.67      0.00
    3    3   42      0.56      0.00
    3    5   42      7.08      0.00
    3    7   42     -3.26      0.00
    3    9   42      8.13      0.00
    3   11   42    -15.59      0.00
    0    4   42    -19.26      0.00
    4    4   42     20.88      0.00
    4    6   42     -0.39      0.00
    4    8   42      1.59      0.00
    4   10   42      0.46      0.00
    5    5   42      3.44      0.00
    5    7   42      2.34      0.00
    5    9   42      6.18      0.00
    0    6   42     -3.02      0.00
    6    6   42     -2.27      0.00
    6    8   42      5.71      0.00
    6   10   42     -2.94      0.00
    7    7   42     -2.19      0.00
    7    9   42      8.30      0.00
    0    8   42    -10.96      0.00
    8    8   42    -12.69      0.00
    0   10   42      0.25      0.00
    0    1   43      9.20      0.00
    1    2   43     -7.92      0.00
    1    4   43      6.40      0.00
    1    6   43     -5.19      0.00
    2    3   43      2.77      0.00
    2    5   43      7.76      0.00
    0    3   43     10.50      0.00
    3    4   43     -4.80      0.00
    3    6   43     -3.02      0.00
    0    5   43     -6.32      0.00
    4    5   43      0.61      0.00
   25   25   26     15.26      0.00
   24   26   26     18.44      0.00
   26   26   26    -10.31      0.00
   24   25   27     26.64      0.00
   23   26   27      4.78      0.00
   25   26   27      4.15      0.00
   22   27   27     22.42      0.00
   24   27   27      0.91      0.00
   26   27   27    -13.49      0.00
   24   24   28      2.93      0.00
   23   25   28    -17.00      0.00
   25   25   28     -1.53      0.00
   22   26   28      2.89      0.00
   24   26   28     -4.50      0.00
   26   26   28      7.45      0.00
   21   27   28     -5.43      0.00
   23   27   28      1.35      0.00
   25   27   28    -11.19      0.00
   27   27   28      9.80      0.00
   20   28   28     13.91      0.00
   22   28   28     16.87      0.00
   24   28   28      4.03      0.00
   26   28   28     10.95      0.00
   28   28   28    -19.88      0.00
   23   24   29     17.45      0.00
   22   25   29      4.82      0.00
   24   25   29     11.46      0.00
   21   26   29      1.30      0.00
   23   26   29      3.05      0.00
   25   26   29     -7.85      0.00
   20   27   29      9.95      0.00
   22   27   29     -7.04      0.00
   24   27   29     -5.34      0.00
   26   27   29     -2.49      0.00
   17   28   29     15.77      0.00
   19   28   29      6.96      0.00
   21   28   29     -2.77      0.00
   23   28   29     -7.18      0.00
   25   28   29      0.03      0.00
   27   28   29     -0.32      0.00
   16   29   29    -40.33      0.00
   18   29   29     21.70      0.00
   20   29   29    -20.41      0.00
   22   29   29      8.72      0.00
   24   29   29      3.50      0.00
   26   29   29     -3.33      0.00
   28   29   29      5.56      0.00
   23   23   30     14.34      0.00
   22   24   30    -30.05      0.00
   24   24   30     -1.61      0.00
   21   25   30      7.93      0.00
   23   25   30     -0.28      0.00
   25   25   30     -2.45      0.00
   20   26   30     -6.71      0.00
   22   26   30      4.28      0.00
   24   26   30     -5.28      0.00
   26   26   30     -7.46      0.00
   17   27   30     -2.85      0.00
   19   27   30    -15.70      0.00
   21   27   30     -7.77      0.00
   23   27   30      7.11      0.00
   25   27   30     -3.25      0.00
   27   27   30      9.40      0.00
   16   28   30     17.36      0.00
   18   28   30      8.59      0.00
   20   28   30     12.93      0.00
   22   28   30     -7.36      0.00
   24   28   30      2.73      0.00
   26   28   30      1.21      0.00
   28   28   30      0.36      0.00
   13   29   30     -9.12      0.00
   15   29   30      4.84      0.00
   17   29   30    -12.49      0.00
   19   29   30    -11.31      0.00
   21   29   30     -6.35      0.00
   23   29   30      4.31      0.00
   25   29   30      4.06      0.00
   27   29   30     -3.48      0.00
   29   29   30      2.02      0.00
   10   30   30    -36.86      0.00
   12   30   30     15.51      0.00
   14   30   30    -15.55      0.00
   16   30   30     15.71      0.00
   18   30   30      6.82      0.00
   20   30   30     11.57      0.00
   22   30   30     11.91      0.00
   24   30   30    -10.18      0.00
   26   30   30      2.13      0.00
   22   23   31     -3.23      0.00
   21   24   31     15.04      0.00
   23   24   31     -2.90      0.00
   18   25   31      5.56      0.00
   20   25   31    -12.67      0.00
   22   25   31     -1.38      0.00
   24   25   31      2.64      0.00
   17   26   31    -15.44      0.00
   19   26   31     16.74      0.00
   21   26   31      4.48      0.00
   23   26   31     -0.05      0.00
   25   26   31      5.78      0.00
   16   27   31    -17.07      0.00
   18   27   31      0.90      0.00
   20   27   31      5.54      0.00
   22   27   31     -4.85      0.00
   24   27   31      5.54      0.00
   26   27   31      3.62      0.00
   13   28   31     28.71      0.00
   15   28   31     -3.70      0.00
   17   28   31     -0.32      0.00
   19   28   31     -2.05      0.00
   21   28   31     -0.73      0.00
   23   28   31     -3.54      0.00
   25   28   31      6.15      0.00
   27   28   31     -8.73      0.00
   10   29   31    -21.22      0.00
   12   29   31     13.94      0.00
   14   29   31     -6.23      0.00
   16   29   31     -3.55      0.00
   18   29   31      3.43      0.00
   20   29   31     -5.17      0.00
   22   29   31      5.10      0.00
   24   29   31      0.49      0.00
   26   29   31     -4.74      0.00
    7   30   31     -7.73      0.00
    9   30   31      1.81      0.00
   11   30   31      5.05      0.00
   13   30   31     10.80      0.00
   15   30   31     -9.97      0.00
   17   30   31      0.89      0.00
   19   30   31      3.64      0.00
   21   30   31     -0.33      0.00
   23   30   31      1.78      0.00
   25   30   31     -3.32      0.00
    0   31   31      9.65      0.00
    2   31   31      8.86      0.00
    4   31   31     13.04      0.00
    6   31   31    -13.85      0.00
    8   31   31     14.59      0.00
   10   31   31     -5.86      0.00
   12   31   31     -4.79      0.00
   14   31   31      7.79      0.00
   16   31   31      6.68      0.00
   18   31   31     -9.39      0.00
   20   31   31      5.17      0.00
   22   31   31      0.39      0.00
   24   31   31     10.27      0.00
   20   22   32     -9.51      0.00
   22   22   32     -7.90      0.00
   19   23   32     -2.02      0.00
   21   23   32     -5.92      0.00
   23   23   32      3.49      0.00
   18   24   32     -1.60      0.00
   20   24   32      6.24      0.00
   22   24   32     -5.66      0.00
   24   24   32     -3.91      0.00
   17   25   32      9.91      0.00
   19   25   32      6.83      0.00
   21   25   32      3.02      0.00
   23   25   32     10.69      0.00
   25   25   32      1.89      0.00
   16   26   32     -5.45      0.00
   18   26   32     -2.24      0.00
   20   26   32    -13.35      0.00
   22   26   32      5.65      0.00
   24   26   32    -10.73      0.00
   26   26   32      1.26      0.00
   13   27   32     -8.95      0.00
   15   27   32      4.08      0.00
   17   27   32     13.08      0.00
   19   27   32      9.84      0.00
   21   27   32      4.67      0.00
   23   27   32      8.93      0.00
   25   27   32      2.28      0.00
   27   27   32     -7.48      0.00
   10   28   32     -3.48      0.00
   12   28   32     13.43      0.00
   14   28   32     -5.91      0.00
   16   28   32     -9.76      0.00
   18   28   32     -6.11      0.00
   20   28   32     -7.77      0.00
   22   28   32     -6.88      0.00
   24   28   32      0.98      0.00
   26   28   32      0.01      0.00
    7   29   32     10.71      0.00
    9   29   32      6.15      0.00
   11   29   32     -4.77      0.00
   13   29   32     -4.04      0.00
   15   29   32      3.02      0.00
   17   29   32      1.53      0.00
   19   29   32      8.57      0.00
   21   29   32      4.04      0.00
   23   29   32     -0.71      0.00
   25   29   32      5.48      0.00
    0   30   32     43.27      0.00
    2   30   32    -22.99      0.00
    4   30   32      4.71      0.00
    6   30   32     12.54      0.00
    8   30   32    -26.13      0.00
   10   30   32      6.62      0.00
   12   30   32     13.76      0.00
   14   30   32     -8.02      0.00
   16   30   32      2.52      0.00
   18   30   32      5.08      0.00
   20   30   32     -3.52      0.00
   22   30   32     -1.95      0.00
   24   30   32    -11.26      0.00
    1   31   32     -1.69      0.00
    3   31   32     13.77      0.00
    5   31   32     -4.86      0.00
    7   31   32     -1.70      0.00
    9   31   32      3.24      0.00
   11   31   32      3.26      0.00
   13   31   32    -10.50      0.00
   15   31   32     -3.08      0.00
   17   31   32      9.63      0.00
   19   31   32     -1.00      0.00
   21   31   32      4.97      0.00
   23   31   32     -4.01      0.00
    0   32   32    -42.39      0.00
    2   32   32    -15.58      0.00
    4   32   32     -6.71      0.00
    6   32   32     16.03      0.00
    8   32   32    -17.76      0.00
   10   32   32      4.20      0.00
   12   32   32      1.99      0.00
   14   32   32     16.77      0.00
   16   32   32    -12.34      0.00
   18   32   32     -1.55      0.00
   20   32   32     -7.76      0.00
   22   32   32      8.84      0.00
   20   21   33      6.03      0.00
   19   22   33     15.08      0.00
   21   22   33     -7.56      0.00
   18   23   33     -1.78      0.00
   20   23   33      3.03      0.00
   22   23   33      2.59      0.00
   17   24   33      1.21      0.00
   19   24   33     -7.32      0.00
   21   24   33    -10.55      0.00
   23   24   33      3.48      0.00
   14   25   33      7.88      0.00
   16   25   33    -11.09      0.00
   18   25   33     -0.58      0.00
   20   25   33     -1.93      0.00
   22   25   33      0.03      0.00
   24   25   33      5.70      0.00
   13   26   33     22.83      0.00
   15   26   33     -3.62      0.00
   17   26   33     -0.38      0.00
   19   26   33     -1.04      0.00
   21   26   33      1.09      0.00
   23   26   33      0.13      0.00
   25   26   33     -6.74      0.00
   10   27   33    -25.02      0.00
   12   27   33      6.98      0.00
   14   27   33     -4.04      0.00
   16   27   33     -4.12      0.00
   18   27   33     -2.87      0.00
   20   27   33      2.70      0.00
   22   27   33     -0.19      0.00
   24   27   33     -7.58      0.00
   26   27   33     -0.26      0.00
    5   28   33      1.79      0.00
    7   28   33      2.12      0.00
    9   28   33    -19.43      0.00
   11   28   33     19.19      0.00
   13   28   33     -6.35      0.00
   15   28   33      0.90      0.00
   17   28   33     -3.84      0.00
   19   28   33     -7.36      0.00
   21   28   33      3.36      0.00
   23   28   33     -1.55      0.00
   25   28   33     -5.53      0.00
    0   29   33    -25.85      0.00
    2   29   33      6.97      0.00
    4   29   33      0.41      0.00
    6   29   33      1.73      0.00
    8   29   33      6.09      0.00
   10   29   33     -1.79      0.00
   12   29   33     -1.06      0.00
   14   29   33     -5.58      0.00
   16   29   33     11.74      0.00
   18   29   33     -1.47      0.00
   20   29   33      0.17      0.00
   22   29   33      8.60      0.00
   24   29   33     -6.93      0.00
    1   30   33    -12.84      0.00
    3   30   33     -0.55      0.00
    5   30   33      1.01      0.00
    7   30   33    -11.25      0.00
    9   30   33      7.67      0.00
   11   30   33     -0.45      0.00
   13   30   33     -5.04      0.00
   15   30   33     -1.95      0.00
   17   30   33    -11.93      0.00
   19   30   33     -5.14      0.00
   21   30   33     -6.52      0.00
   23   30   33      3.85      0.00
    0   31   33     24.20      0.00
    2   31   33    -13.33      0.00
    4   31   33      7.16      0.00
    6   31   33    -14.35      0.00
    8   31   33      6.27      0.00
   10   31   33      7.61      0.00
   12   31   33    -14.72      0.00
   14   31   33     10.37      0.00
   16   31   33     12.48      0.00
   18   31   33     -2.03      0.00
   20   31   33     -1.62      0.00
   22   31   33     -2.62      0.00
    1   32   33     12.44      0.00
    3   32   33     -4.22      0.00
    5   32   33      7.68      0.00
    7   32   33     -1.99      0.00
    9   32   33      4.45      0.00
   11   32   33     -5.70      0.00
   13   32   33      3.88      0.00
   15   32   33      1.51      0.00
   17   32   33     -2.63      0.00
   19   32   33      8.82      0.00
   21   32   33     -3.21      0.00
    0   33   33     18.94      0.00
    2   33   33     -0.90      0.00
    4   33   33     -1.78      0.00
    6   33   33      7.81      0.00
    8   33   33     -5.92      0.00
   10   33   33      8.70      0.00
   12   33   33     -3.59      0.00
   14   33   33      3.18      0.00
   16   33   33      5.65      0.00
   18   33   33     -4.04      0.00
   20   33   33      2.91      0.00
   20   20   34      9.81      0.00
   19   21   34    -10.02      0.00
   21   21   34    -10.90      0.00
   18   22   34      3.45      0.00
   20   22   34      4.94      0.00
   22   22   34     -4.64      0.00
   17   23   34     -5.20      0.00
   19   23   34      4.34      0.00
   21   23   34      9.51      0.00
   23   23   34     -4.31      0.00
   14   24   34     -8.92      0.00
   16   24   34     -2.62      0.00
   18   24   34      2.98      0.00
   20   24   34    -15.30      0.00
   22   24   34      3.99      0.00
   24   24   34     -9.88      0.00
   11   25   34      9.21      0.00
   13   25   34    -18.17      0.00
   15   25   34     -4.55      0.00
   17   25   34      4.48      0.00
   19   25   34     -3.67      0.00
   21   25   34      7.52      0.00
   23   25   34     -3.86      0.00
   25   25   34      1.17      0.00
   10   26   34      6.74      0.00
   12   26   34     -1.19      0.00
   14   26   34      1.45      0.00
   16   26   34     -3.94      0.00
   18   26   34      5.76      0.00
   20   26   34     -4.42      0.00
   22   26   34     -1.38      0.00
   24   26   34     -3.02      0.00
   26   26   34      0.59      0.00
    5   27   34      2.91      0.00
    7   27   34    -19.26      0.00
    9   27   34     15.56      0.00
   11   27   34    -16.33      0.00
   13   27   34      1.41      0.00
   15   27   34      5.67      0.00
   17   27   34      6.98      0.00
   19   27   34      2.54      0.00
   21   27   34      1.48      0.00
   23   27   34      0.34      0.00
   25   27   34      7.03      0.00
    0   28   34     -8.45      0.00
    2   28   34      6.86      0.00
    4   28   34     -4.99      0.00
    6   28   34      8.91      0.00
    8   28   34      4.70      0.00
   10   28   34     -7.43      0.00
   12   28   34      7.30      0.00
   14   28   34     -8.68      0.00
   16   28   34     -6.45      0.00
   18   28   34     -3.01      0.00
   20   28   34     -1.12      0.00
   22   28   34     -3.45      0.00
   24   28   34      6.51      0.00
    1   29   34      6.35      0.00
    3   29   34     -7.70      0.00
    5   29   34     -1.31      0.00
    7   29   34    -12.16      0.00
    9   29   34      4.55      0.00
   11   29   34     -3.70      0.00
   13   29   34      8.55      0.00
   15   29   34      6.85      0.00
   17   29   34     -0.65      0.00
   19   29   34     11.42      0.00
   21   29   34      1.73      0.00
   23   29   34      5.05      0.00
    0   30   34     14.99      0.00
    2   30   34     -2.48      0.00
    4   30   34     17.27      0.00
    6   30   34      7.74      0.00
    8   30   34     -2.68      0.00
   10   30   34      9.80      0.00
   12   30   34     -7.30      0.00
   14   30   34      3.09      0.00
   16   30   34     -4.96      0.00
   18   30   34     -7.86      0.00
   20   30   34      5.87      0.00
   22   30   34    -13.72      0.00
    1   31   34     -6.64      0.00
    3   31   34     -0.26      0.00
    5   31   34     -6.04      0.00
    7   31   34     10.26      0.00
    9   31   34     -6.55      0.00
   11   31   34      7.57      0.00
   13   31   34     -1.24      0.00
   15   31   34     -3.11      0.00
   17   31   34      2.42      0.00
   19   31   34     -0.75      0.00
   21   31   34      3.05      0.00
    0   32   34     -7.37      0.00
    2   32   34      3.52      0.00
    4   32   34     -4.41      0.00
    6   32   34    -16.36      0.00
[truncated: 55,996 more chars]
