# Supplementary material for: Dynamic three-dimensional structures of a metal–organic framework captured with femtosecond serial crystallography
Source: Nat Chem. 2024 Mar 25;16(5):693–9. doi: 10.1038/s41557-024-01460-w (PMC11087265; doi:10.1038/s41557-024-01460-w)
Supplement: Supplementary file 24 — Crystallographic structure factors for PCN–224(Fe)–CO at 5.1 ps; CCDC reference number 2308222. [file 41557_2024_1460_MOESM24_ESM.cif]

 
data_time5d10
# start Validation Reply Form
_vrf_THETM01_time5d10
;
PROBLEM: The value of sine(theta_max)/wavelength is less than 0.575
RESPONSE: To prevent the intensities of the Bragg spots in the 
low-resolution region from exceeding the detector's saturation limit, 
the X-ray flux had to be limited. Consequently, the intensity of the 
Bragg spots in the high-resolution region was insufficient for detection, 
resulting in the limited resolution.
;
_vrf_PLAT084_time5d10
;
PROBLEM: High wR2 Value (i.e. > 0.25) ...................       0.36 Report
RESPONSE: In serial femtosecond crystallography, diffraction images 
are acquired from a large number of different crystals with different 
sizes and crystallinity. Consequently, errors are introduced while 
merging data obtained from different crystals. Such errors result in 
a high wR2 value for this crystal structure. Moreover, the crystallographic 
analysis of PCN-224 reveals the presence of MOF-525 structural motifs, 
which manifest as defects within the crystal matrix. These defects are 
presumed to be a contributing factor to the elevated wR2 values noted 
in the analysis.
;
# end Validation Reply Form

_audit_creation_method            'SHELXL-2018/3'
_shelx_SHELXL_version_number      '2018/3'
_chemical_name_systematic         ?
_chemical_name_common             ?
_chemical_melting_point           ?
_chemical_formula_moiety          'C147 H72 Fe3 N12 O67 Zr12' 
_chemical_formula_sum
 'C147 H72 Fe3 N12 O67 Zr12' 
_chemical_formula_weight          4340.35

loop_
 _atom_type_symbol
 _atom_type_description
 _atom_type_scat_dispersion_real
 _atom_type_scat_dispersion_imag
 _atom_type_scat_source
 'C'  'C'   0.0051   0.0024
 'International Tables Vol C Tables 4.2.6.8 and 6.1.1.4'
 'H'  'H'   0.0000   0.0000
 'International Tables Vol C Tables 4.2.6.8 and 6.1.1.4'
 'N'  'N'   0.0096   0.0048
 'International Tables Vol C Tables 4.2.6.8 and 6.1.1.4'
 'O'  'O'   0.0160   0.0088
 'International Tables Vol C Tables 4.2.6.8 and 6.1.1.4'
 'Fe'  'Fe'   0.3561   1.1184
 'International Tables Vol C Tables 4.2.6.8 and 6.1.1.4'
 'Zr'  'Zr'  -1.4549   0.7529
 'International Tables Vol C Tables 4.2.6.8 and 6.1.1.4'
 
_space_group_crystal_system       cubic
_space_group_IT_number            229
_space_group_name_H-M_alt         'I m -3 m'
_space_group_name_Hall            '-I 4 2 3'
 
_shelx_space_group_comment
;
The symmetry employed for this shelxl refinement is uniquely defined
by the following loop, which should always be used as a source of
symmetry information in preference to the above space-group names.
They are only intended as comments.
;
 
loop_
 _space_group_symop_operation_xyz
 'x, y, z'
 '-x, -y, z'
 '-x, y, -z'
 'x, -y, -z'
 'z, x, y'
 'z, -x, -y'
 '-z, -x, y'
 '-z, x, -y'
 'y, z, x'
 '-y, z, -x'
 'y, -z, -x'
 '-y, -z, x'
 'y, x, -z'
 '-y, -x, -z'
 'y, -x, z'
 '-y, x, z'
 'x, z, -y'
 '-x, z, y'
 '-x, -z, -y'
 'x, -z, y'
 'z, y, -x'
 'z, -y, x'
 '-z, y, x'
 '-z, -y, -x'
 'x+1/2, y+1/2, z+1/2'
 '-x+1/2, -y+1/2, z+1/2'
 '-x+1/2, y+1/2, -z+1/2'
 'x+1/2, -y+1/2, -z+1/2'
 'z+1/2, x+1/2, y+1/2'
 'z+1/2, -x+1/2, -y+1/2'
 '-z+1/2, -x+1/2, y+1/2'
 '-z+1/2, x+1/2, -y+1/2'
 'y+1/2, z+1/2, x+1/2'
 '-y+1/2, z+1/2, -x+1/2'
 'y+1/2, -z+1/2, -x+1/2'
 '-y+1/2, -z+1/2, x+1/2'
 'y+1/2, x+1/2, -z+1/2'
 '-y+1/2, -x+1/2, -z+1/2'
 'y+1/2, -x+1/2, z+1/2'
 '-y+1/2, x+1/2, z+1/2'
 'x+1/2, z+1/2, -y+1/2'
 '-x+1/2, z+1/2, y+1/2'
 '-x+1/2, -z+1/2, -y+1/2'
 'x+1/2, -z+1/2, y+1/2'
 'z+1/2, y+1/2, -x+1/2'
 'z+1/2, -y+1/2, x+1/2'
 '-z+1/2, y+1/2, x+1/2'
 '-z+1/2, -y+1/2, -x+1/2'
 '-x, -y, -z'
 'x, y, -z'
 'x, -y, z'
 '-x, y, z'
 '-z, -x, -y'
 '-z, x, y'
 'z, x, -y'
 'z, -x, y'
 '-y, -z, -x'
 'y, -z, x'
 '-y, z, x'
 'y, z, -x'
 '-y, -x, z'
 'y, x, z'
 '-y, x, -z'
 'y, -x, -z'
 '-x, -z, y'
 'x, -z, -y'
 'x, z, y'
 '-x, z, -y'
 '-z, -y, x'
 '-z, y, -x'
 'z, -y, -x'
 'z, y, x'
 '-x+1/2, -y+1/2, -z+1/2'
 'x+1/2, y+1/2, -z+1/2'
 'x+1/2, -y+1/2, z+1/2'
 '-x+1/2, y+1/2, z+1/2'
 '-z+1/2, -x+1/2, -y+1/2'
 '-z+1/2, x+1/2, y+1/2'
 'z+1/2, x+1/2, -y+1/2'
 'z+1/2, -x+1/2, y+1/2'
 '-y+1/2, -z+1/2, -x+1/2'
 'y+1/2, -z+1/2, x+1/2'
 '-y+1/2, z+1/2, x+1/2'
 'y+1/2, z+1/2, -x+1/2'
 '-y+1/2, -x+1/2, z+1/2'
 'y+1/2, x+1/2, z+1/2'
 '-y+1/2, x+1/2, -z+1/2'
 'y+1/2, -x+1/2, -z+1/2'
 '-x+1/2, -z+1/2, y+1/2'
 'x+1/2, -z+1/2, -y+1/2'
 'x+1/2, z+1/2, y+1/2'
 '-x+1/2, z+1/2, -y+1/2'
 '-z+1/2, -y+1/2, x+1/2'
 '-z+1/2, y+1/2, -x+1/2'
 'z+1/2, -y+1/2, -x+1/2'
 'z+1/2, y+1/2, x+1/2'
 
_cell_length_a                    38.880(5)
_cell_length_b                    38.880(5)
_cell_length_c                    38.880(5)
_cell_angle_alpha                 90
_cell_angle_beta                  90
_cell_angle_gamma                 90
_cell_volume                      58773(20)
_cell_formula_units_Z             4
_cell_measurement_temperature     293(2)
_cell_measurement_reflns_used     2010883
_cell_measurement_theta_min       0.87
_cell_measurement_theta_max       27.84
 
_exptl_crystal_description        cubic
_exptl_crystal_colour             black
_exptl_crystal_density_meas       ?
_exptl_crystal_density_method     ?
_exptl_crystal_density_diffrn     0.491          
_exptl_crystal_F_000              8528
_exptl_transmission_factor_min    ?
_exptl_transmission_factor_max    ?
_exptl_crystal_size_max           ?
_exptl_crystal_size_mid           ?
_exptl_crystal_size_min           ?
_exptl_absorpt_coefficient_mu     0.448
_shelx_estimated_absorpt_T_min    ?
_shelx_estimated_absorpt_T_max    ?
_exptl_absorpt_correction_type    ?
_exptl_absorpt_correction_T_min   ?
_exptl_absorpt_correction_T_max   ?
_exptl_absorpt_process_details    ?
_exptl_absorpt_special_details    ?
_diffrn_ambient_temperature       293(2)
_diffrn_radiation_wavelength      0.82656
_diffrn_radiation_type            'synchrotron'
_diffrn_source                    'PAL-XFEL'
_diffrn_measurement_device_type   'SFX measurement MX-225HS'
_diffrn_measurement_method        'Fixed-target system'
_diffrn_detector_area_resol_mean  ?
_diffrn_reflns_number             7250
_diffrn_reflns_av_unetI/netI      0.1325
_diffrn_reflns_av_R_equivalents   0.0930
_diffrn_reflns_limit_h_min        1
_diffrn_reflns_limit_h_max        43
_diffrn_reflns_limit_k_min        0
_diffrn_reflns_limit_k_max        30
_diffrn_reflns_limit_l_min        0
_diffrn_reflns_limit_l_max        30
_diffrn_reflns_theta_min          0.861
_diffrn_reflns_theta_max          27.650
_diffrn_reflns_theta_full         27.650
_diffrn_measured_fraction_theta_max   0.995
_diffrn_measured_fraction_theta_full  0.995
_diffrn_reflns_Laue_measured_fraction_max    0.995
_diffrn_reflns_Laue_measured_fraction_full   0.995
_diffrn_reflns_point_group_measured_fraction_max   0.995
_diffrn_reflns_point_group_measured_fraction_full  0.995
_reflns_number_total              4079
_reflns_number_gt                 2186
_reflns_threshold_expression      'I > 2\s(I)'
_reflns_Friedel_coverage          0.000
_reflns_Friedel_fraction_max      .
_reflns_Friedel_fraction_full     .
 
_reflns_special_details
;
 Reflections were merged by SHELXL according to the crystal
 class for the calculation of statistics and refinement.
 
 Structure factors included contributions from the .fab file.
 
 _reflns_Friedel_fraction is defined as the number of unique
 Friedel pairs measured divided by the number that would be
 possible theoretically, ignoring centric projections and
 systematic absences.
;
 
_computing_data_collection        ?
_computing_cell_refinement        ?
_computing_data_reduction         'CrystFEL (J. Appl. Cryst. 2012) and XPREP (Bruker, 2004)'
_computing_structure_solution     'SHELXT 2018/2 (Sheldrick, 2018)'
_computing_structure_refinement 'SHELXL-2018/3 (Sheldrick, 2018)'
_computing_molecular_graphics     ?
_computing_publication_material   ?
_refine_special_details           ?
_refine_ls_structure_factor_coef  Fsqd
_refine_ls_matrix_type            full
_refine_ls_weighting_scheme       calc
_refine_ls_weighting_details
'w=1/[\s^2^(Fo^2^)+(0.2000P)^2^] where P=(Fo^2^+2Fc^2^)/3'
_atom_sites_solution_primary      ?
_atom_sites_solution_secondary    ?
_atom_sites_solution_hydrogens    geom
_refine_ls_hydrogen_treatment     constr
_refine_ls_extinction_method      'SHELXL-2018/3 (Sheldrick 2018)'
_refine_ls_extinction_coef        0.00027(6)
_refine_ls_extinction_expression
 'Fc^*^=kFc[1+0.001xFc^2^\l^3^/sin(2\q)]^-1/4^'
_refine_ls_number_reflns          4079
_refine_ls_number_parameters      131
_refine_ls_number_restraints      156
_refine_ls_R_factor_all           0.1537
_refine_ls_R_factor_gt            0.1174
_refine_ls_wR_factor_ref          0.3573
_refine_ls_wR_factor_gt           0.3048
_refine_ls_goodness_of_fit_ref    1.117
_refine_ls_restrained_S_all       1.108
_refine_ls_shift/su_max           0.007
_refine_ls_shift/su_mean          0.001
 
loop_
 _atom_site_label
 _atom_site_type_symbol
 _atom_site_fract_x
 _atom_site_fract_y
 _atom_site_fract_z
 _atom_site_U_iso_or_equiv
 _atom_site_adp_type
 _atom_site_occupancy
 _atom_site_site_symmetry_order  
 _atom_site_calc_flag
 _atom_site_refinement_flags_posn
 _atom_site_refinement_flags_adp
 _atom_site_refinement_flags_occupancy
 _atom_site_disorder_assembly
 _atom_site_disorder_group
C6 C 0.83066(15) 0.66934(15) 0.750000 0.170(6) Uani 1 2 d DS TU P . .
O4 O 0.81515(18) 0.67270(16) 0.72145(19) 0.186(3) Uani 1 1 d . U . . .
O3 O 0.71753(18) 0.71753(18) 0.71753(18) 0.108(3) Uani 1 6 d S TU P . .
C7 C 0.85877(14) 0.64123(14) 0.750000 0.147(4) Uani 1 2 d DS TU P . .
C9 C 0.8904(3) 0.5968(3) 0.7185(4) 0.204(5) Uani 1 1 d . U . . .
H9 H 0.893728 0.584869 0.698037 0.245 Uiso 1 1 calc R U . . .
C8 C 0.8657(2) 0.6237(2) 0.7229(4) 0.196(4) Uani 1 1 d . U . . .
H8 H 0.852877 0.629295 0.703481 0.235 Uiso 1 1 calc R U . . .
C10 C 0.9098(2) 0.5902(2) 0.750000 0.175(6) Uani 1 2 d S TU P . .
C11 C 0.93693(15) 0.56307(15) 0.750000 0.193(6) Uani 1 2 d S TU P . .
C12 C 0.97150(15) 0.57343(17) 0.7495(3) 0.195(5) Uani 1 1 d . U . . .
C13 C 0.9823(2) 0.60854(17) 0.7490(4) 0.231(6) Uani 1 1 d . U . . .
H13 H 0.968122 0.627782 0.748742 0.277 Uiso 1 1 calc R U . . .
N14 N 1.000000 0.5509(2) 0.7485(4) 0.198(6) Uani 1 2 d S TU P . .
C16 C 1.000000 0.500000 0.6894(5) 0.154(10) Uani 0.5 4 d DS TU P . .
Fe15 Fe 1.000000 0.500000 0.73359(16) 0.153(3) Uani 0.5 4 d DS TU P . .
O17 O 1.000000 0.500000 0.6623(7) 0.203(11) Uani 0.5 4 d DS TU P . .
Zr1 Zr 0.7797(3) 0.7149(2) 0.7149(2) 0.118(3) Uani 0.392(18) 2 d S TU P . 1
O7 O 0.7559(5) 0.6602(4) 0.7096(5) 0.136(6) Uani 0.392(18) 1 d . U P . 1
O1 O 0.7635(3) 0.7103(5) 0.7635(3) 0.105(6) Uani 0.392(18) 2 d S TU P . 1
Zr2 Zr 0.7671(2) 0.7025(2) 0.7025(2) 0.139(2) Uani 0.608(18) 2 d S TU P . 2
O8 O 0.7452(5) 0.6487(5) 0.6916(6) 0.217(7) Uani 0.608(18) 1 d . U P . 2
O2 O 0.7539(3) 0.6827(5) 0.7539(3) 0.143(6) Uani 0.608(18) 2 d S TU P . 2
 
loop_
 _atom_site_aniso_label
 _atom_site_aniso_U_11
 _atom_site_aniso_U_22
 _atom_site_aniso_U_33
 _atom_site_aniso_U_23
 _atom_site_aniso_U_13
 _atom_site_aniso_U_12
C6 0.146(6) 0.146(6) 0.220(12) 0.113(8) 0.113(8) 0.071(7)
O4 0.189(5) 0.169(5) 0.199(6) 0.095(5) 0.086(5) 0.106(4)
O3 0.108(3) 0.108(3) 0.108(3) 0.028(4) 0.028(4) 0.028(4)
C7 0.103(4) 0.103(4) 0.236(12) 0.052(6) 0.052(6) 0.056(6)
C9 0.151(8) 0.147(7) 0.313(15) -0.010(8) 0.039(9) 0.045(7)
C8 0.126(6) 0.136(6) 0.325(13) 0.023(8) 0.035(7) 0.078(5)
C10 0.084(4) 0.084(4) 0.36(2) 0.001(6) 0.001(6) 0.001(5)
C11 0.070(3) 0.070(3) 0.44(2) -0.007(6) -0.007(6) 0.016(4)
C12 0.068(4) 0.073(4) 0.442(15) -0.002(6) -0.005(5) 0.008(3)
C13 0.089(4) 0.067(4) 0.54(2) -0.010(7) 0.004(7) -0.003(3)
N14 0.089(5) 0.079(5) 0.427(19) 0.007(7) 0.000 0.000
C16 0.061(12) 0.083(15) 0.32(3) 0.000 0.000 0.000
Fe15 0.0697(19) 0.0691(19) 0.321(10) 0.000 0.000 0.000
O17 0.123(16) 0.135(17) 0.35(3) 0.000 0.000 0.000
Zr1 0.114(3) 0.121(3) 0.121(3) 0.047(3) 0.051(3) 0.051(3)
O7 0.161(11) 0.091(8) 0.155(11) 0.021(7) 0.023(8) 0.044(7)
O1 0.108(7) 0.100(13) 0.108(7) 0.012(6) -0.031(10) 0.012(6)
Zr2 0.136(3) 0.140(3) 0.140(3) 0.062(3) 0.067(3) 0.067(3)
O8 0.257(13) 0.159(11) 0.236(14) 0.009(10) -0.003(11) 0.065(9)
O2 0.139(6) 0.152(13) 0.139(6) 0.049(7) 0.032(7) 0.049(7)
 
_geom_special_details
;
 All esds (except the esd in the dihedral angle between two l.s. planes)
 are estimated using the full covariance matrix.  The cell esds are taken
 into account individually in the estimation of esds in distances, angles
 and torsion angles; correlations between esds in cell parameters are only
 used when they are defined by crystal symmetry.  An approximate (isotropic)
 treatment of cell esds is used for estimating esds involving l.s. planes.
;
 
loop_
 _geom_bond_atom_site_label_1
 _geom_bond_atom_site_label_2
 _geom_bond_distance
 _geom_bond_site_symmetry_2
 _geom_bond_publ_flag
C6 O4 1.270(8) 38_666 ?
C6 O4 1.270(8) . ?
C6 C7 1.546(8) . ?
O4 Zr1 2.159(6) . ?
O4 Zr2 2.317(8) . ?
O3 Zr2 2.099(5) . ?
O3 Zr2 2.099(5) 9 ?
O3 Zr2 2.099(5) 5 ?
O3 Zr1 2.420(12) 5 ?
O3 Zr1 2.420(12) 9 ?
O3 Zr1 2.420(12) . ?
C7 C8 1.282(12) 38_666 ?
C7 C8 1.282(12) . ?
C9 C8 1.433(12) . ?
C9 C10 1.460(15) . ?
C9 H9 0.9300 . ?
C8 H8 0.9300 . ?
C10 C11 1.493(14) . ?
C11 C12 1.403(7) . ?
C11 C12 1.403(7) 38_666 ?
C12 N14 1.413(8) . ?
C12 C13 1.429(10) . ?
C13 C13 1.374(16) 52_755 ?
C13 H13 0.9300 . ?
N14 Fe15 2.062(9) . ?
N14 Fe15 2.098(9) 37_546 ?
C16 O17 1.055(19) . ?
C16 Fe15 1.716(19) . ?
Fe15 Fe15 1.276(13) 37_546 ?
Zr1 O1 1.25(3) 81_666 ?
Zr1 O1 1.999(10) 5 ?
Zr1 O1 1.999(10) . ?
Zr1 O7 2.328(18) 67 ?
Zr1 O7 2.328(18) . ?
Zr1 Zr1 2.75(2) 77_666 ?
Zr1 Zr1 2.75(2) 81_666 ?
Zr1 Zr1 3.561(8) 5 ?
Zr1 Zr1 3.561(8) 9 ?
O1 O1 1.78(2) 81_666 ?
O1 O1 1.78(2) 77_666 ?
Zr2 O2 2.202(7) . ?
Zr2 O2 2.202(7) 5 ?
Zr2 O8 2.296(19) 67 ?
Zr2 O8 2.296(19) . ?
Zr2 Zr2 3.556(6) 9 ?
Zr2 Zr2 3.556(6) 5 ?
 
loop_
 _geom_angle_atom_site_label_1
 _geom_angle_atom_site_label_2
 _geom_angle_atom_site_label_3
 _geom_angle
 _geom_angle_site_symmetry_1
 _geom_angle_site_symmetry_3
 _geom_angle_publ_flag
O4 C6 O4 131.8(9) 38_666 . ?
O4 C6 C7 114.1(4) 38_666 . ?
O4 C6 C7 114.1(4) . . ?
C6 O4 Zr1 119.0(7) . . ?
C6 O4 Zr2 135.4(6) . . ?
Zr2 O3 Zr2 115.8(4) . 9 ?
Zr2 O3 Zr2 115.8(4) . 5 ?
Zr2 O3 Zr2 115.8(4) 9 5 ?
Zr2 O3 Zr1 107.8(5) . 5 ?
Zr2 O3 Zr1 107.8(5) 9 5 ?
Zr2 O3 Zr1 19.81(18) 5 5 ?
Zr2 O3 Zr1 107.8(5) . 9 ?
Zr2 O3 Zr1 19.81(18) 9 9 ?
Zr2 O3 Zr1 107.8(5) 5 9 ?
Zr1 O3 Zr1 94.8(6) 5 9 ?
Zr1 O3 Zr1 94.8(6) 5 . ?
Zr1 O3 Zr1 94.8(6) 9 . ?
C8 C7 C8 116.9(11) 38_666 . ?
C8 C7 C6 121.5(5) 38_666 . ?
C8 C7 C6 121.5(5) . . ?
C8 C9 C10 112.0(13) . . ?
C8 C9 H9 124.0 . . ?
C10 C9 H9 124.0 . . ?
C7 C8 C9 128.8(12) . . ?
C7 C8 H8 115.6 . . ?
C9 C8 H8 115.6 . . ?
C9 C10 C9 121.5(12) . 38_666 ?
C9 C10 C11 119.2(6) . . ?
C9 C10 C11 119.2(6) 38_666 . ?
C12 C11 C12 123.4(8) . 38_666 ?
C12 C11 C10 118.3(4) . . ?
C12 C11 C10 118.3(4) 38_666 . ?
C11 C12 N14 125.0(6) . . ?
C11 C12 C13 123.8(6) . . ?
N14 C12 C13 111.2(6) . . ?
C13 C13 C12 107.1(4) 52_755 . ?
C13 C13 H13 126.4 52_755 . ?
C12 C13 H13 126.4 . . ?
C12 N14 C12 103.3(7) 52_755 . ?
C12 N14 Fe15 127.0(5) 52_755 . ?
C12 N14 Fe15 127.0(5) . . ?
C12 N14 Fe15 125.2(5) 52_755 37_546 ?
C12 N14 Fe15 125.2(5) . 37_546 ?
Fe15 N14 Fe15 35.7(4) . 37_546 ?
O17 C16 Fe15 180.0 . . ?
Fe15 Fe15 C16 180.0 37_546 . ?
Fe15 Fe15 N14 73.7(5) 37_546 2_765 ?
C16 Fe15 N14 106.3(5) . 2_765 ?
Fe15 Fe15 N14 73.7(5) 37_546 . ?
C16 Fe15 N14 106.3(5) . . ?
N14 Fe15 N14 147.3(9) 2_765 . ?
Fe15 Fe15 N14 70.6(4) 37_546 37_546 ?
C16 Fe15 N14 109.4(4) . 37_546 ?
N14 Fe15 N14 84.64(11) 2_765 37_546 ?
N14 Fe15 N14 84.64(11) . 37_546 ?
Fe15 Fe15 N14 70.6(4) 37_546 38_666 ?
C16 Fe15 N14 109.4(4) . 38_666 ?
N14 Fe15 N14 84.64(11) 2_765 38_666 ?
N14 Fe15 N14 84.64(11) . 38_666 ?
N14 Fe15 N14 141.2(9) 37_546 38_666 ?
O1 Zr1 O1 61.5(9) 81_666 5 ?
O1 Zr1 O1 61.5(9) 81_666 . ?
O1 Zr1 O1 94.0(9) 5 . ?
O1 Zr1 O4 103.4(10) 81_666 67 ?
O1 Zr1 O4 91.2(5) 5 67 ?
O1 Zr1 O4 158.4(9) . 67 ?
O1 Zr1 O4 103.4(10) 81_666 . ?
O1 Zr1 O4 158.4(9) 5 . ?
O1 Zr1 O4 91.2(5) . . ?
O4 Zr1 O4 76.8(3) 67 . ?
O1 Zr1 O7 142.8(5) 81_666 67 ?
O1 Zr1 O7 82.9(8) 5 67 ?
O1 Zr1 O7 136.9(8) . 67 ?
O4 Zr1 O7 64.5(6) 67 67 ?
O4 Zr1 O7 107.2(6) . 67 ?
O1 Zr1 O7 142.8(5) 81_666 . ?
O1 Zr1 O7 136.9(8) 5 . ?
O1 Zr1 O7 82.9(8) . . ?
O4 Zr1 O7 107.2(6) 67 . ?
O4 Zr1 O7 64.5(6) . . ?
O7 Zr1 O7 71.5(9) 67 . ?
O1 Zr1 O3 104.7(8) 81_666 . ?
O1 Zr1 O3 69.5(5) 5 . ?
O1 Zr1 O3 69.5(5) . . ?
O4 Zr1 O3 131.7(5) 67 . ?
O4 Zr1 O3 131.7(5) . . ?
O7 Zr1 O3 69.3(5) 67 . ?
O7 Zr1 O3 69.3(5) . . ?
O1 Zr1 Zr1 41.9(4) 81_666 77_666 ?
O1 Zr1 Zr1 92.3(7) 5 77_666 ?
O1 Zr1 Zr1 24.7(6) . 77_666 ?
O4 Zr1 Zr1 134.2(9) 67 77_666 ?
O4 Zr1 Zr1 83.8(3) . 77_666 ?
O7 Zr1 Zr1 161.0(6) 67 77_666 ?
O7 Zr1 Zr1 100.9(6) . 77_666 ?
O3 Zr1 Zr1 91.8(2) . 77_666 ?
O1 Zr1 Zr1 41.9(4) 81_666 81_666 ?
O1 Zr1 Zr1 24.7(6) 5 81_666 ?
O1 Zr1 Zr1 92.3(7) . 81_666 ?
O4 Zr1 Zr1 83.8(3) 67 81_666 ?
O4 Zr1 Zr1 134.2(9) . 81_666 ?
O7 Zr1 Zr1 100.9(6) 67 81_666 ?
O7 Zr1 Zr1 161.0(6) . 81_666 ?
O3 Zr1 Zr1 91.8(2) . 81_666 ?
Zr1 Zr1 Zr1 80.8(8) 77_666 81_666 ?
O1 Zr1 Zr1 75.3(8) 81_666 5 ?
O1 Zr1 Zr1 27.0(6) 5 5 ?
O1 Zr1 Zr1 80.8(5) . 5 ?
O4 Zr1 Zr1 111.62(16) 67 5 ?
O4 Zr1 Zr1 171.61(17) . 5 ?
O7 Zr1 Zr1 77.4(4) 67 5 ?
O7 Zr1 Zr1 111.4(4) . 5 ?
O3 Zr1 Zr1 42.6(3) . 5 ?
Zr1 Zr1 Zr1 90.001(1) 77_666 5 ?
Zr1 Zr1 Zr1 49.6(4) 81_666 5 ?
O1 Zr1 Zr1 75.2(8) 81_666 9 ?
O1 Zr1 Zr1 80.8(5) 5 9 ?
O1 Zr1 Zr1 27.0(6) . 9 ?
O4 Zr1 Zr1 171.62(17) 67 9 ?
O4 Zr1 Zr1 111.61(17) . 9 ?
O7 Zr1 Zr1 111.4(4) 67 9 ?
O7 Zr1 Zr1 77.4(4) . 9 ?
O3 Zr1 Zr1 42.6(3) . 9 ?
Zr1 Zr1 Zr1 49.6(4) 77_666 9 ?
Zr1 Zr1 Zr1 90.001(2) 81_666 9 ?
Zr1 Zr1 Zr1 60.000(1) 5 9 ?
Zr1 O1 O1 80.3(15) 77_666 81_666 ?
Zr1 O1 O1 80.4(15) 77_666 77_666 ?
O1 O1 O1 110.2(13) 81_666 77_666 ?
Zr1 O1 Zr1 113.3(7) 77_666 . ?
O1 O1 Zr1 38.1(9) 81_666 . ?
O1 O1 Zr1 132.4(5) 77_666 . ?
Zr1 O1 Zr1 113.3(7) 77_666 9 ?
O1 O1 Zr1 132.4(5) 81_666 9 ?
O1 O1 Zr1 38.1(9) 77_666 9 ?
Zr1 O1 Zr1 125.9(11) . 9 ?
O3 Zr2 O2 68.2(3) . . ?
O3 Zr2 O2 68.2(3) . 5 ?
O2 Zr2 O2 125.3(7) . 5 ?
O3 Zr2 O8 88.0(7) . 67 ?
O2 Zr2 O8 132.4(7) . 67 ?
O2 Zr2 O8 76.3(8) 5 67 ?
O3 Zr2 O8 88.0(7) . . ?
O2 Zr2 O8 76.3(8) . . ?
O2 Zr2 O8 132.4(7) 5 . ?
O8 Zr2 O8 61.7(10) 67 . ?
O3 Zr2 O4 142.2(3) . . ?
O2 Zr2 O4 74.1(3) . . ?
O2 Zr2 O4 138.9(6) 5 . ?
O8 Zr2 O4 119.8(6) 67 . ?
O8 Zr2 O4 84.5(6) . . ?
O3 Zr2 O4 142.2(3) . 67 ?
O2 Zr2 O4 138.9(6) . 67 ?
O2 Zr2 O4 74.1(3) 5 67 ?
O8 Zr2 O4 84.5(6) 67 67 ?
O8 Zr2 O4 119.8(6) . 67 ?
O4 Zr2 O4 70.7(4) . 67 ?
O3 Zr2 Zr2 32.10(18) . 9 ?
O2 Zr2 Zr2 36.2(3) . 9 ?
O2 Zr2 Zr2 94.6(3) 5 9 ?
O8 Zr2 Zr2 112.4(4) 67 9 ?
O8 Zr2 Zr2 82.4(5) . 9 ?
O4 Zr2 Zr2 110.14(16) . 9 ?
O4 Zr2 Zr2 157.3(4) 67 9 ?
O3 Zr2 Zr2 32.10(18) . 5 ?
O2 Zr2 Zr2 94.6(3) . 5 ?
O2 Zr2 Zr2 36.2(3) 5 5 ?
O8 Zr2 Zr2 82.4(5) 67 5 ?
O8 Zr2 Zr2 112.4(4) . 5 ?
O4 Zr2 Zr2 157.3(4) . 5 ?
O4 Zr2 Zr2 110.14(16) 67 5 ?
Zr2 Zr2 Zr2 60.002(1) 9 5 ?
Zr2 O2 Zr2 107.7(5) . 9 ?
 
loop_
 _geom_torsion_atom_site_label_1
 _geom_torsion_atom_site_label_2
 _geom_torsion_atom_site_label_3
 _geom_torsion_atom_site_label_4
 _geom_torsion
 _geom_torsion_site_symmetry_1
 _geom_torsion_site_symmetry_2
 _geom_torsion_site_symmetry_3
 _geom_torsion_site_symmetry_4
 _geom_torsion_publ_flag
O4 C6 O4 Zr1 7.6(4) 38_666 . . . ?
C7 C6 O4 Zr1 -172.4(4) . . . . ?
O4 C6 O4 Zr2 -9.5(6) 38_666 . . . ?
C7 C6 O4 Zr2 170.5(6) . . . . ?
O4 C6 C7 C8 1.3(6) 38_666 . . 38_666 ?
O4 C6 C7 C8 -178.7(6) . . . 38_666 ?
O4 C6 C7 C8 -178.7(6) 38_666 . . . ?
O4 C6 C7 C8 1.3(6) . . . . ?
C8 C7 C8 C9 0.7(9) 38_666 . . . ?
C6 C7 C8 C9 -179.3(9) . . . . ?
C10 C9 C8 C7 -1.2(15) . . . . ?
C8 C9 C10 C9 0.5(6) . . . 38_666 ?
C8 C9 C10 C11 -179.5(6) . . . . ?
C9 C10 C11 C12 105.1(8) . . . . ?
C9 C10 C11 C12 -74.9(8) 38_666 . . . ?
C9 C10 C11 C12 -74.9(8) . . . 38_666 ?
C9 C10 C11 C12 105.1(8) 38_666 . . 38_666 ?
C12 C11 C12 N14 1.7(10) 38_666 . . . ?
C10 C11 C12 N14 -178.3(10) . . . . ?
C12 C11 C12 C13 -179.9(15) 38_666 . . . ?
C10 C11 C12 C13 0.2(15) . . . . ?
C11 C12 C13 C13 179.2(9) . . . 52_755 ?
N14 C12 C13 C13 -2.1(12) . . . 52_755 ?
C11 C12 N14 C12 -178.1(5) . . . 52_755 ?
C13 C12 N14 C12 3.3(19) . . . 52_755 ?
C11 C12 N14 Fe15 19(2) . . . . ?
C13 C12 N14 Fe15 -159.2(11) . . . . ?
C11 C12 N14 Fe15 -25.2(19) . . . 37_546 ?
C13 C12 N14 Fe15 156.2(11) . . . 37_546 ?
 
_refine_diff_density_max    0.731
_refine_diff_density_min   -0.770
_refine_diff_density_rms    0.089

_shelx_res_file
;
TITL shelx_time5d00_a.res in Im-3m
    shelx_time5d00_a_sq.res
    created by SHELXL-2018/3 at 23:23:57 on 19-Dec-2022
REM Old TITL shelx_time5d00 in Im-3m
REM SHELXT solution in Im-3m: R1 0.616, Rweak 0.195, Alpha 0.197
REM <I/s>   0.000 for    0 systematic absences,  Orientation as input
REM Formula found by SHELXT:  C135 N60 O46 Fe6 Zr12
CELL  0.82656  38.8800  38.8800  38.8800   90.000   90.000   90.000
ZERR    4.000   0.0045   0.0045   0.0045    0.000    0.000    0.000
LATT  2
SYMM -X, -Y, Z
SYMM -X, Y, -Z
SYMM X, -Y, -Z
SYMM Z, X, Y
SYMM Z, -X, -Y
SYMM -Z, -X, Y
SYMM -Z, X, -Y
SYMM Y, Z, X
SYMM -Y, Z, -X
SYMM Y, -Z, -X
SYMM -Y, -Z, X
SYMM Y, X, -Z
SYMM -Y, -X, -Z
SYMM Y, -X, Z
SYMM -Y, X, Z
SYMM X, Z, -Y
SYMM -X, Z, Y
SYMM -X, -Z, -Y
SYMM X, -Z, Y
SYMM Z, Y, -X
SYMM Z, -Y, X
SYMM -Z, Y, X
SYMM -Z, -Y, -X
SFAC C H N O FE ZR
DISP $C  0.00511  0.00239 15.74444!source kissel
DISP $H -0.00002  0.00000  0.66615!source kissel
DISP $N  0.00955  0.00480 28.17579!source kissel
DISP $O  0.01604  0.00875 47.81841!source kissel
DISP $Fe  0.35610  1.11842 5271.23871!source kissel
DISP $Zr -1.45491  0.75288 3671.72661!source kissel
UNIT 588 288 48 268 12 48
ACTA
L.S. 5 0  203
BOND $H
FMAP 2
DFIX 1.71 0.02 Fe15 C16
DFIX 1.1 0.02 C16 O17
DFIX 1.513 0.01 C6 C7
SIMU 0.05
DELU 0.05
ISOR 0.01 0.02 O7 O8
PLAN 20
ABIN
LIST 4
WGHT    0.200000
EXTI    0.000271
FVAR       0.06784   0.39178
C6    1    0.830657    0.669343    0.750000    10.50000    0.14578    0.14578 =
         0.21989    0.11299    0.11299    0.07086
O4    4    0.815149    0.672699    0.721454    11.00000    0.18934    0.16928 =
         0.19900    0.09533    0.08619    0.10577
O3    4    0.717534    0.717534    0.717534    10.16667    0.10832    0.10832 =
         0.10832    0.02783    0.02783    0.02783
C7    1    0.858770    0.641230    0.750000    10.50000    0.10308    0.10308 =
         0.23631    0.05210    0.05210    0.05600
C9    1    0.890408    0.596775    0.718516    11.00000    0.15138    0.14715 =
         0.31336   -0.00957    0.03888    0.04530
AFIX  43
H9    2    0.893728    0.584869    0.698037    11.00000   -1.20000
AFIX   0
C8    1    0.865668    0.623734    0.722913    11.00000    0.12591    0.13615 =
         0.32488    0.02300    0.03512    0.07818
AFIX  43
H8    2    0.852877    0.629295    0.703481    11.00000   -1.20000
AFIX   0
C10   1    0.909783    0.590217    0.750000    10.50000    0.08421    0.08421 =
         0.35550    0.00090    0.00090    0.00081
C11   1    0.936931    0.563069    0.750000    10.50000    0.07003    0.07003 =
         0.43762   -0.00713   -0.00713    0.01568
C12   1    0.971502    0.573426    0.749465    11.00000    0.06814    0.07343 =
         0.44235   -0.00245   -0.00455    0.00838
C13   1    0.982327    0.608539    0.748999    11.00000    0.08925    0.06722 =
         0.53585   -0.00986    0.00404   -0.00334
AFIX  43
H13   2    0.968122    0.627782    0.748742    11.00000   -1.20000
AFIX   0
N14   3    1.000000    0.550898    0.748501    10.50000    0.08889    0.07905 =
         0.42705    0.00666    0.00000    0.00000
C16   1    1.000000    0.500000    0.689439    10.12500    0.06112    0.08300 =
         0.31917    0.00000    0.00000    0.00000
FE15  5    1.000000    0.500000    0.733587    10.12500    0.06968    0.06912 =
         0.32089    0.00000    0.00000    0.00000
O17   4    1.000000    0.500000    0.662304    10.12500    0.12341    0.13469 =
         0.35062    0.00000    0.00000    0.00000
CONF
MERG 2
PART 1
ZR1   6    0.779656    0.714888    0.714888    20.50000    0.11393    0.12053 =
         0.12053    0.04659    0.05075    0.05075
O7    4    0.755873    0.660185    0.709644    21.00000    0.16125    0.09121 =
         0.15533    0.02056    0.02298    0.04380
O1    4    0.763477    0.710303    0.763477    20.50000    0.10781    0.10007 =
         0.10781    0.01153   -0.03068    0.01153
PART 0
PART 2
ZR2   6    0.767127    0.702462    0.702462   -20.50000    0.13633    0.13999 =
         0.13999    0.06161    0.06710    0.06710
O8    4    0.745207    0.648726    0.691576   -21.00000    0.25674    0.15896 =
         0.23566    0.00917   -0.00276    0.06495
O2    4    0.753855    0.682725    0.753855   -20.50000    0.13930    0.15160 =
         0.13930    0.04923    0.03202    0.04923
PART 0
HKLF 4


REM  shelx_time5d00_a.res in Im-3m
REM wR2 = 0.3573, GooF = S = 1.117, Restrained GooF = 1.108 for all data
REM R1 = 0.1174 for 2186 Fo > 4sig(Fo) and 0.1537 for all 4079 data
REM 131 parameters refined using 156 restraints

END

WGHT      0.2000      0.0000

REM Highest difference peak  0.731,  deepest hole -0.770,  1-sigma level  0.089
Q1    1   1.0000  0.5000  0.6769  10.25000  0.05    0.73
Q2    1   0.7346  0.6466  0.7346  10.50000  0.05    0.69
Q3    1   0.7500  0.6476  0.7138  11.00000  0.05    0.51
Q4    1   0.7296  0.7296  0.7296  10.16667  0.05    0.43
Q5    1   0.6998  0.6998  0.7293  10.50000  0.05    0.42
Q6    1   0.7621  0.6326  0.6995  11.00000  0.05    0.40
Q7    1   0.7281  0.6831  0.6831  10.50000  0.05    0.38
Q8    1   0.6907  0.7290  0.6907  10.50000  0.05    0.37
Q9    1   0.8203  0.7066  0.7066  10.50000  0.05    0.34
Q10   1   0.7690  0.6723  0.7690  10.50000  0.05    0.34
Q11   1   0.7069  0.7069  0.6762  10.50000  0.05    0.33
Q12   1   0.7563  0.6984  0.7644  11.00000  0.05    0.33
Q13   1   0.7761  0.6610  0.6883  11.00000  0.05    0.31
Q14   1   0.8009  0.7358  0.7040  11.00000  0.05    0.30
Q15   1   1.0000  0.5556  0.7804  10.50000  0.05    0.30
Q16   1   0.7702  0.6564  0.6845  11.00000  0.05    0.29
Q17   1   1.0000  0.6392  0.7570  10.50000  0.05    0.29
Q18   1   0.8016  0.6984  0.7500  10.50000  0.05    0.29
Q19   1   0.9123  0.6300  0.7382  11.00000  0.05    0.29
Q20   1   0.9077  0.5869  0.6816  11.00000  0.05    0.27
;
_shelx_res_checksum   45630

_shelx_hkl_file
;
   1   1   0 -326.79   68.40
   2   0   0 5830.80  222.09
   2   1   1 1940.00   66.87
   2   2   0 5559.22  166.79
   2   2   2 9999.00 8294.37
   3   1   0  424.61   22.26
   3   1   2  240.05   38.88
   3   2   1  292.97   41.36
   3   3   0  139.37   34.87
   3   3   2  219.80   32.10
   4   0   0 6946.81  256.96
   4   1   1  605.53   32.96
   4   1   3   82.92   10.70
   4   2   0 1612.64   71.17
   4   2   2 1704.82  134.12
   4   3   1   73.55    5.06
   4   3   3  -64.48   21.49
   4   4   0 1125.94  122.65
   4   4   2  233.65   33.82
   4   4   4 1790.89  244.06
   5   1   0    6.69    1.43
   5   1   2  -52.16    3.34
   5   1   4  461.86   13.37
   5   2   1  -53.49    3.44
   5   2   3  215.79   12.23
   5   3   0 -164.87   10.70
   5   3   2  224.20   12.32
   5   3   4  -87.69   13.09
   5   4   1  448.01   11.85
   5   4   3  -56.17   11.46
   5   5   0  327.17   38.88
   5   5   2  554.23   38.31
   5   5   4   29.71    5.92
   6   0   0 3607.09  256.20
   6   1   1 1128.14   45.47
   6   1   3 -113.77    7.16
   6   1   5  272.44   12.13
   6   2   0  483.54   10.70
   6   2   2  548.02   48.34
   6   2   4  300.14   31.81
   6   3   1 -107.46    7.26
   6   3   3   11.08    3.44
   6   3   5  262.21   22.73
   6   4   0    2.29    4.59
   6   4   2  264.60   18.53
   6   4   4  195.92   23.88
   6   5   1  290.87   22.64
   6   5   3  251.52   26.36
   6   5   5  341.21   42.41
   6   6   0  739.45   80.05
   6   6   2  213.50   35.82
   6   6   4 1204.56   87.50
   6   6   6  521.28   94.19
   7   1   0  -58.27    4.39
   7   1   2   22.64    2.29
   7   1   4    2.87    2.67
   7   1   6  -72.31    4.68
   7   2   1   30.47    2.48
   7   2   3   63.14    6.59
   7   2   5  233.84   20.16
   7   3   0   90.94    3.63
   7   3   2   47.57    3.63
   7   3   4  147.87   11.85
   7   3   6  888.28   35.73
   7   4   1   -0.29    2.87
   7   4   3  156.95    9.17
   7   4   5  319.91   12.70
   7   5   0  362.04   25.03
   7   5   2  276.64   33.72
   7   5   4  327.27   12.70
   7   5   6  167.26   26.36
   7   6   1  -65.34    4.39
   7   6   3  907.48   36.11
   7   6   5  154.84   30.38
   7   7   0 1596.88   91.32
   7   7   2 1880.59  117.88
   7   7   4  611.36   54.16
   7   7   6   74.13    6.21
   8   0   0 2564.44  199.93
   8   1   1  792.28   34.77
   8   1   3  122.84    5.06
   8   1   5  442.56   11.56
   8   1   7   59.03    6.21
   8   2   0 1303.43   74.22
   8   2   2  405.60   27.99
   8   2   4  746.71   64.86
   8   2   6  261.35   52.73
   8   3   1  128.38    6.88
   8   3   3 -168.98    8.22
   8   3   5  204.33   13.47
   8   3   7  665.23   47.95
   8   4   0  553.47   55.40
   8   4   2 1177.53  117.21
   8   4   4 1078.66   62.66
   8   4   6   -1.34    5.06
   8   5   1  463.58   16.62
   8   5   3  227.83   17.48
   8   5   5  359.46   28.75
   8   5   7  334.91   22.07
   8   6   0   88.74   35.15
   8   6   2  267.09   43.37
   8   6   4   32.10   10.60
   8   6   6  434.83   56.84
   8   7   1   43.27    4.20
   8   7   3  609.64   39.26
   8   7   5  392.41   32.96
   8   7   7  427.38   37.64
   8   8   0  327.55   36.59
   8   8   2  259.25   29.90
   8   8   4  242.15   28.94
   8   8   6  637.72   61.04
   8   8   8  568.94   88.07
   9   1   0  223.34   19.87
   9   1   2  165.64   16.05
   9   1   4  263.26   10.89
   9   1   6   39.26    3.15
   9   1   8   21.78    7.55
   9   2   1  158.00   18.91
   9   2   3  404.16    9.84
   9   2   5  -82.34    4.78
   9   2   7  316.66   32.76
   9   3   0  286.95    7.45
   9   3   2  419.35    9.93
   9   3   4 -124.37    7.36
   9   3   6   66.01    4.01
   9   3   8  276.83   19.10
   9   4   1  280.75   10.89
   9   4   3 -140.52   10.41
   9   4   5   31.33    4.87
   9   4   7  148.35   15.19
   9   5   0   36.97   11.75
   9   5   2  -78.62    4.97
   9   5   4   31.81    5.25
   9   5   6  168.12   12.99
   9   5   8  366.91   19.87
   9   6   1   27.61    2.77
   9   6   3   65.05    4.78
   9   6   5  167.26   16.24
   9   6   7   45.09    3.82
   9   7   0  223.81   17.00
   9   7   2  219.51   10.89
   9   7   4  161.34   14.71
   9   7   6   46.23    4.11
   9   7   8  318.86   37.35
   9   8   1   11.08    2.48
   9   8   3  254.00   16.43
   9   8   5  343.70   15.76
   9   8   7  267.56   22.35
   9   9   0 1473.17  109.66
   9   9   2 1404.78   67.06
   9   9   4  640.68   39.16
   9   9   6  172.23   20.25
   9   9   8   58.65    4.68
  10   0   0 1315.08  133.35
  10   1   1   92.18   12.99
  10   1   3  159.53   19.10
  10   1   5   69.83    3.25
  10   1   7   76.71   10.41
  10   1   9   41.08   11.18
  10   2   0 1602.32   97.91
  10   2   2   80.53   23.21
  10   2   4  450.01   37.45
  10   2   6  291.25   20.35
  10   2   8  211.59   17.67
  10   3   1  193.72   20.44
  10   3   3  226.68   15.76
  10   3   5  211.87   13.76
  10   3   7  338.54   26.94
  10   3   9  207.57   23.88
  10   4   0 1064.71   68.49
  10   4   2  536.85   34.77
  10   4   4  656.16   65.34
  10   4   6    3.25    2.96
  10   4   8   17.96    4.87
  10   5   1   72.69    3.34
  10   5   3  234.13   20.25
  10   5   5  437.79   32.10
  10   5   7  245.97   13.09
  10   5   9  186.08   14.23
  10   6   0  796.96   59.61
  10   6   2  425.66   46.81
  10   6   4    1.62    2.39
  10   6   6   67.34    3.73
  10   6   8   13.56    4.49
  10   7   1   68.68    6.59
  10   7   3  314.75   32.76
  10   7   5  257.63   16.33
  10   7   7  103.55   10.22
  10   7   9  177.58   12.04
  10   8   0  391.27   35.54
  10   8   2  210.73   17.67
  10   8   4   18.15    5.25
  10   8   6    8.41    2.10
  10   8   8  153.03   21.68
  10   9   1   39.36    5.06
  10   9   3  220.09   21.30
  10   9   5  180.06   13.76
  10   9   7  282.08   48.05
  10   9   9  100.49    8.69
  10  10   0  201.08   18.82
  10  10   2  398.72   35.06
  10  10   4   50.63    4.11
  10  10   6  121.51   12.51
  10  10   8   55.31    7.16
  10  10  10  135.17   29.71
  11   1   0   48.14    2.58
  11   1   2   63.24    2.58
  11   1   4    7.26    1.81
  11   1   6   -8.31    1.43
  11   1   8  -36.49    2.77
  11   1  10   37.92    4.68
  11   2   1   68.78    2.87
  11   2   3  213.31   12.90
  11   2   5   34.77    7.83
  11   2   7  230.98    9.07
  11   2   9   43.18    4.49
  11   3   0  382.10   15.57
  11   3   2  211.97   12.99
  11   3   4   19.01    2.58
  11   3   6   33.05    4.68
  11   3   8    7.16    2.58
  11   3  10   60.08    5.06
  11   4   1    6.78    1.91
  11   4   3   25.22    5.83
  11   4   5   -0.86    2.87
  11   4   7  -12.61    4.11
  11   4   9   61.14    9.36
  11   5   0  145.77   12.32
  11   5   2   37.83    6.78
  11   5   4   40.60   34.58
  11   5   6   -6.69    3.63
  11   5   8   28.47    4.49
  11   5  10  121.22    8.22
  11   6   1   -8.02    1.91
  11   6   3   47.38   17.29
  11   6   5   -7.36    3.63
  11   6   7   -2.01    1.81
  11   6   9   31.71    3.92
  11   7   0  313.42   18.05
  11   7   2  217.60    9.07
  11   7   4    0.10    5.44
  11   7   6   -2.01    2.48
  11   7   8   68.30    5.25
  11   7  10  167.93   19.77
  11   8   1  -32.57    2.39
  11   8   3    2.67    2.39
  11   8   5   37.25    4.39
  11   8   7   71.55    7.74
  11   8   9   21.68    3.06
  11   9   0   33.24    7.93
  11   9   2   40.60    2.67
  11   9   4   62.76    5.35
  11   9   6   23.12    2.29
  11   9   8   21.11    3.73
  11   9  10  141.09   23.12
  11  10   1   33.24    2.58
  11  10   3   47.67    3.25
  11  10   5  139.56   12.13
  11  10   7  173.57   23.31
  11  10   9   95.33    8.12
  11  11   0  157.52   21.02
  11  11   2  173.38    8.60
  11  11   4  150.36   13.95
  11  11   6  154.08   13.56
  11  11   8   42.89    4.39
  11  11  10  -64.38    8.12
  12   0   0   16.33   12.42
  12   1   1   96.48    5.44
  12   1   3  150.07    8.50
  12   1   5   63.52    2.10
  12   1   7   -1.34    1.62
  12   1   9   15.76    1.34
  12   1  11   15.00    1.43
  12   2   0 1884.79   92.47
  12   2   2 1021.06   52.54
  12   2   4  510.29   36.11
  12   2   6  512.97   46.14
  12   2   8   34.01    2.87
  12   2  10    6.30    1.24
  12   3   1  152.55    8.31
  12   3   3  161.82   19.20
  12   3   5  223.05   11.94
  12   3   7  119.41    7.74
  12   3   9  104.41   18.15
  12   3  11   28.08    1.53
  12   4   0   32.10    4.78
  12   4   2  579.07   48.34
  12   4   4  274.82   22.54
  12   4   6   34.48    5.92
  12   4   8   69.06   55.02
  12   4  10   -0.19    1.15
  12   5   1   67.54    5.64
  12   5   3  219.61   10.41
  12   5   5  506.85   33.91
  12   5   7  177.48   10.60
  12   5   9   53.40    4.30
  12   5  11  155.32   19.01
  12   6   0  513.82   37.25
  12   6   2  498.83   33.43
  12   6   4   35.15    5.25
  12   6   6   22.73   12.23
  12   6   8   -0.38    1.34
  12   6  10   42.99    5.64
  12   7   1    2.77    2.01
  12   7   3  179.39   13.85
  12   7   5  181.50   10.13
  12   7   7   47.57    3.82
  12   7   9   71.07    6.30
  12   7  11  106.13    9.65
  12   8   0    6.02    2.67
  12   8   2   35.44    3.82
  12   8   4   21.02    8.12
  12   8   6    0.86    2.20
  12   8   8    4.87    1.72
  12   8  10   30.95    5.73
  12   9   1   16.81    1.43
  12   9   3   79.86    5.35
  12   9   5   41.55    3.63
  12   9   7   99.25    9.27
  12   9   9   19.49    2.29
  12   9  11   20.73   15.09
  12  10   0   71.83    8.31
  12  10   2    7.55    1.43
  12  10   4    4.39    2.48
  12  10   6   58.56    8.22
  12  10   8   17.67    2.67
  12  10  10  -57.98    7.55
  12  11   1   15.28    1.62
  12  11   3   25.89    1.72
  12  11   5  128.19    7.93
  12  11   7  103.07    8.69
  12  11   9    8.98   11.27
  12  11  11  -51.01    6.11
  12  12   0 1626.59  136.31
  12  12   2  494.62   44.90
  12  12   4  433.97   38.31
  12  12   6  239.77   31.52
  12  12   8   86.35   15.09
  12  12  10  -43.37    4.78
  12  12  12   48.53   10.60
  13   1   0  213.40    7.93
  13   1   2  190.38    6.97
  13   1   4   24.26    4.01
  13   1   6   31.91    2.39
  13   1   8   21.78    1.62
  13   1  10   20.16    1.72
  13   1  12   16.24    1.72
  13   2   1  186.08    6.88
  13   2   3   80.91    6.50
  13   2   5  510.19   23.12
  13   2   7  133.45    6.88
  13   2   9   17.77    2.87
  13   2  11  132.97    9.65
  13   3   0   92.37    4.30
  13   3   2   79.76    5.73
  13   3   4   71.64    5.44
  13   3   6   16.81    1.81
  13   3   8    1.34    1.72
  13   3  10    5.06    0.86
  13   3  12   16.24    1.91
  13   4   1   34.48    6.02
  13   4   3   67.44    6.40
  13   4   5  193.25   13.18
  13   4   7  128.10   11.56
  13   4   9   27.61    2.39
  13   4  11    9.65    2.39
  13   5   0  614.32   35.15
  13   5   2  507.52   23.40
  13   5   4  202.42   13.56
  13   5   6   18.82    4.01
  13   5   8    0.29    1.53
  13   5  10   22.73    4.39
  13   5  12   23.69    8.12
  13   6   1   29.80    2.10
  13   6   3   12.99    3.34
  13   6   5   19.39    2.29
  13   6   7   10.79    4.20
  13   6   9    1.62    2.20
  13   6  11   17.86    3.15
  13   7   0   75.27    5.16
  13   7   2  123.42    6.30
  13   7   4   84.16    6.30
  13   7   6    9.74    1.53
  13   7   8    0.76    1.43
  13   7  10    6.97    1.91
  13   7  12  252.76   13.09
  13   8   1   32.10    2.77
  13   8   3   -0.10    1.43
  13   8   5    1.43    1.62
  13   8   7    1.81    1.53
  13   8   9    5.92    2.96
  13   8  11   95.14   13.95
  13   9   0    7.16    1.62
  13   9   2   13.66    1.72
  13   9   4   25.12    2.39
  13   9   6    0.67    2.87
  13   9   8    5.44    1.72
  13   9  10  -35.63    8.88
  13   9  12   11.08    6.11
  13  10   1   16.05    1.62
  13  10   3    7.07    0.86
  13  10   5   21.21    2.29
  13  10   7   10.60    2.58
  13  10   9  -23.50    8.22
  13  10  11    9.84    5.92
  13  11   0  284.57   25.03
  13  11   2  147.68   13.18
  13  11   4    8.22    1.24
  13  11   6    9.07    2.87
  13  11   8   98.87   10.70
  13  11  10   22.35    7.74
  13  11  12   -1.34    1.62
  13  12   1   13.76    1.62
  13  12   3   16.62    1.72
  13  12   5   24.45    6.88
  13  12   7  254.38   13.28
  13  12   9    0.10    4.78
  13  12  11    0.67    1.62
  13  13   0  997.27   77.09
  13  13   2  544.87   46.23
  13  13   4  244.26   12.99
  13  13   6   50.05    8.31
  13  13   8   47.57    6.69
  13  13  10  128.19   10.32
  13  13  12   36.30    3.34
  14   0   0  850.83   82.25
  14   1   1   18.25    2.10
  14   1   3  107.85    7.83
  14   1   5   15.95    1.15
  14   1   7    4.30    1.43
  14   1   9    6.88    1.62
  14   1  11    3.73    2.20
  14   1  13  169.08   11.94
  14   2   0 1040.55   63.71
  14   2   2   49.19    3.44
  14   2   4  972.91   62.57
  14   2   6   40.60    3.06
  14   2   8   11.85    3.15
  14   2  10  320.20   43.94
  14   2  12 1042.27  103.17
  14   3   1   96.10    5.44
  14   3   3  101.35    6.40
  14   3   5  113.58    5.54
  14   3   7   73.08    3.82
  14   3   9   22.45    1.81
  14   3  11   -6.97    1.53
  14   3  13   43.37    6.88
  14   4   0 1056.59   66.68
  14   4   2  838.51   53.02
  14   4   4 1093.47   65.72
  14   4   6   53.68    5.16
  14   4   8    5.54    1.81
  14   4  10   29.13    3.15
  14   4  12 1012.65   74.70
  14   5   1   15.38    2.20
  14   5   3  129.44    6.40
  14   5   5  276.16   28.85
  14   5   7  118.45    7.07
  14   5   9    2.77    1.81
  14   5  11  -38.11   10.13
  14   5  13   29.04    6.50
  14   6   0  207.48   25.60
  14   6   2   31.62    6.88
  14   6   4   50.25    5.83
  14   6   6   10.89    3.25
  14   6   8    3.15    3.53
  14   6  10   -5.64    4.59
  14   6  12  464.63   53.21
  14   7   1    4.68    1.34
  14   7   3   66.10    3.53
  14   7   5  121.12    9.27
  14   7   7   58.08    4.49
  14   7   9   31.91    4.01
  14   7  11  212.16   15.57
  14   7  13   98.96    8.12
  14   8   0  132.78   13.28
  14   8   2    2.77    1.53
  14   8   4    3.34    1.24
  14   8   6    2.01    1.91
  14   8   8   -5.44    1.62
  14   8  10  141.66   10.79
  14   8  12   93.23   13.28
  14   9   1    6.78    1.15
  14   9   3   22.93    1.81
  14   9   5    4.97    1.34
  14   9   7   34.39    5.92
  14   9   9  147.68   12.32
  14   9  11   12.51    3.25
  14   9  13   43.85    4.01
  14  10   0  143.29   12.99
  14  10   2  362.32   37.64
  14  10   4   29.04    5.06
  14  10   6   -4.59    3.92
  14  10   8  173.19   12.32
  14  10  10   -7.36    4.78
  14  10  12   23.50    5.35
  14  11   1    5.64    1.53
  14  11   3   -9.65    1.05
  14  11   5  -43.65    5.54
  14  11   7  245.02   12.70
  14  11   9   16.43    8.88
  14  11  11    2.20    2.10
  14  11  13    6.78    2.20
  14  12   0 1039.30   99.92
  14  12   2 1124.80  113.58
  14  12   4  962.31   54.07
  14  12   6  574.10   61.23
  14  12   8   80.34   10.89
  14  12  10   14.81    2.67
  14  12  12  108.71   18.44
  14  13   1  180.83   12.80
  14  13   3   45.47    7.74
  14  13   5   38.50    7.83
  14  13   7  127.24   11.08
  14  13   9   48.34    5.44
  14  13  11    4.11    1.53
  14  13  13    4.59    2.10
  14  14   0  859.34   97.72
  14  14   2 1089.07   91.32
  14  14   4  895.25   59.61
  14  14   6  323.83   34.39
  14  14   8   18.72    2.67
  14  14  10   60.85    7.26
  14  14  12  195.25   24.65
  14  14  14  244.06   47.48
  15   1   0   17.77    1.15
  15   1   2   22.93    4.87
  15   1   4    9.93    1.34
  15   1   6   14.33    1.62
  15   1   8   -0.48    1.43
  15   1  10  -10.13    1.15
  15   1  12  112.81    9.46
  15   1  14    5.25    3.82
  15   2   1   19.96    1.91
  15   2   3  861.82   38.59
  15   2   5  171.56   10.60
  15   2   7  476.38   32.10
  15   2   9    8.88    2.39
  15   2  11  589.00   41.84
  15   2  13  825.43   52.44
  15   3   0  902.80   46.42
  15   3   2  823.23   34.01
  15   3   4  580.12   27.32
  15   3   6  387.06   21.21
  15   3   8   78.23    4.49
  15   3  10   -6.21    2.48
  15   3  12  -19.77    5.06
  15   3  14    3.25    1.53
  15   4   1   13.18    2.67
  15   4   3  627.02   29.13
  15   4   5  185.22   11.65
  15   4   7  376.94   32.48
  15   4   9   14.81    4.11
  15   4  11  454.70   16.72
  15   4  13  310.84   18.82
  15   5   0  157.04   12.23
  15   5   2  191.24   18.34
  15   5   4  167.74    9.65
  15   5   6   81.96    5.54
  15   5   8   12.51    1.53
  15   5  10  -31.81    5.73
  15   5  12  -13.37    3.44
  15   5  14   36.78    2.77
  15   6   1    9.84    1.24
  15   6   3  311.89   12.80
  15   6   5   82.63    6.59
  15   6   7  134.21    8.60
  15   6   9  -44.90    6.78
  15   6  11  -11.75    6.69
  15   6  13    9.46    1.34
  15   7   0  392.89   23.21
  15   7   2  498.92   33.72
  15   7   4  320.39   18.53
  15   7   6  148.44   18.72
  15   7   8  -35.34    4.30
  15   7  10   58.46   10.60
  15   7  12    4.49    5.64
  15   7  14   22.07    2.10
  15   8   1    1.15    2.96
  15   8   3   79.38    4.39
  15   8   5   15.38    1.72
  15   8   7  -30.28    6.88
  15   8   9  127.24   10.41
  15   8  11   -2.58    1.53
  15   8  13   76.71    7.36
  15   9   0   46.14   10.22
  15   9   2   10.13    2.39
  15   9   4   15.47    3.63
  15   9   6  -41.55    6.97
  15   9   8  141.85   11.18
  15   9  10   11.75    2.58
  15   9  12    2.87    1.43
  15   9  14    9.93    1.81
  15  10   1   -8.12    1.53
  15  10   3   -9.46    3.15
  15  10   5  -18.44    6.50
  15  10   7   50.44   11.56
  15  10   9    8.22    2.10
  15  10  11   40.60    4.39
  15  10  13  203.37   14.23
  15  11   0  791.51   43.18
  15  11   2  574.58   35.44
  15  11   4  452.31   14.23
  15  11   6   -7.45    7.83
  15  11   8    4.39    9.17
  15  11  10   47.95    7.74
  15  11  12   29.42    2.96
  15  11  14    6.02    4.01
  15  12   1  121.79    9.84
  15  12   3  -17.00    5.54
  15  12   5  -10.22    2.01
  15  12   7    1.15    1.43
  15  12   9    2.39    1.43
  15  12  11   29.42    3.25
  15  12  13  146.06   14.04
  15  13   0 1154.31   95.72
  15  13   2  663.99   39.16
  15  13   4  268.33   21.30
  15  13   6   10.13    1.53
  15  13   8   58.17    4.39
  15  13  10  235.56   21.59
  15  13  12  165.35   18.72
  15  13  14   25.79    4.68
  15  14   1    2.39    1.43
  15  14   3    6.88    2.29
  15  14   5   43.75    2.87
  15  14   7   18.91    2.10
  15  14   9    6.59    1.62
  15  14  11    1.34    1.91
  15  14  13   20.25    2.39
  15  15   0  568.56   54.93
  15  15   2  408.56   26.17
  15  15   4  133.16    8.69
  15  15   6    1.15    0.76
  15  15   8   84.25    7.36
  15  15  10  200.89   14.71
  15  15  12  217.51   23.88
  15  15  14   57.51    6.78
  16   0   0    6.40    4.39
  16   1   1    4.59    1.62
  16   1   3   66.39    3.25
  16   1   5   17.19    2.96
  16   1   7    2.58    1.15
  16   1   9  -57.79    5.16
  16   1  11  -24.45    6.40
  16   1  13    5.64    1.53
  16   1  15    3.15    1.15
  16   2   0  817.11   67.34
  16   2   2 1418.92   88.46
  16   2   4  383.34   25.79
  16   2   6 1018.29   79.09
  16   2   8   23.12    6.21
  16   2  10  538.28   45.66
  16   2  12  350.00   28.66
  16   2  14  264.41   30.28
  16   3   1   67.92    3.34
  16   3   3  176.24    8.02
  16   3   5   75.56    5.16
  16   3   7   38.40    2.01
  16   3   9  -71.45    5.16
  16   3  11  -52.25    3.63
  16   3  13    2.77    1.24
  16   3  15    1.53    1.24
  16   4   0   15.86    2.48
  16   4   2  442.28   26.36
  16   4   4   88.84    6.88
  16   4   6  175.96   12.13
  16   4   8    1.05    6.30
  16   4  10  397.00   39.45
  16   4  12  440.37   31.14
  16   4  14  554.52   74.60
  16   5   1   14.04    1.91
  16   5   3   70.97    4.78
  16   5   5   86.93    4.68
  16   5   7  -11.85    2.58
  16   5   9  187.32    9.46
  16   5  11  -11.65    1.34
  16   5  13    5.54    0.96
  16   5  15   26.27    2.01
  16   6   0  570.57   47.57
  16   6   2  978.07   77.28
  16   6   4  193.15   12.23
  16   6   6  527.96   60.37
  16   6   8  161.53   12.90
  16   6  10  -22.93    2.96
  16   6  12   20.35    2.77
  16   6  14   48.24    6.30
  16   7   1    4.97    2.87
  16   7   3   40.41    2.29
  16   7   5  -10.60    3.25
  16   7   7   54.93    8.22
  16   7   9  -64.00    5.92
  16   7  11    3.73    1.43
  16   7  13   30.28    4.68
  16   7  15   51.77    4.20
  16   8   0   57.31    8.31
  16   8   2   15.95    3.92
  16   8   4   -0.67    4.97
  16   8   6  203.28   17.48
  16   8   8  -22.07    6.97
  16   8  10    4.87    1.72
  16   8  12   15.09    3.15
  16   8  14    3.53    2.20
  16   9   1  -61.71    4.20
  16   9   3  -66.96    5.73
  16   9   5  197.26    9.65
  16   9   7  -55.31    4.30
  16   9   9    7.55    3.92
  16   9  11    6.40    1.34
  16   9  13   23.88    2.58
  16   9  15   17.48    1.91
  16  10   0  760.56   55.69
  16  10   2  496.82   33.91
  16  10   4  372.54   21.11
  16  10   6  -25.50    2.58
  16  10   8    9.93    6.02
  16  10  10   75.18   10.99
  16  10  12  149.02   17.19
  16  10  14  130.87   16.05
  16  11   1  -22.35    9.55
  16  11   3  -54.45    3.53
  16  11   5   -8.02    1.62
  16  11   7    5.25    1.15
  16  11   9    5.64    1.53
  16  11  11   12.80    3.06
  16  11  13    7.74    1.43
  16  11  15   13.66    1.62
  16  12   0  801.64   70.31
  16  12   2  426.52   60.18
  16  12   4  346.08   34.87
  16  12   6   20.63    2.48
  16  12   8    9.17    1.53
  16  12  10  142.14   13.37
  16  12  12  353.54   36.49
  16  12  14  238.14   31.43
  16  13   1    6.88    1.24
  16  13   3    3.25    1.15
  16  13   5    5.92    1.72
  16  13   7   23.98    2.10
  16  13   9   40.31   13.66
  16  13  11   10.89    1.72
  16  13  13   11.65    4.11
  16  13  15    3.53    1.24
  16  14   0  326.88   28.56
  16  14   2  300.23   26.08
  16  14   4  347.61   27.13
  16  14   6   74.60    8.50
  16  14   8    3.53    2.67
  16  14  10  177.39   18.34
  16  14  12  273.49   28.94
  16  14  14  305.87   44.42
  16  15   1   -0.48    1.05
  16  15   3    2.67    1.43
  16  15   5   25.12    2.20
  16  15   7   62.66    6.59
  16  15   9   26.27    2.77
  16  15  11   14.04    2.39
  16  15  13    5.83    2.39
  16  15  15    6.11    2.67
  16  16   0  911.11   93.61
  16  16   2  873.47   96.48
  16  16   4  830.97   71.07
  16  16   6  211.20   15.67
  16  16   8    9.55    2.10
  16  16  10   39.26    7.45
  16  16  12  212.16   27.22
  16  16  14  162.77   24.84
  16  16  16  105.17   39.74
  17   1   0  292.50   15.86
  17   1   2  245.40   15.86
  17   1   4  151.21    8.02
  17   1   6   68.49    6.78
  17   1   8   66.58    7.64
  17   1  10  -39.55    4.20
  17   1  12    1.05    1.24
  17   1  14    0.29    1.24
  17   1  16    7.26    5.92
  17   2   1  272.34   16.81
  17   2   3  211.49   11.46
  17   2   5 1163.39   67.44
  17   2   7  -44.42    5.16
  17   2   9   42.70    8.22
  17   2  11  517.36   49.19
  17   2  13  398.24   34.87
  17   2  15  689.30   48.53
  17   3   0  194.77   12.32
  17   3   2  193.44    8.60
  17   3   4  184.08   10.89
  17   3   6   38.11    6.02
  17   3   8  163.92    7.64
  17   3  10    4.11    2.20
  17   3  12   17.48    2.58
  17   3  14   17.77    2.20
  17   3  16   13.66    2.10
  17   4   1  157.14    9.07
  17   4   3  185.70    8.02
  17   4   5  816.45   33.72
  17   4   7   98.39   11.08
  17   4   9  -53.59    2.77
  17   4  11  147.58    8.31
  17   4  13  159.72   13.18
  17   4  15  344.94   33.43
  17   5   0 1296.65   75.56
  17   5   2  996.70   56.84
  17   5   4  807.56   49.19
  17   5   6  370.44   29.61
  17   5   8  115.78   11.37
  17   5  10   27.51    2.96
  17   5  12   28.75    2.01
  17   5  14   21.68    1.53
  17   5  16    2.20    2.01
  17   6   1   74.41    7.36
  17   6   3   60.75   11.27
  17   6   5  444.09   29.71
  17   6   7   78.04    9.17
  17   6   9   -0.86    1.72
  17   6  11    3.53    1.34
  17   6  13   10.13    1.15
  17   6  15   61.42    4.39
  17   7   0  -21.59    4.68
  17   7   2  -25.70    5.92
  17   7   4   92.09    6.30
  17   7   6   71.26    8.31
  17   7   8   -8.31    1.62
  17   7  10    2.29    1.34
  17   7  12    5.73    1.15
  17   7  14    7.64    1.53
  17   7  16    7.07    1.05
  17   8   1   47.67    7.83
  17   8   3  175.19    7.93
  17   8   5   93.33   14.52
  17   8   7   -4.49    2.29
  17   8   9   13.56    1.62
  17   8  11   22.54    4.01
  17   8  13   44.42    5.54
  17   8  15   16.33    2.29
  17   9   0  117.59    8.88
  17   9   2   41.46    7.74
  17   9   4  -46.71    3.63
  17   9   6    1.15    2.10
  17   9   8   15.67    1.62
  17   9  10   27.22    3.53
  17   9  12   46.04    4.39
  17   9  14   11.94    1.72
  17   9  16    2.10    1.15
  17  10   1  -42.32    3.63
  17  10   3    5.44    1.91
  17  10   5   22.54    2.01
  17  10   7    1.62    1.72
  17  10   9   24.36    2.39
  17  10  11   70.02    5.25
  17  10  13  133.83    9.84
  17  10  15  164.40   13.18
  17  11   0  548.60   40.12
  17  11   2  397.09   25.60
  17  11   4  108.32    6.59
  17  11   6    0.19    0.96
  17  11   8   27.13    2.77
  17  11  10   72.98    6.88
  17  11  12  103.74    8.02
  17  11  14   24.65    2.67
  17  11  16    0.00    1.24
  17  12   1    3.15    1.24
  17  12   3   13.47    1.53
  17  12   5   33.05    1.91
  17  12   7    7.64    1.24
  17  12   9   42.60    5.54
  17  12  11  100.97   11.27
  17  12  13  154.94   13.47
  17  12  15  149.11   11.08
  17  13   0  413.62   27.70
  17  13   2  390.22   27.22
  17  13   4  131.73    9.27
  17  13   6   10.79    1.05
  17  13   8   44.90    6.11
  17  13  10  117.49    8.98
  17  13  12  139.85   10.99
  17  13  14   50.72    6.50
  17  13  16    0.76    1.15
  17  14   1   -1.62    1.05
  17  14   3   10.79    1.62
  17  14   5   12.61    0.96
  17  14   7    4.78    0.96
  17  14   9   11.18    1.62
  17  14  11   20.35    2.10
  17  14  13   55.60    6.02
  17  14  15   57.12    5.35
  17  15   0 1075.60   81.00
  17  15   2  707.45   47.76
  17  15   4  377.99   28.94
  17  15   6   53.11    2.87
  17  15   8   23.69    2.39
  17  15  10  148.83   13.18
  17  15  12  154.08   16.72
  17  15  14   70.50    7.83
  17  15  16    4.49    1.24
  17  16   1    3.63    2.58
  17  16   3   10.22    1.62
  17  16   5    1.34    0.86
  17  16   7    6.02    1.05
  17  16   9    3.44    1.15
  17  16  11   -2.29    1.24
  17  16  13    0.57    1.24
  17  16  15    3.44    1.24
  17  17   0  238.14   25.41
  17  17   2  180.35   13.95
  17  17   4   53.78    5.44
  17  17   6   -1.24    0.67
  17  17   8   83.68   11.18
  17  17  10  196.59   15.67
  17  17  12  186.37   18.53
  17  17  14  100.30   12.13
  17  17  16   13.37    2.39
  18   0   0  280.84   38.78
  18   1   1   -5.25    1.43
  18   1   3   -3.06    3.06
  18   1   5  -21.49    8.31
  18   1   7   48.62    8.31
  18   1   9   -8.02    3.34
  18   1  11   -0.67    1.05
  18   1  13    4.11    1.34
  18   1  15    2.20    2.10
  18   1  17    1.53    1.05
  18   2   0   59.61    7.64
  18   2   2    7.83    3.44
  18   2   4  358.02   36.20
  18   2   6  209.68    8.98
  18   2   8   -2.10    4.87
  18   2  10  397.48   44.80
  18   2  12  157.81   13.76
  18   2  14  477.43   39.26
  18   2  16  170.03   19.68
  18   3   1   -7.16    3.63
  18   3   3  -14.23    5.44
  18   3   5  156.18    6.40
  18   3   7  -62.28    4.78
  18   3   9   14.04    1.72
  18   3  11    6.40    1.53
  18   3  13   14.33    1.34
  18   3  15    4.20    2.39
  18   3  17    8.22    2.20
  18   4   0  707.64   59.42
  18   4   2  379.71   39.64
  18   4   4 1642.25   80.43
  18   4   6   76.61    6.88
  18   4   8  100.97   10.89
  18   4  10    1.15    0.86
  18   4  12   11.56    6.11
  18   4  14  223.05   20.92
  18   4  16   82.25   14.62
  18   5   1  -38.21    5.73
  18   5   3  146.82    6.21
  18   5   5   59.61    7.93
  18   5   7   56.36    5.35
  18   5   9   73.74    6.11
  18   5  11   17.29    1.43
  18   5  13    2.10    1.72
  18   5  15    3.92    1.05
  18   5  17    6.59    1.05
  18   6   0  181.21   14.04
  18   6   2  200.03    9.55
  18   6   4   90.37    8.79
  18   6   6  -13.85    1.62
  18   6   8   23.88    2.29
  18   6  10    2.01    1.34
  18   6  12    5.35    1.72
  18   6  14   66.10    5.54
  18   6  16   21.11    2.29
  18   7   1   51.97    7.55
  18   7   3  -60.28    4.20
  18   7   5   54.74    5.83
  18   7   7  163.63   11.65
  18   7   9  100.01    7.83
  18   7  11    6.02    2.58
  18   7  13    3.73    0.86
  18   7  15   11.75    1.53
  18   7  17   14.71    1.34
  18   8   0  -45.57    4.59
  18   8   2   20.63    7.45
  18   8   4  136.60   17.96
  18   8   6   26.17    3.06
  18   8   8  218.56   21.02
  18   8  10  126.76   11.94
  18   8  12  149.69   14.52
  18   8  14   10.51    1.72
  18   8  16   27.99    2.87
  18   9   1  -10.51    1.53
  18   9   3   16.53    2.29
  18   9   5   72.22    4.97
  18   9   7   99.73    6.21
  18   9   9   21.88    3.92
  18   9  11    5.44    1.62
  18   9  13   26.56    4.49
  18   9  15   11.85    2.01
  18   9  17   25.98    2.20
  18  10   0  510.29   59.89
  18  10   2  326.50   28.37
  18  10   4    5.16    2.20
  18  10   6   -2.58    0.86
  18  10   8   99.92    8.88
  18  10  10  217.32   20.44
  18  10  12  248.17   32.96
  18  10  14  132.59   15.00
  18  10  16  119.21   13.09
  18  11   1    0.76    1.15
  18  11   3    5.83    1.15
  18  11   5   21.88    1.81
  18  11   7    5.44    0.96
  18  11   9    6.11    1.62
  18  11  11   31.05    4.68
  18  11  13   18.82    6.02
  18  11  15   23.02    2.87
  18  11  17   14.42    2.20
  18  12   0  128.29   13.76
  18  12   2  160.39   14.71
  18  12   4    7.74    1.91
  18  12   6    5.06    0.96
  18  12   8  144.24   17.00
  18  12  10  263.93   33.62
  18  12  12  390.31   41.94
  18  12  14  236.80   28.47
  18  12  16  167.26   15.86
  18  13   1    4.59    1.24
  18  13   3   16.72    2.29
  18  13   5    1.34    1.15
  18  13   7    1.53    1.05
  18  13   9   19.10    2.01
  18  13  11   14.52    1.81
  18  13  13   30.95    3.82
  18  13  15    8.02    1.53
  18  13  17   12.90    1.81
  18  14   0  482.30   36.59
  18  14   2  498.16   64.77
  18  14   4  200.60   24.93
  18  14   6   76.51    8.02
  18  14   8    9.65    1.53
  18  14  10  137.65   14.42
  18  14  12  185.60   21.30
  18  14  14  292.50   56.17
  18  14  16  137.84   17.00
  18  15   1    0.76    1.24
  18  15   3    1.91    1.24
  18  15   5    4.39    1.62
  18  15   7   12.04    1.53
  18  15   9   12.99    1.53
  18  15  11   29.33    3.25
  18  15  13    6.97    1.34
  18  15  15    7.93    1.53
  18  15  17    2.29    0.96
  18  16   0  210.15   23.59
  18  16   2  165.73   18.25
  18  16   4   57.89    6.02
  18  16   6   19.30    1.72
  18  16   8   24.93    3.15
  18  16  10  102.50   10.13
  18  16  12  137.84   15.47
  18  16  14   83.77    9.17
  18  16  16   55.40    8.02
  18  17   1    0.48    1.15
  18  17   3    5.92    1.81
  18  17   5    5.92    0.96
  18  17   7    9.84    1.15
  18  17   9   26.17    2.20
  18  17  11   14.62    2.01
  18  17  13   11.94    2.10
  18  17  15    3.25    1.05
  18  17  17    5.92    3.34
  18  18   0  469.12   46.81
  18  18   2  430.15   43.85
  18  18   4  232.79   26.84
  18  18   6  180.83   19.10
  18  18   8   61.23    7.45
  18  18  10    0.76    0.96
  18  18  12    9.36    6.40
  18  18  14    5.35    1.53
  18  18  16    1.91    0.96
  18  18  18    8.98    4.30
  19   1   0  177.48    9.17
  19   1   2  191.53    9.46
  19   1   4  -33.82    4.30
  19   1   6  -18.05    1.62
  19   1   8    4.11    1.05
  19   1  10    6.11    2.01
  19   1  12    6.30    1.15
  19   1  14    0.19    0.96
  19   1  16   -0.67    0.96
  19   1  18   -0.48    1.15
  19   2   1  185.22    9.27
  19   2   3  633.71   40.02
  19   2   5   12.90    5.06
  19   2   7  120.27   10.99
  19   2   9   45.85    3.34
  19   2  11   19.49    1.62
  19   2  13  376.84   27.80
  19   2  15  144.62   15.00
  19   2  17  417.54   43.18
  19   3   0  620.43   23.79
  19   3   2  639.06   39.93
  19   3   4  298.04   21.21
  19   3   6   74.13    5.64
  19   3   8   14.71    1.53
  19   3  10    2.39    1.05
  19   3  12    1.24    1.15
  19   3  14   -0.96    1.05
  19   3  16    4.11    2.67
  19   3  18    4.20    1.15
  19   4   1  -32.86    6.59
  19   4   3  325.36   23.59
  19   4   5    6.69    1.53
  19   4   7   60.75    8.50
  19   4   9   28.56    2.67
  19   4  11    3.06    0.86
  19   4  13  156.47   13.66
  19   4  15   49.48    5.16
  19   4  17  193.82   15.57
  19   5   0  -22.83    5.06
  19   5   2   17.77    6.02
  19   5   4    6.40    1.72
  19   5   6    6.78    1.15
  19   5   8   31.91    2.10
  19   5  10   37.06    3.15
  19   5  12   24.55    1.91
  19   5  14    0.96    0.76
  19   5  16    3.25    0.96
  19   5  18    3.15    0.96
  19   6   1  -14.81    2.39
  19   6   3   64.67    4.97
  19   6   5    8.88    1.34
  19   6   7   13.66    1.53
  19   6   9    4.87    0.86
  19   6  11    2.96    1.15
  19   6  13   23.40    2.48
  19   6  15    1.05    0.67
  19   6  17   40.60    3.92
  19   7   0  115.11    9.46
  19   7   2  107.37    8.69
  19   7   4   51.39    3.15
  19   7   6   18.53    1.53
  19   7   8   22.64    2.58
  19   7  10   28.37    3.53
  19   7  12   27.13    2.87
  19   7  14   58.08    4.59
  19   7  16   20.16    2.67
  19   7  18    3.15    0.96
  19   8   1    4.20    1.15
  19   8   3   17.58    1.81
  19   8   5   28.75    1.62
  19   8   7   18.82    1.91
  19   8   9    6.69    1.43
  19   8  11   37.64    3.82
  19   8  13   31.33   19.30
  19   8  15   53.40    6.02
  19   8  17   -0.38    0.67
  19   9   0   85.40    6.97
  19   9   2   55.40    4.59
  19   9   4   25.03    1.91
  19   9   6    4.78    0.96
  19   9   8    9.17    2.20
  19   9  10   28.18    3.63
  19   9  12   37.06    4.49
  19   9  14   31.62    3.15
  19   9  16   13.66    1.34
  19   9  18    0.29    0.76
  19  10   1    1.81    1.15
  19  10   3    5.35    1.53
  19  10   5   37.25    2.29
  19  10   7   38.02    5.44
  19  10   9   26.94    2.58
  19  10  11   95.91    6.97
  19  10  13   64.96    6.02
  19  10  15  139.37   13.09
  19  10  17   14.62    2.20
  19  11   0   35.54    3.73
  19  11   2   27.89    2.87
  19  11   4    6.02    1.15
  19  11   6    2.67    0.76
  19  11   8   41.36    5.25
  19  11  10  118.83    9.36
  19  11  12   73.08    6.30
  19  11  14   33.15    4.11
  19  11  16    6.59    1.15
  19  11  18    2.77    1.05
  19  12   1    4.30    1.24
  19  12   3    1.53    1.05
  19  12   5   17.10    1.24
  19  12   7   33.72    3.34
  19  12   9   36.39    2.48
  19  12  11   92.18   10.13
  19  12  13   97.72    9.46
  19  12  15  193.05   21.40
  19  12  17   31.14    4.01
  19  13   0  649.76   51.68
  19  13   2  392.13   40.12
  19  13   4  177.58   15.28
  19  13   6   24.07    1.81
  19  13   8   17.86    2.20
  19  13  10   83.97    8.79
  19  13  12   87.69   12.61
  19  13  14   50.82    6.50
  19  13  16    4.39    1.15
  19  13  18    1.24    1.05
  19  14   1    0.96    1.05
  19  14   3   -0.86    1.15
  19  14   5    1.43    0.96
  19  14   7   40.79    3.63
  19  14   9   27.51    2.48
  19  14  11   39.45    5.16
  19  14  13   51.58    5.16
  19  14  15   70.69    6.69
  19  14  17   14.04    2.39
  19  15   0  252.76   26.94
  19  15   2  184.27   13.37
  19  15   4   52.82    5.06
  19  15   6    0.76    0.76
  19  15   8   48.43    3.63
  19  15  10  151.50   14.33
  19  15  12  140.42   11.85
  19  15  14  106.80   20.16
  19  15  16   10.51    1.72
  19  15  18    0.96    1.05
  19  16   1    0.57    1.15
  19  16   3    2.10    0.96
  19  16   5    6.50    1.05
  19  16   7   21.02    1.91
  19  16   9   15.00    1.34
  19  16  11    4.87    1.15
  19  16  13    6.02    1.53
  19  16  15   14.42    1.81
  19  16  17    3.82    1.15
  19  17   0  528.73   48.91
  19  17   2  529.30   38.40
  19  17   4  153.89   12.23
  19  17   6   45.28    4.11
  19  17   8   -0.67    0.67
  19  17  10   13.66    1.62
  19  17  12   23.69    3.15
  19  17  14   12.61    2.01
  19  17  16    1.15    0.86
  19  17  18   -0.10    0.86
  19  18   1    2.39    1.24
  19  18   3    2.67    1.24
  19  18   5    4.68    0.96
  19  18   7    3.34    0.76
  19  18   9    1.43    0.67
  19  18  11    6.59    1.34
  19  18  13    1.72    0.86
  19  18  15    2.39    1.05
  19  18  17   -0.86    0.86
  19  19   0  109.95   17.58
  19  19   2   42.51    5.25
  19  19   4    6.02    1.24
  19  19   6    0.29    0.86
  19  19   8    9.46    0.96
  19  19  10   21.59    3.53
  19  19  12   30.76    4.49
  19  19  14   21.21    4.97
  19  19  16    5.06    1.53
  19  19  18    1.62    0.86
  20   0   0  262.98   46.04
  20   1   1  -15.76    1.72
  20   1   3   -6.97    1.05
  20   1   5    2.67    0.96
  20   1   7   16.24    2.10
  20   1   9    4.01    1.15
  20   1  11   11.56    1.62
  20   1  13    3.44    1.24
  20   1  15   -0.96    1.15
  20   1  17    1.34    1.24
  20   1  19   -1.24    0.96
  20   2   0   -0.29    7.93
  20   2   2   68.78    6.11
  20   2   4   35.82    6.59
  20   2   6   29.04    2.29
  20   2   8  118.35   15.00
  20   2  10    3.63    1.24
  20   2  12  149.02   20.16
  20   2  14   20.35    2.96
  20   2  16  174.14   17.39
  20   2  18   14.14    2.20
  20   3   1   -3.82    1.24
  20   3   3    2.29    1.05
  20   3   5   50.15    3.82
  20   3   7   44.51    3.73
  20   3   9  106.80   12.90
  20   3  11   43.37    4.39
  20   3  13   17.58    1.91
  20   3  15    1.81    1.24
  20   3  17    8.12    2.39
  20   3  19    0.10    1.24
  20   4   0  128.38   11.18
  20   4   2   19.01    2.10
  20   4   4   57.79    8.31
  20   4   6    2.48    0.96
  20   4   8   27.22    2.10
  20   4  10    5.35    1.43
  20   4  12   41.84    4.39
  20   4  14   18.15    5.06
  20   4  16   70.40   11.27
  20   4  18    6.21    1.53
  20   5   1    2.77    0.96
  20   5   3   42.60    2.67
  20   5   5   80.62    5.16
  20   5   7  320.39   26.94
  20   5   9  173.85   11.85
  20   5  11   79.29    5.44
  20   5  13    2.48    0.76
  20   5  15    3.06    0.96
  20   5  17    4.78    1.72
  20   5  19   11.08    2.39
  20   6   0    7.83    1.43
  20   6   2   42.22    4.11
  20   6   4    1.53    0.86
  20   6   6  158.57   11.18
  20   6   8   41.27    4.01
  20   6  10  200.31   17.39
  20   6  12   17.10    1.91
  20   6  14   32.96    4.49
  20   6  16   23.59    2.58
  20   6  18   -1.91    0.86
  20   7   1   14.90    1.91
  20   7   3   54.74    4.68
  20   7   5  295.27   23.40
  20   7   7  286.10   19.68
  20   7   9  241.68   18.91
  20   7  11   19.30    1.81
  20   7  13    0.57    0.67
  20   7  15   16.24    1.53
  20   7  17   13.85    1.43
  20   7  19    8.50    1.62
  20   8   0  117.78   13.18
  20   8   2   91.03   11.27
  20   8   4   25.79    2.96
  20   8   6   47.28    4.11
  20   8   8   69.06    5.92
  20   8  10  200.12   26.65
  20   8  12   65.15    7.16
  20   8  14   52.06    4.49
  20   8  16   -0.10    0.67
  20   8  18    0.10    0.57
  20   9   1    6.50    2.67
  20   9   3   92.66    6.78
  20   9   5  194.68   15.47
  20   9   7  247.12   18.63
  20   9   9   55.60    4.68
  20   9  11    5.73    1.72
  20   9  13   20.92    2.20
  20   9  15   23.59    2.20
  20   9  17   30.19    3.25
  20   9  19   12.70    1.72
  20  10   0   17.67    4.59
  20  10   2    3.82    1.24
  20  10   4    3.34    1.05
  20  10   6  190.57   12.70
  20  10   8  176.15   15.28
  20  10  10  428.14   39.16
  20  10  12  207.57   24.93
  20  10  14  264.41   46.71
  20  10  16    1.62    1.34
  20  10  18    2.39    1.05
  20  11   1   15.76    2.48
  20  11   3   34.20    2.87
  20  11   5   77.76    6.50
  20  11   7   20.92    2.20
  20  11   9    4.11    0.96
  20  11  11   21.68    2.20
  20  11  13   28.37    2.67
  20  11  15   47.19    4.49
  20  11  17   22.26    2.96
  20  11  19   22.45    2.20
  20  12   0  317.04   33.72
  20  12   2  162.10   14.90
  20  12   4   52.25    5.35
  20  12   6   15.38    1.81
  20  12   8   63.24    5.92
  20  12  10  212.06   22.26
  20  12  12  228.59   33.24
  20  12  14  160.96   17.86
  20  12  16   18.44    3.06
  20  12  18    0.67    0.86
  20  13   1    5.83    2.20
  20  13   3   22.16    2.58
  20  13   5    1.53    0.86
  20  13   7    2.58    2.48
  20  13   9   19.87    1.53
  20  13  11   25.79    2.29
  20  13  13   51.30    5.83
  20  13  15   29.23    3.44
  20  13  17   26.36    4.01
  20  13  19   10.99    1.62
  20  14   0   46.71    6.78
  20  14   2   23.69    3.53
  20  14   4   11.08    1.43
  20  14   6   36.11    3.34
  20  14   8   70.31    6.11
  20  14  10  220.18   24.26
  20  14  12  185.22   21.40
  20  14  14  168.79   19.01
  20  14  16    8.79    1.62
  20  14  18    4.78    1.72
  20  15   1    1.24    1.15
  20  15   3   -0.19    1.05
  20  15   5    5.44    1.15
  20  15   7   20.25    1.62
  20  15   9   28.56    2.67
  20  15  11   37.45    3.63
  20  15  13   20.63    2.58
  20  15  15   29.13    3.44
  20  15  17   12.13    1.53
  20  15  19    7.16    1.81
  20  16   0  235.18   32.00
  20  16   2  253.43   25.60
  20  16   4   99.82   11.56
  20  16   6   24.26    3.15
  20  16   8   -0.57    0.67
  20  16  10    0.96    0.76
  20  16  12   17.00    2.96
  20  16  14    4.39    1.24
  20  16  16    2.77    1.05
  20  16  18    0.10    1.05
  20  17   1    3.53    0.96
  20  17   3    4.39    1.24
  20  17   5    4.78    1.24
  20  17   7   10.70    1.05
  20  17   9   30.09    2.96
  20  17  11   20.44    2.10
  20  17  13   29.61    4.20
  20  17  15   11.75    1.43
  20  17  17    6.11    1.24
  20  17  19    4.39    1.05
  20  18   0   36.49    4.59
  20  18   2   22.07    3.44
  20  18   4    2.48    1.05
  20  18   6   -1.24    0.76
  20  18   8    1.24    0.76
  20  18  10    3.25    1.62
  20  18  12    0.57    0.86
  20  18  14    2.01    0.96
  20  18  16    1.05    0.76
  20  18  18    4.01    3.06
  20  19   1   -0.19    0.86
  20  19   3    0.29    1.24
  20  19   5    8.50    2.39
  20  19   7   11.27    1.34
  20  19   9   10.03    1.24
  20  19  11   18.53    2.39
  20  19  13    8.31    1.34
  20  19  15    4.30    1.34
  20  19  17    4.87    2.87
  20  19  19    0.38    0.67
  20  20   0  325.74   36.68
  20  20   2  275.40   29.33
  20  20   4   90.08   14.23
  20  20   6   77.18    8.50
  20  20   8   37.92    4.97
  20  20  10   84.25    7.93
  20  20  12   15.00    2.48
  20  20  14    5.73    1.34
  20  20  16    1.15    1.05
  20  20  18    1.34    0.96
  20  20  20   21.88    7.07
  21   1   0   23.02    2.48
  21   1   2   21.02    2.87
  21   1   4    0.29    0.86
  21   1   6    2.01    0.76
  21   1   8    5.92    2.01
  21   1  10   12.70    6.02
  21   1  12    3.53    0.96
  21   1  14    2.39    0.96
  21   1  16    4.20    1.15
  21   1  18   -3.06    1.24
  21   1  20    0.57    0.86
  21   2   1   18.05    2.01
  21   2   3    1.62    1.05
  21   2   5   38.11    2.67
  21   2   7    8.41    0.96
  21   2   9   21.88    2.10
  21   2  11   60.85    4.49
  21   2  13    7.83    2.20
  21   2  15  104.60   15.19
  21   2  17   10.79    1.91
  21   2  19  154.94   14.52
  21   3   0   -0.29    0.96
  21   3   2    0.86    0.96
  21   3   4    1.15    0.86
  21   3   6   31.24    3.15
  21   3   8   32.19    2.39
  21   3  10   30.85    3.34
  21   3  12   23.12    2.48
  21   3  14    4.30    1.34
  21   3  16    6.78    1.05
  21   3  18    4.49    1.24
  21   3  20    0.57    1.15
  21   4   1    6.97    6.88
  21   4   3    3.82    1.81
  21   4   5    4.87    0.96
  21   4   7   26.27    1.91
  21   4   9    6.59    1.81
  21   4  11   19.01    1.91
  21   4  13    4.20    1.81
  21   4  15   35.34    3.73
  21   4  17    1.72    1.05
  21   4  19   40.88    4.87
  21   5   0   51.20    2.87
  21   5   2   37.83    2.96
  21   5   4    5.25    0.67
  21   5   6   36.78    6.69
  21   5   8   33.15    2.58
  21   5  10   15.28    1.53
  21   5  12    4.87    0.96
  21   5  14    1.91    1.62
  21   5  16   23.02   11.75
  21   5  18    6.30    1.15
  21   5  20    1.62    1.05
  21   6   1    0.67    0.76
  21   6   3   31.33    1.91
  21   6   5   25.12    1.05
  21   6   7   47.95    2.48
  21   6   9    3.44    1.15
  21   6  11    3.92    1.05
  21   6  13   10.51    0.86
  21   6  15    8.02    2.20
  21   6  17   -1.53    0.96
  21   6  19   25.03    3.15
  21   7   0    7.36    1.05
  21   7   2   11.37    1.24
  21   7   4   29.52    4.68
  21   7   6   55.02    3.06
  21   7   8   23.31    1.53
  21   7  10    4.39    0.76
  21   7  12    1.05    0.67
  21   7  14    5.92    0.86
  21   7  16   19.10    1.62
  21   7  18    8.60    1.34
  21   7  20    0.86    0.86
  21   8   1    5.83    1.15
  21   8   3   29.71    2.29
  21   8   5   33.53    2.29
  21   8   7   20.82    1.53
  21   8   9   17.77    1.53
  21   8  11   13.47    1.34
  21   8  13   41.74    2.67
  21   8  15    6.40    0.96
  21   8  17    4.39    0.76
  21   8  19    6.78    1.81
  21   9   0   27.22    3.15
  21   9   2   33.43    4.11
  21   9   4    9.93    1.81
  21   9   6    4.20    1.15
  21   9   8   15.38    1.34
  21   9  10   45.47    4.30
  21   9  12   26.56    2.20
  21   9  14   30.57    2.39
  21   9  16   24.36    1.91
  21   9  18    4.78    0.96
  21   9  20    4.39    0.76
  21  10   1    4.39    1.15
  21  10   3   27.80    2.29
  21  10   5   16.91    2.29
  21  10   7    4.01    0.76
  21  10   9   30.47    2.48
  21  10  11   45.47    4.49
  21  10  13   88.07    6.30
  21  10  15   17.29    2.87
  21  10  17   10.70    1.24
  21  10  19    5.54    0.76
  21  11   0   75.85    6.21
  21  11   2   61.33    6.97
  21  11   4   16.24    1.53
  21  11   6    2.96    0.76
  21  11   8   13.09    1.43
  21  11  10   48.05    4.87
  21  11  12   43.46    4.20
  21  11  14   22.16    2.01
  21  11  16   12.80    1.53
  21  11  18    2.20    0.86
  21  11  20    2.39    0.67
  21  12   1    6.40    2.58
  21  12   3   27.22    3.44
  21  12   5    4.39    0.96
  21  12   7    0.76    0.57
  21  12   9   41.84    3.63
  21  12  11   43.65    3.92
  21  12  13   72.79    6.50
  21  12  15   19.39    2.48
  21  12  17   11.18    1.81
  21  12  19    1.34    0.86
  21  13   0    7.16    1.34
  21  13   2    5.64    1.24
  21  13   4    0.57    0.86
  21  13   6    8.12    0.86
  21  13   8   42.79    2.58
  21  13  10  101.92   12.90
  21  13  12   94.19   10.89
  21  13  14   29.52    3.34
  21  13  16   13.28    2.39
  21  13  18   -0.19    0.76
  21  13  20    2.01    0.86
  21  14   1    3.53    2.10
  21  14   3    3.92    1.15
  21  14   5    2.58    1.05
  21  14   7    5.73    0.86
  21  14   9   30.95    2.96
  21  14  11   35.92    7.36
  21  14  13   40.41    4.97
  21  14  15    8.50    1.81
  21  14  17    6.40    1.43
  21  14  19    2.67    0.86
  21  15   0  111.38   17.58
  21  15   2   84.44   12.70
  21  15   4   34.20    4.68
  21  15   6    5.44    1.05
  21  15   8    6.78    0.67
  21  15  10   22.54    3.06
  21  15  12   14.14    1.62
  21  15  14    6.88    1.24
  21  15  16    3.92    1.24
  21  15  18   -0.57    0.86
  21  15  20    2.39    0.76
  21  16   1    2.58    1.24
  21  16   3    6.69    1.34
  21  16   5    8.41    1.24
  21  16   7   22.64    2.48
  21  16   9   23.98    2.48
  21  16  11   16.14    1.91
  21  16  13   12.70    2.20
  21  16  15    3.25    0.86
  21  16  17    0.96    0.86
  21  16  19    3.15    1.24
  21  17   0   18.44    2.39
  21  17   2   10.13    1.72
  21  17   4    2.20    1.15
  21  17   6   -1.53    1.34
  21  17   8    4.39    0.76
  21  17  10   16.72    2.67
  21  17  12   12.04    1.53
  21  17  14    7.64    1.53
  21  17  16    1.72    0.96
  21  17  18    0.67    0.86
  21  17  20    0.67    0.96
  21  18   1   -2.48    1.05
  21  18   3   13.09    7.93
  21  18   5    6.97    1.34
  21  18   7   12.32    1.34
  21  18   9    5.25    0.76
  21  18  11    3.44    0.67
  21  18  13    0.67    0.86
  21  18  15    0.00    0.76
  21  18  17    0.29    0.96
  21  18  19    7.45    1.43
  21  19   0  221.90   22.26
  21  19   2  153.89   15.00
  21  19   4   59.51    8.31
  21  19   6   22.83    3.06
  21  19   8   10.60    1.34
  21  19  10    6.40    0.86
  21  19  12   -0.29    0.76
  21  19  14    2.58    0.86
  21  19  16    6.69    1.34
  21  19  18    4.78    1.62
  21  19  20    2.58    0.96
  21  20   1    1.05    0.96
  21  20   3    0.57    1.05
  21  20   5    1.24    0.96
  21  20   7    2.20    0.86
  21  20   9    5.25    0.96
  21  20  11    2.20    0.76
  21  20  13    3.44    0.96
  21  20  15    2.10    0.86
  21  20  17    1.62    0.86
  21  20  19    2.77    0.96
  21  21   0    1.15    1.34
  21  21   2    1.15    0.96
  21  21   4    5.06    1.34
  21  21   6    4.87    1.24
  21  21   8    2.01    0.76
  21  21  10    1.34    0.57
  21  21  12    2.48    0.76
  21  21  14    6.21    1.53
  21  21  16   12.99    2.96
  21  21  18    7.36    2.10
  21  21  20    4.20    1.34
  22   0   0   12.42    2.58
  22   1   1    1.15    0.96
  22   1   3    4.30    0.96
  22   1   5   10.22    1.62
  22   1   7   27.42    2.39
  22   1   9   13.37    1.62
  22   1  11   16.24    2.20
  22   1  13    5.64    1.72
  22   1  15    0.29    1.15
  22   1  17   -1.15    1.05
  22   1  19    0.00    1.05
  22   1  21   -0.19    1.05
  22   2   0   30.57    5.92
  22   2   2   98.96   13.85
  22   2   4   34.48    4.30
  22   2   6   41.65    3.53
  22   2   8   12.99    1.53
  22   2  10   21.49    3.15
  22   2  12    3.63    2.10
  22   2  14    9.65    1.72
  22   2  16   12.51    1.91
  22   2  18   27.42    4.68
  22   2  20    7.45    1.53
  22   3   1    2.58    0.96
  22   3   3   62.38    5.44
  22   3   5  224.58   13.95
  22   3   7  180.16   12.13
  22   3   9  183.31   16.14
  22   3  11   64.77    5.35
  22   3  13   24.84    2.87
  22   3  15    4.39    4.01
  22   3  17    5.92    2.01
  22   3  19    3.82    1.24
  22   3  21    1.72    1.05
  22   4   0   16.05    2.67
  22   4   2   29.23    3.44
  22   4   4   16.33    2.10
  22   4   6   57.51    5.25
  22   4   8   25.70    2.29
  22   4  10   -1.91    0.96
  22   4  12   31.81    4.39
  22   4  14    5.73    1.24
  22   4  16    3.73    1.43
  22   4  18   10.79    2.20
  22   4  20    6.69    1.34
  22   5   1    9.17    1.05
  22   5   3  177.96   13.66
  22   5   5  309.59   13.95
  22   5   7  424.89   29.23
  22   5   9  224.67   16.14
  22   5  11  156.09   13.47
  22   5  13    6.50    1.43
  22   5  15    6.02    0.96
  22   5  17   13.66    2.10
  22   5  19    5.16    1.15
  22   5  21    1.34    0.96
  22   6   0  103.64   13.76
  22   6   2   51.49    4.30
  22   6   4   53.97    4.59
  22   6   6    2.48    0.67
  22   6   8   55.40    4.49
  22   6  10   37.45    4.20
  22   6  12   27.22    3.15
  22   6  14    8.22    4.49
  22   6  16    4.49    1.24
  22   6  18    3.25    0.86
  22   6  20    4.49    1.24
  22   7   1   24.45    2.39
  22   7   3  128.48    8.79
  22   7   5  404.16   24.17
  22   7   7  264.60   18.34
  22   7   9  149.69    9.65
  22   7  11   41.08    3.06
  22   7  13    3.06    1.15
  22   7  15   23.40    2.29
  22   7  17   14.33    1.81
  22   7  19   13.76    3.63
  22   7  21    2.39    0.96
  22   8   0   15.19    2.10
  22   8   2   10.99    1.34
  22   8   4   20.54    2.39
  22   8   6   59.03    5.06
  22   8   8  263.55   21.02
  22   8  10  135.55   12.32
  22   8  12  140.71   10.70
  22   8  14   14.81    2.01
  22   8  16    7.16    1.05
  22   8  18   10.51    1.72
  22   8  20    0.00    0.86
  22   9   1    9.07    1.15
  22   9   3  143.48   11.18
  22   9   5  231.36   16.24
  22   9   7  167.07   13.18
  22   9   9   50.25    7.07
  22   9  11   12.51    1.53
  22   9  13   18.15    1.34
  22   9  15   30.66    2.58
  22   9  17   36.11    3.25
  22   9  19   10.79    1.62
  22   9  21    6.97    1.81
  22  10   0   66.96    8.02
  22  10   2   20.63    3.06
  22  10   4   -0.10    0.96
  22  10   6   25.98    2.67
  22  10   8  199.65   31.33
  22  10  10  138.13   20.35
  22  10  12  146.34   17.19
  22  10  14   17.19    2.20
  22  10  16    1.62    0.76
  22  10  18    5.25    0.67
  22  10  20    5.16    1.15
  22  11   1   13.28    1.62
  22  11   3   81.39    8.22
  22  11   5  130.77    9.55
  22  11   7   41.17    2.20
  22  11   9   14.14    2.01
  22  11  11    1.91    1.05
  22  11  13   13.56    1.91
  22  11  15   38.50    5.35
  22  11  17   25.41    4.39
  22  11  19   13.76    1.91
  22  11  21    4.59    0.96
  22  12   0   -0.96    1.24
  22  12   2    0.76    0.96
  22  12   4   29.80    6.78
  22  12   6   23.12    2.58
  22  12   8  197.83   20.06
  22  12  10  116.83   14.04
  22  12  12  150.36   19.49
  22  12  14   11.94    2.01
  22  12  16    2.10    0.96
  22  12  18    5.92    2.29
  22  12  20    5.44    1.43
  22  13   1    5.64    1.24
  22  13   3   17.48    2.20
  22  13   5    7.93    1.72
  22  13   7    3.25    1.24
  22  13   9   16.24    1.34
  22  13  11   13.85    1.91
  22  13  13   27.13    2.96
  22  13  15   19.01    2.87
  22  13  17   24.17    3.25
  22  13  19    5.44    1.24
  22  13  21    5.35    1.53
  22  14   0   18.63    2.20
  22  14   2   12.23    2.58
  22  14   4    6.97    1.15
  22  14   6    6.50    3.06
  22  14   8   14.62    1.24
  22  14  10   17.00    2.77
  22  14  12    8.31    1.62
  22  14  14   -1.05    0.76
  22  14  16    2.01    1.34
  22  14  18    2.10    0.86
  22  14  20    2.39    1.05
  22  15   1    1.15    1.05
  22  15   3   -1.15    1.15
  22  15   5    5.06    1.34
  22  15   7   32.96    7.16
  22  15   9   30.57    2.96
  22  15  11   50.05    8.02
  22  15  13   22.07    2.96
  22  15  15   19.58    3.63
  22  15  17   11.65    3.82
  22  15  19    4.30    1.72
  22  15  21    1.62    0.86
  22  16   0   10.22    1.91
  22  16   2   10.03    1.72
  22  16   4    6.97    1.72
  22  16   6    4.11    0.96
  22  16   8    4.20    0.76
  22  16  10    1.62    0.76
  22  16  12    2.67    0.86
  22  16  14    1.62    0.86
  22  16  16    0.48    0.96
  22  16  18    0.57    0.96
  22  16  20    0.00    0.86
  22  17   1    4.11    5.44
  22  17   3    3.92    1.43
  22  17   5    9.46    1.72
  22  17   7   17.10    1.62
  22  17   9   35.34    3.25
  22  17  11   22.83    3.44
  22  17  13   25.22    4.30
  22  17  15    7.83    1.72
  22  17  17    6.78    1.53
  22  17  19    4.01    1.34
  22  17  21    0.86    0.86
  22  18   0   73.55    8.12
  22  18   2   23.12    3.53
  22  18   4   15.67    3.25
  22  18   6    3.82    1.15
  22  18   8   13.76    2.87
  22  18  10    5.35    0.86
  22  18  12   12.04    2.29
  22  18  14    1.81    1.43
  22  18  16    1.81    0.86
  22  18  18    6.88    1.91
  22  18  20   16.91    3.44
  22  19   1   -1.24    1.05
  22  19   3    7.16    1.81
  22  19   5    8.98    2.01
  22  19   7    9.17    1.53
  22  19   9    9.65    1.34
  22  19  11   10.22    1.53
  22  19  13    3.73    1.24
  22  19  15    4.97    0.96
  22  19  17    1.72    1.15
  22  19  19   -0.48    1.05
  22  19  21    0.29    0.76
  22  20   0    0.29    1.05
  22  20   2    5.44    1.15
  22  20   4    5.06    1.24
  22  20   6    3.63    1.05
  22  20   8   -0.57    0.76
  22  20  10    4.49    0.96
  22  20  12    4.87    1.05
  22  20  14    2.67    1.05
  22  20  16    2.01    2.01
  22  20  18   22.45    4.20
  22  20  20   69.73   10.79
  22  21   1    0.10    0.96
  22  21   3   -0.57    1.05
  22  21   5    0.76    1.24
  22  21   7    1.15    1.05
  22  21   9    8.88    2.20
  22  21  11    6.30    0.96
  22  21  13    3.34    0.86
  22  21  15    3.82    1.24
  22  21  17    1.24    0.86
  22  21  19    0.38    0.96
  22  21  21    4.01    1.15
  22  22   0   18.63    4.59
  22  22   2    9.74    2.48
  22  22   4   28.85    5.83
  22  22   6   29.90    6.11
  22  22   8   65.82   10.22
  22  22  10  134.21   15.95
  22  22  12  197.26   18.53
  22  22  14   58.27    8.69
  22  22  16    3.63    1.72
  22  22  18   20.82    4.39
  22  22  20   49.39    7.07
  22  22  22   55.88   14.71
  23   1   0    2.10    1.05
  23   1   2   10.79    4.78
  23   1   4    3.44    1.05
  23   1   6    1.05    0.76
  23   1   8    5.73    0.96
  23   1  10    8.50    1.81
  23   1  12    2.01    1.24
  23   1  14    1.81    1.34
  23   1  16    0.10    0.96
  23   1  18    2.77    1.24
  23   1  20    2.96    1.05
  23   1  22    0.38    1.53
  23   2   1    4.68    2.67
  23   2   3    8.98    3.06
  23   2   5   28.66    2.96
  23   2   7    7.74    0.96
  23   2   9    9.74    1.34
  23   2  11    3.53    0.96
  23   2  13    1.34    0.96
  23   2  15   22.45    3.63
  23   2  17    1.43    0.86
  23   2  19    4.11    1.34
  23   2  21    5.35    1.62
  23   3   0    2.58    1.34
  23   3   2    3.82    2.87
  23   3   4   23.79    2.29
  23   3   6   62.85    3.92
  23   3   8   81.77    6.40
  23   3  10   60.08    6.11
  23   3  12   13.37    1.53
  23   3  14    2.77    0.96
  23   3  16    2.39    0.96
  23   3  18    8.22    1.53
  23   3  20    6.97    1.43
  23   3  22   -0.29    0.96
  23   4   1    4.49    1.15
  23   4   3   25.22    2.01
  23   4   5   71.74    5.06
  23   4   7    4.87    0.86
  23   4   9   15.86    1.53
  23   4  11    1.62    0.96
  23   4  13   -0.10    0.86
  23   4  15    6.21    1.24
  23   4  17   -0.57    0.96
  23   4  19    3.53    1.15
  23   4  21    5.73    1.34
  23   5   0   11.75    1.43
  23   5   2   31.43    2.39
  23   5   4  102.31    7.64
  23   5   6   81.00    4.78
  23   5   8  117.49    8.02
  23   5  10   70.31    4.78
  23   5  12   22.64    4.68
  23   5  14    1.91    0.96
  23   5  16    7.74    1.15
  23   5  18   14.04    2.58
  23   5  20   15.09    2.39
  23   5  22    3.44    1.15
  23   6   1    4.11    1.62
  23   6   3   61.23    3.73
  23   6   5   71.45    4.59
  23   6   7   13.09    0.86
  23   6   9    9.27    0.76
  23   6  11    5.44    0.86
  23   6  13    5.73    0.96
  23   6  15    9.46    1.34
  23   6  17   -0.76    0.86
  23   6  19    2.39    0.96
  23   6  21    9.07    1.81
  23   7   0   35.82    3.73
  23   7   2    8.69    0.86
  23   7   4    3.82    0.67
  23   7   6   14.14    1.91
  23   7   8   24.07    1.34
  23   7  10   13.95    1.43
  23   7  12    3.92    2.96
  23   7  14    6.59    2.58
  23   7  16    9.84    1.43
  23   7  18   10.99    1.62
  23   7  20    3.63    1.05
  23   7  22    1.91    1.05
  23   8   1    6.21    0.96
  23   8   3   75.27    5.83
  23   8   5  100.68    8.60
  23   8   7   25.03    2.20
  23   8   9    1.81    0.76
  23   8  11    9.84    0.96
  23   8  13    3.82    0.76
  23   8  15    9.17    0.96
  23   8  17    0.76    0.67
  23   8  19    1.05    0.76
  23   8  21   42.79    8.02
  23   9   0    8.88    6.30
  23   9   2    9.84    1.43
  23   9   4   16.24    1.43
  23   9   6    8.60    0.76
  23   9   8    2.77    1.34
  23   9  10    2.87    1.34
  23   9  12    3.44    0.67
  23   9  14   15.47    1.62
  23   9  16    9.55    1.15
  23   9  18    6.78    1.05
  23   9  20    4.78    0.86
  23   9  22    2.20    0.86
  23  10   1    9.07    1.43
  23  10   3   64.10    6.40
  23  10   5   89.89    6.97
  23  10   7   13.95    0.96
  23  10   9    2.87    1.53
  23  10  11   15.67    1.62
  23  10  13    6.11    0.86
  23  10  15    4.59    0.96
  23  10  17    1.62    0.57
  23  10  19    1.81    0.57
  23  10  21   42.79    5.73
  23  11   0    6.50    1.05
  23  11   2    4.30    0.96
  23  11   4   -0.38    0.76
  23  11   6    5.44    1.34
  23  11   8    8.31    0.96
  23  11  10   15.86    1.53
  23  11  12   22.26    2.77
  23  11  14   12.61    1.62
  23  11  16    5.16    0.86
  23  11  18    2.67    0.67
  23  11  20   -0.38    0.57
  23  11  22    0.48    0.76
  23  12   1   15.00   13.95
  23  12   3   19.10    3.92
  23  12   5   16.91    1.62
  23  12   7   -1.24    0.76
  23  12   9    4.49    0.96
  23  12  11   27.61    2.58
  23  12  13    3.92    1.05
  23  12  15    4.20    0.86
  23  12  17    2.39    0.96
  23  12  19    0.76    0.67
  23  12  21   65.34    5.16
  23  13   0    2.20    1.05
  23  13   2    1.62    1.05
  23  13   4   -2.39    1.05
  23  13   6    2.48    0.86
  23  13   8    3.82    0.57
  23  13  10    4.20    0.76
  23  13  12    2.10    0.86
  23  13  14    3.25    0.96
  23  13  16    0.86    0.86
  23  13  18    0.67    0.76
  23  13  20    1.24    0.67
  23  13  22    0.48    0.57
  23  14   1    0.29    1.05
  23  14   3    3.63    1.05
  23  14   5    1.34    0.96
  23  14   7    5.54    1.15
  23  14   9   15.00    1.62
  23  14  11   19.01    1.53
  23  14  13    2.77    0.86
  23  14  15    0.67    0.86
  23  14  17    1.81    1.24
  23  14  19   -0.29    0.86
  23  14  21   15.76    2.39
  23  15   0   25.31    3.53
  23  15   2   20.25    2.58
  23  15   4    9.55    1.43
  23  15   6    7.83    1.15
  23  15   8    9.74    1.15
  23  15  10    4.87    0.76
  23  15  12    3.34    0.86
  23  15  14   -0.10    0.86
  23  15  16    0.29    0.86
  23  15  18    1.53    0.96
  23  15  20    0.76    1.34
  23  15  22    0.00    0.76
  23  16   1    0.67    0.96
  23  16   3    2.48    0.96
  23  16   5   10.89    1.62
  23  16   7    8.02    1.15
  23  16   9    8.31    1.05
  23  16  11    6.30    0.86
  23  16  13   -0.48    0.86
  23  16  15   -0.57    0.86
  23  16  17    2.58    0.96
  23  16  19    2.87    1.15
  23  16  21   -0.29    0.67
  23  17   0    4.01    1.24
  23  17   2    2.10    1.05
  23  17   4    1.05    0.86
  23  17   6   -1.24    0.76
  23  17   8    0.67    0.76
  23  17  10    0.76    0.57
  23  17  12    0.10    0.57
  23  17  14    1.43    0.76
  23  17  16    4.78    1.43
  23  17  18    1.53    1.05
  23  17  20    1.81    0.86
  23  17  22    0.38    0.67
  23  18   1    2.58    1.05
  23  18   3    3.92    1.43
  23  18   5   15.19    2.29
  23  18   7   12.90    1.91
  23  18   9    5.92    1.15
  23  18  11    3.73    2.96
  23  18  13    1.62    0.67
  23  18  15   -0.86    0.76
  23  18  17    6.21    2.87
  23  18  19    3.44    1.05
  23  18  21    2.20    0.96
  23  19   0    4.49    1.15
  23  19   2    4.30    1.15
  23  19   4    6.97    1.72
  23  19   6    0.76    0.96
  23  19   8   -0.38    0.76
  23  19  10    1.72    0.57
  23  19  12    0.96    0.86
  23  19  14    2.39    2.48
  23  19  16    1.62    0.76
  23  19  18    7.93    4.68
  23  19  20    4.78    1.91
  23  19  22    3.25    0.96
  23  20   1   -0.10    0.96
  23  20   3    7.45    1.24
  23  20   5   11.65    2.10
  23  20   7    2.58    1.05
  23  20   9    3.06    0.76
  23  20  11   -0.19    0.48
  23  20  13    0.96    0.67
  23  20  15    1.15    0.76
  23  20  17    1.72    1.05
  23  20  19    4.49    0.96
  23  20  21    1.81    1.15
  23  21   0   11.37    2.58
  23  21   2    7.16    1.91
  23  21   4    3.44    1.91
  23  21   6    6.88    1.72
  23  21   8   38.21    5.64
  23  21  10   69.73    8.41
  23  21  12   62.76    5.35
  23  21  14    9.36    1.72
  23  21  16    0.57    0.76
  23  21  18    0.38    0.86
  23  21  20    3.25    0.96
  23  21  22    1.91    1.05
  23  22   1   -0.29    1.15
  23  22   3   -0.76    1.15
  23  22   5    0.96    1.81
  23  22   7    0.76    0.96
  23  22   9    0.10    0.86
  23  22  11    2.58    1.05
  23  22  13    2.39    0.67
  23  22  15    0.48    0.67
  23  22  17    1.72    0.76
  23  22  19    0.29    0.86
  23  22  21    2.29    0.86
  23  23   0   52.25   18.53
  23  23   2   56.17   10.60
  23  23   4   16.14    2.96
  23  23   6   -0.38    1.15
  23  23   8    1.81    0.86
  23  23  10   22.45    3.92
  23  23  12   18.82    2.48
  23  23  14    3.82    1.05
  23  23  16    0.29    0.67
  23  23  18    3.34    1.15
  23  23  20   10.22    2.29
  23  23  22    2.67    1.91
  24   0   0   61.71   11.37
  24   1   1    4.78    1.05
  24   1   3   10.13    1.24
  24   1   5   18.05    1.53
  24   1   7   34.58    2.48
  24   1   9   15.57    1.62
  24   1  11   14.04    1.53
  24   1  13    4.87    1.34
  24   1  15    2.48    1.81
  24   1  17    1.53    0.96
  24   1  19    0.10    1.05
  24   1  21   -0.38    1.05
  24   1  23    1.24    1.15
  24   2   0   21.21    3.82
  24   2   2   21.02    4.68
  24   2   4  110.14   15.09
  24   2   6    3.73    1.15
  24   2   8   25.41    2.29
  24   2  10    0.96    0.86
  24   2  12    9.17    7.26
  24   2  14   49.67    6.21
  24   2  16    5.83    1.15
  24   2  18   50.72    7.16
  24   2  20    2.58    1.05
  24   2  22   93.23   20.44
  24   3   1   12.23    1.43
  24   3   3  104.50    8.02
  24   3   5  198.59   18.44
  24   3   7  178.15   10.13
  24   3   9  136.79   11.08
  24   3  11   50.72    5.35
  24   3  13    5.92    1.43
  24   3  15    1.53    0.96
  24   3  17   11.56    1.81
  24   3  19   10.99    2.20
  24   3  21    3.06    1.43
  24   3  23   -0.48    0.96
  24   4   0   90.56   10.51
  24   4   2   79.57    8.31
  24   4   4  132.59   14.04
  24   4   6    1.72    1.34
  24   4   8    9.46    1.24
  24   4  10    3.06    1.15
  24   4  12    2.96    1.15
  24   4  14   21.68    3.34
  24   4  16    4.87    1.24
  24   4  18   23.50    4.20
  24   4  20    4.39    1.72
  24   4  22   32.48    6.21
  24   5   1   21.59    1.81
  24   5   3  175.96   13.76
  24   5   5  291.06   18.91
  24   5   7  291.54   17.19
  24   5   9  184.27   16.81
  24   5  11   66.58    6.97
  24   5  13   -0.57    0.86
  24   5  15    3.25    0.96
  24   5  17   14.42    2.20
  24   5  19   25.22    4.20
  24   5  21   11.18    2.67
  24   5  23    0.00    1.15
  24   6   0    4.78    0.86
  24   6   2    1.53    0.76
  24   6   4   -0.38    0.76
  24   6   6   31.71    3.25
  24   6   8   21.11    2.87
  24   6  10   49.58    4.78
  24   6  12    7.45    1.62
  24   6  14   12.13    2.39
  24   6  16    4.87    2.77
  24   6  18    2.10    0.96
  24   6  20    1.05    0.96
  24   6  22    3.34    1.05
  24   7   1   34.01    2.67
  24   7   3  183.88   12.90
  24   7   5  280.65   19.30
  24   7   7  242.92   14.71
  24   7   9  222.28   16.43
  24   7  11   32.29    2.01
  24   7  13    1.43    0.67
  24   7  15   10.60    1.62
  24   7  17   22.16    3.15
  24   7  19   19.87    3.44
  24   7  21    8.31    1.81
  24   7  23    3.82    2.48
  24   8   0   17.19    3.25
  24   8   2   30.76    2.96
  24   8   4    9.46    0.96
  24   8   6   14.62    2.01
  24   8   8   36.39    3.34
  24   8  10   55.98    6.21
  24   8  12   13.66    2.10
  24   8  14    2.20    0.76
  24   8  16    2.10    0.67
  24   8  18    0.86    0.86
  24   8  20   22.54    6.88
  24   8  22    3.63    1.43
  24   9   1   21.59    2.29
  24   9   3  118.26    8.41
  24   9   5  173.28   12.80
  24   9   7  149.59   11.46
  24   9   9   72.79    6.11
  24   9  11    9.07    1.15
  24   9  13    1.81    0.57
  24   9  15    6.69    1.05
  24   9  17   14.33    2.29
  24   9  19   10.32    1.62
  24   9  21    6.78    1.24
  24   9  23    0.96    0.76
  24  10   0   -0.38    0.96
  24  10   2   10.13    6.59
  24  10   4    3.53    0.86
  24  10   6   45.95    4.20
  24  10   8   51.49    4.20
  24  10  10   56.17    5.83
  24  10  12   11.56    1.43
  24  10  14    1.24    0.57
  24  10  16    1.34    0.57
  24  10  18    6.78    1.24
  24  10  20   81.00   13.56
  24  10  22   44.61    7.74
  24  11   1   26.27    9.17
  24  11   3   58.37    5.73
  24  11   5   57.60    5.92
  24  11   7   28.66    2.67
  24  11   9   11.37    1.43
  24  11  11   -0.48    0.67
  24  11  13    0.38    0.67
  24  11  15    8.02    2.01
  24  11  17    6.78    0.96
  24  11  19    4.97    1.05
  24  11  21    0.67    0.76
  24  11  23    1.81    0.96
  24  12   0   -0.48    1.05
  24  12   2   -1.62    0.86
  24  12   4    4.01    1.15
  24  12   6   14.52    2.01
  24  12   8   19.20    2.58
  24  12  10   18.15    2.58
  24  12  12    0.29    0.67
  24  12  14   11.56    2.20
  24  12  16    5.06    0.96
  24  12  18   12.61    2.48
  24  12  20   69.45    8.12
  24  12  22   78.23   10.60
  24  13   1    3.06    1.05
  24  13   3    6.59    2.10
  24  13   5    0.10    0.86
  24  13   7    1.24    1.05
  24  13   9    1.62    0.57
  24  13  11    1.15    0.67
  24  13  13    7.26    1.62
  24  13  15    3.44    1.05
  24  13  17    4.97    1.34
  24  13  19    1.62    0.76
  24  13  21    3.34    2.01
  24  13  23    1.81    1.34
  24  14   0   43.37    5.64
  24  14   2   36.97    4.68
  24  14   4   14.23    2.01
  24  14   6   14.33    2.48
  24  14   8    2.77    0.96
  24  14  10    1.43    0.67
  24  14  12   11.56    2.20
  24  14  14   10.32    1.62
  24  14  16    6.02    1.24
  24  14  18    8.12    2.20
  24  14  20   41.74    5.83
  24  14  22   36.59    5.73
  24  15   1    0.29    1.05
  24  15   3    1.72    0.96
  24  15   5    6.30    0.86
  24  15   7   11.18    1.53
  24  15   9    8.88    0.96
  24  15  11    7.64    1.15
  24  15  13    2.39    0.86
  24  15  15    3.06    0.86
  24  15  17    1.24    0.76
  24  15  19    0.38    0.76
  24  15  21   -1.05    0.86
  24  15  23   -0.19    0.57
  24  16   0   13.85    2.20
  24  16   2   14.33    5.25
  24  16   4    7.26    2.01
  24  16   6    2.20    0.96
  24  16   8    1.53    0.76
  24  16  10    1.34    0.48
  24  16  12    2.87    0.86
  24  16  14    3.06    1.34
  24  16  16    0.86    0.86
  24  16  18   -0.76    0.96
  24  16  20    3.44    3.25
  24  16  22    2.96    1.34
  24  17   1    2.01    0.96
  24  17   3   10.32    2.29
  24  17   5   17.86    3.25
  24  17   7   25.89    3.06
  24  17   9   19.87    3.06
  24  17  11    6.88    0.96
  24  17  13    5.73    1.05
  24  17  15    0.57    0.86
  24  17  17    1.62    0.76
  24  17  19    6.11    3.63
  24  17  21    0.38    0.67
  24  17  23    1.15    0.67
  24  18   0   58.65    7.93
  24  18   2   42.99    6.40
  24  18   4   24.17    4.39
  24  18   6    2.29    0.96
  24  18   8    1.91    0.76
  24  18  10    5.83    1.05
  24  18  12   11.85    2.01
  24  18  14    4.30    1.24
  24  18  16    2.10    0.86
  24  18  18    8.69    1.43
  24  18  20    5.54    1.62
  24  18  22    6.97    2.10
  24  19   1    0.19    1.05
  24  19   3   11.85    1.81
  24  19   5   42.22    7.36
  24  19   7   12.32    2.58
  24  19   9   11.56    1.43
  24  19  11    6.21    0.96
  24  19  13    0.76    0.76
  24  19  15    0.48    0.76
  24  19  17    0.76    0.86
  24  19  19   -0.10    0.86
  24  19  21    0.48    0.76
  24  19  23    0.10    0.67
  24  20   0    9.17    2.39
  24  20   2    3.15    1.15
  24  20   4    2.20    1.05
  24  20   6    0.38    0.86
  24  20   8   15.38    2.87
  24  20  10   70.59   13.56
  24  20  12   86.26    9.46
  24  20  14   49.10    8.88
  24  20  16    0.48    0.86
  24  20  18    5.35    1.43
  24  20  20   23.88    5.54
  24  20  22   50.15    8.60
  24  21   1    0.38    1.53
  24  21   3    4.01    1.24
  24  21   5   15.38    3.06
  24  21   7    6.11    1.43
  24  21   9    3.06    1.15
  24  21  11    2.20    0.96
  24  21  13    1.15    0.57
  24  21  15    1.62    0.67
  24  21  17    1.81    0.76
  24  21  19    0.67    0.67
  24  21  21    1.53    1.15
  24  21  23    1.15    1.05
  24  22   0   76.80   13.28
  24  22   2   89.89   13.66
  24  22   4   43.65    8.02
  24  22   6    1.62    1.15
  24  22   8    3.34    1.24
  24  22  10   42.13    8.22
  24  22  12   58.17    7.45
  24  22  14   31.14    4.39
  24  22  16   -0.29    0.57
  24  22  18    5.92    2.20
  24  22  20   31.05    7.26
  24  22  22   51.30   11.85
  24  23   1    1.15    1.05
  24  23   3   -0.38    1.15
  24  23   5    0.86    1.15
  24  23   7    1.62    1.15
  24  23   9    1.43    0.96
  24  23  11    1.81    0.76
  24  23  13   -0.19    0.48
  24  23  15    0.10    0.57
  24  23  17    0.38    0.57
  24  23  19    5.06    5.16
  24  23  21    2.20    1.72
  24  23  23    0.29    0.76
  24  24   0    0.67    1.53
  24  24   2    2.01    1.15
  24  24   4    2.39    1.34
  24  24   6   28.28    8.69
  24  24   8   58.94   12.61
  24  24  10  118.74   16.33
  24  24  12   91.03   11.65
  24  24  14   39.36    5.16
  24  24  16    0.00    0.57
  24  24  18    5.83    1.91
  24  24  20   29.33    5.64
  24  24  22   33.43    7.74
  24  24  24   24.45   12.32
  25   1   0    1.05    1.15
  25   1   2    1.05    1.05
  25   1   4    4.97    1.15
  25   1   6    3.63    0.86
  25   1   8    9.17    0.86
  25   1  10    5.92    0.96
  25   1  12    0.48    0.96
  25   1  14    0.76    1.05
  25   1  16    0.00    0.86
  25   1  18    0.00    0.96
  25   1  20    2.39    0.96
  25   1  22    2.58    1.15
  25   1  24    0.76    1.05
  25   2   1    0.48    0.86
  25   2   3   69.06    8.98
  25   2   5    4.49    0.96
  25   2   7   40.31    2.87
  25   2   9    0.48    0.76
  25   2  11    0.86    0.86
  25   2  13   25.89    4.01
  25   2  15   11.85    1.53
  25   2  17   38.21    5.44
  25   2  19   29.80    6.02
  25   2  21   76.42   13.56
  25   2  23    0.38    0.96
  25   3   0   75.46    5.73
  25   3   2   65.72    7.26
  25   3   4   50.82    4.20
  25   3   6   69.06    5.35
  25   3   8  104.03    7.36
  25   3  10   45.57    4.97
  25   3  12   10.99    1.34
  25   3  14   -0.38    0.86
  25   3  16   10.32    2.58
  25   3  18   18.25    4.30
  25   3  20   28.85    8.98
  25   3  22    4.30    1.81
  25   3  24    0.67    0.96
  25   4   1    4.59    1.05
  25   4   3   51.39    4.49
  25   4   5   -1.15    0.86
  25   4   7   31.43    1.81
  25   4   9    1.15    0.76
  25   4  11   -1.34    0.86
  25   4  13   20.06    3.15
  25   4  15   12.70    1.72
  25   4  17   24.65    3.34
  25   4  19   14.52    2.67
  25   4  21   16.53    2.29
  25   4  23    1.72    1.05
  25   5   0   14.71    3.44
  25   5   2    5.92    0.86
  25   5   4   -0.48    0.86
  25   5   6   15.09    1.53
  25   5   8   36.01    2.20
  25   5  10   18.82    1.91
  25   5  12    2.39    1.43
  25   5  14    0.57    0.76
  25   5  16   15.67    2.39
  25   5  18   27.70    5.25
  25   5  20   48.91   11.65
  25   5  22    9.07    2.20
  25   5  24    3.34    1.91
  25   6   1    4.97    0.76
  25   6   3   70.97    7.83
  25   6   5   16.24    1.34
  25   6   7   47.57    3.15
  25   6   9    8.02    0.86
  25   6  11   -0.29    0.67
  25   6  13    3.25    0.86
  25   6  15    4.59    0.96
  25   6  17    5.44    0.96
  25   6  19   -0.86    0.86
  25   6  21   -0.67    1.05
  25   6  23   18.25    4.01
  25   7   0   43.46    3.92
  25   7   2   31.81    2.39
  25   7   4   32.38    2.20
  25   7   6   45.18    2.67
  25   7   8   49.77    2.87
  25   7  10   27.89    3.06
  25   7  12    3.06    0.86
  25   7  14    2.48    0.76
  25   7  16    8.69    1.34
  25   7  18   18.44    2.39
  25   7  20   29.13    5.83
  25   7  22   12.90    3.15
  25   7  24    0.86    0.96
  25   8   1    9.36    0.86
  25   8   3   84.92    5.44
  25   8   5   32.00    2.01
  25   8   7   56.45    4.68
  25   8   9    5.44    0.67
  25   8  11    0.57    0.57
  25   8  13    0.96    0.67
  25   8  15    6.30    2.67
  25   8  17    1.62    0.86
  25   8  19    3.06    0.96
  25   8  21    5.06    1.34
  25   8  23   43.46    8.31
  25   9   0    0.96    0.76
  25   9   2    1.24    0.76
  25   9   4    2.77    0.76
  25   9   6    8.69    0.76
  25   9   8    4.20    0.57
  25   9  10    2.20    0.48
  25   9  12    0.67    0.67
  25   9  14    2.96    0.57
  25   9  16    1.53    0.67
  25   9  18    5.83    1.72
  25   9  20    2.77    0.96
  25   9  22    1.72    0.96
  25   9  24   -2.01    0.86
  25  10   1    7.26    1.05
  25  10   3   66.68    9.27
  25  10   5   17.86    1.91
  25  10   7   24.36    2.96
  25  10   9    2.77    0.57
  25  10  11    1.15    0.57
  25  10  13    2.10    0.57
  25  10  15   -1.24    0.48
  25  10  17    1.43    0.57
  25  10  19   23.50    4.68
  25  10  21   29.13    4.49
  25  10  23   80.81   13.18
  25  11   0    6.78    2.87
  25  11   2    2.01    1.05
  25  11   4   -0.57    0.86
  25  11   6    0.19    0.76
  25  11   8    1.81    1.05
  25  11  10    1.72    0.57
  25  11  12    1.34    0.67
  25  11  14    0.67    0.57
  25  11  16    1.53    0.57
  25  11  18    1.81    0.67
  25  11  20    0.57    0.67
  25  11  22    4.78    3.25
  25  11  24    1.15    0.67
  25  12   1    0.86    0.86
  25  12   3   11.27    1.43
  25  12   5    2.67    0.86
  25  12   7    3.25    0.76
  25  12   9    0.19    0.48
  25  12  11    2.01    0.57
  25  12  13    2.58    0.76
  25  12  15    0.67    0.67
  25  12  17    2.77    0.67
  25  12  19   17.39    2.01
  25  12  21   31.33    3.82
  25  12  23   48.72    7.83
  25  13   0   40.31    4.49
  25  13   2   48.53    8.60
  25  13   4   18.63    2.20
  25  13   6    4.59    1.05
  25  13   8    0.76    0.67
  25  13  10    1.43    0.57
  25  13  12    0.38    0.67
  25  13  14    2.67    0.86
  25  13  16    2.96    0.86
  25  13  18    0.57    0.57
  25  13  20   -0.19    0.48
  25  13  22    0.29    0.57
  25  13  24    0.76    0.67
  25  14   1   -0.86    0.96
  25  14   3   -0.57    0.86
  25  14   5    2.20    0.86
  25  14   7    2.77    0.86
  25  14   9    2.58    0.57
  25  14  11    0.67    0.67
  25  14  13    1.15    0.76
  25  14  15    0.76    1.15
  25  14  17    1.43    0.76
  25  14  19    5.64    1.24
  25  14  21   11.94    1.81
  25  14  23   10.03    1.72
  25  15   0   13.09    1.91
  25  15   2   13.09    2.67
  25  15   4    7.55    1.43
  25  15   6    6.97    1.15
  25  15   8    4.30    0.67
  25  15  10    0.10    0.57
  25  15  12   -0.38    0.67
  25  15  14   -0.48    0.76
  25  15  16    1.43    1.05
  25  15  18    1.91    0.86
  25  15  20    1.24    0.67
  25  15  22    0.96    0.57
  25  15  24   -0.48    0.48
  25  16   1    0.10    1.05
  25  16   3    5.64    0.96
  25  16   5   12.13    1.62
  25  16   7    8.31    1.34
  25  16   9    2.77    0.76
  25  16  11    1.72    0.96
  25  16  13    2.39    0.67
  25  16  15    0.86    0.76
  25  16  17    0.00    0.76
  25  16  19    0.00    0.76
  25  16  21    0.38    0.67
  25  16  23    0.10    0.57
  25  17   0   47.00    8.02
  25  17   2   45.47    6.88
  25  17   4   24.36    3.44
  25  17   6    4.30    1.24
  25  17   8   -0.10    0.76
  25  17  10    0.86    0.57
  25  17  12    2.48    0.67
  25  17  14    6.78    4.11
  25  17  16    1.34    1.43
  25  17  18   -1.05    0.86
  25  17  20    1.43    1.24
  25  17  22    1.62    1.43
  25  17  24   -0.38    0.48
  25  18   1    0.10    1.05
  25  18   3   15.28    2.48
  25  18   5   22.54    3.06
  25  18   7   15.95    2.96
  25  18   9    2.29    0.67
  25  18  11    0.76    0.48
  25  18  13    2.20    0.86
  25  18  15    0.57    0.76
  25  18  17    1.34    1.24
  25  18  19    0.19    0.86
  25  18  21    1.91    0.76
  25  18  23    0.67    0.57
  25  19   0   27.32    4.49
  25  19   2   32.67    9.93
  25  19   4   14.42    2.10
  25  19   6    1.43    1.15
  25  19   8    3.06    0.96
  25  19  10   17.00    2.96
  25  19  12   19.68    2.58
  25  19  14    8.02    1.34
  25  19  16    1.24    0.86
  25  19  18    0.00    0.76
  25  19  20    1.15    1.05
  25  19  22    0.29    0.67
  25  19  24    0.19    0.57
  25  20   1    2.87    1.05
  25  20   3   21.30    5.64
  25  20   5   53.40    6.59
  25  20   7   18.05    3.53
  25  20   9    3.44    1.15
  25  20  11    2.20    2.48
  25  20  13    0.76    0.57
  25  20  15   -0.38    0.67
  25  20  17    1.05    0.67
  25  20  19    0.00    0.76
  25  20  21    0.96    0.76
  25  20  23    2.10    1.34
  25  21   0   56.55    8.98
  25  21   2   44.13    7.45
  25  21   4   18.15    4.01
  25  21   6    2.10    3.34
  25  21   8    8.02    1.43
  25  21  10   34.96    5.06
  25  21  12   27.22    3.06
  25  21  14   10.13    1.81
  25  21  16    0.10    0.67
  25  21  18    0.38    0.86
  25  21  20    3.53    0.86
  25  21  22    0.19    0.76
  25  21  24    1.05    0.57
  25  22   1    3.73    2.58
  25  22   3    5.73    1.91
  25  22   5    8.02    2.39
  25  22   7    8.12    2.01
  25  22   9    2.87    0.96
  25  22  11    0.29    0.67
  25  22  13    0.67    0.48
  25  22  15    1.62    0.86
  25  22  17   -0.19    0.57
  25  22  19   -0.29    0.76
  25  22  21    1.62    0.86
  25  22  23    1.53    1.05
  25  23   0   -0.48    1.24
  25  23   2    1.34    1.15
  25  23   4    2.20    1.05
  25  23   6   14.52    2.77
  25  23   8   27.80    5.06
  25  23  10   55.69    8.02
  25  23  12   48.05    6.50
  25  23  14   20.92    2.48
  25  23  16    0.48    0.57
  25  23  18   -0.29    0.67
  25  23  20    0.10    0.96
  25  23  22    8.22    2.58
  25  23  24    0.00    0.96
  25  24   1   -0.10    1.15
  25  24   3    1.43    0.96
  25  24   5    0.57    1.34
  25  24   7    6.78    5.35
  25  24   9   -0.76    0.76
  25  24  11    0.86    2.20
  25  24  13    0.67    0.67
  25  24  15    0.38    0.48
  25  24  17    0.10    0.76
  25  24  19    0.67    0.67
  25  24  21    1.53    0.67
  25  24  23    0.00    0.86
  25  25   0   14.42    7.64
  25  25   2    3.44    1.91
  25  25   4   -0.38    0.86
  25  25   6    1.34    1.05
  25  25   8    4.49    2.01
  25  25  10   16.91    4.87
  25  25  12   12.23    2.67
  25  25  14    2.67    0.86
  25  25  16    0.00    0.48
  25  25  18    2.58    1.24
  25  25  20    2.20    1.05
  25  25  22    0.19    0.76
  25  25  24    0.86    0.86
  26   0   0   14.04    4.78
  26   1   1    0.38    0.96
  26   1   3    5.73    1.24
  26   1   5    7.45    1.05
  26   1   7   15.47    2.67
  26   1   9    3.25    0.86
  26   1  11    0.86    0.76
  26   1  13    0.38    0.86
  26   1  15    0.86    0.96
  26   1  17    2.77    1.24
  26   1  19    1.43    1.05
  26   1  21    0.76    1.05
  26   1  23    1.15    1.15
  26   1  25   -1.91    0.96
  26   2   0   60.56    6.50
  26   2   2  172.52   19.10
  26   2   4    3.34    0.96
  26   2   6   97.24    9.07
  26   2   8    8.31    0.96
  26   2  10    7.74    2.39
  26   2  12    4.20    0.96
  26   2  14    5.06    1.05
  26   2  16   50.25    6.78
  26   2  18  129.34   15.76
  26   2  20   84.25   17.29
  26   2  22    8.12    3.15
  26   2  24    3.92    2.20
  26   3   1    4.78    1.15
  26   3   3   38.11    4.01
  26   3   5   74.89    6.97
  26   3   7   64.57    5.06
  26   3   9   39.36    3.44
  26   3  11    6.88    1.34
  26   3  13    0.48    0.76
  26   3  15    4.78    0.96
  26   3  17   10.99    2.10
  26   3  19   21.78    3.53
  26   3  21    7.16    2.10
  26   3  23    2.87    1.15
  26   3  25   -1.05    1.15
  26   4   0   13.95    1.43
  26   4   2    8.41    3.44
  26   4   4   73.17    7.26
  26   4   6    4.39    1.05
  26   4   8    9.55    1.34
  26   4  10    7.55    0.96
  26   4  12   25.22    3.25
  26   4  14    8.50    1.43
  26   4  16   42.99    7.07
  26   4  18   54.74    9.84
  26   4  20   37.54    8.02
  26   4  22    0.10    1.05
  26   4  24    1.53    1.53
  26   5   1    5.35    1.15
  26   5   3   66.77    6.40
  26   5   5  138.70   11.37
  26   5   7  137.17   10.89
  26   5   9   74.80    7.16
  26   5  11    9.46    1.15
  26   5  13   -0.67    0.86
  26   5  15    5.35    1.24
  26   5  17   27.22    4.59
  26   5  19   54.54    7.07
  26   5  21   29.13    4.97
  26   5  23    2.67    1.34
  26   5  25    0.86    1.05
  26   6   0   98.87   11.94
  26   6   2  126.67   11.27
  26   6   4    4.78    1.62
  26   6   6   63.24    6.40
  26   6   8    1.91    0.86
  26   6  10    1.91    0.67
  26   6  12   -2.29    0.76
  26   6  14    1.81    0.86
  26   6  16    3.63    0.86
  26   6  18    5.25    1.34
  26   6  20    3.92    2.77
  26   6  22    1.34    1.05
  26   6  24   -0.57    0.86
  26   7   1   10.89    1.24
  26   7   3   60.85    5.64
  26   7   5  127.91    8.41
  26   7   7  156.76   10.41
  26   7   9   67.15    4.49
  26   7  11    6.02    1.05
  26   7  13    0.96    0.76
  26   7  15    5.54    1.05
  26   7  17   23.31    4.59
  26   7  19   28.08    5.06
  26   7  21   16.53    3.63
  26   7  23    5.35    2.10
  26   7  25    2.10    1.43
  26   8   0    4.78    0.67
  26   8   2   13.47    1.34
  26   8   4   11.75    1.43
  26   8   6    1.72    0.57
  26   8   8   13.47    1.91
  26   8  10    9.17    1.62
  26   8  12    3.44    0.76
  26   8  14    0.96    0.67
  26   8  16    0.38    0.67
  26   8  18    4.49    1.91
  26   8  20    8.02    2.20
  26   8  22   21.40    4.87
  26   8  24    3.63    1.53
  26   9   1    2.58    0.67
  26   9   3   38.50    4.11
  26   9   5   57.51    4.97
  26   9   7   83.39    7.26
  26   9   9   37.16    2.77
  26   9  11    4.78    0.57
  26   9  13    1.72    1.24
  26   9  15    0.48    0.67
  26   9  17    9.65    1.91
  26   9  19   14.04    2.87
  26   9  21    6.59    1.53
  26   9  23    3.53    1.72
  26   9  25    1.91    0.96
  26  10   0    2.87    0.96
  26  10   2    4.49    1.15
  26  10   4    6.59    1.05
  26  10   6    2.01    0.67
  26  10   8    6.78    0.96
  26  10  10    1.53    0.48
  26  10  12   10.89    1.34
  26  10  14    4.59    0.76
  26  10  16   11.94    1.81
  26  10  18   21.59    3.53
  26  10  20   29.33    4.59
  26  10  22   32.10    6.11
  26  10  24   22.73    4.68
  26  11   1    0.29    0.86
  26  11   3    6.50    1.05
  26  11   5    6.78    1.43
  26  11   7    6.21    1.05
  26  11   9    4.11    0.76
  26  11  11    1.62    0.57
  26  11  13    0.86    0.67
  26  11  15    0.76    0.48
  26  11  17    1.43    0.67
  26  11  19    1.72    0.86
  26  11  21    0.38    0.86
  26  11  23    0.48    0.96
  26  11  25    3.63    2.87
  26  12   0    8.98    1.15
  26  12   2    4.11    1.15
  26  12   4   14.52    2.29
  26  12   6    0.29    0.67
  26  12   8    2.20    0.67
  26  12  10    9.46    0.86
  26  12  12   30.85    3.25
  26  12  14   40.02    4.20
  26  12  16   34.58    4.59
  26  12  18   66.48    7.16
  26  12  20   68.01    8.88
  26  12  22   62.85    9.55
  26  12  24   24.26    5.64
  26  13   1    0.29    0.76
  26  13   3   -1.53    0.76
  26  13   5   -0.38    0.76
  26  13   7   -1.05    0.76
  26  13   9    0.38    0.57
  26  13  11    1.91    0.57
  26  13  13    2.10    0.67
  26  13  15    4.01    0.76
  26  13  17    1.43    0.67
  26  13  19   -0.10    0.48
  26  13  21   -0.76    0.48
  26  13  23   -0.48    0.57
  26  13  25    3.53    1.53
  26  14   0   17.67    3.63
  26  14   2    1.24    1.05
  26  14   4    8.50    1.62
  26  14   6    0.96    0.86
  26  14   8   -0.48    0.76
  26  14  10    6.59    0.96
  26  14  12   30.95    4.49
  26  14  14   10.41    1.91
  26  14  16    8.12    1.81
  26  14  18   10.89    1.91
  26  14  20   18.63    2.96
  26  14  22    6.21    1.24
  26  14  24    1.43    0.96
  26  15   1    1.72    0.86
  26  15   3    6.11    1.15
  26  15   5    4.59    1.05
  26  15   7    4.59    1.15
  26  15   9    0.19    0.67
  26  15  11    0.96    0.67
  26  15  13    2.39    0.67
  26  15  15    0.00    1.15
  26  15  17    0.00    1.24
  26  15  19    0.48    0.57
  26  15  21    0.38    0.57
  26  15  23   -0.67    0.48
  26  15  25    1.43    1.24
  26  16   0   84.92   11.56
  26  16   2   74.41   10.89
  26  16   4   45.18    6.50
  26  16   6    4.87    1.15
  26  16   8   -0.29    0.76
  26  16  10    8.69    1.43
  26  16  12   34.29    4.20
  26  16  14    9.27    1.91
  26  16  16    5.44    1.53
  26  16  18    1.81    0.96
  26  16  20    1.53    0.76
  26  16  22    0.19    0.57
  26  16  24    0.00    0.48
  26  17   1    0.10    0.96
  26  17   3   16.62    2.48
  26  17   5   30.66    4.39
  26  17   7   21.88    3.34
  26  17   9   11.46    2.01
  26  17  11    1.05    0.67
  26  17  13    0.29    0.67
  26  17  15   -0.96    0.76
  26  17  17    1.34    0.96
  26  17  19    0.57    0.76
  26  17  21    0.38    0.57
  26  17  23    0.19    0.57
  26  17  25    0.10    0.38
  26  18   0   97.72   18.72
  26  18   2   90.56   13.09
  26  18   4   40.98    6.11
  26  18   6    8.31    2.48
  26  18   8    3.82    1.15
  26  18  10   22.16    5.44
  26  18  12   67.44    6.97
  26  18  14   10.89    2.01
  26  18  16    1.43    0.76
  26  18  18    0.76    0.67
  26  18  20    1.72    2.01
  26  18  22    2.29    1.15
  26  18  24    0.96    0.67
  26  19   1    0.86    1.15
  26  19   3   25.50    3.82
  26  19   5   40.31    7.16
  26  19   7   30.09    5.25
  26  19   9    9.17    1.72
  26  19  11    5.25    2.48
  26  19  13    0.29    0.57
  26  19  15   -1.34    0.67
  26  19  17    0.48    0.67
  26  19  19   -0.10    1.05
  26  19  21    0.29    0.67
  26  19  23    1.62    0.67
  26  19  25   -0.10    0.57
  26  20   0  105.55   15.00
  26  20   2  104.12   14.42
  26  20   4   66.29    8.31
  26  20   6    4.49    1.15
  26  20   8    5.16    1.43
  26  20  10   23.02    4.20
  26  20  12   70.40    7.55
  26  20  14   14.14    2.20
  26  20  16    0.76    0.76
  26  20  18    0.19    0.67
  26  20  20    1.62    0.86
  26  20  22   13.66    3.15
  26  20  24    6.11    2.01
  26  21   1    0.19    0.96
  26  21   3   11.94    2.10
  26  21   5   25.50    5.64
  26  21   7   17.48    3.25
  26  21   9   11.85    3.53
  26  21  11    1.53    0.67
  26  21  13    0.10    0.57
  26  21  15    0.57    0.48
  26  21  17    0.29    0.96
  26  21  19    1.24    0.76
  26  21  21    0.00    0.67
  26  21  23    0.29    0.57
  26  21  25    0.10    0.57
  26  22   0   11.85    3.34
  26  22   2   11.56    3.06
  26  22   4    1.91    1.24
  26  22   6    1.24    0.86
  26  22   8   12.90    3.34
  26  22  10   48.81   10.13
  26  22  12   37.06    5.25
  26  22  14    6.50    1.53
  26  22  16   -0.38    0.48
  26  22  18    3.82    1.34
  26  22  20   14.90    4.20
  26  22  22   13.18    3.63
  26  22  24    9.07    2.48
  26  23   1   -0.67    1.05
  26  23   3    4.68    1.34
  26  23   5    6.78    2.29
  26  23   7    4.87    1.91
  26  23   9    0.10    0.96
  26  23  11    0.67    0.67
  26  23  13    1.62    0.76
  26  23  15    0.38    0.57
  26  23  17   -0.38    0.48
  26  23  19    0.96    0.96
  26  23  21    0.96    0.76
  26  23  23    0.29    0.67
  26  23  25    0.76    0.57
  26  24   0   16.62    6.21
  26  24   2   10.89    3.34
  26  24   4    1.05    1.15
  26  24   6    0.57    1.15
  26  24   8    9.07    4.11
  26  24  10   15.38    4.30
  26  24  12   29.23    4.97
  26  24  14    4.59    1.15
  26  24  16    0.29    0.38
  26  24  18    1.91    0.96
  26  24  20   10.89    3.25
  26  24  22    7.07    2.67
  26  24  24    8.02    2.77
  26  25   1   -0.38    1.43
  26  25   3    2.39    1.24
  26  25   5    0.00    1.05
  26  25   7   -0.96    0.96
  26  25   9    0.86    0.86
  26  25  11    0.57    0.76
  26  25  13    2.48    2.67
  26  25  15    0.76    0.57
  26  25  17    0.00    0.38
  26  25  19   -0.19    0.57
  26  25  21   -1.05    0.57
  26  25  23    0.67    0.76
  26  26   0    0.38    1.43
  26  26   2    0.76    1.05
  26  26   4    0.76    0.86
  26  26   6    0.86    0.96
  26  26   8   13.18    3.73
  26  26  10    3.25    2.01
  26  26  12    2.96    1.34
  26  26  14    1.15    0.67
  26  26  16   -0.38    0.57
  26  26  18    2.39    0.76
  26  26  20    1.53    0.96
  26  26  22    5.73    2.39
  27   1   0   19.77    2.29
  27   1   2   14.04    1.91
  27   1   4    5.54    1.15
  27   1   6    1.62    0.86
  27   1   8    3.63    0.67
  27   1  10    1.34    0.67
  27   1  12    1.34    0.86
  27   1  14    0.76    0.96
  27   1  16    1.15    0.86
  27   1  18    3.92    1.15
  27   1  20    2.58    0.96
  27   1  22    0.86    1.15
  27   1  24   -1.24    1.05
  27   1  26    0.19    0.96
  27   2   1   11.85    1.34
  27   2   3    9.27    1.34
  27   2   5   75.75    6.50
  27   2   7    0.19    0.67
  27   2   9    6.40    0.76
  27   2  11   -0.10    0.76
  27   2  13    4.01    0.96
  27   2  15   76.13   10.70
  27   2  17   61.23    9.84
  27   2  19   78.90   13.47
  27   2  21   29.23   11.37
  27   2  23   10.41    2.77
  27   2  25    0.00    0.96
  27   3   0    8.60    1.24
  27   3   2   10.70    1.24
  27   3   4    2.01    0.96
  27   3   6    1.43    2.58
  27   3   8    1.15    1.05
  27   3  10   -0.48    0.76
  27   3  12    0.96    0.86
  27   3  14    0.10    0.96
  27   3  16   17.86    2.77
  27   3  18   39.26    8.60
  27   3  20   21.68    4.78
  27   3  22   10.70    2.39
  27   3  24    4.11    1.62
  27   3  26    0.86    0.96
  27   4   1    8.02    1.34
  27   4   3    2.39    0.96
  27   4   5   42.99    4.39
  27   4   7    0.10    0.67
  27   4   9    0.57    0.57
  27   4  11   -0.38    0.67
  27   4  13    3.92    0.86
  27   4  15   26.46    4.01
  27   4  17   41.17    6.21
  27   4  19   26.08    4.30
  27   4  21    6.88    1.81
  27   4  23    4.39    1.15
  27   4  25    0.57    0.86
  27   5   0   86.26   11.08
  27   5   2   62.76    6.11
  27   5   4   45.28    4.59
  27   5   6   46.33    5.25
  27   5   8   50.44    4.49
  27   5  10   25.79    3.06
  27   5  12    6.88    1.05
  27   5  14    0.00    0.86
  27   5  16   15.00    2.01
  27   5  18   40.12    6.78
  27   5  20   34.58    5.64
  27   5  22   21.21    4.78
  27   5  24    4.49    1.24
  27   5  26    1.72    1.05
  27   6   1    3.82    1.15
  27   6   3   -1.43    0.86
  27   6   5   65.15    6.11
  27   6   7    5.73    1.53
  27   6   9    3.25    0.57
  27   6  11    1.43    0.67
  27   6  13    0.57    0.76
  27   6  15    5.92    1.53
  27   6  17    6.97    1.15
  27   6  19    3.63    1.81
  27   6  21    0.10    0.96
  27   6  23   -0.38    0.86
  27   6  25    2.58    0.96
  27   7   0    0.10    0.67
  27   7   2    1.05    0.86
  27   7   4    2.39    1.24
  27   7   6    5.35    0.86
  27   7   8    5.64    0.67
  27   7  10    0.57    0.57
  27   7  12    2.29    2.67
  27   7  14    1.81    0.76
  27   7  16   15.86    3.25
  27   7  18   25.89    5.44
  27   7  20   24.93    4.97
  27   7  22    9.27    2.96
  27   7  24    1.15    1.05
  27   7  26    2.20    0.96
  27   8   1    3.73    0.67
  27   8   3    0.86    0.57
  27   8   5   61.14    5.54
  27   8   7    3.73    0.67
  27   8   9    3.25    0.57
  27   8  11    4.87    0.67
  27   8  13   -1.15    0.67
  27   8  15    0.10    0.76
  27   8  17    5.35    3.34
  27   8  19    1.62    0.96
  27   8  21    0.86    1.15
  27   8  23    2.77    1.43
  27   8  25    5.35    1.91
  27   9   0   15.95    1.62
  27   9   2    5.06    0.67
  27   9   4    2.01    0.57
  27   9   6    5.44    1.43
  27   9   8    3.63    0.57
  27   9  10    4.30    0.48
  27   9  12    3.34    0.57
  27   9  14    1.53    0.67
  27   9  16    1.05    1.05
  27   9  18    5.06    1.15
  27   9  20    5.44    1.72
  27   9  22    6.40    1.91
  27   9  24   -0.67    1.15
  27   9  26   -1.62    0.96
  27  10   1    1.43    0.67
  27  10   3   -1.43    0.76
  27  10   5   19.10    1.91
  27  10   7    1.91    0.76
  27  10   9    3.34    0.48
  27  10  11    6.30    0.76
  27  10  13    0.57    0.57
  27  10  15    6.69    5.35
  27  10  17    8.79    1.81
  27  10  19   30.57    4.87
  27  10  21   13.18    2.87
  27  10  23   10.79    2.20
  27  10  25    2.20    1.05
  27  11   0   -0.29    0.76
  27  11   2   -0.38    0.67
  27  11   4   -0.67    0.67
  27  11   6    1.15    0.67
  27  11   8    4.01    0.57
  27  11  10    5.64    0.67
  27  11  12    9.84    1.05
  27  11  14   11.56    1.62
  27  11  16    4.11    0.76
  27  11  18    1.15    0.67
  27  11  20    2.39    1.53
  27  11  22   -0.67    0.67
  27  11  24    0.29    0.86
  27  11  26   -0.96    1.05
  27  12   1    1.62    0.86
  27  12   3    0.57    1.24
  27  12   5    4.30    0.86
  27  12   7   -0.67    0.76
  27  12   9    4.20    0.76
  27  12  11   10.41    1.15
  27  12  13    5.35    0.86
  27  12  15    5.44    0.86
  27  12  17    9.46    1.43
  27  12  19   33.24    4.39
  27  12  21   16.81    3.06
  27  12  23    9.55    2.39
  27  12  25    1.34    0.96
  27  13   0    1.62    0.86
  27  13   2    2.01    0.86
  27  13   4    5.83    1.05
  27  13   6    0.57    0.76
  27  13   8    0.96    0.76
  27  13  10    1.34    0.67
  27  13  12    4.59    0.67
  27  13  14    3.82    0.76
  27  13  16    0.57    0.67
  27  13  18    0.67    0.48
  27  13  20    0.57    0.67
  27  13  22    0.48    0.67
  27  13  24    0.67    0.76
  27  13  26   -1.43    0.86
  27  14   1   -0.67    0.86
  27  14   3    3.73    0.96
  27  14   5    0.38    0.86
  27  14   7   -1.43    0.76
  27  14   9    1.91    0.67
  27  14  11   10.89    1.24
  27  14  13    5.25    0.96
  27  14  15    5.25    1.05
  27  14  17    7.83    1.43
  27  14  19   15.76    2.48
  27  14  21    4.59    1.15
  27  14  23    1.15    0.86
  27  14  25    0.76    0.96
  27  15   0   71.17    8.88
  27  15   2   76.80   10.70
  27  15   4   33.24    4.87
  27  15   6    6.50    1.43
  27  15   8    1.24    0.76
  27  15  10    0.96    0.86
  27  15  12    4.20    0.76
  27  15  14    4.20    0.86
  27  15  16    1.43    0.76
  27  15  18    0.57    0.57
  27  15  20   -0.86    0.57
  27  15  22   -0.67    0.48
  27  15  24    0.48    1.34
  27  15  26    0.57    0.57
  27  16   1    5.25    1.24
  27  16   3   20.73    2.96
  27  16   5   14.52    2.58
  27  16   7   14.42    2.39
  27  16   9    0.86    0.67
  27  16  11    4.39    0.86
  27  16  13    1.24    0.67
  27  16  15    2.01    0.86
  27  16  17    2.20    0.86
  27  16  19    4.49    1.43
  27  16  21    1.05    0.48
  27  16  23    1.24    1.05
  27  16  25    1.15    0.57
  27  17   0   80.14   10.32
  27  17   2   70.40    9.55
  27  17   4   43.46    6.30
  27  17   6    5.06    1.72
  27  17   8    1.72    1.24
  27  17  10    5.92    1.05
  27  17  12   12.99    1.81
  27  17  14   10.70    2.10
  27  17  16    4.68    1.62
  27  17  18    0.48    0.67
  27  17  20   -0.29    0.48
  27  17  22    0.29    0.48
  27  17  24    0.10    0.38
  27  17  26    1.24    0.57
  27  18   1    2.48    1.15
  27  18   3   32.19    5.44
  27  18   5   41.17    7.64
  27  18   7   36.68    7.45
  27  18   9   14.14    5.06
  27  18  11   -0.10    0.67
  27  18  13    0.19    0.38
  27  18  15    1.15    0.76
  27  18  17    1.24    0.67
  27  18  19    0.96    0.57
  27  18  21    0.29    0.57
  27  18  23    0.10    0.76
  27  18  25    0.48    0.48
  27  19   0  202.42   24.26
  27  19   2   68.01   10.22
  27  19   4   25.70    5.64
  27  19   6    2.67    0.96
  27  19   8    2.39    1.05
  27  19  10   16.53    2.48
  27  19  12   23.21    3.63
  27  19  14   16.24    2.10
  27  19  16    5.16    1.53
  27  19  18    0.29    0.67
  27  19  20   -0.57    0.57
  27  19  22    0.29    0.57
  27  19  24   -0.38    0.57
  27  19  26    0.10    0.38
  27  20   1    1.91    1.15
  27  20   3   41.74    5.64
  27  20   5   42.79    7.55
  27  20   7   19.96    3.15
  27  20   9    6.11    1.81
  27  20  11    0.57    0.67
  27  20  13   -0.38    0.67
  27  20  15    0.48    0.48
  27  20  17    2.20    2.20
  27  20  19    0.19    0.67
  27  20  21   -0.29    0.67
  27  20  23   -0.29    0.67
  27  20  25    1.05    0.96
  27  21   0   34.68    7.16
  27  21   2   29.33    8.22
  27  21   4   10.70    2.39
  27  21   6    1.62    1.05
  27  21   8    7.55    1.43
  27  21  10   14.52    2.67
  27  21  12   21.88    2.87
  27  21  14    4.59    1.15
  27  21  16   -0.29    0.48
  27  21  18   -0.10    0.48
  27  21  20   -0.48    0.86
  27  21  22   -0.48    0.67
  27  21  24    0.29    0.48
  27  21  26   -0.38    0.76
  27  22   1   -1.72    1.15
  27  22   3    6.21    1.53
  27  22   5   18.05    3.44
  27  22   7   10.99    2.87
  27  22   9    1.72    1.34
  27  22  11    0.96    0.76
  27  22  13    0.57    0.76
  27  22  15   -0.10    0.48
  27  22  17    1.53    0.86
  27  22  19   -0.76    0.57
  27  22  21    2.10    0.76
  27  22  23   -0.67    0.57
  27  22  25    2.39    1.62
  27  23   0   12.32    3.44
  27  23   2    5.35    1.62
  27  23   4    3.73    1.15
  27  23   6    0.38    0.96
  27  23   8    3.25    1.72
  27  23  10   15.95    3.15
  27  23  12    7.83    2.96
  27  23  14    3.34    0.86
  27  23  16   -0.38    0.48
  27  23  18    0.29    0.57
  27  23  20   -0.29    0.57
  27  23  22    1.15    0.76
  27  23  24   -0.48    0.48
  27  24   1    1.81    0.96
  27  24   3    0.19    1.15
  27  24   5    3.06    1.15
  27  24   7    1.62    0.96
  27  24   9    2.10    1.24
  27  24  11    0.48    0.96
  27  24  13    0.67    0.57
  27  24  15   -0.57    0.67
  27  24  17    0.29    0.57
  27  24  19    0.29    0.67
  27  24  21    0.96    0.57
  27  24  23   -0.29    0.67
  27  25   0   -0.29    1.15
  27  25   2    0.10    0.86
  27  25   4    0.67    0.96
  27  25   6    1.72    0.86
  27  25   8    5.16    2.20
  27  25  10    7.07    2.01
  27  25  12    3.53    1.24
  27  25  14    0.00    0.57
  27  25  16    0.57    0.57
  27  25  18    0.96    0.57
  27  25  20    2.01    0.96
  27  25  22    1.34    0.86
  27  26   1   -0.19    1.05
  27  26   3   -0.76    1.15
  27  26   5    0.00    0.96
  27  26   7    1.24    0.86
  27  26   9    0.10    0.96
  27  26  11    0.10    0.67
  27  26  13    1.15    0.67
  27  26  15   -0.48    0.48
  27  26  17    1.05    0.57
  27  26  19   -0.38    0.38
  27  26  21    0.10    0.48
  27  27   0    8.22    3.82
  27  27   2    3.44    1.15
  27  27   4    6.40    2.39
  27  27   6    4.11    1.91
  27  27   8    3.73    2.87
  27  27  10    1.15    0.86
  27  27  12    0.86    0.86
  27  27  14   -0.19    0.76
  27  27  16   -0.38    0.57
  27  27  18    1.72    0.86
  27  27  20    1.72    0.48
  28   0   0  149.02   25.89
  28   1   1   -0.86    0.86
  28   1   3    0.57    0.96
  28   1   5    2.96    1.81
  28   1   7   -0.10    0.76
  28   1   9    0.38    0.76
  28   1  11    2.39    0.76
  28   1  13   -0.57    0.86
  28   1  15    1.72    0.96
  28   1  17    1.81    0.76
  28   1  19    1.05    1.05
  28   1  21    1.62    1.15
  28   1  23   -0.57    1.05
  28   1  25   -2.10    1.05
  28   1  27   -2.77    1.05
  28   2   0    4.97    3.06
  28   2   2   42.51    6.02
  28   2   4   11.46    1.72
  28   2   6   11.56    2.20
  28   2   8    5.25    0.86
  28   2  10   -0.10    0.57
  28   2  12   -0.57    0.76
  28   2  14   40.12    6.59
  28   2  16   56.55    9.65
  28   2  18  132.40   24.17
  28   2  20   51.87    9.55
  28   2  22   35.63    7.55
  28   2  24   -0.10    0.96
  28   2  26    2.29    1.53
  28   3   1    0.29    1.62
  28   3   3    3.44    1.05
  28   3   5    7.93    1.24
  28   3   7    4.87    1.15
  28   3   9    1.81    0.57
  28   3  11    1.72    0.57
  28   3  13    2.77    0.76
  28   3  15   11.65    1.81
  28   3  17   27.51    5.25
  28   3  19   40.79    6.11
  28   3  21   13.56    3.92
  28   3  23    5.92    1.72
  28   3  25    1.15    0.86
  28   3  27    0.57    0.86
  28   4   0  129.72   19.39
  28   4   2   11.94    2.87
  28   4   4  110.04   15.19
  28   4   6    5.44    1.15
  28   4   8   36.20    5.16
  28   4  10   20.73    2.48
  28   4  12   -0.19    0.76
  28   4  14   10.51    1.53
  28   4  16   22.64    4.20
  28   4  18   67.63   11.08
  28   4  20   35.92    6.69
  28   4  22   11.27    3.34
  28   4  24    0.19    1.15
  28   4  26    7.93    3.15
  28   5   1    2.01    1.81
  28   5   3   13.28    2.96
  28   5   5   40.12    5.16
  28   5   7   18.25    2.58
  28   5   9    4.87    0.76
  28   5  11   -0.10    0.67
  28   5  13    1.34    0.86
  28   5  15   11.08    2.48
  28   5  17   38.88    6.02
  28   5  19   31.52    5.92
  28   5  21   18.82    3.15
  28   5  23    6.30    3.06
  28   5  25   -0.38    1.15
  28   5  27   -0.29    1.05
  28   6   0   -0.10    0.96
  28   6   2   10.13    1.72
  28   6   4    4.59    1.05
  28   6   6    8.41    1.53
  28   6   8    0.38    0.67
  28   6  10    1.62    0.48
  28   6  12    2.87    0.96
  28   6  14   13.09    2.67
  28   6  16    4.49    1.15
  28   6  18    5.35    1.91
  28   6  20    3.63    1.15
  28   6  22    3.15    2.39
  28   6  24   -0.67    0.96
  28   6  26    1.91    1.62
  28   7   1   -0.76    0.67
  28   7   3    2.96    0.86
  28   7   5   30.66    3.92
  28   7   7   17.39    2.01
  28   7   9    6.69    1.05
  28   7  11    0.38    0.57
  28   7  13    0.67    0.76
  28   7  15    6.30    1.34
  28   7  17   22.54    4.30
  28   7  19   30.95    4.97
  28   7  21   23.79    7.07
  28   7  23    5.44    1.91
  28   7  25    2.87    1.15
  28   7  27    4.59    3.25
  28   8   0   50.44    6.11
  28   8   2    3.63    0.76
  28   8   4   26.56    3.63
  28   8   6   -1.05    0.57
  28   8   8    6.02    0.86
  28   8  10    6.11    0.96
  28   8  12    0.57    0.67
  28   8  14   -0.19    0.67
  28   8  16    4.20    1.05
  28   8  18    2.48    0.86
  28   8  20    0.29    0.86
  28   8  22   -0.19    0.86
  28   8  24    0.76    0.96
  28   8  26    6.21    2.29
  28   9   1   -0.38    0.57
  28   9   3    0.67    0.57
  28   9   5    6.50    0.86
  28   9   7    6.30    0.96
  28   9   9    1.62    0.57
  28   9  11    2.20    0.57
  28   9  13    0.76    0.67
  28   9  15    0.96    0.76
  28   9  17    3.25    1.72
  28   9  19    4.20    1.62
  28   9  21    7.64    2.01
  28   9  23    1.62    1.15
  28   9  25    1.53    1.05
  28   9  27    1.05    1.24
  28  10   0   11.75    2.10
  28  10   2    0.48    0.67
  28  10   4   18.05    2.10
  28  10   6    1.24    0.57
  28  10   8    8.50    1.24
  28  10  10   26.65    2.96
  28  10  12   11.56    1.91
  28  10  14   13.76    2.87
  28  10  16   48.24    7.36
  28  10  18   45.37    7.45
  28  10  20   11.65    3.92
  28  10  22    7.83    2.10
  28  10  24    1.91    1.91
  28  10  26    1.34    1.24
  28  11   1    2.10    0.96
  28  11   3    0.57    0.57
  28  11   5    0.86    0.57
  28  11   7    0.19    0.67
  28  11   9    2.48    1.43
  28  11  11    4.59    0.57
  28  11  13    5.64    0.86
  28  11  15    1.91    0.67
  28  11  17    0.86    1.81
  28  11  19    0.96    0.96
  28  11  21    0.29    0.76
  28  11  23    1.91    0.96
  28  11  25   -1.53    0.96
  28  11  27    0.57    1.15
  28  12   0    1.72    0.86
  28  12   2    0.48    0.86
  28  12   4    2.58    0.76
  28  12   6    2.20    0.86
  28  12   8    0.76    0.57
  28  12  10   11.75    1.53
  28  12  12    4.97    0.76
  28  12  14   16.43    2.77
  28  12  16   31.81    4.01
  28  12  18   24.74    3.92
  28  12  20    7.16    2.29
  28  12  22    4.11    1.62
  28  12  24   -0.57    0.67
  28  12  26   -1.34    0.86
  28  13   1    0.48    0.86
  28  13   3    3.06    1.15
  28  13   5    2.29    0.96
  28  13   7   -0.48    0.76
  28  13   9    0.00    0.57
  28  13  11    6.69    0.86
  28  13  13   21.02    2.20
  28  13  15   10.03    1.53
  28  13  17    6.02    1.15
  28  13  19    0.57    0.57
  28  13  21    0.29    0.57
  28  13  23   -0.38    0.67
  28  13  25    0.29    0.76
  28  13  27    0.86    0.67
  28  14   0   26.75    4.78
  28  14   2   27.03    4.11
  28  14   4   10.60    2.20
  28  14   6    6.78    1.91
  28  14   8    0.00    0.67
  28  14  10   13.85    2.29
  28  14  12    8.79    1.53
  28  14  14   23.31    3.53
  28  14  16   44.80    6.02
  28  14  18   43.94    4.97
  28  14  20    8.31    1.91
  28  14  22    3.63    1.15
  28  14  24   -0.10    0.57
  28  14  26    2.39    0.96
  28  15   1    0.57    1.05
  28  15   3   10.70    2.01
  28  15   5    9.65    2.10
  28  15   7    9.84    1.72
  28  15   9   -1.15    0.57
  28  15  11    1.62    0.67
  28  15  13   14.14    1.72
  28  15  15   13.09    1.81
  28  15  17    9.84    1.62
  28  15  19    1.53    0.57
  28  15  21   -0.29    0.48
  28  15  23   -0.19    0.57
  28  15  25    0.10    0.76
  28  15  27   -0.10    0.67
  28  16   0   68.59   11.94
  28  16   2   60.94    9.36
  28  16   4   20.44    4.11
  28  16   6    4.78    1.05
  28  16   8    1.43    0.86
  28  16  10   66.77    8.60
  28  16  12   18.53    2.96
  28  16  14   47.19    5.92
  28  16  16   39.74    5.16
  28  16  18   29.23    5.64
  28  16  20   -0.38    0.48
  28  16  22    1.15    0.57
  28  16  24   -0.38    0.57
  28  16  26   -1.24    0.48
  28  17   1    3.34    1.24
  28  17   3   21.30    3.92
  28  17   5   34.77    4.97
  28  17   7   20.35    3.73
  28  17   9    3.82    1.05
  28  17  11    1.15    0.67
  28  17  13    2.96    0.67
  28  17  15    8.79    1.62
  28  17  17    6.59    1.53
  28  17  19    0.48    0.67
  28  17  21    0.86    0.76
  28  17  23   -0.76    0.48
  28  17  25    0.76    0.57
  28  17  27    0.57    0.57
  28  18   0  146.82   21.11
  28  18   2  143.96   18.91
  28  18   4   73.36   15.38
  28  18   6    6.21    1.62
  28  18   8    1.15    0.96
  28  18  10   39.07    5.44
  28  18  12   30.28    5.16
  28  18  14   37.92    3.82
  28  18  16   23.31    3.34
  28  18  18    8.98    2.01
  28  18  20    0.10    0.57
  28  18  22    0.57    0.48
  28  18  24   -0.29    0.38
  28  18  26    0.86    0.86
  28  19   1    2.87    1.05
  28  19   3   29.42    5.64
  28  19   5   33.72    5.35
  28  19   7   18.34    4.01
  28  19   9    5.16    1.72
  28  19  11    1.24    2.48
  28  19  13    1.34    1.24
  28  19  15    1.05    0.67
  28  19  17    1.43    0.76
  28  19  19    2.10    0.76
  28  19  21   -0.10    0.48
  28  19  23    0.00    0.48
  28  19  25   -0.57    0.38
  28  19  27    0.00    1.05
  28  20   0  107.66   19.20
  28  20   2   56.55   10.99
  28  20   4   31.62    5.92
  28  20   6    2.67    1.15
  28  20   8    3.25    1.43
  28  20  10   17.29    3.73
  28  20  12    7.16    1.53
  28  20  14    5.83    1.43
  28  20  16    0.57    0.67
  28  20  18    0.48    0.57
  28  20  20    0.10    0.67
  28  20  22   -0.29    0.57
  28  20  24    3.63    0.96
  28  20  26    0.48    0.48
  28  21   1    1.91    0.96
  28  21   3    6.50    1.53
  28  21   5   22.35    4.39
  28  21   7   18.05    3.82
  28  21   9    8.79    2.01
  28  21  11    0.76    0.76
  28  21  13    0.00    0.76
  28  21  15    0.00    0.48
  28  21  17    0.48    0.57
  28  21  19   -0.86    0.57
  28  21  21   -0.19    0.57
  28  21  23    0.10    0.57
  28  21  25   -0.29    0.57
  28  22   0   38.11    8.22
  28  22   2   31.14    7.07
  28  22   4   21.40    6.30
  28  22   6    2.96    0.96
  28  22   8    1.81    0.86
  28  22  10    9.36    4.59
  28  22  12    1.34    0.86
  28  22  14    2.96    0.96
  28  22  16    0.57    0.38
  28  22  18    0.38    0.48
  28  22  20    0.48    0.48
  28  22  22    0.00    0.57
  28  22  24    1.91    1.24
  28  23   1   -1.91    0.86
  28  23   3    3.25    1.05
  28  23   5   10.03    2.96
  28  23   7    8.69    2.29
  28  23   9    5.92    1.91
  28  23  11    0.86    0.86
  28  23  13    0.29    0.67
  28  23  15    0.10    0.67
  28  23  17    0.48    0.38
  28  23  19    0.19    0.48
  28  23  21   -0.10    0.48
  28  23  23   -0.48    0.57
  28  24   0    0.29    1.05
  28  24   2    0.38    1.43
  28  24   4   -0.57    0.96
  28  24   6    1.62    0.96
  28  24   8    0.29    1.05
  28  24  10    4.30    1.53
  28  24  12    0.10    0.67
  28  24  14    0.67    0.67
  28  24  16    0.29    0.57
  28  24  18    0.76    0.67
  28  24  20    0.29    0.57
  28  24  22   -0.38    0.67
  28  25   1    0.00    0.86
  28  25   3    2.67    1.15
  28  25   5    2.48    1.15
  28  25   7    0.96    0.96
  28  25   9    0.00    0.76
  28  25  11    1.34    0.86
  28  25  13    0.29    0.76
  28  25  15    0.57    0.86
  28  25  17   -0.19    0.48
  28  25  19    0.00    0.38
  28  25  21   -0.29    0.57
  28  26   0    8.88    2.77
  28  26   2   -0.38    1.53
  28  26   4    2.48    1.53
  28  26   6    0.00    1.05
  28  26   8    1.53    0.96
  28  26  10    1.15    1.05
  28  26  12   -0.19    0.76
  28  26  14    0.96    0.86
  28  26  16    0.00    0.57
  28  26  18    0.00    0.57
  28  26  20   -0.57    0.38
  28  27   1    0.86    1.24
  28  27   3    0.67    0.86
  28  27   5    0.00    0.86
  28  27   7    2.01    2.20
  28  27   9    0.76    0.86
  28  27  11   -1.72    0.86
  28  27  13    0.57    0.96
  28  27  15    0.86    0.76
  28  27  17    0.10    0.57
  28  27  19    1.15    2.01
  28  28   0   43.18   13.95
  28  28   2   36.97    9.65
  28  28   4   14.71    6.11
  28  28   6    7.16    2.77
  28  28   8    2.01    2.29
  28  28  10    1.15    1.05
  28  28  12    7.36    3.34
  28  28  14    8.22    2.77
  28  28  16    5.73    2.58
  28  28  18   -0.48    1.34
  29   1   0   11.08    2.10
  29   1   2   10.41    1.81
  29   1   4    3.92    1.43
  29   1   6    1.43    0.96
  29   1   8    4.11    0.76
  29   1  10    1.62    0.57
  29   1  12    1.62    0.67
  29   1  14    4.49    1.72
  29   1  16    1.24    1.05
  29   1  18    0.57    0.96
  29   1  20    2.58    0.96
  29   1  22    1.05    1.43
  29   1  24    0.57    0.96
  29   1  26   -0.38    1.05
  29   1  28    0.67    1.05
  29   2   1    6.40    1.62
  29   2   3   14.90    2.87
  29   2   5    1.53    0.86
  29   2   7   14.71    2.01
  29   2   9    5.83    1.05
  29   2  11    1.53    0.67
  29   2  13    8.98    2.01
  29   2  15   14.62    2.87
  29   2  17  103.74   15.28
  29   2  19   74.13   13.37
  29   2  21   45.95    9.65
  29   2  23    3.15    1.62
  29   2  25    2.01    1.05
  29   2  27   11.27    4.20
  29   3   0   20.92    3.15
  29   3   2   16.81    2.48
  29   3   4    9.17    1.62
  29   3   6    5.73    0.96
  29   3   8    2.39    0.76
  29   3  10    0.67    0.57
  29   3  12    0.67    0.67
  29   3  14    2.87    0.96
  29   3  16   11.65    2.20
  29   3  18   19.30    3.53
  29   3  20   15.28    3.82
  29   3  22    4.78    2.01
  29   3  24    1.24    1.05
  29   3  26   -0.29    0.96
  29   3  28    2.67    2.48
  29   4   1    4.11    1.15
  29   4   3   10.03    2.48
  29   4   5    0.48    0.76
  29   4   7   21.21    3.06
  29   4   9    6.11    1.15
  29   4  11   -0.10    0.57
  29   4  13    2.96    0.86
  29   4  15    3.63    1.15
  29   4  17   29.42    6.50
  29   4  19   12.80    2.87
  29   4  21   29.99    5.54
  29   4  23    1.81    1.24
  29   4  25    1.15    1.15
  29   4  27   20.35    6.78
  29   5   0   -0.48    0.86
  29   5   2    1.15    0.76
  29   5   4    0.38    0.76
  29   5   6    0.19    0.76
  29   5   8    1.05    0.67
  29   5  10    0.57    0.57
  29   5  12    3.53    0.86
  29   5  14   12.61    5.25
  29   5  16   30.19    5.44
  29   5  18   32.10    6.21
  29   5  20   20.16    3.92
  29   5  22    8.41    2.67
  29   5  24    0.48    1.05
  29   5  26    0.00    1.05
  29   5  28   -0.10    0.96
  29   6   1    3.73    2.10
  29   6   3    3.82    0.96
  29   6   5    1.15    0.76
  29   6   7    7.83    1.34
  29   6   9    4.59    0.76
  29   6  11    0.48    0.48
  29   6  13    3.25    0.76
  29   6  15    0.67    0.86
  29   6  17    1.91    0.96
  29   6  19    3.06    1.15
  29   6  21   -1.15    0.96
  29   6  23   -0.76    0.96
  29   6  25    0.86    1.05
  29   6  27    1.05    1.24
  29   7   0   10.70    2.10
  29   7   2   21.78    4.78
  29   7   4   14.90    2.29
  29   7   6    6.78    1.05
  29   7   8    1.62    0.96
  29   7  10    1.34    0.57
  29   7  12    0.67    0.86
  29   7  14    2.20    0.76
  29   7  16    8.50    1.62
  29   7  18    9.17    2.39
  29   7  20    7.64    2.10
  29   7  22    6.40    2.48
  29   7  24    2.39    1.53
  29   7  26    1.05    0.76
  29   7  28    1.34    0.96
  29   8   1    3.15    0.76
  29   8   3    2.39    0.76
  29   8   5    1.62    0.67
  29   8   7   -0.38    0.57
  29   8   9    2.29    0.67
  29   8  11    1.81    0.48
  29   8  13    1.05    0.67
  29   8  15    0.86    0.67
  29   8  17    0.10    0.86
  29   8  19    0.96    0.76
  29   8  21    0.86    0.86
  29   8  23   -1.05    0.76
  29   8  25    5.64    4.20
  29   8  27   -0.96    0.86
  29   9   0    3.15    0.76
  29   9   2    5.92    0.86
  29   9   4    7.93    1.24
  29   9   6    4.01    0.86
  29   9   8    4.11    0.86
  29   9  10    3.25    0.57
  29   9  12    4.78    0.86
  29   9  14    0.76    0.76
  29   9  16    0.38    0.67
  29   9  18    0.86    0.86
  29   9  20    1.05    0.96
  29   9  22    4.20    1.72
  29   9  24    1.34    1.24
  29   9  26    0.19    0.86
  29   9  28    0.10    0.86
  29  10   1    1.24    0.57
  29  10   3   -0.29    0.48
  29  10   5    0.48    0.57
  29  10   7    0.86    1.24
  29  10   9    3.15    0.57
  29  10  11    0.10    0.38
  29  10  13    1.34    0.57
  29  10  15    7.36    1.91
  29  10  17    6.02    1.72
  29  10  19    2.20    1.24
  29  10  21    0.96    1.24
  29  10  23    1.15    0.96
  29  10  25    0.29    0.86
  29  10  27   -1.43    0.86
  29  11   0    0.19    0.67
  29  11   2    1.05    0.57
  29  11   4    0.19    0.76
  29  11   6    1.15    0.67
  29  11   8    2.10    0.57
  29  11  10    0.57    1.34
  29  11  12    2.48    0.48
  29  11  14    3.53    2.96
  29  11  16    0.29    0.67
  29  11  18    0.48    0.86
  29  11  20    1.62    0.67
  29  11  22    1.91    1.15
  29  11  24    3.82    1.72
  29  11  26    1.24    1.15
  29  11  28    1.05    0.86
  29  12   1    4.68    0.76
  29  12   3    0.67    0.67
  29  12   5    2.67    0.76
  29  12   7    0.10    0.76
  29  12   9    3.92    0.76
  29  12  11    1.91    0.38
  29  12  13    5.92    0.96
  29  12  15   13.18    2.29
  29  12  17   13.37    2.29
  29  12  19   11.08    2.10
  29  12  21    2.87    1.81
  29  12  23   -0.19    0.86
  29  12  25   -0.19    0.86
  29  12  27    3.34    2.58
  29  13   0   13.85    2.01
  29  13   2   10.22    2.39
  29  13   4    3.53    0.76
  29  13   6    0.57    0.76
  29  13   8   -0.10    0.67
  29  13  10    0.19    0.48
  29  13  12    4.01    0.76
  29  13  14    9.36    1.15
  29  13  16    5.83    1.34
  29  13  18    3.15    0.86
  29  13  20    0.38    0.57
  29  13  22    0.86    0.67
  29  13  24    0.48    0.86
  29  13  26   -0.29    0.86
  29  13  28   -1.34    0.67
  29  14   1    0.76    0.86
  29  14   3    3.25    0.96
  29  14   5   11.94    2.48
  29  14   7    2.39    1.53
  29  14   9    0.29    0.67
  29  14  11   -0.19    0.57
  29  14  13    9.27    1.05
  29  14  15   35.44    3.82
  29  14  17   29.52    3.53
  29  14  19   15.28    2.10
  29  14  21    7.64    1.53
  29  14  23   -0.10    0.67
  29  14  25    1.05    0.76
  29  14  27    7.07    2.96
  29  15   0   14.42    3.15
  29  15   2    8.69    1.91
  29  15   4    2.67    1.15
  29  15   6    0.19    0.76
  29  15   8    1.24    0.76
  29  15  10    6.88    1.53
  29  15  12   22.07    3.25
  29  15  14   24.26    3.15
  29  15  16   21.30    2.96
  29  15  18    8.69    1.53
  29  15  20    1.15    1.15
  29  15  22   -0.48    0.67
  29  15  24    0.57    0.67
  29  15  26   -0.10    0.67
  29  15  28    0.96    1.15
  29  16   1    2.39    1.15
  29  16   3   12.32    2.67
  29  16   5   35.44    5.54
  29  16   7    4.68    1.43
  29  16   9   -1.91    0.67
  29  16  11    3.25    3.44
  29  16  13    4.39    1.05
  29  16  15   17.29    2.39
  29  16  17   22.64    3.15
  29  16  19    5.92    1.15
  29  16  21    1.34    0.67
  29  16  23    0.19    0.57
  29  16  25    0.29    0.67
  29  16  27    3.82    1.53
  29  17   0  104.79   12.13
  29  17   2  107.56   15.76
  29  17   4   48.62    6.97
  29  17   6    5.35    1.81
  29  17   8    0.48    0.76
  29  17  10    5.83    1.62
  29  17  12   17.10    3.06
  29  17  14   32.00    3.25
  29  17  16   18.53    2.77
  29  17  18    6.78    1.53
  29  17  20    1.81    0.57
  29  17  22   -0.29    0.38
  29  17  24    0.19    0.48
  29  17  26    0.19    0.48
  29  18   1    0.38    0.86
  29  18   3   14.81    3.15
  29  18   5   22.54    4.01
  29  18   7    9.27    2.77
  29  18   9    0.38    0.76
  29  18  11    1.24    0.67
  29  18  13    0.57    0.67
  29  18  15    7.55    1.34
  29  18  17    6.40    1.53
  29  18  19    0.00    0.67
  29  18  21   -0.38    0.57
  29  18  23    0.96    0.96
  29  18  25   -0.67    0.57
  29  18  27    6.78    7.45
  29  19   0   72.60   11.85
  29  19   2   51.20    8.22
  29  19   4   27.22    5.83
  29  19   6    4.49    0.96
  29  19   8    0.10    0.76
  29  19  10    1.81    0.96
  29  19  12    9.17    2.10
  29  19  14   15.95    2.67
  29  19  16    5.54    1.24
  29  19  18    1.53    0.76
  29  19  20   -0.76    0.57
  29  19  22   -0.29    0.48
  29  19  24    0.38    0.48
  29  19  26   -0.29    0.67
  29  20   1    2.20    1.05
  29  20   3   12.80    2.87
  29  20   5   16.05    3.06
  29  20   7   16.91    2.96
  29  20   9    1.43    0.96
  29  20  11    2.20    1.05
  29  20  13    1.43    1.05
  29  20  15    1.62    0.86
  29  20  17    0.29    0.48
  29  20  19    0.10    0.57
  29  20  21    0.86    0.48
  29  20  23    0.57    0.57
  29  20  25    0.10    0.96
  29  21   0   33.24    8.02
  29  21   2   34.58    7.45
  29  21   4   28.56    5.73
  29  21   6    1.81    0.96
  29  21   8    1.34    0.86
  29  21  10    7.16    2.20
  29  21  12    2.96    1.34
  29  21  14    7.74    2.10
  29  21  16    3.63    0.86
  29  21  18    1.53    0.67
  29  21  20   -0.19    0.57
  29  21  22   -0.10    0.48
  29  21  24   -0.57    0.67
  29  22   1    0.29    1.15
  29  22   3    6.59    2.67
  29  22   5    3.73    2.10
  29  22   7    7.74    2.10
  29  22   9    0.00    1.24
  29  22  11    3.34    1.15
  29  22  13    0.57    0.67
  29  22  15    0.67    0.96
  29  22  17    0.67    0.38
  29  22  19    0.38    0.48
  29  22  21   -0.38    0.48
  29  22  23   -0.10    0.57
  29  23   0    3.06    1.24
  29  23   2    3.34    1.24
  29  23   4    1.34    0.96
  29  23   6    0.48    0.86
  29  23   8    1.15    1.34
  29  23  10    2.58    0.76
  29  23  12    1.05    0.96
  29  23  14    0.48    0.57
  29  23  16   -0.29    0.57
  29  23  18    0.57    0.48
  29  23  20    0.10    0.57
  29  23  22   -0.29    0.48
  29  24   1   -0.10    0.96
  29  24   3    1.81    1.05
  29  24   5    1.91    1.24
  29  24   7    4.01    1.34
  29  24   9    1.53    0.96
  29  24  11    1.53    1.15
  29  24  13    0.29    0.76
  29  24  15    0.76    0.86
  29  24  17    0.29    0.48
  29  24  19    0.96    0.38
  29  24  21    0.38    0.48
  29  25   0   -1.15    1.15
  29  25   2    0.29    0.96
  29  25   4   -0.29    0.96
  29  25   6    1.15    0.96
  29  25   8    1.05    0.96
  29  25  10    0.96    0.86
  29  25  12    0.57    0.96
  29  25  14    0.86    0.57
  29  25  16   -0.10    0.48
  29  25  18   -0.29    0.57
  29  25  20    0.38    0.48
  29  26   1    0.38    0.96
  29  26   3    1.62    0.96
  29  26   5   -1.62    0.96
  29  26   7    0.00    0.86
  29  26   9    2.87    1.24
  29  26  11    1.24    1.15
  29  26  13    0.67    0.86
  29  26  15    0.57    0.57
  29  26  17    2.67    1.34
  29  26  19   -3.06    1.05
  29  27   0   19.39    5.06
  29  27   2   39.36   10.32
  29  27   4   19.68    8.69
  29  27   6    1.15    1.15
  29  27   8   -1.15    0.96
  29  27  10   -0.96    0.86
  29  27  12    0.67    1.05
  29  27  14    4.59    2.29
  29  27  16    1.34    0.86
  29  27  18    0.67    0.38
  29  28   1   -0.38    0.96
  29  28   3   -1.15    0.86
  29  28   5   -0.57    0.96
  29  28   7   -0.19    0.96
  29  28   9    0.48    0.96
  29  28  11   -1.81    1.15
  29  28  13    0.00    0.86
  29  28  15   -0.57    0.86
  29  29   0   47.57   19.39
  29  29   2   40.22   13.28
  29  29   4   22.45    8.22
  29  29   6    0.19    1.05
  29  29   8   -0.96    1.05
  29  29  10    2.29    1.62
  29  29  12    6.02    4.87
  29  29  14    2.58    5.25
  30   0   0   50.34   11.85
  30   1   1    2.01    0.96
  30   1   3    1.91    0.96
  30   1   5    1.34    1.05
  30   1   7   -0.57    0.76
  30   1   9   -0.76    0.67
  30   1  11    0.86    0.57
  30   1  13    1.91    0.76
  30   1  15    1.05    0.96
  30   1  17   -0.19    0.96
  30   1  19   -0.48    1.43
  30   1  21    0.19    0.96
  30   1  23    0.57    1.15
  30   1  25    1.34    1.05
  30   1  27    1.91    0.86
  30   1  29    0.76    1.62
  30   2   0    3.44    0.96
  30   2   2   35.44    6.69
  30   2   4    2.20    0.76
  30   2   6   13.85    3.25
  30   2   8   14.90    3.34
  30   2  10    4.30    0.96
  30   2  12    0.38    0.57
  30   2  14    2.10    0.96
  30   2  16   98.96   13.28
  30   2  18   49.48    8.22
  30   2  20   68.97   10.60
  30   2  22   16.81    4.20
  30   2  24   -0.19    0.76
  30   2  26   34.01   10.32
  30   2  28   41.27   11.56
  30   3   1   -0.48    1.15
  30   3   3    1.81    1.05
  30   3   5    0.38    0.86
  30   3   7   -0.19    0.86
  30   3   9    0.96    0.67
  30   3  11    1.72    0.57
  30   3  13    5.44    1.24
  30   3  15    8.69    2.20
  30   3  17   10.70    3.06
  30   3  19   10.13    1.91
  30   3  21    5.06    1.62
  30   3  23    0.00    0.96
  30   3  25    1.43    1.24
  30   3  27    0.38    1.34
  30   3  29    0.57    0.96
  30   4   0   18.15    3.73
  30   4   2    2.10    1.05
  30   4   4    2.29    0.96
  30   4   6    2.39    0.76
  30   4   8    0.96    0.86
  30   4  10    0.29    0.57
  30   4  12    0.86    0.67
  30   4  14    0.29    0.86
  30   4  16   42.79    6.59
  30   4  18   19.01    4.59
  30   4  20   12.90    3.06
  30   4  22    6.21    1.91
  30   4  24    0.57    0.96
  30   4  26    7.83    3.06
  30   4  28   20.25    6.11
  30   5   1    0.00    0.86
  30   5   3    1.53    0.96
  30   5   5   -0.76    0.86
  30   5   7   -1.24    0.67
  30   5   9   -0.10    0.57
  30   5  11    0.76    0.57
  30   5  13   11.27    1.72
  30   5  15   24.65    4.49
  30   5  17   18.91    3.53
  30   5  19   10.99    3.06
  30   5  21   11.27    2.77
  30   5  23    7.93    4.11
  30   5  25    0.67    1.05
  30   5  27   -0.19    0.96
  30   5  29   -0.10    0.96
  30   6   0    0.00    0.86
  30   6   2   17.00    4.59
  30   6   4    3.06    0.96
  30   6   6    9.74    3.44
  30   6   8    9.17    1.53
  30   6  10    0.10    0.76
  30   6  12    0.10    0.57
  30   6  14    0.10    0.67
  30   6  16    5.44    1.53
  30   6  18    1.53    0.86
  30   6  20    7.93    2.01
  30   6  22    0.48    1.05
  30   6  24    0.38    0.96
  30   6  26    1.34    1.15
  30   6  28    2.01    0.86
  30   7   1   -0.10    0.86
  30   7   3   -0.86    0.76
  30   7   5   -0.48    0.76
  30   7   7    1.81    1.43
  30   7   9    0.48    0.57
  30   7  11    1.24    1.05
  30   7  13    2.58    0.96
  30   7  15    6.97    2.29
  30   7  17    6.02    1.72
  30   7  19    6.69    2.10
  30   7  21    6.30    1.62
  30   7  23    2.77    1.15
  30   7  25   -0.10    0.76
  30   7  27    0.57    0.96
  30   7  29   -0.76    1.05
  30   8   0    0.86    0.76
  30   8   2    9.27    1.91
  30   8   4    1.34    0.86
  30   8   6    6.11    1.34
  30   8   8    9.36    1.62
  30   8  10    0.67    0.57
  30   8  12    0.96    0.57
  30   8  14    8.79    1.91
  30   8  16    0.67    0.76
  30   8  18    3.63    1.05
  30   8  20    0.00    0.96
  30   8  22    5.35    5.16
  30   8  24   -0.48    0.86
  30   8  26    0.48    0.86
  30   8  28   -0.96    0.86
  30   9   1    0.38    0.57
  30   9   3    0.48    0.57
  30   9   5    0.57    0.67
  30   9   7   -0.10    0.67
  30   9   9    1.05    0.57
  30   9  11    2.58    0.57
  30   9  13    0.29    0.57
  30   9  15    1.43    1.15
  30   9  17    0.86    0.76
  30   9  19    2.29    1.05
  30   9  21    3.63    2.20
  30   9  23    2.58    1.43
  30   9  25    2.77    1.15
  30   9  27   -0.29    0.96
  30   9  29   -2.48    0.96
  30  10   0    1.91    0.76
  30  10   2    8.22    1.81
  30  10   4    0.38    0.67
  30  10   6    0.00    0.67
  30  10   8    0.86    0.48
  30  10  10    1.34    0.67
  30  10  12    0.00    0.48
  30  10  14    3.34    0.86
  30  10  16    4.30    3.15
  30  10  18    1.15    0.86
  30  10  20    0.76    0.86
  30  10  22    0.10    0.76
  30  10  24   -0.96    0.86
  30  10  26    3.15    2.01
  30  10  28    9.17    5.64
  30  11   1    1.81    0.57
  30  11   3    1.43    0.57
  30  11   5    1.62    0.48
  30  11   7    0.38    0.57
  30  11   9    0.86    0.48
  30  11  11    8.41    1.24
  30  11  13    6.21    1.15
  30  11  15    2.87    0.76
  30  11  17    0.57    0.67
  30  11  19   -0.67    0.67
  30  11  21    1.81    1.05
  30  11  23    1.34    1.05
  30  11  25   -0.10    0.96
  30  11  27    3.06    3.82
  30  11  29    0.19    1.15
  30  12   0    2.10    0.57
  30  12   2    0.48    0.57
  30  12   4    0.00    0.67
  30  12   6    0.96    0.67
  30  12   8    2.10    0.57
  30  12  10    1.43    0.48
  30  12  12    4.39    0.96
  30  12  14   27.13    3.25
  30  12  16   13.09    2.77
  30  12  18   16.81    3.25
  30  12  20    1.34    1.15
  30  12  22   -0.10    0.76
  30  12  24    1.05    0.96
  30  12  26    1.24    1.43
  30  12  28   18.72    8.22
  30  13   1    1.24    0.76
  30  13   3   13.28    1.81
  30  13   5    9.07    1.53
  30  13   7    0.57    0.76
  30  13   9    0.19    0.57
  30  13  11    7.83    1.24
  30  13  13   18.72    2.10
  30  13  15   22.93    2.67
  30  13  17   12.80    2.20
  30  13  19    2.87    0.86
  30  13  21   -0.19    0.67
  30  13  23   -0.19    0.57
  30  13  25    5.35    1.91
  30  13  27    2.87    1.91
  30  14   0    7.45    2.87
  30  14   2    1.62    0.86
  30  14   4    5.64    3.06
  30  14   6   -2.29    0.76
  30  14   8    7.26    1.53
  30  14  10   10.41    1.81
  30  14  12   28.18    3.53
  30  14  14   74.60    5.64
  30  14  16   51.68    6.78
  30  14  18   17.00    3.73
  30  14  20    5.44    1.62
  30  14  22    0.29    0.67
  30  14  24    0.67    0.76
  30  14  26    8.98    3.34
  30  14  28    0.00    1.05
  30  15   1    1.91    0.86
  30  15   3    8.69    2.10
  30  15   5   16.33    4.68
  30  15   7   14.52    3.15
  30  15   9   -0.29    0.67
  30  15  11    1.53    0.67
  30  15  13   35.15    3.44
  30  15  15   38.78    3.92
  30  15  17   34.77    3.73
  30  15  19    6.69    1.43
  30  15  21    0.38    0.57
  30  15  23    0.38    0.57
  30  15  25    1.81    0.76
  30  15  27    2.10    1.34
  30  16   0  190.00   24.45
  30  16   2   98.01   16.62
  30  16   4   60.66    8.50
  30  16   6    7.55    2.20
  30  16   8    2.67    2.01
  30  16  10    0.67    0.86
  30  16  12   16.33    2.58
  30  16  14   46.23    4.59
  30  16  16   44.51    5.06
  30  16  18   21.49    2.87
  30  16  20    5.83    1.43
  30  16  22    0.57    0.57
  30  16  24    0.48    0.57
  30  16  26    1.43    1.15
  30  17   1    0.10    0.96
  30  17   3   14.23    3.44
  30  17   5   22.93    4.59
  30  17   7    6.78    1.62
  30  17   9    3.06    0.86
  30  17  11    4.30    2.20
  30  17  13    8.12    2.01
  30  17  15   38.78    3.44
  30  17  17   29.23    4.11
  30  17  19    7.74    1.43
  30  17  21    0.48    0.48
  30  17  23    0.86    0.57
  30  17  25    0.57    0.67
  30  18   0   42.13   10.13
  30  18   2   47.86    7.45
  30  18   4   10.99    3.63
  30  18   6    2.39    0.96
  30  18   8    2.67    1.43
  30  18  10    0.96    0.96
  30  18  12   16.72    3.44
  30  18  14   28.75    4.59
  30  18  16   16.72    2.10
  30  18  18    3.92    1.15
  30  18  20    2.10    0.76
  30  18  22    0.10    0.38
  30  18  24   -0.57    0.48
  30  18  26   -2.10    0.29
  30  19   1    1.72    1.05
  30  19   3    5.64    2.10
  30  19   5   17.29    4.20
  30  19   7    8.02    2.58
  30  19   9   -0.57    0.86
  30  19  11    0.86    0.67
  30  19  13    2.10    0.76
  30  19  15    4.11    1.15
  30  19  17    9.36    1.62
  30  19  19    2.20    0.96
  30  19  21   -0.10    0.48
  30  19  23   -0.19    0.48
  30  19  25    0.38    0.57
  30  20   0   70.59   12.13
  30  20   2   81.48   14.14
  30  20   4   19.30    4.11
  30  20   6    4.59    1.53
  30  20   8    1.43    1.05
  30  20  10    0.38    0.67
  30  20  12    3.73    1.15
  30  20  14    5.83    1.91
  30  20  16   10.41    2.01
  30  20  18   -0.10    0.48
  30  20  20    0.48    0.57
  30  20  22    0.29    0.48
  30  20  24    0.57    0.67
  30  21   1    4.11    2.77
  30  21   3    5.83    2.58
  30  21   5    4.68    2.39
  30  21   7    6.30    2.20
  30  21   9    3.44    1.72
  30  21  11   -1.24    0.76
  30  21  13   -0.19    0.67
  30  21  15    1.24    1.15
  30  21  17    0.10    0.38
  30  21  19   -0.57    0.48
  30  21  21    0.00    0.38
  30  21  23    0.38    0.67
  30  22   0   13.18    4.11
  30  22   2   17.96    4.68
  30  22   4    5.83    2.01
  30  22   6    3.06    1.34
  30  22   8    0.96    0.86
  30  22  10    0.57    1.43
  30  22  12    1.34    0.76
  30  22  14    0.00    0.67
  30  22  16    0.29    0.57
  30  22  18    0.29    0.38
  30  22  20   -0.10    0.48
  30  22  22    0.29    0.57
  30  23   1    1.15    1.05
  30  23   3    0.48    0.96
  30  23   5    1.34    1.05
  30  23   7    3.82    1.15
  30  23   9    1.34    1.15
  30  23  11    1.34    0.86
  30  23  13    0.67    0.67
  30  23  15    1.43    0.67
  30  23  17   -0.38    0.57
  30  23  19   -0.10    0.38
  30  23  21    0.48    0.57
  30  24   0   -0.86    0.96
  30  24   2    0.00    0.86
  30  24   4   -0.67    0.86
  30  24   6    1.24    0.96
  30  24   8   -0.48    0.76
  30  24  10    0.29    0.96
  30  24  12    1.15    0.86
  30  24  14    0.57    0.67
  30  24  16   -0.76    0.67
  30  24  18   -0.10    0.48
  30  24  20    0.19    0.57
  30  25   1   -0.29    1.05
  30  25   3    0.96    0.86
  30  25   5    0.10    0.96
  30  25   7    0.76    0.86
  30  25   9    0.96    0.96
  30  25  11    5.16    1.91
  30  25  13    0.10    0.86
  30  25  15   -0.19    0.86
  30  25  17    0.57    0.57
  30  25  19   -0.48    1.15
  30  26   0   27.80    7.93
  30  26   2   16.43    4.39
  30  26   4   18.91    5.92
  30  26   6    2.58    1.05
  30  26   8   -0.38    0.76
  30  26  10    2.39    1.62
  30  26  12    5.92    2.67
  30  26  14   10.51    2.87
  30  26  16    2.96    1.15
  30  26  18   -2.48    0.86
  30  27   1    0.19    0.96
  30  27   3    0.48    0.86
  30  27   5   -0.57    1.05
  30  27   7   -1.34    0.86
  30  27   9   -0.10    0.96
  30  27  11   -0.67    0.86
  30  27  13   -1.62    0.86
  30  27  15   -1.53    1.15
  30  28   0   42.51   12.70
  30  28   2   44.99   13.37
  30  28   4    6.30    4.30
  30  28   6    0.10    0.96
  30  28   8    0.48    1.05
  30  28  10   19.96    9.65
  30  28  12   21.78    8.02
  30  28  14   44.90   32.67
  30  29   1   -0.76    1.15
  30  29   3    0.10    0.96
  30  29   5   -0.67    1.05
  30  29   7    0.76    0.86
  30  29   9   -0.76    0.96
  30  29  11   -0.57    1.15
  30  30   0  104.98   33.62
  30  30   2   75.18   20.06
  30  30   4   30.57   11.85
  30  30   6    0.76    1.34
  30  30   8    0.67    1.15
  31   1   0    4.78    1.81
  31   1   2    0.86    0.86
  31   1   4    2.20    1.24
  31   1   6    0.76    0.86
  31   1   8    0.48    0.86
  31   1  10    0.67    0.76
  31   1  12    2.39    1.05
  31   1  14    1.62    0.67
  31   1  16   -0.19    0.86
  31   1  18    0.48    0.76
  31   1  20   -0.57    0.86
  31   1  22    0.29    0.96
  31   1  24   -0.76    1.05
  31   1  26   -0.38    0.96
  31   1  28   -0.19    1.05
  31   1  30    0.19    1.05
  31   2   1    5.92    2.58
  31   2   3    0.96    0.76
  31   2   5    0.38    1.05
  31   2   7    3.25    1.53
  31   2   9    4.78    2.39
  31   2  11    0.76    0.57
  31   2  13    1.53    1.15
  31   2  15   39.26    8.41
  31   2  17    6.30    1.81
  31   2  19   82.34   11.18
  31   2  21    8.31    2.48
  31   2  23    3.15    1.72
  31   2  25    4.30    2.29
  31   2  27   12.51    5.25
  31   2  29   27.80   12.23
  31   3   0    0.48    1.15
  31   3   2    1.91    0.86
  31   3   4    0.48    0.96
  31   3   6    2.39    0.86
  31   3   8    0.38    0.86
  31   3  10    2.96    0.67
  31   3  12    5.54    1.15
  31   3  14    7.93    1.62
  31   3  16    7.26    1.62
  31   3  18    0.96    1.15
  31   3  20    2.96    1.05
  31   3  22   -0.29    0.86
  31   3  24    0.86    0.86
  31   3  26    0.19    0.96
  31   3  28    0.96    0.76
  31   3  30    2.29    1.53
  31   4   1    3.06    1.05
  31   4   3    1.72    0.96
  31   4   5    4.01    1.05
  31   4   7    1.91    1.05
  31   4   9   -0.57    0.76
  31   4  11    0.38    0.57
  31   4  13    1.15    0.96
  31   4  15   18.63    4.20
  31   4  17    0.57    0.76
  31   4  19   18.25    4.11
  31   4  21    0.96    1.15
  31   4  23    0.19    0.96
  31   4  25    1.43    1.24
  31   4  27    1.24    1.05
  31   4  29   11.65    5.25
  31   5   0    2.39    1.15
  31   5   2    0.86    1.05
  31   5   4    0.96    1.05
  31   5   6   -0.19    0.86
  31   5   8    1.43    0.67
  31   5  10    1.62    0.76
  31   5  12    6.78    1.05
  31   5  14   14.52    2.39
  31   5  16    5.44    1.53
  31   5  18    5.83    2.10
  31   5  20    8.50    2.77
  31   5  22    1.15    0.76
  31   5  24    1.72    1.05
  31   5  26   -1.24    0.96
  31   5  28    0.48    1.53
  31   5  30    0.76    1.91
  31   6   1    1.05    0.86
  31   6   3    2.39    0.86
  31   6   5    0.29    0.86
  31   6   7    1.72    0.96
  31   6   9    1.05    0.76
  31   6  11    0.48    0.57
  31   6  13    1.24    0.57
  31   6  15    5.25    1.24
  31   6  17    0.29    0.76
  31   6  19    2.20    1.34
  31   6  21    0.48    0.76
  31   6  23    0.38    0.86
  31   6  25   -0.48    0.96
  31   6  27    0.00    0.96
  31   6  29    1.15    1.43
  31   7   0    3.63    1.15
  31   7   2   10.41    2.10
  31   7   4    8.31    1.62
  31   7   6    1.81    0.96
  31   7   8    0.00    0.86
  31   7  10    0.57    0.67
  31   7  12    0.67    0.57
  31   7  14    1.15    0.67
  31   7  16    3.25    1.34
  31   7  18    1.24    0.86
  31   7  20    2.39    0.76
  31   7  22   -0.86    0.86
  31   7  24    0.38    0.86
  31   7  26    0.38    1.05
  31   7  28    1.34    0.86
  31   8   1    0.67    0.86
  31   8   3    0.67    0.96
  31   8   5    0.48    0.76
  31   8   7    1.34    0.86
  31   8   9    1.81    0.76
  31   8  11    0.38    0.57
  31   8  13    0.96    0.57
  31   8  15    0.96    0.67
  31   8  17   -0.10    0.67
  31   8  19   -0.48    0.76
  31   8  21    0.48    0.86
  31   8  23    0.96    0.86
  31   8  25    0.29    0.96
  31   8  27   -0.38    0.86
  31   8  29    1.43    1.24
  31   9   0    0.57    0.76
  31   9   2    0.10    0.86
  31   9   4    2.10    0.86
  31   9   6    2.10    0.76
  31   9   8    1.91    0.76
  31   9  10    0.38    0.57
  31   9  12    3.44    1.72
  31   9  14    2.96    0.76
  31   9  16    0.86    0.67
  31   9  18    1.15    0.86
  31   9  20    4.87    4.01
  31   9  22    0.57    0.86
  31   9  24    1.91    0.86
  31   9  26    5.35    2.20
  31   9  28    0.38    1.05
  31  10   1    0.29    0.67
  31  10   3    2.87    0.86
  31  10   5    1.91    0.76
  31  10   7    0.86    0.67
  31  10   9    0.96    0.57
  31  10  11   -0.38    0.57
  31  10  13    4.59    0.76
  31  10  15    0.57    0.57
  31  10  17    0.67    0.96
  31  10  19    1.05    0.67
  31  10  21    0.57    0.67
  31  10  23    1.24    0.76
  31  10  25    1.91    1.24
  31  10  27    6.21    4.01
  31  11   0    0.00    0.57
  31  11   2    1.34    0.57
  31  11   4    0.10    0.76
  31  11   6    0.86    0.57
  31  11   8    0.00    0.57
  31  11  10    0.29    0.76
  31  11  12    0.19    0.57
  31  11  14    1.43    0.48
  31  11  16    0.96    0.67
  31  11  18   -0.29    0.67
  31  11  20    0.96    0.76
  31  11  22    1.43    0.76
  31  11  24    0.19    0.86
  31  11  26    0.57    1.05
  31  11  28   -0.57    1.05
  31  12   1    1.34    0.48
  31  12   3    6.40    1.05
  31  12   5    3.82    0.96
  31  12   7    0.96    0.86
  31  12   9    0.29    0.76
  31  12  11    0.00    0.48
  31  12  13   11.85    1.91
  31  12  15    9.27    1.53
  31  12  17   11.27    2.10
  31  12  19    0.96    0.76
  31  12  21    1.53    1.15
  31  12  23    2.29    0.76
  31  12  25    1.15    1.05
  31  12  27    9.74    4.11
  31  13   0   -0.19    0.67
  31  13   2    4.20    2.20
  31  13   4    1.15    0.67
  31  13   6    2.39    0.86
  31  13   8    1.34    0.57
  31  13  10    2.58    0.67
  31  13  12    4.78    1.05
  31  13  14   18.44    1.91
  31  13  16   19.96    2.39
  31  13  18    7.26    1.81
  31  13  20    0.57    0.57
  31  13  22    0.19    0.76
  31  13  24    0.10    0.67
  31  13  26   -0.96    0.86
  31  14   1    1.24    0.67
  31  14   3   14.90    2.29
  31  14   5   11.27    1.91
  31  14   7    2.67    1.05
  31  14   9    2.77    0.67
  31  14  11    0.86    0.57
  31  14  13   15.57    1.91
  31  14  15   23.02    2.48
  31  14  17   30.95    3.92
  31  14  19    6.97    1.72
  31  14  21    4.39    1.43
  31  14  23    0.76    0.76
  31  14  25   -0.10    0.86
  31  14  27   -0.67    2.20
  31  15   0   47.48    7.45
  31  15   2   42.13    7.45
  31  15   4   16.05    3.82
  31  15   6    4.11    1.15
  31  15   8   -0.48    0.76
  31  15  10    1.91    0.57
  31  15  12    5.54    1.05
  31  15  14   21.97    2.58
  31  15  16   19.20    2.39
  31  15  18   19.20    2.96
  31  15  20    3.44    1.81
  31  15  22    0.00    0.67
  31  15  24   -0.48    0.76
  31  15  26    2.87    1.91
  31  16   1    0.86    0.86
  31  16   3    2.96    1.43
  31  16   5    7.45    1.81
  31  16   7    0.76    0.76
  31  16   9    2.77    1.15
  31  16  11    1.24    0.76
  31  16  13   23.50    3.06
  31  16  15   29.80    2.96
  31  16  17   26.84    2.96
  31  16  19   10.70    1.81
  31  16  21    2.67    0.86
  31  16  23    0.19    0.67
  31  16  25    0.86    0.86
  31  17   0    4.59    1.72
  31  17   2    6.30    2.10
  31  17   4    8.12    7.55
  31  17   6    0.38    0.76
  31  17   8    0.86    0.86
  31  17  10    3.15    1.15
  31  17  12   10.13    2.10
  31  17  14   23.02    3.73
  31  17  16   25.79    2.77
  31  17  18   11.65    1.62
  31  17  20    0.00    0.57
  31  17  22    1.15    0.57
  31  17  24    0.57    0.76
  31  18   1    2.20    0.86
  31  18   3    9.46    3.34
  31  18   5    3.53    1.43
  31  18   7    0.00    0.86
  31  18   9    0.48    0.76
  31  18  11    2.20    2.29
  31  18  13    2.96    1.34
  31  18  15   11.65    2.77
  31  18  17    8.02    1.24
  31  18  19    4.20    0.96
  31  18  21   -0.19    0.38
  31  18  23    0.10    0.57
  31  19   0   69.35   15.19
  31  19   2   37.35    8.02
  31  19   4   14.62    4.01
  31  19   6    1.34    1.15
  31  19   8    0.38    0.86
  31  19  10   -0.10    0.76
  31  19  12    1.62    0.86
  31  19  14    4.68    1.53
  31  19  16    9.46    2.01
  31  19  18    4.20    1.24
  31  19  20    0.67    0.67
  31  19  22    0.29    0.38
  31  20   1    0.29    0.86
  31  20   3    1.43    0.86
  31  20   5    3.63    1.43
  31  20   7    0.57    0.86
  31  20   9    2.87    1.34
  31  20  11    0.86    0.67
  31  20  13    0.76    0.67
  31  20  15    0.57    0.67
  31  20  17    1.53    0.96
  31  20  19    1.24    0.48
  31  20  21   -0.19    0.38
  31  20  23   -1.24    0.76
  31  21   0   12.99    3.06
  31  21   2    4.87    2.58
  31  21   4    1.72    1.43
  31  21   6    0.48    0.96
  31  21   8    1.72    1.91
  31  21  10    0.48    0.96
  31  21  12    0.86    0.86
  31  21  14    1.43    1.05
  31  21  16    2.96    1.05
  31  21  18    0.76    0.48
  31  21  20    0.57    0.48
  31  21  22   -1.53    0.86
  31  22   1    0.38    0.86
  31  22   3    1.34    1.05
  31  22   5    0.76    0.86
  31  22   7    1.62    1.53
  31  22   9    1.53    0.96
  31  22  11    0.38    0.76
  31  22  13    0.96    0.67
  31  22  15   -0.29    0.57
  31  22  17    0.29    0.57
  31  22  19    0.76    0.38
  31  22  21   -0.76    0.67
  31  23   0    7.74    2.39
  31  23   2    3.06    1.53
  31  23   4    3.06    1.34
  31  23   6    1.53    1.15
  31  23   8    1.72    0.86
  31  23  10    0.57    0.76
  31  23  12   -0.10    0.57
  31  23  14    1.43    0.76
  31  23  16    0.38    0.67
  31  23  18    0.10    0.48
  31  23  20   -0.76    0.67
  31  24   1   -0.67    0.76
  31  24   3    0.19    0.96
  31  24   5   -1.34    0.76
  31  24   7    0.86    0.67
  31  24   9   -0.19    0.96
  31  24  11   -0.29    0.96
  31  24  13    0.57    0.76
  31  24  15    1.15    0.76
  31  24  17    0.29    0.57
  31  24  19    1.81    1.53
  31  25   0    8.02    2.96
  31  25   2   11.37    4.20
  31  25   4   -0.48    1.24
  31  25   6   -0.57    0.86
  31  25   8    0.10    0.86
  31  25  10    0.57    0.86
  31  25  12    0.67    1.34
  31  25  14    1.43    1.05
  31  25  16    0.57    0.76
  31  26   1    2.10    0.96
  31  26   3    0.10    0.86
  31  26   5   -0.10    0.96
  31  26   7    0.76    0.86
  31  26   9   -0.67    0.86
  31  26  11   -1.15    1.05
  31  26  13    0.00    0.96
  31  26  15   -0.29    1.05
  31  27   0    5.83    3.82
  31  27   2   18.82    5.83
  31  27   4   -0.67    1.34
  31  27   6    0.76    1.05
  31  27   8   -1.62    0.86
  31  27  10    4.87    2.48
  31  27  12   -0.10    1.81
  31  27  14   -2.87    3.25
  31  28   1   -0.86    0.76
  31  28   3    0.76    0.76
  31  28   5    0.48    0.96
  31  28   7    1.24    1.24
  31  28   9    0.96    1.43
  31  28  11    0.96    1.15
  31  29   0  100.68   25.31
  31  29   2   31.05    9.46
  31  29   4   20.92    5.83
  31  29   6    1.24    1.34
  31  29   8    4.59    2.20
  31  30   1    0.19    1.15
  31  30   3    1.24    1.15
  31  30   5   -2.48    5.44
  32   0   0    4.78    2.20
  32   1   1   -0.86    0.96
  32   1   3    0.38    1.72
  32   1   5    0.57    0.96
  32   1   7    1.72    0.96
  32   1   9    1.34    0.86
  32   1  11   -0.29    0.57
  32   1  13    0.19    0.57
  32   1  15    1.43    0.67
  32   1  17   -0.76    0.76
  32   1  19    0.00    0.86
  32   1  21   -1.15    0.76
  32   1  23   -1.05    0.86
  32   1  25   -0.57    0.96
  32   1  27    0.38    1.34
  32   1  29    0.19    0.96
  32   2   0   10.79    2.96
  32   2   2   35.54    8.41
  32   2   4    2.39    0.86
  32   2   6    0.76    0.86
  32   2   8    2.20    2.01
  32   2  10    1.53    0.86
  32   2  12    2.29    0.76
  32   2  14   45.09    5.35
  32   2  16    2.77    1.34
  32   2  18   62.85   10.03
  32   2  20    5.83    2.01
  32   2  22   12.04    4.59
  32   2  24    3.82    1.81
  32   2  26    4.20    1.81
  32   2  28   16.81   11.37
  32   3   1    3.06    3.63
  32   3   3   -1.15    0.96
  32   3   5    0.48    0.86
  32   3   7   -0.57    0.86
  32   3   9    1.15    0.86
  32   3  11    3.63    0.86
  32   3  13    8.41    1.62
  32   3  15    7.36    1.72
  32   3  17    1.15    1.05
  32   3  19    0.57    1.05
  32   3  21    0.76    0.86
  32   3  23   -1.43    0.96
  32   3  25    0.76    0.96
  32   3  27   -0.48    0.96
  32   3  29   -1.34    1.72
  32   4   0    1.81    1.91
  32   4   2    1.62    1.05
  32   4   4   -0.38    0.96
  32   4   6    0.00    0.96
  32   4   8   -0.19    0.86
  32   4  10    1.24    0.86
  32   4  12    2.29    0.76
  32   4  14   14.90    2.87
  32   4  16    1.43    0.67
  32   4  18   24.36    5.92
  32   4  20    4.87    2.77
  32   4  22    7.26    2.96
  32   4  24    0.38    0.96
  32   4  26   -0.10    1.05
  32   4  28   30.57    9.17
  32   5   1   -2.10    1.05
  32   5   3    1.15    0.96
  32   5   5    4.49    1.91
  32   5   7    3.25    0.96
  32   5   9    6.02    1.91
  32   5  11    8.12    1.72
  32   5  13   17.96    2.48
  32   5  15    9.17    1.91
  32   5  17    3.53    1.34
  32   5  19    2.77    1.15
  32   5  21    5.64    4.39
  32   5  23   -0.38    0.96
  32   5  25   -0.96    0.96
  32   5  27    1.24    0.86
  32   5  29   -0.96    4.39
  32   6   0    5.54    1.72
  32   6   2    0.38    1.05
  32   6   4    3.73    1.24
  32   6   6   10.13    2.87
  32   6   8   -0.86    0.86
  32   6  10    4.49    1.24
  32   6  12    5.25    1.43
  32   6  14    0.76    0.57
  32   6  16    3.82    0.86
  32   6  18    0.67    0.76
  32   6  20    0.48    0.76
  32   6  22    0.19    0.86
  32   6  24   -1.15    1.05
  32   6  26   -1.24    0.86
  32   6  28   -0.10    1.34
  32   7   1    1.43    0.96
  32   7   3    2.58    1.91
  32   7   5    1.91    1.34
  32   7   7    1.15    0.96
  32   7   9   -0.10    0.76
  32   7  11    4.49    1.05
  32   7  13    7.36    1.34
  32   7  15    3.82    1.34
  32   7  17    0.00    0.86
  32   7  19    1.34    0.86
  32   7  21    0.57    1.15
  32   7  23   -0.19    0.86
  32   7  25    0.38    0.76
  32   7  27    0.00    1.15
  32   8   0    1.43    1.05
  32   8   2    0.38    0.86
  32   8   4    1.24    0.86
  32   8   6    2.20    1.15
  32   8   8    2.39    1.05
  32   8  10    0.29    0.76
  32   8  12   -1.15    0.57
  32   8  14    3.44    0.86
  32   8  16   -1.34    0.67
  32   8  18    0.86    0.76
  32   8  20    0.67    1.05
  32   8  22    2.01    1.24
  32   8  24    0.86    0.96
  32   8  26    2.87    2.29
  32   8  28   -0.76    1.15
  32   9   1    0.29    0.86
  32   9   3   -1.53    0.86
  32   9   5    3.34    1.43
  32   9   7    1.05    1.24
  32   9   9    0.57    0.76
  32   9  11   -0.76    0.57
  32   9  13   -0.19    0.57
  32   9  15    0.19    0.57
  32   9  17   -0.19    0.57
  32   9  19   -0.38    0.76
  32   9  21   -0.48    0.86
  32   9  23    0.19    0.76
  32   9  25    0.76    0.96
  32   9  27    0.10    1.24
  32  10   0    5.73    1.81
  32  10   2    1.53    0.86
  32  10   4    2.87    1.53
  32  10   6    2.87    1.43
  32  10   8    0.29    0.76
  32  10  10    0.38    0.57
  32  10  12    2.29    0.67
  32  10  14    0.29    0.48
  32  10  16   13.18    2.29
  32  10  18   -0.48    0.76
  32  10  20    1.43    0.76
  32  10  22   -0.19    0.67
  32  10  24   -1.05    0.96
  32  10  26    7.93    3.82
  32  11   1    1.34    0.67
  32  11   3    2.96    0.76
  32  11   5   11.56    1.62
  32  11   7    6.30    2.39
  32  11   9   -1.43    0.67
  32  11  11    0.57    0.57
  32  11  13    0.96    0.57
  32  11  15    4.20    0.86
  32  11  17    1.53    0.86
  32  11  19   -1.15    0.67
  32  11  21   -0.19    0.57
  32  11  23   -0.19    0.76
  32  11  25    3.73    2.39
  32  11  27    0.00    1.34
  32  12   0    5.35    2.20
  32  12   2    3.73    1.53
  32  12   4    5.64    6.11
  32  12   6    5.25    1.62
  32  12   8    0.48    0.96
  32  12  10    0.67    0.67
  32  12  12    8.79    1.62
  32  12  14    8.22    1.43
  32  12  16   16.43    2.67
  32  12  18    4.20    1.34
  32  12  20    1.62    1.24
  32  12  22   -0.96    0.76
  32  12  24    1.15    0.86
  32  12  26   27.61   12.04
  32  13   1   -0.19    0.57
  32  13   3    8.88    1.43
  32  13   5   21.40    3.15
  32  13   7    6.02    1.34
  32  13   9   -0.19    0.57
  32  13  11    1.34    0.67
  32  13  13   11.08    1.72
  32  13  15   30.38    3.15
  32  13  17   12.32    2.20
  32  13  19    1.15    0.96
  32  13  21   -0.57    0.67
  32  13  23   -0.19    0.76
  32  13  25   -1.05    1.53
  32  14   0   44.23    5.25
  32  14   2   43.27    6.11
  32  14   4   15.00    2.20
  32  14   6    1.43    0.76
  32  14   8    2.87    1.05
  32  14  10    1.91    0.76
  32  14  12    7.83    1.43
  32  14  14   13.47    2.77
  32  14  16   28.28    3.06
  32  14  18   11.27    2.01
  32  14  20    1.81    1.34
  32  14  22    0.76    0.67
  32  14  24   -1.53    0.86
  32  14  26    1.15    1.91
  32  15   1    2.67    1.24
  32  15   3   13.18    1.91
  32  15   5    5.92    1.24
  32  15   7    2.67    0.86
  32  15   9   -0.10    0.57
  32  15  11    3.06    0.86
  32  15  13   30.19    3.06
  32  15  15   52.73    5.73
  32  15  17   33.91    3.63
  32  15  19    6.88    1.62
  32  15  21    0.86    0.67
  32  15  23   -0.38    0.67
  32  15  25   -0.86    1.24
  32  16   0    2.77    1.34
  32  16   2   -0.19    0.76
  32  16   4   -0.19    0.67
  32  16   6    1.62    1.34
  32  16   8    0.48    0.76
  32  16  10    5.25    1.24
  32  16  12   23.98    4.01
  32  16  14   33.53    3.92
  32  16  16   26.75    3.15
  32  16  18   10.60    2.20
  32  16  20   -0.19    0.48
  32  16  22   -0.76    0.57
  32  16  24    0.00    0.76
  32  17   1   -0.29    0.86
  32  17   3    2.39    1.05
  32  17   5    2.01    0.96
  32  17   7    0.96    1.34
  32  17   9    0.67    2.48
  32  17  11    1.91    0.96
  32  17  13   14.14    2.67
  32  17  15   35.82    3.63
  32  17  17   22.83    2.48
  32  17  19    4.01    1.15
  32  17  21   -0.29    0.48
  32  17  23   -0.29    0.57
  32  18   0  121.12   18.53
  32  18   2   46.23   10.32
  32  18   4   45.37    8.22
  32  18   6    0.67    0.86
  32  18   8    0.19    0.76
  32  18  10   -0.67    1.24
  32  18  12    3.92    1.53
  32  18  14    8.98    2.20
  32  18  16    9.27    1.72
  32  18  18    7.45    1.15
  32  18  20    0.48    0.48
  32  18  22    0.29    0.48
  32  19   1    0.10    0.86
  32  19   3    1.05    1.05
  32  19   5    1.72    0.96
  32  19   7    0.96    0.76
  32  19   9   -0.67    0.67
  32  19  11    0.10    0.76
  32  19  13    6.69    2.20
  32  19  15    8.41    1.91
  32  19  17    9.84    1.72
  32  19  19    1.72    0.57
  32  19  21    0.19    0.38
  32  20   0   15.86    4.11
  32  20   2   10.22    2.58
  32  20   4    4.30    2.67
  32  20   6   -1.15    0.76
  32  20   8    2.39    1.34
  32  20  10   -0.10    0.67
  32  20  12   -0.76    0.67
  32  20  14    1.43    1.05
  32  20  16    1.34    0.67
  32  20  18    1.72    0.76
  32  20  20    0.57    0.38
  32  21   1   -1.15    0.67
  32  21   3   -1.05    0.86
  32  21   5   -2.96    0.76
  32  21   7    0.00    0.86
  32  21   9    0.10    0.57
  32  21  11    2.67    2.87
  32  21  13    1.24    0.76
  32  21  15    1.34    0.57
  32  21  17   -0.86    0.57
  32  21  19    0.10    0.38
  32  22   0   29.71    8.02
  32  22   2    9.36    4.01
  32  22   4    7.16    2.77
  32  22   6    6.97    6.88
  32  22   8    0.38    1.43
  32  22  10    0.29    0.76
  32  22  12    0.38    0.67
  32  22  14    0.10    0.76
  32  22  16    0.10    0.57
  32  22  18    0.38    0.57
  32  23   1    0.10    0.76
  32  23   3   -0.29    0.96
  32  23   5   -0.48    0.86
  32  23   7    1.81    0.86
  32  23   9    1.05    0.86
  32  23  11    0.00    0.76
  32  23  13    0.19    0.67
  32  23  15   -0.19    0.67
  32  23  17   -0.29    0.57
  32  24   0    6.21    2.67
  32  24   2    3.82    2.87
  32  24   4    0.38    0.96
  32  24   6    6.21    5.64
  32  24   8   -0.38    1.05
  32  24  10    0.57    0.67
  32  24  12    3.15    1.81
  32  24  14    1.34    0.96
  32  24  16   -1.91    0.86
  32  25   1    2.01    1.15
  32  25   3    0.19    0.96
  32  25   5   -0.48    0.86
  32  25   7   -2.39    0.86
  32  25   9    1.72    1.15
  32  25  11    1.81    1.34
  32  25  13    4.49    1.62
  32  25  15    2.10    1.81
  32  26   0   12.99    6.02
  32  26   2   12.61    4.20
  32  26   4    1.53    1.15
  32  26   6   -1.05    0.96
  32  26   8    7.83    2.77
  32  26  10    3.82    2.29
  32  26  12   11.65    7.55
  32  27   1   -2.39    0.96
  32  27   3    1.24    1.15
  32  27   5   -1.15    0.96
  32  27   7   -0.96    0.76
  32  27   9   -0.48    1.34
  32  27  11   -0.57    1.05
  32  28   0   32.19   13.56
  32  28   2   39.74   12.80
  32  28   4    4.68    3.06
  32  28   6    0.00    1.34
  32  28   8    8.60    5.73
  32  29   1    0.86    1.15
  32  29   3    1.91    0.86
  32  29   5    1.15    0.29
  33   1   0    1.72    1.05
  33   1   2    1.05    1.24
  33   1   4   -0.10    1.15
  33   1   6   -0.57    0.96
  33   1   8    1.53    1.43
  33   1  10    1.24    1.53
  33   1  12    0.67    0.67
  33   1  14    0.57    0.67
  33   1  16    0.10    0.57
  33   1  18   -0.96    0.86
  33   1  20    0.48    0.86
  33   1  22   -0.10    0.96
  33   1  24    0.00    0.86
  33   1  26    0.10    1.05
  33   1  28   -0.96    2.87
  33   2   1    3.53    1.15
  33   2   3    0.67    1.15
  33   2   5    0.96    1.15
  33   2   7   -0.76    0.76
  33   2   9    1.53    0.86
  33   2  11    2.67    0.96
  33   2  13    6.50    1.15
  33   2  15   -0.38    0.76
  33   2  17    9.07    2.29
  33   2  19    1.43    1.15
  33   2  21    9.17    2.77
  33   2  23    0.67    1.05
  33   2  25    0.67    0.86
  33   2  27   16.05    6.40
  33   3   0    2.87    1.15
  33   3   2    2.67    1.24
  33   3   4    0.96    1.15
  33   3   6   -1.24    1.05
  33   3   8    0.76    0.96
  33   3  10   -0.76    0.76
  33   3  12    2.77    0.86
  33   3  14    1.91    0.57
  33   3  16    1.81    1.43
  33   3  18    0.86    0.86
  33   3  20    1.43    1.91
  33   3  22   -0.67    0.96
  33   3  24    0.76    0.96
  33   3  26   -0.38    0.86
  33   3  28    0.38    1.24
  33   4   1    1.24    1.15
  33   4   3    2.01    1.05
  33   4   5    0.67    0.76
  33   4   7   -0.19    0.86
  33   4   9    1.15    0.76
  33   4  11    0.00    0.67
  33   4  13    4.01    0.86
  33   4  15    0.76    0.67
  33   4  17    6.11    3.15
  33   4  19    0.10    0.67
  33   4  21    3.92    2.39
  33   4  23   -1.24    1.05
  33   4  25   -1.05    0.96
  33   4  27    3.34    2.01
  33   5   0    1.72    0.96
  33   5   2    2.48    0.96
  33   5   4   -0.10    0.96
  33   5   6    0.57    0.86
  33   5   8    1.53    1.72
  33   5  10    2.39    0.96
  33   5  12    3.53    1.05
  33   5  14    2.29    0.67
  33   5  16    0.76    0.57
  33   5  18   -0.96    0.57
  33   5  20   -1.43    0.76
  33   5  22   -1.15    0.76
  33   5  24    0.57    0.76
  33   5  26    1.05    0.96
  33   6   1    1.81    0.86
  33   6   3   -0.67    1.34
  33   6   5    7.36    6.59
  33   6   7    1.15    0.96
  33   6   9    0.48    0.86
  33   6  11    0.19    0.67
  33   6  13    1.43    0.57
  33   6  15    1.34    0.96
  33   6  17    4.11    1.15
  33   6  19    0.00    0.67
  33   6  21    4.68    1.81
  33   6  23   -0.86    1.15
  33   6  25    0.19    0.96
  33   6  27    0.19    1.43
  33   7   0    0.76    0.86
  33   7   2    3.53    2.58
  33   7   4    1.24    1.05
  33   7   6    1.43    0.96
  33   7   8    2.20    0.96
  33   7  10    8.79    1.91
  33   7  12   14.81    2.67
  33   7  14    7.74    1.34
  33   7  16    5.16    1.24
  33   7  18    0.96    0.96
  33   7  20   -0.57    0.96
  33   7  22    0.96    0.86
  33   7  24    0.00    0.86
  33   7  26   -1.62    0.96
  33   8   1    0.29    0.86
  33   8   3    2.10    0.86
  33   8   5   -0.19    0.86
  33   8   7    0.57    0.86
  33   8   9   -0.38    0.67
  33   8  11   -1.34    0.76
  33   8  13    1.72    0.67
  33   8  15    2.77    1.43
  33   8  17    1.15    0.96
  33   8  19    0.38    0.76
  33   8  21    0.57    1.05
  33   8  23    0.38    0.76
  33   8  25    0.48    2.01
  33   8  27    0.29    2.39
  33   9   0    3.15    1.34
  33   9   2    4.20    2.39
  33   9   4    0.96    0.96
  33   9   6    0.00    0.86
  33   9   8    1.43    0.86
  33   9  10    0.67    1.15
  33   9  12    1.81    0.76
  33   9  14    0.29    0.48
  33   9  16    0.38    0.57
  33   9  18    0.10    0.57
  33   9  20    1.81    1.15
  33   9  22   -0.19    0.86
  33   9  24    2.10    0.86
  33   9  26   -0.10    1.05
  33  10   1   -0.57    0.86
  33  10   3    1.43    1.34
  33  10   5    1.43    0.76
  33  10   7   12.90    3.34
  33  10   9    0.10    0.76
  33  10  11   -0.38    0.76
  33  10  13    0.48    0.67
  33  10  15    2.96    0.76
  33  10  17    0.76    0.48
  33  10  19   -0.38    0.67
  33  10  21    0.86    0.86
  33  10  23   -0.38    0.86
  33  10  25    6.78    3.34
  33  11   0    4.39    0.96
  33  11   2    3.92    1.05
  33  11   4    0.57    0.67
  33  11   6    2.29    1.62
  33  11   8    0.19    0.86
  33  11  10   -0.57    0.67
  33  11  12    0.57    0.57
  33  11  14   -1.15    0.67
  33  11  16    0.76    0.57
  33  11  18    0.76    0.67
  33  11  20    0.76    0.86
  33  11  22   -0.38    0.76
  33  11  24    0.38    0.86
  33  11  26   -0.19    1.34
  33  12   1    0.19    0.67
  33  12   3    1.24    0.76
  33  12   5    1.81    0.86
  33  12   7   15.47    3.44
  33  12   9    2.39    1.05
  33  12  11    0.19    0.57
  33  12  13   -0.48    0.57
  33  12  15    8.22    1.72
  33  12  17    2.87    1.05
  33  12  19    1.05    0.76
  33  12  21    0.38    0.76
  33  12  23    0.00    0.76
  33  12  25    5.73    4.49
  33  13   0    3.73    1.05
  33  13   2    5.25    1.15
  33  13   4    2.67    0.76
  33  13   6    1.72    0.57
  33  13   8    1.53    0.76
  33  13  10    0.57    0.57
  33  13  12    0.19    0.57
  33  13  14    5.54    1.43
  33  13  16    8.22    1.43
  33  13  18    2.10    1.15
  33  13  20   -0.48    0.57
  33  13  22    0.19    0.76
  33  13  24    1.05    0.86
  33  14   1    0.00    0.57
  33  14   3    2.10    0.67
  33  14   5    3.44    0.76
  33  14   7    9.07    1.62
  33  14   9    0.29    0.48
  33  14  11    0.76    0.57
  33  14  13    4.87    1.15
  33  14  15   20.25    3.06
  33  14  17    5.44    1.05
  33  14  19    6.11    1.43
  33  14  21   -0.10    0.76
  33  14  23    1.05    0.86
  33  15   0    2.39    0.76
  33  15   2    1.72    0.86
  33  15   4    0.48    0.67
  33  15   6    0.19    0.57
  33  15   8    2.29    0.67
  33  15  10    3.34    0.96
  33  15  12    8.41    1.72
  33  15  14   19.01    2.77
  33  15  16   11.85    2.10
  33  15  18    5.35    1.34
  33  15  20    0.67    0.57
  33  15  22    0.86    0.57
  33  15  24    2.77    1.43
  33  16   1   -0.57    0.57
  33  16   3    1.81    0.76
  33  16   5    0.86    0.67
  33  16   7    2.96    0.96
  33  16   9    0.38    0.48
  33  16  11   -0.19    0.48
  33  16  13    7.83    2.20
  33  16  15   21.49    3.06
  33  16  17   10.22    1.53
  33  16  19    2.01    0.86
  33  16  21    0.57    0.67
  33  16  23    0.19    0.86
  33  17   0   12.04    3.06
  33  17   2   17.00    3.63
  33  17   4    6.78    2.58
  33  17   6    2.77    1.34
  33  17   8   -0.38    0.76
  33  17  10   -0.38    0.57
  33  17  12    1.91    0.76
  33  17  14    7.93    1.53
  33  17  16    6.59    1.34
  33  17  18    5.83    1.15
  33  17  20    0.57    0.48
  33  17  22    0.86    0.57
  33  18   1   -0.86    0.76
  33  18   3    0.76    0.67
  33  18   5    0.38    0.86
  33  18   7    1.43    0.76
  33  18   9    0.19    0.67
  33  18  11    0.57    0.57
  33  18  13    2.77    1.34
  33  18  15    8.02    1.34
  33  18  17    6.02    1.15
  33  18  19    0.57    0.48
  33  18  21   -0.57    0.57
  33  19   0    3.82    1.43
  33  19   2    1.05    0.96
  33  19   4    0.19    0.76
  33  19   6    0.29    0.76
  33  19   8    0.29    0.67
  33  19  10    0.38    0.57
  33  19  12    0.00    0.76
  33  19  14    3.06    1.24
  33  19  16    3.73    1.05
  33  19  18    0.76    0.57
  33  19  20    0.00    0.48
  33  20   1   -0.57    0.96
  33  20   3   -0.29    0.86
  33  20   5    2.29    1.62
  33  20   7    0.00    0.76
  33  20   9    1.72    1.34
  33  20  11   -0.76    0.76
  33  20  13   -0.29    0.67
  33  20  15    2.39    0.86
  33  20  17    0.29    0.57
  33  20  19    0.76    0.57
  33  21   0   21.78    5.83
  33  21   2    9.65    4.01
  33  21   4    4.68    3.25
  33  21   6    3.73    1.91
  33  21   8    2.20    1.15
  33  21  10    0.19    0.96
  33  21  12    0.57    0.67
  33  21  14   -0.29    0.67
  33  21  16    0.67    0.48
  33  21  18    0.19    0.48
  33  22   1   -0.57    0.76
  33  22   3   -0.67    0.76
  33  22   5   -0.57    0.86
  33  22   7   -0.38    0.76
  33  22   9   -0.96    0.86
  33  22  11   -0.29    0.67
  33  22  13   -0.86    0.67
  33  22  15    0.48    0.67
  33  22  17    0.10    0.57
  33  23   0    1.53    0.96
  33  23   2    0.10    0.86
  33  23   4    0.10    0.96
  33  23   6    0.29    0.96
  33  23   8    0.86    0.96
  33  23  10    0.19    0.67
  33  23  12   -0.19    0.67
  33  23  14   -0.29    0.67
  33  23  16    0.57    1.15
  33  24   1    0.38    0.86
  33  24   3    1.43    0.96
  33  24   5    0.19    1.05
  33  24   7   -1.34    0.86
  33  24   9   -0.19    0.76
  33  24  11    1.72    0.76
  33  24  13    1.91    1.15
  33  24  15   -2.01    1.62
  33  25   0    0.48    0.96
  33  25   2   -0.76    0.96
  33  25   4    0.19    1.24
  33  25   6    1.15    0.86
  33  25   8    2.39    2.01
  33  25  10   12.99    5.35
  33  25  12    1.15    1.62
  33  26   1    0.96    0.86
  33  26   3   -0.86    1.43
  33  26   5   -0.10    1.15
  33  26   7   -0.38    0.76
  33  26   9    3.25    3.34
  33  26  11   -4.30    4.01
  33  27   0    5.73    4.11
  33  27   2   14.04    8.69
  33  27   4    3.44    1.72
  33  27   6   -0.10    0.76
  33  27   8    2.67    2.87
  33  28   1   -0.38    0.76
  33  28   3   -1.24    0.96
  34   0   0   27.51   13.28
  34   1   1    0.57    1.05
  34   1   3    2.48    1.24
  34   1   5   -1.15    0.86
  34   1   7   -0.57    0.86
  34   1   9    0.57    0.96
  34   1  11    0.57    0.86
  34   1  13   -1.24    0.57
  34   1  15    0.48    0.57
  34   1  17   -0.76    0.57
  34   1  19    1.72    0.67
  34   1  21   -0.10    0.96
  34   1  23    0.10    0.76
  34   1  25   -0.96    1.05
  34   1  27   -6.40    1.72
  34   2   0    4.78    2.39
  34   2   2    5.06    2.20
  34   2   4    1.05    0.96
  34   2   6    0.96    0.86
  34   2   8   -1.05    1.15
  34   2  10    2.96    1.72
  34   2  12    1.34    0.86
  34   2  14    7.83    1.62
  34   2  16   21.11    3.25
  34   2  18    0.00    0.67
  34   2  20   10.79    3.25
  34   2  22   -0.29    0.96
  34   2  24    0.00    0.86
  34   2  26    4.39    3.53
  34   3   1   -0.29    0.96
  34   3   3    1.15    1.05
  34   3   5    0.38    1.24
  34   3   7    2.39    1.05
  34   3   9    0.67    1.05
  34   3  11    7.26    1.81
  34   3  13    1.53    1.05
  34   3  15    2.39    0.67
  34   3  17   -0.29    0.57
  34   3  19   -0.48    0.67
  34   3  21   -0.76    0.86
  34   3  23    0.67    0.86
  34   3  25    0.10    1.15
  34   3  27    0.00    1.53
  34   4   0   40.88   11.75
  34   4   2    1.43    1.05
  34   4   4    1.15    1.72
  34   4   6    1.34    0.96
  34   4   8   -0.67    1.05
  34   4  10    2.58    1.34
  34   4  12    3.15    1.24
  34   4  14    4.97    1.24
  34   4  16    8.88    1.91
  34   4  18    0.29    0.57
  34   4  20    3.63    1.91
  34   4  22   -0.29    0.86
  34   4  24   -0.57    1.15
  34   4  26    0.76    1.15
  34   5   1   -0.19    0.96
  34   5   3    2.96    2.77
  34   5   5    1.15    0.96
  34   5   7    0.48    0.96
  34   5   9    0.19    0.96
  34   5  11    3.53    1.62
  34   5  13    9.17    2.10
  34   5  15   14.42   11.18
  34   5  17    1.91    1.81
  34   5  19    0.00    0.76
  34   5  21   -0.10    0.76
  34   5  23    0.48    1.15
  34   5  25    2.29    2.29
  34   6   0    2.01    1.24
  34   6   2    2.20    1.43
  34   6   4    0.38    0.96
  34   6   6   -0.76    0.76
  34   6   8    1.05    0.96
  34   6  10    0.19    0.86
  34   6  12    1.43    1.53
  34   6  14    0.96    0.86
  34   6  16    9.46    2.20
  34   6  18    0.57    0.57
  34   6  20    0.67    1.34
  34   6  22   -0.67    0.76
  34   6  24   -0.67    1.53
  34   6  26   -1.15    1.72
  34   7   1    1.05    0.96
  34   7   3    1.53    1.34
  34   7   5    0.19    1.24
  34   7   7    1.34    0.86
  34   7   9    3.82    2.20
  34   7  11    3.25    1.72
  34   7  13    0.38    0.76
  34   7  15    1.53    0.76
  34   7  17   -0.57    0.57
  34   7  19   -0.29    0.57
  34   7  21   -0.57    0.67
  34   7  23   -0.86    1.05
  34   7  25    1.05    1.15
  34   8   0    1.24    0.86
  34   8   2    2.39    1.43
  34   8   4   -0.96    0.96
  34   8   6    1.05    0.96
  34   8   8   -0.67    0.86
  34   8  10   -0.48    0.76
  34   8  12   -0.48    0.76
  34   8  14    3.53    0.86
  34   8  16   -0.19    0.48
  34   8  18    0.67    0.57
  34   8  20   -0.86    0.76
  34   8  22   -0.57    0.86
  34   8  24    0.19    1.43
  34   9   1    1.62    0.96
  34   9   3    2.77    1.53
  34   9   5    6.21    2.10
  34   9   7    2.01    1.62
  34   9   9    1.43    1.43
  34   9  11    1.15    0.96
  34   9  13    0.86    0.67
  34   9  15    0.19    0.48
  34   9  17    0.19    0.57
  34   9  19    0.38    0.48
  34   9  21   -0.38    0.67
  34   9  23   -0.67    0.76
  34   9  25    0.00    1.15
  34  10   0    0.76    0.96
  34  10   2    4.30    1.62
  34  10   4    1.62    0.96
  34  10   6   -0.19    0.96
  34  10   8   -0.29    0.86
  34  10  10    2.96    2.20
  34  10  12    0.86    1.05
  34  10  14    2.39    0.86
  34  10  16    0.48    0.48
  34  10  18    0.38    0.67
  34  10  20   -0.29    0.76
  34  10  22    0.29    0.76
  34  10  24   25.03    6.78
  34  11   1    0.10    0.86
  34  11   3    2.67    1.43
  34  11   5    3.82    1.43
  34  11   7    2.58    1.43
  34  11   9    0.86    0.86
  34  11  11   -0.29    0.67
  34  11  13    0.29    0.67
  34  11  15    0.86    0.57
  34  11  17    2.10    0.67
  34  11  19    1.24    0.76
  34  11  21    1.05    0.57
  34  11  23   -0.57    0.76
  34  12   0   11.18    4.59
  34  12   2    2.87    1.24
  34  12   4    0.00    0.76
  34  12   6    3.63    1.43
  34  12   8    0.57    0.67
  34  12  10    1.62    1.81
  34  12  12   -0.48    0.67
  34  12  14    7.93    2.01
  34  12  16    0.67    0.57
  34  12  18    2.29    1.34
  34  12  20   -0.38    0.57
  34  12  22   -1.43    0.76
  34  12  24   -2.67    1.34
  34  13   1   -0.19    0.57
  34  13   3    2.87    0.96
  34  13   5    5.54    1.43
  34  13   7    2.29    0.86
  34  13   9    0.48    0.67
  34  13  11    0.38    0.67
  34  13  13    2.48    1.24
  34  13  15   14.23    2.67
  34  13  17    5.25    1.15
  34  13  19    2.01    1.15
  34  13  21    0.48    0.57
  34  13  23    0.00    0.96
  34  14   0    5.83    2.48
  34  14   2    7.36    1.62
  34  14   4    5.54    1.43
  34  14   6   -0.19    0.57
  34  14   8    2.10    0.86
  34  14  10    1.34    0.76
  34  14  12    3.63    1.62
  34  14  14   18.53    3.82
  34  14  16    6.02    1.91
  34  14  18    6.21    1.34
  34  14  20    0.76    0.48
  34  14  22    0.29    0.57
  34  15   1   -0.10    0.57
  34  15   3    1.34    0.57
  34  15   5    2.96    0.76
  34  15   7    0.86    0.67
  34  15   9   -0.86    0.48
  34  15  11    0.19    0.57
  34  15  13   10.51    2.20
  34  15  15   21.49    4.11
  34  15  17    8.12    1.91
  34  15  19    3.44    1.15
  34  15  21   -1.53    0.57
  34  16   0   19.01    3.73
  34  16   2   19.87    4.11
  34  16   4    6.78    1.43
  34  16   6    8.22    1.91
  34  16   8    0.10    0.57
  34  16  10    1.72    1.15
  34  16  12    0.67    0.57
  34  16  14    2.87    1.24
  34  16  16    4.97    1.53
  34  16  18    1.34    0.76
  34  16  20    0.19    0.48
  34  16  22    1.05    1.81
  34  17   1   -0.10    0.57
  34  17   3    0.76    0.57
  34  17   5    1.15    0.86
  34  17   7    0.96    0.57
  34  17   9    1.15    1.05
  34  17  11    1.43    0.57
  34  17  13    5.54    1.62
  34  17  15    9.84    2.01
  34  17  17    6.69    1.81
  34  17  19    1.91    1.05
  34  17  21   -0.67    0.48
  34  18   0   -0.48    0.67
  34  18   2    1.15    0.86
  34  18   4   -0.19    0.67
  34  18   6    0.48    0.57
  34  18   8    0.00    0.57
  34  18  10   -0.48    0.57
  34  18  12    2.87    0.96
  34  18  14    9.17    2.20
  34  18  16    2.29    0.96
  34  18  18    0.00    0.67
  34  18  20   -0.76    0.38
  34  19   1   -1.81    0.76
  34  19   3    0.19    0.76
  34  19   5    0.19    0.67
  34  19   7    0.00    0.67
  34  19   9    1.34    1.15
  34  19  11    0.29    0.76
  34  19  13    2.20    1.05
  34  19  15    2.20    0.96
  34  19  17    0.57    0.57
  34  19  19   -0.29    0.67
  34  20   0    7.36    2.58
  34  20   2    3.53    1.91
  34  20   4    3.44    1.53
  34  20   6    4.49    1.62
  34  20   8    0.29    0.76
  34  20  10   -0.38    0.67
  34  20  12    0.10    0.57
  34  20  14    0.57    0.57
  34  20  16    0.38    0.48
  34  20  18    0.38    0.48
  34  21   1   -0.48    0.96
  34  21   3    0.00    0.86
  34  21   5    0.10    0.76
  34  21   7    0.38    0.76
  34  21   9    0.57    0.67
  34  21  11    0.10    0.76
  34  21  13   -0.57    0.67
  34  21  15    0.48    0.57
  34  21  17    0.67    0.76
  34  22   0    0.29    0.96
  34  22   2    0.76    0.86
  34  22   4   -1.91    0.76
  34  22   6    0.67    0.86
  34  22   8    0.76    0.76
  34  22  10    1.43    0.76
  34  22  12   -0.19    0.86
  34  22  14    0.38    0.57
  34  22  16   -2.67    1.43
  34  23   1   -0.57    0.96
  34  23   3    1.62    1.24
  34  23   5    1.72    1.05
  34  23   7   -0.29    1.15
  34  23   9   -0.38    0.86
  34  23  11   -0.38    0.76
  34  23  13   -0.19    0.76
  34  24   0   -0.67    0.86
  34  24   2    1.34    0.96
  34  24   4    0.57    1.05
  34  24   6    1.15    1.24
  34  24   8    3.53    2.20
  34  24  10    3.92    2.29
  34  24  12   -0.86    0.57
  34  25   1   -0.19    0.86
  34  25   3   -0.76    0.76
  34  25   5   -0.19    1.05
  34  25   7    0.86    0.86
  34  25   9   -1.91    1.05
  34  26   0    7.64    4.01
  34  26   2    4.01    2.77
  34  26   4   -0.19    1.24
  34  26   6   -2.01    0.96
  34  26   8    1.15    3.15
  34  27   1    0.48    0.76
  35   1   0    3.92    1.24
  35   1   2    1.72    1.34
  35   1   4    0.38    1.05
  35   1   6    0.10    1.05
  35   1   8    0.57    0.96
  35   1  10   -1.34    0.86
  35   1  12    0.00    0.76
  35   1  14   -0.57    0.57
  35   1  16   -0.48    0.48
  35   1  18   -0.57    0.57
  35   1  20    0.10    0.67
  35   1  22   -0.19    0.76
  35   1  24    0.67    0.96
  35   1  26   -0.86    1.05
  35   2   1    2.48    1.15
  35   2   3    3.53    1.62
  35   2   5    0.00    1.15
  35   2   7    1.81    0.96
  35   2   9    1.91    1.05
  35   2  11    0.19    0.96
  35   2  13   32.96    4.49
  35   2  15    3.73    1.05
  35   2  17   -0.19    0.57
  35   2  19    1.05    0.86
  35   2  21   -0.38    0.86
  35   2  23    0.29    0.86
  35   2  25    0.96    2.48
  35   3   0    0.00    1.43
  35   3   2    0.86    0.96
  35   3   4    0.00    1.05
  35   3   6    2.96    1.34
  35   3   8    1.53    1.43
  35   3  10    1.91    1.62
  35   3  12    0.19    0.86
  35   3  14    0.76    0.67
  35   3  16    1.34    0.57
  35   3  18    0.57    0.57
  35   3  20    1.05    0.76
  35   3  22    3.25    1.53
  35   3  24   -0.76    1.15
  35   4   1   -0.76    0.96
  35   4   3   -0.57    1.05
  35   4   5   -0.10    0.96
  35   4   7    6.69    5.35
  35   4   9    1.62    1.91
  35   4  11    0.86    0.76
  35   4  13    3.53    1.43
  35   4  15    3.15    0.96
  35   4  17    0.67    0.57
  35   4  19    0.00    0.67
  35   4  21   -0.67    0.86
  35   4  23    1.34    1.05
  35   4  25   -0.67    1.05
  35   5   0    2.20    1.24
  35   5   2   -0.38    0.96
  35   5   4    0.00    0.96
  35   5   6   -0.57    0.96
  35   5   8    0.38    1.05
  35   5  10    5.83    2.01
  35   5  12    2.77    2.01
  35   5  14    5.73    1.53
  35   5  16    0.86    0.48
  35   5  18   -0.10    0.57
  35   5  20    0.67    0.57
  35   5  22    1.72    1.15
  35   5  24    1.24    1.15
  35   6   1   -2.39    1.05
  35   6   3    0.48    1.05
  35   6   5   -0.10    0.86
  35   6   7    0.96    0.96
  35   6   9    0.57    0.86
  35   6  11    0.96    0.76
  35   6  13    2.10    0.86
  35   6  15    1.62    0.67
  35   6  17    0.57    0.57
  35   6  19   -0.19    0.67
  35   6  21   -0.29    0.67
  35   6  23    3.44    3.06
  35   6  25    0.10    0.38
  35   7   0    0.38    0.96
  35   7   2   -2.10    0.86
  35   7   4   -0.10    1.05
  35   7   6    1.91    0.86
  35   7   8    4.39    1.91
  35   7  10    5.35    1.91
  35   7  12    5.73    2.29
  35   7  14    9.36    5.06
  35   7  16    2.96    1.91
  35   7  18   -0.29    0.57
  35   7  20    1.05    0.57
  35   7  22    0.38    0.86
  35   7  24    2.87    1.72
  35   8   1    1.15    0.96
  35   8   3   -0.29    0.96
  35   8   5    0.29    0.86
  35   8   7   -0.19    0.96
  35   8   9    0.29    0.76
  35   8  11   -1.05    0.86
  35   8  13   -0.76    0.86
  35   8  15    0.29    0.76
  35   8  17    0.19    0.38
  35   8  19    0.38    0.57
  35   8  21   -0.19    0.76
  35   8  23    5.25    3.15
  35   9   0    2.20    1.15
  35   9   2    0.57    0.96
  35   9   4    0.67    0.96
  35   9   6    0.76    0.86
  35   9   8   -0.67    0.86
  35   9  10    0.00    0.96
  35   9  12    4.87    1.62
  35   9  14    1.53    1.05
  35   9  16   -0.10    0.48
  35   9  18   -0.10    0.57
  35   9  20    0.57    0.76
  35   9  22   -0.29    0.76
  35   9  24   -1.43    1.05
  35  10   1   -1.62    0.86
  35  10   3    1.53    1.15
  35  10   5    6.11    2.10
  35  10   7    5.06    2.10
  35  10   9    0.00    0.76
  35  10  11    1.24    1.05
  35  10  13    1.05    0.86
  35  10  15    0.57    0.57
  35  10  17    0.57    0.86
  35  10  19   -0.86    0.48
  35  10  21   -0.10    0.48
  35  10  23    4.20    2.96
  35  11   0   -0.10    0.86
  35  11   2    0.29    0.86
  35  11   4    0.57    0.76
  35  11   6   -0.19    0.86
  35  11   8    1.05    0.76
  35  11  10    0.86    0.76
  35  11  12    0.67    0.67
  35  11  14   -0.19    0.67
  35  11  16    0.19    0.57
  35  11  18    0.38    0.57
  35  11  20    1.81    0.76
  35  11  22   -0.57    0.57
  35  12   1    0.29    0.76
  35  12   3    2.20    1.15
  35  12   5    2.96    1.53
  35  12   7    5.92    2.96
  35  12   9    3.82    1.34
  35  12  11   -0.29    0.57
  35  12  13   -0.86    0.76
  35  12  15   -1.34    0.57
  35  12  17    1.53    0.76
  35  12  19    0.10    0.48
  35  12  21    0.38    0.57
  35  12  23   -0.19    1.43
  35  13   0   25.98    4.11
  35  13   2   11.94    2.48
  35  13   4    5.06    1.72
  35  13   6    2.48    0.96
  35  13   8    0.00    0.76
  35  13  10   -0.10    0.76
  35  13  12    0.48    0.86
  35  13  14    0.38    0.67
  35  13  16    2.10    0.96
  35  13  18    1.91    0.86
  35  13  20    0.96    0.57
  35  13  22   -0.67    0.57
  35  14   1    1.43    1.05
  35  14   3    0.67    0.86
  35  14   5    3.06    1.15
  35  14   7    3.82    1.34
  35  14   9    0.57    0.67
  35  14  11   -0.19    0.57
  35  14  13    0.86    0.76
  35  14  15    2.87    0.86
  35  14  17    1.34    0.67
  35  14  19    0.10    0.48
  35  14  21   -0.86    0.67
  35  15   0    2.20    0.86
  35  15   2    1.91    1.15
  35  15   4    1.43    0.96
  35  15   6    2.39    0.86
  35  15   8    0.38    0.57
  35  15  10    0.48    0.86
  35  15  12    0.57    0.67
  35  15  14    1.15    0.67
  35  15  16    4.20    1.24
  35  15  18    0.57    0.57
  35  15  20   -0.57    0.38
  35  16   1   -0.19    0.48
  35  16   3   -0.67    0.38
  35  16   5   -0.10    0.48
  35  16   7    3.06    1.15
  35  16   9    1.43    1.72
  35  16  11    1.15    0.57
  35  16  13    2.87    1.34
  35  16  15    2.77    1.15
  35  16  17    0.96    0.96
  35  16  19    0.19    0.57
  35  17   0   -0.48    0.67
  35  17   2    0.10    0.48
  35  17   4    0.57    0.48
  35  17   6   -0.29    0.48
  35  17   8    0.57    0.48
  35  17  10    0.86    0.38
  35  17  12    1.62    0.76
  35  17  14    0.96    0.76
  35  17  16    2.48    0.96
  35  17  18    1.53    0.76
  35  18   1    0.29    0.57
  35  18   3    0.10    0.86
  35  18   5   -0.38    0.67
  35  18   7    0.29    0.57
  35  18   9   -0.67    0.57
  35  18  11    1.24    0.57
  35  18  13    1.53    0.67
  35  18  15   -0.57    0.67
  35  18  17    0.57    0.67
  35  19   0    1.24    0.76
  35  19   2    1.53    0.96
  35  19   4   -0.29    0.67
  35  19   6    1.62    0.76
  35  19   8    1.53    0.48
  35  19  10   -0.19    0.57
  35  19  12    0.10    0.48
  35  19  14   -0.19    0.48
  35  19  16   -0.38    0.38
  35  20   1    0.57    0.76
  35  20   3    0.29    0.76
  35  20   5    1.34    0.67
  35  20   7    0.38    0.76
  35  20   9   -0.48    0.57
  35  20  11    1.91    0.57
  35  20  13   -0.10    0.57
  35  20  15    0.00    0.48
  35  21   0    0.96    0.57
  35  21   2    0.67    0.67
  35  21   4   -0.76    0.76
  35  21   6   -0.10    0.86
  35  21   8    0.19    0.57
  35  21  10   -0.67    0.86
  35  21  12   -0.10    0.57
  35  21  14    0.19    0.67
  35  22   1   -0.19    0.86
  35  22   3    0.96    1.15
  35  22   5    0.00    0.76
  35  22   7    0.38    0.86
  35  22   9    0.29    0.86
  35  22  11    0.38    0.57
  35  22  13   -0.48    1.34
  35  23   0    0.10    0.96
  35  23   2    0.57    1.62
  35  23   4   -0.29    1.05
  35  23   6    1.15    1.05
  35  23   8    6.21    2.67
  35  23  10    2.20    2.87
  35  23  12    1.43    1.81
  35  24   1    0.48    0.96
  35  24   3   -0.67    0.86
  35  24   5    1.24    1.24
  35  24   7   -0.96    1.05
  35  24   9   -1.15    0.96
  35  25   0   -0.38    1.15
  35  25   2   -1.81    1.43
  35  25   4   -0.86    1.15
  35  25   6    1.62    0.76
  36   0   0   38.69   17.48
  36   1   1   -1.72    1.34
  36   1   3   -1.72    0.86
  36   1   5    2.96    1.34
  36   1   7    1.15    0.86
  36   1   9    0.86    0.86
  36   1  11    0.76    0.86
  36   1  13   -0.10    0.96
  36   1  15    0.19    0.57
  36   1  17   -0.38    0.48
  36   1  19   -0.67    0.48
  36   1  21   -0.29    0.76
  36   1  23    1.24    1.34
  36   2   0    1.34    2.29
  36   2   2   24.93   10.60
  36   2   4    2.20    2.10
  36   2   6   21.02    5.83
  36   2   8    1.43    0.96
  36   2  10    0.67    0.96
  36   2  12    6.30    2.10
  36   2  14   18.63    3.06
  36   2  16    0.10    0.57
  36   2  18    2.01    0.76
  36   2  20    0.00    0.57
  36   2  22    0.38    0.86
  36   2  24    1.05    0.48
  36   3   1    2.20    0.96
  36   3   3   -1.05    1.05
  36   3   5    1.05    1.15
  36   3   7    1.91    1.34
  36   3   9   -1.43    1.05
  36   3  11    4.97    2.29
  36   3  13    1.81    1.05
  36   3  15   -0.19    0.57
  36   3  17    0.57    0.48
  36   3  19   -1.15    0.57
  36   3  21    0.19    0.86
  36   3  23    2.77    2.01
  36   4   0   10.22    3.82
  36   4   2    0.38    1.05
  36   4   4    4.59    2.67
  36   4   6    0.76    1.15
  36   4   8    0.76    0.86
  36   4  10   -0.76    0.86
  36   4  12    4.87    2.01
  36   4  14    0.19    0.76
  36   4  16    0.86    0.57
  36   4  18   -0.86    0.48
  36   4  20   -0.76    0.76
  36   4  22   -1.91    0.86
  36   4  24   -2.29    2.10
  36   5   1    0.00    0.96
  36   5   3    0.10    1.05
  36   5   5   -0.57    0.96
  36   5   7   -0.38    0.86
  36   5   9    4.20    1.62
  36   5  11    1.24    0.96
  36   5  13    5.73    2.29
  36   5  15   -0.19    0.57
  36   5  17    0.19    0.38
  36   5  19    1.24    0.67
  36   5  21    0.19    0.76
  36   5  23    6.02    2.67
  36   6   0   -0.86    1.53
  36   6   2   10.51    3.92
  36   6   4    0.48    0.96
  36   6   6   11.65    5.92
  36   6   8    0.57    0.86
  36   6  10    1.53    1.53
  36   6  12    0.38    0.67
  36   6  14    0.57    1.15
  36   6  16    0.29    0.48
  36   6  18   -0.29    0.48
  36   6  20   -0.29    0.57
  36   6  22    0.86    0.86
  36   7   1    1.62    0.96
  36   7   3   -0.10    1.05
  36   7   5    0.10    1.24
  36   7   7    8.12    2.87
  36   7   9   10.79    5.25
  36   7  11    4.20    2.96
  36   7  13    2.10    1.53
  36   7  15    0.10    0.76
  36   7  17    0.67    0.57
  36   7  19    0.96    0.76
  36   7  21   -0.19    0.76
  36   7  23    2.39    2.01
  36   8   0    4.87    2.01
  36   8   2   -1.43    0.96
  36   8   4    0.76    1.05
  36   8   6    1.05    1.05
  36   8   8    2.10    1.53
  36   8  10    5.16    2.39
  36   8  12   -0.38    0.76
  36   8  14   -0.19    0.76
  36   8  16   -0.19    0.57
  36   8  18    0.76    0.38
  36   8  20   -0.48    0.57
  36   8  22   -0.57    0.67
  36   9   1   -0.10    0.86
  36   9   3    0.57    1.24
  36   9   5    2.29    1.62
  36   9   7    8.88    2.96
  36   9   9   13.76    5.54
  36   9  11    0.48    1.15
  36   9  13   -0.29    0.76
  36   9  15    0.38    0.57
  36   9  17    0.48    0.48
  36   9  19    2.20    1.15
  36   9  21    2.20    1.05
  36  10   0   -0.19    1.62
  36  10   2   -0.57    0.96
  36  10   4   -0.10    1.34
  36  10   6   -0.10    1.05
  36  10   8    0.57    0.96
  36  10  10    0.38    0.86
  36  10  12    0.67    0.86
  36  10  14   -0.10    0.76
  36  10  16    1.15    0.76
  36  10  18   -0.48    0.48
  36  10  20    0.10    0.48
  36  10  22   -0.86    0.67
  36  11   1   -0.48    0.86
  36  11   3    3.73    1.62
  36  11   5    5.25    1.81
  36  11   7    6.78    2.20
  36  11   9    4.01    2.20
  36  11  11   -0.38    0.76
  36  11  13    0.57    0.57
  36  11  15   -0.10    0.67
  36  11  17    0.48    0.67
  36  11  19    1.24    0.48
  36  11  21    0.29    0.76
  36  12   0   26.75    9.36
  36  12   2    7.26    2.48
  36  12   4    8.79    2.77
  36  12   6    0.29    1.24
  36  12   8   -0.76    0.76
  36  12  10    0.10    0.76
  36  12  12    1.81    0.96
  36  12  14    0.29    0.67
  36  12  16   -0.57    0.57
  36  12  18    0.86    0.67
  36  12  20    0.48    0.48
  36  13   1   -2.01    0.76
  36  13   3    1.43    0.86
  36  13   5   -0.19    0.86
  36  13   7    2.39    1.15
  36  13   9    0.67    0.76
  36  13  11    0.38    0.67
  36  13  13   -0.10    0.67
  36  13  15    0.57    0.76
  36  13  17    3.34    1.62
  36  13  19    0.19    0.48
  36  14   0    1.05    0.76
  36  14   2    9.65    2.96
  36  14   4    2.87    1.81
  36  14   6    1.24    1.15
  36  14   8    1.24    1.15
  36  14  10    0.10    0.67
  36  14  12    1.05    0.67
  36  14  14   -0.29    0.67
  36  14  16    0.96    0.67
  36  14  18    0.00    0.48
  36  14  20   -1.15    0.86
  36  15   1    0.38    0.48
  36  15   3    1.43    0.67
  36  15   5    0.48    0.57
  36  15   7    1.24    0.57
  36  15   9   -0.10    0.57
  36  15  11    0.38    0.76
  36  15  13   -0.76    1.05
  36  15  15    1.62    0.96
  36  15  17    0.76    1.05
  36  15  19   -1.72    1.24
  36  16   0    1.43    0.76
  36  16   2    0.67    0.57
  36  16   4    0.57    0.67
  36  16   6    1.62    0.96
  36  16   8    0.57    0.57
  36  16  10   -0.38    0.57
  36  16  12    2.48    1.15
  36  16  14    1.81    1.24
  36  16  16    2.58    2.01
  36  16  18   -1.43    0.76
  36  17   1    0.10    0.38
  36  17   3   -0.19    0.48
  36  17   5    0.00    0.38
  36  17   7   -0.29    0.38
  36  17   9    0.86    0.86
  36  17  11    1.15    0.86
  36  17  13    0.57    0.67
  36  17  15    2.39    1.34
  36  17  17   -1.53    0.86
  36  18   0    0.86    0.57
  36  18   2    0.38    0.57
  36  18   4    0.00    0.48
  36  18   6   -0.10    0.48
  36  18   8    0.38    0.38
  36  18  10   -0.19    0.38
  36  18  12    0.29    0.67
  36  18  14    0.29    0.57
  36  18  16   -1.34    0.67
  36  19   1   -0.86    0.57
  36  19   3    0.19    0.57
  36  19   5    1.15    0.57
  36  19   7    0.10    0.57
  36  19   9    0.57    0.57
  36  19  11    2.48    0.96
  36  19  13    0.29    0.57
  36  19  15   -0.29    0.76
  36  20   0   -0.48    0.57
  36  20   2    1.15    0.48
  36  20   4    0.29    0.48
  36  20   6    0.29    0.48
  36  20   8    1.62    1.53
  36  20  10   -0.19    0.48
  36  20  12    0.38    0.48
  36  20  14   -0.67    1.34
  36  21   1   -0.76    0.67
  36  21   3   -0.10    0.76
  36  21   5   -0.29    1.05
  36  21   7    1.05    1.43
  36  21   9    2.67    1.34
  36  21  11   -0.96    0.67
  36  22   0   -0.76    0.76
  36  22   2    1.05    1.24
  36  22   4   -1.34    0.86
  36  22   6    1.15    1.15
  36  22   8    0.10    0.86
  36  22  10    0.00    1.15
  36  23   1    0.67    1.15
  36  23   3    2.48    1.15
  36  23   5   -0.38    0.96
  36  23   7    1.05    1.24
  36  24   0   -1.53    1.43
  36  24   2   -2.48    1.62
  36  24   4   -0.19    1.15
  37   1   0    0.67    1.53
  37   1   2    2.01    1.15
  37   1   4    1.81    1.15
  37   1   6   -1.05    1.24
  37   1   8    0.10    1.53
  37   1  10    0.10    0.76
  37   1  12   -0.48    0.86
  37   1  14   -0.48    0.76
  37   1  16    0.00    0.57
  37   1  18    0.10    0.48
  37   1  20   -0.38    0.57
  37   1  22    0.48    0.57
  37   2   1   -0.10    1.24
  37   2   3   -0.29    1.53
  37   2   5   -0.57    1.15
  37   2   7    0.57    1.05
  37   2   9    0.67    0.96
  37   2  11    1.34    1.62
  37   2  13    0.57    0.76
  37   2  15    2.20    0.96
  37   2  17   -0.48    0.48
  37   2  19    0.29    0.48
  37   2  21   -0.48    0.96
  37   2  23   -2.39    3.15
  37   3   0   -0.48    0.96
  37   3   2   -0.57    1.15
  37   3   4    1.43    1.15
  37   3   6    0.29    0.96
  37   3   8    0.19    0.96
  37   3  10   -0.67    0.86
  37   3  12   -0.29    0.76
  37   3  14    0.57    0.76
  37   3  16    0.48    0.57
  37   3  18   -0.10    0.48
  37   3  20   -0.10    0.57
  37   3  22    1.05    0.67
  37   4   1   -0.96    0.96
  37   4   3    1.05    0.96
  37   4   5    0.76    0.96
  37   4   7    1.34    0.86
  37   4   9   -0.67    0.86
  37   4  11   -0.19    0.96
  37   4  13   -0.57    0.76
  37   4  15    0.00    0.76
  37   4  17    0.10    0.48
  37   4  19   -0.29    0.48
  37   4  21    0.00    0.67
  37   5   0    0.48    1.15
  37   5   2   -1.43    1.05
  37   5   4    2.77    1.24
  37   5   6    5.44    2.48
  37   5   8   14.04    3.82
  37   5  10    3.92    2.29
  37   5  12   15.38    4.30
  37   5  14    2.01    1.05
  37   5  16    0.00    0.67
  37   5  18    0.76    0.96
  37   5  20    0.57    0.76
  37   5  22    0.19    1.05
  37   6   1   -0.29    1.15
  37   6   3    1.05    1.15
  37   6   5    0.10    1.24
  37   6   7   -0.57    0.76
  37   6   9    0.38    1.05
  37   6  11    0.96    1.05
  37   6  13   -0.67    0.76
  37   6  15   -0.10    0.67
  37   6  17    0.38    0.57
  37   6  19    0.19    0.48
  37   6  21   -0.38    0.76
  37   7   0   -1.43    1.24
  37   7   2    1.43    1.15
  37   7   4    0.38    0.96
  37   7   6    0.29    1.05
  37   7   8    1.05    1.05
  37   7  10    0.48    1.24
  37   7  12    2.20    0.86
  37   7  14   -0.19    0.67
  37   7  16   -0.19    0.67
  37   7  18    0.96    0.67
  37   7  20    4.68    1.53
  37   8   1   -1.62    1.24
  37   8   3   -0.10    0.96
  37   8   5   10.41    3.44
  37   8   7    0.19    0.86
  37   8   9    0.86    1.15
  37   8  11    0.76    1.05
  37   8  13    1.24    0.76
  37   8  15    0.86    0.67
  37   8  17   -0.57    0.57
  37   8  19    0.38    0.57
  37   8  21   -0.67    0.67
  37   9   0    1.53    0.86
  37   9   2    1.62    0.86
  37   9   4    1.05    0.86
  37   9   6   -0.67    1.15
  37   9   8    2.58    2.01
  37   9  10    0.38    1.24
  37   9  12   -0.57    1.05
  37   9  14    0.29    0.96
  37   9  16   -0.67    0.57
  37   9  18    0.76    0.67
  37   9  20    1.05    0.76
  37  10   1    0.10    1.05
  37  10   3   -0.29    0.86
  37  10   5    6.30    2.20
  37  10   7    2.20    1.34
  37  10   9    0.57    0.76
  37  10  11    0.29    0.67
  37  10  13    2.20    0.96
  37  10  15    0.67    0.67
  37  10  17    0.29    0.57
  37  10  19    0.38    0.38
  37  11   0    4.39    2.29
  37  11   2    7.55    3.06
  37  11   4    3.15    1.62
  37  11   6    2.77    1.81
  37  11   8   -0.10    0.86
  37  11  10   -0.19    0.86
  37  11  12    0.38    0.76
  37  11  14   -0.57    0.86
  37  11  16   -0.10    0.76
  37  11  18   -0.38    0.67
  37  11  20   -1.05    0.67
  37  12   1   -0.86    0.86
  37  12   3   -0.76    0.96
  37  12   5    0.86    1.34
  37  12   7    3.25    1.53
  37  12   9   -1.15    1.05
  37  12  11    0.29    0.76
  37  12  13   -0.48    0.96
  37  12  15   -2.01    0.76
  37  12  17   -0.48    0.57
  37  12  19    0.38    1.05
  37  13   0    0.57    0.86
  37  13   2   -0.29    0.86
  37  13   4    0.86    0.67
  37  13   6    2.10    0.96
  37  13   8    1.15    0.86
  37  13  10    1.34    0.67
  37  13  12   -0.67    0.76
  37  13  14    0.67    0.76
  37  13  16   -0.86    0.76
  37  13  18   -0.96    0.67
  37  14   1    0.86    0.67
  37  14   3   -0.57    0.76
  37  14   5    0.00    1.05
  37  14   7    1.05    1.15
  37  14   9    0.38    0.96
  37  14  11   -0.19    0.76
  37  14  13    0.86    0.86
  37  14  15    0.67    0.86
  37  14  17    0.29    0.67
  37  15   0    1.91    0.96
  37  15   2    0.48    0.96
  37  15   4    0.38    0.57
  37  15   6    0.48    0.76
  37  15   8    0.76    0.67
  37  15  10   -0.29    0.67
  37  15  12    1.72    1.05
  37  15  14    0.10    0.86
  37  15  16    0.19    0.76
  37  16   1    0.57    0.57
  37  16   3    0.48    0.57
  37  16   5   -0.57    0.48
  37  16   7    0.19    0.67
  37  16   9   -0.19    0.67
  37  16  11    0.67    0.67
  37  16  13   -1.15    0.86
  37  16  15    0.00    0.86
  37  17   0    0.96    0.57
  37  17   2   -0.29    0.57
  37  17   4    0.57    0.57
  37  17   6    0.38    0.57
  37  17   8    0.67    0.57
  37  17  10   -0.48    0.57
  37  17  12    0.10    0.67
  37  17  14    0.19    0.57
  37  18   1    0.00    0.38
  37  18   3    0.00    0.38
  37  18   5   -0.19    0.57
  37  18   7    0.48    0.48
  37  18   9   -0.10    0.67
  37  18  11    0.29    0.57
  37  18  13   -0.76    0.48
  37  19   0    0.57    0.57
  37  19   2    0.76    0.48
  37  19   4    0.76    0.57
  37  19   6   -0.10    0.86
  37  19   8    0.38    0.38
  37  19  10    0.76    0.48
  37  19  12    0.67    0.67
  37  20   1   -0.10    0.57
  37  20   3    1.53    0.67
  37  20   5    1.05    0.86
  37  20   7    0.10    0.76
  37  20   9    2.20    1.05
  37  20  11   -0.19    0.76
  37  21   0   -0.19    0.57
  37  21   2    0.86    0.57
  37  21   4   -1.62    0.48
  37  21   6    1.15    0.86
  37  21   8    0.38    0.76
  37  22   1   -0.76    0.86
  37  22   3   -1.62    0.86
  37  22   5   -3.25    1.43
  37  23   0    1.72    0.86
  38   0   0    4.20    4.59
  38   1   1   -0.38    1.15
  38   1   3    0.48    0.86
  38   1   5    0.19    1.05
  38   1   7    0.29    1.34
  38   1   9    1.15    0.86
  38   1  11   -0.96    0.86
  38   1  13    0.76    0.86
  38   1  15    0.57    0.86
  38   1  17    0.48    0.67
  38   1  19   -0.29    0.38
  38   1  21    0.67    0.96
  38   2   0    1.15    1.43
  38   2   2    8.12    4.59
  38   2   4   -0.38    1.24
  38   2   6    2.20    2.39
  38   2   8   -0.57    0.96
  38   2  10    2.96    2.77
  38   2  12   -2.01    0.76
  38   2  14    1.72    2.10
  38   2  16    0.38    1.15
  38   2  18    4.20    1.62
  38   2  20    1.15    0.57
  38   3   1    0.86    1.05
  38   3   3    0.38    1.05
  38   3   5    1.24    0.76
  38   3   7    0.29    0.96
  38   3   9    0.76    0.86
  38   3  11    2.77    1.62
  38   3  13    1.62    0.76
  38   3  15    1.34    0.76
  38   3  17    0.29    0.67
  38   3  19    0.96    0.76
  38   3  21   -2.20    0.76
  38   4   0   31.52    8.22
  38   4   2    0.38    0.96
  38   4   4   37.06   10.51
  38   4   6   -0.10    0.86
  38   4   8    8.98    3.92
  38   4  10   -0.10    0.96
  38   4  12    4.97    2.01
  38   4  14    0.29    0.86
  38   4  16    0.57    0.67
  38   4  18    2.39    0.76
  38   4  20   -0.19    0.48
  38   5   1    1.15    1.05
  38   5   3    1.81    1.24
  38   5   5    0.29    1.05
  38   5   7    2.87    1.43
  38   5   9    4.01    3.34
  38   5  11    1.81    1.62
  38   5  13    0.00    0.86
  38   5  15   -0.29    0.86
  38   5  17    0.38    0.67
  38   5  19    5.73    1.62
  38   6   0    1.24    1.05
  38   6   2    3.15    2.01
  38   6   4    0.57    0.96
  38   6   6   -1.91    1.05
  38   6   8    0.38    1.05
  38   6  10    0.96    2.29
  38   6  12    1.05    0.86
  38   6  14   -0.67    0.86
  38   6  16    0.29    0.67
  38   6  18   -0.19    0.67
  38   6  20   -0.96    0.67
  38   7   1   -1.53    0.96
  38   7   3    0.19    0.86
  38   7   5   -0.10    1.15
  38   7   7    0.86    0.86
  38   7   9    8.50    2.67
  38   7  11    6.11    3.63
  38   7  13    0.67    0.86
  38   7  15    0.00    0.86
  38   7  17    0.96    0.67
  38   7  19    5.35    1.62
  38   8   0    0.29    0.86
  38   8   2   -2.96    1.05
  38   8   4    5.73    2.77
  38   8   6    5.35    3.25
  38   8   8    5.35    3.06
  38   8  10   -1.72    0.96
  38   8  12    0.19    1.24
  38   8  14    0.10    0.76
  38   8  16    0.38    0.86
  38   8  18   -0.67    0.57
  38   9   1    0.76    0.86
  38   9   3    0.10    1.05
  38   9   5    6.30    2.67
  38   9   7    2.39    1.91
  38   9   9    3.15    2.29
  38   9  11    3.63    1.62
  38   9  13   -0.48    1.05
  38   9  15    0.10    0.67
  38   9  17   -0.10    0.57
  38   9  19   13.09    6.59
  38  10   0    0.10    1.15
  38  10   2   -1.24    1.15
  38  10   4    0.67    0.76
  38  10   6    0.86    0.96
  38  10   8    0.96    0.86
  38  10  10   -1.15    0.76
  38  10  12    0.29    0.86
  38  10  14    0.76    0.86
  38  10  16    1.53    1.34
  38  10  18    0.57    0.76
  38  11   1    0.48    0.76
  38  11   3   -0.29    0.96
  38  11   5    6.30    2.58
  38  11   7   -0.67    1.24
  38  11   9    4.78    1.72
  38  11  11    0.00    0.96
  38  11  13   -0.38    0.67
  38  11  15    0.48    0.86
  38  11  17   -0.29    0.86
  38  12   0    0.57    0.86
  38  12   2    0.29    0.76
  38  12   4    4.97    1.62
  38  12   6   -0.38    0.86
  38  12   8    2.10    1.43
  38  12  10   -0.76    0.86
  38  12  12   -0.96    0.96
  38  12  14    0.96    0.86
  38  12  16    0.48    0.57
  38  13   1    1.24    0.76
  38  13   3    0.57    0.86
  38  13   5   -0.29    1.05
  38  13   7   -2.48    1.05
  38  13   9    0.29    0.76
  38  13  11    0.67    0.86
  38  13  13    0.29    0.96
  38  13  15   -0.76    0.96
  38  14   0    0.76    1.15
  38  14   2    2.67    1.91
  38  14   4    1.34    1.15
  38  14   6    0.57    1.05
  38  14   8    0.19    0.67
  38  14  10    0.10    0.86
  38  14  12   -1.24    0.96
  38  14  14    2.29    1.05
  38  15   1    0.10    0.96
  38  15   3   -0.38    0.86
  38  15   5    0.10    0.76
  38  15   7   -0.29    0.76
  38  15   9   -0.67    0.96
  38  15  11    1.05    0.76
  38  15  13   -1.53    0.86
  38  16   0    0.38    0.67
  38  16   2    1.34    0.57
  38  16   4   -0.86    0.67
  38  16   6   -0.29    0.67
  38  16   8   -0.57    0.67
  38  16  10    0.10    0.96
  38  16  12   -0.29    0.67
  38  16  14    3.34    4.68
  38  17   1    0.10    0.57
  38  17   3    0.10    0.48
  38  17   5    0.67    0.76
  38  17   7   -1.05    0.67
  38  17   9    0.96    0.86
  38  17  11   -0.96    0.67
  38  18   0    2.01    1.15
  38  18   2    2.96    1.24
  38  18   4    1.91    0.86
  38  18   6    3.82    1.81
  38  18   8   -0.29    0.48
  38  18  10    0.19    0.57
  38  19   1    0.86    0.57
  38  19   3   -0.48    0.48
  38  19   5    3.34    1.15
  38  19   7    3.44    1.43
  38  19   9    0.57    1.34
  38  20   0    0.29    0.48
  38  20   2    0.38    0.48
  38  20   4   -0.10    0.38
  38  20   6   -0.57    0.57
  38  21   1   -0.48    1.05
  38  21   3    2.39    1.91
  39   1   0   -0.38    1.24
  39   1   2    2.48    1.05
  39   1   4   -1.15    1.24
  39   1   6   -1.05    1.24
  39   1   8    1.34    1.15
  39   1  10    0.57    0.86
  39   1  12    1.81    0.86
  39   1  14   -0.10    0.76
  39   1  16   -0.38    0.67
  39   1  18   -1.34    0.67
  39   2   1   -1.81    1.15
  39   2   3    0.38    1.24
  39   2   5    0.48    1.34
  39   2   7   -0.38    1.72
  39   2   9   -1.15    0.96
  39   2  11   -1.43    1.15
  39   2  13   -0.10    0.86
  39   2  15   -0.19    0.96
  39   2  17    0.38    0.86
  39   2  19   -2.39    0.76
  39   3   0    0.86    1.53
  39   3   2   -2.20    1.15
  39   3   4    0.29    1.15
  39   3   6    0.38    1.43
  39   3   8    4.39    3.06
  39   3  10    4.11    2.10
  39   3  12    0.96    1.15
  39   3  14    0.76    0.96
  39   3  16   -0.67    0.67
  39   3  18    0.29    0.76
  39   4   1   -0.76    1.05
  39   4   3    1.81    2.29
  39   4   5    2.29    1.24
  39   4   7   -1.43    0.96
  39   4   9    0.38    1.15
  39   4  11   -0.19    0.86
  39   4  13    1.81    1.24
  39   4  15    0.29    0.76
  39   4  17    0.86    0.96
  39   5   0   -1.05    1.05
  39   5   2    1.34    1.15
  39   5   4    2.01    2.48
  39   5   6    1.81    1.05
  39   5   8   -0.48    1.05
  39   5  10    0.10    0.96
  39   5  12   -0.19    0.96
  39   5  14    0.67    1.15
  39   5  16    0.00    1.24
  39   5  18   -1.62    1.34
  39   6   1    1.15    1.05
  39   6   3    2.39    1.34
  39   6   5    0.38    1.05
  39   6   7    0.00    1.15
  39   6   9   -1.62    0.96
  39   6  11    0.96    0.86
  39   6  13    0.38    1.15
  39   6  15    0.00    0.76
  39   6  17    0.57    1.15
  39   7   0   -0.19    1.05
  39   7   2   -0.38    0.96
  39   7   4    1.43    1.05
  39   7   6    4.01    1.72
  39   7   8    1.05    1.15
  39   7  10   -1.15    1.05
  39   7  12    0.38    2.20
  39   7  14   -0.19    0.76
  39   7  16    1.53    0.86
  39   8   1   -0.67    1.05
  39   8   3    6.40    2.87
  39   8   5   -1.05    1.05
  39   8   7    4.01    2.39
  39   8   9    0.29    1.05
  39   8  11    0.10    0.96
  39   8  13   -0.57    1.15
  39   8  15   -0.57    0.96
  39   8  17    1.53    1.15
  39   9   0   -0.57    0.96
  39   9   2    0.67    0.96
  39   9   4   -0.29    0.96
  39   9   6    0.38    1.43
  39   9   8    1.15    0.86
  39   9  10    2.01    1.15
  39   9  12    1.05    1.05
  39   9  14    0.48    1.05
  39   9  16   -2.39    0.96
  39  10   1    0.10    1.05
  39  10   3    1.72    1.53
  39  10   5   -0.10    1.15
  39  10   7   10.70    4.11
  39  10   9   -0.19    0.67
  39  10  11    0.19    1.15
  39  10  13    0.00    0.86
  39  10  15    1.62    0.86
  39  11   0   -0.57    0.96
  39  11   2    0.96    0.86
  39  11   4    0.19    0.76
  39  11   6   -1.05    0.96
  39  11   8   -0.96    0.96
  39  11  10    2.10    0.86
  39  11  12    0.57    1.05
  39  11  14   -1.15    1.62
  39  11  16    7.16    1.62
  39  12   1    1.34    0.86
  39  12   3    0.10    1.05
  39  12   5    0.19    1.05
  39  12   7    1.34    1.53
  39  12   9   -0.19    0.86
  39  12  11   -0.29    1.05
  39  12  13   -0.57    0.67
  39  12  15    3.06    1.34
  39  13   0    0.96    0.96
  39  13   2    2.58    1.05
  39  13   4    0.67    0.96
  39  13   6    0.86    0.86
  39  13   8   -1.81    1.15
  39  13  10   -0.29    1.05
  39  13  12    0.57    0.76
  39  13  14    1.62    1.81
  39  14   1   -0.96    0.76
  39  14   3   -0.57    1.24
  39  14   5    0.96    0.76
  39  14   7   -2.96    1.24
  39  14   9    1.34    0.86
  39  14  11    2.20    1.43
  39  14  13    1.53    1.24
  39  15   0   -0.57    0.86
  39  15   2   -0.48    1.05
  39  15   4    0.67    0.86
  39  15   6    0.57    0.76
  39  15   8    1.05    0.57
  39  15  10    0.57    1.05
  39  15  12   -1.24    0.96
  39  16   1    0.38    0.76
  39  16   3   -1.34    0.76
  39  16   5   -0.10    0.76
  39  16   7   -0.48    0.67
  39  16   9    0.19    0.76
  39  16  11   -0.38    0.29
  39  17   0    1.05    1.24
  39  17   2   -1.05    0.86
  39  17   4    1.91    1.81
  39  17   6   -0.86    0.76
  39  17   8    1.05    1.15
  39  18   1    0.38    0.57
  39  18   3    0.57    0.57
  39  18   5    4.20    2.96
  39  18   7   -1.05    0.96
  39  19   0   -1.53    1.43
  39  19   2   -1.43    1.05
  40   0   0   -3.44    2.20
  40   1   1    0.86    1.15
  40   1   3    1.81    0.96
  40   1   5   -0.48    1.43
  40   1   7    0.29    1.15
  40   1   9    2.58    1.15
  40   1  11   -0.10    0.96
  40   1  13    1.05    0.96
  40   1  15   -0.10    0.76
  40   1  17    0.38    1.05
  40   2   0    1.43    1.24
  40   2   2    3.73    3.06
  40   2   4   -1.05    1.15
  40   2   6    1.91    3.15
  40   2   8   -0.57    1.15
  40   2  10    0.38    1.05
  40   2  12    0.67    0.86
  40   2  14    0.19    0.86
  40   2  16    2.10    0.86
  40   3   1    0.10    1.43
  40   3   3    0.00    0.86
  40   3   5    0.48    0.86
  40   3   7    0.48    1.24
  40   3   9    1.53    1.05
  40   3  11   -0.67    0.96
  40   3  13   -0.48    1.15
  40   3  15    2.39    1.34
  40   4   0   -0.67    1.24
  40   4   2    1.43    1.15
  40   4   4    2.77    2.87
  40   4   6    2.58    1.62
  40   4   8   -0.29    0.86
  40   4  10    0.86    0.96
  40   4  12   -0.38    1.24
  40   4  14   -1.05    0.76
  40   4  16    1.43    1.81
  40   5   1    1.15    1.24
  40   5   3    0.00    1.15
  40   5   5   -0.76    0.96
  40   5   7    0.57    0.96
  40   5   9    0.76    1.34
  40   5  11    0.10    1.05
  40   5  13   -1.43    1.05
  40   5  15   -0.86    1.24
  40   6   0    0.96    0.96
  40   6   2    6.59    3.25
  40   6   4    2.48    0.96
  40   6   6    6.69    2.67
  40   6   8   -0.29    0.96
  40   6  10    3.82    3.15
  40   6  12   -0.57    0.86
  40   6  14    0.29    1.05
  40   6  16   -0.10    0.86
  40   7   1    1.81    1.62
  40   7   3    0.38    1.05
  40   7   5   -0.38    1.15
  40   7   7    1.62    0.96
  40   7   9    0.19    0.86
  40   7  11    0.48    0.86
  40   7  13   -0.57    1.05
  40   7  15    0.19    1.05
  40   8   0   -1.15    1.24
  40   8   2   -0.86    1.15
  40   8   4   -0.57    0.86
  40   8   6   -2.20    1.34
  40   8   8   -0.76    1.15
  40   8  10   -0.10    0.96
  40   8  12   -0.67    1.15
  40   8  14    0.76    1.72
  40   9   1    0.38    1.15
  40   9   3    0.76    1.15
  40   9   5   -0.86    1.05
  40   9   7    1.15    1.15
  40   9   9   -0.48    0.96
  40   9  11    3.25    2.96
  40   9  13    0.38    1.24
  40  10   0   -0.67    1.05
  40  10   2   -1.24    0.96
  40  10   4    3.82    2.20
  40  10   6    0.76    1.34
  40  10   8    0.96    0.96
  40  10  10    0.86    1.34
  40  10  12    0.38    1.53
  40  10  14   -1.34    1.72
  40  11   1   -1.62    1.15
  40  11   3    0.96    0.86
  40  11   5    1.53    2.58
  40  11   7    1.05    0.96
  40  11   9   -1.81    1.05
  40  11  11    1.91    2.20
  40  11  13   -1.53    2.48
  40  12   0    1.43    0.76
  40  12   2   -0.10    0.96
  40  12   4   -0.57    1.43
  40  12   6   -1.05    1.15
  40  12   8    0.29    1.05
  40  12  10    3.15    3.25
  40  12  12   -2.01    2.20
  40  13   1   -0.86    0.96
  40  13   3    0.00    0.86
  40  13   5    0.67    1.05
  40  13   7   -0.57    0.86
  40  13   9   -0.86    1.24
  40  13  11   -4.59    6.69
  40  14   0   -1.05    0.86
  40  14   2   -0.19    1.34
  40  14   4   -2.01    1.24
  40  14   6   -0.86    1.05
  40  14   8    1.81    0.86
  40  15   1    1.24    1.05
  40  15   3    0.10    0.96
  40  15   5    0.67    0.96
  40  15   7    0.00    1.91
  40  15   9    0.86    0.96
  40  16   0    4.11    2.58
  40  16   2    0.86    0.76
  40  16   4   -1.15    0.86
  40  16   6   -1.15    1.62
  40  17   1    4.01    2.01
  41   1   0   -0.10    1.24
  41   1   2    2.77    1.05
  41   1   4    1.34    1.24
  41   1   6    0.19    1.05
  41   1   8   -1.15    1.53
  41   1  10    2.87    1.15
  41   1  12   -2.10    1.05
  41   1  14    2.39    1.53
  41   2   1    1.24    1.43
  41   2   3   -0.48    1.15
  41   2   5    0.19    1.15
  41   2   7    0.48    0.86
  41   2   9   -0.76    1.34
  41   2  11   -2.48    1.24
  41   2  13   -1.05    1.24
  41   3   0   -1.05    0.96
  41   3   2   -1.81    1.05
  41   3   4    1.43    1.05
  41   3   6    0.67    1.05
  41   3   8    0.57    1.15
  41   3  10    0.86    1.24
  41   3  12    1.62    1.24
  41   3  14   -0.38    0.57
  41   4   1    0.19    1.05
  41   4   3    0.38    0.96
  41   4   5    1.43    1.05
  41   4   7    0.96    1.15
  41   4   9   -0.67    0.96
  41   4  11   -1.34    0.96
  41   4  13   -0.48    0.86
  41   5   0   -0.57    1.15
  41   5   2   -0.19    1.24
  41   5   4    0.38    0.86
  41   5   6   -0.48    1.15
  41   5   8    0.10    1.62
  41   5  10    0.00    1.72
  41   5  12    2.10    0.96
  41   6   1   -0.19    0.86
  41   6   3   -1.15    1.34
  41   6   5    1.24    1.34
  41   6   7    2.01    1.34
  41   6   9    0.57    1.24
  41   6  11    3.06    1.43
  41   6  13    1.72    1.34
  41   7   0   -0.67    1.24
  41   7   2    0.00    1.05
  41   7   4    0.10    1.15
  41   7   6   -0.57    0.96
  41   7   8   -0.19    0.96
  41   7  10   -1.81    1.43
  41   7  12   -0.57    1.43
  41   8   1    0.67    0.96
  41   8   3    0.57    1.34
  41   8   5    1.05    1.53
  41   8   7    0.48    0.96
  41   8   9    0.86    0.86
  41   8  11   -0.19    0.86
  41   9   0    3.06    1.15
  41   9   2   -0.76    0.86
  41   9   4    2.01    1.34
  41   9   6    0.86    1.15
  41   9   8    2.10    2.10
  41   9  10    1.15    1.53
  41  10   1    1.72    1.53
  41  10   3   -0.38    1.24
  41  10   5    3.06    2.77
  41  10   7    0.86    0.96
  41  10   9   -0.48    1.05
  41  11   0   -1.15    1.43
  41  11   2    0.29    0.96
  41  11   4    0.19    1.72
  41  11   6    1.15    0.96
  41  11   8    1.24    1.62
  41  12   1   -0.57    1.15
  41  12   3   -1.05    0.96
  41  12   5   -1.15    1.34
  41  12   7   -0.10    1.62
  41  13   0   -0.76    0.76
  41  13   2   -0.57    1.15
  41  13   4   -0.86    0.96
  41  13   6    1.34    0.96
  41  14   1   -0.29    1.34
  41  14   3   -0.67    1.05
  42   0   0    1.43    2.20
  42   1   1    2.39    1.62
  42   1   3   -2.29    1.24
  42   1   5    0.76    1.15
  42   1   7   -0.38    1.62
  42   1   9    0.10    1.53
  42   2   0    0.38    1.05
  42   2   2    1.62    2.39
  42   2   4    0.10    0.96
  42   2   6    0.19    1.62
  42   2   8    0.29    1.05
  42   2  10    2.20    1.62
  42   3   1    1.15    1.15
  42   3   3   -1.05    1.81
  42   3   5   -0.57    1.53
  42   3   7   -1.05    1.34
  42   3   9   -1.34    2.58
  42   4   0    2.77    1.81
  42   4   2    0.48    1.81
  42   4   4   -1.53    1.34
  42   4   6   -0.48    1.05
  42   4   8    7.36    4.49
  42   4  10   -2.20    0.86
  42   5   1   -0.96    1.15
  42   5   3    4.78    3.06
  42   5   5    0.96    0.76
  42   5   7   -0.96    0.57
  42   5   9   -3.06    1.34
  42   6   0   -0.86    1.15
  42   6   2    0.00    1.43
  42   6   4   -1.62    0.86
  42   6   6   -0.76    1.34
  42   6   8    0.86    1.53
  42   7   1    0.00    1.24
  42   7   3    0.00    0.96
  42   7   5   -0.86    0.96
  42   7   7    0.48    1.43
  42   7   9    0.29    0.86
  42   8   0   -2.10    1.43
  42   8   2   -1.15    1.05
  42   8   4   -0.57    1.34
  42   8   6   -1.91    1.15
  42   9   1   -1.24    1.43
  42   9   3    0.76    1.53
  42   9   5    2.58    3.53
  42   9   7   -1.91    2.01
  42  10   0   -1.62    2.10
  42  10   2   -0.67    0.86
  42  10   4   -0.96    0.67
  42  11   1   -1.15    0.76
  43   1   0   -1.24    0.96
  43   1   2   -2.29    1.62
  43   1   4   -2.10    1.15
  43   1   6    0.19    1.53
  43   2   1    2.67    1.43
  43   2   3    1.15    1.15
  43   2   5    3.82    1.15
  43   3   0    0.76    1.53
  43   3   2    3.92    3.34
  43   3   4   -1.72    1.34
  43   4   1    2.20    1.53
  43   4   3   -0.19    2.48
  43   5   0    5.35    3.63
  43   5   2    2.39    0.29
  43   5   4   -2.96    2.20
  43   6   1   -1.05    0.86
   0   0   0    0.00    0.00

_computing_structure_solution     'SHELXT 2018/2 (Sheldrick, 2018)'
;
_shelx_hkl_checksum   41622

_shelx_fab_file
;
    0    1    1   1150.01      0.00
    0    0    2   1660.00      0.00
    1    1    2   -449.56      0.00
    0    2    2   -298.26      0.00
    2    2    2   1687.17      0.00
    0    1    3    -80.23      0.00
    1    2    3     23.60      0.00
    0    3    3    282.69      0.00
    2    3    3    -58.78      0.00
    0    0    4   -675.77      0.00
    1    1    4    447.15      0.00
    1    3    4     27.78      0.00
    0    2    4   -527.80      0.00
    2    2    4   -274.42      0.00
    3    3    4     11.70      0.00
    0    4    4    270.80      0.00
    2    4    4    297.80      0.00
    4    4    4     12.76      0.00
    0    1    5   -211.59      0.00
    1    2    5    219.87      0.00
    1    4    5     24.31      0.00
    2    3    5     88.52      0.00
    0    3    5     45.38      0.00
    3    4    5    155.02      0.00
    0    5    5    276.55      0.00
    2    5    5    -15.35      0.00
    4    5    5    -14.40      0.00
    0    0    6      0.03      0.00
    1    1    6    -89.79      0.00
    1    3    6   -100.46      0.00
    1    5    6    -28.84      0.00
    0    2    6    128.91      0.00
    2    2    6   -292.04      0.00
    2    4    6      0.16      0.00
    3    3    6    112.10      0.00
    3    5    6     70.69      0.00
    0    4    6   -320.02      0.00
    4    4    6     39.54      0.00
    5    5    6    110.93      0.00
    0    6    6   -267.39      0.00
    2    6    6   -109.53      0.00
    4    6    6     57.92      0.00
    6    6    6    -99.16      0.00
    0    1    7    203.01      0.00
    1    2    7    -90.28      0.00
    1    4    7     66.68      0.00
    1    6    7    -43.78      0.00
    2    3    7    -28.90      0.00
    2    5    7     94.79      0.00
    0    3    7   -128.40      0.00
    3    4    7    -41.19      0.00
    3    6    7    -72.39      0.00
    4    5    7     83.97      0.00
    0    5    7    -61.95      0.00
    5    6    7     46.44      0.00
    0    7    7     -4.29      0.00
    2    7    7     32.35      0.00
    4    7    7    -22.79      0.00
    6    7    7    -11.69      0.00
    0    0    8   -228.99      0.00
    1    1    8    -73.92      0.00
    1    3    8     64.78      0.00
    1    5    8    118.97      0.00
    1    7    8     22.65      0.00
    0    2    8     90.65      0.00
    2    2    8     13.31      0.00
    2    4    8    -17.23      0.00
    2    6    8     33.81      0.00
    3    3    8   -204.04      0.00
    3    5    8    -55.73      0.00
    3    7    8     -0.01      0.00
    0    4    8     -1.88      0.00
    4    4    8     -3.44      0.00
    4    6    8    132.04      0.00
    5    5    8    -53.38      0.00
    5    7    8    -57.32      0.00
    0    6    8   -158.67      0.00
    6    6    8     20.75      0.00
    7    7    8     42.28      0.00
    0    8    8    153.02      0.00
    2    8    8    -52.71      0.00
    4    8    8     52.18      0.00
    6    8    8    -45.16      0.00
    8    8    8    -22.19      0.00
    0    1    9    101.10      0.00
    1    2    9    -63.76      0.00
    1    4    9   -105.67      0.00
    1    6    9     37.98      0.00
    1    8    9    -26.78      0.00
    2    3    9   -213.37      0.00
    2    5    9    -92.60      0.00
    2    7    9    -23.08      0.00
    0    3    9    145.38      0.00
    3    4    9    -35.74      0.00
    3    6    9     79.42      0.00
    3    8    9    -33.06      0.00
    4    5    9     36.87      0.00
    4    7    9     40.86      0.00
    0    5    9    111.17      0.00
    5    6    9    -14.08      0.00
    5    8    9     26.22      0.00
    6    7    9     27.28      0.00
    0    7    9     40.89      0.00
    7    8    9      9.71      0.00
    0    9    9      1.80      0.00
    2    9    9     31.81      0.00
    4    9    9      2.63      0.00
    6    9    9     45.96      0.00
    8    9    9     19.42      0.00
    0    0   10     12.05      0.00
    1    1   10    -56.55      0.00
    1    3   10    -68.29      0.00
    1    5   10    -24.23      0.00
    1    7   10      2.83      0.00
    1    9   10      8.77      0.00
    0    2   10      7.28      0.00
    2    2   10    -14.48      0.00
    2    4   10    -50.49      0.00
    2    6   10     38.96      0.00
    2    8   10    -27.28      0.00
    3    3   10     45.38      0.00
    3    5   10     -4.08      0.00
    3    7   10      1.51      0.00
    3    9   10    -36.95      0.00
    0    4   10     69.62      0.00
    4    4   10    177.93      0.00
    4    6   10    -39.84      0.00
    4    8   10     38.14      0.00
    5    5   10      3.99      0.00
    5    7   10     36.78      0.00
    5    9   10     -6.59      0.00
    0    6   10    -45.14      0.00
    6    6   10    -83.28      0.00
    6    8   10      8.04      0.00
    7    7   10    -15.69      0.00
    7    9   10    -43.23      0.00
    0    8   10    -11.32      0.00
    8    8   10    -70.64      0.00
    9    9   10     18.89      0.00
    0   10   10    -14.66      0.00
    2   10   10      9.62      0.00
    4   10   10    -18.05      0.00
    6   10   10     39.85      0.00
    8   10   10      9.23      0.00
   10   10   10     28.90      0.00
    0    1   11    -13.92      0.00
    1    2   11     33.46      0.00
    1    4   11      5.17      0.00
    1    6   11     15.99      0.00
    1    8   11     25.50      0.00
    1   10   11     -6.39      0.00
    2    3   11    -11.75      0.00
    2    5   11     20.17      0.00
    2    7   11     15.92      0.00
    2    9   11    -24.94      0.00
    0    3   11     15.77      0.00
    3    4   11      9.37      0.00
    3    6   11     45.25      0.00
    3    8   11      6.28      0.00
    3   10   11     -5.88      0.00
    4    5   11    -60.62      0.00
    4    7   11     37.42      0.00
    4    9   11     44.29      0.00
    0    5   11    -29.55      0.00
    5    6   11     -9.60      0.00
    5    8   11     22.60      0.00
    5   10   11    -29.20      0.00
    6    7   11     23.34      0.00
    6    9   11    -21.77      0.00
    0    7   11      9.40      0.00
    7    8   11     -2.30      0.00
    7   10   11      0.15      0.00
    8    9   11    -21.51      0.00
    0    9   11      5.43      0.00
    9   10   11     -0.41      0.00
    0   11   11     52.18      0.00
    2   11   11    -13.12      0.00
    4   11   11    -27.80      0.00
    6   11   11      1.53      0.00
    8   11   11     30.74      0.00
   10   11   11    -31.98      0.00
    0    0   12      9.52      0.00
    1    1   12    -15.11      0.00
    1    3   12      5.11      0.00
    1    5   12     68.82      0.00
    1    7   12     32.17      0.00
    1    9   12     14.55      0.00
    1   11   12     10.89      0.00
    0    2   12     33.06      0.00
    2    2   12     11.59      0.00
    2    4   12     21.87      0.00
    2    6   12    -17.34      0.00
    2    8   12     -2.73      0.00
    2   10   12     -8.54      0.00
    3    3   12     -7.64      0.00
    3    5   12     -7.57      0.00
    3    7   12      8.50      0.00
    3    9   12      5.14      0.00
    3   11   12     12.83      0.00
    0    4   12     49.83      0.00
    4    4   12    -40.25      0.00
    4    6   12     20.72      0.00
    4    8   12     39.61      0.00
    4   10   12     50.64      0.00
    5    5   12    -21.35      0.00
    5    7   12     12.78      0.00
    5    9   12     -3.32      0.00
    5   11   12     11.92      0.00
    0    6   12    -24.07      0.00
    6    6   12    -58.10      0.00
    6    8   12    -36.15      0.00
    6   10   12      9.71      0.00
    7    7   12     22.61      0.00
    7    9   12      1.93      0.00
    7   11   12    -23.17      0.00
    0    8   12     25.47      0.00
    8    8   12      6.54      0.00
    8   10   12    -12.42      0.00
    9    9   12    -43.09      0.00
    9   11   12     83.37      0.00
    0   10   12    -13.64      0.00
   10   10   12    -43.28      0.00
   11   11   12    -29.30      0.00
    0   12   12     40.11      0.00
    2   12   12    -15.31      0.00
    4   12   12    -17.67      0.00
    6   12   12     -5.38      0.00
    8   12   12     10.50      0.00
   10   12   12    -24.01      0.00
   12   12   12    -21.85      0.00
    0    1   13    -34.16      0.00
    1    2   13     36.18      0.00
    1    4   13     22.08      0.00
    1    6   13      0.68      0.00
    1    8   13      6.06      0.00
    1   10   13     -5.34      0.00
    1   12   13     -8.47      0.00
    2    3   13    -14.69      0.00
    2    5   13      6.43      0.00
    2    7   13    -12.72      0.00
    2    9   13     -1.86      0.00
    2   11   13     17.84      0.00
    0    3   13     57.61      0.00
    3    4   13      0.77      0.00
    3    6   13     -8.22      0.00
    3    8   13    -12.84      0.00
    3   10   13     -6.75      0.00
    3   12   13      8.77      0.00
    4    5   13     20.17      0.00
    4    7   13     10.03      0.00
    4    9   13    -12.21      0.00
    4   11   13      2.42      0.00
    0    5   13     10.93      0.00
    5    6   13     -9.63      0.00
    5    8   13     -4.22      0.00
    5   10   13    -24.97      0.00
    5   12   13    -49.04      0.00
    6    7   13      6.58      0.00
    6    9   13     -9.90      0.00
    6   11   13     14.95      0.00
    0    7   13     -6.96      0.00
    7    8   13     18.81      0.00
    7   10   13    -33.40      0.00
    7   12   13    -83.12      0.00
    8    9   13      1.83      0.00
    8   11   13      6.75      0.00
    0    9   13     15.99      0.00
    9   10   13     -4.44      0.00
    9   12   13    -26.25      0.00
   10   11   13     44.44      0.00
    0   11   13    -58.39      0.00
   11   12   13    -34.10      0.00
    0   13   13     75.52      0.00
    2   13   13     36.47      0.00
    4   13   13     -2.86      0.00
    6   13   13    -32.36      0.00
    8   13   13      6.53      0.00
   10   13   13     -0.82      0.00
   12   13   13      5.53      0.00
    0    0   14    -96.34      0.00
    1    1   14     16.83      0.00
    1    3   14      2.84      0.00
    1    5   14     -9.24      0.00
    1    7   14     -7.03      0.00
    1    9   14    -10.45      0.00
    1   11   14     19.86      0.00
    1   13   14    112.59      0.00
    0    2   14      2.22      0.00
    2    2   14    -74.85      0.00
    2    4   14     17.33      0.00
    2    6   14    -45.99      0.00
    2    8   14    -18.99      0.00
    2   10   14     -1.86      0.00
    2   12   14    -15.22      0.00
    3    3   14     29.70      0.00
    3    5   14      9.44      0.00
    3    7   14     12.10      0.00
    3    9   14     -1.92      0.00
    3   11   14    -11.99      0.00
    3   13   14     47.06      0.00
    0    4   14    -62.74      0.00
    4    4   14    -12.95      0.00
    4    6   14     55.29      0.00
    4    8   14     -5.98      0.00
    4   10   14     -4.90      0.00
    4   12   14    -37.08      0.00
    5    5   14    -40.73      0.00
    5    7   14     11.24      0.00
    5    9   14     -4.70      0.00
    5   11   14    -41.11      0.00
    5   13   14     13.16      0.00
    0    6   14     23.52      0.00
    6    6   14    -26.25      0.00
    6    8   14     62.31      0.00
    6   10   14     53.36      0.00
    6   12   14      7.07      0.00
    7    7   14    -37.63      0.00
    7    9   14     10.39      0.00
    7   11   14   -106.61      0.00
    7   13   14     17.77      0.00
    0    8   14    -11.13      0.00
    8    8   14    -47.51      0.00
    8   10   14   -137.42      0.00
    8   12   14    -24.27      0.00
    9    9   14    -87.17      0.00
    9   11   14    -35.66      0.00
    9   13   14    -16.92      0.00
    0   10   14     13.98      0.00
   10   10   14    -48.60      0.00
   10   12   14      0.01      0.00
   11   11   14     13.25      0.00
   11   13   14     12.99      0.00
    0   12   14     14.62      0.00
   12   12   14     16.50      0.00
   13   13   14     18.28      0.00
    0   14   14     52.59      0.00
    2   14   14     43.63      0.00
    4   14   14     24.50      0.00
    6   14   14      9.40      0.00
    8   14   14     25.85      0.00
   10   14   14     -6.09      0.00
   12   14   14     -1.24      0.00
   14   14   14    -49.95      0.00
    0    1   15     38.58      0.00
    1    2   15    -26.21      0.00
    1    4   15     10.01      0.00
    1    6   15    -13.86      0.00
    1    8   15      0.37      0.00
    1   10   15    -41.48      0.00
    1   12   15    -91.49      0.00
    1   14   15     -1.92      0.00
    2    3   15    -13.78      0.00
    2    5   15     12.49      0.00
    2    7   15     15.70      0.00
    2    9   15     -2.94      0.00
    2   11   15     19.24      0.00
    2   13   15     -9.64      0.00
    0    3   15     -0.25      0.00
    3    4   15      7.70      0.00
    3    6   15     13.71      0.00
    3    8   15     15.28      0.00
    3   10   15    -49.46      0.00
    3   12   15     12.51      0.00
    3   14   15     -5.62      0.00
    4    5   15    -28.88      0.00
    4    7   15    -11.33      0.00
    4    9   15     19.48      0.00
    4   11   15     39.02      0.00
    4   13   15     -5.34      0.00
    0    5   15    -13.38      0.00
    5    6   15     26.86      0.00
    5    8   15     11.61      0.00
    5   10   15    -15.98      0.00
    5   12   15     52.61      0.00
    5   14   15     23.58      0.00
    6    7   15    -17.70      0.00
    6    9   15     59.65      0.00
    6   11   15     88.20      0.00
    6   13   15     -3.42      0.00
    0    7   15      5.33      0.00
    7    8   15    102.45      0.00
    7   10   15     54.75      0.00
    7   12   15     25.47      0.00
    7   14   15    -11.04      0.00
    8    9   15     86.92      0.00
    8   11   15     17.03      0.00
    8   13   15     -5.56      0.00
    0    9   15     14.76      0.00
    9   10   15      7.35      0.00
    9   12   15     -4.04      0.00
    9   14   15      4.95      0.00
   10   11   15      5.26      0.00
   10   13   15     -4.93      0.00
    0   11   15    -41.07      0.00
   11   12   15     -6.75      0.00
   11   14   15     13.08      0.00
   12   13   15      6.17      0.00
    0   13   15    -34.18      0.00
   13   14   15      6.50      0.00
    0   15   15     10.72      0.00
    2   15   15    -21.66      0.00
    4   15   15    -24.03      0.00
    6   15   15     -7.19      0.00
    8   15   15      3.96      0.00
   10   15   15    -29.12      0.00
   12   15   15      2.19      0.00
   14   15   15      6.14      0.00
    0    0   16     14.99      0.00
    1    1   16    -33.13      0.00
    1    3   16    -10.11      0.00
    1    5   16    -12.60      0.00
    1    7   16      7.80      0.00
    1    9   16    -31.88      0.00
    1   11   16      9.54      0.00
    1   13   16      9.97      0.00
    1   15   16      5.29      0.00
    0    2   16     33.02      0.00
    2    2   16    -12.71      0.00
    2    4   16     31.83      0.00
    2    6   16    -25.85      0.00
    2    8   16      4.89      0.00
    2   10   16     39.15      0.00
    2   12   16     12.34      0.00
    2   14   16    -18.79      0.00
    3    3   16     29.23      0.00
    3    5   16      1.15      0.00
    3    7   16     12.97      0.00
    3    9   16      6.99      0.00
    3   11   16     46.84      0.00
    3   13   16      2.09      0.00
    3   15   16      8.86      0.00
    0    4   16     14.94      0.00
    4    4   16    -17.25      0.00
    4    6   16    -37.03      0.00
    4    8   16    -64.31      0.00
    4   10   16    -16.24      0.00
    4   12   16     15.59      0.00
    4   14   16      0.31      0.00
    5    5   16     30.06      0.00
    5    7   16     38.23      0.00
    5    9   16   -137.81      0.00
    5   11   16    -19.44      0.00
    5   13   16    -11.51      0.00
    5   15   16     -9.77      0.00
    0    6   16     28.20      0.00
    6    6   16      1.94      0.00
    6    8   16     38.00      0.00
    6   10   16    -21.48      0.00
    6   12   16     14.84      0.00
    6   14   16     -4.87      0.00
    7    7   16    -58.31      0.00
    7    9   16    -28.82      0.00
    7   11   16     -4.89      0.00
    7   13   16     -1.78      0.00
    7   15   16     28.89      0.00
    0    8   16    -39.15      0.00
    8    8   16     84.29      0.00
    8   10   16    -32.78      0.00
    8   12   16     -5.70      0.00
    8   14   16      5.04      0.00
    9    9   16     14.32      0.00
    9   11   16     10.21      0.00
    9   13   16     -3.99      0.00
    9   15   16     11.38      0.00
    0   10   16      9.56      0.00
   10   10   16    -14.40      0.00
   10   12   16     -3.25      0.00
   10   14   16     -5.54      0.00
   11   11   16      6.40      0.00
   11   13   16     -4.94      0.00
   11   15   16      2.54      0.00
    0   12   16    -21.53      0.00
   12   12   16      0.36      0.00
   12   14   16    -11.96      0.00
   13   13   16     14.47      0.00
   13   15   16     24.25      0.00
    0   14   16    -29.65      0.00
   14   14   16      0.08      0.00
   15   15   16    -29.46      0.00
    0   16   16     -3.15      0.00
    2   16   16     -5.10      0.00
    4   16   16     23.46      0.00
    6   16   16      0.16      0.00
    8   16   16     -1.54      0.00
   10   16   16     -7.34      0.00
   12   16   16     -5.97      0.00
   14   16   16     10.88      0.00
   16   16   16     -2.81      0.00
    0    1   17    -13.53      0.00
    1    2   17     17.09      0.00
    1    4   17    -24.16      0.00
    1    6   17      0.48      0.00
    1    8   17    -38.90      0.00
    1   10   17    -17.59      0.00
    1   12   17    -28.41      0.00
    1   14   17      6.92      0.00
    1   16   17     10.30      0.00
    2    3   17    -20.78      0.00
    2    5   17    -31.49      0.00
    2    7   17     27.64      0.00
    2    9   17     11.73      0.00
    2   11   17     11.76      0.00
    2   13   17      1.94      0.00
    2   15   17    -40.12      0.00
    0    3   17      5.77      0.00
    3    4   17     19.81      0.00
    3    6   17     16.68      0.00
    3    8   17    143.66      0.00
    3   10   17    -21.61      0.00
    3   12   17     -8.51      0.00
    3   14   17      5.73      0.00
    3   16   17    -15.59      0.00
    4    5   17     17.80      0.00
    4    7   17     74.70      0.00
    4    9   17    -32.16      0.00
    4   11   17     -3.40      0.00
    4   13   17      2.57      0.00
    4   15   17     12.77      0.00
    0    5   17     44.96      0.00
    5    6   17    -36.75      0.00
    5    8   17     22.47      0.00
    5   10   17    -17.85      0.00
    5   12   17    -14.66      0.00
    5   14   17     11.51      0.00
    5   16   17      3.02      0.00
    6    7   17    -38.18      0.00
    6    9   17    -18.31      0.00
    6   11   17      5.68      0.00
    6   13   17     -8.66      0.00
    6   15   17      4.18      0.00
    0    7   17    -36.21      0.00
    7    8   17    -37.04      0.00
    7   10   17     20.68      0.00
    7   12   17      9.75      0.00
    7   14   17    -19.13      0.00
    7   16   17     -3.59      0.00
    8    9   17     -3.67      0.00
    8   11   17     -1.43      0.00
    8   13   17     -3.71      0.00
    8   15   17      4.49      0.00
    0    9   17     27.46      0.00
    9   10   17     -0.62      0.00
    9   12   17      0.28      0.00
    9   14   17     -6.36      0.00
    9   16   17     -4.33      0.00
   10   11   17     -5.31      0.00
   10   13   17     -6.68      0.00
   10   15   17    -18.64      0.00
    0   11   17     -5.10      0.00
   11   12   17     17.33      0.00
   11   14   17     17.96      0.00
   11   16   17      2.22      0.00
   12   13   17     -6.93      0.00
   12   15   17     -8.50      0.00
    0   13   17     -0.96      0.00
   13   14   17      6.35      0.00
   13   16   17     -3.59      0.00
   14   15   17      6.81      0.00
    0   15   17     -0.38      0.00
   15   16   17     -3.92      0.00
    0   17   17    -16.64      0.00
    2   17   17     15.16      0.00
    4   17   17     -1.31      0.00
    6   17   17     -9.87      0.00
    8   17   17      4.26      0.00
   10   17   17     -2.72      0.00
   12   17   17     21.20      0.00
   14   17   17    -11.04      0.00
   16   17   17      4.79      0.00
    0    0   18     60.27      0.00
    1    1   18      0.76      0.00
    1    3   18    -39.19      0.00
    1    5   18     24.71      0.00
    1    7   18    -74.91      0.00
    1    9   18    -14.86      0.00
    1   11   18     16.59      0.00
    1   13   18    -18.07      0.00
    1   15   18    -11.45      0.00
    1   17   18      2.89      0.00
    0    2   18    -34.13      0.00
    2    2   18      3.46      0.00
    2    4   18      3.18      0.00
    2    6   18    -81.06      0.00
    2    8   18    -36.86      0.00
    2   10   18     -5.74      0.00
    2   12   18     18.54      0.00
    2   14   18     12.34      0.00
    2   16   18     -0.24      0.00
    3    3   18     78.18      0.00
    3    5   18     93.92      0.00
    3    7   18    -15.35      0.00
    3    9   18     13.70      0.00
    3   11   18    -19.53      0.00
    3   13   18    -25.11      0.00
    3   15   18     24.66      0.00
    3   17   18      9.21      0.00
    0    4   18     37.65      0.00
    4    4   18    106.99      0.00
    4    6   18     -9.70      0.00
    4    8   18     13.10      0.00
    4   10   18      3.21      0.00
    4   12   18    -20.96      0.00
    4   14   18      7.48      0.00
    4   16   18      8.20      0.00
    5    5   18    -72.94      0.00
    5    7   18    -16.94      0.00
    5    9   18     -8.40      0.00
    5   11   18      2.15      0.00
    5   13   18     29.08      0.00
    5   15   18     10.14      0.00
    5   17   18      0.77      0.00
    0    6   18     73.48      0.00
    6    6   18     31.05      0.00
    6    8   18     13.98      0.00
    6   10   18    -14.24      0.00
    6   12   18      4.96      0.00
    6   14   18     -4.21      0.00
    6   16   18    -10.35      0.00
    7    7   18    -10.54      0.00
    7    9   18     15.09      0.00
    7   11   18     10.87      0.00
    7   13   18     -2.25      0.00
    7   15   18      5.85      0.00
    7   17   18     -1.34      0.00
    0    8   18     59.70      0.00
    8    8   18     -2.18      0.00
    8   10   18      2.34      0.00
    8   12   18     11.65      0.00
    8   14   18     13.34      0.00
    8   16   18      9.91      0.00
    9    9   18      1.82      0.00
    9   11   18     18.35      0.00
    9   13   18      2.44      0.00
    9   15   18    -14.84      0.00
    9   17   18     -0.72      0.00
    0   10   18     22.55      0.00
   10   10   18      2.38      0.00
   10   12   18     -3.64      0.00
   10   14   18     -8.80      0.00
   10   16   18     -0.11      0.00
   11   11   18      5.00      0.00
   11   13   18    -13.74      0.00
   11   15   18      4.09      0.00
   11   17   18     -1.50      0.00
    0   12   18     42.09      0.00
   12   12   18     -0.93      0.00
   12   14   18      3.14      0.00
   12   16   18     -8.59      0.00
   13   13   18     -4.66      0.00
   13   15   18      1.21      0.00
   13   17   18      3.53      0.00
    0   14   18     -3.60      0.00
   14   14   18     35.59      0.00
   14   16   18      5.87      0.00
   15   15   18     -2.14      0.00
   15   17   18      4.01      0.00
    0   16   18     -9.07      0.00
   16   16   18     -2.51      0.00
   17   17   18    -20.95      0.00
    0   18   18    -47.26      0.00
    2   18   18      6.05      0.00
    4   18   18     -6.38      0.00
    6   18   18    -12.50      0.00
    8   18   18     16.96      0.00
   10   18   18     -6.92      0.00
   12   18   18    -27.49      0.00
   14   18   18     -4.29      0.00
   16   18   18     -8.88      0.00
   18   18   18    -15.64      0.00
    0    1   19    127.86      0.00
    1    2   19   -122.84      0.00
    1    4   19    -44.88      0.00
    1    6   19     26.40      0.00
    1    8   19    -26.96      0.00
    1   10   19      6.95      0.00
    1   12   19     -0.84      0.00
    1   14   19    -18.85      0.00
    1   16   19      0.14      0.00
    1   18   19     -9.65      0.00
    2    3   19     18.41      0.00
    2    5   19      1.13      0.00
    2    7   19    -10.30      0.00
    2    9   19    -20.43      0.00
    2   11   19      1.10      0.00
    2   13   19     -2.34      0.00
    2   15   19    -13.73      0.00
    2   17   19     29.48      0.00
    0    3   19     -8.21      0.00
    3    4   19      1.70      0.00
    3    6   19    -11.16      0.00
    3    8   19      7.71      0.00
    3   10   19      4.56      0.00
    3   12   19      7.60      0.00
    3   14   19      2.65      0.00
    3   16   19     -2.28      0.00
    3   18   19     23.23      0.00
    4    5   19      8.40      0.00
    4    7   19      9.39      0.00
    4    9   19      3.41      0.00
    4   11   19      0.20      0.00
    4   13   19     -4.67      0.00
    4   15   19     -7.96      0.00
    4   17   19      3.37      0.00
    0    5   19    -51.10      0.00
    5    6   19      3.23      0.00
    5    8   19     -7.44      0.00
    5   10   19     30.10      0.00
    5   12   19    -14.12      0.00
    5   14   19      0.54      0.00
    5   16   19     26.05      0.00
    5   18   19      7.98      0.00
    6    7   19     -6.57      0.00
    6    9   19    -10.56      0.00
    6   11   19     -6.64      0.00
    6   13   19     13.48      0.00
    6   15   19    -10.83      0.00
    6   17   19     -1.71      0.00
    0    7   19     13.78      0.00
    7    8   19     -4.07      0.00
    7   10   19      6.22      0.00
    7   12   19     -5.31      0.00
    7   14   19     22.72      0.00
    7   16   19    -10.76      0.00
    7   18   19    -13.45      0.00
    8    9   19     15.18      0.00
    8   11   19     18.20      0.00
    8   13   19     -4.04      0.00
    8   15   19      3.58      0.00
    8   17   19     -4.89      0.00
    0    9   19     25.75      0.00
    9   10   19     -9.11      0.00
    9   12   19     -2.42      0.00
    9   14   19      2.27      0.00
    9   16   19      1.24      0.00
    9   18   19     -2.82      0.00
   10   11   19      8.47      0.00
   10   13   19      9.38      0.00
   10   15   19      4.47      0.00
   10   17   19     -0.81      0.00
    0   11   19    -13.76      0.00
   11   12   19      0.09      0.00
   11   14   19    -12.98      0.00
   11   16   19      5.28      0.00
   11   18   19      0.49      0.00
   12   13   19     10.92      0.00
   12   15   19    -10.27      0.00
   12   17   19      1.28      0.00
    0   13   19    -41.87      0.00
   13   14   19     -4.41      0.00
   13   16   19    -13.91      0.00
   13   18   19     -0.41      0.00
   14   15   19     -0.63      0.00
   14   17   19      7.99      0.00
    0   15   19     11.85      0.00
   15   16   19      1.66      0.00
   15   18   19     -3.93      0.00
   16   17   19      0.21      0.00
    0   17   19      4.43      0.00
   17   18   19     -7.52      0.00
    0   19   19     35.90      0.00
    2   19   19    -10.33      0.00
    4   19   19     14.01      0.00
    6   19   19     -8.84      0.00
    8   19   19      1.16      0.00
   10   19   19      3.35      0.00
   12   19   19      3.95      0.00
   14   19   19     -0.98      0.00
   16   19   19     -1.89      0.00
   18   19   19      8.18      0.00
    0    0   20    146.80      0.00
    1    1   20     -9.71      0.00
    1    3   20     -0.70      0.00
    1    5   20    -11.91      0.00
    1    7   20      9.12      0.00
    1    9   20     -7.38      0.00
    1   11   20      8.45      0.00
    1   13   20     -1.69      0.00
    1   15   20     11.77      0.00
    1   17   20      0.54      0.00
    1   19   20      1.85      0.00
    0    2   20    -22.03      0.00
    2    2   20    -13.28      0.00
    2    4   20     -3.32      0.00
    2    6   20      2.34      0.00
    2    8   20      0.60      0.00
    2   10   20      2.65      0.00
    2   12   20    -18.37      0.00
    2   14   20      4.83      0.00
    2   16   20    -10.80      0.00
    2   18   20      3.50      0.00
    3    3   20     -1.11      0.00
    3    5   20     17.13      0.00
    3    7   20     10.31      0.00
    3    9   20     -4.49      0.00
    3   11   20     16.44      0.00
    3   13   20      2.46      0.00
    3   15   20    -15.45      0.00
    3   17   20    -16.49      0.00
    3   19   20    -14.14      0.00
    0    4   20     29.47      0.00
    4    4   20    -23.98      0.00
    4    6   20     -6.57      0.00
    4    8   20     -3.80      0.00
    4   10   20     -8.80      0.00
    4   12   20      5.98      0.00
    4   14   20     12.21      0.00
    4   16   20     -5.18      0.00
    4   18   20      4.20      0.00
    5    5   20     18.69      0.00
    5    7   20     31.98      0.00
    5    9   20      1.85      0.00
    5   11   20     -3.71      0.00
    5   13   20     -5.93      0.00
    5   15   20    -18.74      0.00
    5   17   20      2.67      0.00
    5   19   20    -17.56      0.00
    0    6   20      1.81      0.00
    6    6   20      8.00      0.00
    6    8   20    -15.59      0.00
    6   10   20      4.05      0.00
    6   12   20      4.36      0.00
    6   14   20     -6.68      0.00
    6   16   20     -1.07      0.00
    6   18   20     -9.65      0.00
    7    7   20     -2.46      0.00
    7    9   20     18.47      0.00
    7   11   20      7.11      0.00
    7   13   20     -6.37      0.00
    7   15   20     -8.16      0.00
    7   17   20     -3.54      0.00
    7   19   20     -1.11      0.00
    0    8   20    -12.98      0.00
    8    8   20     11.13      0.00
    8   10   20      8.39      0.00
    8   12   20     15.05      0.00
    8   14   20      4.98      0.00
    8   16   20     -3.60      0.00
    8   18   20      5.13      0.00
    9    9   20     -0.66      0.00
    9   11   20     -1.41      0.00
    9   13   20     -0.19      0.00
    9   15   20     -1.10      0.00
    9   17   20      6.43      0.00
    9   19   20     -0.77      0.00
    0   10   20    -11.22      0.00
   10   10   20     -7.66      0.00
   10   12   20      7.93      0.00
   10   14   20    -16.39      0.00
   10   16   20     -6.35      0.00
   10   18   20     22.20      0.00
   11   11   20      0.16      0.00
   11   13   20      0.31      0.00
   11   15   20     -1.61      0.00
   11   17   20     -1.92      0.00
   11   19   20     -1.87      0.00
    0   12   20     24.34      0.00
   12   12   20      1.91      0.00
   12   14   20      5.70      0.00
   12   16   20      2.28      0.00
   12   18   20      2.14      0.00
   13   13   20     -5.55      0.00
   13   15   20     -0.70      0.00
   13   17   20      8.83      0.00
   13   19   20     -2.64      0.00
    0   14   20    -10.81      0.00
   14   14   20     -1.24      0.00
   14   16   20     -6.65      0.00
   14   18   20     -6.70      0.00
   15   15   20     12.80      0.00
   15   17   20    -12.43      0.00
   15   19   20     -6.82      0.00
    0   16   20     13.25      0.00
   16   16   20    -12.67      0.00
   16   18   20      1.20      0.00
   17   17   20     -3.36      0.00
   17   19   20     -1.16      0.00
    0   18   20      0.33      0.00
   18   18   20     18.87      0.00
   19   19   20      2.81      0.00
    0   20   20     30.47      0.00
    2   20   20    -24.73      0.00
    4   20   20      2.71      0.00
    6   20   20    -21.13      0.00
    8   20   20     -6.97      0.00
   10   20   20    -17.55      0.00
   12   20   20      0.71      0.00
   14   20   20      7.05      0.00
   16   20   20      5.68      0.00
   18   20   20     -5.72      0.00
   20   20   20      9.58      0.00
    0    1   21     -1.18      0.00
    1    2   21      7.18      0.00
    1    4   21     -0.98      0.00
    1    6   21     -1.40      0.00
    1    8   21      7.55      0.00
    1   10   21      1.45      0.00
    1   12   21      1.44      0.00
    1   14   21    -21.44      0.00
    1   16   21    -11.39      0.00
    1   18   21    -13.69      0.00
    1   20   21     15.76      0.00
    2    3   21     -1.28      0.00
    2    5   21     -5.09      0.00
    2    7   21    -16.39      0.00
    2    9   21     -1.46      0.00
    2   11   21     -4.74      0.00
    2   13   21      3.24      0.00
    2   15   21     -4.96      0.00
    2   17   21      3.00      0.00
    2   19   21    -10.17      0.00
    0    3   21    -33.55      0.00
    3    4   21      3.76      0.00
    3    6   21     -7.15      0.00
    3    8   21     14.61      0.00
    3   10   21    -13.70      0.00
    3   12   21     -4.31      0.00
    3   14   21      0.72      0.00
    3   16   21     11.78      0.00
    3   18   21     13.87      0.00
    3   20   21     -4.07      0.00
    4    5   21     -5.64      0.00
    4    7   21     17.16      0.00
    4    9   21      3.29      0.00
    4   11   21     12.78      0.00
    4   13   21     13.54      0.00
    4   15   21     13.00      0.00
    4   17   21     -8.02      0.00
    4   19   21     17.94      0.00
    0    5   21     30.32      0.00
    5    6   21    -20.46      0.00
    5    8   21      7.25      0.00
    5   10   21     -9.47      0.00
    5   12   21      6.94      0.00
    5   14   21      8.95      0.00
    5   16   21     -0.74      0.00
    5   18   21     -1.69      0.00
    5   20   21    -14.58      0.00
    6    7   21     -8.11      0.00
    6    9   21      7.60      0.00
    6   11   21      4.33      0.00
    6   13   21     -4.66      0.00
    6   15   21      1.93      0.00
    6   17   21     -3.93      0.00
    6   19   21      2.04      0.00
    0    7   21      4.35      0.00
    7    8   21     12.53      0.00
    7   10   21     -3.48      0.00
    7   12   21    -11.45      0.00
    7   14   21      2.22      0.00
    7   16   21      9.53      0.00
    7   18   21    -10.33      0.00
    7   20   21     -4.61      0.00
    8    9   21     -9.75      0.00
    8   11   21      0.42      0.00
    8   13   21      8.58      0.00
    8   15   21     10.35      0.00
    8   17   21     -5.95      0.00
    8   19   21      2.38      0.00
    0    9   21      0.40      0.00
    9   10   21      2.36      0.00
    9   12   21      2.66      0.00
    9   14   21      2.21      0.00
    9   16   21     -1.01      0.00
    9   18   21      3.74      0.00
    9   20   21      8.24      0.00
   10   11   21     -2.81      0.00
   10   13   21     -6.54      0.00
   10   15   21    -10.07      0.00
   10   17   21      3.39      0.00
   10   19   21      6.95      0.00
    0   11   21      3.41      0.00
   11   12   21      3.84      0.00
   11   14   21      5.27      0.00
   11   16   21     -5.33      0.00
   11   18   21      7.51      0.00
   11   20   21     -2.43      0.00
   12   13   21     -4.26      0.00
   12   15   21      7.58      0.00
   12   17   21     -6.24      0.00
   12   19   21      0.96      0.00
    0   13   21      7.95      0.00
   13   14   21     -5.05      0.00
   13   16   21     -2.87      0.00
   13   18   21      0.12      0.00
   13   20   21     -1.18      0.00
   14   15   21     -6.29      0.00
   14   17   21      3.60      0.00
   14   19   21      2.56      0.00
    0   15   21     -1.20      0.00
   15   16   21      9.77      0.00
   15   18   21    -11.90      0.00
   15   20   21      4.15      0.00
   16   17   21      5.08      0.00
   16   19   21      1.61      0.00
    0   17   21      4.28      0.00
   17   18   21      5.86      0.00
   17   20   21      2.65      0.00
   18   19   21     -3.57      0.00
    0   19   21     -5.92      0.00
   19   20   21     -1.93      0.00
    0   21   21    -15.10      0.00
    2   21   21      5.66      0.00
    4   21   21      0.91      0.00
    6   21   21    -11.35      0.00
    8   21   21     -3.83      0.00
   10   21   21      3.15      0.00
   12   21   21      0.05      0.00
   14   21   21     -7.22      0.00
   16   21   21     -5.59      0.00
   18   21   21     -3.41      0.00
   20   21   21     11.92      0.00
    0    0   22    -35.31      0.00
    1    1   22     13.58      0.00
    1    3   22     10.55      0.00
    1    5   22    -11.32      0.00
    1    7   22      5.46      0.00
    1    9   22      5.72      0.00
    1   11   22      7.83      0.00
    1   13   22      1.31      0.00
    1   15   22     -4.69      0.00
    1   17   22      9.59      0.00
    1   19   22     -3.14      0.00
    1   21   22      0.97      0.00
    0    2   22    -10.54      0.00
    2    2   22    -11.13      0.00
    2    4   22      4.22      0.00
    2    6   22     14.37      0.00
    2    8   22    -14.45      0.00
    2   10   22     -1.64      0.00
    2   12   22     -5.61      0.00
    2   14   22      9.10      0.00
    2   16   22    -18.38      0.00
    2   18   22      2.40      0.00
    2   20   22     -1.55      0.00
    3    3   22      1.51      0.00
    3    5   22     -9.86      0.00
    3    7   22     -2.65      0.00
    3    9   22      6.00      0.00
    3   11   22     -7.37      0.00
    3   13   22      3.36      0.00
    3   15   22     23.33      0.00
    3   17   22      3.37      0.00
    3   19   22     -9.84      0.00
    3   21   22      3.41      0.00
    0    4   22      2.11      0.00
    4    4   22     -9.32      0.00
    4    6   22     23.92      0.00
    4    8   22    -14.52      0.00
    4   10   22     -6.75      0.00
    4   12   22     14.52      0.00
    4   14   22     -0.27      0.00
    4   16   22      4.26      0.00
    4   18   22     -5.30      0.00
    4   20   22      1.18      0.00
    5    5   22     -9.25      0.00
    5    7   22     -5.82      0.00
    5    9   22     -4.04      0.00
    5   11   22     -2.19      0.00
    5   13   22      1.96      0.00
    5   15   22      8.85      0.00
    5   17   22      1.23      0.00
    5   19   22      1.93      0.00
    5   21   22     10.11      0.00
    0    6   22      3.84      0.00
    6    6   22     -3.77      0.00
    6    8   22     -7.06      0.00
    6   10   22      0.26      0.00
    6   12   22     15.81      0.00
    6   14   22     11.99      0.00
    6   16   22     -7.88      0.00
    6   18   22     -2.58      0.00
    6   20   22      2.97      0.00
    7    7   22     -1.94      0.00
    7    9   22     11.78      0.00
    7   11   22     -1.04      0.00
    7   13   22     22.21      0.00
    7   15   22     11.41      0.00
    7   17   22      1.05      0.00
    7   19   22     -8.29      0.00
    7   21   22    -10.69      0.00
    0    8   22      6.83      0.00
    8    8   22     18.11      0.00
    8   10   22    -11.31      0.00
    8   12   22      5.96      0.00
    8   14   22     -3.33      0.00
    8   16   22     -3.31      0.00
    8   18   22      6.15      0.00
    8   20   22     13.12      0.00
    9    9   22      3.06      0.00
    9   11   22      3.21      0.00
    9   13   22     -6.57      0.00
    9   15   22     -2.17      0.00
    9   17   22     -6.19      0.00
    9   19   22      2.02      0.00
    9   21   22      0.04      0.00
    0   10   22     -5.89      0.00
   10   10   22     -8.06      0.00
   10   12   22    -10.89      0.00
   10   14   22     -6.60      0.00
   10   16   22     -2.07      0.00
   10   18   22      0.25      0.00
   10   20   22     -8.05      0.00
   11   11   22     -3.76      0.00
   11   13   22      7.62      0.00
   11   15   22     -3.50      0.00
   11   17   22      6.74      0.00
   11   19   22     -0.30      0.00
   11   21   22      2.30      0.00
    0   12   22      3.87      0.00
   12   12   22     -4.73      0.00
   12   14   22      9.05      0.00
   12   16   22     -0.75      0.00
   12   18   22      4.45      0.00
   12   20   22     12.01      0.00
   13   13   22      6.86      0.00
   13   15   22     -4.49      0.00
   13   17   22    -12.56      0.00
   13   19   22     -2.51      0.00
   13   21   22     -0.50      0.00
    0   14   22      2.23      0.00
   14   14   22    -11.94      0.00
   14   16   22      3.57      0.00
   14   18   22     -4.27      0.00
   14   20   22     -4.17      0.00
   15   15   22      1.81      0.00
   15   17   22      1.34      0.00
   15   19   22      3.56      0.00
   15   21   22      0.55      0.00
    0   16   22      0.11      0.00
   16   16   22     -1.61      0.00
   16   18   22    -11.46      0.00
   16   20   22     -1.34      0.00
   17   17   22      2.79      0.00
   17   19   22     -4.95      0.00
   17   21   22     -2.12      0.00
    0   18   22     13.71      0.00
   18   18   22    -12.94      0.00
   18   20   22      0.92      0.00
   19   19   22     16.06      0.00
   19   21   22      3.05      0.00
    0   20   22     -7.78      0.00
   20   20   22     17.33      0.00
   21   21   22     -2.92      0.00
    0   22   22    -19.20      0.00
    2   22   22      9.51      0.00
    4   22   22      7.97      0.00
    6   22   22     -3.56      0.00
    8   22   22    -13.31      0.00
   10   22   22     -4.12      0.00
   12   22   22     24.61      0.00
   14   22   22     12.65      0.00
   16   22   22    -10.94      0.00
   18   22   22     16.71      0.00
   20   22   22     -1.35      0.00
   22   22   22     16.28      0.00
    0    1   23      5.16      0.00
    1    2   23      4.22      0.00
    1    4   23     13.97      0.00
    1    6   23    -12.58      0.00
    1    8   23      0.26      0.00
    1   10   23     -3.50      0.00
    1   12   23      6.82      0.00
    1   14   23     11.96      0.00
    1   16   23     -5.84      0.00
    1   18   23      0.18      0.00
    1   20   23    -12.33      0.00
    1   22   23      8.67      0.00
    2    3   23    -13.03      0.00
    2    5   23     -4.01      0.00
    2    7   23      1.93      0.00
    2    9   23    -13.20      0.00
    2   11   23      4.01      0.00
    2   13   23     -5.33      0.00
    2   15   23      0.17      0.00
    2   17   23     -7.98      0.00
    2   19   23      2.63      0.00
    2   21   23    -10.12      0.00
    0    3   23     17.27      0.00
    3    4   23    -11.33      0.00
    3    6   23     -4.22      0.00
    3    8   23     -3.31      0.00
    3   10   23      8.18      0.00
    3   12   23    -13.10      0.00
    3   14   23    -11.83      0.00
    3   16   23      0.11      0.00
    3   18   23     -9.80      0.00
    3   20   23      1.41      0.00
    3   22   23     -7.55      0.00
    4    5   23     -9.97      0.00
    4    7   23      2.52      0.00
    4    9   23      1.53      0.00
    4   11   23      5.78      0.00
    4   13   23      5.67      0.00
    4   15   23      2.95      0.00
    4   17   23     20.49      0.00
    4   19   23     -1.18      0.00
    4   21   23      5.82      0.00
    0    5   23    -10.50      0.00
    5    6   23     -0.98      0.00
    5    8   23      0.79      0.00
    5   10   23     -2.28      0.00
    5   12   23     -9.15      0.00
    5   14   23     -3.39      0.00
    5   16   23     -3.75      0.00
    5   18   23     10.72      0.00
    5   20   23     -8.14      0.00
    5   22   23     -6.94      0.00
    6    7   23    -16.00      0.00
    6    9   23      2.92      0.00
    6   11   23     -1.89      0.00
    6   13   23     -1.64      0.00
    6   15   23     -3.30      0.00
    6   17   23      5.96      0.00
    6   19   23      0.22      0.00
    6   21   23    -12.00      0.00
    0    7   23     -3.08      0.00
    7    8   23      8.73      0.00
    7   10   23      3.86      0.00
    7   12   23      7.01      0.00
    7   14   23    -10.77      0.00
    7   16   23      1.04      0.00
    7   18   23      8.02      0.00
    7   20   23      6.59      0.00
    7   22   23     12.21      0.00
    8    9   23      3.25      0.00
    8   11   23     -1.58      0.00
    8   13   23      2.06      0.00
    8   15   23     -4.48      0.00
    8   17   23      7.05      0.00
    8   19   23      4.58      0.00
    8   21   23      0.57      0.00
    0    9   23      6.01      0.00
    9   10   23     12.24      0.00
    9   12   23     -3.97      0.00
    9   14   23     -9.73      0.00
    9   16   23     -2.55      0.00
    9   18   23      2.69      0.00
    9   20   23      0.77      0.00
    9   22   23    -19.08      0.00
   10   11   23      3.53      0.00
   10   13   23     -3.30      0.00
   10   15   23      2.10      0.00
   10   17   23     -6.26      0.00
   10   19   23     -5.62      0.00
   10   21   23     -8.62      0.00
    0   11   23      2.16      0.00
   11   12   23      1.08      0.00
   11   14   23      1.40      0.00
   11   16   23     -1.50      0.00
   11   18   23     -3.25      0.00
   11   20   23     -0.30      0.00
   11   22   23      1.25      0.00
   12   13   23     -5.99      0.00
   12   15   23     -8.46      0.00
   12   17   23     12.31      0.00
   12   19   23      9.31      0.00
   12   21   23     -7.69      0.00
    0   13   23    -10.12      0.00
   13   14   23     -5.63      0.00
   13   16   23      4.74      0.00
   13   18   23    -11.81      0.00
   13   20   23    -12.45      0.00
   13   22   23      4.86      0.00
   14   15   23     -6.69      0.00
   14   17   23     -1.51      0.00
   14   19   23    -15.14      0.00
   14   21   23     -5.64      0.00
    0   15   23     -0.21      0.00
   15   16   23      0.30      0.00
   15   18   23     12.07      0.00
   15   20   23      6.99      0.00
   15   22   23      0.60      0.00
   16   17   23     -5.96      0.00
   16   19   23      4.09      0.00
   16   21   23     15.85      0.00
    0   17   23     11.81      0.00
   17   18   23     10.76      0.00
   17   20   23      0.38      0.00
   17   22   23     -5.20      0.00
   18   19   23     -5.23      0.00
   18   21   23     -3.63      0.00
    0   19   23      0.25      0.00
   19   20   23     -2.30      0.00
   19   22   23     -0.29      0.00
   20   21   23      1.74      0.00
    0   21   23     10.05      0.00
   21   22   23     -1.07      0.00
    0   23   23      6.47      0.00
    2   23   23     -2.63      0.00
    4   23   23     11.84      0.00
    6   23   23    -22.23      0.00
    8   23   23     -7.30      0.00
   10   23   23     -3.30      0.00
   12   23   23     -6.90      0.00
   14   23   23      2.60      0.00
   16   23   23      2.53      0.00
   18   23   23      1.53      0.00
   20   23   23    -14.80      0.00
   22   23   23     -2.05      0.00
    0    0   24    -16.22      0.00
    1    1   24     -5.48      0.00
    1    3   24    -10.77      0.00
    1    5   24     14.80      0.00
    1    7   24    -11.72      0.00
    1    9   24      0.40      0.00
    1   11   24      2.69      0.00
    1   13   24     -2.67      0.00
    1   15   24      8.05      0.00
    1   17   24      4.64      0.00
    1   19   24     10.24      0.00
    1   21   24     -9.93      0.00
    1   23   24     -9.25      0.00
    0    2   24     22.74      0.00
    2    2   24     -5.91      0.00
    2    4   24     -1.56      0.00
    2    6   24    -16.03      0.00
    2    8   24      8.34      0.00
    2   10   24     -2.09      0.00
    2   12   24     15.02      0.00
    2   14   24     -5.76      0.00
    2   16   24     -2.30      0.00
    2   18   24    -15.27      0.00
    2   20   24     -2.40      0.00
    2   22   24    -20.35      0.00
    3    3   24      0.23      0.00
    3    5   24      1.90      0.00
    3    7   24     -3.93      0.00
    3    9   24    -16.17      0.00
    3   11   24     -9.54      0.00
    3   13   24     -7.10      0.00
    3   15   24      3.63      0.00
    3   17   24     -3.30      0.00
    3   19   24      4.20      0.00
    3   21   24      3.27      0.00
    3   23   24    -13.02      0.00
    0    4   24    -11.46      0.00
    4    4   24     23.25      0.00
    4    6   24     15.68      0.00
    4    8   24     11.28      0.00
    4   10   24      4.66      0.00
    4   12   24     -3.74      0.00
    4   14   24     -1.86      0.00
    4   16   24      7.25      0.00
    4   18   24     -4.01      0.00
    4   20   24      5.71      0.00
    4   22   24      7.87      0.00
    5    5   24    -29.93      0.00
    5    7   24     -0.83      0.00
    5    9   24     -5.27      0.00
    5   11   24      9.85      0.00
    5   13   24      5.31      0.00
    5   15   24      3.83      0.00
    5   17   24     -7.04      0.00
    5   19   24    -13.85      0.00
    5   21   24      5.65      0.00
    5   23   24     11.99      0.00
    0    6   24     22.20      0.00
    6    6   24      3.14      0.00
    6    8   24      9.15      0.00
    6   10   24     -8.43      0.00
    6   12   24     -6.94      0.00
    6   14   24      5.80      0.00
    6   16   24      1.64      0.00
    6   18   24      2.54      0.00
    6   20   24      1.88      0.00
    6   22   24     -2.66      0.00
    7    7   24      1.22      0.00
    7    9   24      8.03      0.00
    7   11   24     -3.39      0.00
    7   13   24    -13.14      0.00
    7   15   24    -10.42      0.00
    7   17   24     -2.77      0.00
    7   19   24     -0.85      0.00
    7   21   24      7.26      0.00
    7   23   24      1.80      0.00
    0    8   24     10.33      0.00
    8    8   24     -5.77      0.00
    8   10   24     13.61      0.00
    8   12   24      2.50      0.00
    8   14   24     -3.93      0.00
    8   16   24     -4.84      0.00
    8   18   24    -11.65      0.00
    8   20   24     -3.42      0.00
    8   22   24     11.71      0.00
    9    9   24     -9.03      0.00
    9   11   24      2.72      0.00
    9   13   24     -9.89      0.00
    9   15   24     12.56      0.00
    9   17   24    -10.45      0.00
    9   19   24     -0.28      0.00
    9   21   24     -0.50      0.00
    9   23   24      0.83      0.00
    0   10   24    -11.17      0.00
   10   10   24      3.58      0.00
   10   12   24      2.97      0.00
   10   14   24      7.01      0.00
   10   16   24      0.51      0.00
   10   18   24     -2.98      0.00
   10   20   24     -3.25      0.00
   10   22   24     -4.20      0.00
   11   11   24     -0.12      0.00
   11   13   24      3.63      0.00
   11   15   24     -8.83      0.00
   11   17   24      6.75      0.00
   11   19   24      2.96      0.00
   11   21   24     -1.89      0.00
   11   23   24      2.76      0.00
    0   12   24     -0.33      0.00
   12   12   24      9.27      0.00
   12   14   24     -4.32      0.00
   12   16   24     -8.86      0.00
   12   18   24      3.26      0.00
   12   20   24      6.35      0.00
   12   22   24     -6.22      0.00
   13   13   24      9.08      0.00
   13   15   24      2.96      0.00
   13   17   24     -2.12      0.00
   13   19   24      7.51      0.00
   13   21   24      0.24      0.00
   13   23   24      7.72      0.00
    0   14   24     -5.82      0.00
   14   14   24    -10.84      0.00
   14   16   24      6.28      0.00
   14   18   24     -5.74      0.00
   14   20   24     -8.70      0.00
   14   22   24      0.47      0.00
   15   15   24      1.56      0.00
   15   17   24     10.90      0.00
   15   19   24    -10.24      0.00
   15   21   24      1.70      0.00
   15   23   24     -3.51      0.00
    0   16   24      2.65      0.00
   16   16   24     -1.67      0.00
   16   18   24     -0.80      0.00
   16   20   24      8.40      0.00
   16   22   24     -4.95      0.00
   17   17   24     -7.12      0.00
   17   19   24     -2.65      0.00
   17   21   24      7.34      0.00
   17   23   24      5.35      0.00
    0   18   24      9.88      0.00
   18   18   24     -5.71      0.00
   18   20   24     -6.21      0.00
   18   22   24     13.71      0.00
   19   19   24     -7.20      0.00
   19   21   24      3.85      0.00
   19   23   24      5.34      0.00
    0   20   24     -2.45      0.00
   20   20   24      0.76      0.00
   20   22   24      4.89      0.00
   21   21   24      0.95      0.00
   21   23   24      3.66      0.00
    0   22   24     -5.50      0.00
   22   22   24     -9.48      0.00
   23   23   24      7.21      0.00
    0   24   24     -8.91      0.00
    2   24   24     -6.36      0.00
    4   24   24     -4.94      0.00
    6   24   24    -16.96      0.00
    8   24   24     12.75      0.00
   10   24   24    -13.44      0.00
   12   24   24      9.19      0.00
   14   24   24      1.95      0.00
   16   24   24    -13.92      0.00
   18   24   24     -2.21      0.00
   20   24   24    -11.08      0.00
   22   24   24      6.68      0.00
   24   24   24    -12.49      0.00
    0    1   25      8.57      0.00
    1    2   25     -0.76      0.00
    1    4   25      0.58      0.00
    1    6   25     14.11      0.00
    1    8   25     -3.53      0.00
    1   10   25      8.29      0.00
    1   12   25    -12.89      0.00
    1   14   25     -4.86      0.00
    1   16   25      6.64      0.00
    1   18   25    -12.03      0.00
    1   20   25      1.43      0.00
    1   22   25      8.80      0.00
    1   24   25     -7.46      0.00
    2    3   25     10.48      0.00
    2    5   25      6.90      0.00
    2    7   25      3.63      0.00
    2    9   25     -5.52      0.00
    2   11   25      9.16      0.00
    2   13   25     -0.91      0.00
    2   15   25     12.03      0.00
    2   17   25     -9.66      0.00
    2   19   25     -0.76      0.00
    2   21   25     -8.36      0.00
    2   23   25     -3.97      0.00
    0    3   25     -5.30      0.00
    3    4   25      6.44      0.00
    3    6   25    -12.67      0.00
    3    8   25     -9.56      0.00
    3   10   25      5.05      0.00
    3   12   25      2.76      0.00
    3   14   25     -6.90      0.00
    3   16   25      1.37      0.00
    3   18   25      8.32      0.00
    3   20   25     -0.18      0.00
    3   22   25      5.89      0.00
    3   24   25      6.99      0.00
    4    5   25      4.72      0.00
    4    7   25      5.15      0.00
    4    9   25      5.55      0.00
    4   11   25     -5.19      0.00
    4   13   25      3.61      0.00
    4   15   25     -7.10      0.00
    4   17   25     -3.74      0.00
    4   19   25     -5.70      0.00
    4   21   25     11.05      0.00
    4   23   25      3.82      0.00
    0    5   25    -12.52      0.00
    5    6   25     -7.75      0.00
    5    8   25      0.66      0.00
    5   10   25      2.22      0.00
    5   12   25      5.62      0.00
    5   14   25     -5.74      0.00
    5   16   25     -4.37      0.00
    5   18   25      0.05      0.00
    5   20   25    -21.53      0.00
    5   22   25    -14.71      0.00
    5   24   25     -4.62      0.00
    6    7   25      4.76      0.00
    6    9   25     -5.12      0.00
    6   11   25     -1.33      0.00
    6   13   25     -9.28      0.00
    6   15   25      2.36      0.00
    6   17   25      0.79      0.00
    6   19   25      9.19      0.00
    6   21   25     -4.38      0.00
    6   23   25      6.96      0.00
    0    7   25     -3.77      0.00
    7    8   25     -4.14      0.00
    7   10   25     -4.83      0.00
    7   12   25      2.41      0.00
    7   14   25     -1.52      0.00
    7   16   25     -0.35      0.00
    7   18   25      0.74      0.00
    7   20   25     -6.83      0.00
    7   22   25      2.99      0.00
    7   24   25      3.86      0.00
    8    9   25     -7.32      0.00
    8   11   25     -4.20      0.00
    8   13   25     -6.66      0.00
    8   15   25      1.92      0.00
    8   17   25     -0.17      0.00
    8   19   25     -1.32      0.00
    8   21   25     -4.72      0.00
    8   23   25      0.48      0.00
    0    9   25     -8.14      0.00
    9   10   25      1.73      0.00
    9   12   25     -4.44      0.00
    9   14   25      1.05      0.00
    9   16   25      4.15      0.00
    9   18   25     -0.35      0.00
    9   20   25      9.72      0.00
    9   22   25      4.11      0.00
    9   24   25     -0.44      0.00
   10   11   25      2.28      0.00
   10   13   25     -5.20      0.00
   10   15   25      4.38      0.00
   10   17   25     -9.60      0.00
   10   19   25     -4.37      0.00
   10   21   25     -1.14      0.00
   10   23   25      7.71      0.00
    0   11   25    -13.12      0.00
   11   12   25    -10.56      0.00
   11   14   25      2.27      0.00
   11   16   25    -10.03      0.00
   11   18   25     -6.49      0.00
   11   20   25     -1.11      0.00
   11   22   25    -10.69      0.00
   11   24   25     -9.32      0.00
   12   13   25      3.54      0.00
   12   15   25     -2.83      0.00
   12   17   25      5.79      0.00
   12   19   25      3.71      0.00
   12   21   25     -2.41      0.00
   12   23   25     -6.19      0.00
    0   13   25     -4.42      0.00
   13   14   25     -0.85      0.00
   13   16   25     -1.64      0.00
   13   18   25      0.10      0.00
   13   20   25      1.21      0.00
   13   22   25      1.45      0.00
   13   24   25     -2.27      0.00
   14   15   25      6.63      0.00
   14   17   25     -6.30      0.00
   14   19   25     -9.72      0.00
   14   21   25      3.97      0.00
   14   23   25      1.97      0.00
    0   15   25     -3.20      0.00
   15   16   25     -0.59      0.00
   15   18   25     -1.04      0.00
   15   20   25     -6.43      0.00
   15   22   25     -5.12      0.00
   15   24   25     -0.16      0.00
   16   17   25     11.78      0.00
   16   19   25      0.05      0.00
   16   21   25     -6.79      0.00
   16   23   25     -1.15      0.00
    0   17   25      6.81      0.00
   17   18   25     -5.27      0.00
   17   20   25     -3.32      0.00
   17   22   25     -3.40      0.00
   17   24   25      8.81      0.00
   18   19   25     15.69      0.00
   18   21   25      6.11      0.00
   18   23   25      8.46      0.00
    0   19   25    -16.12      0.00
   19   20   25     -9.73      0.00
   19   22   25     11.15      0.00
   19   24   25     -1.35      0.00
   20   21   25     -6.76      0.00
   20   23   25     -7.36      0.00
    0   21   25     21.07      0.00
   21   22   25     -2.21      0.00
   21   24   25     -4.27      0.00
   22   23   25    -11.54      0.00
    0   23   25     -2.89      0.00
   23   24   25     -8.20      0.00
    0   25   25     -5.47      0.00
    2   25   25     -2.22      0.00
    4   25   25      1.95      0.00
    6   25   25      4.06      0.00
    8   25   25     -9.27      0.00
   10   25   25    -11.21      0.00
   12   25   25     10.06      0.00
   14   25   25     -3.24      0.00
   16   25   25      5.95      0.00
   18   25   25      4.15      0.00
   20   25   25     -1.37      0.00
   22   25   25     -9.22      0.00
   24   25   25     -5.21      0.00
    0    0   26     21.83      0.00
    1    1   26    -16.69      0.00
    1    3   26     -8.23      0.00
    1    5   26    -10.62      0.00
    1    7   26      1.04      0.00
    1    9   26     -3.36      0.00
    1   11   26      0.07      0.00
    1   13   26     -8.73      0.00
    1   15   26      5.83      0.00
    1   17   26      8.17      0.00
    1   19   26    -11.28      0.00
    1   21   26      9.47      0.00
    1   23   26      1.02      0.00
    1   25   26      2.36      0.00
    0    2   26     -3.69      0.00
    2    2   26      0.87      0.00
    2    4   26     21.23      0.00
    2    6   26     -7.90      0.00
    2    8   26      8.96      0.00
    2   10   26      1.09      0.00
    2   12   26      6.42      0.00
    2   14   26     -5.85      0.00
    2   16   26      8.13      0.00
    2   18   26      8.82      0.00
    2   20   26      4.99      0.00
    2   22   26     -4.06      0.00
    2   24   26      3.95      0.00
    3    3   26     -9.15      0.00
    3    5   26      4.62      0.00
    3    7   26     -3.34      0.00
    3    9   26     -0.95      0.00
    3   11   26      2.51      0.00
    3   13   26      4.69      0.00
    3   15   26     -5.53      0.00
    3   17   26     -5.85      0.00
    3   19   26     -4.10      0.00
    3   21   26      2.02      0.00
    3   23   26     -0.87      0.00
    3   25   26      3.75      0.00
    0    4   26     19.69      0.00
    4    4   26      5.18      0.00
    4    6   26     -1.60      0.00
    4    8   26      1.78      0.00
    4   10   26     -1.87      0.00
    4   12   26     -1.30      0.00
    4   14   26     11.70      0.00
    4   16   26      8.60      0.00
    4   18   26     14.43      0.00
    4   20   26      7.94      0.00
    4   22   26     14.96      0.00
    4   24   26     -8.90      0.00
    5    5   26     10.60      0.00
    5    7   26      0.68      0.00
    5    9   26      3.11      0.00
    5   11   26      1.01      0.00
    5   13   26      8.32      0.00
    5   15   26     -8.18      0.00
    5   17   26     -4.38      0.00
    5   19   26      4.25      0.00
    5   21   26     -8.89      0.00
    5   23   26     -4.80      0.00
    5   25   26      2.49      0.00
    0    6   26      5.48      0.00
    6    6   26    -19.22      0.00
    6    8   26      0.03      0.00
    6   10   26    -19.23      0.00
    6   12   26     11.32      0.00
    6   14   26      5.40      0.00
    6   16   26      0.82      0.00
    6   18   26     -5.05      0.00
    6   20   26      1.88      0.00
    6   22   26     -8.90      0.00
    6   24   26     -2.44      0.00
    7    7   26     13.75      0.00
    7    9   26     -1.18      0.00
    7   11   26     -8.12      0.00
    7   13   26     -0.64      0.00
    7   15   26      6.14      0.00
    7   17   26     -6.31      0.00
    7   19   26      6.90      0.00
    7   21   26      1.52      0.00
    7   23   26      0.06      0.00
    7   25   26      2.58      0.00
    0    8   26    -11.67      0.00
    8    8   26     13.72      0.00
    8   10   26      2.59      0.00
    8   12   26     10.11      0.00
    8   14   26     21.11      0.00
    8   16   26     -1.22      0.00
    8   18   26      1.89      0.00
    8   20   26      9.43      0.00
    8   22   26     -2.59      0.00
    8   24   26      4.79      0.00
    9    9   26      1.35      0.00
    9   11   26     -4.15      0.00
    9   13   26     -9.69      0.00
    9   15   26     -4.99      0.00
    9   17   26      3.04      0.00
    9   19   26     -2.62      0.00
    9   21   26     -7.36      0.00
    9   23   26      0.60      0.00
    9   25   26     -3.52      0.00
    0   10   26     -9.69      0.00
   10   10   26    -20.00      0.00
   10   12   26      9.72      0.00
   10   14   26     -0.84      0.00
   10   16   26     -6.11      0.00
   10   18   26      5.52      0.00
   10   20   26    -12.68      0.00
   10   22   26     -0.43      0.00
   10   24   26      5.00      0.00
   11   11   26      8.75      0.00
   11   13   26     -3.54      0.00
   11   15   26     -9.93      0.00
   11   17   26      3.56      0.00
   11   19   26      0.11      0.00
   11   21   26      6.89      0.00
   11   23   26      1.13      0.00
   11   25   26      5.45      0.00
    0   12   26     -2.67      0.00
   12   12   26     -3.04      0.00
   12   14   26      5.47      0.00
   12   16   26     -5.16      0.00
   12   18   26      8.82      0.00
   12   20   26    -10.70      0.00
   12   22   26     -1.40      0.00
   12   24   26    -14.94      0.00
   13   13   26     -3.15      0.00
   13   15   26     -0.26      0.00
   13   17   26     10.21      0.00
   13   19   26     -0.23      0.00
   13   21   26     -1.65      0.00
   13   23   26      5.45      0.00
   13   25   26    -11.34      0.00
    0   14   26    -10.19      0.00
   14   14   26      9.50      0.00
   14   16   26     -4.82      0.00
   14   18   26      5.26      0.00
   14   20   26      3.18      0.00
   14   22   26      9.67      0.00
   14   24   26     -5.25      0.00
   15   15   26    -16.97      0.00
   15   17   26      4.00      0.00
   15   19   26      8.10      0.00
   15   21   26      3.60      0.00
   15   23   26      5.30      0.00
   15   25   26     11.09      0.00
    0   16   26     -7.88      0.00
   16   16   26      9.98      0.00
   16   18   26     -9.13      0.00
   16   20   26      8.09      0.00
   16   22   26     -5.29      0.00
   16   24   26      7.17      0.00
   17   17   26      6.73      0.00
   17   19   26     -1.89      0.00
   17   21   26     -7.56      0.00
   17   23   26      2.06      0.00
   17   25   26      0.64      0.00
    0   18   26      7.56      0.00
   18   18   26    -19.02      0.00
   18   20   26      3.04      0.00
   18   22   26     -8.22      0.00
   18   24   26      6.57      0.00
   19   19   26     -9.20      0.00
   19   21   26     -1.90      0.00
   19   23   26     13.05      0.00
   19   25   26      2.50      0.00
    0   20   26    -12.09      0.00
   20   20   26    -15.58      0.00
   20   22   26     -3.41      0.00
   20   24   26     -0.76      0.00
   21   21   26    -10.18      0.00
   21   23   26     -5.19      0.00
   21   25   26      0.57      0.00
    0   22   26      1.42      0.00
   22   22   26     -1.66      0.00
   22   24   26      3.20      0.00
   23   23   26      0.23      0.00
   23   25   26     -6.52      0.00
    0   24   26     -0.35      0.00
   24   24   26      7.30      0.00
    0   26   26     -7.17      0.00
    2   26   26      6.06      0.00
    4   26   26      0.59      0.00
    6   26   26      9.57      0.00
    8   26   26      9.85      0.00
   10   26   26      9.81      0.00
   12   26   26    -13.98      0.00
   14   26   26    -12.53      0.00
   16   26   26      1.76      0.00
   18   26   26     -1.92      0.00
   20   26   26      7.47      0.00
   22   26   26      3.47      0.00
    0    1   27    -11.85      0.00
    1    2   27      2.65      0.00
    1    4   27      9.63      0.00
    1    6   27    -18.21      0.00
    1    8   27      6.22      0.00
    1   10   27     -9.74      0.00
    1   12   27     -2.56      0.00
    1   14   27     -7.76      0.00
    1   16   27     10.20      0.00
    1   18   27     -1.23      0.00
    1   20   27     -5.73      0.00
    1   22   27      7.64      0.00
    1   24   27      9.15      0.00
    1   26   27     -3.34      0.00
    2    3   27     -8.86      0.00
    2    5   27    -11.28      0.00
    2    7   27    -11.26      0.00
    2    9   27     -1.53      0.00
    2   11   27     -4.05      0.00
    2   13   27     -8.75      0.00
    2   15   27     15.61      0.00
    2   17   27      7.83      0.00
    2   19   27    -12.63      0.00
    2   21   27     -2.63      0.00
    2   23   27    -14.30      0.00
    2   25   27    -14.57      0.00
    0    3   27      5.37      0.00
    3    4   27     11.49      0.00
    3    6   27     -3.10      0.00
    3    8   27      2.90      0.00
    3   10   27      1.62      0.00
    3   12   27      0.29      0.00
    3   14   27     -4.18      0.00
    3   16   27     -2.78      0.00
    3   18   27      6.56      0.00
    3   20   27    -12.63      0.00
    3   22   27     -6.70      0.00
    3   24   27      6.04      0.00
    3   26   27      4.10      0.00
    4    5   27     16.38      0.00
    4    7   27      4.80      0.00
    4    9   27      5.49      0.00
    4   11   27      3.85      0.00
    4   13   27      2.19      0.00
    4   15   27      0.98      0.00
    4   17   27      3.68      0.00
    4   19   27     12.63      0.00
    4   21   27     -5.40      0.00
    4   23   27     -7.16      0.00
    4   25   27      1.98      0.00
    0    5   27      3.36      0.00
    5    6   27     -9.62      0.00
    5    8   27     -3.38      0.00
    5   10   27      0.62      0.00
    5   12   27      1.99      0.00
    5   14   27     -3.38      0.00
    5   16   27      1.17      0.00
    5   18   27     -9.43      0.00
    5   20   27      7.60      0.00
    5   22   27      1.24      0.00
    5   24   27     -2.69      0.00
    5   26   27     -5.00      0.00
    6    7   27     -6.67      0.00
    6    9   27     -9.74      0.00
    6   11   27      6.18      0.00
    6   13   27      1.28      0.00
    6   15   27     -4.58      0.00
    6   17   27      6.65      0.00
    6   19   27      0.43      0.00
    6   21   27     -5.72      0.00
    6   23   27      5.00      0.00
    6   25   27     -3.61      0.00
    0    7   27     -2.13      0.00
    7    8   27      4.71      0.00
    7   10   27     -8.21      0.00
    7   12   27     -5.18      0.00
    7   14   27    -11.19      0.00
    7   16   27      3.32      0.00
    7   18   27      7.48      0.00
    7   20   27     -4.28      0.00
    7   22   27     -6.27      0.00
    7   24   27     13.07      0.00
    7   26   27     11.81      0.00
    8    9   27      3.30      0.00
    8   11   27     -3.69      0.00
    8   13   27     -7.72      0.00
    8   15   27      1.57      0.00
    8   17   27    -17.25      0.00
    8   19   27     -5.85      0.00
    8   21   27      2.62      0.00
    8   23   27    -10.99      0.00
    8   25   27     -1.48      0.00
    0    9   27     -3.08      0.00
    9   10   27      3.61      0.00
    9   12   27      2.97      0.00
    9   14   27      1.64      0.00
    9   16   27     -5.16      0.00
    9   18   27     -3.81      0.00
    9   20   27      1.02      0.00
    9   22   27      2.15      0.00
    9   24   27     -7.83      0.00
    9   26   27      0.73      0.00
   10   11   27      3.91      0.00
   10   13   27     -0.57      0.00
   10   15   27     -4.74      0.00
   10   17   27      0.94      0.00
   10   19   27     -3.98      0.00
   10   21   27     -7.88      0.00
   10   23   27     -1.05      0.00
   10   25   27     -1.07      0.00
    0   11   27      6.63      0.00
   11   12   27     -7.69      0.00
   11   14   27      2.16      0.00
   11   16   27     -2.41      0.00
   11   18   27      3.19      0.00
   11   20   27      6.88      0.00
   11   22   27      4.14      0.00
   11   24   27     -8.36      0.00
   11   26   27      7.91      0.00
   12   13   27     -2.01      0.00
   12   15   27      2.94      0.00
   12   17   27      9.13      0.00
   12   19   27      6.58      0.00
   12   21   27     -1.28      0.00
   12   23   27     -1.25      0.00
   12   25   27      0.28      0.00
    0   13   27      5.03      0.00
   13   14   27      2.27      0.00
   13   16   27     -0.43      0.00
   13   18   27      7.41      0.00
   13   20   27    -10.19      0.00
   13   22   27     -2.17      0.00
   13   24   27      5.32      0.00
   13   26   27     -7.84      0.00
   14   15   27     -0.47      0.00
   14   17   27     -7.41      0.00
   14   19   27     -0.66      0.00
   14   21   27     -6.18      0.00
   14   23   27      0.77      0.00
   14   25   27      1.24      0.00
    0   15   27      0.07      0.00
   15   16   27     -7.00      0.00
   15   18   27      2.91      0.00
   15   20   27      0.04      0.00
   15   22   27     -1.55      0.00
   15   24   27     -0.70      0.00
   15   26   27      7.45      0.00
   16   17   27      9.68      0.00
   16   19   27    -10.13      0.00
   16   21   27      6.32      0.00
   16   23   27     -1.34      0.00
   16   25   27      0.39      0.00
    0   17   27    -10.37      0.00
   17   18   27     -0.13      0.00
   17   20   27     -6.34      0.00
   17   22   27     -4.43      0.00
   17   24   27     -3.57      0.00
   17   26   27    -10.41      0.00
   18   19   27      8.15      0.00
   18   21   27      7.36      0.00
   18   23   27      0.42      0.00
   18   25   27      5.87      0.00
    0   19   27    -32.64      0.00
   19   20   27     -6.73      0.00
   19   22   27     -2.97      0.00
   19   24   27      2.66      0.00
   19   26   27      1.41      0.00
   20   21   27     -8.44      0.00
   20   23   27     11.45      0.00
   20   25   27      0.79      0.00
    0   21   27     -1.06      0.00
   21   22   27     -4.07      0.00
   21   24   27      1.31      0.00
   21   26   27      1.24      0.00
   22   23   27     -1.58      0.00
   22   25   27     -4.14      0.00
    0   23   27     15.06      0.00
   23   24   27      4.67      0.00
    0   25   27     10.33      0.00
    0   27   27      5.11      0.00
    2   27   27     13.49      0.00
    4   27   27      2.23      0.00
    6   27   27      6.29      0.00
    8   27   27      9.29      0.00
   10   27   27     -4.37      0.00
   12   27   27    -14.87      0.00
   14   27   27     -6.48      0.00
   16   27   27     12.54      0.00
   18   27   27      5.80      0.00
   20   27   27     -9.36      0.00
    0    0   28      1.98      0.00
    1    1   28     24.19      0.00
    1    3   28     10.29      0.00
    1    5   28     -9.05      0.00
    1    7   28     -4.60      0.00
    1    9   28     -1.49      0.00
    1   11   28     -4.72      0.00
    1   13   28     -8.38      0.00
    1   15   28      1.76      0.00
    1   17   28     -2.72      0.00
    1   19   28     -4.61      0.00
    1   21   28      1.66      0.00
    1   23   28      3.52      0.00
    1   25   28     -2.95      0.00
    1   27   28     -6.50      0.00
    0    2   28    -18.39      0.00
    2    2   28    -22.76      0.00
    2    4   28      2.50      0.00
    2    6   28     17.27      0.00
    2    8   28      2.75      0.00
    2   10   28    -11.05      0.00
    2   12   28     -8.09      0.00
    2   14   28     20.64      0.00
    2   16   28     -0.80      0.00
    2   18   28     -3.08      0.00
    2   20   28     -8.41      0.00
    2   22   28      4.32      0.00
    2   24   28     -4.48      0.00
    2   26   28    -22.58      0.00
    3    3   28     15.59      0.00
    3    5   28     -9.03      0.00
    3    7   28      3.65      0.00
    3    9   28     12.43      0.00
    3   11   28      3.97      0.00
    3   13   28      1.37      0.00
    3   15   28     -2.45      0.00
    3   17   28     -2.76      0.00
    3   19   28     19.18      0.00
    3   21   28      4.28      0.00
    3   23   28     -0.82      0.00
    3   25   28     -6.62      0.00
    3   27   28      5.52      0.00
    0    4   28      9.57      0.00
    4    4   28      7.94      0.00
    4    6   28     -1.71      0.00
    4    8   28      8.00      0.00
    4   10   28     -9.13      0.00
    4   12   28      3.96      0.00
    4   14   28      3.28      0.00
    4   16   28     -6.60      0.00
    4   18   28     10.70      0.00
    4   20   28      3.40      0.00
    4   22   28      1.37      0.00
    4   24   28      6.34      0.00
    4   26   28      0.84      0.00
    5    5   28     -4.71      0.00
    5    7   28     -7.35      0.00
    5    9   28      1.66      0.00
    5   11   28     -4.03      0.00
    5   13   28      2.12      0.00
    5   15   28      7.56      0.00
    5   17   28     12.10      0.00
    5   19   28      2.61      0.00
    5   21   28     -3.37      0.00
    5   23   28     -7.38      0.00
    5   25   28      1.05      0.00
    5   27   28      1.22      0.00
    0    6   28     18.21      0.00
    6    6   28      6.37      0.00
    6    8   28      6.87      0.00
    6   10   28    -14.73      0.00
    6   12   28     -7.08      0.00
    6   14   28      1.37      0.00
    6   16   28     -4.05      0.00
    6   18   28      0.44      0.00
    6   20   28     -6.35      0.00
    6   22   28     -5.68      0.00
    6   24   28     -4.52      0.00
    6   26   28    -20.14      0.00
    7    7   28     10.63      0.00
    7    9   28     -3.00      0.00
    7   11   28     10.19      0.00
    7   13   28      3.79      0.00
    7   15   28     -2.80      0.00
    7   17   28     -0.77      0.00
    7   19   28     -0.98      0.00
    7   21   28     -7.89      0.00
    7   23   28     -1.28      0.00
    7   25   28     -6.52      0.00
    7   27   28     15.46      0.00
    0    8   28      9.74      0.00
    8    8   28      8.06      0.00
    8   10   28     -2.37      0.00
    8   12   28     -0.97      0.00
    8   14   28     11.90      0.00
    8   16   28     -5.77      0.00
    8   18   28     10.58      0.00
    8   20   28      1.61      0.00
    8   22   28      4.26      0.00
    8   24   28     -1.06      0.00
    8   26   28     -2.98      0.00
    9    9   28     15.05      0.00
    9   11   28      0.95      0.00
    9   13   28      3.92      0.00
    9   15   28     -0.24      0.00
    9   17   28     -4.55      0.00
    9   19   28      0.78      0.00
    9   21   28      6.36      0.00
    9   23   28     -6.11      0.00
    9   25   28     -7.05      0.00
    9   27   28     -7.73      0.00
    0   10   28     -1.65      0.00
   10   10   28      4.19      0.00
   10   12   28     -1.77      0.00
   10   14   28      2.10      0.00
   10   16   28    -10.13      0.00
   10   18   28     11.43      0.00
   10   20   28     11.02      0.00
   10   22   28      2.38      0.00
   10   24   28     -1.36      0.00
   10   26   28      6.86      0.00
   11   11   28      8.29      0.00
   11   13   28     -7.66      0.00
   11   15   28      0.48      0.00
   11   17   28     -2.00      0.00
   11   19   28      5.44      0.00
   11   21   28     -1.99      0.00
   11   23   28      0.99      0.00
   11   25   28     -1.51      0.00
   11   27   28     -4.86      0.00
    0   12   28     -8.43      0.00
   12   12   28     -9.59      0.00
   12   14   28     10.48      0.00
   12   16   28     -4.83      0.00
   12   18   28      0.33      0.00
   12   20   28     -7.04      0.00
   12   22   28      6.12      0.00
   12   24   28     -4.03      0.00
   12   26   28     -1.49      0.00
   13   13   28     -9.41      0.00
   13   15   28     -8.80      0.00
   13   17   28      2.91      0.00
   13   19   28     -3.05      0.00
   13   21   28      4.38      0.00
   13   23   28      5.90      0.00
   13   25   28     -8.77      0.00
   13   27   28     -6.03      0.00
    0   14   28    -14.30      0.00
   14   14   28     -2.79      0.00
   14   16   28     -2.59      0.00
   14   18   28     12.52      0.00
   14   20   28      2.50      0.00
   14   22   28      0.83      0.00
   14   24   28      0.61      0.00
   14   26   28     -9.99      0.00
   15   15   28      9.93      0.00
   15   17   28     -2.99      0.00
   15   19   28      8.81      0.00
   15   21   28     -7.27      0.00
   15   23   28     -7.73      0.00
   15   25   28      0.19      0.00
   15   27   28     -2.61      0.00
    0   16   28     -0.59      0.00
   16   16   28      2.55      0.00
   16   18   28     -8.01      0.00
   16   20   28    -11.43      0.00
   16   22   28     -1.37      0.00
   16   24   28      6.80      0.00
   16   26   28     -5.51      0.00
   17   17   28      3.51      0.00
   17   19   28    -13.39      0.00
   17   21   28     -6.00      0.00
   17   23   28     -2.17      0.00
   17   25   28     -3.04      0.00
   17   27   28     -4.92      0.00
    0   18   28     -8.45      0.00
   18   18   28     -1.92      0.00
   18   20   28      2.33      0.00
   18   22   28     -7.34      0.00
   18   24   28     -4.67      0.00
   18   26   28      2.41      0.00
   19   19   28     -0.46      0.00
   19   21   28     -8.77      0.00
   19   23   28     -7.80      0.00
   19   25   28      6.57      0.00
   19   27   28      1.27      0.00
    0   20   28    -15.85      0.00
   20   20   28     11.85      0.00
   20   22   28     -9.68      0.00
   20   24   28     -0.92      0.00
   20   26   28     -4.71      0.00
   21   21   28      3.28      0.00
   21   23   28      2.82      0.00
   21   25   28     -4.89      0.00
    0   22   28     -0.31      0.00
   22   22   28     16.36      0.00
   22   24   28     -6.20      0.00
   23   23   28      1.56      0.00
    0   24   28     -0.87      0.00
    0   26   28     -3.77      0.00
    0   28   28      2.69      0.00
    2   28   28      0.25      0.00
    4   28   28     -2.46      0.00
    6   28   28     -0.39      0.00
    8   28   28     12.00      0.00
   10   28   28      6.36      0.00
   12   28   28     -6.70      0.00
   14   28   28     14.00      0.00
   16   28   28     -7.21      0.00
   18   28   28    -15.57      0.00
    0    1   29      7.30      0.00
    1    2   29     -7.66      0.00
    1    4   29      6.86      0.00
    1    6   29    -10.94      0.00
    1    8   29      1.08      0.00
    1   10   29     -4.18      0.00
    1   12   29     -3.58      0.00
    1   14   29      0.95      0.00
    1   16   29      4.32      0.00
    1   18   29     -9.96      0.00
    1   20   29     -3.44      0.00
    1   22   29     -2.86      0.00
    1   24   29      1.27      0.00
    1   26   29      5.07      0.00
    1   28   29      2.52      0.00
    2    3   29     -3.63      0.00
    2    5   29      8.47      0.00
    2    7   29     -8.40      0.00
    2    9   29     -6.27      0.00
    2   11   29      2.34      0.00
    2   13   29     -0.88      0.00
    2   15   29     -3.05      0.00
    2   17   29      6.58      0.00
    2   19   29    -15.67      0.00
    2   21   29      1.37      0.00
    2   23   29      3.23      0.00
    2   25   29     -8.36      0.00
    2   27   29     -2.23      0.00
    0    3   29     -7.85      0.00
    3    4   29      9.55      0.00
    3    6   29    -10.58      0.00
    3    8   29     -1.06      0.00
    3   10   29     -5.30      0.00
    3   12   29     10.65      0.00
    3   14   29      0.71      0.00
    3   16   29     -3.76      0.00
    3   18   29      5.73      0.00
    3   20   29      1.66      0.00
    3   22   29      2.95      0.00
    3   24   29     -3.71      0.00
    3   26   29     -4.54      0.00
    3   28   29     -3.17      0.00
    4    5   29      6.87      0.00
    4    7   29     -0.08      0.00
    4    9   29     -4.66      0.00
    4   11   29     10.39      0.00
    4   13   29      0.27      0.00
    4   15   29      2.53      0.00
    4   17   29     -3.96      0.00
    4   19   29     -4.14      0.00
    4   21   29    -21.27      0.00
    4   23   29     -0.10      0.00
    4   25   29     -3.34      0.00
    4   27   29    -16.85      0.00
    0    5   29     14.52      0.00
    5    6   29     -3.79      0.00
    5    8   29      0.33      0.00
    5   10   29     -4.66      0.00
    5   12   29      0.71      0.00
    5   14   29     -3.72      0.00
    5   16   29     -8.90      0.00
    5   18   29      2.01      0.00
    5   20   29     -7.07      0.00
    5   22   29     -5.25      0.00
    5   24   29      2.81      0.00
    5   26   29     -7.07      0.00
    5   28   29     -3.00      0.00
    6    7   29      3.64      0.00
    6    9   29     -0.92      0.00
    6   11   29     -3.30      0.00
    6   13   29      5.34      0.00
    6   15   29     -3.25      0.00
    6   17   29     -8.52      0.00
    6   19   29     -7.35      0.00
    6   21   29     -2.30      0.00
    6   23   29      1.24      0.00
    6   25   29     -1.04      0.00
    6   27   29     -5.82      0.00
    0    7   29     12.75      0.00
    7    8   29      2.36      0.00
    7   10   29      1.54      0.00
    7   12   29      3.06      0.00
    7   14   29     -5.69      0.00
    7   16   29     -7.69      0.00
    7   18   29     12.52      0.00
    7   20   29      6.56      0.00
    7   22   29      0.33      0.00
    7   24   29     -0.93      0.00
    7   26   29      5.81      0.00
    7   28   29     -9.35      0.00
    8    9   29      2.79      0.00
    8   11   29      8.29      0.00
    8   13   29     -3.40      0.00
    8   15   29      7.86      0.00
    8   17   29     -1.87      0.00
    8   19   29      0.01      0.00
    8   21   29      3.64      0.00
    8   23   29      5.94      0.00
    8   25   29      2.79      0.00
    8   27   29      0.59      0.00
    0    9   29      4.07      0.00
    9   10   29      4.75      0.00
    9   12   29     -6.13      0.00
    9   14   29      9.18      0.00
    9   16   29     -1.50      0.00
    9   18   29      2.47      0.00
    9   20   29     -2.92      0.00
    9   22   29     -2.93      0.00
    9   24   29      3.48      0.00
    9   26   29      8.35      0.00
    9   28   29     -5.78      0.00
   10   11   29      1.75      0.00
   10   13   29     -3.24      0.00
   10   15   29     -8.51      0.00
   10   17   29     -2.83      0.00
   10   19   29    -10.44      0.00
   10   21   29     -6.92      0.00
   10   23   29      1.42      0.00
   10   25   29     -4.89      0.00
   10   27   29      8.99      0.00
    0   11   29      2.93      0.00
   11   12   29      1.59      0.00
   11   14   29     -8.01      0.00
   11   16   29     -6.61      0.00
   11   18   29     -6.49      0.00
   11   20   29      5.41      0.00
   11   22   29     -1.71      0.00
   11   24   29      6.42      0.00
   11   26   29     -2.76      0.00
   11   28   29      3.02      0.00
   12   13   29     -2.45      0.00
   12   15   29      6.94      0.00
   12   17   29      1.46      0.00
   12   19   29     -1.75      0.00
   12   21   29     -1.63      0.00
   12   23   29      4.17      0.00
   12   25   29     -4.13      0.00
   12   27   29     -4.28      0.00
    0   13   29     -2.29      0.00
   13   14   29     -0.03      0.00
   13   16   29     -5.31      0.00
   13   18   29      4.84      0.00
   13   20   29      0.65      0.00
   13   22   29      5.31      0.00
   13   24   29      0.70      0.00
   13   26   29     -2.14      0.00
   13   28   29      1.63      0.00
   14   15   29      1.04      0.00
   14   17   29    -11.13      0.00
   14   19   29     10.65      0.00
   14   21   29     -8.65      0.00
   14   23   29     -1.11      0.00
   14   25   29      7.64      0.00
   14   27   29     -8.11      0.00
    0   15   29      2.21      0.00
   15   16   29      4.01      0.00
   15   18   29     -1.27      0.00
   15   20   29     -0.94      0.00
   15   22   29     -1.79      0.00
   15   24   29      2.42      0.00
   15   26   29      3.91      0.00
   15   28   29      1.54      0.00
   16   17   29     -2.01      0.00
   16   19   29      2.16      0.00
   16   21   29     -3.82      0.00
   16   23   29     -1.67      0.00
   16   25   29      3.89      0.00
   16   27   29     -1.01      0.00
    0   17   29      9.07      0.00
   17   18   29     11.91      0.00
   17   20   29     -0.71      0.00
   17   22   29     -7.15      0.00
   17   24   29     -0.79      0.00
   17   26   29      5.36      0.00
   18   19   29    -13.03      0.00
   18   21   29      3.74      0.00
   18   23   29     -7.52      0.00
   18   25   29     -9.34      0.00
   18   27   29      4.07      0.00
    0   19   29     16.77      0.00
   19   20   29      3.64      0.00
   19   22   29     12.10      0.00
   19   24   29      2.91      0.00
   19   26   29      6.41      0.00
   20   21   29      1.60      0.00
   20   23   29      1.32      0.00
   20   25   29     -0.97      0.00
    0   21   29     12.18      0.00
   21   22   29     -0.12      0.00
   21   24   29      0.66      0.00
   22   23   29      2.71      0.00
    0   23   29      0.68      0.00
    0   25   29    -12.68      0.00
    0   27   29     11.01      0.00
    0   29   29     21.57      0.00
    2   29   29    -23.75      0.00
    4   29   29     14.66      0.00
    6   29   29      7.04      0.00
    8   29   29     13.21      0.00
   10   29   29     -6.29      0.00
   12   29   29      1.89      0.00
   14   29   29     -7.81      0.00
    0    0   30     25.26      0.00
    1    1   30     -0.90      0.00
    1    3   30    -10.06      0.00
    1    5   30      9.79      0.00
    1    7   30     -1.78      0.00
    1    9   30      1.45      0.00
    1   11   30      5.72      0.00
    1   13   30      0.89      0.00
    1   15   30     -1.41      0.00
    1   17   30     19.43      0.00
    1   19   30      1.62      0.00
    1   21   30      4.72      0.00
    1   23   30      4.49      0.00
    1   25   30     -4.93      0.00
    1   27   30    -13.85      0.00
    1   29   30     -3.12      0.00
    0    2   30     37.48      0.00
    2    2   30      1.04      0.00
    2    4   30      2.47      0.00
    2    6   30     -5.17      0.00
    2    8   30     -2.61      0.00
    2   10   30      5.08      0.00
    2   12   30     -7.54      0.00
    2   14   30     -2.92      0.00
    2   16   30     -0.71      0.00
    2   18   30      2.72      0.00
    2   20   30     -8.01      0.00
    2   22   30      3.85      0.00
    2   24   30     13.40      0.00
    2   26   30     -1.49      0.00
    2   28   30     17.34      0.00
    3    3   30      1.92      0.00
    3    5   30     -2.99      0.00
    3    7   30     12.70      0.00
    3    9   30     -0.02      0.00
    3   11   30      3.49      0.00
    3   13   30      8.39      0.00
    3   15   30      7.42      0.00
    3   17   30      3.36      0.00
    3   19   30     -3.43      0.00
    3   21   30      2.66      0.00
    3   23   30     15.15      0.00
    3   25   30      7.09      0.00
    3   27   30      7.29      0.00
    3   29   30     -4.37      0.00
    0    4   30     -0.84      0.00
    4    4   30      3.03      0.00
    4    6   30     -2.40      0.00
    4    8   30      5.70      0.00
    4   10   30    -14.46      0.00
    4   12   30     -4.73      0.00
    4   14   30     -3.83      0.00
    4   16   30      9.07      0.00
    4   18   30     -0.48      0.00
    4   20   30    -10.28      0.00
    4   22   30     -6.64      0.00
    4   24   30      3.77      0.00
    4   26   30      0.96      0.00
    4   28   30      2.70      0.00
    5    5   30     -3.95      0.00
    5    7   30      2.01      0.00
    5    9   30      2.96      0.00
    5   11   30      1.95      0.00
    5   13   30     -2.36      0.00
    5   15   30      6.70      0.00
    5   17   30     -9.36      0.00
    5   19   30      4.30      0.00
    5   21   30      1.70      0.00
    5   23   30      2.29      0.00
    5   25   30      3.19      0.00
    5   27   30     -3.59      0.00
    5   29   30      4.09      0.00
    0    6   30    -16.66      0.00
    6    6   30    -20.23      0.00
    6    8   30     -1.93      0.00
    6   10   30      3.68      0.00
    6   12   30    -13.12      0.00
    6   14   30      8.28      0.00
    6   16   30      4.34      0.00
    6   18   30      4.98      0.00
    6   20   30     -1.06      0.00
    6   22   30     -4.35      0.00
    6   24   30     -8.79      0.00
    6   26   30     -2.36      0.00
    6   28   30     -4.58      0.00
    7    7   30     -9.34      0.00
    7    9   30     -4.87      0.00
    7   11   30     -5.22      0.00
    7   13   30     -6.01      0.00
    7   15   30     -1.29      0.00
    7   17   30     -5.93      0.00
    7   19   30     -0.58      0.00
    7   21   30     -0.14      0.00
    7   23   30      1.52      0.00
    7   25   30     -3.72      0.00
    7   27   30     -0.16      0.00
    7   29   30      4.62      0.00
    0    8   30     -1.26      0.00
    8    8   30     14.20      0.00
    8   10   30     -2.26      0.00
    8   12   30      2.40      0.00
    8   14   30     -3.17      0.00
    8   16   30     -3.19      0.00
    8   18   30     -4.88      0.00
    8   20   30     -5.35      0.00
    8   22   30      8.51      0.00
    8   24   30     -2.43      0.00
    8   26   30     -7.83      0.00
    8   28   30    -15.04      0.00
    9    9   30     -2.11      0.00
    9   11   30     -2.29      0.00
    9   13   30      6.39      0.00
    9   15   30     -2.89      0.00
    9   17   30     -0.85      0.00
    9   19   30      0.50      0.00
    9   21   30      4.97      0.00
    9   23   30      0.04      0.00
    9   25   30     -2.37      0.00
    9   27   30     -6.52      0.00
    9   29   30      3.58      0.00
    0   10   30      0.25      0.00
   10   10   30      6.53      0.00
   10   12   30      7.41      0.00
   10   14   30      1.90      0.00
   10   16   30     -9.62      0.00
   10   18   30      6.05      0.00
   10   20   30     -0.09      0.00
   10   22   30     -4.52      0.00
   10   24   30      8.18      0.00
   10   26   30      1.66      0.00
   10   28   30    -16.22      0.00
   11   11   30     -2.35      0.00
   11   13   30      5.12      0.00
   11   15   30     -3.69      0.00
   11   17   30     11.87      0.00
   11   19   30      5.01      0.00
   11   21   30     -3.01      0.00
   11   23   30      1.66      0.00
   11   25   30      0.73      0.00
   11   27   30      9.96      0.00
   11   29   30     -2.28      0.00
    0   12   30     -3.59      0.00
   12   12   30      2.98      0.00
   12   14   30     -7.11      0.00
   12   16   30      0.60      0.00
   12   18   30     -0.47      0.00
   12   20   30      2.63      0.00
   12   22   30      2.60      0.00
   12   24   30      2.04      0.00
   12   26   30     -0.12      0.00
   12   28   30     21.30      0.00
   13   13   30      3.08      0.00
   13   15   30     -3.32      0.00
   13   17   30     -4.25      0.00
   13   19   30      6.67      0.00
   13   21   30     -0.64      0.00
   13   23   30     -4.62      0.00
   13   25   30     -1.03      0.00
   13   27   30     -3.16      0.00
    0   14   30     -6.09      0.00
   14   14   30    -13.07      0.00
   14   16   30      3.98      0.00
   14   18   30     -5.45      0.00
   14   20   30     -0.85      0.00
   14   22   30      2.78      0.00
   14   24   30     -2.26      0.00
   14   26   30     13.70      0.00
   14   28   30     27.28      0.00
   15   15   30      4.66      0.00
   15   17   30    -14.37      0.00
   15   19   30     -6.49      0.00
   15   21   30     -2.40      0.00
   15   23   30     -6.40      0.00
   15   25   30      1.41      0.00
   15   27   30      1.92      0.00
    0   16   30     31.83      0.00
   16   16   30     -4.79      0.00
   16   18   30      3.78      0.00
   16   20   30     -2.42      0.00
   16   22   30      1.93      0.00
   16   24   30      0.72      0.00
   16   26   30     -5.36      0.00
   17   17   30     10.12      0.00
   17   19   30     -3.65      0.00
   17   21   30     -3.62      0.00
   17   23   30      2.39      0.00
   17   25   30      2.57      0.00
    0   18   30      1.47      0.00
   18   18   30      6.27      0.00
   18   20   30    -10.89      0.00
   18   22   30     -4.59      0.00
   18   24   30      2.76      0.00
   18   26   30    -10.87      0.00
   19   19   30     -0.42      0.00
   19   21   30      6.83      0.00
   19   23   30      6.11      0.00
   19   25   30     -1.61      0.00
    0   20   30     -8.76      0.00
   20   20   30      8.88      0.00
   20   22   30     -6.96      0.00
   20   24   30      6.71      0.00
   21   21   30     -2.74      0.00
   21   23   30      4.98      0.00
    0   22   30     -4.99      0.00
   22   22   30      6.32      0.00
    0   24   30     -8.39      0.00
    0   26   30     -1.88      0.00
    0   28   30     -8.27      0.00
    0   30   30     34.92      0.00
    2   30   30    -27.48      0.00
    4   30   30      8.00      0.00
    6   30   30     15.11      0.00
    8   30   30     -4.58      0.00
    0    1   31      3.33      0.00
    1    2   31     -7.01      0.00
    1    4   31      1.88      0.00
    1    6   31      3.28      0.00
    1    8   31     -3.31      0.00
    1   10   31      7.79      0.00
    1   12   31      7.09      0.00
    1   14   31     -2.42      0.00
    1   16   31    -12.17      0.00
    1   18   31      0.13      0.00
    1   20   31    -11.95      0.00
    1   22   31      2.61      0.00
    1   24   31     -5.67      0.00
    1   26   31     11.59      0.00
    1   28   31      1.55      0.00
    1   30   31      3.61      0.00
    2    3   31      4.40      0.00
    2    5   31     -9.96      0.00
    2    7   31     -0.04      0.00
    2    9   31     -1.71      0.00
    2   11   31     -2.60      0.00
    2   13   31      5.78      0.00
    2   15   31      6.62      0.00
    2   17   31     -4.03      0.00
    2   19   31     14.82      0.00
    2   21   31      3.18      0.00
    2   23   31     -8.77      0.00
    2   25   31      2.04      0.00
    2   27   31     -8.17      0.00
    2   29   31     -2.39      0.00
    0    3   31      7.52      0.00
    3    4   31     -7.23      0.00
    3    6   31      4.91      0.00
    3    8   31      4.74      0.00
    3   10   31      1.50      0.00
    3   12   31     -2.40      0.00
    3   14   31      5.77      0.00
    3   16   31      0.35      0.00
    3   18   31      5.29      0.00
    3   20   31     -3.23      0.00
    3   22   31      1.42      0.00
    3   24   31     -6.62      0.00
    3   26   31      4.52      0.00
    3   28   31     -0.29      0.00
    3   30   31    -12.44      0.00
    4    5   31     -7.54      0.00
    4    7   31     -6.04      0.00
    4    9   31     -3.95      0.00
    4   11   31     -2.91      0.00
    4   13   31     -2.80      0.00
    4   15   31     -1.88      0.00
    4   17   31     -0.67      0.00
    4   19   31      0.00      0.00
    4   21   31    -11.99      0.00
    4   23   31      4.64      0.00
    4   25   31      6.24      0.00
    4   27   31    -17.26      0.00
    4   29   31     -2.74      0.00
    0    5   31     -1.48      0.00
    5    6   31     11.75      0.00
    5    8   31     -0.80      0.00
    5   10   31     -1.76      0.00
    5   12   31      0.32      0.00
    5   14   31      0.85      0.00
    5   16   31    -10.98      0.00
    5   18   31      7.62      0.00
    5   20   31      0.16      0.00
    5   22   31      2.67      0.00
    5   24   31      2.48      0.00
    5   26   31      0.17      0.00
    5   28   31     -5.03      0.00
    5   30   31      4.19      0.00
    6    7   31      2.43      0.00
    6    9   31      5.08      0.00
    6   11   31      4.41      0.00
    6   13   31      8.69      0.00
    6   15   31     -2.91      0.00
    6   17   31    -12.93      0.00
    6   19   31     -5.16      0.00
    6   21   31      3.52      0.00
    6   23   31     -4.61      0.00
    6   25   31     -4.27      0.00
    6   27   31      1.48      0.00
    6   29   31     -4.81      0.00
    0    7   31     -2.83      0.00
    7    8   31     -9.44      0.00
    7   10   31      0.73      0.00
    7   12   31     -3.69      0.00
    7   14   31     -0.92      0.00
    7   16   31     -1.17      0.00
    7   18   31     -7.09      0.00
    7   20   31     -3.95      0.00
    7   22   31     -1.90      0.00
    7   24   31     -2.56      0.00
    7   26   31      6.39      0.00
    7   28   31    -16.52      0.00
    8    9   31     -1.08      0.00
    8   11   31      8.36      0.00
    8   13   31     -5.51      0.00
    8   15   31      1.33      0.00
    8   17   31     24.36      0.00
    8   19   31      4.85      0.00
    8   21   31      7.40      0.00
    8   23   31     -3.78      0.00
    8   25   31      3.96      0.00
    8   27   31     14.11      0.00
    8   29   31     12.61      0.00
    0    9   31      2.16      0.00
    9   10   31      0.35      0.00
    9   12   31     -6.99      0.00
    9   14   31      4.38      0.00
    9   16   31     -3.33      0.00
    9   18   31      5.05      0.00
    9   20   31     -1.28      0.00
    9   22   31      6.44      0.00
    9   24   31     -8.59      0.00
    9   26   31     -1.65      0.00
    9   28   31      0.89      0.00
   10   11   31      4.24      0.00
   10   13   31     -2.86      0.00
   10   15   31     -6.32      0.00
   10   17   31     -9.16      0.00
   10   19   31     -4.78      0.00
   10   21   31      7.29      0.00
   10   23   31      1.89      0.00
   10   25   31     -2.08      0.00
   10   27   31      4.09      0.00
    0   11   31      4.61      0.00
   11   12   31     -5.75      0.00
   11   14   31     -4.96      0.00
   11   16   31     -6.57      0.00
   11   18   31      9.53      0.00
   11   20   31     -7.96      0.00
   11   22   31      1.94      0.00
   11   24   31     11.38      0.00
   11   26   31    -11.40      0.00
   11   28   31      6.21      0.00
   12   13   31      6.05      0.00
   12   15   31      4.95      0.00
   12   17   31     -0.44      0.00
   12   19   31    -10.09      0.00
   12   21   31     -6.54      0.00
   12   23   31     -3.88      0.00
   12   25   31     -2.54      0.00
   12   27   31      9.01      0.00
    0   13   31     11.93      0.00
   13   14   31      0.46      0.00
   13   16   31    -13.15      0.00
   13   18   31      0.12      0.00
   13   20   31     -1.75      0.00
   13   22   31     -5.09      0.00
   13   24   31     -7.74      0.00
   13   26   31     17.47      0.00
   14   15   31     -4.98      0.00
   14   17   31     12.08      0.00
   14   19   31      5.70      0.00
   14   21   31      8.28      0.00
   14   23   31     10.71      0.00
   14   25   31      7.00      0.00
   14   27   31    -24.73      0.00
    0   15   31      2.27      0.00
   15   16   31      1.54      0.00
   15   18   31    -10.86      0.00
   15   20   31     -1.93      0.00
   15   22   31      0.98      0.00
   15   24   31      1.33      0.00
   15   26   31     -4.59      0.00
   16   17   31     -9.45      0.00
   16   19   31      0.52      0.00
   16   21   31     -6.27      0.00
   16   23   31      4.67      0.00
   16   25   31      0.11      0.00
    0   17   31     -7.86      0.00
   17   18   31      1.62      0.00
   17   20   31      4.49      0.00
   17   22   31     13.18      0.00
   17   24   31     -1.88      0.00
   18   19   31      5.99      0.00
   18   21   31     -2.61      0.00
   18   23   31     -0.51      0.00
    0   19   31     -8.62      0.00
   19   20   31     -2.76      0.00
   19   22   31    -10.22      0.00
   20   21   31      1.48      0.00
   20   23   31     -2.55      0.00
    0   21   31      4.10      0.00
   21   22   31     -0.24      0.00
    0   23   31     -2.03      0.00
   19   24   31    -11.81      0.00
    0   25   31      1.59      0.00
    0   27   31    -13.61      0.00
    0   29   31    -48.31      0.00
    0    0   32    -11.22      0.00
    1    1   32     13.63      0.00
    1    3   32      6.10      0.00
    1    5   32     -9.17      0.00
    1    7   32     14.97      0.00
    1    9   32     15.47      0.00
    1   11   32     -7.87      0.00
    1   13   32     -6.81      0.00
    1   15   32     -6.12      0.00
    1   17   32     -9.12      0.00
    1   19   32      1.45      0.00
    1   21   32     -9.71      0.00
    1   23   32      7.41      0.00
    1   25   32     -8.54      0.00
    1   27   32     -7.94      0.00
    1   29   32     -6.09      0.00
    0    2   32     16.68      0.00
    2    2   32    -26.03      0.00
    2    4   32     11.76      0.00
    2    6   32      4.09      0.00
    2    8   32      9.98      0.00
    2   10   32      0.78      0.00
    2   12   32     -2.18      0.00
    2   14   32    -14.67      0.00
    2   16   32    -10.47      0.00
    2   18   32    -10.72      0.00
    2   20   32      2.79      0.00
    2   22   32     -0.91      0.00
    2   24   32     -1.88      0.00
    2   26   32     -5.88      0.00
    2   28   32     -1.05      0.00
    3    3   32      5.68      0.00
    3    5   32     -5.59      0.00
    3    7   32    -21.32      0.00
    3    9   32      2.27      0.00
    3   11   32      0.86      0.00
    3   13   32     -6.04      0.00
    3   15   32     12.59      0.00
    3   17   32      3.78      0.00
    3   19   32     -2.64      0.00
    3   21   32      2.83      0.00
    3   23   32     -6.53      0.00
    3   25   32      7.00      0.00
    3   27   32      2.16      0.00
    3   29   32      8.23      0.00
    0    4   32      8.49      0.00
    4    4   32     -5.59      0.00
    4    6   32     13.62      0.00
    4    8   32      2.46      0.00
    4   10   32      0.70      0.00
    4   12   32      3.64      0.00
    4   14   32      2.78      0.00
    4   16   32      0.19      0.00
    4   18   32     11.88      0.00
    4   20   32      0.23      0.00
    4   22   32      2.09      0.00
    4   24   32     -4.23      0.00
    4   26   32     10.35      0.00
    4   28   32      2.12      0.00
    5    5   32     -5.37      0.00
    5    7   32     -2.99      0.00
    5    9   32     -1.43      0.00
    5   11   32     -0.90      0.00
    5   13   32     10.11      0.00
    5   15   32      0.35      0.00
    5   17   32      0.16      0.00
    5   19   32     -0.88      0.00
    5   21   32     -2.85      0.00
    5   23   32      5.53      0.00
    5   25   32      1.98      0.00
    5   27   32      3.52      0.00
    5   29   32    -11.19      0.00
    0    6   32     -6.15      0.00
    6    6   32     -6.43      0.00
    6    8   32      2.89      0.00
    6   10   32     -7.20      0.00
    6   12   32     -4.27      0.00
    6   14   32      3.61      0.00
    6   16   32     -5.44      0.00
    6   18   32      5.61      0.00
    6   20   32     -1.28      0.00
    6   22   32     10.48      0.00
    6   24   32     -0.98      0.00
    6   26   32     -3.94      0.00
    6   28   32     16.91      0.00
    7    7   32      2.03      0.00
    7    9   32      4.41      0.00
    7   11   32      6.22      0.00
    7   13   32     -0.81      0.00
    7   15   32     -4.46      0.00
    7   17   32     17.08      0.00
    7   19   32     -3.66      0.00
    7   21   32      4.74      0.00
    7   23   32      2.40      0.00
    7   25   32     -3.81      0.00
    7   27   32     -0.70      0.00
    0    8   32      0.23      0.00
    8    8   32      8.71      0.00
    8   10   32     -2.68      0.00
    8   12   32      1.55      0.00
    8   14   32     -2.63      0.00
    8   16   32     -2.38      0.00
    8   18   32     -9.85      0.00
    8   20   32     -4.03      0.00
    8   22   32     -6.33      0.00
    8   24   32      4.01      0.00
    8   26   32     11.60      0.00
    8   28   32      5.16      0.00
    9    9   32     -3.38      0.00
    9   11   32      5.59      0.00
    9   13   32     -8.01      0.00
    9   15   32     -0.29      0.00
    9   17   32     -5.32      0.00
    9   19   32      8.10      0.00
    9   21   32     -8.60      0.00
    9   23   32      2.14      0.00
    9   25   32      3.75      0.00
    9   27   32      7.67      0.00
    0   10   32     -7.66      0.00
   10   10   32      2.93      0.00
   10   12   32     -2.66      0.00
   10   14   32     11.61      0.00
   10   16   32      0.44      0.00
   10   18   32     -3.10      0.00
   10   20   32     -0.28      0.00
   10   22   32      7.44      0.00
   10   24   32     -5.10      0.00
   10   26   32     -0.03      0.00
   11   11   32     -3.08      0.00
   11   13   32     -4.13      0.00
   11   15   32     -1.13      0.00
   11   17   32     -9.81      0.00
   11   19   32      0.80      0.00
   11   21   32     -0.26      0.00
   11   23   32    -12.01      0.00
   11   25   32     -3.16      0.00
   11   27   32    -17.99      0.00
    0   12   32      7.38      0.00
   12   12   32     -3.30      0.00
   12   14   32      5.11      0.00
   12   16   32      9.00      0.00
   12   18   32      1.10      0.00
   12   20   32     -3.42      0.00
   12   22   32     -4.13      0.00
   12   24   32     -2.30      0.00
   12   26   32     21.87      0.00
   13   13   32      1.44      0.00
   13   15   32      8.39      0.00
   13   17   32     -1.03      0.00
   13   19   32      1.17      0.00
   13   21   32     -2.16      0.00
   13   23   32      5.43      0.00
   13   25   32      3.74      0.00
    0   14   32      4.96      0.00
   14   14   32     -2.88      0.00
   14   16   32     -7.98      0.00
   14   18   32      0.47      0.00
   14   20   32      1.04      0.00
   14   22   32      5.39      0.00
   14   24   32     -3.27      0.00
   14   26   32     11.34      0.00
   15   15   32    -18.43      0.00
   15   17   32     16.33      0.00
   15   19   32     -0.89      0.00
   15   21   32      4.83      0.00
   15   23   32     -3.56      0.00
   15   25   32      5.18      0.00
    0   16   32     12.43      0.00
   16   16   32      6.74      0.00
   16   18   32      0.06      0.00
   16   20   32     -9.11      0.00
   16   22   32      1.24      0.00
   16   24   32     10.53      0.00
   17   17   32     -8.99      0.00
   17   19   32      6.00      0.00
   17   21   32      9.54      0.00
   17   23   32      6.36      0.00
    0   18   32     33.98      0.00
   18   18   32     -3.02      0.00
   18   20   32      3.19      0.00
   18   22   32     -1.51      0.00
   19   19   32      3.19      0.00
   19   21   32     -0.22      0.00
    0   20   32      8.15      0.00
   20   20   32     -1.99      0.00
    0   22   32     14.77      0.00
    0   24   32      6.84      0.00
    0   26   32     -8.91      0.00
    0   28   32     -4.90      0.00
    0    1   33      0.45      0.00
    1    2   33      3.48      0.00
    1    4   33      7.35      0.00
    1    6   33     -1.53      0.00
    1    8   33      0.97      0.00
    1   10   33     -8.68      0.00
    1   12   33      8.55      0.00
    1   14   33     -7.00      0.00
    1   16   33      0.67      0.00
    1   18   33      3.31      0.00
    1   20   33     -9.30      0.00
    1   22   33      1.40      0.00
    1   24   33     -1.87      0.00
    1   26   33     -0.67      0.00
    1   28   33     -5.52      0.00
    2    3   33     -2.88      0.00
    2    5   33    -12.93      0.00
    2    7   33     -7.32      0.00
    2    9   33      1.70      0.00
    2   11   33     -2.09      0.00
    2   13   33     -5.39      0.00
    2   15   33     -8.30      0.00
    2   17   33     -7.53      0.00
    2   19   33      5.64      0.00
    2   21   33     -1.57      0.00
    2   23   33     -3.09      0.00
    2   25   33      6.23      0.00
    2   27   33      6.68      0.00
    0    3   33      1.58      0.00
    3    4   33     -9.72      0.00
    3    6   33     -0.61      0.00
    3    8   33     11.20      0.00
    3   10   33     11.42      0.00
    3   12   33     -6.48      0.00
    3   14   33      4.99      0.00
    3   16   33      2.15      0.00
    3   18   33     -7.41      0.00
    3   20   33      4.04      0.00
    3   22   33     -1.43      0.00
    3   24   33     -7.92      0.00
    3   26   33    -13.74      0.00
    3   28   33     10.04      0.00
    4    5   33      3.48      0.00
    4    7   33    -13.70      0.00
    4    9   33      5.10      0.00
    4   11   33     12.45      0.00
    4   13   33      9.00      0.00
    4   15   33      9.96      0.00
    4   17   33      3.41      0.00
    4   19   33     -2.26      0.00
    4   21   33      3.60      0.00
    4   23   33      2.00      0.00
    4   25   33     -2.15      0.00
    4   27   33     -0.31      0.00
    0    5   33      6.27      0.00
    5    6   33     -2.41      0.00
    5    8   33      7.56      0.00
    5   10   33      3.73      0.00
    5   12   33      2.54      0.00
    5   14   33     -0.68      0.00
    5   16   33     -1.69      0.00
    5   18   33      0.05      0.00
    5   20   33      2.05      0.00
    5   22   33      3.93      0.00
    5   24   33     -2.53      0.00
    5   26   33      5.09      0.00
    6    7   33     -4.10      0.00
    6    9   33      3.97      0.00
    6   11   33     10.03      0.00
    6   13   33     -6.12      0.00
    6   15   33     -5.22      0.00
    6   17   33      2.18      0.00
    6   19   33      2.82      0.00
    6   21   33      5.23      0.00
    6   23   33      1.13      0.00
    6   25   33     -1.58      0.00
    6   27   33      1.83      0.00
    0    7   33     -1.23      0.00
    7    8   33     -2.26      0.00
    7   10   33     -7.47      0.00
    7   12   33      4.04      0.00
    7   14   33     -3.06      0.00
    7   16   33     -2.33      0.00
    7   18   33      3.81      0.00
    7   20   33     -5.13      0.00
    7   22   33     -4.27      0.00
    7   24   33      0.35      0.00
    7   26   33      0.03      0.00
    8    9   33      4.56      0.00
    8   11   33     -4.40      0.00
    8   13   33      4.00      0.00
    8   15   33     -0.40      0.00
    8   17   33      4.37      0.00
    8   19   33      3.65      0.00
    8   21   33      4.52      0.00
    8   23   33     -0.19      0.00
    8   25   33      6.95      0.00
    8   27   33     -3.48      0.00
    0    9   33     -9.20      0.00
    9   10   33     -2.66      0.00
    9   12   33     -0.74      0.00
    9   14   33    -20.89      0.00
    9   16   33     -3.91      0.00
    9   18   33     -2.87      0.00
    9   20   33     13.87      0.00
    9   22   33     -1.54      0.00
    9   24   33     -6.49      0.00
    9   26   33     -1.27      0.00
   10   11   33      2.34      0.00
   10   13   33     -1.47      0.00
   10   15   33      2.63      0.00
   10   17   33     -9.32      0.00
   10   19   33      0.49      0.00
   10   21   33     -3.08      0.00
   10   23   33      8.37      0.00
   10   25   33     10.11      0.00
    0   11   33      9.06      0.00
   11   12   33     -2.66      0.00
   11   14   33     -4.02      0.00
   11   16   33      6.58      0.00
   11   18   33      1.89      0.00
   11   20   33     -3.76      0.00
   11   22   33      6.56      0.00
   11   24   33      0.07      0.00
   11   26   33     19.64      0.00
   12   13   33     -9.54      0.00
   12   15   33     -3.83      0.00
   12   17   33      3.52      0.00
   12   19   33      8.79      0.00
   12   21   33     -5.55      0.00
   12   23   33     -8.56      0.00
   12   25   33      4.79      0.00
    0   13   33      6.74      0.00
   13   14   33      2.07      0.00
   13   16   33      6.60      0.00
   13   18   33      0.08      0.00
   13   20   33    -14.00      0.00
   13   22   33      2.47      0.00
   13   24   33     -3.23      0.00
   14   15   33      7.05      0.00
   14   17   33      3.90      0.00
   14   19   33      5.45      0.00
   14   21   33      9.64      0.00
   14   23   33     -0.87      0.00
    0   15   33      3.78      0.00
   15   16   33     -6.33      0.00
   15   18   33      7.42      0.00
   15   20   33     -3.18      0.00
   15   22   33    -10.56      0.00
   15   24   33      1.73      0.00
   16   17   33     -1.91      0.00
   16   19   33     -1.83      0.00
   16   21   33      1.95      0.00
   16   23   33      3.53      0.00
    0   17   33     20.63      0.00
   17   18   33     -3.08      0.00
   17   20   33     -3.62      0.00
   17   22   33      9.33      0.00
   18   19   33     -6.66      0.00
   18   21   33      5.47      0.00
    0   19   33     -5.46      0.00
   19   20   33      2.65      0.00
    0   21   33     -3.51      0.00
    0   23   33     -3.08      0.00
    0   25   33     -5.27      0.00
    0   27   33     21.53      0.00
    0    0   34     -0.44      0.00
    1    1   34      5.79      0.00
    1    3   34     -8.62      0.00
    1    5   34      5.40      0.00
    1    7   34      0.27      0.00
    1    9   34    -11.26      0.00
    1   11   34     -0.36      0.00
    1   13   34     11.91      0.00
    1   15   34     -3.68      0.00
    1   17   34     -2.50      0.00
    1   19   34     -5.99      0.00
    1   21   34     -2.28      0.00
    1   23   34      1.41      0.00
    1   25   34     -9.41      0.00
    1   27   34     -0.55      0.00
    0    2   34     -1.52      0.00
    2    2   34     -9.15      0.00
    2    4   34     -3.49      0.00
    2    6   34     -9.03      0.00
    2    8   34     -4.64      0.00
    2   10   34      0.38      0.00
    2   12   34     -0.25      0.00
    2   14   34     -6.89      0.00
    2   16   34     -5.03      0.00
    2   18   34    -13.07      0.00
    2   20   34      6.08      0.00
    2   22   34     -2.74      0.00
    2   24   34     -6.09      0.00
    2   26   34      6.71      0.00
    3    3   34    -10.22      0.00
    3    5   34      5.97      0.00
    3    7   34     -4.12      0.00
    3    9   34     -2.02      0.00
    3   11   34     -4.12      0.00
    3   13   34     -5.73      0.00
    3   15   34     -2.95      0.00
    3   17   34      1.85      0.00
    3   19   34     -0.96      0.00
    3   21   34      3.45      0.00
    3   23   34      4.56      0.00
    3   25   34     10.36      0.00
    3   27   34    -12.35      0.00
    0    4   34     26.18      0.00
    4    4   34    -31.92      0.00
    4    6   34     -6.06      0.00
    4    8   34      6.62      0.00
    4   10   34      9.65      0.00
    4   12   34     -0.33      0.00
    4   14   34      5.20      0.00
    4   16   34      1.03      0.00
    4   18   34      4.98      0.00
    4   20   34      1.21      0.00
    4   22   34     -0.99      0.00
    4   24   34      1.13      0.00
    4   26   34     -8.90      0.00
    5    5   34     -4.56      0.00
    5    7   34      0.24      0.00
    5    9   34      1.20      0.00
    5   11   34    -11.29      0.00
    5   13   34     -3.67      0.00
    5   15   34      2.65      0.00
    5   17   34     -7.13      0.00
    5   19   34     -4.68      0.00
    5   21   34     -2.09      0.00
    5   23   34     -4.02      0.00
    5   25   34     -8.59      0.00
    0    6   34      1.63      0.00
    6    6   34    -19.83      0.00
    6    8   34      9.87      0.00
    6   10   34      1.13      0.00
    6   12   34      0.48      0.00
    6   14   34      5.02      0.00
    6   16   34     -9.76      0.00
    6   18   34      4.61      0.00
    6   20   34     -1.99      0.00
    6   22   34      0.42      0.00
    6   24   34      6.87      0.00
    6   26   34     -5.03      0.00
    7    7   34      1.95      0.00
    7    9   34     -2.47      0.00
    7   11   34      6.55      0.00
    7   13   34     -8.75      0.00
    7   15   34      1.06      0.00
    7   17   34      0.75      0.00
    7   19   34     -3.54      0.00
    7   21   34      0.43      0.00
    7   23   34     -6.00      0.00
    7   25   34     -4.45      0.00
    0    8   34    -10.94      0.00
    8    8   34      9.04      0.00
    8   10   34      6.69      0.00
    8   12   34     -9.22      0.00
    8   14   34      5.96      0.00
    8   16   34    -10.75      0.00
    8   18   34     -3.76      0.00
    8   20   34     -4.89      0.00
    8   22   34     -3.71      0.00
    8   24   34     -5.53      0.00
    9    9   34      4.90      0.00
    9   11   34     -8.65      0.00
    9   13   34      0.68      0.00
    9   15   34     -2.85      0.00
    9   17   34     -7.23      0.00
    9   19   34     -2.73      0.00
    9   21   34      2.00      0.00
    9   23   34      0.36      0.00
    9   25   34      3.54      0.00
    0   10   34      2.65      0.00
   10   10   34     17.47      0.00
   10   12   34     -5.69      0.00
   10   14   34      3.84      0.00
   10   16   34     10.10      0.00
   10   18   34      3.27      0.00
   10   20   34      4.52      0.00
   10   22   34      6.62      0.00
   10   24   34    -17.32      0.00
   11   11   34      4.44      0.00
   11   13   34      3.66      0.00
   11   15   34     -7.06      0.00
   11   17   34      3.58      0.00
   11   19   34     -1.83      0.00
   11   21   34     -3.95      0.00
   11   23   34      1.47      0.00
    0   12   34      3.01      0.00
   12   12   34      6.16      0.00
   12   14   34     -3.14      0.00
   12   16   34      5.90      0.00
   12   18   34     -2.57      0.00
   12   20   34      4.02      0.00
   12   22   34      0.45      0.00
   12   24   34    -17.00      0.00
   13   13   34    -12.73      0.00
   13   15   34     -2.99      0.00
   13   17   34     -3.13      0.00
   13   19   34      5.02      0.00
   13   21   34     -3.85      0.00
   13   23   34     -6.48      0.00
    0   14   34     15.05      0.00
   14   14   34     -9.76      0.00
   14   16   34     -8.60      0.00
   14   18   34    -11.92      0.00
   14   20   34      2.86      0.00
   14   22   34      5.62      0.00
   15   15   34     16.28      0.00
   15   17   34     -3.53      0.00
   15   19   34     -0.95      0.00
   15   21   34     -0.60      0.00
    0   16   34     -2.92      0.00
   16   16   34      1.74      0.00
   16   18   34     -0.50      0.00
   16   20   34      2.66      0.00
   16   22   34     -2.72      0.00
   17   17   34      0.51      0.00
   17   19   34      5.04      0.00
   17   21   34     -2.36      0.00
    0   18   34     21.97      0.00
   18   18   34     12.78      0.00
   18   20   34     -2.66      0.00
   19   19   34    -16.65      0.00
    0   20   34    -14.94      0.00
    0   22   34     -0.52      0.00
    0   24   34      6.04      0.00
    0   26   34     -3.74      0.00
    8   26   34      2.79      0.00
    0    1   35      5.09      0.00
    1    2   35     -7.81      0.00
    1    4   35     15.77      0.00
    1    6   35    -11.50      0.00
    1    8   35     -1.72      0.00
    1   10   35     -5.62      0.00
    1   12   35      5.79      0.00
    1   14   35     -6.57      0.00
    1   16   35      3.59      0.00
    1   18   35     -1.18      0.00
    1   20   35     -2.60      0.00
    1   22   35     -3.57      0.00
    1   24   35     -2.24      0.00
    1   26   35     -6.49      0.00
    2    3   35      2.35      0.00
    2    5   35     -9.88      0.00
    2    7   35    -15.91      0.00
    2    9   35      3.62      0.00
    2   11   35     -1.07      0.00
    2   13   35     18.48      0.00
    2   15   35     -5.84      0.00
    2   17   35     -1.94      0.00
    2   19   35    -10.19      0.00
    2   21   35      1.65      0.00
    2   23   35     -2.39      0.00
    2   25   35    -14.68      0.00
    0    3   35     12.83      0.00
    3    4   35     11.42      0.00
    3    6   35      3.58      0.00
    3    8   35      9.28      0.00
    3   10   35     -8.07      0.00
    3   12   35      8.64      0.00
    3   14   35     -3.76      0.00
    3   16   35     -5.10      0.00
    3   18   35      2.45      0.00
    3   20   35      2.81      0.00
    3   22   35     -6.00      0.00
    3   24   35    -14.91      0.00
    4    5   35      6.83      0.00
    4    7   35      1.23      0.00
    4    9   35      9.96      0.00
    4   11   35      2.63      0.00
    4   13   35     -0.82      0.00
    4   15   35      3.39      0.00
    4   17   35     -8.24      0.00
    4   19   35     10.18      0.00
    4   21   35     -0.66      0.00
    4   23   35      2.26      0.00
    4   25   35      2.44      0.00
    0    5   35      0.85      0.00
    5    6   35     -3.53      0.00
    5    8   35     -1.87      0.00
    5   10   35     -8.27      0.00
    5   12   35     -0.13      0.00
    5   14   35     -8.16      0.00
    5   16   35      0.45      0.00
    5   18   35     -1.76      0.00
    5   20   35     -3.17      0.00
    5   22   35     -4.77      0.00
    5   24   35      1.72      0.00
    6    7   35     14.42      0.00
    6    9   35     -5.79      0.00
    6   11   35     -4.83      0.00
    6   13   35     -0.10      0.00
    6   15   35     -0.49      0.00
    6   17   35     -0.90      0.00
    6   19   35      1.21      0.00
    6   21   35      1.32      0.00
    6   23   35     -0.42      0.00
    6   25   35      0.35      0.00
    0    7   35      2.93      0.00
    7    8   35     -3.99      0.00
    7   10   35      2.42      0.00
    7   12   35      0.61      0.00
    7   14   35      8.48      0.00
    7   16   35    -14.24      0.00
    7   18   35      2.07      0.00
    7   20   35      0.36      0.00
    7   22   35      6.78      0.00
    7   24   35     -2.48      0.00
    8    9   35     -6.05      0.00
    8   11   35      5.89      0.00
    8   13   35      3.97      0.00
    8   15   35      7.86      0.00
    8   17   35     -1.57      0.00
    8   19   35     -6.52      0.00
    8   21   35    -10.07      0.00
    8   23   35    -11.13      0.00
    0    9   35      6.82      0.00
    9   10   35     17.76      0.00
    9   12   35      9.82      0.00
    9   14   35      4.95      0.00
    9   16   35    -10.04      0.00
    9   18   35     -5.16      0.00
    9   20   35      5.00      0.00
    9   22   35     -4.70      0.00
    9   24   35      2.87      0.00
   10   11   35      1.65      0.00
   10   13   35     -4.74      0.00
   10   15   35      3.30      0.00
   10   17   35      0.09      0.00
   10   19   35     -0.34      0.00
   10   21   35      1.61      0.00
   10   23   35      6.89      0.00
    0   11   35      2.50      0.00
   11   12   35     -0.03      0.00
   11   14   35      0.92      0.00
   11   16   35      2.91      0.00
   11   18   35      3.95      0.00
   11   20   35      4.76      0.00
   11   22   35      3.96      0.00
   12   13   35     14.17      0.00
   12   15   35     -1.59      0.00
   12   17   35     -0.21      0.00
   12   19   35     -2.52      0.00
   12   21   35      2.69      0.00
   12   23   35      7.05      0.00
    0   13   35    -16.73      0.00
   13   14   35    -10.53      0.00
   13   16   35     -1.14      0.00
   13   18   35      1.97      0.00
   13   20   35      1.64      0.00
   13   22   35      1.85      0.00
   14   15   35     -2.44      0.00
   14   17   35     -2.90      0.00
   14   19   35      4.50      0.00
   14   21   35     -1.24      0.00
    0   15   35      5.30      0.00
   15   16   35      4.49      0.00
   15   18   35      9.12      0.00
   15   20   35     -4.14      0.00
   16   17   35      0.62      0.00
   16   19   35     -8.39      0.00
    0   17   35      8.94      0.00
   17   18   35      1.53      0.00
    0   19   35     11.52      0.00
    0   21   35     -5.88      0.00
    0   23   35     -0.35      0.00
    0   25   35     25.95      0.00
    0    0   36     41.23      0.00
    1    1   36     -2.61      0.00
    1    3   36    -14.69      0.00
    1    5   36      6.77      0.00
    1    7   36     -0.81      0.00
    1    9   36     -3.08      0.00
    1   11   36      4.95      0.00
    1   13   36    -10.63      0.00
    1   15   36      0.08      0.00
    1   17   36      0.97      0.00
    1   19   36     -4.42      0.00
    1   21   36      2.86      0.00
    1   23   36      7.23      0.00
    0    2   36      1.60      0.00
    2    2   36     -2.25      0.00
    2    4   36     -4.64      0.00
    2    6   36    -14.58      0.00
    2    8   36      3.20      0.00
    2   10   36      6.87      0.00
    2   12   36     -7.73      0.00
    2   14   36    -26.15      0.00
    2   16   36      0.98      0.00
    2   18   36     -1.33      0.00
    2   20   36     -3.01      0.00
    2   22   36     -2.81      0.00
    2   24   36     -0.12      0.00
    3    3   36     -3.00      0.00
    3    5   36     -4.73      0.00
    3    7   36     -0.36      0.00
    3    9   36     13.75      0.00
    3   11   36      7.26      0.00
    3   13   36      1.37      0.00
    3   15   36      2.43      0.00
    3   17   36      1.48      0.00
    3   19   36      5.98      0.00
    3   21   36    -10.91      0.00
    3   23   36     -3.72      0.00
    0    4   36     23.95      0.00
    4    4   36     12.19      0.00
    4    6   36     -4.17      0.00
    4    8   36      3.71      0.00
    4   10   36      0.59      0.00
    4   12   36      4.23      0.00
    4   14   36     -5.30      0.00
    4   16   36      3.46      0.00
    4   18   36     -7.13      0.00
    4   20   36     -6.77      0.00
    4   22   36     -8.71      0.00
    4   24   36      0.06      0.00
    5    5   36      0.37      0.00
    5    7   36      4.77      0.00
    5    9   36      4.36      0.00
    5   11   36      0.61      0.00
    5   13   36     -1.16      0.00
    5   15   36      2.35      0.00
    5   17   36      0.59      0.00
    5   19   36      5.20      0.00
    5   21   36     12.38      0.00
    5   23   36     -4.77      0.00
    0    6   36    -12.80      0.00
    6    6   36    -11.77      0.00
    6    8   36     -3.02      0.00
    6   10   36      7.90      0.00
    6   12   36      6.86      0.00
    6   14   36     12.92      0.00
    6   16   36     -6.04      0.00
    6   18   36      1.28      0.00
    6   20   36     -0.71      0.00
    6   22   36     -3.67      0.00
    7    7   36     14.70      0.00
    7    9   36     -8.25      0.00
    7   11   36      7.44      0.00
    7   13   36      0.38      0.00
    7   15   36      2.83      0.00
    7   17   36      1.07      0.00
    7   19   36      3.52      0.00
    7   21   36    -12.85      0.00
    7   23   36      1.59      0.00
    0    8   36     -1.68      0.00
    8    8   36    -14.10      0.00
    8   10   36      8.63      0.00
    8   12   36     -1.82      0.00
    8   14   36     -9.17      0.00
    8   16   36     -5.05      0.00
    8   18   36     -6.18      0.00
    8   20   36      1.73      0.00
    8   22   36     -7.14      0.00
    9    9   36     19.41      0.00
    9   11   36      0.88      0.00
    9   13   36     -1.86      0.00
    9   15   36     -4.98      0.00
    9   17   36     -0.37      0.00
    9   19   36     -4.38      0.00
    9   21   36     -2.66      0.00
    0   10   36      2.95      0.00
   10   10   36      2.14      0.00
   10   12   36     -2.10      0.00
   10   14   36     -1.20      0.00
   10   16   36     14.61      0.00
   10   18   36     -9.87      0.00
   10   20   36     13.82      0.00
   10   22   36      4.26      0.00
   11   11   36     -5.82      0.00
   11   13   36      6.66      0.00
   11   15   36      3.75      0.00
   11   17   36     -4.44      0.00
   11   19   36     -2.71      0.00
   11   21   36     -8.64      0.00
    0   12   36     25.99      0.00
   12   12   36      1.56      0.00
   12   14   36      0.70      0.00
   12   16   36     -7.59      0.00
   12   18   36      1.18      0.00
   12   20   36      6.04      0.00
   13   13   36     11.28      0.00
   13   15   36    -14.07      0.00
   13   17   36      0.06      0.00
   13   19   36     -6.00      0.00
    0   14   36     -6.90      0.00
   14   14   36    -11.10      0.00
   14   16   36      1.89      0.00
   14   18   36     -2.89      0.00
   14   20   36     -2.00      0.00
   15   15   36      4.94      0.00
   15   17   36     -1.94      0.00
   15   19   36     11.57      0.00
    0   16   36     -4.47      0.00
   16   16   36      8.28      0.00
   16   18   36      5.24      0.00
   17   17   36     14.99      0.00
    0   18   36     -0.88      0.00
    0   20   36     -6.31      0.00
    0   22   36     -6.04      0.00
    0   24   36    -17.68      0.00
    0    1   37      9.23      0.00
    1    2   37     -2.51      0.00
    1    4   37      3.72      0.00
    1    6   37     -9.92      0.00
    1    8   37      9.50      0.00
    1   10   37     -5.46      0.00
    1   12   37      8.56      0.00
    1   14   37      1.19      0.00
    1   16   37     -5.24      0.00
    1   18   37     -0.27      0.00
    1   20   37     -3.60      0.00
    1   22   37     -1.20      0.00
    2    3   37    -24.27      0.00
    2    5   37    -17.51      0.00
    2    7   37     -1.79      0.00
    2    9   37     11.43      0.00
    2   11   37     -0.81      0.00
    2   13   37     -2.64      0.00
    2   15   37     -5.55      0.00
    2   17   37      1.60      0.00
    2   19   37     -1.15      0.00
    2   21   37      8.18      0.00
    2   23   37     -8.09      0.00
    0    3   37     17.16      0.00
    3    4   37      5.88      0.00
    3    6   37      3.52      0.00
    3    8   37      3.65      0.00
    3   10   37      3.87      0.00
    3   12   37     -5.97      0.00
    3   14   37      0.06      0.00
    3   16   37    -10.08      0.00
    3   18   37     -6.62      0.00
    3   20   37     -1.76      0.00
    3   22   37     -5.76      0.00
    4    5   37     -2.71      0.00
    4    7   37     -5.71      0.00
    4    9   37     -2.51      0.00
    4   11   37      3.01      0.00
    4   13   37      1.83      0.00
    4   15   37     10.35      0.00
    4   17   37     -3.33      0.00
    4   19   37      1.32      0.00
    4   21   37      5.29      0.00
    0    5   37     16.09      0.00
    5    6   37     -4.29      0.00
    5    8   37    -16.50      0.00
    5   10   37     -1.19      0.00
    5   12   37     -5.55      0.00
    5   14   37     -5.18      0.00
    5   16   37      1.43      0.00
    5   18   37      1.76      0.00
    5   20   37     -6.64      0.00
    5   22   37     18.06      0.00
    6    7   37      1.20      0.00
    6    9   37     -9.64      0.00
    6   11   37    -14.24      0.00
    6   13   37     -3.10      0.00
    6   15   37     -5.47      0.00
    6   17   37     11.15      0.00
    6   19   37     -1.83      0.00
    6   21   37      6.26      0.00
    0    7   37      9.16      0.00
    7    8   37      0.27      0.00
    7   10   37     -3.04      0.00
    7   12   37      2.77      0.00
    7   14   37      4.00      0.00
    7   16   37     -1.20      0.00
    7   18   37     -2.17      0.00
    7   20   37      1.26      0.00
    8    9   37     -3.48      0.00
    8   11   37      4.71      0.00
    8   13   37     -1.53      0.00
    8   15   37      0.77      0.00
    8   17   37     -1.15      0.00
    8   19   37     -0.32      0.00
    8   21   37      4.30      0.00
    0    9   37     -8.19      0.00
    9   10   37     -5.26      0.00
    9   12   37     12.49      0.00
    9   14   37     -2.75      0.00
    9   16   37     -4.23      0.00
    9   18   37      9.82      0.00
    9   20   37     -4.55      0.00
   10   11   37      0.47      0.00
   10   13   37      8.60      0.00
   10   15   37     -3.28      0.00
   10   17   37     -0.15      0.00
   10   19   37      4.72      0.00
    0   11   37      0.42      0.00
   11   12   37      2.18      0.00
   11   14   37      3.23      0.00
   11   16   37     -2.81      0.00
   11   18   37     -6.09      0.00
   11   20   37     10.61      0.00
   12   13   37      2.40      0.00
   12   15   37      1.19      0.00
   12   17   37     -3.24      0.00
   12   19   37     -6.52      0.00
    0   13   37      0.44      0.00
   13   14   37     -9.46      0.00
   13   16   37     -6.85      0.00
   13   18   37      6.42      0.00
   14   15   37     -2.94      0.00
   14   17   37     -0.74      0.00
    0   15   37     10.06      0.00
   15   16   37      4.98      0.00
    0   17   37    -11.62      0.00
    0   19   37      3.75      0.00
    0   21   37      1.36      0.00
    0   23   37     -1.59      0.00
    0    0   38     -3.98      0.00
    1    1   38      5.97      0.00
    1    3   38     -3.67      0.00
    1    5   38     13.11      0.00
    1    7   38     -0.31      0.00
    1    9   38    -11.61      0.00
    1   11   38      2.46      0.00
    1   13   38     -7.67      0.00
    1   15   38      3.50      0.00
    1   17   38      6.05      0.00
    1   19   38     -2.07      0.00
    1   21   38      2.41      0.00
    0    2   38      4.42      0.00
    2    2   38    -17.64      0.00
    2    4   38     12.63      0.00
    2    6   38     -3.85      0.00
    2    8   38      5.28      0.00
    2   10   38     11.46      0.00
    2   12   38     -3.92      0.00
    2   14   38      3.98      0.00
    2   16   38     10.27      0.00
    2   18   38     -8.79      0.00
    2   20   38      6.96      0.00
    3    3   38     11.11      0.00
    3    5   38     10.07      0.00
    3    7   38      0.20      0.00
    3    9   38     -3.20      0.00
    3   11   38      3.67      0.00
    3   13   38      5.44      0.00
    3   15   38     -6.61      0.00
    3   17   38     -0.25      0.00
    3   19   38     -3.47      0.00
    3   21   38      8.22      0.00
    0    4   38     30.85      0.00
    4    4   38     31.40      0.00
    4    6   38     23.91      0.00
    4    8   38      5.26      0.00
    4   10   38      0.96      0.00
    4   12   38     10.42      0.00
    4   14   38      2.34      0.00
    4   16   38      5.44      0.00
    4   18   38      5.19      0.00
    4   20   38      7.71      0.00
    5    5   38      0.40      0.00
    5    7   38      2.29      0.00
    5    9   38     -8.31      0.00
    5   11   38      6.80      0.00
    5   13   38     13.12      0.00
    5   15   38      2.97      0.00
    5   17   38      0.92      0.00
    5   19   38     -7.91      0.00
    0    6   38      4.96      0.00
    6    6   38     -1.21      0.00
    6    8   38    -10.94      0.00
    6   10   38    -10.81      0.00
    6   12   38      0.23      0.00
    6   14   38      2.67      0.00
    6   16   38    -11.32      0.00
    6   18   38     -0.33      0.00
    6   20   38     -8.29      0.00
    7    7   38      7.66      0.00
    7    9   38     11.42      0.00
    7   11   38      5.57      0.00
    7   13   38     -1.27      0.00
    7   15   38     -2.03      0.00
    7   17   38      5.81      0.00
    7   19   38      7.43      0.00
    0    8   38     -0.29      0.00
    8    8   38     12.53      0.00
    8   10   38      3.61      0.00
    8   12   38     -3.42      0.00
    8   14   38      2.89      0.00
    8   16   38     -0.31      0.00
    8   18   38    -12.87      0.00
    9    9   38      1.70      0.00
    9   11   38     12.23      0.00
    9   13   38      3.61      0.00
    9   15   38      4.20      0.00
    9   17   38     -2.61      0.00
    9   19   38     -1.73      0.00
    0   10   38    -14.69      0.00
   10   10   38    -12.53      0.00
   10   12   38      4.89      0.00
   10   14   38     -1.78      0.00
   10   16   38      3.18      0.00
   10   18   38      0.20      0.00
   11   11   38      8.46      0.00
   11   13   38      3.31      0.00
   11   15   38      8.85      0.00
   11   17   38     11.84      0.00
    0   12   38      2.53      0.00
   12   12   38     -3.36      0.00
   12   14   38     -2.94      0.00
   12   16   38      0.48      0.00
   13   13   38     -5.61      0.00
   13   15   38      6.57      0.00
    0   14   38    -14.96      0.00
   14   14   38    -13.37      0.00
    0   16   38     -1.26      0.00
   14   16   38     20.79      0.00
    0   18   38     -2.10      0.00
    0   20   38     -5.21      0.00
    0    1   39      6.52      0.00
    1    2   39      5.78      0.00
    1    4   39      1.95      0.00
    1    6   39      5.54      0.00
    1    8   39    -10.75      0.00
    1   10   39     -5.52      0.00
    1   12   39     13.57      0.00
    1   14   39      2.40      0.00
    1   16   39     -3.93      0.00
    1   18   39      2.49      0.00
    2    3   39    -10.21      0.00
    2    5   39     -4.80      0.00
    2    7   39     -9.40      0.00
    2    9   39     -2.10      0.00
    2   11   39      4.54      0.00
    2   13   39     -0.92      0.00
    2   15   39      5.72      0.00
    2   17   39    -13.50      0.00
    2   19   39      5.96      0.00
    0    3   39      6.82      0.00
    3    4   39      0.75      0.00
    3    6   39     -1.49      0.00
    3    8   39    -11.52      0.00
    3   10   39      4.85      0.00
    3   12   39      4.45      0.00
    3   14   39     -0.41      0.00
    3   16   39     -0.01      0.00
    3   18   39      0.06      0.00
    4    5   39     -3.52      0.00
    4    7   39      0.35      0.00
    4    9   39     -2.38      0.00
    4   11   39      3.62      0.00
    4   13   39     -5.81      0.00
    4   15   39      5.58      0.00
    4   17   39      0.05      0.00
    0    5   39     17.65      0.00
    5    6   39      7.55      0.00
    5    8   39     -4.56      0.00
    5   10   39      3.51      0.00
    5   12   39     -3.10      0.00
    5   14   39    -10.20      0.00
    5   16   39      5.46      0.00
    5   18   39     -3.88      0.00
    6    7   39      3.18      0.00
    6    9   39      0.72      0.00
    6   11   39     -2.88      0.00
    6   13   39      6.28      0.00
    6   15   39     -1.22      0.00
    6   17   39     -8.74      0.00
    0    7   39     10.48      0.00
    7    8   39     -0.99      0.00
    7   10   39      1.77      0.00
    7   12   39      3.12      0.00
    7   14   39     -6.91      0.00
    7   16   39      4.77      0.00
    8    9   39      1.14      0.00
    8   11   39      9.04      0.00
    8   13   39     -3.49      0.00
    8   15   39    -11.33      0.00
    8   17   39     -4.34      0.00
    0    9   39      9.65      0.00
    9   10   39     -0.85      0.00
    9   12   39     -0.43      0.00
    9   14   39     -9.27      0.00
    9   16   39      2.11      0.00
   10   11   39      6.81      0.00
   10   13   39     -0.83      0.00
   10   15   39    -12.00      0.00
    0   11   39      4.63      0.00
   11   12   39      2.97      0.00
   11   14   39     10.66      0.00
   11   16   39     12.27      0.00
   12   13   39      1.86      0.00
   12   15   39    -14.20      0.00
    0   13   39      4.32      0.00
   13   14   39     18.03      0.00
    0   15   39     -2.45      0.00
    0   17   39      4.68      0.00
    7   18   39     16.73      0.00
    0   19   39     -3.53      0.00
    0    0   40     -6.83      0.00
    1    1   40    -17.24      0.00
    1    3   40      6.56      0.00
    1    5   40     -8.90      0.00
    1    7   40     -9.71      0.00
    1    9   40     17.34      0.00
    1   11   40      1.53      0.00
    1   13   40      4.85      0.00
    1   15   40      7.39      0.00
    1   17   40    -15.05      0.00
    0    2   40     20.40      0.00
    2    2   40     -0.57      0.00
    2    4   40     -2.05      0.00
    2    6   40     -7.20      0.00
    2    8   40     -0.20      0.00
    2   10   40      4.83      0.00
    2   12   40      1.52      0.00
    2   14   40     -0.77      0.00
    2   16   40      3.04      0.00
    3    3   40      0.22      0.00
    3    5   40      9.74      0.00
    3    7   40      5.65      0.00
    3    9   40    -10.02      0.00
    3   11   40     -2.69      0.00
    3   13   40      5.49      0.00
    3   15   40    -13.63      0.00
    0    4   40    -11.01      0.00
    4    4   40      2.97      0.00
    4    6   40      9.65      0.00
    4    8   40     -2.14      0.00
    4   10   40     15.33      0.00
    4   12   40     -2.19      0.00
    4   14   40      3.33      0.00
    4   16   40    -10.31      0.00
    5    5   40     -7.08      0.00
    5    7   40      7.13      0.00
    5    9   40     -8.96      0.00
    5   11   40      3.12      0.00
    5   13   40     -1.20      0.00
    5   15   40      1.75      0.00
    0    6   40      1.05      0.00
    6    6   40     -9.89      0.00
    6    8   40     -8.68      0.00
    6   10   40      1.59      0.00
    6   12   40     -7.76      0.00
    6   14   40      6.69      0.00
    6   16   40      9.70      0.00
    7    7   40     -1.25      0.00
    7    9   40      3.45      0.00
    7   11   40     -3.17      0.00
    7   13   40      6.39      0.00
    7   15   40     -0.31      0.00
    0    8   40    -12.07      0.00
    8    8   40      4.54      0.00
    8   10   40     -2.46      0.00
    8   12   40      0.83      0.00
    8   14   40     15.12      0.00
    9    9   40    -16.17      0.00
    9   11   40      2.49      0.00
    9   13   40     -0.15      0.00
    0   10   40     -0.42      0.00
   10   10   40      3.88      0.00
   10   12   40      3.88      0.00
   10   14   40      2.08      0.00
   11   11   40      8.36      0.00
   11   13   40      5.55      0.00
    0   12   40      2.53      0.00
   12   12   40      6.52      0.00
    0   14   40      7.96      0.00
    9   15   40      9.67      0.00
    0   16   40      3.89      0.00
    0    1   41      7.47      0.00
    1    2   41     12.54      0.00
    1    4   41     -0.88      0.00
    1    6   41     -8.38      0.00
    1    8   41      1.08      0.00
    1   10   41     13.25      0.00
    1   12   41      5.36      0.00
    1   14   41     10.97      0.00
    2    3   41    -11.06      0.00
    2    5   41     -6.08      0.00
    2    7   41     -5.97      0.00
    2    9   41     -6.61      0.00
    2   11   41      2.72      0.00
    2   13   41     -2.65      0.00
    0    3   41      9.00      0.00
    3    4   41     -5.62      0.00
    3    6   41      5.34      0.00
    3    8   41      8.09      0.00
    3   10   41     -1.01      0.00
    3   12   41      5.55      0.00
    3   14   41     -0.80      0.00
    4    5   41     -4.64      0.00
    4    7   41     -2.39      0.00
    4    9   41     -1.36      0.00
    4   11   41     -3.49      0.00
    4   13   41     -0.35      0.00
    0    5   41      6.37      0.00
    5    6   41      1.12      0.00
    5    8   41      0.03      0.00
    5   10   41     -1.49      0.00
    5   12   41     -7.52      0.00
    6    7   41      7.20      0.00
    6    9   41      2.74      0.00
    6   11   41    -14.45      0.00
    6   13   41     13.52      0.00
    0    7   41     10.59      0.00
    7    8   41      4.14      0.00
    7   10   41     -3.92      0.00
    7   12   41     -2.33      0.00
    8    9   41     -4.25      0.00
    8   11   41      1.72      0.00
    0    9   41    -14.85      0.00
    9   10   41     -5.72      0.00
    0   11   41      2.76      0.00
    0   13   41      1.96      0.00
    0    0   42    -12.64      0.00
    1    1   42    -16.42      0.00
    1    3   42     12.17      0.00
    1    5   42     -5.64      0.00
    1    7   42     -0.56      0.00
    1    9   42     -2.07      0.00
    0    2   42    -11.52      0.00
    2    2   42     -4.74      0.00
    2    4   42     -7.40      0.00
    2    6   42      8.51      0.00
    2    8   42      2.84      0.00
    2   10   42     -3.08      0.00
    3    3   42     -2.37      0.00
    3    5   42     11.17      0.00
    3    7   42      0.46      0.00
    3    9   42      3.30      0.00
    0    4   42      0.57      0.00
    4    4   42     -5.02      0.00
    4    6   42     -0.83      0.00
    4    8   42      1.27      0.00
    4   10   42     -0.81      0.00
    5    5   42     12.37      0.00
    5    7   42     -5.53      0.00
    5    9   42      2.03      0.00
    0    6   42      0.69      0.00
    6    6   42      7.34      0.00
    6    8   42     -0.35      0.00
    7    7   42     -1.05      0.00
    7    9   42     -2.23      0.00
    0    8   42    -17.90      0.00
    0   10   42      1.79      0.00
    1   11   42     -0.60      0.00
    0    1   43     10.65      0.00
    1    2   43      4.26      0.00
    1    4   43     -3.14      0.00
    1    6   43     -5.82      0.00
    2    3   43     12.64      0.00
    2    5   43     16.00      0.00
    0    3   43     -4.29      0.00
    3    4   43      5.36      0.00
    0    5   43    -20.82      0.00
    4    5   43      4.72      0.00
   25   25   26     24.23      0.00
   24   26   26     25.41      0.00
   26   26   26    -20.75      0.00
   24   25   27     24.34      0.00
   23   26   27      2.60      0.00
   25   26   27      6.51      0.00
   22   27   27     33.81      0.00
   24   27   27      3.13      0.00
   26   27   27    -11.70      0.00
   24   24   28      0.20      0.00
   23   25   28    -21.22      0.00
   25   25   28     16.55      0.00
   22   26   28     -1.22      0.00
   24   26   28      0.13      0.00
   26   26   28      3.76      0.00
   21   27   28     -0.18      0.00
   23   27   28      1.64      0.00
   25   27   28    -11.09      0.00
   27   27   28     12.65      0.00
   20   28   28      7.91      0.00
   22   28   28     15.28      0.00
   24   28   28     11.09      0.00
   26   28   28      9.16      0.00
   28   28   28    -26.41      0.00
   23   24   29      5.27      0.00
   22   25   29     -5.00      0.00
   24   25   29     10.37      0.00
   21   26   29      5.69      0.00
   23   26   29      9.06      0.00
   25   26   29     -4.85      0.00
   20   27   29     -9.05      0.00
   22   27   29    -10.65      0.00
   24   27   29     -8.95      0.00
   26   27   29     -6.51      0.00
   17   28   29      6.41      0.00
   19   28   29      8.38      0.00
   21   28   29      0.92      0.00
   23   28   29     -5.18      0.00
   25   28   29     -3.09      0.00
   27   28   29      4.43      0.00
   16   29   29    -31.00      0.00
   18   29   29      7.96      0.00
   20   29   29     -9.39      0.00
   22   29   29      9.59      0.00
   24   29   29      4.21      0.00
   26   29   29     -4.23      0.00
   28   29   29      4.05      0.00
   23   23   30     19.08      0.00
   22   24   30    -19.52      0.00
   24   24   30      9.41      0.00
   21   25   30      6.02      0.00
   23   25   30      1.51      0.00
   25   25   30    -17.96      0.00
   20   26   30    -16.76      0.00
   22   26   30      6.62      0.00
   24   26   30     -9.82      0.00
   26   26   30      1.13      0.00
   17   27   30     -2.69      0.00
   19   27   30    -27.66      0.00
   21   27   30     -4.90      0.00
   23   27   30      4.42      0.00
   25   27   30     -1.23      0.00
   27   27   30      5.60      0.00
   16   28   30     10.35      0.00
   18   28   30     -1.01      0.00
   20   28   30     12.88      0.00
   22   28   30    -10.32      0.00
   24   28   30      0.89      0.00
   26   28   30     10.76      0.00
   28   28   30      0.20      0.00
   13   29   30     -4.22      0.00
   15   29   30     -4.06      0.00
   17   29   30    -12.66      0.00
   19   29   30    -11.16      0.00
   21   29   30    -12.88      0.00
   23   29   30      1.14      0.00
   25   29   30      5.01      0.00
   27   29   30     -3.86      0.00
   29   29   30      5.98      0.00
   10   30   30    -32.22      0.00
   12   30   30     26.59      0.00
   14   30   30    -11.40      0.00
   16   30   30     19.33      0.00
   18   30   30      7.59      0.00
   20   30   30     15.13      0.00
   22   30   30      5.51      0.00
   24   30   30     -6.53      0.00
   26   30   30      4.43      0.00
   22   23   31     -6.09      0.00
   21   24   31     16.53      0.00
   23   24   31     -4.61      0.00
   18   25   31     -6.56      0.00
   20   25   31    -15.59      0.00
   22   25   31      5.07      0.00
   24   25   31      5.47      0.00
   17   26   31      2.39      0.00
   19   26   31     17.66      0.00
   21   26   31     -1.24      0.00
   23   26   31     -2.52      0.00
   25   26   31      7.12      0.00
   16   27   31     -6.71      0.00
   18   27   31     -9.73      0.00
   20   27   31      5.45      0.00
   22   27   31     -3.41      0.00
   24   27   31      2.59      0.00
   26   27   31      3.16      0.00
   13   28   31     11.78      0.00
   15   28   31      4.31      0.00
   17   28   31     -3.14      0.00
   19   28   31     15.36      0.00
   21   28   31      0.08      0.00
   23   28   31     -5.81      0.00
   25   28   31      6.39      0.00
   27   28   31    -10.14      0.00
   10   29   31    -15.15      0.00
   12   29   31     21.04      0.00
   14   29   31     -4.12      0.00
   16   29   31     -2.55      0.00
   18   29   31     -4.10      0.00
   20   29   31     -2.91      0.00
   22   29   31      6.08      0.00
   24   29   31      0.82      0.00
   26   29   31     -2.59      0.00
    7   30   31     -2.69      0.00
    9   30   31      8.50      0.00
   11   30   31      9.38      0.00
   13   30   31      5.24      0.00
   15   30   31    -12.49      0.00
   17   30   31      0.73      0.00
   19   30   31      2.00      0.00
   21   30   31     -3.77      0.00
   23   30   31      1.63      0.00
   25   30   31     -5.07      0.00
    0   31   31    -36.47      0.00
    2   31   31     27.30      0.00
    4   31   31     15.23      0.00
    6   31   31     20.41      0.00
    8   31   31     18.45      0.00
   10   31   31    -23.64      0.00
   12   31   31     -5.31      0.00
   14   31   31      5.40      0.00
   16   31   31      7.12      0.00
   18   31   31     -8.46      0.00
   20   31   31      2.63      0.00
   22   31   31      2.89      0.00
   24   31   31     11.41      0.00
   21   21   32      3.94      0.00
   20   22   32    -10.56      0.00
   22   22   32      4.26      0.00
   19   23   32     -7.07      0.00
   21   23   32      1.83      0.00
   23   23   32     -9.61      0.00
   18   24   32      1.31      0.00
   20   24   32     -2.16      0.00
   22   24   32     -7.57      0.00
   24   24   32      1.59      0.00
   17   25   32     -1.54      0.00
   19   25   32     12.32      0.00
   21   25   32      0.91      0.00
   23   25   32      3.50      0.00
   25   25   32      4.37      0.00
   16   26   32      1.34      0.00
   18   26   32     -3.24      0.00
   20   26   32    -11.52      0.00
   22   26   32      6.46      0.00
   24   26   32     -8.59      0.00
   26   26   32      2.86      0.00
   13   27   32     -7.51      0.00
   15   27   32     -4.42      0.00
   17   27   32      9.04      0.00
   19   27   32      6.72      0.00
   21   27   32      4.28      0.00
   23   27   32      3.54      0.00
   25   27   32      1.16      0.00
   27   27   32    -11.88      0.00
   10   28   32    -16.22      0.00
   12   28   32     20.58      0.00
   14   28   32     -6.69      0.00
   16   28   32     -6.53      0.00
   18   28   32     -6.27      0.00
   20   28   32     -6.18      0.00
   22   28   32     -2.06      0.00
   24   28   32      4.15      0.00
   26   28   32      0.37      0.00
    7   29   32     11.69      0.00
    9   29   32     35.69      0.00
   11   29   32    -24.73      0.00
   13   29   32     -2.92      0.00
   15   29   32     -3.66      0.00
   17   29   32      6.06      0.00
   19   29   32      5.12      0.00
   21   29   32     -6.02      0.00
   23   29   32      7.46      0.00
   25   29   32      1.34      0.00
    0   30   32     34.52      0.00
    2   30   32    -16.24      0.00
    4   30   32      3.22      0.00
    6   30   32      8.88      0.00
    8   30   32    -32.69      0.00
   10   30   32      5.31      0.00
   12   30   32      9.32      0.00
   14   30   32    -12.99      0.00
   16   30   32     -0.21      0.00
   18   30   32      4.26      0.00
   20   30   32     -0.84      0.00
   22   30   32     -6.03      0.00
   24   30   32    -11.54      0.00
    1   31   32     12.00      0.00
    3   31   32      6.19      0.00
    5   31   32     -0.26      0.00
    7   31   32     -2.28      0.00
    9   31   32      1.28      0.00
   11   31   32      4.37      0.00
   13   31   32     -9.39      0.00
   15   31   32     -1.15      0.00
   17   31   32      6.84      0.00
   19   31   32     -2.04      0.00
   21   31   32     -1.07      0.00
   23   31   32     -6.15      0.00
    0   32   32    -31.70      0.00
    2   32   32    -22.71      0.00
    4   32   32     -5.00      0.00
    6   32   32      8.07      0.00
    8   32   32    -18.59      0.00
   10   32   32     -1.97      0.00
   12   32   32     -4.90      0.00
   14   32   32     14.07      0.00
   16   32   32    -11.62      0.00
   18   32   32     -1.58      0.00
   20   32   32     -2.78      0.00
   22   32   32      8.05      0.00
   20   21   33     13.30      0.00
   19   22   33     12.08      0.00
   21   22   33    -10.39      0.00
   18   23   33     -6.87      0.00
   20   23   33      3.38      0.00
   22   23   33      2.35      0.00
   17   24   33     -9.41      0.00
   19   24   33     -5.76      0.00
   21   24   33     -8.02      0.00
   23   24   33      3.68      0.00
   14   25   33     17.16      0.00
   16   25   33     -0.61      0.00
   18   25   33     11.34      0.00
   20   25   33     -5.49      0.00
   22   25   33     -3.56      0.00
   24   25   33      1.87      0.00
   13   26   33     32.17      0.00
   15   26   33     -4.32      0.00
   17   26   33     -3.77      0.00
   19   26   33     -3.45      0.00
   21   26   33     -0.57      0.00
   23   26   33     -0.36      0.00
   25   26   33     -8.65      0.00
   10   27   33    -14.04      0.00
   12   27   33     19.02      0.00
   14   27   33    -10.50      0.00
   16   27   33     -4.84      0.00
   18   27   33      0.61      0.00
   20   27   33      5.39      0.00
   22   27   33     -2.19      0.00
   24   27   33     -4.17      0.00
   26   27   33      2.61      0.00
    5   28   33     -1.32      0.00
    7   28   33      1.14      0.00
    9   28   33    -19.86      0.00
   11   28   33     10.08      0.00
   13   28   33     -0.47      0.00
   15   28   33      2.94      0.00
   17   28   33      1.54      0.00
   19   28   33     -3.94      0.00
   21   28   33      9.22      0.00
   23   28   33     -2.63      0.00
   25   28   33     -7.80      0.00
    0   29   33    -16.33      0.00
    2   29   33    -11.87      0.00
    4   29   33      4.28      0.00
    6   29   33    -10.65      0.00
    8   29   33      6.39      0.00
   10   29   33     -0.22      0.00
   12   29   33     -5.98      0.00
   14   29   33     -0.11      0.00
   16   29   33      6.36      0.00
   18   29   33      1.36      0.00
   20   29   33     -1.44      0.00
   22   29   33      9.27      0.00
   24   29   33     -5.92      0.00
    1   30   33     -7.30      0.00
    3   30   33     -2.26      0.00
    5   30   33     -5.59      0.00
    7   30   33     -6.67      0.00
    9   30   33      4.69      0.00
   11   30   33     -9.29      0.00
   13   30   33      1.35      0.00
   15   30   33     -6.57      0.00
   17   30   33     -5.12      0.00
   19   30   33    -10.00      0.00
   21   30   33     -2.41      0.00
   23   30   33      8.02      0.00
    0   31   33     23.32      0.00
    2   31   33    -20.89      0.00
    4   31   33      2.50      0.00
    6   31   33     -9.76      0.00
    8   31   33      8.51      0.00
   10   31   33      5.96      0.00
   12   31   33    -20.45      0.00
   14   31   33      2.45      0.00
   16   31   33      8.15      0.00
   18   31   33      3.08      0.00
   20   31   33     -1.99      0.00
   22   31   33     -8.80      0.00
    1   32   33      2.86      0.00
    3   32   33     -1.73      0.00
    5   32   33      7.09      0.00
    7   32   33     -0.59      0.00
    9   32   33     -1.10      0.00
   11   32   33      3.67      0.00
   13   32   33      4.12      0.00
   15   32   33     -0.05      0.00
   17   32   33     -3.98      0.00
   19   32   33      3.64      0.00
   21   32   33      1.36      0.00
    0   33   33     31.08      0.00
    2   33   33      4.38      0.00
    4   33   33     -5.20      0.00
    6   33   33     -2.83      0.00
    8   33   33     -7.27      0.00
   10   33   33      7.59      0.00
   12   33   33     -2.41      0.00
   14   33   33     -2.85      0.00
   16   33   33      2.27      0.00
   18   33   33    -13.30      0.00
   20   33   33     -0.93      0.00
   20   20   34      6.05      0.00
   19   21   34     -5.16      0.00
   21   21   34    -13.08      0.00
   18   22   34      2.23      0.00
   20   22   34     12.32      0.00
   22   22   34     -8.82      0.00
   15   23   34     -9.68      0.00
   17   23   34     -4.35      0.00
   19   23   34      5.63      0.00
   21   23   34     11.25      0.00
   23   23   34     -3.29      0.00
   14   24   34    -15.61      0.00
   16   24   34     -0.97      0.00
   18   24   34      1.65      0.00
   20   24   34    -12.65      0.00
   22   24   34      6.63      0.00
   24   24   34     -9.17      0.00
   11   25   34     16.06      0.00
   13   25   34    -19.95      0.00
   15   25   34      6.51      0.00
   17   25   34     -0.22      0.00
   19   25   34     -0.19      0.00
   21   25   34      6.67      0.00
   23   25   34     -1.67      0.00
   25   25   34     11.82      0.00
   10   26   34      7.67      0.00
   12   26   34      2.90      0.00
   14   26   34     -0.99      0.00
   16   26   34     -0.98      0.00
   18   26   34      5.37      0.00
   20   26   34     -5.72      0.00
   22   26   34      1.58      0.00
   24   26   34      1.68      0.00
   26   26   34     -1.04      0.00
    5   27   34     14.50      0.00
    7   27   34    -15.77      0.00
    9   27   34      6.67      0.00
   11   27   34    -12.97      0.00
   13   27   34    -10.51      0.00
   15   27   34      8.37      0.00
   17   27   34      8.00      0.00
   19   27   34      4.26      0.00
   21   27   34      3.00      0.00
   23   27   34     -2.65      0.00
   25   27   34      4.86      0.00
    0   28   34     -3.28      0.00
    2   28   34     -9.75      0.00
    4   28   34     -4.99      0.00
    6   28   34      1.47      0.00
    8   28   34      2.18      0.00
   10   28   34      5.36      0.00
   12   28   34      7.73      0.00
   14   28   34     -3.88      0.00
   16   28   34      0.76      0.00
   18   28   34      1.08      0.00
   20   28   34     -1.30      0.00
   22   28   34     -3.58      0.00
   24   28   34      5.74      0.00
    1   29   34      4.54      0.00
    3   29   34     -5.93      0.00
    5   29   34     -3.98      0.00
    7   29   34     -6.87      0.00
    9   29   34     -1.74      0.00
   11   29   34     -2.26      0.00
   13   29   34      1.90      0.00
   15   29   34      4.46      0.00
   17   29   34      1.08      0.00
   19   29   34      6.11      0.00
   21   29   34      3.24      0.00
   23   29   34      0.40      0.00
    0   30   34      2.91      0.00
    2   30   34      0.46      0.00
    4   30   34     13.82      0.00
    6   30   34      8.63      0.00
    8   30   34      0.10      0.00
   10   30   34     12.09      0.00
   12   30   34     -4.40      0.00
   14   30   34      6.79      0.00
   16   30   34     -3.07      0.00
   18   30   34     -9.10      0.00
   20   30   34      6.75      0.00
   22   30   34    -15.33      0.00
    1   31   34     -1.16      0.00
    3   31   34      0.96      0.00
    5   31   34    -11.23      0.00
    7   31   34      5.63      0.00
    9   31   34    -12.71      0.00
   11   31   34     15.61      0.00
   13   31   34     -1.59      0.00
   15   31   34     -0.38      0.00
   17   31   34      1.58      0.00
   19   31   34      3.58      0.00
   21   31   34      3.40      0.00
    0   32   34     -8.20      0.00
    2   32   34      9.22      0.00
    4   32   34      0.90      0.00
    6   32   34    -20.19      0.00
    8   32   34     17.07      0.00
   10   32   34    -12.03      0.00
   12   32   34      2.83      0.00
   14   32   34     -2.21      0.00
   16   32   34    -15.34      0.00
   18   32   34     -2.80      0.00
   20   32   34      8.56      0.00
    1   33   34      0.46      0.00
    3   33   34      5.78      0.00
    5   33   34      4.38      0.00
    7   33   34      5.06      0.00
    9   33   34     -1.51      0.00
   11   33   34      0.19      0.00
   13   33   34      4.19      0.00
   15   33   34      2.24      0.00
   17   33   34      9.17      0.00
    0   34   34    -14.82      0.00
    2   34   34    -11.41      0.00
    4   34   34     -4.18      0.00
    6   34   34     -1.79      0.00
    8   34   34     -3.72      0.00
   10   34   34    -10.35      0.00
   12   34   34     -3.82      0.00
   14   34   34     -2.34      0.00
   16   34   34      7.66      0.00
   18   19   35      3.70      0.00
   17   20   35     -6.89      0.00
   19   20   35     -4.71      0.00
   16   21   35    -10.25      0.00
   18   21   35     -1.31      0.00
   20   21   35      1.82      0.00
   15   22   35    -19.60      0.00
[truncated: 55,132 more chars]
