# Supplementary material for: Dynamic three-dimensional structures of a metal–organic framework captured with femtosecond serial crystallography
Source: Nat Chem. 2024 Mar 25;16(5):693–9. doi: 10.1038/s41557-024-01460-w (PMC11087265; doi:10.1038/s41557-024-01460-w)
Supplement: Supplementary file 25 — Crystallographic structure factors for PCN–224(Fe)–CO at 7.1 ps; CCDC reference number 2308221. [file 41557_2024_1460_MOESM25_ESM.cif]

 
data_time7d10
# start Validation Reply Form
_vrf_THETM01_time7d10
;
PROBLEM: The value of sine(theta_max)/wavelength is less than 0.575
RESPONSE: To prevent the intensities of the Bragg spots in the 
low-resolution region from exceeding the detector's saturation limit, 
the X-ray flux had to be limited. Consequently, the intensity of the 
Bragg spots in the high-resolution region was insufficient for detection, 
resulting in the limited resolution.
;
_vrf_PLAT084_time7d10
;
PROBLEM: High wR2 Value (i.e. > 0.25) ...................       0.36 Report
RESPONSE: In serial femtosecond crystallography, diffraction images 
are acquired from a large number of different crystals with different 
sizes and crystallinity. Consequently, errors are introduced while 
merging data obtained from different crystals. Such errors result in 
a high wR2 value for this crystal structure. Moreover, the crystallographic 
analysis of PCN-224 reveals the presence of MOF-525 structural motifs, 
which manifest as defects within the crystal matrix. These defects are 
presumed to be a contributing factor to the elevated wR2 values noted 
in the analysis.
;
# end Validation Reply Form

_audit_creation_method            'SHELXL-2018/3'
_shelx_SHELXL_version_number      '2018/3'
_chemical_name_systematic         ?
_chemical_name_common             ?
_chemical_melting_point           ?
_chemical_formula_moiety          'C147 H72 Fe3 N12 O67 Zr12' 
_chemical_formula_sum
 'C147 H72 Fe3 N12 O67 Zr12' 
_chemical_formula_weight          4340.35

loop_
 _atom_type_symbol
 _atom_type_description
 _atom_type_scat_dispersion_real
 _atom_type_scat_dispersion_imag
 _atom_type_scat_source
 'C'  'C'   0.0051   0.0024
 'International Tables Vol C Tables 4.2.6.8 and 6.1.1.4'
 'H'  'H'   0.0000   0.0000
 'International Tables Vol C Tables 4.2.6.8 and 6.1.1.4'
 'N'  'N'   0.0096   0.0048
 'International Tables Vol C Tables 4.2.6.8 and 6.1.1.4'
 'O'  'O'   0.0160   0.0088
 'International Tables Vol C Tables 4.2.6.8 and 6.1.1.4'
 'Fe'  'Fe'   0.3561   1.1184
 'International Tables Vol C Tables 4.2.6.8 and 6.1.1.4'
 'Zr'  'Zr'  -1.4549   0.7529
 'International Tables Vol C Tables 4.2.6.8 and 6.1.1.4'
 
_space_group_crystal_system       cubic
_space_group_IT_number            229
_space_group_name_H-M_alt         'I m -3 m'
_space_group_name_Hall            '-I 4 2 3'
 
_shelx_space_group_comment
;
The symmetry employed for this shelxl refinement is uniquely defined
by the following loop, which should always be used as a source of
symmetry information in preference to the above space-group names.
They are only intended as comments.
;
 
loop_
 _space_group_symop_operation_xyz
 'x, y, z'
 '-x, -y, z'
 '-x, y, -z'
 'x, -y, -z'
 'z, x, y'
 'z, -x, -y'
 '-z, -x, y'
 '-z, x, -y'
 'y, z, x'
 '-y, z, -x'
 'y, -z, -x'
 '-y, -z, x'
 'y, x, -z'
 '-y, -x, -z'
 'y, -x, z'
 '-y, x, z'
 'x, z, -y'
 '-x, z, y'
 '-x, -z, -y'
 'x, -z, y'
 'z, y, -x'
 'z, -y, x'
 '-z, y, x'
 '-z, -y, -x'
 'x+1/2, y+1/2, z+1/2'
 '-x+1/2, -y+1/2, z+1/2'
 '-x+1/2, y+1/2, -z+1/2'
 'x+1/2, -y+1/2, -z+1/2'
 'z+1/2, x+1/2, y+1/2'
 'z+1/2, -x+1/2, -y+1/2'
 '-z+1/2, -x+1/2, y+1/2'
 '-z+1/2, x+1/2, -y+1/2'
 'y+1/2, z+1/2, x+1/2'
 '-y+1/2, z+1/2, -x+1/2'
 'y+1/2, -z+1/2, -x+1/2'
 '-y+1/2, -z+1/2, x+1/2'
 'y+1/2, x+1/2, -z+1/2'
 '-y+1/2, -x+1/2, -z+1/2'
 'y+1/2, -x+1/2, z+1/2'
 '-y+1/2, x+1/2, z+1/2'
 'x+1/2, z+1/2, -y+1/2'
 '-x+1/2, z+1/2, y+1/2'
 '-x+1/2, -z+1/2, -y+1/2'
 'x+1/2, -z+1/2, y+1/2'
 'z+1/2, y+1/2, -x+1/2'
 'z+1/2, -y+1/2, x+1/2'
 '-z+1/2, y+1/2, x+1/2'
 '-z+1/2, -y+1/2, -x+1/2'
 '-x, -y, -z'
 'x, y, -z'
 'x, -y, z'
 '-x, y, z'
 '-z, -x, -y'
 '-z, x, y'
 'z, x, -y'
 'z, -x, y'
 '-y, -z, -x'
 'y, -z, x'
 '-y, z, x'
 'y, z, -x'
 '-y, -x, z'
 'y, x, z'
 '-y, x, -z'
 'y, -x, -z'
 '-x, -z, y'
 'x, -z, -y'
 'x, z, y'
 '-x, z, -y'
 '-z, -y, x'
 '-z, y, -x'
 'z, -y, -x'
 'z, y, x'
 '-x+1/2, -y+1/2, -z+1/2'
 'x+1/2, y+1/2, -z+1/2'
 'x+1/2, -y+1/2, z+1/2'
 '-x+1/2, y+1/2, z+1/2'
 '-z+1/2, -x+1/2, -y+1/2'
 '-z+1/2, x+1/2, y+1/2'
 'z+1/2, x+1/2, -y+1/2'
 'z+1/2, -x+1/2, y+1/2'
 '-y+1/2, -z+1/2, -x+1/2'
 'y+1/2, -z+1/2, x+1/2'
 '-y+1/2, z+1/2, x+1/2'
 'y+1/2, z+1/2, -x+1/2'
 '-y+1/2, -x+1/2, z+1/2'
 'y+1/2, x+1/2, z+1/2'
 '-y+1/2, x+1/2, -z+1/2'
 'y+1/2, -x+1/2, -z+1/2'
 '-x+1/2, -z+1/2, y+1/2'
 'x+1/2, -z+1/2, -y+1/2'
 'x+1/2, z+1/2, y+1/2'
 '-x+1/2, z+1/2, -y+1/2'
 '-z+1/2, -y+1/2, x+1/2'
 '-z+1/2, y+1/2, -x+1/2'
 'z+1/2, -y+1/2, -x+1/2'
 'z+1/2, y+1/2, x+1/2'
 
_cell_length_a                    38.890(5)
_cell_length_b                    38.890(5)
_cell_length_c                    38.890(5)
_cell_angle_alpha                 90
_cell_angle_beta                  90
_cell_angle_gamma                 90
_cell_volume                      58818(20)
_cell_formula_units_Z             4
_cell_measurement_temperature     293(2)
_cell_measurement_reflns_used     4078561
_cell_measurement_theta_min       0.87
_cell_measurement_theta_max       27.90
 
_exptl_crystal_description        cubic
_exptl_crystal_colour             black
_exptl_crystal_density_meas       ?
_exptl_crystal_density_method     ?
_exptl_crystal_density_diffrn     0.490          
_exptl_crystal_F_000              8528
_exptl_transmission_factor_min    ?
_exptl_transmission_factor_max    ?
_exptl_crystal_size_max           ?
_exptl_crystal_size_mid           ?
_exptl_crystal_size_min           ?
_exptl_absorpt_coefficient_mu     0.447
_shelx_estimated_absorpt_T_min    ?
_shelx_estimated_absorpt_T_max    ?
_exptl_absorpt_correction_type    ?
_exptl_absorpt_correction_T_min   ?
_exptl_absorpt_correction_T_max   ?
_exptl_absorpt_process_details    ?
_exptl_absorpt_special_details    ?
_diffrn_ambient_temperature       293(2)
_diffrn_radiation_wavelength      0.82656
_diffrn_radiation_type            'synchrotron'
_diffrn_source                    'PAL-XFEL'
_diffrn_measurement_device_type   'SFX measurement MX-225HS'
_diffrn_measurement_method        'Fixed-target system'
_diffrn_detector_area_resol_mean  ?
_diffrn_reflns_number             7284
_diffrn_reflns_av_unetI/netI      0.0739
_diffrn_reflns_av_R_equivalents   0.0592
_diffrn_reflns_limit_h_min        1
_diffrn_reflns_limit_h_max        43
_diffrn_reflns_limit_k_min        0
_diffrn_reflns_limit_k_max        30
_diffrn_reflns_limit_l_min        0
_diffrn_reflns_limit_l_max        30
_diffrn_reflns_theta_min          0.861
_diffrn_reflns_theta_max          27.705
_diffrn_reflns_theta_full         27.705
_diffrn_measured_fraction_theta_max   0.992
_diffrn_measured_fraction_theta_full  0.992
_diffrn_reflns_Laue_measured_fraction_max    0.992
_diffrn_reflns_Laue_measured_fraction_full   0.992
_diffrn_reflns_point_group_measured_fraction_max   0.992
_diffrn_reflns_point_group_measured_fraction_full  0.992
_reflns_number_total              4102
_reflns_number_gt                 2390
_reflns_threshold_expression      'I > 2\s(I)'
_reflns_Friedel_coverage          0.000
_reflns_Friedel_fraction_max      .
_reflns_Friedel_fraction_full     .
 
_reflns_special_details
;
 Reflections were merged by SHELXL according to the crystal
 class for the calculation of statistics and refinement.
 
 Structure factors included contributions from the .fab file.
 
 _reflns_Friedel_fraction is defined as the number of unique
 Friedel pairs measured divided by the number that would be
 possible theoretically, ignoring centric projections and
 systematic absences.
;
 
_computing_data_collection        ?
_computing_cell_refinement        ?
_computing_data_reduction         'CrystFEL (J. Appl. Cryst. 2012) and XPREP (Bruker, 2004)'
_computing_structure_solution     'SHELXT 2018/2 (Sheldrick, 2018)'
_computing_structure_refinement 'SHELXL-2018/3 (Sheldrick, 2018)'
_computing_molecular_graphics     ?
_computing_publication_material   ?
_refine_special_details           ?
_refine_ls_structure_factor_coef  Fsqd
_refine_ls_matrix_type            full
_refine_ls_weighting_scheme       calc
_refine_ls_weighting_details
'w=1/[\s^2^(Fo^2^)+(0.2000P)^2^] where P=(Fo^2^+2Fc^2^)/3'
_atom_sites_solution_primary      ?
_atom_sites_solution_secondary    ?
_atom_sites_solution_hydrogens    geom
_refine_ls_hydrogen_treatment     constr
_refine_ls_extinction_method      'SHELXL-2018/3 (Sheldrick 2018)'
_refine_ls_extinction_coef        0.00020(6)
_refine_ls_extinction_expression
 'Fc^*^=kFc[1+0.001xFc^2^\l^3^/sin(2\q)]^-1/4^'
_refine_ls_number_reflns          4102
_refine_ls_number_parameters      131
_refine_ls_number_restraints      156
_refine_ls_R_factor_all           0.1511
_refine_ls_R_factor_gt            0.1209
_refine_ls_wR_factor_ref          0.3636
_refine_ls_wR_factor_gt           0.3185
_refine_ls_goodness_of_fit_ref    1.246
_refine_ls_restrained_S_all       1.235
_refine_ls_shift/su_max           0.000
_refine_ls_shift/su_mean          0.000
 
loop_
 _atom_site_label
 _atom_site_type_symbol
 _atom_site_fract_x
 _atom_site_fract_y
 _atom_site_fract_z
 _atom_site_U_iso_or_equiv
 _atom_site_adp_type
 _atom_site_occupancy
 _atom_site_site_symmetry_order  
 _atom_site_calc_flag
 _atom_site_refinement_flags_posn
 _atom_site_refinement_flags_adp
 _atom_site_refinement_flags_occupancy
 _atom_site_disorder_assembly
 _atom_site_disorder_group
C6 C 0.750000 0.83110(15) 0.33110(15) 0.184(6) Uani 1 2 d DS TU P . .
O4 O 0.72145(19) 0.81487(18) 0.32728(16) 0.194(3) Uani 1 1 d . U . . .
O3 O 0.71789(18) 0.71789(18) 0.28211(18) 0.111(3) Uani 1 6 d S TU P . .
C7 C 0.750000 0.85897(14) 0.35897(14) 0.156(5) Uani 1 2 d DS TU P . .
C10 C 0.750000 0.9103(2) 0.4103(2) 0.190(7) Uani 1 2 d S TU P . .
C11 C 0.750000 0.93669(15) 0.43669(15) 0.195(6) Uani 1 2 d S TU P . .
C12 C 0.7506(4) 0.92631(17) 0.47198(16) 0.211(5) Uani 1 1 d . U . . .
C13 C 0.7515(4) 0.89161(16) 0.48181(19) 0.241(7) Uani 1 1 d . U . . .
H13 H 0.751904 0.872541 0.467384 0.290 Uiso 1 1 calc R U . . .
N14 N 0.7516(4) 0.9490(2) 0.500000 0.205(6) Uani 1 2 d S TU P . .
Fe15 Fe 0.73377(17) 1.000000 0.500000 0.168(4) Uani 0.5 4 d DS TU P . .
C16 C 0.6897(5) 1.000000 0.500000 0.166(10) Uani 0.5 4 d DS TU P . .
O17 O 0.6626(7) 1.000000 0.500000 0.209(11) Uani 0.5 4 d DS TU P . .
C9 C 0.7811(4) 0.9034(3) 0.3914(3) 0.216(5) Uani 1 1 d . U . . .
H9 H 0.801520 0.915393 0.394960 0.259 Uiso 1 1 calc R U . . .
C8 C 0.7778(4) 0.8761(2) 0.3663(2) 0.197(4) Uani 1 1 d . U . . .
H8 H 0.797563 0.870134 0.354223 0.236 Uiso 1 1 calc R U . . .
Zr1 Zr 0.7142(2) 0.7789(3) 0.2858(2) 0.124(3) Uani 0.420(18) 2 d S TU P . 1
O7 O 0.6601(4) 0.7567(5) 0.2891(5) 0.149(6) Uani 0.420(18) 1 d . U P . 1
O1 O 0.7119(6) 0.7658(6) 0.2342(6) 0.130(8) Uani 0.420(18) 2 d S TU P . 1
Zr2 Zr 0.7016(2) 0.7665(2) 0.2984(2) 0.144(2) Uani 0.580(18) 2 d S TU P . 2
O8 O 0.6483(5) 0.7472(5) 0.3086(7) 0.224(7) Uani 0.580(18) 1 d . U P . 2
O2 O 0.6845(6) 0.7543(3) 0.2457(3) 0.153(7) Uani 0.580(18) 2 d S TU P . 2
 
loop_
 _atom_site_aniso_label
 _atom_site_aniso_U_11
 _atom_site_aniso_U_22
 _atom_site_aniso_U_33
 _atom_site_aniso_U_23
 _atom_site_aniso_U_13
 _atom_site_aniso_U_12
C6 0.230(13) 0.161(6) 0.161(6) -0.081(7) -0.120(8) 0.120(8)
O4 0.208(6) 0.196(5) 0.178(5) -0.102(4) -0.104(5) 0.097(5)
O3 0.111(3) 0.111(3) 0.111(3) -0.033(4) -0.033(4) 0.033(4)
C7 0.253(13) 0.108(4) 0.108(4) -0.048(6) -0.057(6) 0.057(6)
C10 0.40(2) 0.085(4) 0.085(4) -0.001(5) -0.003(6) 0.003(6)
C11 0.44(2) 0.072(3) 0.072(3) -0.004(4) -0.006(5) 0.006(5)
C12 0.481(16) 0.082(4) 0.070(3) -0.010(3) 0.002(5) 0.013(6)
C13 0.57(2) 0.067(3) 0.087(3) 0.007(3) -0.011(7) -0.014(6)
N14 0.443(19) 0.091(5) 0.082(4) 0.000 0.000 0.013(7)
Fe15 0.354(12) 0.075(2) 0.075(2) 0.000 0.000 0.000
C16 0.35(3) 0.066(12) 0.079(13) 0.000 0.000 0.000
O17 0.37(3) 0.107(14) 0.154(19) 0.000 0.000 0.000
C9 0.358(17) 0.126(6) 0.164(8) -0.036(6) -0.057(10) -0.011(8)
C8 0.327(13) 0.141(6) 0.123(5) -0.074(5) -0.051(7) 0.038(8)
Zr1 0.122(3) 0.126(4) 0.122(3) -0.056(3) -0.047(3) 0.056(3)
O7 0.105(8) 0.174(11) 0.169(11) -0.038(9) -0.036(7) 0.048(7)
O1 0.110(14) 0.140(9) 0.140(9) -0.043(13) -0.046(11) 0.046(11)
Zr2 0.144(3) 0.145(3) 0.144(3) -0.067(3) -0.060(3) 0.067(3)
O8 0.165(11) 0.255(13) 0.252(14) 0.029(12) -0.013(10) 0.058(9)
O2 0.161(14) 0.149(7) 0.149(7) -0.042(8) -0.070(8) 0.070(8)
 
_geom_special_details
;
 All esds (except the esd in the dihedral angle between two l.s. planes)
 are estimated using the full covariance matrix.  The cell esds are taken
 into account individually in the estimation of esds in distances, angles
 and torsion angles; correlations between esds in cell parameters are only
 used when they are defined by crystal symmetry.  An approximate (isotropic)
 treatment of cell esds is used for estimating esds involving l.s. planes.
;
 
loop_
 _geom_bond_atom_site_label_1
 _geom_bond_atom_site_label_2
 _geom_bond_distance
 _geom_bond_site_symmetry_2
 _geom_bond_publ_flag
C6 O4 1.286(8) . ?
C6 O4 1.286(8) 42_654 ?
C6 C7 1.533(8) . ?
O4 Zr1 2.153(6) . ?
O4 Zr2 2.324(9) . ?
O3 Zr2 2.091(5) 8_656 ?
O3 Zr2 2.091(5) 11_566 ?
O3 Zr2 2.092(5) . ?
O3 Zr1 2.381(11) . ?
O3 Zr1 2.381(11) 8_656 ?
O3 Zr1 2.381(11) 11_566 ?
C7 C8 1.301(13) . ?
C7 C8 1.301(12) 42_654 ?
C10 C9 1.443(16) 42_654 ?
C10 C9 1.443(16) . ?
C10 C11 1.451(15) . ?
C11 C12 1.431(8) . ?
C11 C12 1.431(8) 42_654 ?
C12 N14 1.402(8) . ?
C12 C13 1.403(9) . ?
C13 C13 1.415(15) 50_556 ?
N14 Fe15 2.064(10) 89_664 ?
N14 Fe15 2.102(9) . ?
Fe15 Fe15 1.263(14) 89_664 ?
Fe15 C16 1.71(2) . ?
C16 O17 1.054(19) . ?
C9 C8 1.448(12) . ?
Zr1 O1 1.16(4) 80_564 ?
Zr1 O1 2.074(19) 11_566 ?
Zr1 O1 2.074(19) . ?
Zr1 O7 2.276(18) 70_656 ?
Zr1 O7 2.276(18) . ?
Zr1 Zr1 2.81(2) 80_564 ?
Zr1 Zr1 2.81(2) 83_654 ?
Zr1 Zr1 3.560(7) 8_656 ?
Zr1 Zr1 3.560(7) 11_566 ?
O1 O1 1.74(2) 80_564 ?
O1 O1 1.74(2) 83_654 ?
Zr2 O2 2.207(8) 11_566 ?
Zr2 O2 2.207(8) . ?
Zr2 O8 2.24(2) 70_656 ?
Zr2 O8 2.24(2) . ?
Zr2 Zr2 3.569(7) 8_656 ?
Zr2 Zr2 3.569(7) 11_566 ?
 
loop_
 _geom_angle_atom_site_label_1
 _geom_angle_atom_site_label_2
 _geom_angle_atom_site_label_3
 _geom_angle
 _geom_angle_site_symmetry_1
 _geom_angle_site_symmetry_3
 _geom_angle_publ_flag
O4 C6 O4 129.2(9) . 42_654 ?
O4 C6 C7 115.4(4) . . ?
O4 C6 C7 115.4(4) 42_654 . ?
C6 O4 Zr1 121.3(7) . . ?
C6 O4 Zr2 137.8(6) . . ?
Zr2 O3 Zr2 117.1(3) 8_656 . ?
Zr2 O3 Zr2 117.1(3) 11_566 . ?
Zr2 O3 Zr1 20.43(18) 8_656 8_656 ?
Zr2 O3 Zr1 109.8(5) 11_566 8_656 ?
Zr2 O3 Zr1 109.8(5) . 8_656 ?
Zr1 O3 Zr1 96.8(6) . 8_656 ?
Zr2 O3 Zr1 109.8(5) 8_656 11_566 ?
Zr2 O3 Zr1 20.43(18) 11_566 11_566 ?
Zr2 O3 Zr1 109.8(5) . 11_566 ?
Zr1 O3 Zr1 96.8(6) . 11_566 ?
Zr1 O3 Zr1 96.8(6) 8_656 11_566 ?
C8 C7 C8 117.8(11) . 42_654 ?
C8 C7 C6 121.1(5) . . ?
C8 C7 C6 121.1(5) 42_654 . ?
C9 C10 C9 121.0(13) 42_654 . ?
C9 C10 C11 119.5(7) 42_654 . ?
C9 C10 C11 119.5(7) . . ?
C12 C11 C12 122.8(8) . 42_654 ?
C12 C11 C10 118.6(4) . . ?
C12 C11 C10 118.6(4) 42_654 . ?
N14 C12 C13 113.1(6) . . ?
N14 C12 C11 124.7(6) . . ?
C13 C12 C11 122.2(6) . . ?
C12 C13 C13 105.8(4) . 50_556 ?
C12 N14 C12 102.0(7) 50_556 . ?
C12 N14 Fe15 127.7(5) 50_556 89_664 ?
C12 N14 Fe15 127.7(5) . 89_664 ?
C12 N14 Fe15 125.8(6) 50_556 . ?
C12 N14 Fe15 125.8(6) . . ?
Fe15 N14 Fe15 35.3(4) 89_664 . ?
Fe15 Fe15 C16 180.0 89_664 . ?
Fe15 Fe15 N14 74.0(5) 89_664 43_666 ?
C16 Fe15 N14 106.0(5) . 43_666 ?
Fe15 Fe15 N14 74.0(5) 89_664 89_664 ?
C16 Fe15 N14 106.0(5) . 89_664 ?
N14 Fe15 N14 148.0(9) 43_666 89_664 ?
Fe15 Fe15 N14 70.7(5) 89_664 . ?
C16 Fe15 N14 109.3(5) . . ?
N14 Fe15 N14 84.78(11) 43_666 . ?
N14 Fe15 N14 84.78(11) 89_664 . ?
Fe15 Fe15 N14 70.7(5) 89_664 51_575 ?
C16 Fe15 N14 109.3(5) . 51_575 ?
N14 Fe15 N14 84.78(11) 43_666 51_575 ?
N14 Fe15 N14 84.78(11) 89_664 51_575 ?
N14 Fe15 N14 141.5(9) . 51_575 ?
O17 C16 Fe15 180.0 . . ?
C10 C9 C8 113.9(14) . . ?
C7 C8 C9 126.7(13) . . ?
O1 Zr1 O1 56.9(12) 80_564 11_566 ?
O1 Zr1 O1 56.9(12) 80_564 . ?
O1 Zr1 O1 91.3(11) 11_566 . ?
O1 Zr1 O4 102.3(11) 80_564 70_656 ?
O1 Zr1 O4 152.9(12) 11_566 70_656 ?
O1 Zr1 O4 90.0(6) . 70_656 ?
O1 Zr1 O4 102.3(11) 80_564 . ?
O1 Zr1 O4 90.0(6) 11_566 . ?
O1 Zr1 O4 152.8(12) . . ?
O4 Zr1 O4 77.0(3) 70_656 . ?
O1 Zr1 O7 140.9(5) 80_564 70_656 ?
O1 Zr1 O7 85.5(9) 11_566 70_656 ?
O1 Zr1 O7 143.1(11) . 70_656 ?
O4 Zr1 O7 109.0(6) 70_656 70_656 ?
O4 Zr1 O7 64.1(6) . 70_656 ?
O1 Zr1 O7 140.9(5) 80_564 . ?
O1 Zr1 O7 143.1(11) 11_566 . ?
O1 Zr1 O7 85.5(9) . . ?
O4 Zr1 O7 64.1(6) 70_656 . ?
O4 Zr1 O7 109.0(6) . . ?
O7 Zr1 O7 75.7(9) 70_656 . ?
O1 Zr1 O3 103.1(10) 80_564 . ?
O1 Zr1 O3 72.5(8) 11_566 . ?
O1 Zr1 O3 72.5(8) . . ?
O4 Zr1 O3 133.2(5) 70_656 . ?
O4 Zr1 O3 133.3(5) . . ?
O7 Zr1 O3 71.5(5) 70_656 . ?
O7 Zr1 O3 71.5(5) . . ?
O1 Zr1 Zr1 40.5(4) 80_564 80_564 ?
O1 Zr1 Zr1 21.3(9) 11_566 80_564 ?
O1 Zr1 Zr1 88.5(8) . 80_564 ?
O4 Zr1 Zr1 131.8(9) 70_656 80_564 ?
O4 Zr1 Zr1 83.0(3) . 80_564 ?
O7 Zr1 Zr1 100.4(6) 70_656 80_564 ?
O7 Zr1 Zr1 163.1(5) . 80_564 ?
O3 Zr1 Zr1 91.7(2) . 80_564 ?
O1 Zr1 Zr1 40.5(4) 80_564 83_654 ?
O1 Zr1 Zr1 88.5(8) 11_566 83_654 ?
O1 Zr1 Zr1 21.3(9) . 83_654 ?
O4 Zr1 Zr1 83.0(3) 70_656 83_654 ?
O4 Zr1 Zr1 131.8(9) . 83_654 ?
O7 Zr1 Zr1 163.1(5) 70_656 83_654 ?
O7 Zr1 Zr1 100.4(6) . 83_654 ?
O3 Zr1 Zr1 91.7(2) . 83_654 ?
Zr1 Zr1 Zr1 78.5(7) 80_564 83_654 ?
O1 Zr1 Zr1 75.2(9) 80_564 8_656 ?
O1 Zr1 Zr1 81.8(5) 11_566 8_656 ?
O1 Zr1 Zr1 30.9(9) . 8_656 ?
O4 Zr1 Zr1 111.49(15) 70_656 8_656 ?
O4 Zr1 Zr1 171.43(17) . 8_656 ?
O7 Zr1 Zr1 112.6(4) 70_656 8_656 ?
O7 Zr1 Zr1 76.8(4) . 8_656 ?
O3 Zr1 Zr1 41.6(3) . 8_656 ?
Zr1 Zr1 Zr1 89.999(2) 80_564 8_656 ?
Zr1 Zr1 Zr1 50.8(4) 83_654 8_656 ?
O1 Zr1 Zr1 75.2(9) 80_564 11_566 ?
O1 Zr1 Zr1 30.9(9) 11_566 11_566 ?
O1 Zr1 Zr1 81.8(5) . 11_566 ?
O4 Zr1 Zr1 171.43(16) 70_656 11_566 ?
O4 Zr1 Zr1 111.49(15) . 11_566 ?
O7 Zr1 Zr1 76.8(4) 70_656 11_566 ?
O7 Zr1 Zr1 112.6(4) . 11_566 ?
O3 Zr1 Zr1 41.6(3) . 11_566 ?
Zr1 Zr1 Zr1 50.8(4) 80_564 11_566 ?
Zr1 Zr1 Zr1 89.999(2) 83_654 11_566 ?
Zr1 Zr1 Zr1 60.000(1) 8_656 11_566 ?
Zr1 O1 O1 89(3) 83_654 80_564 ?
Zr1 O1 O1 89(3) 83_654 83_654 ?
O1 O1 O1 117.2(14) 80_564 83_654 ?
Zr1 O1 Zr1 118.2(11) 83_654 8_656 ?
O1 O1 Zr1 129.5(13) 80_564 8_656 ?
O1 O1 Zr1 34.0(16) 83_654 8_656 ?
Zr1 O1 Zr1 118.2(11) 83_654 . ?
O1 O1 Zr1 34.0(16) 80_564 . ?
O1 O1 Zr1 129.5(13) 83_654 . ?
Zr1 O1 Zr1 118.2(18) 8_656 . ?
O3 Zr2 O2 67.4(3) . 11_566 ?
O3 Zr2 O2 67.4(3) . . ?
O2 Zr2 O2 120.9(9) 11_566 . ?
O3 Zr2 O8 91.8(8) . 70_656 ?
O2 Zr2 O8 79.3(9) 11_566 70_656 ?
O2 Zr2 O8 137.3(8) . 70_656 ?
O3 Zr2 O8 91.8(8) . . ?
O2 Zr2 O8 137.3(8) 11_566 . ?
O2 Zr2 O8 79.3(9) . . ?
O8 Zr2 O8 63.9(11) 70_656 . ?
O3 Zr2 O4 141.0(3) . 70_656 ?
O3 Zr2 O4 141.0(3) . . ?
O2 Zr2 O4 73.7(3) 11_566 . ?
O2 Zr2 O4 136.3(7) . . ?
O8 Zr2 O4 83.3(6) 70_656 . ?
O8 Zr2 O4 119.6(6) . . ?
O4 Zr2 O4 70.5(4) 70_656 . ?
O3 Zr2 Zr2 31.44(15) . 8_656 ?
O2 Zr2 Zr2 93.5(3) 11_566 8_656 ?
O2 Zr2 Zr2 36.0(3) . 8_656 ?
O8 Zr2 Zr2 114.7(5) 70_656 8_656 ?
O8 Zr2 Zr2 83.6(6) . 8_656 ?
O4 Zr2 Zr2 109.73(16) 70_656 8_656 ?
O4 Zr2 Zr2 156.1(4) . 8_656 ?
O3 Zr2 Zr2 31.44(15) . 11_566 ?
O4 Zr2 Zr2 156.1(4) 70_656 11_566 ?
O4 Zr2 Zr2 109.73(16) . 11_566 ?
Zr2 O2 Zr2 107.9(6) 8_656 . ?
 
_refine_diff_density_max    0.758
_refine_diff_density_min   -0.772
_refine_diff_density_rms    0.094

_shelx_res_file
;
TITL shelx_time7d00_a.res in Im-3m
    shelx_time7d00_a_sq.res
    created by SHELXL-2018/3 at 23:25:36 on 19-Dec-2022
REM Old TITL shelx_time7d00 in Im-3m
REM SHELXT solution in Im-3m: R1 0.659, Rweak 0.220, Alpha 0.146
REM <I/s>   0.000 for    0 systematic absences,  Orientation as input
REM Formula found by SHELXT:  C132 N66 O46 Fe3 Zr12
CELL  0.82656  38.8900  38.8900  38.8900   90.000   90.000   90.000
ZERR    4.000   0.0045   0.0045   0.0045    0.000    0.000    0.000
LATT  2
SYMM -X, -Y, Z
SYMM -X, Y, -Z
SYMM X, -Y, -Z
SYMM Z, X, Y
SYMM Z, -X, -Y
SYMM -Z, -X, Y
SYMM -Z, X, -Y
SYMM Y, Z, X
SYMM -Y, Z, -X
SYMM Y, -Z, -X
SYMM -Y, -Z, X
SYMM Y, X, -Z
SYMM -Y, -X, -Z
SYMM Y, -X, Z
SYMM -Y, X, Z
SYMM X, Z, -Y
SYMM -X, Z, Y
SYMM -X, -Z, -Y
SYMM X, -Z, Y
SYMM Z, Y, -X
SYMM Z, -Y, X
SYMM -Z, Y, X
SYMM -Z, -Y, -X
SFAC C H N O FE ZR
DISP $C  0.00511  0.00239 15.74444!source kissel
DISP $H -0.00002  0.00000  0.66615!source kissel
DISP $N  0.00955  0.00480 28.17579!source kissel
DISP $O  0.01604  0.00875 47.81841!source kissel
DISP $Fe  0.35610  1.11842 5271.23871!source kissel
DISP $Zr -1.45491  0.75288 3671.72661!source kissel
UNIT 588 288 48 268 12 48
ACTA
L.S. 5 0  195
BOND
DFIX 1.71 0.02 Fe15 C16
DFIX 1.1 0.02 C16 O17
DFIX 1.513 0.01 C6 C7
SIMU 0.05
DELU 0.05
ISOR 0.01 0.02 O7 O8
FMAP 2
PLAN 20
ABIN
LIST 4
WGHT    0.200000
EXTI    0.000195
FVAR       0.06977   0.42045
C6    1    0.750000    0.831101    0.331101    10.50000    0.22990    0.16063 =
         0.16063   -0.08132   -0.12029    0.12029
O4    4    0.721451    0.814869    0.327285    11.00000    0.20789    0.19554 =
         0.17808   -0.10185   -0.10364    0.09711
O3    4    0.717894    0.717894    0.282106    10.16667    0.11150    0.11150 =
         0.11150   -0.03254   -0.03254    0.03254
C7    1    0.750000    0.858974    0.358974    10.50000    0.25272    0.10791 =
         0.10791   -0.04826   -0.05673    0.05673
C10   1    0.750000    0.910307    0.410307    10.50000    0.39979    0.08487 =
         0.08487   -0.00060   -0.00338    0.00338
C11   1    0.750000    0.936693    0.436693    10.50000    0.44246    0.07162 =
         0.07162   -0.00437   -0.00591    0.00591
C12   1    0.750644    0.926313    0.471982    11.00000    0.48083    0.08213 =
         0.06977   -0.00968    0.00238    0.01287
C13   1    0.751457    0.891609    0.481808    11.00000    0.57048    0.06713 =
         0.08679    0.00708   -0.01135   -0.01420
AFIX  43
H13   2    0.751904    0.872541    0.467384    11.00000   -1.20000
AFIX   0
N14   3    0.751604    0.948976    0.500000    10.50000    0.44255    0.09059 =
         0.08166    0.00000    0.00000    0.01279
FE15  5    0.733765    1.000000    0.500000    10.12500    0.35354    0.07460 =
         0.07549    0.00000    0.00000    0.00000
C16   1    0.689742    1.000000    0.500000    10.12500    0.35320    0.06568 =
         0.07908    0.00000    0.00000    0.00000
O17   4    0.662649    1.000000    0.500000    10.12500    0.36722    0.10651 =
         0.15408    0.00000    0.00000    0.00000
C9    1    0.781147    0.903392    0.391383    11.00000    0.35788    0.12573 =
         0.16417   -0.03593   -0.05702   -0.01054
AFIX  43
H9    2    0.801520    0.915393    0.394960    11.00000   -1.20000
AFIX   0
C8    1    0.777807    0.876073    0.366318    11.00000    0.32674    0.14114 =
         0.12320   -0.07416   -0.05065    0.03761
AFIX  43
H8    2    0.797563    0.870134    0.354223    11.00000   -1.20000
AFIX   0
PART 1
ZR1   6    0.714155    0.778882    0.285845    20.50000    0.12238    0.12601 =
         0.12238   -0.05650   -0.04706    0.05650
O7    4    0.660100    0.756689    0.289137    21.00000    0.10515    0.17363 =
         0.16877   -0.03832   -0.03585    0.04845
O1    4    0.711859    0.765818    0.234182    20.50000    0.10988    0.14016 =
         0.14016   -0.04327   -0.04587    0.04587
PART 0
PART 2
ZR2   6    0.701590    0.766481    0.298410   -20.50000    0.14357    0.14477 =
         0.14357   -0.06706   -0.05951    0.06706
O8    4    0.648254    0.747151    0.308602   -21.00000    0.16505    0.25523 =
         0.25165    0.02931   -0.01265    0.05821
O2    4    0.684519    0.754319    0.245681   -20.50000    0.16127    0.14931 =
         0.14931   -0.04210   -0.07026    0.07026
PART 0
HKLF 4


REM  shelx_time7d00_a.res in Im-3m
REM wR2 = 0.3636, GooF = S = 1.246, Restrained GooF = 1.235 for all data
REM R1 = 0.1209 for 2390 Fo > 4sig(Fo) and 0.1511 for all 4102 data
REM 131 parameters refined using 156 restraints

END

WGHT      0.2000      0.0000

REM Highest difference peak  0.758,  deepest hole -0.772,  1-sigma level  0.094
Q1    1   0.6763  1.0000  0.5000  10.25000  0.05    0.76
Q2    1   0.6428  0.7309  0.2691  10.50000  0.05    0.62
Q3    1   0.6460  0.7371  0.2629  10.50000  0.05    0.60
Q4    1   0.7438  0.9266  0.4704  11.00000  0.05    0.51
Q5    1   0.6491  0.7427  0.2971  11.00000  0.05    0.49
Q6    1   0.7006  0.7006  0.2704  10.50000  0.05    0.47
Q7    1   0.6658  0.7543  0.2457  10.50000  0.05    0.47
Q8    1   0.7059  0.7968  0.2668  11.00000  0.05    0.42
Q9    1   0.6824  0.7246  0.3176  10.50000  0.05    0.41
Q10   1   0.6319  0.7625  0.2968  11.00000  0.05    0.39
Q11   1   0.6993  0.7976  0.2432  11.00000  0.05    0.37
Q12   1   0.7167  0.9497  0.4814  11.00000  0.05    0.37
Q13   1   0.7212  0.9474  0.5000  10.50000  0.05    0.36
Q14   1   0.7429  0.8614  0.5000  10.50000  0.05    0.36
Q15   1   0.7726  0.8680  0.4028  11.00000  0.05    0.36
Q16   1   0.7708  0.8908  0.5000  10.50000  0.05    0.35
Q17   1   0.7648  0.8692  0.4097  11.00000  0.05    0.35
Q18   1   0.7004  0.7563  0.2376  11.00000  0.05    0.33
Q19   1   0.7084  0.7084  0.3233  10.50000  0.05    0.32
Q20   1   0.6705  0.7219  0.3110  11.00000  0.05    0.32
;
_shelx_res_checksum   48080

_shelx_hkl_file
;
   1   1   0  -91.07   75.76
   2   0   0 6851.12  160.07
   2   1   1 2411.76   60.85
   2   2   0 6512.89  124.77
   2   2   2 9999.00 2495.87
   3   1   0  536.78   19.39
   3   1   2  266.65   33.60
   3   2   1  277.58   21.77
   3   3   0  136.01   27.44
   3   3   2  260.38   18.59
   4   0   0 8871.86  196.06
   4   1   1  805.71   33.01
   4   1   3   77.55    3.68
   4   2   0 1428.39   42.55
   4   2   2 2099.88  108.37
   4   3   1  100.91   11.43
   4   3   3 -135.81   14.91
   4   4   0  802.73   65.42
   4   4   2  456.94   50.21
   4   4   4 2277.54  213.26
   5   1   0   16.11   10.64
   5   1   2  -40.27    5.67
   5   1   4  515.20   11.33
   5   2   1  -44.64    3.68
   5   2   3  261.18   11.04
   5   3   0 -199.34   11.53
   5   3   2  233.24    9.45
   5   3   4  -65.12   10.94
   5   4   1  523.65   14.52
   5   4   3  -69.50    9.64
   5   5   0  407.53   25.05
   5   5   2  668.71   29.83
   5   5   4   27.24    4.77
   6   0   0 4615.04  198.94
   6   1   1 1124.45   30.12
   6   1   3  -98.43    5.67
   6   1   5  291.21   14.61
   6   2   0  564.61    9.94
   6   2   2  521.86   27.14
   6   2   4  252.13   17.70
   6   3   1 -101.91    6.06
   6   3   3    1.39    2.78
   6   3   5  234.83   10.34
   6   4   0   26.15    6.86
   6   4   2  295.88   22.47
   6   4   4  187.71   13.82
   6   5   1  282.85    9.25
   6   5   3  214.35    8.85
   6   5   5  362.29   27.54
   6   6   0  616.31   39.97
   6   6   2  137.20   10.14
   6   6   4 1307.29   77.05
   6   6   6  775.39   82.62
   7   1   0  -60.95    3.38
   7   1   2   24.66    3.18
   7   1   4   -6.36    1.99
   7   1   6  -77.45    3.48
   7   2   1   21.67    2.09
   7   2   3   63.53    5.47
   7   2   5  285.04   22.77
   7   3   0  104.99    4.08
   7   3   2   64.92    2.98
   7   3   4  164.14    7.26
   7   3   6 1002.86   31.62
   7   4   1   -4.37    2.29
   7   4   3  174.38    7.26
   7   4   5  317.65    8.95
   7   5   0  393.51   15.31
   7   5   2  270.23   17.50
   7   5   4  310.89    8.85
   7   5   6  149.03   15.51
   7   6   1  -77.85    4.18
   7   6   3 1017.58   29.33
   7   6   5  116.12   14.52
   7   7   0 1951.94   90.18
   7   7   2 1812.65   70.49
   7   7   4  733.93   48.12
   7   7   6   68.40    4.18
   8   0   0 3606.21  179.36
   8   1   1  808.59   23.76
   8   1   3  158.38    6.16
   8   1   5  451.07    9.54
   8   1   7   51.70    5.67
   8   2   0 1218.01   44.94
   8   2   2  600.11   37.58
   8   2   4  918.55   70.29
   8   2   6  331.07   34.20
   8   3   1  156.09    4.37
   8   3   3 -154.50   17.60
   8   3   5  276.49   12.43
   8   3   7  642.86   28.63
   8   4   0  496.71   34.90
   8   4   2  881.17   66.61
   8   4   4 1377.58   71.68
   8   4   6   14.81    5.27
   8   5   1  448.99    9.64
   8   5   3  288.02   16.90
   8   5   5  418.56   31.72
   8   5   7  339.72   20.18
   8   6   0  122.69   12.92
   8   6   2  267.94   31.52
   8   6   4    8.55    4.37
   8   6   6  498.60   38.38
   8   7   1   40.37    3.08
   8   7   3  716.23   36.79
   8   7   5  358.91   15.71
   8   7   7  443.42   22.57
   8   8   0  397.98   25.05
   8   8   2  257.30   15.91
   8   8   4  254.72   20.58
   8   8   6  640.47   51.70
   8   8   8  571.18   57.27
   9   1   0  235.33   14.42
   9   1   2  144.76   11.73
   9   1   4  300.95    8.65
   9   1   6   31.91    2.49
   9   1   8   13.52    1.59
   9   2   1  125.57    9.15
   9   2   3  455.65    7.95
   9   2   5  -88.88    5.47
   9   2   7  265.95   10.04
   9   3   0  300.85    5.77
   9   3   2  447.69    7.46
   9   3   4 -155.99    6.46
   9   3   6   67.51    3.68
   9   3   8  247.56   13.02
   9   4   1  286.23    7.36
   9   4   3 -157.78    6.16
   9   4   5   34.00    4.08
   9   4   7  155.79   11.14
   9   5   0   36.98   11.23
   9   5   2  -84.81    5.07
   9   5   4   30.03    3.48
   9   5   6  163.05   11.63
   9   5   8  394.01   14.61
   9   6   1   26.74    2.39
   9   6   3   74.17    3.58
   9   6   5  166.83   14.12
   9   6   7   47.03    4.47
   9   7   0  256.71    9.54
   9   7   2  261.78   13.82
   9   7   4  124.38    5.67
   9   7   6   40.66    2.68
   9   7   8  325.11   21.57
   9   8   1   22.67    4.87
   9   8   3  249.85   11.33
   9   8   5  398.78   19.09
   9   8   7  265.75   13.72
   9   9   0 1419.14   74.07
   9   9   2 1413.87   42.95
   9   9   4  772.11   34.10
   9   9   6  169.81   11.43
   9   9   8   70.59    5.37
  10   0   0 1436.24   90.08
  10   1   1   61.54   10.34
  10   1   3  167.03   10.64
  10   1   5   73.47    1.79
  10   1   7   64.03    3.68
  10   1   9   31.72    2.88
  10   2   0 1636.18   67.71
  10   2   2   50.21   11.33
  10   2   4  568.39   34.20
  10   2   6  386.55   22.07
  10   2   8  232.94   12.33
  10   3   1  178.86   13.32
  10   3   3  283.05   17.40
  10   3   5  232.84   12.03
  10   3   7  310.89   15.41
  10   3   9  181.15    7.66
  10   4   0 1280.65   56.77
  10   4   2  519.77   29.93
  10   4   4  668.21   37.38
  10   4   6    6.86    3.08
  10   4   8   16.21    3.28
  10   5   1   73.77    2.29
  10   5   3  212.66    8.15
  10   5   5  451.87   19.88
  10   5   7  240.80    8.75
  10   5   9  188.70    8.65
  10   6   0  830.27   36.89
  10   6   2  366.47   28.14
  10   6   4    3.18    2.19
  10   6   6   79.74    4.97
  10   6   8   18.29    2.98
  10   7   1   70.49    5.07
  10   7   3  302.24   14.22
  10   7   5  286.93   16.70
  10   7   7  104.99    8.95
  10   7   9  229.86   12.43
  10   8   0  477.72   34.90
  10   8   2  212.36    8.45
  10   8   4   21.28    3.18
  10   8   6   14.52    2.09
  10   8   8  122.19    8.15
  10   9   1   32.51    3.78
  10   9   3  211.17   10.04
  10   9   5  204.21   10.84
  10   9   7  232.15   12.23
  10   9   9   99.82    6.56
  10  10   0  244.28   20.78
  10  10   2  354.74   20.68
  10  10   4   67.81    6.06
  10  10   6  153.41   15.11
  10  10   8   75.86    7.66
  10  10  10  135.41   26.74
  11   1   0   55.18    1.99
  11   1   2   75.96    2.09
  11   1   4    8.65    1.29
  11   1   6   -1.39    3.18
  11   1   8  -36.09    3.88
  11   1  10   35.89    2.19
  11   2   1   74.47    1.89
  11   2   3  230.76    7.66
  11   2   5   39.37    3.78
  11   2   7  243.38    6.16
  11   2   9   44.04    2.49
  11   3   0  459.23   16.40
  11   3   2  224.10    7.46
  11   3   4   21.18    1.89
  11   3   6   27.54    2.49
  11   3   8    2.58    2.78
  11   3  10   55.38    2.39
  11   4   1   13.22    1.99
  11   4   3   26.35    3.18
  11   4   5   -2.98    3.08
  11   4   7   -2.39    3.98
  11   4   9   64.62    3.98
  11   5   0  167.72    9.64
  11   5   2   34.00    2.78
  11   5   4    3.78    5.97
  11   5   6   -8.65    3.48
  11   5   8   42.45    4.47
  11   5  10  152.11   18.19
  11   6   1   -7.75    1.29
  11   6   3   32.11    2.78
  11   6   5   -6.56    2.98
  11   6   7    1.89    2.98
  11   6   9   34.10    2.49
  11   7   0  344.59   11.63
  11   7   2  262.37    8.95
  11   7   4   -4.28    4.97
  11   7   6   -1.89    1.29
  11   7   8   77.55    4.67
  11   7  10  130.04    6.46
  11   8   1  -35.39    3.68
  11   8   3    5.17    4.18
  11   8   5   41.26    2.98
  11   8   7   68.60    4.18
  11   8   9   18.09    1.59
  11   9   0   36.59    3.88
  11   9   2   44.04    1.89
  11   9   4   53.29    3.78
  11   9   6   33.80    2.29
  11   9   8   16.70    1.69
  11   9  10  101.61    6.46
  11  10   1   36.89    2.39
  11  10   3   56.97    3.08
  11  10   5  153.90   10.24
  11  10   7  139.89    8.75
  11  10   9  100.42    6.26
  11  11   0  136.01    7.16
  11  11   2  195.06    8.05
  11  11   4  164.64    9.05
  11  11   6  157.09   10.84
  11  11   8   61.44    6.76
  11  11  10  -78.34    5.27
  12   0   0   31.12    5.47
  12   1   1   95.44    4.28
  12   1   3  153.51    5.47
  12   1   5   66.02    1.79
  12   1   7    4.67    2.29
  12   1   9   16.40    1.09
  12   1  11   18.00    1.09
  12   2   0 1956.51   59.16
  12   2   2 1120.88   38.38
  12   2   4  691.67   34.90
  12   2   6  483.39   26.84
  12   2   8   38.77    3.58
  12   2  10    7.95    1.39
  12   3   1  152.71    5.67
  12   3   3  164.74    7.56
  12   3   5  263.27    8.85
  12   3   7  126.17    6.86
  12   3   9   84.11    4.18
  12   3  11   26.74    1.19
  12   4   0   33.60    3.88
  12   4   2  653.70   31.72
  12   4   4  282.56   12.73
  12   4   6   27.94    3.68
  12   4   8   10.24    1.09
  12   4  10    2.09    0.99
  12   5   1   74.86    2.09
  12   5   3  274.90   18.39
  12   5   5  515.30   29.83
  12   5   7  188.80    8.75
  12   5   9   42.15    2.78
  12   5  11  140.68    8.05
  12   6   0  622.87   47.03
  12   6   2  491.74   28.53
  12   6   4   27.64    2.98
  12   6   6    1.19    1.29
  12   6   8    0.30    2.19
  12   6  10   51.50    3.98
  12   7   1   -3.18    1.39
  12   7   3  124.48    5.37
  12   7   5  214.15   12.43
  12   7   7   52.99    4.47
  12   7   9   64.33    4.18
  12   7  11  111.15    8.85
  12   8   0   12.43    4.87
  12   8   2   36.39    2.39
  12   8   4   11.14    1.99
  12   8   6   -1.39    1.19
  12   8   8    8.25    1.39
  12   8  10   25.95    4.87
  12   9   1   18.00    0.99
  12   9   3   78.34    2.98
  12   9   5   42.06    2.29
  12   9   7   65.32    3.88
  12   9   9   41.46   21.57
  12   9  11  -17.20    7.26
  12  10   0   71.38    6.56
  12  10   2    6.76    1.09
  12  10   4    1.29    1.29
  12  10   6   48.82    4.37
  12  10   8   28.24    2.98
  12  10  10  -65.72    6.86
  12  11   1   18.69    1.89
  12  11   3   27.64    1.59
  12  11   5  138.20    6.56
  12  11   7  106.98    6.16
  12  11   9  -22.77    8.45
  12  11  11  -65.12    5.57
  12  12   0 1535.76   93.26
  12  12   2  581.02   42.75
  12  12   4  456.24   26.15
  12  12   6  279.18   23.07
  12  12   8   96.14    9.25
  12  12  10  -64.33    4.87
  12  12  12   74.47   20.88
  13   1   0  231.65    7.85
  13   1   2  204.51    5.67
  13   1   4   31.52    4.47
  13   1   6   36.59    2.09
  13   1   8   32.31    2.49
  13   1  10   20.68    1.29
  13   1  12   12.83    1.09
  13   2   1  214.85    6.36
  13   2   3   81.03    4.28
  13   2   5  528.92   17.90
  13   2   7  125.27    4.67
  13   2   9   15.01    1.49
  13   2  11  137.10    6.46
  13   3   0   95.44    5.17
  13   3   2   78.94    3.58
  13   3   4   64.82    3.48
  13   3   6   11.23    1.09
  13   3   8    3.38    3.38
  13   3  10    6.36    0.99
  13   3  12   23.07    5.27
  13   4   1   30.62    4.57
  13   4   3   66.51    4.87
  13   4   5  225.29   14.02
  13   4   7  113.84    5.77
  13   4   9   21.87    1.69
  13   4  11   10.74    0.99
  13   5   0  626.45   23.56
  13   5   2  507.35   15.11
  13   5   4  203.22    8.55
  13   5   6   26.15    1.69
  13   5   8    0.70    0.99
  13   5  10   18.39    1.79
  13   5  12   37.58   10.54
  13   6   1   33.90    2.29
  13   6   3   14.12    1.39
  13   6   5   24.06    1.49
  13   6   7   13.02    1.59
  13   6   9   -0.60    1.39
  13   6  11    9.54    2.29
  13   7   0   84.71    3.88
  13   7   2  129.84    4.57
  13   7   4  101.21    5.27
  13   7   6   13.32    1.39
  13   7   8    7.16    3.38
  13   7  10   11.53    1.79
  13   7  12  266.45   10.54
  13   8   1   26.74    1.59
  13   8   3    0.89    1.19
  13   8   5    1.19    1.19
  13   8   7    2.68    1.19
  13   8   9    2.09    1.19
  13   8  11  115.63    8.25
  13   9   0    3.98    1.29
  13   9   2   28.34    8.35
  13   9   4   18.89    1.49
  13   9   6    0.10    1.19
  13   9   8    3.58    1.19
  13   9  10  -38.58    6.96
  13   9  12   -9.45    3.38
  13  10   1   22.37    1.29
  13  10   3    7.46    1.09
  13  10   5   16.11    1.69
  13  10   7   15.01    3.18
  13  10   9  -51.10    6.26
  13  10  11    3.68    4.87
  13  11   0  306.42   21.67
  13  11   2  142.27    7.95
  13  11   4   12.53    2.49
  13  11   6    9.05    1.59
  13  11   8   94.15    7.85
  13  11  10    0.10    4.97
  13  11  12    0.89    1.19
  13  12   1   15.51    1.19
  13  12   3   16.90    1.29
  13  12   5   33.11    6.16
  13  12   7  290.51   10.34
  13  12   9   -1.59    4.18
  13  12  11    0.60    1.09
  13  13   0  711.56   41.56
  13  13   2  565.91   31.81
  13  13   4  221.91    8.75
  13  13   6   74.27    8.45
  13  13   8   36.79    3.78
  13  13  10  129.55    8.35
  13  13  12   39.67    2.19
  14   0   0  939.73   58.36
  14   1   1   18.39    1.59
  14   1   3  105.78    6.36
  14   1   5   18.00    1.89
  14   1   7   10.54    4.77
  14   1   9    8.15    1.09
  14   1  11    6.26    1.59
  14   1  13  203.32    9.25
  14   2   0 1142.35   41.86
  14   2   2   59.16    3.38
  14   2   4  925.02   38.77
  14   2   6   40.66    2.19
  14   2   8    5.07    1.19
  14   2  10  311.69   21.18
  14   2  12 1161.14   69.89
  14   3   1  108.27    7.16
  14   3   3  126.46    7.16
  14   3   5  134.72    4.57
  14   3   7   82.32    2.88
  14   3   9   20.28    1.19
  14   3  11   -7.36    1.19
  14   3  13   70.99    5.17
  14   4   0 1096.82   48.22
  14   4   2  959.42   42.85
  14   4   4 1133.01   56.37
  14   4   6   61.84    5.17
  14   4   8    5.17    0.89
  14   4  10   28.73    3.18
  14   4  12  917.46   43.65
  14   5   1   19.19    1.89
  14   5   3  128.45    6.06
  14   5   5  315.46   16.40
  14   5   7  127.66    5.67
  14   5   9    3.48    1.29
  14   5  11  -61.74    5.07
  14   5  13   14.61    5.07
  14   6   0  242.29   22.77
  14   6   2   41.56    2.19
  14   6   4   53.69    4.87
  14   6   6    9.15    1.69
  14   6   8    2.19    1.59
  14   6  10    6.26    7.95
  14   6  12  435.17   29.73
  14   7   1    7.85    1.29
  14   7   3   81.33    2.78
  14   7   5  127.66    6.56
  14   7   7   73.07    4.57
  14   7   9   26.74    4.37
  14   7  11  239.01   10.24
  14   7  13   97.43    6.16
  14   8   0  123.88    8.85
  14   8   2    8.15    1.89
  14   8   4    6.26    1.49
  14   8   6   31.81   23.26
  14   8   8   -1.39    4.57
  14   8  10  176.77    9.74
  14   8  12   99.52   10.44
  14   9   1   10.04    1.19
  14   9   3   21.08    1.69
  14   9   5   12.53    6.96
  14   9   7   21.18    3.38
  14   9   9  129.25    8.05
  14   9  11    6.86    2.88
  14   9  13   49.71    6.46
  14  10   0  174.88   12.63
  14  10   2  300.25   16.50
  14  10   4   25.45    2.19
  14  10   6   -3.88    2.68
  14  10   8  180.65    9.15
  14  10  10    2.78    4.97
  14  10  12   14.42    1.79
  14  11   1    6.86    1.79
  14  11   3   -8.35    1.29
  14  11   5  -60.05    4.47
  14  11   7  248.85   10.14
  14  11   9   10.64    2.49
  14  11  11    2.58    1.19
  14  11  13    4.87    1.19
  14  12   0 1165.62   69.89
  14  12   2 1111.93   64.33
  14  12   4 1017.28   48.22
  14  12   6  476.82   33.21
  14  12   8  102.50   12.23
  14  12  10   11.53    1.69
  14  12  12  114.24    9.94
  14  13   1  205.60    9.15
  14  13   3   68.40    5.37
  14  13   5   20.28    4.37
  14  13   7  106.88    6.36
  14  13   9   52.40    7.66
  14  13  11    3.98    1.09
  14  13  13    8.25    2.39
  14  14   0  717.32   52.49
  14  14   2 1186.39   60.65
  14  14   4  939.93   51.30
  14  14   6  393.41   39.77
  14  14   8   26.84    3.98
  14  14  10   70.29    6.66
  14  14  12  198.54   17.00
  14  14  14  219.72   20.68
  15   1   0   20.78    1.39
  15   1   2   22.97    1.59
  15   1   4   12.33    2.19
  15   1   6   14.91    1.49
  15   1   8   -2.49    0.99
  15   1  10   -9.64    0.89
  15   1  12  143.76    8.65
  15   1  14    7.56    1.89
  15   2   1   19.19    0.99
  15   2   3  896.58   25.35
  15   2   5  154.70    6.66
  15   2   7  427.61   15.31
  15   2   9   13.52    3.28
  15   2  11  583.11   32.01
  15   2  13  814.76   42.25
  15   3   0  842.70   26.25
  15   3   2  903.64   25.35
  15   3   4  624.47   17.40
  15   3   6  350.26   14.02
  15   3   8   86.30    3.48
  15   3  10   -0.99    2.09
  15   3  12   -7.66    4.67
  15   3  14    1.99    0.89
  15   4   1   17.40    4.67
  15   4   3  651.71   20.88
  15   4   5  184.33    7.95
  15   4   7  336.84   16.80
  15   4   9    7.95    1.19
  15   4  11  473.44   10.64
  15   4  13  294.59   13.32
  15   5   0  138.89    5.97
  15   5   2  171.20    6.66
  15   5   4  189.30    9.25
  15   5   6   90.47    4.47
  15   5   8   16.70    2.29
  15   5  10  -42.35    5.47
  15   5  12  -17.40    2.29
  15   5  14   33.70    2.09
  15   6   1   12.03    1.19
  15   6   3  338.23   10.94
  15   6   5   86.30    4.47
  15   6   7  138.00    7.06
  15   6   9  -49.41    5.47
  15   6  11  -15.71    5.77
  15   6  13   10.44    1.09
  15   7   0  429.60   19.98
  15   7   2  406.53   17.10
  15   7   4  322.13   13.42
  15   7   6  137.30    7.56
  15   7   8  -39.47    5.07
  15   7  10   64.92    7.75
  15   7  12   -0.60    0.99
  15   7  14   20.78    1.59
  15   8   1   -0.20    1.29
  15   8   3   88.39    4.28
  15   8   5   20.58    6.06
  15   8   7  -44.74    3.38
  15   8   9  163.75    9.25
  15   8  11    1.39    5.97
  15   8  13   79.74    9.84
  15   9   0   42.25    3.38
  15   9   2    9.25    1.19
  15   9   4   10.74    1.99
  15   9   6  -54.78    5.17
  15   9   8  177.07    9.94
  15   9  10   12.53    2.39
  15   9  12    4.28    1.59
  15   9  14    8.45    1.19
  15  10   1   -6.36    1.99
  15  10   3   -7.16    1.99
  15  10   5  -45.93    6.36
  15  10   7   65.82    6.76
  15  10   9   10.84    2.09
  15  10  11   39.37    2.78
  15  10  13  241.49   18.49
  15  11   0  821.72   41.96
  15  11   2  627.75   29.53
  15  11   4  503.77   14.12
  15  11   6  -30.32    4.87
  15  11   8  -10.84    1.59
  15  11  10   45.73    4.47
  15  11  12   35.10    2.49
  15  11  14    6.76    2.09
  15  12   1  156.19    8.45
  15  12   3  -13.32    4.47
  15  12   5  -19.29    2.29
  15  12   7   -0.30    0.99
  15  12   9    6.16    3.78
  15  12  11   29.03    3.18
  15  12  13  152.31   11.53
  15  13   0 1003.86   44.04
  15  13   2  767.04   35.29
  15  13   4  255.02    9.74
  15  13   6    7.75    0.99
  15  13   8   63.43    4.28
  15  13  10  210.28   13.12
  15  13  12  158.28   12.53
  15  13  14   22.67    1.79
  15  14   1    3.58    0.99
  15  14   3    0.50    0.89
  15  14   5   33.90    1.99
  15  14   7   26.05    1.89
  15  14   9   12.03    1.69
  15  14  11    0.40    0.99
  15  14  13   30.03    4.08
  15  15   0  517.69   36.49
  15  15   2  391.72   21.38
  15  15   4  145.06    7.46
  15  15   6    0.99    0.70
  15  15   8   95.25    7.75
  15  15  10  269.43   16.31
  15  15  12  219.22   13.22
  15  15  14   52.30    3.88
  16   0   0   11.14    2.39
  16   1   1    5.57    0.89
  16   1   3   82.82    3.68
  16   1   5   18.49    1.69
  16   1   7    4.77    1.09
  16   1   9  -48.92    2.98
  16   1  11  -26.15    5.27
  16   1  13    6.56    1.09
  16   1  15    0.00    0.99
  16   2   0  887.43   41.06
  16   2   2 1346.16   50.51
  16   2   4  422.14   27.94
  16   2   6 1087.17   59.16
  16   2   8   11.93    2.09
  16   2  10  521.96   27.84
  16   2  12  421.35   26.74
  16   2  14  311.49   20.68
  16   3   1   79.84    4.28
  16   3   3  185.82    6.26
  16   3   5   75.06    2.88
  16   3   7   44.14    1.69
  16   3   9  -85.60    3.98
  16   3  11  -58.46    5.27
  16   3  13    4.08    1.49
  16   3  15    7.26    4.37
  16   4   0   22.47    3.98
  16   4   2  400.47   21.18
  16   4   4   91.77    7.26
  16   4   6  249.45   14.61
  16   4   8   14.32    4.37
  16   4  10  424.43   23.56
  16   4  12  404.25   24.95
  16   4  14  394.11   36.49
  16   5   1   16.01    1.19
  16   5   3   79.74    3.28
  16   5   5  110.95    5.07
  16   5   7   -7.46    2.68
  16   5   9  194.47    6.96
  16   5  11  -12.03    1.29
  16   5  13    4.67    0.80
  16   5  15   20.18    1.49
  16   6   0  634.71   38.18
  16   6   2 1005.65   47.62
  16   6   4  249.95   14.91
  16   6   6  596.83   35.00
  16   6   8  170.41   10.94
  16   6  10  -30.52    2.58
  16   6  12   23.86    2.68
  16   6  14   71.88    5.07
  16   7   1    5.77    0.99
  16   7   3   43.55    1.59
  16   7   5  -11.23    1.79
  16   7   7   27.74    5.57
  16   7   9  -68.70    3.88
  16   7  11    4.18    0.99
  16   7  13   22.07    1.89
  16   7  15   44.64    2.68
  16   8   0   61.54    5.27
  16   8   2   13.62    2.49
  16   8   4   17.10    5.07
  16   8   6  158.08    8.25
  16   8   8  -15.21    6.26
  16   8  10    1.59    1.19
  16   8  12   11.73    2.19
  16   8  14    0.60    0.99
  16   9   1  -48.82    2.88
  16   9   3  -81.62    3.98
  16   9   5  208.19    7.26
  16   9   7  -74.57    3.98
  16   9   9    4.77    2.09
  16   9  11    7.26    1.59
  16   9  13   27.84    2.19
  16   9  15   29.53    2.39
  16  10   0  922.23   54.28
  16  10   2  462.31   24.95
  16  10   4  388.44   16.40
  16  10   6  -30.52    3.08
  16  10   8    3.88    1.09
  16  10  10   75.46    9.54
  16  10  12  155.40   10.94
  16  10  14  144.16   15.91
  16  11   1  -22.57    5.97
  16  11   3  -69.79    3.28
  16  11   5  -13.32    1.09
  16  11   7    5.27    1.09
  16  11   9    6.56    1.09
  16  11  11   10.74    1.39
  16  11  13    9.54    1.29
  16  11  15   14.91    1.29
  16  12   0  933.96   63.53
  16  12   2  458.13   34.60
  16  12   4  323.62   18.79
  16  12   6   23.17    2.58
  16  12   8   12.73    2.88
  16  12  10  172.60   12.92
  16  12  12  427.51   33.80
  16  12  14  283.95   25.55
  16  13   1    4.97    1.19
  16  13   3    5.27    0.80
  16  13   5    5.37    0.80
  16  13   7   20.38    1.39
  16  13   9   31.42    2.98
  16  13  11    8.95    1.19
  16  13  13    8.45    1.49
  16  13  15    4.77    1.29
  16  14   0  393.41   26.15
  16  14   2  322.72   21.08
  16  14   4  370.44   21.67
  16  14   6   55.58    3.28
  16  14   8    1.19    0.99
  16  14  10  135.71   10.64
  16  14  12  260.29   18.09
  16  14  14  292.00   22.97
  16  15   1    0.10    1.09
  16  15   3    3.68    1.69
  16  15   5   21.67    1.89
  16  15   7   43.55    3.78
  16  15   9   23.17    1.59
  16  15  11   12.13    1.39
  16  15  13    5.27    1.19
  16  15  15    1.69    0.99
  16  16   0  784.33   56.47
  16  16   2  799.05   48.22
  16  16   4  766.04   52.30
  16  16   6  238.51   12.53
  16  16   8    7.16    0.99
  16  16  10   36.89    3.58
  16  16  12  215.84   18.00
  16  16  14  137.20   17.70
  16  16  16  107.67   14.81
  17   1   0  316.26   12.43
  17   1   2  277.29   18.69
  17   1   4  193.77   10.94
  17   1   6   63.93    4.37
  17   1   8   35.20    5.67
  17   1  10  -47.32    3.58
  17   1  12    2.19    0.99
  17   1  14   -2.09    1.09
  17   1  16    0.99    1.69
  17   2   1  275.79   18.00
  17   2   3  201.63    5.87
  17   2   5 1190.57   47.62
  17   2   7  -40.56    5.57
  17   2   9   62.93    6.06
  17   2  11  368.36   17.30
  17   2  13  384.06   20.28
  17   2  15  768.53   37.08
  17   3   0  187.41    7.16
  17   3   2  213.56   10.74
  17   3   4  188.40    7.16
  17   3   6   38.08    2.68
  17   3   8  204.11    6.86
  17   3  10    5.57    3.18
  17   3  12   14.02    1.39
  17   3  14   12.23    1.39
  17   3  16   17.60    3.78
  17   4   1  150.33    5.17
  17   4   3  169.71    4.67
  17   4   5  839.31   29.03
  17   4   7   80.43    4.67
  17   4   9  -64.72    2.58
  17   4  11  119.90    4.57
  17   4  13  162.85    7.95
  17   4  15  385.56   18.59
  17   5   0 1330.36   53.39
  17   5   2 1213.83   45.73
  17   5   4  856.12   32.41
  17   5   6  421.65   24.95
  17   5   8  104.09    9.35
  17   5  10   22.87    3.18
  17   5  12   27.24    1.49
  17   5  14   14.71    0.80
  17   5  16    1.89    1.49
  17   6   1   60.15    3.48
  17   6   3   41.46    3.98
  17   6   5  382.57   17.30
  17   6   7   80.53    5.67
  17   6   9   -4.87    1.29
  17   6  11   -1.09    0.80
  17   6  13   10.64    0.80
  17   6  15   53.59    2.39
  17   7   0  -13.92    6.56
  17   7   2  -53.99    4.97
  17   7   4   65.32    4.08
  17   7   6   88.48    5.87
  17   7   8   -3.88    3.28
  17   7  10    0.20    0.89
  17   7  12    7.26    1.09
  17   7  14    8.75    1.19
  17   7  16    8.15    0.89
  17   8   1   35.89    5.87
  17   8   3  192.98    6.26
  17   8   5   82.12    6.56
  17   8   7  -11.73    1.29
  17   8   9   14.91    1.29
  17   8  11   27.94    2.49
  17   8  13   40.76    2.88
  17   8  15   19.09    1.29
  17   9   0  164.24    8.15
  17   9   2   68.20    5.87
  17   9   4  -69.20    2.58
  17   9   6   -6.06    1.29
  17   9   8   17.20    1.79
  17   9  10   25.75    1.89
  17   9  12   46.33    3.68
  17   9  14   12.73    1.39
  17   9  16    2.88    0.80
  17  10   1  -52.49    3.28
  17  10   3    1.79    1.89
  17  10   5   19.39    1.89
  17  10   7    1.99    1.99
  17  10   9   22.47    1.69
  17  10  11   80.43    6.26
  17  10  13  152.71   11.14
  17  10  15  150.72   11.43
  17  11   0  528.82   27.64
  17  11   2  379.99   18.09
  17  11   4  121.99    4.67
  17  11   6    0.30    0.89
  17  11   8   27.14    1.89
  17  11  10   79.93    5.27
  17  11  12   87.49    5.47
  17  11  14   23.76    2.19
  17  11  16    2.58    1.79
  17  12   1    2.29    0.99
  17  12   3   16.21    1.79
  17  12   5   33.21    1.99
  17  12   7    7.06    1.39
  17  12   9   39.77    3.38
  17  12  11   92.36    6.56
  17  12  13  162.65   11.04
  17  12  15  140.48    8.85
  17  13   0  493.53   25.65
  17  13   2  401.07   24.06
  17  13   4  141.68    7.26
  17  13   6   11.53    0.89
  17  13   8   31.62    3.28
  17  13  10  136.01    9.25
  17  13  12  171.00   11.23
  17  13  14   50.31    4.87
  17  13  16    0.00    0.80
  17  14   1   -0.20    0.89
  17  14   3   11.83    1.09
  17  14   5   12.73    0.99
  17  14   7    5.17    1.09
  17  14   9   13.72    1.29
  17  14  11   24.06    2.09
  17  14  13   54.18    4.28
  17  14  15   61.44    4.57
  17  15   0  977.41   42.25
  17  15   2  784.93   57.27
  17  15   4  409.81   18.99
  17  15   6   56.57    2.68
  17  15   8   17.20    1.39
  17  15  10  132.73    7.36
  17  15  12  163.85   13.02
  17  15  14   74.57    6.36
  17  15  16    3.88    0.89
  17  16   1    2.19    0.89
  17  16   3   11.93    1.59
  17  16   5    0.99    0.80
  17  16   7    6.56    0.70
  17  16   9    1.99    0.80
  17  16  11    0.70    1.59
  17  16  13    0.70    0.89
  17  16  15    4.37    1.09
  17  17   0  289.42   30.62
  17  17   2  193.18   14.32
  17  17   4   63.83    5.47
  17  17   6    0.10    0.50
  17  17   8   73.47    4.97
  17  17  10  193.28   11.83
  17  17  12  221.61   14.71
  17  17  14  119.50   10.54
  17  17  16   18.69    3.68
  18   0   0  320.73   27.64
  18   1   1   -6.56    1.59
  18   1   3   -3.98    2.09
  18   1   5  -49.51    4.28
  18   1   7   58.56    6.26
  18   1   9  -12.23    1.39
  18   1  11   -1.69    0.89
  18   1  13    4.28    1.39
  18   1  15    0.10    0.89
  18   1  17    0.40    0.99
  18   2   0   58.56    4.37
  18   2   2   14.52    3.58
  18   2   4  349.86   23.56
  18   2   6  243.18    7.85
  18   2   8   -8.05    3.68
  18   2  10  396.99   28.83
  18   2  12  154.40   10.14
  18   2  14  605.28   40.17
  18   2  16  206.00   16.01
  18   3   1   -9.15    1.59
  18   3   3  -13.32    3.18
  18   3   5  145.55    4.77
  18   3   7  -60.35    3.28
  18   3   9   11.73    1.29
  18   3  11   10.04    2.09
  18   3  13   15.51    1.19
  18   3  15    3.08    0.89
  18   3  17    4.28    0.99
  18   4   0  832.16   43.15
  18   4   2  358.21   21.08
  18   4   4 1632.30   51.30
  18   4   6   95.74    6.16
  18   4   8  100.71    5.87
  18   4  10    3.48    0.80
  18   4  12    4.37    1.09
  18   4  14  225.39   20.48
  18   4  16   59.55    5.17
  18   5   1  -50.41    4.37
  18   5   3  141.38    4.47
  18   5   5   61.84    4.18
  18   5   7   44.84    3.38
  18   5   9   71.48    3.58
  18   5  11   21.48    5.67
  18   5  13    2.19    0.99
  18   5  15    1.99    0.70
  18   5  17    6.76    0.99
  18   6   0  190.19    7.56
  18   6   2  267.15    7.95
  18   6   4   93.75    6.36
  18   6   6  -20.98    1.49
  18   6   8   25.15    1.69
  18   6  10   -1.39    0.70
  18   6  12    6.16    0.89
  18   6  14   65.52    4.87
  18   6  16   20.08    1.49
  18   7   1   70.99    8.45
  18   7   3  -67.31    3.48
  18   7   5   44.44    3.88
  18   7   7  196.06   10.34
  18   7   9  106.68    6.16
  18   7  11    3.98    0.99
  18   7  13    2.39    0.80
  18   7  15   12.43    1.09
  18   7  17   14.91    1.19
  18   8   0  -59.75    9.74
  18   8   2    2.98    6.56
  18   8   4  113.84    7.66
  18   8   6   33.80    2.68
  18   8   8  275.40   19.59
  18   8  10  161.16   11.83
  18   8  12  156.09   11.63
  18   8  14   12.13    1.29
  18   8  16   32.41    2.58
  18   9   1  -11.93    1.79
  18   9   3   10.44    1.39
  18   9   5   69.30    3.08
  18   9   7   99.32    5.27
  18   9   9   15.61    1.49
  18   9  11    8.45    2.29
  18   9  13   25.25    2.58
  18   9  15   13.62    1.19
  18   9  17   25.35    1.89
  18  10   0  478.61   32.01
  18  10   2  454.26   32.71
  18  10   4    2.98    0.80
  18  10   6   -1.49    0.70
  18  10   8  154.80   13.72
  18  10  10  249.85   15.41
  18  10  12  309.40   25.15
  18  10  14  143.86    9.94
  18  10  16  108.07    8.45
  18  11   1    1.49    3.08
  18  11   3    9.25    1.09
  18  11   5   18.29    2.78
  18  11   7    3.68    0.89
  18  11   9    7.16    1.19
  18  11  11   30.62    2.88
  18  11  13   17.60    1.39
  18  11  15   21.18    1.99
  18  11  17   15.91    1.99
  18  12   0  172.69   16.60
  18  12   2  189.70   16.60
  18  12   4    1.99    0.80
  18  12   6    5.67    0.89
  18  12   8  121.89    9.25
  18  12  10  285.94   19.69
  18  12  12  387.35   25.15
  18  12  14  227.77   20.68
  18  12  16  176.37   14.32
  18  13   1    2.49    0.99
  18  13   3   17.50    1.49
  18  13   5    0.60    0.70
  18  13   7    3.98    0.89
  18  13   9   21.97    1.59
  18  13  11   30.92   11.33
  18  13  13   33.41    3.78
  18  13  15    8.75    1.19
  18  13  17   14.81    1.49
  18  14   0  642.36   41.16
  18  14   2  506.25   33.41
  18  14   4  199.74   12.83
  18  14   6   79.24    5.57
  18  14   8   13.42    1.49
  18  14  10  165.44   13.32
  18  14  12  237.82   22.87
  18  14  14  196.16   14.12
  18  14  16   94.55    9.84
  18  15   1    2.49    0.89
  18  15   3    3.88    0.89
  18  15   5    4.57    1.09
  18  15   7   14.42    1.49
  18  15   9   18.39    3.08
  18  15  11   21.38    1.79
  18  15  13    7.46    1.29
  18  15  15    7.26    1.29
  18  15  17    2.49    0.70
  18  16   0  256.01   23.96
  18  16   2  176.87   16.11
  18  16   4   54.58    3.78
  18  16   6   21.67    1.69
  18  16   8   24.66    1.59
  18  16  10  101.71    8.25
  18  16  12  195.26   16.80
  18  16  14  107.97    9.54
  18  16  16   57.37    5.57
  18  17   1    1.29    0.80
  18  17   3    7.56    2.78
  18  17   5    8.45    1.99
  18  17   7   22.87    6.46
  18  17   9   25.55    1.79
  18  17  11   14.02    1.59
  18  17  13   13.22    1.39
  18  17  15    2.78    0.80
  18  17  17    1.49    0.70
  18  18   0  622.68   52.59
  18  18   2  427.51   28.04
  18  18   4  253.13   16.21
  18  18   6  160.76    9.74
  18  18   8   51.30    3.58
  18  18  10    2.39    0.70
  18  18  12    1.69    0.89
  18  18  14    2.98    0.80
  18  18  16    0.50    0.80
  18  18  18    9.94    3.38
  19   1   0  200.63    7.46
  19   1   2  237.02   13.92
  19   1   4  -22.87    4.28
  19   1   6  -17.90    1.99
  19   1   8    6.06    1.99
  19   1  10    5.77    1.89
  19   1  12    4.57    0.89
  19   1  14    2.29    1.19
  19   1  16   -0.30    0.80
  19   1  18    0.10    0.89
  19   2   1  247.26   15.11
  19   2   3  632.92   24.06
  19   2   5   -3.28    2.98
  19   2   7  103.20    4.87
  19   2   9   64.92    4.37
  19   2  11   25.75    2.78
  19   2  13  403.95   20.18
  19   2  15  161.36    9.94
  19   2  17  406.93   23.36
  19   3   0  725.58   24.95
  19   3   2  675.47   29.83
  19   3   4  267.24   13.02
  19   3   6   70.69    4.77
  19   3   8   16.31    1.39
  19   3  10    2.49    0.80
  19   3  12    5.67    1.69
  19   3  14    3.28    3.58
  19   3  16    2.58    1.29
  19   3  18    3.38    0.80
  19   4   1  -28.83    2.98
  19   4   3  236.92    9.45
  19   4   5    1.09    1.39
  19   4   7   53.89    2.88
  19   4   9   27.74    1.39
  19   4  11    2.49    0.60
  19   4  13  163.05    8.05
  19   4  15   52.89    3.38
  19   4  17  167.13   10.74
  19   5   0  -28.34    5.67
  19   5   2   -0.99    5.27
  19   5   4    0.89    1.09
  19   5   6    8.55    0.60
  19   5   8   29.63    1.19
  19   5  10   37.18    1.49
  19   5  12   20.28    1.29
  19   5  14    0.60    0.60
  19   5  16    6.96    0.89
  19   5  18    6.26    1.39
  19   6   1  -19.88    1.29
  19   6   3   60.85    3.28
  19   6   5    8.35    0.60
  19   6   7   17.00    2.58
  19   6   9    6.16    0.80
  19   6  11    2.58    0.70
  19   6  13   16.01    0.89
  19   6  15    0.40    0.60
  19   6  17   53.29    4.67
  19   7   0  141.08    8.35
  19   7   2  108.27    5.47
  19   7   4   50.21    1.99
  19   7   6   16.40    2.29
  19   7   8   17.20    0.99
  19   7  10   24.46    1.99
  19   7  12   34.40    3.28
  19   7  14   45.24    2.49
  19   7  16   19.29    1.49
  19   7  18    5.77    1.69
  19   8   1    3.18    0.89
  19   8   3   17.10    1.09
  19   8   5   30.22    1.79
  19   8   7   17.90    1.19
  19   8   9    9.05    1.89
  19   8  11   49.21    3.98
  19   8  13   15.91    1.39
  19   8  15   47.13    2.58
  19   8  17    0.40    0.50
  19   9   0   85.40    4.77
  19   9   2   50.21    2.68
  19   9   4   25.75    1.39
  19   9   6    2.98    0.60
  19   9   8    6.36    0.99
  19   9  10   29.53    1.79
  19   9  12   36.39    5.07
  19   9  14   38.77    2.49
  19   9  16   18.19    2.68
  19   9  18    1.89    0.80
  19  10   1    4.18    0.89
  19  10   3    3.08    1.09
  19  10   5   37.58    1.59
  19  10   7   28.34    1.99
  19  10   9   32.01    1.89
  19  10  11  117.81    7.26
  19  10  13   76.26    4.77
  19  10  15  134.52    8.35
  19  10  17   10.54    0.99
  19  11   0   30.22    2.19
  19  11   2   21.77    1.39
  19  11   4    4.37    1.69
  19  11   6    1.89    0.50
  19  11   8   37.38    1.89
  19  11  10  101.91    6.66
  19  11  12  108.57    8.85
  19  11  14   40.27    2.88
  19  11  16    6.66    0.89
  19  11  18    3.98    0.70
  19  12   1    4.87    0.99
  19  12   3    2.58    0.89
  19  12   5   19.19    1.19
  19  12   7   27.24    1.69
  19  12   9   35.59    2.29
  19  12  11   97.23    6.36
  19  12  13   90.37    5.57
  19  12  15  163.85    9.74
  19  12  17   23.07    1.69
  19  13   0  498.50   26.45
  19  13   2  418.96   28.53
  19  13   4  170.51   10.94
  19  13   6   18.69    1.09
  19  13   8   14.42    1.19
  19  13  10   78.44    4.37
  19  13  12   96.54    6.06
  19  13  14   48.12    3.48
  19  13  16    9.05    2.68
  19  13  18    1.39    0.70
  19  14   1    0.60    1.59
  19  14   3   -0.40    1.59
  19  14   5    0.99    0.89
  19  14   7   39.97    2.09
  19  14   9   41.56    4.18
  19  14  11   44.24    3.68
  19  14  13   50.21    3.98
  19  14  15  100.02    7.56
  19  14  17   13.22    1.39
  19  15   0  198.64   12.03
  19  15   2  176.37   11.93
  19  15   4   52.99    3.78
  19  15   6    0.80    0.60
  19  15   8   47.13    2.68
  19  15  10  127.56    8.55
  19  15  12  164.44   10.54
  19  15  14   83.91    6.36
  19  15  16   25.55   14.22
  19  15  18    2.29    0.70
  19  16   1   -1.39    0.80
  19  16   3    0.40    0.89
  19  16   5    6.56    0.89
  19  16   7   21.08    2.49
  19  16   9   14.81    1.39
  19  16  11    7.26    1.59
  19  16  13    6.06    1.09
  19  16  15   12.53    1.29
  19  16  17    2.98    0.70
  19  17   0  484.58   28.14
  19  17   2  391.12   20.58
  19  17   4  184.53   12.13
  19  17   6   45.24    2.98
  19  17   8    0.10    0.50
  19  17  10   12.23    1.29
  19  17  12   21.08    1.69
  19  17  14   15.51    1.79
  19  17  16    3.88    0.80
  19  17  18    2.09    1.69
  19  18   1    0.30    0.89
  19  18   3    2.98    0.89
  19  18   5    3.48    1.09
  19  18   7    3.08    0.60
  19  18   9    0.60    0.60
  19  18  11    5.87    0.89
  19  18  13    0.89    0.70
  19  18  15    0.40    0.70
  19  18  17    0.40    0.70
  19  19   0   54.38    6.26
  19  19   2   33.80    3.28
  19  19   4    6.76    0.99
  19  19   6   -0.10    0.70
  19  19   8    6.86    0.60
  19  19  10   17.00    1.49
  19  19  12   33.31    2.88
  19  19  14   17.60    1.99
  19  19  16    3.78    0.80
  19  19  18    1.29    1.09
  20   0   0  158.48   16.90
  20   1   1  -13.92    1.19
  20   1   3   -6.76    0.89
  20   1   5    3.48    0.60
  20   1   7   12.63    1.59
  20   1   9    3.98    0.99
  20   1  11   11.04    1.69
  20   1  13    3.18    0.99
  20   1  15    1.29    1.19
  20   1  17    3.88    0.89
  20   1  19   -2.39    0.80
  20   2   0  -11.04    1.19
  20   2   2   86.00    5.97
  20   2   4   19.09    2.09
  20   2   6   37.08    3.18
  20   2   8   78.24    5.57
  20   2  10   10.34    5.27
  20   2  12  183.53   14.42
  20   2  14   25.25    2.68
  20   2  16  217.83   21.28
  20   2  18   21.97    2.88
  20   3   1   -7.16    0.99
  20   3   3    2.19    0.70
  20   3   5   41.26    2.09
  20   3   7   44.44    2.19
  20   3   9   91.67    4.97
  20   3  11   37.58    2.39
  20   3  13   19.19    1.29
  20   3  15   -0.60    0.80
  20   3  17    5.07    0.89
  20   3  19   -0.30    1.19
  20   4   0  161.86   15.01
  20   4   2   18.79    1.69
  20   4   4   51.60    2.88
  20   4   6    2.09    0.80
  20   4   8   34.60    3.48
  20   4  10    4.37    1.09
  20   4  12   59.45    4.87
  20   4  14    9.64    1.09
  20   4  16   88.98    7.26
  20   4  18    4.77    0.89
  20   5   1    1.69    0.60
  20   5   3   43.25    1.99
  20   5   5   70.49    2.29
  20   5   7  263.57   17.10
  20   5   9  179.55    7.46
  20   5  11   71.29    4.08
  20   5  13    2.58    1.59
  20   5  15    6.46    1.59
  20   5  17    1.79    0.80
  20   5  19    2.58    0.89
  20   6   0    8.45    1.69
  20   6   2   39.87    2.68
  20   6   4    1.29    1.29
  20   6   6  126.56    7.06
  20   6   8   53.89    3.18
  20   6  10  230.56   14.12
  20   6  12   13.72    1.29
  20   6  14   35.00    2.49
  20   6  16   20.98    1.59
  20   6  18    0.00    1.59
  20   7   1   10.94    0.99
  20   7   3   52.20    2.68
  20   7   5  218.03    8.25
  20   7   7  287.33   14.71
  20   7   9  177.77    9.05
  20   7  11   19.88    1.69
  20   7  13    0.40    0.60
  20   7  15   14.42    1.09
  20   7  17   13.42    1.19
  20   7  19    9.45    0.99
  20   8   0  110.95    7.46
  20   8   2   94.55    7.75
  20   8   4   27.24    1.69
  20   8   6   52.99    2.68
  20   8   8   92.66    6.16
  20   8  10  155.00    9.64
  20   8  12   72.48    5.97
  20   8  14   57.27    5.07
  20   8  16    0.20    0.50
  20   8  18    0.00    0.50
  20   9   1    1.89    0.89
  20   9   3   86.10    4.67
  20   9   5  175.28    6.06
  20   9   7  163.65    8.65
  20   9   9   46.73    2.49
  20   9  11    4.37    0.80
  20   9  13   25.05    1.49
  20   9  15   32.21    3.58
  20   9  17   27.54    2.09
  20   9  19   10.64    1.19
  20  10   0   18.49    4.08
  20  10   2    3.58    1.09
  20  10   4    6.06    1.49
  20  10   6  220.32   11.53
  20  10   8  179.65   14.81
  20  10  10  412.10   29.63
  20  10  12  186.32   12.13
  20  10  14  209.58   16.60
  20  10  16    0.80    0.70
  20  10  18   -0.10    0.60
  20  11   1   14.91    2.58
  20  11   3   48.22    4.08
  20  11   5   72.18    3.88
  20  11   7   15.41    1.09
  20  11   9    4.18    0.89
  20  11  11   28.53    1.99
  20  11  13   36.39    2.58
  20  11  15   50.80    4.28
  20  11  17   23.66    2.09
  20  11  19   17.50    1.59
  20  12   0  299.85   22.97
  20  12   2  166.53   10.44
  20  12   4   54.28    5.07
  20  12   6   13.62    1.49
  20  12   8   79.44    8.25
  20  12  10  191.58   12.33
  20  12  12  261.38   21.08
  20  12  14  204.01   18.00
  20  12  16   15.71    1.59
  20  12  18    0.40    0.60
  20  13   1    5.37    0.89
  20  13   3   19.09    1.79
  20  13   5    3.58    1.19
  20  13   7    1.09    0.70
  20  13   9   23.86    1.49
  20  13  11   39.07    3.28
  20  13  13   55.28    3.88
  20  13  15   25.95    1.99
  20  13  17   20.28    2.19
  20  13  19    6.06    0.89
  20  14   0   48.32    5.07
  20  14   2   21.97    1.79
  20  14   4   10.54    1.29
  20  14   6   47.92    5.17
  20  14   8   60.95    5.07
  20  14  10  217.14   18.59
  20  14  12  181.05   14.52
  20  14  14  150.82   12.83
  20  14  16    6.46    0.99
  20  14  18    2.49    0.89
  20  15   1    2.98    1.99
  20  15   3    2.09    1.19
  20  15   5    5.07    0.89
  20  15   7   15.51    1.19
  20  15   9   25.35    1.69
  20  15  11   54.68    4.18
  20  15  13   26.64    2.78
  20  15  15   24.95    2.68
  20  15  17   13.42    1.19
  20  15  19    2.19    0.80
  20  16   0  286.33   23.36
  20  16   2  210.77   16.40
  20  16   4   79.24    6.36
  20  16   6   22.77    1.59
  20  16   8   -0.20    0.50
  20  16  10    0.99    0.70
  20  16  12   18.99    1.89
  20  16  14    5.37    0.99
  20  16  16    1.89    0.70
  20  16  18    0.30    0.60
  20  17   1    0.99    0.89
  20  17   3    6.36    0.89
  20  17   5    4.37    0.80
  20  17   7   11.73    0.89
  20  17   9   31.32    2.49
  20  17  11   21.28    2.09
  20  17  13   22.77    4.37
  20  17  15   11.14    1.19
  20  17  17    4.47    0.80
  20  17  19    1.69    0.80
  20  18   0   43.84    5.37
  20  18   2   22.37    3.48
  20  18   4    5.27    0.89
  20  18   6   -0.80    0.70
  20  18   8    1.89    1.29
  20  18  10   -0.20    0.50
  20  18  12    1.79    1.19
  20  18  14    2.19    0.70
  20  18  16   -1.39    0.70
  20  18  18    1.39    0.70
  20  19   1   -2.09    0.89
  20  19   3   -1.19    0.80
  20  19   5    7.66    2.49
  20  19   7   11.43    1.59
  20  19   9   10.14    1.19
  20  19  11   22.77    2.49
  20  19  13    8.25    0.99
  20  19  15    5.97    1.09
  20  19  17    2.68    0.80
  20  19  19   -0.99    0.60
  20  20   0  321.63   31.62
  20  20   2  285.54   22.97
  20  20   4   87.19    8.35
  20  20   6   84.51    9.05
  20  20   8   42.85    4.28
  20  20  10   77.75    6.66
  20  20  12   10.74    1.39
  20  20  14    7.66    1.59
  20  20  16    3.68    0.99
  20  20  18    1.99    0.89
  20  20  20   14.81    3.58
  21   1   0   37.38    7.75
  21   1   2   22.17    4.57
  21   1   4    3.58    1.69
  21   1   6    0.30    0.60
  21   1   8    4.28    0.80
  21   1  10    6.86    0.89
  21   1  12    3.58    0.80
  21   1  14    6.16    3.08
  21   1  16    2.39    0.99
  21   1  18   -2.88    0.80
  21   1  20   -1.29    0.70
  21   2   1   17.00    1.19
  21   2   3    1.29    0.70
  21   2   5   43.35    3.38
  21   2   7   12.43    0.89
  21   2   9   24.66    1.99
  21   2  11   57.86    4.18
  21   2  13    9.35    3.08
  21   2  15   78.05    6.66
  21   2  17   11.73    1.29
  21   2  19  134.42   11.14
  21   3   0    2.68    0.99
  21   3   2    5.07    1.49
  21   3   4    2.39    0.60
  21   3   6   34.00    1.49
  21   3   8   36.89    2.19
  21   3  10   38.28    2.39
  21   3  12   19.09    1.39
  21   3  14    6.66    0.99
  21   3  16    4.97    0.89
  21   3  18    8.05    1.09
  21   3  20    0.20    0.80
  21   4   1    0.30    0.70
  21   4   3    0.99    0.60
  21   4   5   10.44    2.68
  21   4   7   26.15    1.29
  21   4   9    9.74    1.09
  21   4  11   22.97    1.99
  21   4  13   -0.99    0.89
  21   4  15   30.12    2.49
  21   4  17    2.09    0.89
  21   4  19   49.61    4.08
  21   5   0   57.86    2.88
  21   5   2   35.59    2.09
  21   5   4    6.46    1.09
  21   5   6   30.92    1.29
  21   5   8   36.98    1.99
  21   5  10   17.90    1.09
  21   5  12    4.57    0.70
  21   5  14   -0.20    0.70
  21   5  16    8.55    0.99
  21   5  18    7.95    1.09
  21   5  20    1.69    0.80
  21   6   1    0.89    0.60
  21   6   3   33.21    1.39
  21   6   5   32.81    1.49
  21   6   7   56.27    1.99
  21   6   9    2.78    0.60
  21   6  11    2.78    0.50
  21   6  13   10.44    0.70
  21   6  15   11.43    3.98
  21   6  17   -1.19    0.60
  21   6  19   22.87    2.49
  21   7   0   10.54    1.49
  21   7   2   12.63    0.89
  21   7   4   29.13    1.69
  21   7   6   55.58    1.89
  21   7   8   19.78    0.99
  21   7  10    6.16    1.19
  21   7  12    1.49    0.60
  21   7  14    7.66    1.69
  21   7  16   20.38    1.39
  21   7  18   11.14    0.99
  21   7  20    2.68    0.70
  21   8   1    3.38    0.89
  21   8   3   36.19    1.99
  21   8   5   33.11    1.49
  21   8   7   21.77    1.49
  21   8   9   20.78    1.69
  21   8  11   15.11    2.29
  21   8  13   52.59    3.18
  21   8  15    8.15    0.99
  21   8  17    3.78    0.60
  21   8  19   11.14    0.89
  21   9   0   36.49    6.86
  21   9   2   25.45    1.89
  21   9   4    8.55    0.99
  21   9   6    5.27    1.19
  21   9   8   12.33    0.89
  21   9  10   37.88    2.39
  21   9  12   32.71    2.09
  21   9  14   28.34    1.89
  21   9  16   19.98    1.39
  21   9  18    4.67    0.60
  21   9  20    3.68    0.50
  21  10   1    6.56    0.99
  21  10   3   34.00    1.79
  21  10   5   16.90    1.19
  21  10   7    6.06    0.80
  21  10   9   33.60    2.78
  21  10  11   51.30    3.48
  21  10  13   96.74    6.76
  21  10  15   15.31    1.79
  21  10  17   11.63    1.39
  21  10  19    6.46    0.50
  21  11   0   84.61    4.97
  21  11   2   66.81    4.67
  21  11   4   21.18    1.49
  21  11   6    3.38    0.60
  21  11   8   14.22    2.98
  21  11  10   46.03    2.58
  21  11  12   51.90    3.68
  21  11  14   31.81    2.88
  21  11  16   17.80    2.39
  21  11  18    3.28    0.60
  21  11  20    1.49    0.50
  21  12   1    3.48    0.89
  21  12   3   25.15    1.79
  21  12   5    4.18    0.70
  21  12   7    1.69    0.70
  21  12   9   35.99    2.58
  21  12  11   57.17    4.47
  21  12  13   90.67    5.87
  21  12  15   20.78    1.59
  21  12  17    8.85    1.19
  21  12  19    0.50    0.60
  21  13   0    8.85    2.09
  21  13   2    5.77    0.89
  21  13   4    0.70    0.70
  21  13   6   11.14    0.70
  21  13   8   49.61    2.78
  21  13  10   98.23    6.76
  21  13  12  100.32    6.36
  21  13  14   42.45    3.38
  21  13  16   10.64    1.09
  21  13  18   -0.30    0.89
  21  13  20    2.09    0.99
  21  14   1    2.09    0.80
  21  14   3    5.27    0.89
  21  14   5   -0.40    0.70
  21  14   7    5.97    0.89
  21  14   9   34.00    5.27
  21  14  11   28.14    2.39
  21  14  13   43.65    3.58
  21  14  15    8.85    0.99
  21  14  17    8.45    0.99
  21  14  19    1.89    0.60
  21  15   0   89.18    6.66
  21  15   2   74.57    7.46
  21  15   4   33.01    3.48
  21  15   6   10.34    2.29
  21  15   8    7.06    1.09
  21  15  10   15.21    1.29
  21  15  12   16.50    1.49
  21  15  14    8.45    0.99
  21  15  16    3.38    0.70
  21  15  18   -0.60    0.60
  21  15  20    3.08    1.09
  21  16   1    4.37    0.89
  21  16   3    4.08    0.89
  21  16   5   12.23    1.79
  21  16   7   21.28    1.29
  21  16   9   26.84    1.99
  21  16  11   21.77    2.09
  21  16  13    9.74    0.89
  21  16  15    3.18    0.70
  21  16  17    2.19    0.80
  21  16  19    1.69    0.80
  21  17   0   17.50    1.69
  21  17   2   11.63    1.49
  21  17   4    2.78    0.80
  21  17   6   -0.70    0.60
  21  17   8    2.78    0.50
  21  17  10   10.64    1.09
  21  17  12   11.23    1.19
  21  17  14    8.05    0.99
  21  17  16    2.78    0.70
  21  17  18    1.09    0.89
  21  17  20    1.79    0.60
  21  18   1   -1.09    0.80
  21  18   3    5.37    0.99
  21  18   5    7.95    0.89
  21  18   7    9.25    0.89
  21  18   9    4.57    0.50
  21  18  11    3.78    0.60
  21  18  13    1.29    0.60
  21  18  15    0.89    0.60
  21  18  17   -0.10    0.70
  21  18  19    4.28    0.89
  21  19   0  196.85   11.14
  21  19   2  152.91   11.33
  21  19   4   48.72    4.18
  21  19   6   19.49    2.19
  21  19   8    8.75    0.80
  21  19  10    4.77    0.50
  21  19  12    0.30    0.60
  21  19  14    1.09    0.70
  21  19  16    2.58    0.80
  21  19  18    3.78    0.80
  21  19  20    1.79    1.09
  21  20   1   -0.99    0.70
  21  20   3    0.80    0.80
  21  20   5    1.99    0.80
  21  20   7    2.09    0.80
  21  20   9    4.28    0.60
  21  20  11    1.99    0.60
  21  20  13    3.58    0.60
  21  20  15    1.39    0.70
  21  20  17    0.30    0.60
  21  20  19    3.28    1.19
  21  21   0    1.19    1.09
  21  21   2   -0.20    0.80
  21  21   4    7.66    1.39
  21  21   6    4.67    0.80
  21  21   8    1.59    0.60
  21  21  10    0.89    0.40
  21  21  12    3.08    0.50
  21  21  14    4.67    1.19
  21  21  16    5.77    1.19
  21  21  18   11.33    3.28
  21  21  20    5.97    1.09
  22   0   0   12.43    2.29
  22   1   1    1.69    0.70
  22   1   3    3.48    0.80
  22   1   5   11.43    1.59
  22   1   7   20.88    1.29
  22   1   9    8.55    0.89
  22   1  11   13.92    1.29
  22   1  13    5.87    0.89
  22   1  15    1.79    0.89
  22   1  17   -0.20    0.80
  22   1  19    0.50    0.80
  22   1  21    1.89    0.80
  22   2   0   17.10    1.49
  22   2   2   64.13    5.97
  22   2   4   31.42    4.08
  22   2   6   56.67    3.78
  22   2   8   15.31    1.59
  22   2  10   20.18    2.19
  22   2  12    0.60    0.80
  22   2  14    9.35    1.09
  22   2  16   11.23    1.49
  22   2  18   27.44    3.48
  22   2  20    5.27    1.19
  22   3   1    4.28    0.80
  22   3   3   56.97    3.48
  22   3   5  182.04    7.66
  22   3   7  136.90    6.36
  22   3   9  154.30    9.84
  22   3  11   82.62    5.57
  22   3  13   20.68    1.79
  22   3  15    3.98    2.98
  22   3  17    3.88    1.09
  22   3  19    4.97    0.89
  22   3  21    1.99    0.80
  22   4   0   16.70    3.68
  22   4   2   23.96    2.09
  22   4   4   14.61    1.49
  22   4   6   46.83    2.29
  22   4   8   19.98    1.39
  22   4  10    0.89    0.80
  22   4  12   18.29    1.69
  22   4  14   10.54    1.99
  22   4  16    3.48    0.80
  22   4  18   13.72    1.99
  22   4  20    7.46    0.99
  22   5   1   10.74    1.09
  22   5   3  178.46    8.25
  22   5   5  312.68   12.73
  22   5   7  395.60   23.46
  22   5   9  284.94   20.28
  22   5  11  126.17    6.86
  22   5  13    3.88    0.80
  22   5  15    6.36    0.99
  22   5  17    9.64    1.09
  22   5  19    5.67    1.29
  22   5  21    2.09    0.80
  22   6   0  118.81    7.75
  22   6   2   57.86    3.98
  22   6   4   54.78    2.78
  22   6   6    2.49    0.50
  22   6   8   51.10    2.88
  22   6  10   25.45    1.79
  22   6  12   31.62    2.29
  22   6  14    1.29    0.99
  22   6  16    3.68    0.99
  22   6  18    1.69    0.80
  22   6  20    3.68    0.80
  22   7   1   23.96    1.99
  22   7   3  135.51    6.56
  22   7   5  364.98   17.70
  22   7   7  249.55    9.05
  22   7   9  149.43    5.97
  22   7  11   45.53    2.58
  22   7  13    2.78    0.50
  22   7  15   20.58    1.89
  22   7  17   16.70    2.19
  22   7  19    8.55    1.29
  22   7  21    2.19    0.80
  22   8   0   16.80    1.29
  22   8   2   14.32    1.29
  22   8   4   18.69    1.39
  22   8   6   58.46    3.58
  22   8   8  266.85   20.38
  22   8  10  137.80   12.23
  22   8  12  127.76    6.86
  22   8  14   16.60    1.29
  22   8  16    6.26    0.70
  22   8  18    8.45    0.99
  22   8  20    0.10    0.70
  22   9   1    9.84    1.09
  22   9   3  152.61   11.04
  22   9   5  250.14   13.12
  22   9   7  166.83    6.96
  22   9   9   67.61   21.87
  22   9  11    8.95    1.49
  22   9  13   19.88    2.49
  22   9  15   32.71    1.79
  22   9  17   29.53    2.09
  22   9  19    7.95    0.80
  22   9  21    4.57    0.60
  22  10   0   57.66    4.77
  22  10   2   21.77    1.99
  22  10   4   -1.09    0.70
  22  10   6   30.12    2.68
  22  10   8  155.49    9.84
  22  10  10  152.91   10.54
  22  10  12  123.98    9.25
  22  10  14   17.40    2.29
  22  10  16    1.39    0.60
  22  10  18    6.36    0.60
  22  10  20    4.08    0.70
  22  11   1   16.60    1.39
  22  11   3   78.84    4.77
  22  11   5  133.22    7.95
  22  11   7   42.95    3.28
  22  11   9    8.15    0.99
  22  11  11    4.18    0.80
  22  11  13   14.52    1.39
  22  11  15   37.88    3.18
  22  11  17   20.88    1.59
  22  11  19   10.44    0.99
  22  11  21    4.18    0.89
  22  12   0    1.19    3.18
  22  12   2    0.40    0.80
  22  12   4   30.22   12.23
  22  12   6   31.32    3.18
  22  12   8  153.51    8.25
  22  12  10  133.72   10.34
  22  12  12  139.19   14.02
  22  12  14    9.05    1.29
  22  12  16    2.29    0.60
  22  12  18    4.18    0.89
  22  12  20    7.56    1.19
  22  13   1    8.05    2.29
  22  13   3   18.09    1.49
  22  13   5    4.57    0.80
  22  13   7    2.98    0.60
  22  13   9   14.91    0.99
  22  13  11   14.22    1.29
  22  13  13   34.60    2.68
  22  13  15   24.46    2.78
  22  13  17   17.70    1.89
  22  13  19    5.87    1.39
  22  13  21    3.08    0.70
  22  14   0   20.68    2.49
  22  14   2   14.22    2.19
  22  14   4    6.06    0.80
  22  14   6    2.19    0.80
  22  14   8   14.81    1.49
  22  14  10   17.00    2.39
  22  14  12    9.94    1.09
  22  14  14    0.50    0.60
  22  14  16    0.99    0.70
  22  14  18    1.89    0.60
  22  14  20    3.78    1.69
  22  15   1    0.70    0.99
  22  15   3   -0.89    0.89
  22  15   5    6.36    0.89
  22  15   7   23.46    2.49
  22  15   9   32.71    2.09
  22  15  11   38.38    2.98
  22  15  13   27.74    3.48
  22  15  15   18.59    1.99
  22  15  17    9.35    1.19
  22  15  19    4.28    0.89
  22  15  21    2.29    0.60
  22  16   0   11.73    1.49
  22  16   2   12.43    1.59
  22  16   4    5.47    1.49
  22  16   6    3.08    0.80
  22  16   8    5.57    0.60
  22  16  10    1.99    0.60
  22  16  12    2.09    0.60
  22  16  14    1.69    0.70
  22  16  16    0.60    0.70
  22  16  18    1.99    0.70
  22  16  20    2.09    1.29
  22  17   1   -1.59    0.80
  22  17   3    4.67    0.99
  22  17   5    7.75    0.99
  22  17   7   15.01    1.49
  22  17   9   31.62    2.58
  22  17  11   18.09    1.49
  22  17  13   16.50    1.69
  22  17  15   10.84    1.49
  22  17  17    5.97    1.29
  22  17  19    3.18    0.80
  22  17  21    0.10    0.60
  22  18   0   69.30    6.66
  22  18   2   27.74    2.68
  22  18   4   14.71    1.99
  22  18   6    4.28    0.89
  22  18   8    9.15    1.39
  22  18  10    6.26    0.70
  22  18  12    5.87    0.99
  22  18  14    1.89    0.70
  22  18  16   -1.09    0.70
  22  18  18    6.26    1.39
  22  18  20   19.88    2.78
  22  19   1   -2.19    0.80
  22  19   3    2.49    0.80
  22  19   5    4.67    0.99
  22  19   7    6.66    0.89
  22  19   9    7.85    0.89
  22  19  11   11.23    1.19
  22  19  13    5.47    0.80
  22  19  15    5.17    0.89
  22  19  17    1.19    0.70
  22  19  19    0.20    0.60
  22  19  21    0.10    0.60
  22  20   0    3.08    0.80
  22  20   2    4.18    0.89
  22  20   4    6.66    1.19
  22  20   6    4.57    0.80
  22  20   8    1.29    1.69
  22  20  10    4.97    0.70
  22  20  12    5.87    0.89
  22  20  14    4.08    0.89
  22  20  16    1.19    0.70
  22  20  18   21.38    3.98
  22  20  20   63.43    9.15
  22  21   1    1.59    0.80
  22  21   3    1.59    0.70
  22  21   5    4.18    0.99
  22  21   7    1.49    0.70
  22  21   9    5.77    0.80
  22  21  11    4.57    0.89
  22  21  13    4.08    0.89
  22  21  15    0.80    0.60
  22  21  17   -0.30    0.60
  22  21  19    1.89    0.80
  22  21  21    1.99    0.70
  22  22   0   29.33    4.67
  22  22   2   13.12    2.29
  22  22   4   17.80    2.68
  22  22   6   27.74    3.88
  22  22   8  103.80   11.43
  22  22  10  121.39   13.82
  22  22  12  169.31   12.03
  22  22  14   68.50    7.56
  22  22  16    2.58    0.89
  22  22  18   18.00    2.68
  22  22  20   56.67    7.36
  22  22  22   10.84    4.18
  23   1   0   10.44    7.06
  23   1   2    4.57    1.29
  23   1   4    5.67    1.39
  23   1   6    3.38    0.50
  23   1   8    6.86    0.80
  23   1  10    9.94    0.99
  23   1  12    4.67    3.48
  23   1  14   -0.10    0.89
  23   1  16    0.30    0.80
  23   1  18    3.38    0.80
  23   1  20    1.09    0.89
  23   1  22    0.99    0.80
  23   2   1    3.18    0.80
  23   2   3    5.67    1.89
  23   2   5   29.93    1.39
  23   2   7    8.25    0.70
  23   2   9    8.15    0.80
  23   2  11    5.97    1.79
  23   2  13    3.08    0.89
  23   2  15   22.07    2.09
  23   2  17    1.29    0.70
  23   2  19    6.66    1.09
  23   2  21    4.18    0.99
  23   3   0    2.29    0.99
  23   3   2    4.37    0.80
  23   3   4   29.03    1.79
  23   3   6   58.96    2.19
  23   3   8   80.73    4.77
  23   3  10   57.47    2.98
  23   3  12   17.00    1.69
  23   3  14    1.09    0.89
  23   3  16    3.88    0.70
  23   3  18   11.14    1.09
  23   3  20    7.56    0.99
  23   3  22    0.50    0.80
  23   4   1    7.85    1.39
  23   4   3   25.65    1.69
  23   4   5   70.09    2.88
  23   4   7    4.47    0.80
  23   4   9   17.40    1.09
  23   4  11   -0.40    0.70
  23   4  13   -1.69    0.70
  23   4  15    9.25    1.49
  23   4  17    0.00    0.70
  23   4  19    4.87    0.99
  23   4  21    4.18    0.89
  23   5   0   12.23    0.89
  23   5   2   29.03    1.39
  23   5   4   64.52    2.88
  23   5   6   72.68    2.68
  23   5   8   96.34    4.67
  23   5  10   73.27    3.68
  23   5  12   16.11    1.09
  23   5  14    1.49    0.70
  23   5  16    8.95    1.19
  23   5  18   20.08    1.99
  23   5  20   14.02    2.09
  23   5  22    1.79    0.89
  23   6   1    5.07    2.49
  23   6   3   56.97    2.09
  23   6   5   72.78    2.78
  23   6   7   14.42    1.69
  23   6   9    9.54    0.70
  23   6  11    6.06    0.89
  23   6  13    6.36    0.89
  23   6  15   12.53    1.59
  23   6  17    0.80    0.60
  23   6  19    0.60    0.70
  23   6  21   10.64    1.39
  23   7   0   32.81    1.69
  23   7   2    9.94    0.89
  23   7   4    4.97    0.50
  23   7   6   13.72    0.99
  23   7   8   25.05    1.09
  23   7  10   12.03    0.80
  23   7  12   -0.30    0.60
  23   7  14    4.37    0.60
  23   7  16    9.25    0.99
  23   7  18   14.71    2.09
  23   7  20    7.26    1.09
  23   7  22    0.50    0.80
  23   8   1    6.96    1.19
  23   8   3   71.68    3.48
  23   8   5   99.42    4.47
  23   8   7   28.04    1.29
  23   8   9    0.80    0.89
  23   8  11    9.54    0.60
  23   8  13    4.57    1.09
  23   8  15    6.76    0.60
  23   8  17    0.00    0.50
  23   8  19    0.20    0.80
  23   8  21   30.92    3.48
  23   9   0    4.57    0.80
  23   9   2   11.14    2.09
  23   9   4   18.49    1.39
  23   9   6    8.95    0.60
  23   9   8   -0.30    0.50
  23   9  10    2.29    1.39
  23   9  12    3.68    0.60
  23   9  14   13.82    0.80
  23   9  16   10.24    0.99
  23   9  18    8.75    0.89
  23   9  20    4.57    0.70
  23   9  22    1.59    0.70
  23  10   1    6.76    0.89
  23  10   3   57.27    3.18
  23  10   5   78.64    4.28
  23  10   7   14.02    0.89
  23  10   9   -0.10    0.60
  23  10  11   15.91    1.29
  23  10  13    5.87    0.70
  23  10  15    5.17    0.60
  23  10  17    2.19    0.40
  23  10  19    1.69    0.40
  23  10  21   57.37    5.17
  23  11   0    7.26    0.89
  23  11   2    4.28    0.99
  23  11   4   -1.09    0.89
  23  11   6    3.98    0.60
  23  11   8   10.74    0.70
  23  11  10   17.50    1.49
  23  11  12   20.48    1.39
  23  11  14   13.52    1.49
  23  11  16    6.16    0.70
  23  11  18    1.79    0.40
  23  11  20    0.30    0.40
  23  11  22    1.29    0.60
  23  12   1    1.59    0.80
  23  12   3   16.90    1.59
  23  12   5   16.50    0.99
  23  12   7    1.29    0.89
  23  12   9    5.07    1.09
  23  12  11   23.17    2.09
  23  12  13    4.28    0.80
  23  12  15    2.39    0.60
  23  12  17    0.50    0.60
  23  12  19    1.39    0.50
  23  12  21   64.52    4.28
  23  13   0    4.57    1.29
  23  13   2    3.38    0.80
  23  13   4   -0.30    0.70
  23  13   6    7.85    2.09
  23  13   8    3.68    0.50
  23  13  10    6.46    0.80
  23  13  12    3.08    0.70
  23  13  14    2.49    0.60
  23  13  16   -0.20    0.60
  23  13  18    0.99    0.60
  23  13  20    3.68    2.09
  23  13  22    1.39    0.40
  23  14   1    1.89    0.89
  23  14   3    2.29    0.80
  23  14   5    2.58    1.39
  23  14   7    6.36    0.80
  23  14   9   13.62    0.80
  23  14  11   12.53    0.99
  23  14  13    4.18    0.60
  23  14  15    0.80    0.60
  23  14  17    2.49    0.60
  23  14  19    0.40    0.60
  23  14  21   10.94    1.39
  23  15   0   26.15    2.09
  23  15   2   14.61    1.39
  23  15   4    5.87    0.99
  23  15   6    9.94    1.09
  23  15   8    7.95    0.60
  23  15  10    4.77    0.60
  23  15  12    3.28    0.60
  23  15  14    0.60    0.60
  23  15  16    1.59    0.70
  23  15  18    1.69    0.60
  23  15  20   -0.50    0.60
  23  15  22    0.80    0.89
  23  16   1    1.09    0.80
  23  16   3    2.88    0.70
  23  16   5    8.55    1.09
  23  16   7    7.36    0.70
  23  16   9    8.05    0.70
  23  16  11    5.77    0.70
  23  16  13    1.19    0.60
  23  16  15    1.49    0.70
  23  16  17    5.07    0.89
  23  16  19    0.80    0.70
  23  16  21    0.60    0.60
  23  17   0    2.68    0.89
  23  17   2    1.39    0.70
  23  17   4    0.30    0.70
  23  17   6    0.10    0.99
  23  17   8    0.30    0.60
  23  17  10    1.49    0.40
  23  17  12    0.99    0.50
  23  17  14    1.99    0.70
  23  17  16    2.78    0.80
  23  17  18    4.37    0.80
  23  17  20    1.79    0.60
  23  17  22    0.70    0.60
  23  18   1    2.39    0.80
  23  18   3    6.46    1.09
  23  18   5   23.56    2.98
  23  18   7   10.74    1.19
  23  18   9    8.85    0.80
  23  18  11    0.70    0.40
  23  18  13    1.69    1.09
  23  18  15    0.70    0.60
  23  18  17    3.28    0.80
  23  18  19    4.28    0.89
  23  18  21    3.38    1.19
  23  19   0    2.49    0.89
  23  19   2    6.16    0.89
  23  19   4    7.06    0.99
  23  19   6    2.78    0.70
  23  19   8    0.20    0.50
  23  19  10    2.49    0.40
  23  19  12    1.39    0.50
  23  19  14    0.60    0.60
  23  19  16    2.58    0.89
  23  19  18    3.48    0.89
  23  19  20    5.87    2.09
  23  19  22    1.79    0.60
  23  20   1    2.19    0.80
  23  20   3    4.97    0.89
  23  20   5   11.93    1.89
  23  20   7    4.77    0.99
  23  20   9    3.98    0.60
  23  20  11    1.59    0.99
  23  20  13    0.60    0.60
  23  20  15    2.09    1.89
  23  20  17    0.40    0.70
  23  20  19    1.79    0.70
  23  20  21    3.38    1.19
  23  21   0   11.93    1.99
  23  21   2    6.26    0.99
  23  21   4    3.28    0.89
  23  21   6    9.94    1.39
  23  21   8   35.29    4.37
  23  21  10   69.50    6.76
  23  21  12   52.79    3.58
  23  21  14   11.83    1.69
  23  21  16    0.99    0.60
  23  21  18    2.09    0.70
  23  21  20    3.38    0.89
  23  21  22    3.58    1.29
  23  22   1   -0.60    0.80
  23  22   3    1.49    0.80
  23  22   5    2.49    1.29
  23  22   7    0.00    0.70
  23  22   9    1.19    0.60
  23  22  11    0.70    0.50
  23  22  13    1.29    0.50
  23  22  15    0.30    0.60
  23  22  17   -0.40    0.60
  23  22  19    1.59    0.99
  23  22  21    1.69    0.80
  23  23   0   36.79    5.67
  23  23   2   41.76    5.67
  23  23   4   11.83    1.69
  23  23   6    1.19    0.70
  23  23   8    2.39    0.80
  23  23  10   15.21    2.09
  23  23  12   24.16    2.29
  23  23  14    5.37    0.89
  23  23  16    0.00    0.50
  23  23  18    1.99    0.80
  23  23  20    3.38    0.99
  23  23  22    3.08    0.89
  24   0   0   81.43   16.11
  24   1   1    1.79    0.89
  24   1   3   11.93    1.09
  24   1   5   15.91    1.19
  24   1   7   32.51    1.69
  24   1   9   18.59    1.39
  24   1  11   12.13    1.09
  24   1  13    3.88    0.89
  24   1  15    1.79    1.19
  24   1  17    0.89    0.80
  24   1  19    0.60    0.80
  24   1  21    2.19    0.89
  24   1  23   -0.99    0.80
  24   2   0   18.69    1.99
  24   2   2   15.51    1.79
  24   2   4   81.43    7.56
  24   2   6    1.89    0.50
  24   2   8   30.03    2.29
  24   2  10    0.50    1.19
  24   2  12    0.30    0.89
  24   2  14   40.76    4.28
  24   2  16    6.06    1.49
  24   2  18   35.59    4.28
  24   2  20    0.40    0.89
  24   2  22   66.02    7.75
  24   3   1   14.12    1.39
  24   3   3  106.78    6.96
  24   3   5  152.81    7.75
  24   3   7  183.23    9.74
  24   3   9  124.67    8.55
  24   3  11   49.01    3.28
  24   3  13    4.77    1.09
  24   3  15    0.70    0.70
  24   3  17    9.64    1.29
  24   3  19   11.63    1.79
  24   3  21    3.38    0.89
  24   3  23   -1.29    0.80
  24   4   0   88.09    9.45
  24   4   2  102.50   10.54
  24   4   4  110.85    7.75
  24   4   6    0.40    0.70
  24   4   8   10.74    0.99
  24   4  10    4.57    0.89
  24   4  12    3.68    0.70
  24   4  14   21.08    1.99
  24   4  16    7.26    1.09
  24   4  18   23.66    2.98
  24   4  20    2.49    0.80
  24   4  22   25.65    3.78
  24   5   1   22.47    1.89
  24   5   3  167.03   10.74
  24   5   5  230.16   12.43
  24   5   7  268.64   10.14
  24   5   9  163.45    8.35
  24   5  11   53.19    4.18
  24   5  13    0.40    0.70
  24   5  15    5.87    0.89
  24   5  17   20.38    2.29
  24   5  19   23.46    2.98
  24   5  21   11.43    1.89
  24   5  23    2.98    0.99
  24   6   0   11.04    1.39
  24   6   2    1.79    0.50
  24   6   4    0.50    0.50
  24   6   6   31.42    2.49
  24   6   8   11.83    1.29
  24   6  10   54.28   11.33
  24   6  12   12.63    2.19
  24   6  14    9.54    1.09
  24   6  16    0.10    0.70
  24   6  18    2.58    0.89
  24   6  20    2.49    0.89
  24   6  22    1.99    0.89
  24   7   1   32.51    2.09
  24   7   3  175.28    8.05
  24   7   5  270.33    9.94
  24   7   7  273.31   12.53
  24   7   9  143.86    6.86
  24   7  11   29.43    1.79
  24   7  13    1.99    1.19
  24   7  15   11.63    1.69
  24   7  17   19.59    1.99
  24   7  19   20.98    2.39
  24   7  21    4.08    0.89
  24   7  23    2.19    0.80
  24   8   0   21.08    2.09
  24   8   2   25.35    1.69
  24   8   4   10.54    0.89
  24   8   6   13.32    1.69
  24   8   8   37.58    2.88
  24   8  10   47.42    3.48
  24   8  12   13.22    1.19
  24   8  14    3.08    0.60
  24   8  16    1.19    0.50
  24   8  18    0.89    0.60
  24   8  20   12.53    2.19
  24   8  22    2.19    0.99
  24   9   1   24.36    1.79
  24   9   3  146.75    8.95
  24   9   5  152.11    9.45
  24   9   7  147.04    7.06
  24   9   9   64.52    3.38
  24   9  11    8.85    1.09
  24   9  13    1.09    0.40
  24   9  15    6.26    0.70
  24   9  17   14.91    1.49
  24   9  19   10.94    1.19
  24   9  21    3.98    0.80
  24   9  23    0.60    0.70
  24  10   0   -1.09    0.70
  24  10   2   -0.40    0.70
  24  10   4    3.58    0.70
  24  10   6   35.89    3.08
  24  10   8   48.82    3.48
  24  10  10   70.39    5.97
  24  10  12   10.34    1.09
  24  10  14    2.49    0.50
  24  10  16    1.09    0.40
  24  10  18    5.27    0.89
  24  10  20   66.21    6.86
  24  10  22   34.30    4.18
  24  11   1   10.24    0.89
  24  11   3   49.81    3.48
  24  11   5   50.41    2.88
  24  11   7   29.83    1.89
  24  11   9    9.45    0.89
  24  11  11    1.09    0.50
  24  11  13    1.69    0.50
  24  11  15   10.34    1.09
  24  11  17    5.17    0.60
  24  11  19    3.98    0.60
  24  11  21    1.39    0.50
  24  11  23    1.89    0.60
  24  12   0   -0.10    0.80
  24  12   2    0.99    1.69
  24  12   4    3.18    0.80
  24  12   6    7.36    0.80
  24  12   8   11.33    1.19
  24  12  10   12.43    1.69
  24  12  12   -0.20    0.60
  24  12  14    9.45    1.19
  24  12  16    3.98    0.70
  24  12  18   14.81    1.69
  24  12  20   81.62    6.66
  24  12  22   56.67    5.57
  24  13   1    0.89    0.80
  24  13   3    4.67    0.80
  24  13   5   -0.40    0.99
  24  13   7   -0.30    0.50
  24  13   9    1.39    0.40
  24  13  11    1.29    0.50
  24  13  13    4.37    0.60
  24  13  15    2.78    0.60
  24  13  17    4.18    0.80
  24  13  19    4.18    1.69
  24  13  21    0.80    0.40
  24  13  23    0.70    0.40
  24  14   0   61.04    5.57
  24  14   2   38.67    3.68
  24  14   4   19.19    1.99
  24  14   6   14.12    1.69
  24  14   8    4.28    0.70
  24  14  10    1.29    0.60
  24  14  12    8.15    0.89
  24  14  14    9.84    1.19
  24  14  16    3.48    0.80
  24  14  18    7.16    1.09
  24  14  20   32.51    3.38
  24  14  22   23.36    3.08
  24  15   1    0.40    0.70
  24  15   3    1.89    0.70
  24  15   5    3.38    0.80
  24  15   7    8.85    0.99
  24  15   9    7.06    0.70
  24  15  11    8.35    0.89
  24  15  13    3.68    0.70
  24  15  15    2.88    0.70
  24  15  17    1.99    0.60
  24  15  19    1.59    0.60
  24  15  21    0.50    0.50
  24  15  23    0.80    0.40
  24  16   0   15.01    2.49
  24  16   2    5.97    1.39
  24  16   4    6.86    1.09
  24  16   6    1.49    0.70
  24  16   8    3.08    0.60
  24  16  10    0.40    0.40
  24  16  12    3.28    0.70
  24  16  14    4.18    0.89
  24  16  16    3.18    0.70
  24  16  18    0.10    0.70
  24  16  20    1.89    1.79
  24  16  22    0.00    0.40
  24  17   1    2.58    0.80
  24  17   3   11.04    1.59
  24  17   5   18.19    1.99
  24  17   7   19.88    1.69
  24  17   9   13.22    1.19
  24  17  11    5.67    0.60
  24  17  13    5.37    0.99
  24  17  15    1.69    0.60
  24  17  17    0.00    0.60
  24  17  19    0.50    0.60
  24  17  21    0.30    0.60
  24  17  23    0.20    0.50
  24  18   0   43.55    4.37
  24  18   2   35.89    3.78
  24  18   4   24.76    2.98
  24  18   6    1.79    0.80
  24  18   8   -0.10    0.50
  24  18  10    5.67    0.70
  24  18  12   13.52    1.79
  24  18  14   10.84    4.57
  24  18  16    1.39    0.60
  24  18  18    3.38    0.99
  24  18  20    6.56    1.69
  24  18  22   10.04    1.79
  24  19   1    0.20    0.80
  24  19   3   11.73    1.59
  24  19   5   26.15    2.98
  24  19   7   21.38    2.19
  24  19   9   11.43    1.69
  24  19  11    6.16    0.89
  24  19  13    0.70    0.50
  24  19  15    2.68    1.29
  24  19  17    1.39    0.80
  24  19  19    0.00    0.60
  24  19  21    1.09    0.50
  24  19  23    0.40    0.50
  24  20   0    9.25    1.49
  24  20   2    2.39    0.89
  24  20   4    1.99    0.70
  24  20   6    1.99    0.70
  24  20   8   11.04    1.99
  24  20  10   61.04    6.66
  24  20  12   73.67    5.77
  24  20  14   28.73    3.58
  24  20  16   -0.89    0.60
  24  20  18    5.37    1.09
  24  20  20   23.96    3.98
  24  20  22   34.50    5.37
  24  21   1    2.78    0.80
  24  21   3    3.38    0.89
  24  21   5    8.55    1.49
  24  21   7   10.24    2.39
  24  21   9    5.37    1.39
  24  21  11    1.19    0.89
  24  21  13    0.50    0.50
  24  21  15    0.10    0.50
  24  21  17    0.10    0.50
  24  21  19    1.19    0.60
  24  21  21    3.68    1.89
  24  21  23   -0.30    0.60
  24  22   0   70.79    8.35
  24  22   2   68.30    7.75
  24  22   4   29.13    4.97
  24  22   6    1.89    0.70
  24  22   8    4.77    1.09
  24  22  10   42.95    5.57
  24  22  12   54.98    4.77
  24  22  14   22.57    2.68
  24  22  16    0.00    0.50
  24  22  18   10.44    2.29
  24  22  20   30.03    4.87
  24  22  22   34.80    5.17
  24  23   1    0.99    0.80
  24  23   3    1.19    0.80
  24  23   5    2.58    0.80
  24  23   7    0.89    0.70
  24  23   9    1.69    0.70
  24  23  11    1.99    0.60
  24  23  13    0.80    0.60
  24  23  15    1.09    0.40
  24  23  17    0.30    0.50
  24  23  19    0.10    0.50
  24  23  21    1.09    0.50
  24  23  23    2.49    0.89
  24  24   0    0.89    1.09
  24  24   2    0.80    0.89
  24  24   4    4.18    1.69
  24  24   6   23.46    4.18
  24  24   8   47.82    6.56
  24  24  10  122.79   15.11
  24  24  12   97.73    8.65
  24  24  14   32.81    3.08
  24  24  16    0.40    0.60
  24  24  18    6.26    1.69
  24  24  20   24.76    4.87
  24  24  22   25.85    5.27
  24  24  24   16.31    7.16
  25   1   0   -0.30    0.80
  25   1   2    1.19    1.29
  25   1   4    4.77    0.70
  25   1   6    6.76    0.80
  25   1   8   12.43    0.70
  25   1  10    6.16    0.80
  25   1  12    0.89    1.09
  25   1  14   -0.40    0.70
  25   1  16   -0.30    0.70
  25   1  18    0.20    0.70
  25   1  20    3.28    1.19
  25   1  22    0.70    0.80
  25   1  24    1.59    1.29
  25   2   1    2.19    1.09
  25   2   3   54.98    3.38
  25   2   5    6.66    1.19
  25   2   7   37.78    1.69
  25   2   9    1.69    0.60
  25   2  11    0.80    0.70
  25   2  13   26.35    2.39
  25   2  15    9.54    1.19
  25   2  17   49.11    5.17
  25   2  19   26.64    3.78
  25   2  21   36.29    5.67
  25   2  23    0.70    0.89
  25   3   0   61.14    4.28
  25   3   2   60.55    3.78
  25   3   4   59.95    3.88
  25   3   6   76.16    4.18
  25   3   8   83.51    3.18
  25   3  10   56.77    4.28
  25   3  12    9.25    1.09
  25   3  14    0.10    0.60
  25   3  16    5.67    0.89
  25   3  18   25.45    3.08
  25   3  20   19.78    2.78
  25   3  22    7.75    1.39
  25   3  24    0.10    0.70
  25   4   1    4.57    0.70
  25   4   3   49.81    2.58
  25   4   5    0.89    0.70
  25   4   7   33.11    1.49
  25   4   9    1.59    0.50
  25   4  11   -0.70    0.70
  25   4  13   13.32    1.09
  25   4  15    8.15    1.09
  25   4  17   28.24    3.28
  25   4  19   12.33    1.79
  25   4  21   13.92    1.89
  25   4  23    1.29    0.80
  25   5   0   14.42    1.79
  25   5   2    8.55    1.39
  25   5   4    0.99    0.70
  25   5   6   13.02    0.89
  25   5   8   35.00    1.59
  25   5  10   26.05    1.89
  25   5  12    4.18    0.70
  25   5  14    1.79    0.70
  25   5  16    9.94    1.19
  25   5  18   34.20    3.58
  25   5  20   30.92    4.47
  25   5  22    7.66    1.39
  25   5  24    1.59    0.99
  25   6   1    6.66    0.70
  25   6   3   72.18    3.98
  25   6   5   15.21    0.80
  25   6   7   44.14    2.09
  25   6   9    8.05    0.60
  25   6  11   -0.89    0.50
  25   6  13    4.47    0.70
  25   6  15    4.28    0.80
  25   6  17    5.97    0.89
  25   6  19    0.30    0.70
  25   6  21    1.69    0.99
  25   6  23   10.54    1.69
  25   7   0   41.86    2.29
  25   7   2   41.76    2.29
  25   7   4   32.91    1.49
  25   7   6   42.95    2.19
  25   7   8   51.90    2.58
  25   7  10   24.76    1.69
  25   7  12    2.19    0.50
  25   7  14    0.00    0.60
  25   7  16    8.85    0.99
  25   7  18   18.99    2.29
  25   7  20   23.76    2.98
  25   7  22    5.37    1.29
  25   7  24    1.69    0.89
  25   8   1   11.63    0.89
  25   8   3   88.98    4.08
  25   8   5   35.79    1.59
  25   8   7   52.00    2.19
  25   8   9    3.88    0.40
  25   8  11    0.99    0.50
  25   8  13    0.89    0.50
  25   8  15    3.88    0.60
  25   8  17    0.00    0.60
  25   8  19    2.78    0.70
  25   8  21    3.78    0.89
  25   8  23   32.61    4.28
  25   9   0    3.58    0.99
  25   9   2    0.89    0.70
  25   9   4    2.58    0.70
  25   9   6    7.85    0.60
  25   9   8    4.87    0.50
  25   9  10    2.29    0.40
  25   9  12    0.30    0.60
  25   9  14    2.29    0.40
  25   9  16    3.18    1.69
  25   9  18    4.37    0.80
  25   9  20    4.87    0.80
  25   9  22    2.98    0.60
  25   9  24    0.70    0.60
  25  10   1    6.46    0.80
  25  10   3   56.97    3.58
  25  10   5   21.57    1.39
  25  10   7   21.67    1.59
  25  10   9    5.07    1.59
  25  10  11    0.80    0.40
  25  10  13    1.29    0.40
  25  10  15   -0.70    0.40
  25  10  17    1.89    0.70
  25  10  19   15.31    1.89
  25  10  21   24.76    2.88
  25  10  23   56.07    7.66
  25  11   0    2.49    0.70
  25  11   2    0.89    0.70
  25  11   4   -0.50    0.80
  25  11   6   -0.70    0.50
  25  11   8    1.59    0.40
  25  11  10    1.19    0.40
  25  11  12    1.49    0.40
  25  11  14    0.80    0.40
  25  11  16    1.29    0.70
  25  11  18    1.39    0.50
  25  11  20    0.99    0.50
  25  11  22    1.89    1.09
  25  11  24    0.10    0.60
  25  12   1   -0.50    0.80
  25  12   3   10.84    1.29
  25  12   5    2.39    0.99
  25  12   7    2.68    0.99
  25  12   9   -0.30    0.40
  25  12  11    1.29    0.50
  25  12  13    2.19    0.50
  25  12  15    0.89    0.40
  25  12  17    2.88    0.60
  25  12  19   17.00    1.49
  25  12  21   29.03    2.58
  25  12  23   48.62    4.28
  25  13   0   29.53    2.39
  25  13   2   26.15    2.49
  25  13   4   14.61    1.29
  25  13   6    5.37    1.09
  25  13   8    0.70    0.50
  25  13  10    1.69    0.40
  25  13  12    1.89    0.60
  25  13  14    3.28    0.60
  25  13  16    3.58    0.60
  25  13  18    2.19    1.19
  25  13  20    0.89    0.60
  25  13  22   -0.10    0.40
  25  13  24    0.30    0.40
  25  14   1    0.50    0.70
  25  14   3   -0.30    0.70
  25  14   5    2.68    1.19
  25  14   7   -0.20    0.60
  25  14   9    2.68    0.89
  25  14  11    1.09    0.40
  25  14  13    2.78    0.60
  25  14  15    0.89    0.60
  25  14  17    0.99    0.50
  25  14  19    5.07    0.80
  25  14  21    9.94    1.29
  25  14  23    9.35    1.29
  25  15   0   12.73    1.59
  25  15   2   13.22    1.69
  25  15   4    8.25    1.09
  25  15   6    5.07    0.80
  25  15   8    2.68    0.50
  25  15  10   -0.10    0.40
  25  15  12    0.00    0.50
  25  15  14    0.99    0.60
  25  15  16    1.29    0.70
  25  15  18    1.29    0.80
  25  15  20    0.50    0.50
  25  15  22    0.10    0.50
  25  15  24    0.30    0.40
  25  16   1    0.60    0.70
  25  16   3    6.26    0.99
  25  16   5   11.33    1.19
  25  16   7    9.54    1.19
  25  16   9    1.39    0.60
  25  16  11    0.60    0.40
  25  16  13    1.89    0.60
  25  16  15    0.89    0.60
  25  16  17    2.88    1.69
  25  16  19    0.10    0.60
  25  16  21    0.60    0.80
  25  16  23   -0.30    0.40
  25  17   0   42.65    4.08
  25  17   2   41.86    4.47
  25  17   4   22.37    2.29
  25  17   6    6.16    2.39
  25  17   8   -0.10    0.50
  25  17  10    1.69    0.40
  25  17  12    4.57    1.29
  25  17  14    0.70    0.50
  25  17  16    1.19    0.89
  25  17  18    0.30    0.60
  25  17  20    1.49    0.70
  25  17  22    0.60    0.50
  25  17  24    0.60    0.50
  25  18   1    0.40    0.80
  25  18   3   16.40    2.29
  25  18   5   34.80    8.95
  25  18   7   17.60    2.19
  25  18   9    3.78    0.60
  25  18  11    0.99    0.40
  25  18  13    2.78    1.19
  25  18  15    0.00    0.60
  25  18  17    0.30    0.60
  25  18  19    0.80    0.89
  25  18  21    1.79    1.09
  25  18  23    1.29    0.50
  25  19   0   23.86    3.08
  25  19   2   23.56    2.58
  25  19   4   17.00    2.29
  25  19   6    1.69    0.80
  25  19   8    2.68    1.09
  25  19  10   15.21    1.79
  25  19  12   16.80    1.59
  25  19  14    7.06    0.99
  25  19  16    0.60    0.60
  25  19  18    0.99    0.50
  25  19  20    1.39    0.89
  25  19  22    1.89    0.60
  25  19  24    0.50    0.40
  25  20   1    1.29    0.70
  25  20   3   19.39    3.18
  25  20   5   37.38    4.47
  25  20   7   20.38    2.88
  25  20   9    4.18    0.99
  25  20  11    1.39    1.39
  25  20  13    0.80    0.40
  25  20  15    2.19    0.89
  25  20  17    1.89    1.19
  25  20  19    1.99    0.60
  25  20  21    1.29    0.70
  25  20  23    3.68    0.99
  25  21   0   48.62    6.56
  25  21   2   44.74    4.87
  25  21   4   18.89    2.58
  25  21   6    0.50    0.60
  25  21   8    5.77    0.89
  25  21  10   23.36    2.78
  25  21  12   35.79    3.08
  25  21  14   11.93    1.59
  25  21  16    0.70    0.50
  25  21  18    0.80    0.50
  25  21  20   -0.20    0.60
  25  21  22    0.60    0.60
  25  21  24    0.60    0.50
  25  22   1   -0.99    0.80
  25  22   3    6.16    1.29
  25  22   5    8.55    1.39
  25  22   7    7.75    1.59
  25  22   9    1.79    0.60
  25  22  11   -0.10    0.80
  25  22  13    1.29    0.89
  25  22  15    0.20    0.40
  25  22  17    0.50    0.50
  25  22  19    1.39    0.60
  25  22  21   -0.40    0.60
  25  22  23   -0.50    0.70
  25  23   0   -0.10    0.80
  25  23   2   -1.39    0.80
  25  23   4    2.29    0.89
  25  23   6   14.12    2.09
  25  23   8   34.60    5.57
  25  23  10   48.12    5.27
  25  23  12   45.63    4.57
  25  23  14    7.16    1.09
  25  23  16    0.50    0.50
  25  23  18    0.80    0.60
  25  23  20    2.98    0.89
  25  23  22    1.29    0.70
  25  23  24    0.60    0.50
  25  24   1    0.30    0.80
  25  24   3    1.79    0.89
  25  24   5    1.49    0.89
  25  24   7    1.39    0.80
  25  24   9    0.50    0.70
  25  24  11   -0.20    0.50
  25  24  13    0.89    0.60
  25  24  15    0.40    0.70
  25  24  17    0.80    0.80
  25  24  19    0.30    0.40
  25  24  21    0.10    0.60
  25  24  23    0.70    0.60
  25  25   0    5.97    2.68
  25  25   2    4.47    1.09
  25  25   4    1.29    0.70
  25  25   6   -0.10    0.60
  25  25   8    5.67    1.29
  25  25  10   10.94    2.19
  25  25  12   12.23    2.19
  25  25  14    0.99    0.50
  25  25  16   -0.40    0.30
  25  25  18    0.80    0.60
  25  25  20    0.70    0.50
  25  25  22    0.70    0.80
  25  25  24   -0.30    0.60
  26   0   0   20.28    5.87
  26   1   1    2.58    2.39
  26   1   3    5.37    1.49
  26   1   5    7.26    0.80
  26   1   7    9.74    1.39
  26   1   9    2.68    0.70
  26   1  11    0.70    0.60
  26   1  13   -0.50    0.60
  26   1  15    0.89    0.70
  26   1  17    2.19    0.80
  26   1  19    1.99    0.80
  26   1  21    0.89    0.80
  26   1  23    0.40    0.89
  26   1  25    0.00    0.70
  26   2   0   71.98    7.46
  26   2   2  165.64   12.63
  26   2   4    4.28    0.80
  26   2   6  124.97    9.15
  26   2   8    9.74    0.70
  26   2  10    5.07    0.80
  26   2  12    6.86    1.29
  26   2  14    6.16    0.99
  26   2  16   67.01    7.06
  26   2  18   87.79   10.74
  26   2  20   98.13   10.54
  26   2  22    9.74    1.99
  26   2  24    5.87    1.69
  26   3   1    3.78    0.99
  26   3   3   31.12    2.88
  26   3   5   54.78    5.17
  26   3   7   60.85    3.68
  26   3   9   35.10    2.49
  26   3  11    7.85    0.89
  26   3  13   -0.99    0.60
  26   3  15    5.27    0.80
  26   3  17   18.69    2.49
  26   3  19   27.14    3.48
  26   3  21   11.33    1.99
  26   3  23    2.78    0.99
  26   3  25    0.80    0.80
  26   4   0   14.71    1.69
  26   4   2    3.98    0.99
  26   4   4   90.08    7.16
  26   4   6    5.57    0.80
  26   4   8    7.36    0.80
  26   4  10    6.66    0.89
  26   4  12   20.08    1.89
  26   4  14   10.34    1.19
  26   4  16   36.29    4.18
  26   4  18   48.62    5.67
  26   4  20   43.35    6.16
  26   4  22    0.40    0.70
  26   4  24    0.89    0.89
  26   5   1    8.15    0.80
  26   5   3   61.84    4.57
  26   5   5  119.70    8.05
  26   5   7  137.20    8.55
  26   5   9   58.26    3.18
  26   5  11   10.04    1.29
  26   5  13    0.10    0.60
  26   5  15    7.46    0.99
  26   5  17   29.73    3.18
  26   5  19   37.98    5.47
  26   5  21   21.67    3.48
  26   5  23    5.87    1.29
  26   5  25   -0.60    0.70
  26   6   0   96.94    6.56
  26   6   2  113.24    7.75
  26   6   4    3.78    0.70
  26   6   6   61.04    5.07
  26   6   8    1.79    0.50
  26   6  10    1.29    0.50
  26   6  12    0.30    0.60
  26   6  14    1.29    0.60
  26   6  16    5.27    0.89
  26   6  18    5.17    1.49
  26   6  20    1.99    0.80
  26   6  22   -0.10    0.80
  26   6  24    0.10    0.70
  26   7   1   10.14    0.89
  26   7   3   77.65    7.66
  26   7   5  131.24    8.25
  26   7   7  156.79    9.35
  26   7   9   80.83    5.27
  26   7  11    6.26    0.70
  26   7  13    0.60    0.50
  26   7  15    3.58    0.80
  26   7  17   19.78    2.39
  26   7  19   32.81    5.57
  26   7  21   11.23    1.79
  26   7  23    5.47    1.09
  26   7  25    0.30    0.70
  26   8   0    5.77    0.60
  26   8   2    9.64    0.70
  26   8   4   11.73    1.29
  26   8   6    2.98    0.70
  26   8   8    8.55    0.80
  26   8  10    6.46    0.80
  26   8  12    1.89    0.50
  26   8  14    0.00    0.50
  26   8  16    0.40    0.60
  26   8  18    0.99    0.70
  26   8  20    3.38    0.89
  26   8  22   17.80    3.28
  26   8  24    6.96    1.79
  26   9   1    2.19    1.29
  26   9   3   30.42    1.99
  26   9   5   62.64    4.87
  26   9   7   80.73    4.28
  26   9   9   31.12    2.39
  26   9  11    3.88    0.50
  26   9  13    0.30    0.40
  26   9  15    0.20    0.50
  26   9  17   21.08    8.15
  26   9  19    6.36    0.99
  26   9  21    5.97    1.29
  26   9  23    0.80    0.70
  26   9  25    0.89    0.70
  26  10   0    2.58    0.60
  26  10   2    4.08    0.99
  26  10   4    7.16    0.99
  26  10   6    1.29    0.60
  26  10   8    5.97    0.80
  26  10  10    0.89    0.30
  26  10  12    9.45    0.80
  26  10  14    5.67    0.70
  26  10  16    9.94    1.19
  26  10  18   19.39    2.39
  26  10  20   35.00    5.97
  26  10  22   44.64    6.66
  26  10  24   11.04    2.39
  26  11   1    1.59    0.60
  26  11   3    6.46    1.29
  26  11   5    9.15    0.80
  26  11   7    8.35    1.29
  26  11   9    3.58    0.40
  26  11  11    2.49    0.40
  26  11  13    2.19    0.40
  26  11  15    1.79    0.40
  26  11  17    0.99    0.40
  26  11  19    0.99    0.50
  26  11  21    0.40    0.50
  26  11  23    0.99    0.60
  26  11  25    0.40    0.60
  26  12   0   13.62    1.59
  26  12   2    6.56    1.19
  26  12   4   16.21    1.59
  26  12   6   -0.50    0.50
  26  12   8    2.98    0.89
  26  12  10    7.46    0.60
  26  12  12   27.74    2.58
  26  12  14   30.52    2.98
  26  12  16   37.58    3.08
  26  12  18   57.07    6.36
  26  12  20   63.03    5.87
  26  12  22   33.01    3.88
  26  12  24   18.00    2.88
  26  13   1    0.10    0.60
  26  13   3    0.30    0.70
  26  13   5   -0.50    0.60
  26  13   7    0.30    0.50
  26  13   9    1.39    0.40
  26  13  11    1.49    0.40
  26  13  13    1.99    0.50
  26  13  15    1.79    0.70
  26  13  17    0.50    0.40
  26  13  19    0.89    0.40
  26  13  21    0.40    0.50
  26  13  23    0.10    0.50
  26  13  25    1.69    0.50
  26  14   0    5.57    0.99
  26  14   2    4.77    0.80
  26  14   4    7.95    0.99
  26  14   6    4.08    1.59
  26  14   8    0.40    0.50
  26  14  10    5.37    0.60
  26  14  12   22.97    2.19
  26  14  14    6.96    1.09
  26  14  16    5.87    0.89
  26  14  18    7.75    1.09
  26  14  20   18.59    2.29
  26  14  22    8.85    1.09
  26  14  24    2.49    0.70
  26  15   1    1.19    0.70
  26  15   3    5.57    0.89
  26  15   5    5.27    0.89
  26  15   7    4.18    0.70
  26  15   9    1.29    0.50
  26  15  11    1.49    0.40
  26  15  13    2.09    0.60
  26  15  15    2.39    0.70
  26  15  17    0.99    0.70
  26  15  19   -0.60    0.40
  26  15  21    0.30    0.40
  26  15  23    0.00    0.40
  26  15  25    0.00    0.40
  26  16   0   76.45    7.95
  26  16   2   99.72   13.82
  26  16   4   34.10    3.58
  26  16   6    5.47    1.09
  26  16   8    0.00    0.50
  26  16  10   10.74    1.29
  26  16  12   31.42    2.58
  26  16  14   10.94    1.69
  26  16  16    3.98    0.99
  26  16  18    0.60    0.60
  26  16  20    2.58    0.89
  26  16  22    0.00    0.40
  26  16  24    0.20    0.40
  26  17   1    2.19    0.80
  26  17   3   23.66    2.88
  26  17   5   19.88    2.78
  26  17   7   22.87    2.98
  26  17   9    8.75    1.19
  26  17  11    0.20    0.40
  26  17  13    0.50    0.40
  26  17  15   -0.20    0.50
  26  17  17    0.00    0.50
  26  17  19    0.50    0.50
  26  17  21    0.20    0.40
  26  17  23    1.39    0.70
  26  17  25    0.50    0.30
  26  18   0  110.66   12.83
  26  18   2  104.29   11.93
  26  18   4   51.40    6.16
  26  18   6    6.86    1.49
  26  18   8    1.99    0.80
  26  18  10   18.69    2.39
  26  18  12   55.38    4.77
  26  18  14   10.94    1.59
  26  18  16    1.39    0.60
  26  18  18    0.00    0.60
  26  18  20    0.30    0.50
  26  18  22    3.28    0.89
  26  18  24    2.29    0.70
  26  19   1    1.69    0.80
  26  19   3   21.77    3.28
  26  19   5   39.17    4.67
  26  19   7   31.62    3.78
  26  19   9    7.85    1.19
  26  19  11    1.49    0.60
  26  19  13    0.40    0.40
  26  19  15    0.40    0.50
  26  19  17   -0.30    0.50
  26  19  19    0.70    0.50
  26  19  21    0.10    0.60
  26  19  23    0.30    0.50
  26  19  25   -0.20    0.40
  26  20   0  112.45   10.54
  26  20   2  101.81   11.83
  26  20   4   29.73    4.08
  26  20   6    3.18    0.89
  26  20   8    4.18    1.39
  26  20  10   80.03   29.63
  26  20  12   61.94    6.56
  26  20  14   14.22    1.59
  26  20  16    0.30    0.60
  26  20  18    0.30    0.50
  26  20  20    0.89    0.70
  26  20  22    8.05    2.29
  26  20  24    5.57    1.69
  26  21   1    2.39    0.99
  26  21   3    9.54    1.79
  26  21   5   20.38    3.38
  26  21   7   18.29    3.28
  26  21   9    4.77    0.89
  26  21  11    0.00    0.50
  26  21  13    0.89    0.80
  26  21  15    0.10    0.50
  26  21  17   -0.10    0.70
  26  21  19    0.89    0.50
  26  21  21   -0.10    0.50
  26  21  23    0.00    0.50
  26  21  25    0.20    0.50
  26  22   0    5.37    1.59
  26  22   2    7.06    1.39
  26  22   4    0.89    0.70
  26  22   6    0.60    0.70
  26  22   8   13.62    2.88
  26  22  10   29.83    4.08
  26  22  12   44.04    4.57
  26  22  14    5.97    0.89
  26  22  16    0.20    0.40
  26  22  18    3.78    0.99
  26  22  20    9.64    1.99
  26  22  22   14.22    3.08
  26  22  24   11.63    3.08
  26  23   1    0.10    0.80
  26  23   3    2.58    0.89
  26  23   5    3.78    1.29
  26  23   7    2.58    0.89
  26  23   9    0.80    0.70
  26  23  11    1.19    0.60
  26  23  13    0.50    0.50
  26  23  15   -0.30    0.30
  26  23  17   -0.30    0.40
  26  23  19    0.60    0.40
  26  23  21    0.60    0.50
  26  23  23    0.30    0.50
  26  23  25    0.60    0.60
  26  24   0    8.45    1.99
  26  24   2    8.55    2.39
  26  24   4    2.09    0.89
  26  24   6    1.09    0.70
  26  24   8    7.66    1.59
  26  24  10   14.61    2.68
  26  24  12   11.04    2.09
  26  24  14    2.88    0.80
  26  24  16    0.00    0.40
  26  24  18    0.40    0.50
  26  24  20    9.84    2.49
  26  24  22    6.26    1.59
  26  24  24    2.98    2.09
  26  25   1    0.50    1.09
  26  25   3   -0.40    0.80
  26  25   5    1.49    0.80
  26  25   7    2.98    1.59
  26  25   9   -0.10    0.70
  26  25  11   -0.10    0.60
  26  25  13    1.29    0.60
  26  25  15    0.99    0.89
  26  25  17    0.20    0.40
  26  25  19   -0.30    0.40
  26  25  21    0.40    0.50
  26  25  23    0.10    0.60
  26  26   0    0.30    1.19
  26  26   2    1.69    0.80
  26  26   4    1.69    0.89
  26  26   6    2.39    1.19
  26  26   8    2.88    1.09
  26  26  10    9.05    2.78
  26  26  12    1.19    0.99
  26  26  14    0.30    0.50
  26  26  16    0.50    0.40
  26  26  18    2.29    0.60
  26  26  20    3.58    0.99
  26  26  22    2.49    1.49
  27   1   0   14.71    1.39
  27   1   2   11.23    1.09
  27   1   4    8.05    0.89
  27   1   6    2.09    0.70
  27   1   8    4.08    0.50
  27   1  10    1.49    0.50
  27   1  12    1.49    0.80
  27   1  14    0.20    0.80
  27   1  16    1.69    0.80
  27   1  18    2.78    0.80
  27   1  20    1.69    0.80
  27   1  22    1.29    0.70
  27   1  24    0.40    0.80
  27   1  26   -0.20    0.70
  27   2   1   10.54    1.29
  27   2   3   10.44    1.09
  27   2   5   72.48    6.56
  27   2   7    0.00    0.89
  27   2   9    6.06    0.60
  27   2  11   -0.30    0.60
  27   2  13    5.97    2.98
  27   2  15   49.41    5.07
  27   2  17   82.12    6.36
  27   2  19   81.43    9.64
  27   2  21   16.21    2.88
  27   2  23   12.33    2.39
  27   2  25    0.30    0.80
  27   3   0   10.24    0.89
  27   3   2   11.53    1.39
  27   3   4    4.28    0.80
  27   3   6   -1.79    0.60
  27   3   8    1.19    0.40
  27   3  10   -0.40    0.40
  27   3  12    0.40    0.60
  27   3  14    3.08    0.70
  27   3  16   18.29    2.39
  27   3  18   25.65    3.18
  27   3  20   22.37    3.18
  27   3  22    7.56    1.39
  27   3  24    2.39    0.80
  27   3  26    1.29    0.70
  27   4   1   10.34    1.09
  27   4   3    3.68    0.80
  27   4   5   48.02    3.98
  27   4   7    0.70    0.50
  27   4   9    0.50    0.40
  27   4  11   -0.40    0.60
  27   4  13    2.58    0.70
  27   4  15   27.94    3.48
  27   4  17   40.27    4.87
  27   4  19   33.41    4.77
  27   4  21    5.57    1.69
  27   4  23    2.49    0.89
  27   4  25   -1.29    0.70
  27   5   0   88.39    5.97
  27   5   2   64.52    4.57
  27   5   4   54.78    4.97
  27   5   6   65.92    5.77
  27   5   8   50.61    2.88
  27   5  10   20.98    1.49
  27   5  12    6.26    0.70
  27   5  14    0.60    0.60
  27   5  16   14.81    2.39
  27   5  18   37.58    4.18
  27   5  20   39.87    5.57
  27   5  22   14.22    1.99
  27   5  24    2.09    0.89
  27   5  26    1.49    0.70
  27   6   1    3.48    0.80
  27   6   3   -2.29    0.60
  27   6   5   62.44    5.17
  27   6   7    5.87    0.60
  27   6   9    2.29    0.40
  27   6  11    0.80    0.50
  27   6  13    1.89    0.60
  27   6  15    8.45    1.49
  27   6  17    9.05    1.49
  27   6  19    4.87    1.59
  27   6  21    0.99    0.80
  27   6  23    2.98    2.29
  27   6  25   -0.20    0.80
  27   7   0    0.60    0.60
  27   7   2   -0.80    0.50
  27   7   4    1.69    0.89
  27   7   6    6.66    0.60
  27   7   8    5.17    0.70
  27   7  10   -0.30    0.40
  27   7  12   -0.30    0.50
  27   7  14    0.40    0.99
  27   7  16   11.83    1.69
  27   7  18   29.53    3.38
  27   7  20   25.75    3.68
  27   7  22   12.43    2.19
  27   7  24    2.19    0.80
  27   7  26    0.89    0.60
  27   8   1    4.28    0.50
  27   8   3    1.39    0.40
  27   8   5   53.49    3.08
  27   8   7    5.17    0.50
  27   8   9    3.18    0.40
  27   8  11    3.98    0.50
  27   8  13    0.30    0.50
  27   8  15    0.80    0.60
  27   8  17   -0.60    0.60
  27   8  19    1.79    0.70
  27   8  21    2.39    0.89
  27   8  23    3.68    1.39
  27   8  25    0.99    0.89
  27   9   0   11.04    0.80
  27   9   2    4.87    0.50
  27   9   4    0.89    0.50
  27   9   6    3.08    0.40
  27   9   8    2.58    0.40
  27   9  10    4.18    0.40
  27   9  12    2.78    0.50
  27   9  14    0.60    0.50
  27   9  16    2.09    0.50
  27   9  18    2.19    0.80
  27   9  20    4.37    1.09
  27   9  22    2.58    1.09
  27   9  24    1.19    0.80
  27   9  26    0.70    0.60
  27  10   1    1.39    0.50
  27  10   3    0.10    0.40
  27  10   5   17.00    1.09
  27  10   7    0.60    0.50
  27  10   9    4.08    0.40
  27  10  11    5.67    0.50
  27  10  13    1.19    0.40
  27  10  15    1.09    0.50
  27  10  17    7.26    1.19
  27  10  19   27.34    5.27
  27  10  21   22.77    4.08
  27  10  23   12.13    2.49
  27  10  25    3.58    0.89
  27  11   0    0.30    0.60
  27  11   2    0.89    0.50
  27  11   4    1.59    1.39
  27  11   6    0.50    0.50
  27  11   8    4.18    0.50
  27  11  10    5.17    0.50
  27  11  12   11.93    0.80
  27  11  14    9.05    0.80
  27  11  16    4.18    0.70
  27  11  18    0.89    0.50
  27  11  20   -0.60    0.50
  27  11  22   -0.40    0.60
  27  11  24    0.70    0.80
  27  11  26    0.40    0.80
  27  12   1    1.09    0.60
  27  12   3    0.70    0.60
  27  12   5    5.97    0.70
  27  12   7    1.19    0.50
  27  12   9    3.08    0.50
  27  12  11   11.14    0.89
  27  12  13    7.06    0.80
  27  12  15    4.57    0.70
  27  12  17   10.44    0.99
  27  12  19   23.96    2.49
  27  12  21   14.71    1.99
  27  12  23   10.54    2.09
  27  12  25    1.19    0.60
  27  13   0    3.48    0.70
  27  13   2    2.98    0.80
  27  13   4    4.37    0.60
  27  13   6    0.50    0.89
  27  13   8    0.30    0.50
  27  13  10    2.29    0.40
  27  13  12    5.07    0.70
  27  13  14    6.26    1.49
  27  13  16    1.39    0.40
  27  13  18    0.89    0.40
  27  13  20    0.00    0.40
  27  13  22    1.39    0.60
  27  13  24   -0.60    0.50
  27  13  26   -0.20    0.50
  27  14   1   -0.10    0.70
  27  14   3    4.57    0.70
  27  14   5   -0.30    0.60
  27  14   7    2.78    1.19
  27  14   9    0.89    0.60
  27  14  11    9.35    0.89
  27  14  13    5.47    0.70
  27  14  15    5.67    0.70
  27  14  17   10.64    1.19
  27  14  19   15.51    1.59
  27  14  21    5.57    0.80
  27  14  23    1.39    0.70
  27  14  25    0.50    0.50
  27  15   0   54.38    5.97
  27  15   2   52.69    5.97
  27  15   4   27.14    3.28
  27  15   6    9.64    1.19
  27  15   8    0.20    0.60
  27  15  10    1.69    0.50
  27  15  12    4.77    0.50
  27  15  14    5.17    0.89
  27  15  16    1.99    0.70
  27  15  18    0.80    0.80
  27  15  20    0.20    0.40
  27  15  22   -0.30    0.40
  27  15  24    0.40    0.60
  27  15  26    0.50    0.40
  27  16   1    1.19    0.80
  27  16   3   20.38    2.49
  27  16   5   14.91    2.49
  27  16   7   11.33    1.59
  27  16   9    0.70    0.60
  27  16  11    3.58    0.80
  27  16  13    2.58    0.50
  27  16  15    2.09    0.60
  27  16  17    5.37    0.99
  27  16  19    4.28    0.89
  27  16  21    0.30    0.40
  27  16  23    0.40    0.40
  27  16  25    0.20    0.40
  27  17   0   73.77    8.25
  27  17   2   60.95    6.16
  27  17   4   39.37    5.37
  27  17   6    5.27    0.99
  27  17   8    1.29    0.70
  27  17  10    5.37    0.89
  27  17  12   13.22    1.39
  27  17  14    8.85    1.19
  27  17  16    2.98    0.70
  27  17  18    0.30    0.50
  27  17  20    1.29    0.60
  27  17  22    0.10    0.40
  27  17  24    0.30    0.40
  27  17  26    0.20    0.40
  27  18   1    2.68    0.70
  27  18   3   29.53    3.38
  27  18   5   50.21    5.57
  27  18   7   25.35    3.28
  27  18   9    2.29    0.80
  27  18  11    0.70    0.50
  27  18  13    0.89    0.50
  27  18  15    1.19    0.50
  27  18  17    0.60    0.50
  27  18  19    2.78    1.39
  27  18  21   -0.20    0.40
  27  18  23    0.30    0.60
  27  18  25    0.80    0.40
  27  19   0   78.44    8.55
  27  19   2   72.58    8.55
  27  19   4   21.38    2.78
  27  19   6    3.48    0.80
  27  19   8    3.28    0.80
  27  19  10   24.36    3.58
  27  19  12   24.76    2.29
  27  19  14   12.53    1.49
  27  19  16    6.86    1.29
  27  19  18    0.60    0.50
  27  19  20    1.09    0.40
  27  19  22    0.40    0.40
  27  19  24    0.10    0.40
  27  19  26   -0.10    0.30
  27  20   1    3.08    1.99
  27  20   3   29.23    4.67
  27  20   5   32.51    4.28
  27  20   7   17.40    2.98
  27  20   9    4.67    0.89
  27  20  11    0.80    0.50
  27  20  13    1.09    0.60
  27  20  15    0.80    0.40
  27  20  17    1.29    0.70
  27  20  19    0.00    0.50
  27  20  21   -0.20    0.50
  27  20  23    0.20    0.50
  27  20  25    0.99    0.50
  27  21   0   24.06    3.18
  27  21   2   20.78    3.18
  27  21   4    5.77    1.39
  27  21   6   -0.20    0.70
  27  21   8    4.77    1.09
  27  21  10   14.22    2.78
  27  21  12   13.92    1.69
  27  21  14    3.58    0.89
  27  21  16    0.20    0.40
  27  21  18    0.50    0.50
  27  21  20    0.00    0.50
  27  21  22    0.00    0.50
  27  21  24    0.40    0.40
  27  21  26   -0.10    0.40
  27  22   1    1.29    0.80
  27  22   3    5.67    1.19
  27  22   5   18.99    3.38
  27  22   7   13.02    2.78
  27  22   9    1.89    0.99
  27  22  11    0.99    0.80
  27  22  13    1.09    0.50
  27  22  15   -0.20    0.30
  27  22  17    0.10    0.40
  27  22  19    0.70    0.40
  27  22  21    1.09    0.50
  27  22  23   -0.30    0.50
  27  22  25    0.10    0.60
  27  23   0   16.31    2.78
  27  23   2    7.06    1.69
  27  23   4    2.68    0.99
  27  23   6    1.49    0.80
  27  23   8    5.97    1.19
  27  23  10   13.82    2.49
  27  23  12    7.95    1.39
  27  23  14    2.68    0.80
  27  23  16    0.10    0.40
  27  23  18    1.09    0.50
  27  23  20    0.50    0.50
  27  23  22    0.40    0.50
  27  23  24    0.40    0.50
  27  24   1    1.89    0.99
  27  24   3    3.18    1.39
  27  24   5    3.68    0.99
  27  24   7    4.57    2.29
  27  24   9    2.09    1.19
  27  24  11   -0.20    0.60
  27  24  13    0.40    0.50
  27  24  15   -0.30    0.50
  27  24  17   -0.20    0.30
  27  24  19    0.60    0.40
  27  24  21    0.30    0.50
  27  24  23   -0.40    0.50
  27  25   0    0.70    0.80
  27  25   2    0.60    0.80
  27  25   4    0.80    0.80
  27  25   6    2.19    0.80
  27  25   8    2.58    1.19
  27  25  10    2.49    1.09
  27  25  12    0.40    0.70
  27  25  14    0.20    0.50
  27  25  16    0.89    0.40
  27  25  18    0.99    0.40
  27  25  20    0.60    0.60
  27  25  22    0.80    0.60
  27  26   1    0.40    0.80
  27  26   3    0.10    0.70
  27  26   5    1.49    1.19
  27  26   7    0.70    0.70
  27  26   9    0.80    0.60
  27  26  11    0.10    0.60
  27  26  13    0.70    0.60
  27  26  15    0.10    0.50
  27  26  17    0.60    0.50
  27  26  19    0.50    0.30
  27  26  21   -0.89    0.40
  27  27   0    1.49    1.79
  27  27   2    5.87    2.39
  27  27   4    3.88    1.29
  27  27   6    3.98    1.19
  27  27   8    2.78    1.89
  27  27  10    0.30    0.70
  27  27  12    0.10    0.60
  27  27  14   -0.30    0.60
  27  27  16    0.40    0.60
  27  27  18    0.10    0.40
  27  27  20   -0.20    0.40
  28   0   0  105.49   19.59
  28   1   1    1.49    1.09
  28   1   3    0.20    0.70
  28   1   5    1.89    1.89
  28   1   7    0.10    0.50
  28   1   9   -0.20    0.40
  28   1  11    1.09    0.50
  28   1  13    0.10    0.70
  28   1  15    2.98    1.39
  28   1  17    2.78    0.80
  28   1  19    2.29    0.80
  28   1  21    0.30    0.80
  28   1  23   -0.50    0.80
  28   1  25    0.50    0.80
  28   1  27   -0.70    0.80
  28   2   0    3.58    1.89
  28   2   2   53.79    5.67
  28   2   4   13.42    1.79
  28   2   6   12.03    2.09
  28   2   8    2.49    0.60
  28   2  10    1.89    0.60
  28   2  12    0.20    0.60
  28   2  14   38.58    3.98
  28   2  16   39.17    4.57
  28   2  18  109.96   11.14
  28   2  20   73.37    8.85
  28   2  22   28.24    5.17
  28   2  24   -0.20    0.80
  28   2  26    4.08    1.29
  28   3   1    0.10    0.70
  28   3   3    3.78    0.80
  28   3   5    7.66    0.99
  28   3   7    3.58    0.60
  28   3   9   -0.20    0.40
  28   3  11    1.59    0.50
  28   3  13    3.48    0.70
  28   3  15   11.83    1.29
  28   3  17   18.79    2.39
  28   3  19   17.20    2.78
  28   3  21    9.05    1.99
  28   3  23    4.67    0.99
  28   3  25    0.30    0.70
  28   3  27   -0.40    0.80
  28   4   0  100.42    8.15
  28   4   2    9.45    1.19
  28   4   4  129.74   11.43
  28   4   6    4.37    0.89
  28   4   8   24.76    2.29
  28   4  10   14.91    1.09
  28   4  12    1.09    0.50
  28   4  14    9.05    1.39
  28   4  16   22.67    3.98
  28   4  18   48.62    6.66
  28   4  20   37.88    6.36
  28   4  22   15.01    2.39
  28   4  24    1.19    1.59
  28   4  26    3.48    1.29
  28   5   1    1.49    0.80
  28   5   3    8.85    1.09
  28   5   5   40.07    3.58
  28   5   7   22.57    2.09
  28   5   9    7.46    0.70
  28   5  11    1.09    0.50
  28   5  13    1.99    0.60
  28   5  15   18.79    2.49
  28   5  17   35.49    4.37
  28   5  19   32.81    4.18
  28   5  21   20.08    3.48
  28   5  23    7.16    1.89
  28   5  25    0.10    0.80
  28   5  27    0.50    0.80
  28   6   0    3.48    1.29
  28   6   2   10.24    1.49
  28   6   4    3.38    0.80
  28   6   6    5.77    0.89
  28   6   8   -0.50    0.40
  28   6  10    1.49    0.40
  28   6  12   -0.10    0.60
  28   6  14   10.24    1.39
  28   6  16    3.18    0.89
  28   6  18    4.28    0.89
  28   6  20    2.09    0.89
  28   6  22    1.69    0.70
  28   6  24    0.10    0.60
  28   6  26    1.79    0.89
  28   7   1    0.50    0.60
  28   7   3    3.58    0.60
  28   7   5   24.36    2.29
  28   7   7   15.41    1.79
  28   7   9    7.66    1.19
  28   7  11   -0.40    0.40
  28   7  13    1.19    0.50
  28   7  15    7.95    0.99
  28   7  17   18.89    2.58
  28   7  19   27.34    3.98
  28   7  21   19.88    2.88
  28   7  23    5.67    1.89
  28   7  25    2.49    1.59
  28   7  27   -0.10    0.70
  28   8   0   32.51    2.88
  28   8   2    2.58    0.60
  28   8   4   29.93    2.78
  28   8   6   -0.70    0.50
  28   8   8    3.68    0.60
  28   8  10    8.55    0.80
  28   8  12   -0.50    0.40
  28   8  14    1.29    0.70
  28   8  16    1.69    1.39
  28   8  18    1.59    0.70
  28   8  20   -0.30    0.60
  28   8  22    1.29    0.70
  28   8  24    0.80    0.70
  28   8  26    0.30    0.80
  28   9   1    0.30    0.40
  28   9   3    1.29    0.40
  28   9   5    5.77    0.60
  28   9   7    6.36    0.60
  28   9   9    1.29    0.40
  28   9  11    1.69    0.40
  28   9  13    1.19    0.50
  28   9  15    0.89    0.60
  28   9  17    3.28    0.89
  28   9  19    3.08    0.99
  28   9  21    3.98    0.99
  28   9  23    2.09    0.99
  28   9  25   -0.20    0.60
  28   9  27    0.20    0.70
  28  10   0   11.04    1.09
  28  10   2    0.20    0.40
  28  10   4   18.00    1.39
  28  10   6    1.19    0.40
  28  10   8   10.34    0.99
  28  10  10   27.24    1.99
  28  10  12   13.32    1.19
  28  10  14   16.31    1.89
  28  10  16   56.07   16.40
  28  10  18   36.29    4.28
  28  10  20   14.32    2.29
  28  10  22    4.67    1.69
  28  10  24    0.60    0.89
  28  10  26    0.70    0.60
  28  11   1    1.79    0.50
  28  11   3    0.99    0.50
  28  11   5    0.80    0.40
  28  11   7    0.00    0.60
  28  11   9    2.19    0.60
  28  11  11    5.57    0.50
  28  11  13    5.47    0.60
  28  11  15    2.68    0.70
  28  11  17    0.60    0.50
  28  11  19    0.60    0.60
  28  11  21    0.70    0.60
  28  11  23   -0.50    0.70
  28  11  25    0.80    0.70
  28  11  27   -0.30    0.50
  28  12   0    2.49    0.70
  28  12   2    0.50    0.60
  28  12   4    0.40    0.60
  28  12   6    1.59    0.70
  28  12   8    0.30    0.40
  28  12  10   13.92    2.09
  28  12  12    6.16    0.60
  28  12  14   11.83    1.09
  28  12  16   26.64    2.49
  28  12  18   31.32    3.98
  28  12  20    5.47    1.19
  28  12  22    4.67    0.99
  28  12  24    0.40    0.50
  28  12  26    0.70    0.60
  28  13   1    0.80    0.60
  28  13   3    3.38    0.70
  28  13   5    1.19    0.60
  28  13   7    1.39    0.60
  28  13   9    0.40    0.50
  28  13  11    4.57    0.50
  28  13  13    9.45    0.99
  28  13  15    7.56    0.89
  28  13  17    2.19    0.50
  28  13  19    1.49    0.70
  28  13  21   -0.30    0.50
  28  13  23    0.70    0.50
  28  13  25   -0.30    0.60
  28  13  27   -0.10    0.60
  28  14   0   31.52    3.08
  28  14   2   57.86    6.66
  28  14   4   13.52    1.89
  28  14   6    7.85    1.09
  28  14   8    1.29    1.09
  28  14  10   13.12    1.49
  28  14  12   12.92    1.49
  28  14  14   16.90    1.79
  28  14  16   41.56    3.68
  28  14  18   34.50    2.98
  28  14  20    8.45    2.09
  28  14  22    5.87    1.49
  28  14  24    0.60    0.50
  28  14  26   -0.50    0.50
  28  15   1    0.89    0.70
  28  15   3   13.72    1.59
  28  15   5   13.32    1.49
  28  15   7    7.36    0.99
  28  15   9    1.19    0.50
  28  15  11    1.39    0.50
  28  15  13    9.35    1.09
  28  15  15   13.62    1.89
  28  15  17    8.55    1.09
  28  15  19    1.99    0.50
  28  15  21    0.50    0.40
  28  15  23    0.10    0.40
  28  15  25    0.00    0.50
  28  15  27    0.99    0.60
  28  16   0   68.90    7.36
  28  16   2   51.10    7.85
  28  16   4   20.28    3.18
  28  16   6    4.57    0.99
  28  16   8    1.69    0.60
  28  16  10   44.14    4.47
  28  16  12   30.12    2.58
  28  16  14   31.62    2.58
  28  16  16   43.55    3.88
  28  16  18   18.59    2.39
  28  16  20    2.98    1.59
  28  16  22    0.89    0.40
  28  16  24    0.00    0.40
  28  16  26    0.50    0.50
  28  17   1    1.19    0.70
  28  17   3   28.34    3.48
  28  17   5   24.76    2.98
  28  17   7   15.41    2.29
  28  17   9    2.09    0.60
  28  17  11   -0.40    0.50
  28  17  13    3.18    0.50
  28  17  15    8.95    1.29
  28  17  17    5.07    0.89
  28  17  19    1.89    0.70
  28  17  21   -0.10    0.40
  28  17  23   -0.20    0.30
  28  17  25    0.00    0.40
  28  17  27   -0.20    0.50
  28  18   0  155.00   16.40
  28  18   2  108.17   12.13
  28  18   4   48.52    6.36
  28  18   6    4.77    1.09
  28  18   8    1.09    0.70
  28  18  10   40.76    5.67
  28  18  12   24.56    2.98
  28  18  14   25.75    2.58
  28  18  16   15.41    2.09
  28  18  18    7.66    1.49
  28  18  20    0.00    0.40
  28  18  22   -0.40    0.40
  28  18  24    0.30    0.40
  28  18  26    0.80    0.40
  28  19   1    1.59    0.80
  28  19   3   20.88    2.58
  28  19   5   29.33    4.08
  28  19   7   26.45    3.88
  28  19   9    2.29    0.80
  28  19  11    0.40    0.99
  28  19  13    1.89    0.89
  28  19  15    2.19    0.50
  28  19  17    0.80    0.50
  28  19  19    1.19    0.60
  28  19  21    0.00    0.40
  28  19  23    0.10    0.40
  28  19  25    0.10    0.30
  28  19  27   -0.40    0.70
  28  20   0   84.11    9.94
  28  20   2   58.36    7.26
  28  20   4   38.38    5.37
  28  20   6    2.78    0.89
  28  20   8   -0.20    0.80
  28  20  10   10.04    1.99
  28  20  12    8.55    1.49
  28  20  14    7.66    1.19
  28  20  16    0.70    0.40
  28  20  18    1.49    1.49
  28  20  20    1.69    0.60
  28  20  22    0.80    0.50
  28  20  24    1.89    0.70
  28  20  26   -0.20    0.40
  28  21   1   -0.40    0.70
  28  21   3   11.93    1.99
  28  21   5   39.37    5.07
  28  21   7   18.29    3.28
  28  21   9    3.18    0.89
  28  21  11    1.79    1.09
  28  21  13    0.30    0.50
  28  21  15    0.89    0.70
  28  21  17    0.10    0.40
  28  21  19    0.60    0.40
  28  21  21   -0.60    0.40
  28  21  23   -0.10    0.40
  28  21  25   -0.40    0.50
  28  22   0   48.22    6.86
  28  22   2   32.81    5.87
  28  22   4   12.63    2.68
  28  22   6    1.39    0.70
  28  22   8    2.09    0.70
  28  22  10    6.26    1.39
  28  22  12    8.35    1.49
  28  22  14    2.09    0.70
  28  22  16    0.80    0.40
  28  22  18    0.60    0.50
  28  22  20   -0.30    0.40
  28  22  22    0.00    0.50
  28  22  24    0.80    0.80
  28  23   1    0.99    0.70
  28  23   3    1.69    0.80
  28  23   5    8.25    1.49
  28  23   7    5.37    1.29
  28  23   9    4.77    1.09
  28  23  11    1.69    0.80
  28  23  13    0.50    0.60
  28  23  15    1.39    1.19
  28  23  17    0.50    0.50
  28  23  19    0.20    0.40
  28  23  21    0.30    0.60
  28  23  23   -0.60    0.50
  28  24   0    2.19    0.99
  28  24   2    0.60    0.80
  28  24   4    1.39    2.49
  28  24   6   -0.10    0.70
  28  24   8    0.50    0.60
  28  24  10    0.89    0.70
  28  24  12    0.40    0.60
  28  24  14    0.40    0.50
  28  24  16   -0.30    0.40
  28  24  18   -0.30    0.30
  28  24  20    3.08    0.80
  28  24  22    0.70    0.60
  28  25   1    0.10    0.89
  28  25   3    1.69    0.80
  28  25   5    2.78    0.80
  28  25   7    2.09    0.70
  28  25   9    0.40    0.70
  28  25  11    1.39    0.70
  28  25  13    0.20    0.60
  28  25  15   -0.40    0.50
  28  25  17    0.60    0.40
  28  25  19    0.00    0.40
  28  25  21   -0.99    0.40
  28  26   0    3.18    1.29
  28  26   2    8.35    2.19
  28  26   4    2.29    1.29
  28  26   6    5.17    1.79
  28  26   8    0.70    0.70
  28  26  10   -0.50    0.60
  28  26  12   -0.70    0.60
  28  26  14    0.50    0.60
  28  26  16    0.89    0.70
  28  26  18    0.10    0.40
  28  26  20   -0.20    0.40
  28  27   1   -1.19    0.80
  28  27   3    0.99    0.80
  28  27   5    1.19    0.70
  28  27   7    2.78    1.39
  28  27   9    1.19    1.69
  28  27  11    0.20    0.70
  28  27  13   -0.40    0.60
  28  27  15    0.89    0.60
  28  27  17   -0.20    0.40
  28  27  19   -0.20    0.50
  28  28   0   70.39   20.38
  28  28   2   46.63    7.66
  28  28   4   20.08    3.68
  28  28   6    6.66    1.59
  28  28   8    0.00    0.70
  28  28  10    0.40    0.60
  28  28  12   10.24    2.58
  28  28  14    7.46    2.19
  28  28  16    5.37    1.79
  28  28  18    0.89    1.69
  29   1   0   16.80    4.37
  29   1   2    8.15    1.39
  29   1   4    4.87    0.89
  29   1   6    2.68    0.70
  29   1   8    3.38    0.60
  29   1  10    1.39    0.40
  29   1  12    1.19    0.50
  29   1  14    4.37    1.99
  29   1  16    2.88    0.80
  29   1  18    1.59    0.70
  29   1  20    2.09    1.69
  29   1  22    0.70    0.80
  29   1  24    0.20    0.70
  29   1  26    0.60    0.80
  29   1  28   -0.30    0.80
  29   2   1    8.15    1.29
  29   2   3   13.72    1.99
  29   2   5   -0.40    0.70
  29   2   7    9.94    1.09
  29   2   9    4.37    0.60
  29   2  11    0.80    0.40
  29   2  13    7.66    1.29
  29   2  15    9.05    1.29
  29   2  17   91.77   10.74
  29   2  19   47.62    6.26
  29   2  21   41.06    5.57
  29   2  23    2.78    1.09
  29   2  25    0.99    0.89
  29   2  27   15.41    4.18
  29   3   0   13.22    1.59
  29   3   2   15.51    2.09
  29   3   4   12.53    1.89
  29   3   6    5.77    1.49
  29   3   8    2.49    0.60
  29   3  10    0.00    0.40
  29   3  12    0.89    0.50
  29   3  14    3.48    0.70
  29   3  16   16.01    1.99
  29   3  18   21.28    3.88
  29   3  20   13.92    2.39
  29   3  22    3.18    0.99
  29   3  24    0.00    0.80
  29   3  26    0.40    0.70
  29   3  28   -0.60    0.70
  29   4   1    5.07    0.89
  29   4   3    9.35    1.39
  29   4   5   -0.60    0.70
  29   4   7   15.31    1.59
  29   4   9    5.47    0.70
  29   4  11    0.20    0.40
  29   4  13    4.47    0.70
  29   4  15    3.98    0.89
  29   4  17   36.49    4.67
  29   4  19   17.10    2.58
  29   4  21   14.91    2.39
  29   4  23    1.49    0.89
  29   4  25    0.80    0.60
  29   4  27    8.35    2.78
  29   5   0    2.98    0.70
  29   5   2    1.29    0.60
  29   5   4    1.49    0.70
  29   5   6    0.99    0.70
  29   5   8    0.10    0.60
  29   5  10    1.29    0.40
  29   5  12    3.08    0.60
  29   5  14   13.62    1.89
  29   5  16   20.98    2.58
  29   5  18   22.57    3.48
  29   5  20   18.99    3.18
  29   5  22    6.36    1.29
  29   5  24    1.49    0.80
  29   5  26   -0.80    0.60
  29   5  28    0.20    0.70
  29   6   1    3.98    0.70
  29   6   3    5.27    0.80
  29   6   5    0.70    0.60
  29   6   7    4.87    0.89
  29   6   9    4.28    0.70
  29   6  11    0.50    0.40
  29   6  13    1.89    0.89
  29   6  15    0.60    0.60
  29   6  17    3.48    1.59
  29   6  19    1.19    0.80
  29   6  21    1.49    0.60
  29   6  23    0.00    0.70
  29   6  25    1.09    0.70
  29   6  27    2.88    0.99
  29   7   0    9.94    1.09
  29   7   2   15.81    2.19
  29   7   4   14.12    1.79
  29   7   6    8.45    0.80
  29   7   8    0.80    0.60
  29   7  10   -0.30    0.40
  29   7  12    0.70    0.40
  29   7  14    1.79    0.60
  29   7  16    9.25    1.49
  29   7  18   10.34    1.99
  29   7  20   12.03    2.49
  29   7  22    9.05    1.79
  29   7  24    4.28    0.89
  29   7  26    0.20    0.70
  29   7  28    1.09    0.89
  29   8   1    3.68    0.60
  29   8   3    2.49    0.50
  29   8   5    1.59    0.80
  29   8   7    2.49    0.60
  29   8   9    2.19    0.60
  29   8  11    0.99    0.40
  29   8  13    0.30    0.50
  29   8  15    0.20    0.50
  29   8  17    0.40    0.60
  29   8  19    1.39    0.89
  29   8  21    1.19    0.60
  29   8  23   -0.10    0.70
  29   8  25   -0.60    0.70
  29   8  27   -1.19    0.80
  29   9   0    4.08    0.60
  29   9   2    5.97    0.70
  29   9   4    5.37    0.80
  29   9   6    3.68    0.60
  29   9   8    2.68    0.60
  29   9  10    3.48    0.50
  29   9  12    5.17    0.60
  29   9  14    1.69    0.60
  29   9  16    0.70    0.70
  29   9  18    0.99    0.60
  29   9  20    0.60    0.70
  29   9  22    2.19    0.89
  29   9  24    1.69    0.99
  29   9  26    1.09    0.70
  29   9  28   -0.70    0.70
  29  10   1    0.80    0.50
  29  10   3    0.40    0.40
  29  10   5    1.59    0.40
  29  10   7    0.40    0.40
  29  10   9    3.48    0.50
  29  10  11    0.89    0.50
  29  10  13    0.80    0.40
  29  10  15    6.76    0.89
  29  10  17    3.48    0.99
  29  10  19    2.68    0.60
  29  10  21    1.59    0.99
  29  10  23    0.99    0.60
  29  10  25    0.50    0.60
  29  10  27    1.89    0.80
  29  11   0    0.60    0.40
  29  11   2    1.29    0.40
  29  11   4    0.20    0.40
  29  11   6    0.50    0.40
  29  11   8    0.99    0.40
  29  11  10    0.50    0.40
  29  11  12    1.39    0.30
  29  11  14    2.19    0.89
  29  11  16    0.20    0.40
  29  11  18    1.59    0.80
  29  11  20    0.60    0.50
  29  11  22    1.39    0.70
  29  11  24    2.19    0.99
  29  11  26    1.39    0.80
  29  11  28   -0.30    0.60
  29  12   1    1.39    0.50
  29  12   3    0.10    0.50
  29  12   5    4.18    0.70
  29  12   7    0.89    0.40
  29  12   9    2.68    0.50
  29  12  11    1.69    0.40
  29  12  13    3.98    0.50
  29  12  15   20.38    2.09
  29  12  17   11.63    1.69
  29  12  19    5.17    1.09
  29  12  21    3.18    1.09
  29  12  23    0.10    0.50
  29  12  25    1.09    0.50
  29  12  27    3.58    1.79
  29  13   0    9.74    1.59
  29  13   2    6.26    1.09
  29  13   4    3.38    0.60
  29  13   6    1.89    0.60
  29  13   8    1.99    0.60
  29  13  10    1.89    1.19
  29  13  12    4.77    0.60
  29  13  14    8.85    0.89
  29  13  16    4.57    0.80
  29  13  18    2.19    0.60
  29  13  20    0.40    0.50
  29  13  22    0.20    0.50
  29  13  24   -0.50    0.60
  29  13  26   -0.20    0.60
  29  13  28    0.00    0.60
  29  14   1    2.29    0.60
  29  14   3    3.78    0.70
  29  14   5   10.74    1.39
  29  14   7    1.79    0.80
  29  14   9    1.29    0.50
  29  14  11    0.50    0.40
  29  14  13   10.14    1.79
  29  14  15   27.74    2.29
  29  14  17   31.22    2.49
  29  14  19    7.16    1.09
  29  14  21    3.68    0.80
  29  14  23    0.50    0.50
  29  14  25    0.30    0.40
  29  14  27    4.08    1.79
  29  15   0   15.91    2.68
  29  15   2   10.94    1.99
  29  15   4    3.98    1.09
  29  15   6    0.40    0.60
  29  15   8    0.80    0.60
  29  15  10    5.37    0.70
  29  15  12   22.97    1.99
  29  15  14   28.83    2.29
  29  15  16   20.48    1.99
  29  15  18    6.56    0.89
  29  15  20    1.29    0.40
  29  15  22    0.30    0.40
  29  15  24   -0.10    0.50
  29  15  26   -0.50    0.60
  29  15  28   -0.10    0.80
  29  16   1    2.09    0.80
  29  16   3   12.73    1.99
  29  16   5   20.28    2.78
  29  16   7   10.34    1.69
  29  16   9    1.09    1.19
  29  16  11    0.89    0.50
  29  16  13    6.56    0.89
  29  16  15   19.49    1.89
  29  16  17   26.05    2.29
  29  16  19    5.87    0.89
  29  16  21    3.38    0.80
  29  16  23   -0.10    0.40
  29  16  25    0.70    0.50
  29  16  27    1.19    1.19
  29  17   0   90.18   10.74
  29  17   2   70.29    7.56
  29  17   4   29.93    4.08
  29  17   6    2.98    0.99
  29  17   8    0.70    0.60
  29  17  10    2.98    0.80
  29  17  12   18.39    2.29
  29  17  14   27.84    2.58
  29  17  16   24.06    2.58
  29  17  18    9.25    1.29
  29  17  20    0.89    0.40
  29  17  22    0.10    0.30
  29  17  24    0.30    0.40
  29  17  26   -0.20    0.50
  29  18   1    0.30    0.80
  29  18   3   12.13    2.19
  29  18   5   20.28    3.28
  29  18   7    7.06    1.89
  29  18   9   -0.10    0.60
  29  18  11    0.80    0.50
  29  18  13    3.98    0.70
  29  18  15    6.86    0.89
  29  18  17    9.25    1.39
  29  18  19    0.70    0.40
  29  18  21    0.10    0.40
  29  18  23    0.10    0.30
  29  18  25    0.20    0.30
  29  18  27    1.39    2.09
  29  19   0   58.36    6.56
  29  19   2   38.48    4.97
  29  19   4   20.88    3.58
  29  19   6    2.58    0.99
  29  19   8    0.10    0.70
  29  19  10    3.38    1.09
  29  19  12    6.06    1.19
  29  19  14   11.04    1.79
  29  19  16    4.37    0.80
  29  19  18    0.70    0.40
  29  19  20    0.60    0.40
  29  19  22    0.30    0.30
  29  19  24    0.10    0.30
  29  19  26   -0.40    0.60
  29  20   1    1.19    0.70
  29  20   3    8.55    1.79
  29  20   5   18.59    3.08
  29  20   7    9.35    1.69
  29  20   9    0.60    0.70
  29  20  11    1.29    0.89
  29  20  13    0.70    0.50
  29  20  15    0.70    0.40
  29  20  17    0.80    0.40
  29  20  19    0.10    0.50
  29  20  21    2.39    2.49
  29  20  23    0.50    0.30
  29  20  25   -0.60    0.40
  29  21   0   33.41    5.07
  29  21   2   39.87    5.87
  29  21   4   15.31    3.38
  29  21   6    1.09    0.60
  29  21   8    0.50    0.60
  29  21  10    2.29    0.89
  29  21  12    4.18    0.99
  29  21  14    3.58    0.89
  29  21  16    3.48    0.60
  29  21  18    0.70    0.30
  29  21  20   -0.20    0.40
  29  21  22   -0.50    0.40
  29  21  24   -0.20    0.40
  29  22   1    1.09    0.70
  29  22   3    5.27    1.09
  29  22   5    8.65    1.89
  29  22   7    5.67    1.39
  29  22   9    3.18    0.89
  29  22  11    2.49    0.80
  29  22  13   -0.50    0.50
  29  22  15    1.19    0.80
  29  22  17    0.00    0.30
  29  22  19    0.50    0.30
  29  22  21   -0.70    0.40
  29  22  23   -0.40    0.40
  29  23   0    3.58    1.39
  29  23   2    4.18    0.99
  29  23   4    2.68    0.80
  29  23   6    0.40    0.70
  29  23   8    0.40    0.70
  29  23  10    0.99    0.60
  29  23  12    0.60    0.60
  29  23  14    0.20    0.50
  29  23  16   -0.50    0.40
  29  23  18   -0.20    0.30
  29  23  20    0.00    0.40
  29  23  22    0.00    0.40
  29  24   1    0.20    0.70
  29  24   3    0.89    0.70
  29  24   5    1.39    0.80
  29  24   7    4.47    1.09
  29  24   9    0.89    0.80
  29  24  11    1.69    0.80
  29  24  13    0.50    0.60
  29  24  15    0.30    0.40
  29  24  17    0.30    0.40
  29  24  19    0.50    0.40
  29  24  21    0.10    0.50
  29  25   0    0.00    0.70
  29  25   2    0.80    0.80
  29  25   4    0.10    0.80
  29  25   6    0.70    0.70
  29  25   8    1.99    0.70
  29  25  10    0.10    0.70
  29  25  12    0.50    0.60
  29  25  14    0.20    0.50
  29  25  16    0.20    0.40
  29  25  18   -0.60    0.30
  29  25  20   -0.50    0.40
  29  26   1    0.10    0.99
  29  26   3    0.50    0.70
  29  26   5    1.39    1.19
  29  26   7    0.40    0.70
  29  26   9   -0.20    0.70
  29  26  11   -0.30    0.70
  29  26  13    0.10    0.70
  29  26  15   -1.19    0.60
  29  26  17   -0.20    0.40
  29  26  19   -0.89    0.60
  29  27   0   32.51    5.77
  29  27   2   20.28    4.08
  29  27   4   10.14    2.98
  29  27   6    2.29    0.99
  29  27   8    0.50    0.70
  29  27  10    0.30    1.19
  29  27  12    1.29    1.19
  29  27  14    2.58    1.19
  29  27  16    2.78    1.29
  29  27  18    4.08    4.57
  29  28   1    0.20    0.70
  29  28   3   -0.10    0.80
  29  28   5   -0.30    0.70
  29  28   7   -0.50    0.70
  29  28   9    0.10    0.99
  29  28  11   -0.20    0.70
  29  28  13    0.00    0.70
  29  28  15    0.40    0.60
  29  29   0   55.68   14.71
  29  29   2   35.69    8.45
  29  29   4   14.12    3.78
  29  29   6    0.30    0.70
  29  29   8   -1.59    0.80
  29  29  10    4.87    1.69
  29  29  12   16.70    4.47
  29  29  14   -3.38    2.19
  30   0   0  100.32   19.59
  30   1   1    2.68    2.58
  30   1   3    1.29    0.80
  30   1   5   -0.10    0.70
  30   1   7   -0.40    0.60
  30   1   9   -0.70    0.50
  30   1  11    0.60    0.40
  30   1  13    1.59    0.50
  30   1  15    2.98    0.99
  30   1  17    0.80    0.70
  30   1  19    4.57    3.48
  30   1  21    0.89    0.80
  30   1  23    0.80    0.80
  30   1  25   -0.60    0.70
  30   1  27    1.19    0.89
  30   1  29   -1.09    0.89
  30   2   0    1.39    0.80
  30   2   2   40.96    5.07
  30   2   4    2.39    0.80
  30   2   6   13.62    1.89
  30   2   8   14.22    2.29
  30   2  10    5.77    0.80
  30   2  12    0.70    0.50
  30   2  14    2.39    0.70
  30   2  16   96.94    9.35
  30   2  18   34.40    4.37
  30   2  20   81.23   11.73
  30   2  22   18.00    3.68
  30   2  24   -0.10    0.70
  30   2  26   19.19    5.07
  30   2  28   59.75   14.81
  30   3   1    2.19    0.70
  30   3   3    1.39    0.70
  30   3   5    1.29    0.70
  30   3   7   -0.40    0.60
  30   3   9   -0.20    0.60
  30   3  11    2.68    0.40
  30   3  13    4.57    0.89
  30   3  15   12.83    1.69
  30   3  17   12.13    1.69
  30   3  19    7.46    1.49
  30   3  21    4.87    1.19
  30   3  23    2.49    0.89
  30   3  25   -0.20    0.70
  30   3  27   -0.30    0.70
  30   3  29   -0.60    0.80
  30   4   0   22.57    3.28
  30   4   2    2.29    0.80
  30   4   4    1.99    1.29
  30   4   6    1.29    0.70
  30   4   8    2.39    0.60
  30   4  10    2.19    1.19
  30   4  12    1.49    0.40
  30   4  14    1.69    0.60
  30   4  16   58.16    7.36
  30   4  18   12.83    2.68
  30   4  20   34.90    5.47
  30   4  22    6.16    1.59
  30   4  24    1.09    2.39
  30   4  26   12.23    2.88
  30   4  28   17.50    5.77
  30   5   1    0.70    0.70
  30   5   3    0.40    0.60
  30   5   5   -0.20    0.70
  30   5   7    0.10    0.70
  30   5   9    0.60    0.70
  30   5  11    1.59    0.40
  30   5  13    8.55    0.99
  30   5  15   21.08    2.78
  30   5  17   11.53    2.19
  30   5  19   16.60    2.49
  30   5  21    6.76    1.59
  30   5  23    0.60    0.80
  30   5  25    0.10    0.70
  30   5  27   -0.30    0.70
  30   5  29    0.99    0.80
  30   6   0   -0.80    0.70
  30   6   2   19.49    3.78
  30   6   4    1.59    0.70
  30   6   6    6.16    0.89
  30   6   8    5.77    1.09
  30   6  10    0.10    0.40
  30   6  12    0.89    0.40
  30   6  14    0.50    0.50
  30   6  16    5.47    1.39
  30   6  18    0.89    0.70
  30   6  20    3.18    1.29
  30   6  22    1.89    0.80
  30   6  24    0.40    0.70
  30   6  26    0.50    0.70
  30   6  28   -0.70    0.70
  30   7   1   -0.50    0.60
  30   7   3   -0.30    0.60
  30   7   5    0.50    0.60
  30   7   7    0.89    0.60
  30   7   9    0.10    0.70
  30   7  11    0.60    0.40
  30   7  13    1.99    0.50
  30   7  15    7.85    1.49
  30   7  17   10.84    1.79
  30   7  19    5.77    1.19
  30   7  21    6.16    1.69
  30   7  23    3.28    0.89
  30   7  25    0.89    0.70
  30   7  27    0.89    0.80
  30   7  29   -0.20    0.60
  30   8   0    1.09    0.99
  30   8   2   12.03    1.79
  30   8   4    2.29    0.60
  30   8   6    6.46    0.99
  30   8   8    9.94    1.49
  30   8  10    0.00    0.50
  30   8  12    1.99    0.40
  30   8  14    6.26    0.99
  30   8  16   -0.30    0.50
  30   8  18    2.29    0.99
  30   8  20    0.50    0.70
  30   8  22   -0.70    0.60
  30   8  24    0.80    0.60
  30   8  26    0.50    0.70
  30   8  28    0.89    0.80
  30   9   1   -0.20    0.50
  30   9   3   -0.20    0.50
  30   9   5    1.59    0.70
  30   9   7    0.89    0.89
  30   9   9    0.20    0.50
  30   9  11    1.29    0.50
  30   9  13    0.60    1.09
  30   9  15    0.80    0.70
  30   9  17    0.89    0.60
  30   9  19    0.70    0.99
  30   9  21    3.28    1.19
  30   9  23    5.77    1.39
  30   9  25    0.99    0.70
  30   9  27   -0.89    0.80
  30   9  29    0.20    0.70
  30  10   0    1.49    0.40
  30  10   2    5.47    0.80
  30  10   4    0.80    0.50
  30  10   6    0.60    0.40
  30  10   8    0.20    0.40
  30  10  10    2.29    0.60
  30  10  12    1.19    0.40
  30  10  14    3.68    0.80
  30  10  16    1.59    0.70
  30  10  18    2.68    0.89
  30  10  20    0.89    0.70
  30  10  22    0.70    0.60
  30  10  24   -0.10    0.60
  30  10  26    2.19    1.19
  30  10  28    6.96    2.58
  30  11   1    0.00    0.40
  30  11   3    1.49    0.40
  30  11   5    1.39    0.70
  30  11   7    0.99    0.40
  30  11   9    1.19    0.40
  30  11  11    5.77    0.70
  30  11  13    5.17    0.60
  30  11  15    1.99    0.50
  30  11  17    1.39    0.80
  30  11  19   -0.20    0.60
  30  11  21    1.49    0.99
  30  11  23    4.57    1.19
  30  11  25    0.60    0.89
  30  11  27    0.80    0.60
  30  11  29   -0.89    0.80
  30  12   0    2.29    0.50
  30  12   2    1.39    0.50
  30  12   4    1.29    0.40
  30  12   6    1.09    0.50
  30  12   8    2.09    0.50
  30  12  10    0.70    0.40
  30  12  12    3.58    0.50
  30  12  14   30.72    2.68
  30  12  16   17.10    2.09
  30  12  18   10.34    1.69
  30  12  20    3.68    1.09
  30  12  22    0.50    0.70
  30  12  24   -0.80    0.60
  30  12  26    4.57    1.99
  30  12  28   11.33    3.78
  30  13   1    1.89    0.60
  30  13   3    5.47    0.80
  30  13   5    7.95    1.19
  30  13   7    1.99    0.50
  30  13   9    0.00    0.40
  30  13  11    5.37    0.70
  30  13  13   18.29    1.59
  30  13  15   18.99    1.89
  30  13  17   11.43    1.59
  30  13  19    3.08    0.80
  30  13  21   -0.10    0.60
  30  13  23    0.10    0.50
  30  13  25    0.99    0.89
  30  13  27    1.19    1.59
  30  14   0    6.36    3.18
  30  14   2    2.88    1.49
  30  14   4    0.80    0.60
  30  14   6    0.30    0.50
  30  14   8    8.35    1.89
  30  14  10    2.49    0.60
  30  14  12   27.14    2.49
  30  14  14   63.33    3.88
  30  14  16   41.96    3.48
  30  14  18   20.78    2.49
  30  14  20    5.77    1.09
  30  14  22    0.30    0.40
  30  14  24    1.39    0.99
  30  14  26    7.26    2.39
  30  14  28    8.45    6.76
  30  15   1    1.99    0.60
  30  15   3   12.03    1.89
  30  15   5   19.39    2.49
  30  15   7    7.06    2.39
  30  15   9    0.70    0.70
  30  15  11    3.38    0.50
  30  15  13   21.18    1.69
  30  15  15   39.57    2.58
  30  15  17   30.92    2.68
  30  15  19    9.74    1.29
  30  15  21    0.10    0.40
  30  15  23    0.80    0.50
  30  15  25    0.30    0.50
  30  15  27   -1.19    0.80
  30  16   0  136.21   13.32
  30  16   2   84.31    9.84
  30  16   4   49.31    5.57
  30  16   6   13.62    2.19
  30  16   8    0.99    1.59
  30  16  10    0.89    0.50
  30  16  12   19.69    2.49
  30  16  14   41.46    3.38
  30  16  16   45.63    3.38
  30  16  18   18.49    1.89
  30  16  20    6.96    0.99
  30  16  22    0.30    0.40
  30  16  24    0.60    0.50
  30  16  26    2.09    1.89
  30  17   1    1.69    0.80
  30  17   3    9.05    1.99
  30  17   5   11.33    1.89
  30  17   7    6.26    1.39
  30  17   9    0.99    0.60
  30  17  11    0.40    0.50
  30  17  13   15.41    1.69
  30  17  15   31.62    2.49
  30  17  17   18.69    1.89
  30  17  19    5.77    0.89
  30  17  21    0.20    0.30
  30  17  23    0.40    0.40
  30  17  25    0.50    0.50
  30  18   0   40.17    5.17
  30  18   2   32.01    5.77
  30  18   4   20.18    3.98
  30  18   6    1.99    0.80
  30  18   8    1.79    0.70
  30  18  10    2.68    0.80
  30  18  12   12.63    2.19
  30  18  14   27.64    2.98
  30  18  16   16.31    1.69
  30  18  18    3.38    0.89
  30  18  20    1.69    0.80
  30  18  22   -0.50    0.30
  30  18  24   -0.10    0.40
  30  18  26   -1.49    1.69
  30  19   1    1.09    0.80
  30  19   3    7.26    1.79
  30  19   5   10.44    2.09
  30  19   7    8.15    1.89
  30  19   9   -0.50    0.60
  30  19  11    0.10    0.50
  30  19  13    4.77    1.99
  30  19  15    8.25    1.29
  30  19  17    7.75    0.89
  30  19  19    2.68    0.60
  30  19  21   -0.10    0.30
  30  19  23    0.10    0.30
  30  19  25   -1.09    0.70
  30  20   0   85.50   10.34
  30  20   2   65.42    9.94
  30  20   4   34.60    4.47
  30  20   6    5.97    1.39
  30  20   8    0.10    0.60
  30  20  10    1.49    0.89
  30  20  12    6.06    1.19
  30  20  14    5.57    1.09
  30  20  16    7.06    1.29
  30  20  18    2.39    0.60
  30  20  20    0.99    0.50
  30  20  22    0.50    0.30
  30  20  24   -0.10    0.40
  30  21   1    0.60    0.89
  30  21   3    3.98    0.99
  30  21   5    4.57    1.39
  30  21   7    5.27    1.29
  30  21   9    1.59    0.80
  30  21  11    0.30    0.60
  30  21  13   -0.70    0.50
  30  21  15    0.10    0.40
  30  21  17    0.40    0.30
  30  21  19    0.60    0.40
  30  21  21    0.10    0.40
  30  21  23    0.00    0.40
  30  22   0   13.92    2.58
  30  22   2   14.42    3.08
  30  22   4    2.39    1.09
  30  22   6    0.70    0.70
  30  22   8   -0.40    0.60
  30  22  10    0.50    0.60
  30  22  12    0.80    0.60
  30  22  14    0.70    0.40
  30  22  16    0.00    0.40
  30  22  18    0.20    0.40
  30  22  20   -0.10    0.30
  30  22  22   -0.30    0.50
  30  23   1   -0.40    0.80
  30  23   3    0.99    0.80
  30  23   5    4.18    1.29
  30  23   7    1.19    0.80
  30  23   9    1.59    0.89
  30  23  11   -0.50    0.70
  30  23  13    0.50    0.50
  30  23  15   -0.20    0.50
  30  23  17    0.20    0.40
  30  23  19    0.20    0.30
  30  23  21    0.20    0.70
  30  24   0    2.78    3.48
  30  24   2    0.00    0.70
  30  24   4    0.50    0.70
  30  24   6   -0.80    0.70
  30  24   8    1.49    0.70
  30  24  10    0.10    0.60
  30  24  12    0.30    0.60
  30  24  14    0.10    0.50
  30  24  16    0.00    0.50
  30  24  18   -0.50    0.40
  30  24  20   -0.89    0.40
  30  25   1    0.00    0.80
  30  25   3    0.10    0.70
  30  25   5   -0.40    0.70
  30  25   7   -0.30    0.80
  30  25   9   -0.10    0.80
  30  25  11    1.69    0.80
  30  25  13    0.80    0.60
  30  25  15    1.29    0.70
  30  25  17    0.40    0.70
  30  25  19   -0.60    0.50
  30  26   0   33.50    6.86
  30  26   2   21.48    4.47
  30  26   4   10.94    2.58
  30  26   6    1.39    0.89
  30  26   8    0.10    0.60
  30  26  10    0.60    0.89
  30  26  12    7.06    2.09
  30  26  14    7.85    2.09
  30  26  16    1.79    1.09
  30  26  18    0.99    0.50
  30  27   1    0.70    0.70
  30  27   3   -0.70    0.60
  30  27   5    0.30    0.70
  30  27   7    0.60    0.80
  30  27   9    0.80    0.70
  30  27  11   -0.40    0.89
  30  27  13    0.80    0.89
  30  27  15    0.70    0.80
  30  28   0   34.80    8.05
  30  28   2   41.16   10.84
  30  28   4   13.42    4.28
  30  28   6    0.30    0.99
  30  28   8    0.30    0.89
  30  28  10    4.08    2.98
  30  28  12   23.86    6.06
  30  28  14   -1.99    1.69
  30  29   1   -0.89    0.60
  30  29   3    1.39    0.80
  30  29   5    0.80    0.80
  30  29   7    0.20    0.99
  30  29   9    0.99    0.89
  30  29  11   -1.29    0.80
  30  30   0  134.72   26.45
  30  30   2   69.50   12.63
  30  30   4   26.35    7.16
  30  30   6   -0.60    1.09
  30  30   8   -0.10    0.99
  30  30  10   16.11    8.35
  31   1   0    4.47    1.19
  31   1   2    3.48    0.80
  31   1   4    0.99    0.80
  31   1   6    0.80    0.80
  31   1   8    1.39    0.89
  31   1  10    1.49    0.70
  31   1  12   -0.30    0.40
  31   1  14    1.79    0.99
  31   1  16    0.00    0.60
  31   1  18    0.40    0.60
  31   1  20    0.20    0.60
  31   1  22   -0.80    0.60
  31   1  24    0.50    0.70
  31   1  26    0.20    0.80
  31   1  28    0.40    0.80
  31   1  30   -1.39    0.70
  31   2   1    3.28    0.89
  31   2   3    1.39    0.89
  31   2   5    3.38    0.80
  31   2   7    5.57    1.19
  31   2   9    1.29    0.60
  31   2  11    0.60    0.50
  31   2  13    0.70    0.40
  31   2  15   38.38    4.67
  31   2  17    3.58    0.99
  31   2  19   38.08    4.77
  31   2  21   10.44    2.09
  31   2  23    2.78    0.99
  31   2  25    7.26    2.19
  31   2  27   20.28    4.87
  31   2  29   54.38    9.64
  31   3   0    1.19    0.80
  31   3   2    1.39    0.70
  31   3   4    0.70    0.80
  31   3   6    0.80    0.70
  31   3   8    2.29    0.60
  31   3  10    2.09    0.60
  31   3  12    3.78    0.60
  31   3  14    8.25    1.29
  31   3  16    5.47    1.09
  31   3  18    2.58    0.89
  31   3  20    2.68    0.80
  31   3  22    2.19    0.70
  31   3  24    0.40    0.80
  31   3  26   -0.50    0.60
  31   3  28    0.70    0.89
  31   3  30    0.20    0.80
  31   4   1    0.50    0.80
  31   4   3   -0.80    0.70
  31   4   5    3.38    1.59
  31   4   7    7.36    1.39
  31   4   9    1.89    0.80
  31   4  11    0.40    0.40
  31   4  13    0.99    0.60
  31   4  15   16.70    2.39
  31   4  17    1.69    0.60
  31   4  19   18.00    2.88
  31   4  21    2.19    0.89
  31   4  23    4.08    1.19
  31   4  25    2.58    0.99
  31   4  27    2.78    0.99
  31   4  29   14.81    4.28
  31   5   0    1.69    0.80
  31   5   2    1.79    0.80
  31   5   4    2.19    1.99
  31   5   6    0.50    0.80
  31   5   8    0.99    0.80
  31   5  10    3.28    1.39
  31   5  12    3.98    0.70
  31   5  14   10.64    1.69
  31   5  16    7.06    1.69
  31   5  18    6.56    1.69
  31   5  20    4.47    1.39
  31   5  22    0.60    0.70
  31   5  24    0.30    0.70
  31   5  26    0.70    0.70
  31   5  28    0.40    0.80
  31   5  30   -1.69    1.09
  31   6   1    1.49    0.70
  31   6   3    2.29    0.89
  31   6   5    0.30    0.70
  31   6   7    0.89    0.60
  31   6   9    0.99    0.50
  31   6  11   -0.10    0.40
  31   6  13   -0.50    0.40
  31   6  15    3.68    0.99
  31   6  17    0.10    0.60
  31   6  19    2.58    1.09
  31   6  21    0.40    0.60
  31   6  23    0.70    0.70
  31   6  25    0.30    0.70
  31   6  27   -0.20    0.70
  31   6  29    0.50    0.70
  31   7   0    2.78    0.89
  31   7   2    8.35    2.39
  31   7   4    4.87    1.19
  31   7   6    1.79    0.60
  31   7   8    1.39    0.60
  31   7  10    1.19    0.60
  31   7  12   -0.30    0.40
  31   7  14    1.19    0.50
  31   7  16    9.25    7.26
  31   7  18    0.99    0.70
  31   7  20    2.19    0.99
  31   7  22    0.20    0.60
  31   7  24    0.89    0.60
  31   7  26    1.49    0.80
  31   7  28    1.49    0.89
  31   8   1    1.69    0.60
  31   8   3    0.80    0.60
  31   8   5   -0.10    0.50
  31   8   7    1.29    0.60
  31   8   9    1.69    0.60
  31   8  11    1.49    0.60
  31   8  13    1.19    0.40
  31   8  15    1.29    0.50
  31   8  17    0.89    0.50
  31   8  19    0.10    0.50
  31   8  21    0.30    0.60
  31   8  23   -0.20    0.80
  31   8  25    0.89    0.70
  31   8  27    0.99    0.70
  31   8  29   -1.39    0.80
  31   9   0    0.89    0.60
  31   9   2    1.19    0.60
  31   9   4    0.40    0.60
  31   9   6    0.60    0.60
  31   9   8    1.29    0.60
  31   9  10    0.30    0.70
  31   9  12    1.39    0.89
  31   9  14    1.69    0.50
  31   9  16    1.89    0.80
  31   9  18    0.50    0.60
  31   9  20    1.39    0.60
  31   9  22    1.79    0.89
  31   9  24    0.50    0.80
  31   9  26    2.29    0.80
  31   9  28    0.10    0.80
  31  10   1   -0.10    0.50
  31  10   3    1.89    0.50
  31  10   5    1.59    0.50
  31  10   7    0.30    0.50
  31  10   9    1.09    0.80
  31  10  11    0.60    0.40
  31  10  13    2.58    0.50
  31  10  15    0.89    0.50
  31  10  17    2.29    1.09
  31  10  19   -0.50    0.60
  31  10  21    1.19    0.60
  31  10  23   -0.30    0.60
  31  10  25    1.59    0.80
  31  10  27    1.69    1.09
  31  11   0    0.80    0.40
  31  11   2    1.09    0.40
  31  11   4    0.60    0.40
  31  11   6    0.80    0.50
  31  11   8    0.80    0.50
  31  11  10    0.40    0.40
  31  11  12    0.20    0.40
  31  11  14    0.99    0.40
  31  11  16    1.69    0.60
  31  11  18    0.10    0.60
  31  11  20   -0.60    0.50
  31  11  22    0.60    0.60
  31  11  24    0.80    0.60
  31  11  26    2.88    1.19
  31  11  28   -0.20    0.99
  31  12   1    1.19    0.40
  31  12   3    5.87    0.70
  31  12   5    3.88    0.60
  31  12   7    1.29    0.70
  31  12   9    1.59    0.60
  31  12  11    0.20    0.40
  31  12  13    7.36    0.89
  31  12  15    7.26    0.89
  31  12  17   11.23    1.79
  31  12  19    2.49    0.80
  31  12  21    0.99    0.70
  31  12  23    0.70    0.60
  31  12  25    1.69    0.89
  31  12  27    4.18    2.78
  31  13   0    2.58    0.89
  31  13   2    1.69    0.50
  31  13   4    0.50    0.40
  31  13   6   -0.20    0.40
  31  13   8    1.59    0.80
  31  13  10    3.48    0.70
  31  13  12    6.86    0.89
  31  13  14   15.01    1.59
  31  13  16    9.05    1.79
  31  13  18    5.57    1.19
  31  13  20    0.60    0.60
  31  13  22   -1.19    0.50
  31  13  24    0.30    0.80
  31  13  26    1.69    1.49
  31  14   1    0.80    0.60
  31  14   3    7.16    1.19
  31  14   5    8.45    1.39
  31  14   7    1.79    1.19
  31  14   9    1.69    0.50
  31  14  11    2.09    0.50
  31  14  13   15.51    1.39
  31  14  15   23.56    1.69
  31  14  17   21.18    2.39
  31  14  19    9.54    1.69
  31  14  21    2.78    0.80
  31  14  23   -0.50    0.50
  31  14  25    0.70    0.60
  31  14  27    4.97    4.87
  31  15   0   35.99    4.18
  31  15   2   36.79    4.97
  31  15   4   10.94    1.89
  31  15   6    2.58    0.80
  31  15   8    0.60    0.50
  31  15  10   -0.20    0.40
  31  15  12    6.16    0.80
  31  15  14   27.64    1.99
  31  15  16   34.90    2.39
  31  15  18   14.12    1.89
  31  15  20    3.48    0.80
  31  15  22    0.30    0.50
  31  15  24    0.00    0.60
  31  15  26    1.29    1.19
  31  16   1    0.00    0.60
  31  16   3    5.17    1.19
  31  16   5    7.46    1.19
  31  16   7   -0.30    0.60
  31  16   9    1.19    0.50
  31  16  11    0.99    0.50
  31  16  13   14.32    1.59
  31  16  15   26.55    1.99
  31  16  17   23.66    1.79
  31  16  19    8.95    1.19
  31  16  21    2.78    0.70
  31  16  23   -0.40    0.50
  31  16  25    0.89    0.50
  31  17   0    4.08    1.19
  31  17   2    6.66    1.39
  31  17   4    0.30    0.60
  31  17   6    0.30    0.60
  31  17   8    0.40    0.60
  31  17  10    2.68    0.80
  31  17  12   13.52    1.69
  31  17  14   33.50    9.15
  31  17  16   22.67    2.19
  31  17  18    8.45    0.99
  31  17  20    1.09    0.40
  31  17  22    0.40    0.40
  31  17  24    0.10    0.60
  31  18   1    1.59    0.70
  31  18   3    4.08    0.89
  31  18   5    3.88    1.29
  31  18   7    1.19    0.60
  31  18   9    0.00    0.60
  31  18  11    0.10    0.60
  31  18  13    4.08    0.99
  31  18  15   16.01    1.79
  31  18  17    8.55    1.19
  31  18  19    4.57    0.70
  31  18  21    0.60    0.40
  31  18  23   -0.10    0.40
  31  19   0   47.92    5.47
  31  19   2   34.00    4.97
  31  19   4   13.72    2.39
  31  19   6    3.48    0.80
  31  19   8   -0.30    0.60
  31  19  10    1.09    0.50
  31  19  12    2.98    0.80
  31  19  14    7.46    1.59
  31  19  16   10.74    1.39
  31  19  18    4.57    0.70
  31  19  20    0.50    0.30
  31  19  22    0.20    0.30
  31  19  24    2.68    1.99
  31  20   1    0.99    0.70
  31  20   3    1.99    1.29
  31  20   5    4.18    1.29
  31  20   7    1.59    0.80
  31  20   9    2.19    0.89
  31  20  11    1.09    0.50
  31  20  13    0.40    0.50
  31  20  15    2.88    0.70
  31  20  17    1.19    0.40
  31  20  19    0.50    0.30
  31  20  21    0.40    0.30
  31  20  23   -1.29    0.60
  31  21   0   12.23    2.58
  31  21   2    7.36    2.98
  31  21   4    2.19    1.09
  31  21   6    0.20    0.70
  31  21   8    0.00    0.70
  31  21  10    0.40    0.60
  31  21  12   -0.30    0.50
  31  21  14    1.09    0.60
  31  21  16    0.89    0.50
  31  21  18    0.30    0.30
  31  21  20    0.00    0.30
  31  21  22   -1.09    0.40
  31  22   1    0.10    0.80
  31  22   3    1.09    1.09
  31  22   5    0.89    0.80
  31  22   7    0.40    0.70
  31  22   9    1.99    0.89
  31  22  11   -0.20    0.60
  31  22  13    0.20    0.60
  31  22  15   -0.20    0.50
  31  22  17    0.00    0.40
  31  22  19    0.00    0.30
  31  22  21   -0.80    0.50
  31  23   0    1.89    0.99
  31  23   2    3.98    0.89
  31  23   4    2.88    1.09
  31  23   6    0.70    0.70
  31  23   8    1.59    0.70
  31  23  10    1.79    0.80
  31  23  12    0.60    0.60
  31  23  14   -0.60    0.50
  31  23  16    0.20    0.50
  31  23  18   -0.20    0.40
  31  23  20   -0.99    0.70
  31  24   1    0.70    0.70
  31  24   3    0.20    0.70
  31  24   5    0.50    0.60
  31  24   7   -0.50    0.70
  31  24   9    3.18    1.69
  31  24  11    1.09    0.70
  31  24  13   -0.10    0.60
  31  24  15    0.70    0.60
  31  24  17    0.60    0.40
  31  24  19   -2.49    1.09
  31  25   0    8.35    2.49
  31  25   2    9.64    2.29
  31  25   4    2.29    1.09
  31  25   6   -0.50    0.70
  31  25   8   -0.30    0.70
  31  25  10    0.60    0.80
  31  25  12    1.69    0.89
  31  25  14   -0.30    0.80
  31  25  16   -1.69    0.60
  31  26   1   -0.20    0.70
  31  26   3    0.60    0.80
  31  26   5    0.40    0.80
  31  26   7    0.30    0.60
  31  26   9   -0.20    0.70
  31  26  11    1.69    0.99
  31  26  13    1.29    1.09
  31  26  15    0.99    1.09
  31  27   0   11.93    3.28
  31  27   2   11.14    3.28
  31  27   4    1.99    0.89
  31  27   6    0.60    0.70
  31  27   8    1.19    0.89
  31  27  10    4.67    1.89
  31  27  12    5.57    2.09
  31  27  14    2.29    1.29
  31  28   1    1.89    0.80
  31  28   3    0.20    0.70
  31  28   5    0.20    0.89
  31  28   7   -0.70    0.70
  31  28   9   -0.40    0.70
  31  28  11    0.89    0.89
  31  29   0   76.85   14.52
  31  29   2   42.75   10.64
  31  29   4   10.94    4.37
  31  29   6    0.40    0.70
  31  29   8    0.89    0.89
  31  29  10    3.38    1.19
  31  30   1   -0.40    0.80
  31  30   3   -0.60    1.09
  31  30   5    0.80    1.19
  32   0   0    7.46    3.08
  32   1   1   -1.79    0.80
  32   1   3    1.09    0.70
  32   1   5   -0.30    0.80
  32   1   7   -0.70    0.60
  32   1   9   -0.20    0.60
  32   1  11   -0.40    0.50
  32   1  13    0.30    0.40
  32   1  15    0.60    0.50
  32   1  17    0.80    0.60
  32   1  19   -0.40    0.60
  32   1  21   -0.60    0.70
  32   1  23    0.30    1.09
  32   1  25    0.40    0.70
  32   1  27    1.39    0.80
  32   1  29   -0.99    0.89
  32   2   0    5.37    1.49
  32   2   2   21.28    4.77
  32   2   4    2.19    0.80
  32   2   6    2.09    1.19
  32   2   8    0.50    0.60
  32   2  10    3.58    1.29
  32   2  12    1.19    0.40
  32   2  14   32.71    3.38
  32   2  16    1.49    0.70
  32   2  18   53.79    6.36
  32   2  20    9.54    2.39
  32   2  22    7.75    2.09
  32   2  24    4.67    1.99
  32   2  26    7.75    2.58
  32   2  28   52.00   11.83
  32   3   1    0.00    0.80
  32   3   3    1.39    0.80
  32   3   5    0.89    0.80
  32   3   7    5.47    3.98
  32   3   9    1.19    0.89
  32   3  11    1.29    0.60
  32   3  13    4.37    0.70
  32   3  15    3.98    0.89
  32   3  17    1.99    0.80
  32   3  19    1.39    0.80
  32   3  21   -0.40    0.70
  32   3  23   -0.20    0.70
  32   3  25    0.70    0.80
  32   3  27    1.49    0.70
  32   3  29    0.40    0.99
  32   4   0    3.48    1.79
  32   4   2    1.49    0.70
  32   4   4    0.30    0.70
  32   4   6    3.68    0.99
  32   4   8   -1.19    0.60
  32   4  10    2.78    1.19
  32   4  12    1.29    0.50
  32   4  14   12.73    1.49
  32   4  16    0.40    0.50
  32   4  18   24.76    3.78
  32   4  20    2.39    1.09
  32   4  22    5.27    1.19
  32   4  24    1.49    0.80
  32   4  26    0.10    0.80
  32   4  28   11.33    4.08
  32   5   1   -0.30    0.89
  32   5   3    1.49    0.80
  32   5   5    3.38    0.89
  32   5   7    3.58    0.80
  32   5   9    3.98    0.89
  32   5  11    8.05    1.49
  32   5  13   14.91    1.59
  32   5  15    4.87    1.09
  32   5  17    3.38    0.89
  32   5  19    0.89    0.60
  32   5  21    0.80    0.70
  32   5  23   -0.20    0.60
  32   5  25    0.10    0.70
  32   5  27    0.40    0.70
  32   5  29   -0.89    1.99
  32   6   0    2.68    0.99
  32   6   2   -1.39    0.80
  32   6   4    4.28    1.19
  32   6   6   12.43    2.98
  32   6   8    2.29    0.99
  32   6  10    3.58    0.80
  32   6  12    3.48    0.89
  32   6  14    1.39    0.40
  32   6  16    1.39    0.60
  32   6  18    0.80    0.80
  32   6  20    1.19    0.89
  32   6  22    2.98    1.39
  32   6  24    0.80    0.60
  32   6  26    0.30    0.70
  32   6  28    0.99    0.89
  32   7   1    0.10    0.80
  32   7   3    0.60    0.80
  32   7   5    3.78    0.99
  32   7   7    1.89    0.70
  32   7   9    0.99    0.60
  32   7  11    2.98    0.70
  32   7  13    3.68    0.60
  32   7  15    3.38    0.80
  32   7  17    1.09    0.60
  32   7  19    1.49    0.70
  32   7  21    0.10    0.60
  32   7  23   -0.10    0.60
  32   7  25   -0.99    0.60
  32   7  27    0.00    0.80
  32   8   0    1.49    0.89
  32   8   2   -0.30    0.60
  32   8   4    1.89    1.39
  32   8   6    0.10    0.60
  32   8   8    2.88    0.89
  32   8  10    0.70    0.60
  32   8  12   -0.10    0.40
  32   8  14    3.68    0.80
  32   8  16    0.80    1.19
  32   8  18    1.29    0.60
  32   8  20    0.89    0.60
  32   8  22    5.27    1.39
  32   8  24    0.80    0.70
  32   8  26    4.47    1.89
  32   8  28    0.00    1.69
  32   9   1   -0.40    0.60
  32   9   3    0.70    0.70
  32   9   5    1.79    0.70
  32   9   7    1.29    0.89
  32   9   9    0.30    0.50
  32   9  11    0.10    0.40
  32   9  13    0.30    0.40
  32   9  15   -0.60    0.40
  32   9  17    0.50    0.40
  32   9  19    0.40    0.60
  32   9  21    0.70    0.50
  32   9  23    2.19    2.09
  32   9  25    1.59    0.89
  32   9  27   -1.69    0.89
  32  10   0    3.98    0.99
  32  10   2    0.50    0.60
  32  10   4    1.79    0.70
  32  10   6    4.87    0.99
  32  10   8    0.50    0.80
  32  10  10    1.89    1.69
  32  10  12    2.49    1.29
  32  10  14    0.50    0.40
  32  10  16    5.07    1.39
  32  10  18    1.09    0.50
  32  10  20    0.00    0.60
  32  10  22    1.19    0.80
  32  10  24   -0.10    0.70
  32  10  26   11.33    3.08
  32  11   1    0.20    0.40
  32  11   3    3.58    0.99
  32  11   5   11.04    2.19
  32  11   7    2.98    0.70
  32  11   9    0.10    0.50
  32  11  11    0.10    0.50
  32  11  13    0.70    0.40
  32  11  15    3.08    0.50
  32  11  17    3.48    0.70
  32  11  19    0.20    0.50
  32  11  21   -0.10    0.50
  32  11  23    0.30    0.50
  32  11  25    2.19    1.09
  32  11  27    2.68    2.29
  32  12   0    3.58    0.89
  32  12   2    1.59    0.50
  32  12   4    1.59    0.50
  32  12   6    5.97    1.29
  32  12   8    0.30    0.40
  32  12  10    1.39    0.50
  32  12  12    9.94    1.59
  32  12  14    5.27    0.99
  32  12  16   21.18    2.39
  32  12  18    3.08    0.99
  32  12  20    1.69    1.09
  32  12  22   -0.60    0.50
  32  12  24    0.70    0.70
  32  12  26   12.23    4.77
  32  13   1    1.19    0.60
  32  13   3    5.47    0.89
  32  13   5   16.31    2.09
  32  13   7    5.67    0.80
  32  13   9    0.50    0.40
  32  13  11    0.99    0.40
  32  13  13    9.64    1.29
  32  13  15   20.88    2.19
  32  13  17   20.98    2.58
  32  13  19    3.98    0.89
  32  13  21    0.60    0.50
  32  13  23   -0.10    0.60
  32  13  25    3.38    1.59
  32  14   0   28.93    3.48
  32  14   2   36.29    3.68
  32  14   4   13.12    1.59
  32  14   6    1.59    0.60
  32  14   8    2.78    0.60
  32  14  10    0.60    0.40
  32  14  12    6.96    0.99
  32  14  14   13.02    1.39
  32  14  16   24.46    2.19
  32  14  18   10.44    1.69
  32  14  20    2.68    1.19
  32  14  22    0.10    0.50
  32  14  24    0.60    0.60
  32  14  26   -1.79    0.80
  32  15   1    0.89    0.60
  32  15   3    1.89    0.70
  32  15   5    6.66    1.29
  32  15   7    2.39    0.60
  32  15   9    0.10    0.40
  32  15  11    3.38    0.70
  32  15  13   19.59    2.19
  32  15  15   41.26    3.18
  32  15  17   33.80    2.88
  32  15  19    8.75    1.59
  32  15  21    0.40    0.50
  32  15  23    0.20    0.40
  32  15  25    0.70    0.70
  32  16   0    1.99    0.70
  32  16   2    1.39    0.70
  32  16   4    0.00    0.60
  32  16   6    1.29    0.70
  32  16   8    0.80    0.40
  32  16  10    5.97    0.99
  32  16  12   15.01    1.89
  32  16  14   27.94    2.58
  32  16  16   28.63    2.39
  32  16  18   14.02    1.49
  32  16  20    0.50    0.50
  32  16  22   -0.20    0.40
  32  16  24    0.70    0.60
  32  17   1   -0.10    0.60
  32  17   3    2.29    0.80
  32  17   5    3.08    0.89
  32  17   7    2.49    0.99
  32  17   9    0.20    0.50
  32  17  11    3.18    0.80
  32  17  13   12.53    1.79
  32  17  15   34.80    2.88
  32  17  17   23.07    1.99
  32  17  19    5.87    0.99
  32  17  21    0.50    0.40
  32  17  23    0.20    0.50
  32  18   0   68.80    8.65
  32  18   2   72.08    9.05
  32  18   4   22.67    3.98
  32  18   6    3.28    1.79
  32  18   8    0.50    0.60
  32  18  10    1.49    0.50
  32  18  12    3.38    0.99
  32  18  14    9.25    1.39
  32  18  16    9.64    1.29
  32  18  18    6.36    0.89
  32  18  20    0.40    0.30
  32  18  22   -0.30    0.40
  32  19   1    0.10    0.70
  32  19   3    0.50    0.60
  32  19   5    2.49    0.99
  32  19   7    0.20    0.60
  32  19   9    0.70    0.50
  32  19  11    1.19    0.50
  32  19  13    2.49    0.89
  32  19  15    9.45    1.99
  32  19  17    5.87    0.89
  32  19  19    1.49    0.40
  32  19  21    0.30    0.30
  32  20   0   12.33    2.88
  32  20   2    5.27    1.69
  32  20   4    2.58    1.19
  32  20   6    0.80    0.60
  32  20   8   -0.20    0.60
  32  20  10   -0.30    0.50
  32  20  12    1.69    2.29
  32  20  14    3.58    1.09
  32  20  16    1.19    0.60
  32  20  18    1.29    0.40
  32  20  20    0.20    0.30
  32  21   1    0.20    0.80
  32  21   3    0.80    0.60
  32  21   5   -1.09    0.60
  32  21   7    0.00    0.60
  32  21   9    0.30    0.60
  32  21  11   -1.29    0.50
  32  21  13   -0.40    0.50
  32  21  15   -0.50    0.40
  32  21  17    0.70    0.40
  32  21  19    0.60    0.40
  32  21  21   -0.40    0.60
  32  22   0   15.11    3.08
  32  22   2    5.17    1.69
  32  22   4    3.38    1.29
  32  22   6    1.69    0.89
  32  22   8    2.98    1.19
  32  22  10    0.20    0.70
  32  22  12   -0.10    0.50
  32  22  14    0.30    0.50
  32  22  16   -0.10    0.50
  32  22  18    0.00    0.40
  32  22  20    4.18    4.47
  32  23   1   -0.10    0.60
  32  23   3    0.50    0.70
  32  23   5    0.40    0.70
  32  23   7    0.60    0.60
  32  23   9   -0.40    0.60
  32  23  11    0.00    0.60
  32  23  13   -0.20    0.60
  32  23  15    0.20    0.60
  32  23  17   -0.20    0.50
  32  24   0    3.58    1.69
  32  24   2    2.58    1.39
  32  24   4    0.70    0.89
  32  24   6    0.99    0.60
  32  24   8    2.09    0.70
  32  24  10    2.68    0.89
  32  24  12    2.29    0.99
  32  24  14    0.70    0.80
  32  24  16   -0.80    0.60
  32  25   1    0.50    0.70
  32  25   3   -0.99    0.89
  32  25   5   -0.89    0.80
  32  25   7   -0.80    0.70
  32  25   9    0.50    0.80
  32  25  11   -0.80    0.80
  32  25  13    1.99    0.89
  32  25  15    1.49    1.49
  32  26   0   12.43    3.58
  32  26   2    5.67    2.39
  32  26   4    1.99    1.19
  32  26   6   -0.70    0.70
  32  26   8    2.88    1.79
  32  26  10    7.26    2.98
  32  26  12   14.22    5.97
  32  26  14    7.95    7.75
  32  27   1    0.10    0.70
  32  27   3   -0.10    0.70
  32  27   5   -0.40    0.80
  32  27   7    0.30    0.70
  32  27   9    0.80    0.80
  32  27  11    3.38    1.89
  32  28   0   74.27   14.71
  32  28   2   48.02    9.05
  32  28   4   11.43    4.08
  32  28   6   -0.60    0.70
  32  28   8    4.47    2.98
  32  29   1   -2.49    0.80
  32  29   3    1.49    1.09
  32  29   5   -1.69    1.09
  33   1   0    2.88    0.80
  33   1   2    0.89    0.80
  33   1   4    1.09    0.70
  33   1   6   -0.10    0.99
  33   1   8    1.19    0.70
  33   1  10    0.10    0.60
  33   1  12    0.89    0.60
  33   1  14    3.18    2.39
  33   1  16   -0.20    0.50
  33   1  18    0.00    0.60
  33   1  20    1.09    1.19
  33   1  22    0.60    0.70
  33   1  24    0.20    0.80
  33   1  26    0.50    0.80
  33   1  28   -1.59    0.99
  33   2   1   -0.10    0.80
  33   2   3    2.68    0.99
  33   2   5    2.09    1.39
  33   2   7    0.99    0.70
  33   2   9    2.29    1.49
  33   2  11    3.18    0.99
  33   2  13    3.68    0.70
  33   2  15    2.88    0.60
  33   2  17   13.22    2.49
  33   2  19    0.99    0.70
  33   2  21    6.46    1.69
  33   2  23    1.89    0.70
  33   2  25   -0.40    0.70
  33   2  27    6.96    3.08
  33   3   0    2.78    0.89
  33   3   2    1.59    0.70
  33   3   4    0.30    0.80
  33   3   6   -0.99    0.70
  33   3   8    0.00    0.60
  33   3  10    0.30    0.60
  33   3  12    2.09    0.60
  33   3  14    1.39    0.50
  33   3  16    0.70    0.50
  33   3  18    0.60    0.50
  33   3  20   -0.60    0.60
  33   3  22   -0.50    0.60
  33   3  24    1.89    0.80
  33   3  26    0.30    0.80
  33   3  28   -0.80    1.09
  33   4   1    0.60    0.80
  33   4   3   -0.50    0.80
  33   4   5   -0.40    0.80
  33   4   7    0.50    0.70
  33   4   9   -0.30    0.60
  33   4  11    1.49    0.80
  33   4  13    2.88    0.70
  33   4  15    0.60    0.40
  33   4  17    5.67    1.09
  33   4  19    1.09    0.80
  33   4  21    2.58    1.09
  33   4  23   -0.60    0.70
  33   4  25   -0.30    0.70
  33   4  27    2.88    0.99
  33   5   0    0.20    0.80
  33   5   2    1.69    1.19
  33   5   4   -0.30    0.80
  33   5   6   -0.20    1.29
  33   5   8    0.70    0.60
  33   5  10    1.69    0.70
  33   5  12    1.69    0.60
  33   5  14    2.78    0.99
  33   5  16    0.60    0.60
  33   5  18   -0.30    0.60
  33   5  20    0.20    0.50
  33   5  22   -0.10    0.60
  33   5  24    0.70    0.70
  33   5  26    1.09    0.70
  33   5  28    0.80    1.29
  33   6   1    1.19    0.80
  33   6   3    0.10    0.80
  33   6   5    0.50    0.80
  33   6   7   -1.19    0.70
  33   6   9    0.89    0.60
  33   6  11    0.80    0.50
  33   6  13    0.40    0.40
  33   6  15    0.20    0.40
  33   6  17    1.49    0.60
  33   6  19    0.10    0.60
  33   6  21    2.39    1.19
  33   6  23    1.29    0.60
  33   6  25    1.19    1.19
  33   6  27    0.10    0.89
  33   7   0    2.29    0.89
  33   7   2   -0.89    0.60
  33   7   4    2.88    1.49
  33   7   6    0.50    0.70
  33   7   8    0.50    0.60
  33   7  10    9.25    3.28
  33   7  12   14.52    1.99
  33   7  14    6.96    1.39
  33   7  16    2.09    0.70
  33   7  18    0.40    0.60
  33   7  20    0.70    0.80
  33   7  22   -0.10    0.60
  33   7  24    1.29    0.70
  33   7  26   -0.89    0.70
  33   8   1    1.89    0.89
  33   8   3   -0.50    0.60
  33   8   5   -0.70    0.70
  33   8   7    1.49    0.70
  33   8   9    0.80    0.60
  33   8  11   -0.80    0.50
  33   8  13    0.70    0.40
  33   8  15   -0.10    0.40
  33   8  17   -0.40    0.40
  33   8  19    0.10    0.60
  33   8  21    0.80    0.80
  33   8  23    0.50    0.60
  33   8  25    5.47    2.58
  33   8  27   -0.70    1.59
  33   9   0    2.58    0.70
  33   9   2    1.59    0.70
  33   9   4   -0.10    0.80
  33   9   6    0.00    0.60
  33   9   8    0.50    0.60
  33   9  10    0.50    0.60
  33   9  12    1.89    0.99
  33   9  14    0.80    0.40
  33   9  16    0.20    0.40
  33   9  18    0.00    0.50
  33   9  20   -0.20    0.50
  33   9  22   -0.50    0.60
  33   9  24   -0.10    0.70
  33   9  26    0.30    0.70
  33  10   1    0.50    0.60
  33  10   3    0.40    0.70
  33  10   5    0.70    0.70
  33  10   7    5.17    1.09
  33  10   9   -0.60    0.50
  33  10  11    0.00    0.50
  33  10  13   -0.30    0.40
  33  10  15    2.29    0.50
  33  10  17   -0.89    0.40
  33  10  19    1.09    0.80
  33  10  21    0.89    0.60
  33  10  23    1.89    0.70
  33  10  25    2.68    2.19
  33  11   0    2.68    0.70
  33  11   2    2.68    0.89
  33  11   4    0.80    0.60
  33  11   6    0.60    0.60
  33  11   8    1.19    0.89
  33  11  10    0.40    0.89
  33  11  12   -0.40    0.50
  33  11  14    0.89    0.50
  33  11  16    1.69    0.40
  33  11  18    0.99    0.60
  33  11  20   -0.80    0.50
  33  11  22    0.50    0.60
  33  11  24   -0.50    0.70
  33  11  26   -0.89    1.29
  33  12   1    1.59    0.70
  33  12   3    0.99    0.60
  33  12   5    2.78    0.70
  33  12   7   10.84    2.39
  33  12   9    1.49    0.70
  33  12  11    1.29    0.70
  33  12  13    0.40    0.40
  33  12  15    6.86    0.99
  33  12  17    1.99    0.50
  33  12  19    0.99    0.60
  33  12  21    0.89    0.60
  33  12  23   -0.50    0.60
  33  12  25    4.97    2.09
  33  13   0    4.28    0.80
  33  13   2    2.78    0.60
  33  13   4    3.68    0.70
  33  13   6    1.29    0.50
  33  13   8    0.50    0.40
  33  13  10    0.20    0.40
  33  13  12   -0.10    0.60
  33  13  14    3.98    0.89
  33  13  16    7.95    1.09
  33  13  18    3.78    0.89
  33  13  20    0.10    0.50
  33  13  22    0.40    0.50
  33  13  24    0.50    0.80
  33  14   1    0.50    0.40
  33  14   3    2.19    0.50
  33  14   5    3.78    0.99
  33  14   7    8.75    1.29
  33  14   9    0.60    0.40
  33  14  11    0.30    0.40
  33  14  13    4.37    0.80
  33  14  15   15.21    1.99
  33  14  17    7.66    1.09
  33  14  19    1.69    0.80
  33  14  21    0.50    0.50
  33  14  23   -0.89    0.60
  33  14  25    4.18    0.20
  33  15   0    1.99    0.60
  33  15   2    2.49    0.60
  33  15   4    0.50    0.40
  33  15   6    0.80    0.40
  33  15   8    0.30    0.50
  33  15  10    1.99    0.60
  33  15  12    6.96    0.99
  33  15  14   16.50    1.99
  33  15  16   18.29    1.99
  33  15  18    9.84    1.49
  33  15  20    1.09    0.60
  33  15  22    0.20    0.50
  33  15  24   -1.69    0.80
  33  16   1   -0.60    0.50
  33  16   3    0.89    0.60
  33  16   5    0.89    0.60
  33  16   7    3.38    0.89
  33  16   9    1.59    0.89
  33  16  11    1.19    0.40
  33  16  13    6.96    0.99
  33  16  15   13.72    1.49
  33  16  17    7.36    1.09
  33  16  19    4.08    0.89
  33  16  21    0.50    0.40
  33  16  23   -0.20    0.70
  33  17   0   19.29    3.08
  33  17   2   15.51    2.19
  33  17   4    5.97    1.49
  33  17   6    0.70    0.60
  33  17   8    0.40    0.50
  33  17  10    0.30    0.40
  33  17  12    0.50    0.40
  33  17  14   10.64    1.29
  33  17  16   10.84    1.29
  33  17  18    5.67    0.80
  33  17  20    1.19    0.50
  33  17  22    0.30    0.40
  33  18   1    0.89    0.50
  33  18   3    0.30    0.60
  33  18   5    0.80    0.60
  33  18   7    2.39    0.70
  33  18   9   -0.40    0.50
  33  18  11    0.50    0.40
  33  18  13    1.59    0.60
  33  18  15    6.56    0.89
  33  18  17    5.97    0.80
  33  18  19    1.89    0.50
  33  18  21    0.30    0.30
  33  19   0    2.29    0.99
  33  19   2    3.28    0.89
  33  19   4    0.10    0.60
  33  19   6   -0.20    0.60
  33  19   8   -0.40    0.60
  33  19  10    0.20    0.50
  33  19  12    1.09    0.60
  33  19  14    4.28    0.99
  33  19  16    4.67    0.99
  33  19  18    1.39    0.40
  33  19  20   -0.20    0.30
  33  20   1   -0.30    0.60
  33  20   3   -0.10    0.60
  33  20   5    0.50    0.60
  33  20   7    0.30    0.60
  33  20   9   -1.09    0.50
  33  20  11   -0.10    0.50
  33  20  13    0.70    0.70
  33  20  15    0.60    0.40
  33  20  17    0.40    0.40
  33  20  19    0.00    0.30
  33  21   0   18.89    3.28
  33  21   2    6.76    1.99
  33  21   4    5.67    2.09
  33  21   6    2.98    1.09
  33  21   8    3.08    1.09
  33  21  10    0.00    0.60
  33  21  12    0.30    0.50
  33  21  14    0.89    0.50
  33  21  16   -0.10    0.40
  33  21  18    0.20    0.40
  33  22   1    0.50    0.60
  33  22   3    1.19    0.60
  33  22   5   -0.10    0.70
  33  22   7    1.49    0.60
  33  22   9   -0.70    0.70
  33  22  11   -0.89    0.50
  33  22  13    0.20    0.50
  33  22  15   -0.10    0.50
  33  22  17   -0.20    0.40
  33  23   0    1.39    1.09
  33  23   2    0.70    0.89
  33  23   4    1.29    0.99
  33  23   6   -0.40    0.70
  33  23   8   -1.19    0.80
  33  23  10   -0.10    0.60
  33  23  12   -0.20    0.60
  33  23  14   -0.40    0.60
  33  23  16   -0.40    0.70
  33  24   1    0.89    0.70
  33  24   3   -0.60    0.70
  33  24   5   -0.40    0.80
  33  24   7   -0.10    0.70
  33  24   9    1.19    0.60
  33  24  11    1.19    0.89
  33  24  13   -0.10    0.70
  33  24  15    1.19    1.49
  33  25   0    1.99    0.70
  33  25   2    0.20    0.70
  33  25   4    1.29    0.80
  33  25   6   -0.40    0.89
  33  25   8    1.09    1.29
  33  25  10    8.15    2.98
  33  25  12    3.68    1.79
  33  26   1    0.00    0.70
  33  26   3    0.50    0.89
  33  26   5   -1.99    1.09
  33  26   7    0.89    0.70
  33  26   9   -0.40    0.89
  33  26  11   11.14    8.85
  33  27   0   21.28    6.66
  33  27   2   13.72    5.57
  33  27   4   -0.30    0.99
  33  27   6    2.78    0.89
  33  27   8   -1.39    1.09
  33  28   1    0.10    0.99
  33  28   3   -1.09    0.89
  33  28   5    3.58    2.58
  34   0   0   30.52    9.35
  34   1   1    0.30    0.80
  34   1   3   -1.19    0.89
  34   1   5    0.20    0.80
  34   1   7   -0.20    0.70
  34   1   9    0.30    0.60
  34   1  11    0.40    0.70
  34   1  13    0.00    0.40
  34   1  15    0.20    0.40
  34   1  17    0.30    0.40
  34   1  19   -0.30    0.60
  34   1  21    0.30    0.60
  34   1  23    0.30    0.70
  34   1  25    0.40    0.80
  34   1  27    2.09    1.19
  34   2   0    3.68    1.69
  34   2   2    6.56    2.29
  34   2   4    0.80    0.80
  34   2   6    0.00    0.70
  34   2   8    2.78    0.80
  34   2  10    3.18    0.99
  34   2  12    2.39    0.70
  34   2  14    9.35    1.39
  34   2  16   16.40    2.19
  34   2  18    1.99    0.80
  34   2  20    8.05    1.99
  34   2  22    0.10    0.60
  34   2  24   -0.60    0.80
  34   2  26   10.54    4.97
  34   3   1    0.70    0.70
  34   3   3    1.29    1.19
  34   3   5    1.59    0.80
  34   3   7    2.39    0.99
  34   3   9    2.29    0.99
  34   3  11    4.37    1.19
  34   3  13    2.88    0.80
  34   3  15    1.49    0.50
  34   3  17   -0.20    0.50
  34   3  19   -0.20    0.50
  34   3  21   -0.10    0.60
  34   3  23   -0.10    0.60
  34   3  25   -0.10    0.70
  34   3  27    1.19    1.99
  34   4   0   24.56    5.87
  34   4   2    0.80    0.80
  34   4   4    0.30    0.89
  34   4   6    0.40    0.70
  34   4   8    0.00    0.70
  34   4  10    0.60    0.70
  34   4  12    2.19    0.89
  34   4  14    5.97    1.09
  34   4  16    6.86    1.29
  34   4  18   -0.10    0.50
  34   4  20    5.57    1.49
  34   4  22   -0.20    0.60
  34   4  24   -0.10    0.80
  34   4  26    1.89    3.28
  34   5   1    0.40    0.80
  34   5   3    0.60    0.70
  34   5   5    1.39    0.80
  34   5   7    0.20    0.80
  34   5   9    2.09    0.89
  34   5  11    4.77    0.99
  34   5  13    3.88    0.89
  34   5  15    1.89    0.60
  34   5  17    0.10    0.50
  34   5  19    0.40    0.70
  34   5  21    0.60    0.60
  34   5  23    1.39    0.89
  34   5  25    0.60    0.80
  34   6   0    1.49    0.89
  34   6   2    0.00    0.80
  34   6   4    2.19    1.49
  34   6   6    0.30    0.89
  34   6   8    0.10    0.70
  34   6  10    0.50    0.60
  34   6  12    3.88    0.99
  34   6  14    0.00    0.40
  34   6  16    7.06    1.19
  34   6  18   -0.10    0.40
  34   6  20    4.77    1.69
  34   6  22   -0.60    0.60
  34   6  24    2.58    1.49
  34   6  26   -0.30    0.70
  34   7   1    0.50    0.80
  34   7   3    0.70    0.80
  34   7   5    1.99    0.70
  34   7   7    1.19    0.80
  34   7   9    3.78    1.29
  34   7  11    0.80    0.99
  34   7  13    2.29    0.60
  34   7  15    1.39    0.40
  34   7  17   -0.20    0.40
  34   7  19   -0.20    0.60
  34   7  21   -0.89    0.50
  34   7  23    0.70    0.70
  34   7  25    1.89    1.89
  34   8   0    0.89    0.70
  34   8   2    1.79    0.89
  34   8   4    0.30    0.70
  34   8   6    0.20    0.70
  34   8   8   -0.20    0.70
  34   8  10    0.00    0.60
  34   8  12   -0.60    0.50
  34   8  14    1.89    0.60
  34   8  16    0.30    0.40
  34   8  18   -0.89    0.40
  34   8  20    0.80    0.60
  34   8  22    0.80    0.70
  34   8  24    7.56    3.18
  34   8  26    2.29    3.58
  34   9   1    1.49    0.60
  34   9   3    1.09    0.70
  34   9   5    5.67    1.49
  34   9   7    1.99    0.80
  34   9   9    2.98    0.89
  34   9  11    0.70    0.70
  34   9  13    0.10    0.50
  34   9  15    1.29    0.70
  34   9  17    0.20    0.40
  34   9  19   -0.70    0.40
  34   9  21    0.70    0.50
  34   9  23    0.50    0.70
  34   9  25   -0.20    0.80
  34  10   0    0.30    0.60
  34  10   2    3.38    1.09
  34  10   4   -0.30    0.60
  34  10   6    0.40    0.60
  34  10   8    1.79    0.99
  34  10  10   -0.70    0.60
  34  10  12    0.00    0.70
  34  10  14    1.39    0.80
  34  10  16   -0.10    0.30
  34  10  18    0.89    0.50
  34  10  20    0.30    0.50
  34  10  22    0.40    0.89
  34  10  24   11.33    3.78
  34  11   1    0.60    0.60
  34  11   3    3.38    1.09
  34  11   5    3.58    0.89
  34  11   7    5.17    1.19
  34  11   9    1.39    0.60
  34  11  11    0.70    0.50
  34  11  13    1.19    0.60
  34  11  15    0.30    0.40
  34  11  17    1.09    0.40
  34  11  19    4.97    1.99
  34  11  21    0.40    0.60
  34  11  23   -0.20    0.60
  34  12   0    4.28    1.19
  34  12   2    1.49    0.70
  34  12   4    3.58    0.99
  34  12   6    5.47    1.29
  34  12   8    1.09    0.50
  34  12  10    0.60    0.50
  34  12  12    0.40    0.50
  34  12  14    2.78    0.89
  34  12  16    0.99    0.60
  34  12  18    2.88    0.80
  34  12  20    0.20    0.40
  34  12  22   -0.40    0.50
  34  12  24    4.37    4.67
  34  13   1    0.20    0.40
  34  13   3    2.09    1.19
  34  13   5    3.08    1.09
  34  13   7    2.78    0.99
  34  13   9    1.69    0.99
  34  13  11    0.30    0.50
  34  13  13    3.38    1.09
  34  13  15    9.84    1.59
  34  13  17    5.27    0.99
  34  13  19    1.79    0.80
  34  13  21    0.00    0.50
  34  13  23    0.10    0.60
  34  14   0    6.06    1.19
  34  14   2    9.94    1.89
  34  14   4    6.56    1.29
  34  14   6    1.39    0.60
  34  14   8    2.68    0.70
  34  14  10    1.99    0.89
  34  14  12    2.19    0.80
  34  14  14   10.04    1.79
  34  14  16    7.95    1.39
  34  14  18    4.47    0.89
  34  14  20    0.30    0.40
  34  14  22    0.00    0.50
  34  15   1   -0.20    0.40
  34  15   3    0.80    0.40
  34  15   5    1.19    0.50
  34  15   7    2.29    0.99
  34  15   9   -0.50    0.40
  34  15  11    0.30    0.40
  34  15  13    8.75    1.59
  34  15  15   13.72    2.09
  34  15  17    9.15    1.49
  34  15  19    2.39    0.60
  34  15  21   -0.40    0.40
  34  16   0   29.23    3.68
  34  16   2    9.35    1.39
  34  16   4    5.37    0.89
  34  16   6    4.87    0.99
  34  16   8    0.30    0.40
  34  16  10   -0.10    0.40
  34  16  12    2.19    0.50
  34  16  14    6.86    1.19
  34  16  16    4.08    0.99
  34  16  18    1.89    0.70
  34  16  20    0.80    0.40
  34  16  22   -0.20    0.50
  34  17   1   -0.50    0.50
  34  17   3    0.80    0.50
  34  17   5    1.79    1.09
  34  17   7    0.20    0.40
  34  17   9    0.20    0.40
  34  17  11    1.39    0.50
  34  17  13    7.46    1.19
  34  17  15   11.04    1.69
  34  17  17    7.06    1.29
  34  17  19    2.88    0.70
  34  17  21    0.30    0.40
  34  18   0    3.98    0.89
  34  18   2    1.29    0.89
  34  18   4    1.59    1.39
  34  18   6   -0.70    0.50
  34  18   8    0.00    0.40
  34  18  10    0.50    0.40
  34  18  12    2.09    0.70
  34  18  14    3.78    0.89
  34  18  16    1.59    0.60
  34  18  18    0.20    0.40
  34  18  20   -0.60    0.40
  34  19   1    0.00    0.50
  34  19   3    0.20    0.50
  34  19   5   -0.60    0.50
  34  19   7    1.19    0.80
  34  19   9    0.50    0.50
  34  19  11    0.89    0.50
  34  19  13    3.98    0.99
  34  19  15    3.98    0.80
  34  19  17    0.99    0.60
  34  19  19   -0.60    0.50
  34  20   0    5.17    1.39
  34  20   2    8.45    2.58
  34  20   4    4.77    1.69
  34  20   6    3.08    1.19
  34  20   8    0.10    0.50
  34  20  10    0.00    0.50
  34  20  12    1.39    0.70
  34  20  14   -0.20    0.40
  34  20  16    0.20    0.30
  34  20  18    0.00    0.40
  34  21   1    0.50    0.60
  34  21   3    0.00    0.70
  34  21   5    0.60    0.60
  34  21   7   -0.40    0.50
  34  21   9   -0.10    0.50
  34  21  11    0.10    0.50
  34  21  13   -0.60    0.40
  34  21  15    0.40    0.40
  34  21  17   -0.80    0.70
  34  22   0    2.19    0.70
  34  22   2    0.30    0.70
  34  22   4    1.89    0.70
  34  22   6    0.40    0.60
  34  22   8    0.00    0.60
  34  22  10    0.30    0.60
  34  22  12   -0.50    0.60
  34  22  14   -0.20    0.50
  34  22  16    2.88    1.69
  34  23   1    0.10    0.60
  34  23   3   -0.30    0.60
  34  23   5    0.80    0.99
  34  23   7    0.89    0.70
  34  23   9    0.30    0.60
  34  23  11   -0.70    0.60
  34  23  13    0.20    0.60
  34  24   0   -0.50    0.80
  34  24   2    0.10    0.89
  34  24   4    0.80    0.80
  34  24   6    5.47    1.79
  34  24   8    6.76    2.09
  34  24  10    4.37    1.99
  34  24  12    2.29    2.68
  34  25   1   -0.40    0.80
  34  25   3   -0.20    0.80
  34  25   5   -0.80    0.89
  34  25   7   -0.10    0.70
  34  25   9   -0.30    0.50
  34  25  11    0.50    1.09
  34  26   0    3.98    2.78
  34  26   2    9.15    4.77
  34  26   4    0.89    1.09
  34  26   6   -0.70    1.19
  34  27   1    1.79    2.39
  34  27   3    1.79    3.28
  35   1   0    3.18    0.99
  35   1   2    0.10    0.89
  35   1   4    0.40    0.80
  35   1   6   -0.40    0.80
  35   1   8    0.70    0.70
  35   1  10    0.00    0.70
  35   1  12    0.60    0.50
  35   1  14    2.49    1.29
  35   1  16    0.30    0.40
  35   1  18    1.09    0.50
  35   1  20   -0.40    0.60
  35   1  22    0.40    0.60
  35   1  24    0.60    0.70
  35   2   1    0.89    0.80
  35   2   3    0.99    0.80
  35   2   5    2.98    1.39
  35   2   7    0.00    0.70
  35   2   9    1.29    0.99
  35   2  11   -0.70    0.60
  35   2  13    8.25    1.59
  35   2  15    2.49    0.70
  35   2  17   -0.80    0.40
  35   2  19   -0.40    0.60
  35   2  21   -0.40    0.60
  35   2  23    0.60    0.60
  35   2  25   -0.10    0.99
  35   3   0    1.79    1.09
  35   3   2    2.68    0.99
  35   3   4    1.09    1.09
  35   3   6    0.00    0.80
  35   3   8    0.89    0.70
  35   3  10    3.88    1.09
  35   3  12    1.39    0.89
  35   3  14    1.99    0.60
  35   3  16   -0.60    0.30
  35   3  18   -0.10    0.40
  35   3  20    0.80    0.50
  35   3  22    0.99    0.60
  35   3  24    0.10    0.70
  35   3  26    3.38    2.09
  35   4   1    2.39    1.19
  35   4   3    1.59    0.80
  35   4   5   -0.10    0.80
  35   4   7    0.50    0.70
  35   4   9   -0.10    0.70
  35   4  11   -0.50    0.60
  35   4  13    3.58    0.89
  35   4  15    1.99    0.70
  35   4  17    1.39    1.09
  35   4  19    1.19    0.60
  35   4  21    0.00    0.60
  35   4  23    1.09    1.09
  35   4  25    0.20    0.99
  35   5   0    1.29    0.80
  35   5   2   -0.10    0.80
  35   5   4    1.19    1.39
  35   5   6   -1.79    0.70
  35   5   8    3.88    1.69
  35   5  10    6.96    1.79
  35   5  12    4.28    1.39
  35   5  14    1.89    0.70
  35   5  16    0.00    0.40
  35   5  18    0.30    0.40
  35   5  20    0.10    0.50
  35   5  22    1.19    0.80
  35   5  24    2.19    0.89
  35   6   1    0.40    0.70
  35   6   3    0.40    0.89
  35   6   5    0.60    0.70
  35   6   7   -0.50    0.60
  35   6   9   -0.40    0.70
  35   6  11   -0.80    0.60
  35   6  13    1.69    0.50
  35   6  15    1.39    0.50
  35   6  17    0.30    0.40
  35   6  19   -0.20    0.50
  35   6  21    1.49    0.50
  35   6  23    2.98    1.39
  35   6  25    0.70    0.99
  35   7   0   -0.60    0.70
  35   7   2   -0.60    0.70
  35   7   4    0.40    0.80
  35   7   6    0.30    0.70
  35   7   8    0.70    0.80
  35   7  10    3.58    1.09
  35   7  12    2.19    1.09
  35   7  14    1.29    0.60
  35   7  16    0.60    0.70
  35   7  18    0.30    0.40
  35   7  20   -0.10    0.50
  35   7  22   -0.60    0.80
  35   7  24   -0.50    0.89
  35   8   1   -0.30    0.70
  35   8   3    2.88    1.29
  35   8   5    1.19    0.80
  35   8   7    0.70    0.80
  35   8   9    0.99    0.60
  35   8  11    0.10    0.60
  35   8  13    0.89    0.60
  35   8  15    0.70    0.40
  35   8  17    0.30    0.40
  35   8  19    0.30    0.40
  35   8  21    0.20    0.50
  35   8  23    2.68    1.19
  35   9   0    0.70    0.80
  35   9   2   -0.20    0.70
  35   9   4    0.00    0.70
  35   9   6   -0.10    0.70
  35   9   8    0.20    0.70
  35   9  10    1.49    0.89
  35   9  12    1.19    0.60
  35   9  14    0.40    0.50
  35   9  16    0.89    0.50
  35   9  18   -0.60    0.30
  35   9  20    0.30    0.40
  35   9  22    1.19    0.80
  35   9  24   -0.60    1.29
  35  10   1    0.40    0.60
  35  10   3    2.88    0.89
  35  10   5    4.77    1.39
  35  10   7    3.08    1.19
  35  10   9   -0.80    0.60
  35  10  11    0.89    0.60
  35  10  13    0.89    0.60
  35  10  15    0.10    0.40
  35  10  17    0.10    0.40
  35  10  19   -0.10    0.40
  35  10  21   -0.60    0.60
  35  10  23    2.39    1.49
  35  11   0    0.00    0.60
  35  11   2    0.99    1.09
  35  11   4    1.09    0.60
  35  11   6    0.50    0.50
  35  11   8    0.89    0.60
  35  11  10    0.30    0.60
  35  11  12   -0.20    0.50
  35  11  14    0.99    0.50
  35  11  16   -0.10    0.40
  35  11  18    1.29    0.40
  35  11  20    0.30    0.50
  35  11  22    0.00    0.60
  35  12   1   -0.99    0.50
  35  12   3    0.70    0.70
  35  12   5    3.78    1.19
  35  12   7    2.29    1.39
  35  12   9    2.19    1.29
  35  12  11    1.79    1.19
  35  12  13    0.99    0.60
  35  12  15    0.20    0.40
  35  12  17    2.78    0.80
  35  12  19    0.40    0.40
  35  12  21   -0.10    0.50
  35  12  23   -0.20    1.09
  35  13   0   14.32    2.68
  35  13   2    8.75    1.69
  35  13   4    4.28    1.09
  35  13   6    1.19    0.60
  35  13   8    0.40    0.50
  35  13  10    0.70    0.60
  35  13  12    0.99    0.70
  35  13  14    2.78    0.89
  35  13  16    3.38    0.89
  35  13  18    1.29    0.50
  35  13  20   -0.10    0.40
  35  13  22    0.20    0.70
  35  14   1    0.89    0.89
  35  14   3    1.59    0.70
  35  14   5    1.89    0.80
  35  14   7    0.80    0.60
  35  14   9    0.80    0.60
  35  14  11    0.20    0.50
  35  14  13    1.59    0.80
  35  14  15    0.70    0.50
  35  14  17    2.58    0.70
  35  14  19    0.00    0.30
  35  14  21   -0.50    0.40
  35  15   0    4.08    0.80
  35  15   2    1.99    0.60
  35  15   4    1.99    0.70
  35  15   6    1.09    0.50
  35  15   8    0.70    0.50
  35  15  10    0.50    0.40
  35  15  12    0.10    0.40
  35  15  14    1.09    0.60
  35  15  16    3.38    0.99
  35  15  18    0.99    0.40
  35  15  20   -0.30    0.40
  35  16   1    0.20    0.40
  35  16   3    0.20    0.40
  35  16   5    0.30    0.40
  35  16   7    0.10    0.40
  35  16   9    0.00    0.40
  35  16  11    0.80    0.40
  35  16  13    3.98    0.99
  35  16  15    2.09    0.70
  35  16  17    0.89    0.60
  35  16  19    0.10    0.50
  35  17   0   -0.10    0.40
  35  17   2    0.30    0.40
  35  17   4   -0.10    0.60
  35  17   6    0.40    0.40
  35  17   8    0.40    0.40
  35  17  10    3.08    1.79
  35  17  12    1.79    0.60
  35  17  14    2.39    0.80
  35  17  16    3.28    0.80
  35  17  18   -0.50    0.40
  35  18   1    0.30    0.60
  35  18   3    1.19    0.70
  35  18   5    0.50    0.40
  35  18   7    0.30    0.40
  35  18   9    0.10    0.40
  35  18  11    0.00    0.40
  35  18  13    2.09    0.60
  35  18  15    1.19    0.60
  35  18  17    0.89    0.50
  35  19   0    0.89    0.70
  35  19   2    3.38    0.99
  35  19   4    0.99    0.60
  35  19   6    0.10    0.50
  35  19   8   -0.30    0.40
  35  19  10    0.40    0.40
  35  19  12    0.20    0.40
  35  19  14    0.60    0.40
  35  19  16   -0.40    0.40
  35  20   1   -1.39    0.60
  35  20   3    0.70    0.60
  35  20   5    0.40    0.60
  35  20   7    0.70    0.50
  35  20   9    0.10    0.40
  35  20  11    0.30    0.50
  35  20  13    0.80    0.40
  35  20  15    0.99    1.19
  35  20  17    0.70    1.69
  35  21   0    1.09    0.60
  35  21   2    0.80    0.60
  35  21   4   -1.19    0.60
  35  21   6   -0.70    0.60
  35  21   8    0.20    0.40
  35  21  10    0.40    0.50
  35  21  12   -0.40    0.50
  35  21  14    0.30    0.50
  35  22   1   -0.30    0.60
  35  22   3    1.89    1.19
  35  22   5    0.89    0.70
  35  22   7    0.70    0.80
  35  22   9   -0.70    0.60
  35  22  11    0.00    0.50
  35  22  13   -0.89    0.60
  35  23   0   -0.30    0.80
  35  23   2    0.50    0.70
  35  23   4    1.69    0.99
  35  23   6    3.48    1.69
  35  23   8    5.37    1.99
  35  23  10    1.09    0.99
  35  23  12    1.19    0.70
  35  24   1    0.10    0.70
  35  24   3    0.50    0.99
  35  24   5    0.70    0.89
  35  24   7   -1.19    0.60
  35  24   9   -1.19    0.89
  35  25   0   -0.10    0.99
  35  25   2    0.50    0.99
  35  25   4    1.49    0.89
  35  25   6    0.20    1.29
  35  26   1    0.60    0.80
  36   0   0   39.77   14.71
  36   1   1    0.70    0.80
  36   1   3    0.10    0.89
  36   1   5    0.30    0.80
  36   1   7    0.00    0.80
  36   1   9    0.20    0.80
  36   1  11   -0.20    0.60
  36   1  13    0.30    0.60
  36   1  15    0.00    0.40
  36   1  17   -0.10    0.30
  36   1  19    1.19    0.50
  36   1  21    0.40    0.60
  36   1  23    0.60    0.70
  36   2   0    0.89    0.70
  36   2   2   27.54    5.37
  36   2   4   -0.89    0.89
  36   2   6    5.67    1.99
  36   2   8   -1.19    0.80
  36   2  10    2.09    0.80
  36   2  12    2.39    1.19
  36   2  14    3.08    0.89
  36   2  16    0.20    0.40
  36   2  18    0.20    0.50
  36   2  20    0.30    0.50
  36   2  22    0.50    0.70
  36   2  24    0.10    0.89
  36   3   1    0.30    0.80
  36   3   3    0.00    0.70
  36   3   5   -0.30    0.89
  36   3   7    0.80    0.70
  36   3   9    0.10    0.89
  36   3  11    1.89    1.19
  36   3  13    0.50    0.60
  36   3  15   -0.10    0.40
  36   3  17    0.50    0.40
  36   3  19    0.30    0.40
  36   3  21    0.89    0.80
  36   3  23    2.09    1.19
  36   4   0    4.77    2.88
  36   4   2    1.99    1.19
  36   4   4    2.78    0.99
  36   4   6   -0.50    0.70
  36   4   8    0.30    0.80
  36   4  10   -0.10    0.70
  36   4  12    1.09    0.89
  36   4  14    4.08    1.39
  36   4  16    0.40    0.40
  36   4  18    0.99    0.40
  36   4  20    0.70    0.50
  36   4  22    0.40    0.80
  36   4  24    1.09    1.09
  36   5   1    0.70    0.89
  36   5   3    0.89    0.80
  36   5   5    0.00    0.80
  36   5   7    1.59    0.89
  36   5   9    8.95    2.78
  36   5  11    0.89    0.80
  36   5  13    0.99    0.60
  36   5  15   -0.20    0.50
  36   5  17   -0.10    0.40
  36   5  19    0.40    0.40
  36   5  21    0.89    0.70
  36   5  23    2.19    1.59
  36   6   0   -0.10    0.80
  36   6   2    4.57    1.79
  36   6   4    0.70    0.80
  36   6   6    1.09    1.39
  36   6   8    0.60    0.70
  36   6  10    1.19    0.89
  36   6  12    0.10    0.60
  36   6  14    2.39    0.89
  36   6  16    0.80    0.70
  36   6  18    0.20    0.40
  36   6  20    0.20    0.40
  36   6  22    0.10    0.60
  36   6  24   -0.70    1.09
  36   7   1    0.99    0.80
  36   7   3    0.00    0.80
  36   7   5    2.09    1.69
  36   7   7    1.79    0.89
  36   7   9    8.85    1.99
  36   7  11    3.88    1.29
  36   7  13    2.58    1.19
  36   7  15    1.19    0.60
  36   7  17   -0.30    0.40
  36   7  19    0.30    0.40
  36   7  21    0.10    0.70
  36   7  23    3.78    3.18
  36   8   0    6.06    2.09
  36   8   2   -0.40    0.70
  36   8   4    0.20    0.70
  36   8   6    2.49    0.80
  36   8   8    1.39    0.80
  36   8  10    0.20    0.80
  36   8  12   -0.89    0.60
  36   8  14    0.89    0.70
  36   8  16    0.60    0.40
  36   8  18   -0.20    0.30
  36   8  20   -0.20    0.40
  36   8  22    0.50    0.70
  36   9   1    0.30    0.70
  36   9   3    2.49    0.99
  36   9   5    1.69    1.19
  36   9   7    3.48    1.39
  36   9   9   10.44    4.18
  36   9  11    0.20    0.80
  36   9  13    1.19    0.60
  36   9  15    0.10    0.50
  36   9  17    0.70    0.40
  36   9  19    0.89    0.50
  36   9  21   -0.10    0.60
  36   9  23   -1.39    0.10
  36  10   0   -0.40    0.80
  36  10   2   -0.10    0.80
  36  10   4    0.60    0.70
  36  10   6    3.18    2.09
  36  10   8   -0.40    0.70
  36  10  10    0.40    0.80
  36  10  12   -0.50    0.50
  36  10  14    0.40    0.50
  36  10  16    0.30    0.50
  36  10  18   -0.20    0.40
  36  10  20    0.00    0.40
  36  10  22   -0.50    0.40
  36  11   1    0.80    0.60
  36  11   3    1.19    0.70
  36  11   5    0.99    1.09
  36  11   7    7.06    2.09
  36  11   9    1.19    0.99
  36  11  11   -0.10    0.60
  36  11  13   -0.60    0.60
  36  11  15    0.60    0.50
  36  11  17    0.80    0.50
  36  11  19    2.78    0.70
  36  11  21    0.20    0.80
  36  12   0   17.30    3.58
  36  12   2    1.79    0.99
  36  12   4    1.29    1.09
  36  12   6    0.10    0.60
  36  12   8   -0.40    0.50
  36  12  10   -0.70    0.60
  36  12  12   -0.99    0.70
  36  12  14    0.60    0.60
  36  12  16    0.70    0.70
  36  12  18    0.20    0.40
  36  12  20   -0.60    0.40
  36  13   1    1.19    0.60
  36  13   3    0.99    0.80
  36  13   5    1.49    0.80
  36  13   7    1.29    0.80
  36  13   9    0.80    0.60
  36  13  11    0.70    0.60
  36  13  13   -0.10    0.50
  36  13  15    1.29    0.60
  36  13  17    1.59    1.29
  36  13  19    1.39    0.70
  36  14   0    0.10    0.50
  36  14   2    1.89    0.70
  36  14   4    2.49    0.89
  36  14   6    4.28    1.09
  36  14   8    0.99    0.80
  36  14  10    0.70    0.60
  36  14  12    0.40    0.50
  36  14  14    0.40    0.50
  36  14  16    2.09    0.60
  36  14  18   -0.10    0.50
  36  14  20    0.00    0.70
  36  15   1    1.69    1.19
  36  15   3    0.20    0.40
  36  15   5    0.10    0.50
  36  15   7    0.60    0.40
  36  15   9   -0.80    0.50
  36  15  11   -0.10    0.50
  36  15  13    0.80    0.60
  36  15  15    1.49    0.89
  36  15  17    1.89    0.89
  36  15  19    0.00    0.60
  36  16   0    1.69    0.70
  36  16   2    1.49    0.99
  36  16   4    0.89    0.40
  36  16   6    0.20    0.50
  36  16   8    0.60    0.40
  36  16  10    0.99    0.60
  36  16  12    1.39    0.70
  36  16  14    1.89    0.80
  36  16  16    1.29    0.89
  36  16  18   -1.49    0.80
  36  17   1    0.30    0.40
  36  17   3    1.39    0.60
  36  17   5   -0.20    0.40
  36  17   7    0.30    0.40
  36  17   9    0.20    0.40
  36  17  11   -0.20    0.40
  36  17  13    0.20    0.50
  36  17  15    1.39    0.70
  36  17  17   -1.79    0.70
  36  18   0    0.30    0.50
  36  18   2    0.00    0.40
  36  18   4   -0.10    0.40
  36  18   6   -0.50    0.30
  36  18   8    0.20    0.40
  36  18  10    0.40    0.40
  36  18  12   -0.40    0.40
  36  18  14    0.00    0.40
  36  18  16   -0.89    0.60
  36  19   1    0.40    0.40
  36  19   3   -0.20    0.50
  36  19   5    0.20    0.50
  36  19   7    0.70    0.50
  36  19   9    2.19    0.60
  36  19  11    0.89    0.50
  36  19  13    0.89    0.40
  36  19  15   -0.10    0.60
  36  20   0   -0.30    0.60
  36  20   2   -0.50    0.50
  36  20   4    0.70    0.50
  36  20   6    0.20    0.40
  36  20   8    0.40    0.40
  36  20  10    0.20    0.40
  36  20  12   -0.10    0.40
  36  20  14    0.10    0.40
  36  21   1    0.50    0.60
  36  21   3    1.49    0.80
  36  21   5    2.78    1.19
  36  21   7    2.98    1.29
  36  21   9    1.29    0.70
  36  21  11    0.40    0.50
  36  21  13    1.49    0.89
  36  22   0    1.29    1.49
  36  22   2    0.10    0.60
  36  22   4    0.50    0.60
  36  22   6    0.20    0.70
  36  22   8   -1.19    0.70
  36  22  10   -0.80    0.99
  36  23   1   -0.10    0.60
  36  23   3    1.49    1.29
  36  23   5    1.29    1.09
  36  23   7   -0.80    1.09
  36  23   9   -2.49    2.58
  36  24   0   -3.38    1.49
  36  24   2   -0.40    0.80
  36  24   4    0.00    2.09
  37   1   0    0.50    0.89
  37   1   2   -0.70    0.89
  37   1   4   -0.60    0.80
  37   1   6   -0.50    0.80
  37   1   8    0.30    0.80
  37   1  10   -0.50    0.80
  37   1  12   -1.09    0.60
  37   1  14   -0.30    0.50
  37   1  16    0.00    0.50
  37   1  18    0.30    0.40
  37   1  20   -0.10    0.40
  37   1  22   -0.20    0.60
  37   2   1   -1.49    0.80
  37   2   3    3.78    1.99
  37   2   5    1.89    0.99
  37   2   7   -0.40    0.80
  37   2   9    0.00    0.70
  37   2  11    2.39    0.99
  37   2  13   -0.10    0.60
  37   2  15    2.49    0.70
  37   2  17    0.20    0.40
  37   2  19    0.30    0.40
  37   2  21    0.99    0.40
  37   2  23   -1.99    1.79
  37   3   0    0.30    0.80
  37   3   2    2.49    1.19
  37   3   4   -0.70    0.70
  37   3   6    1.49    0.89
  37   3   8   -0.20    0.70
  37   3  10    0.60    0.70
  37   3  12   -0.80    0.70
  37   3  14    0.30    0.50
  37   3  16    0.80    0.40
  37   3  18    0.30    0.30
  37   3  20    1.39    0.60
  37   3  22   -0.60    0.60
  37   4   1   -0.99    0.99
  37   4   3   -0.30    0.80
  37   4   5   -0.10    0.89
  37   4   7    0.99    0.89
  37   4   9    0.10    0.70
  37   4  11    1.19    0.80
  37   4  13    0.60    0.70
  37   4  15    0.80    0.50
  37   4  17    0.20    0.40
  37   4  19    0.40    0.50
  37   4  21   -0.30    0.50
  37   5   0    0.60    0.89
  37   5   2    2.19    0.99
  37   5   4    1.19    0.80
  37   5   6    3.38    1.59
  37   5   8    9.25    2.29
  37   5  10    3.38    1.99
  37   5  12    4.08    1.99
  37   5  14    2.19    0.89
  37   5  16   -0.10    0.50
  37   5  18    0.60    0.40
  37   5  20    5.27    1.59
  37   5  22    5.07    2.49
  37   6   1    0.50    0.80
  37   6   3    0.99    0.89
  37   6   5    1.29    1.29
  37   6   7    0.40    0.80
  37   6   9   -0.30    0.70
  37   6  11    0.10    0.70
  37   6  13    0.99    0.60
  37   6  15   -0.50    0.50
  37   6  17   -0.20    0.40
  37   6  19   -0.30    0.40
  37   6  21    0.10    0.40
  37   7   0   -0.80    0.80
  37   7   2    0.60    0.70
  37   7   4    0.50    0.70
  37   7   6   -0.10    0.70
  37   7   8    0.20    0.80
  37   7  10    1.89    0.89
  37   7  12    1.29    0.70
  37   7  14   -0.80    0.50
  37   7  16    1.39    0.50
  37   7  18    0.10    0.40
  37   7  20    1.59    0.70
  37   7  22   -2.09    1.39
  37   8   1    0.60    0.70
  37   8   3   -0.99    0.70
  37   8   5    2.58    1.59
  37   8   7    1.19    0.80
  37   8   9    0.50    1.19
  37   8  11   -0.20    0.60
  37   8  13    0.80    0.60
  37   8  15    0.30    0.60
  37   8  17   -0.40    0.40
  37   8  19   -0.30    0.40
  37   8  21    0.10    0.70
  37   9   0    1.19    0.80
  37   9   2   -1.39    0.70
  37   9   4   -0.10    0.70
  37   9   6    1.29    1.09
  37   9   8    1.69    1.19
  37   9  10    5.77    2.39
  37   9  12    1.69    0.89
  37   9  14    0.89    0.60
  37   9  16    0.50    0.50
  37   9  18   -0.10    0.50
  37   9  20    2.98    0.89
  37  10   1    1.79    0.89
  37  10   3    0.70    0.80
  37  10   5    9.05    2.78
  37  10   7    1.19    0.99
  37  10   9    0.80    0.89
  37  10  11    0.99    0.60
  37  10  13    0.40    0.60
  37  10  15    0.10    0.60
  37  10  17   -0.20    0.89
  37  10  19    0.30    0.40
  37  10  21   -0.89    0.20
  37  11   0    1.39    1.09
  37  11   2    1.99    1.29
  37  11   4   -0.89    0.70
  37  11   6   -0.10    0.60
  37  11   8    0.20    0.60
  37  11  10   -0.20    0.60
  37  11  12    0.00    0.60
  37  11  14   -0.50    0.60
  37  11  16    1.09    0.60
  37  11  18    0.80    0.60
  37  11  20    0.30    0.80
  37  12   1   -0.70    0.60
  37  12   3    0.40    0.60
  37  12   5    7.26    2.78
  37  12   7    1.79    0.70
  37  12   9    1.49    0.80
  37  12  11    0.50    0.60
  37  12  13   -0.50    0.60
  37  12  15    1.69    0.60
  37  12  17    0.50    0.50
  37  12  19   -0.50    0.40
  37  13   0    0.40    0.89
  37  13   2    0.99    0.60
  37  13   4   -0.70    0.70
  37  13   6    0.00    0.60
  37  13   8    0.99    0.60
  37  13  10   -0.20    0.60
  37  13  12    0.70    0.70
  37  13  14   -0.70    0.60
  37  13  16    0.30    0.50
  37  13  18    0.10    0.60
  37  14   1   -0.30    0.50
  37  14   3    0.00    0.60
  37  14   5    2.49    0.70
  37  14   7   -0.70    0.60
  37  14   9   -0.20    0.60
  37  14  11    0.10    0.60
  37  14  13   -0.20    0.60
  37  14  15    0.60    0.80
  37  14  17    0.80    0.60
  37  15   0    4.37    1.09
  37  15   2    1.59    0.60
  37  15   4    2.49    0.80
  37  15   6    0.20    0.60
  37  15   8    0.99    0.70
  37  15  10    0.20    0.70
  37  15  12    0.70    0.60
  37  15  14    1.09    0.60
  37  15  16    0.80    0.50
  37  16   1    0.80    0.80
  37  16   3    0.50    0.50
  37  16   5    0.00    0.40
  37  16   7    0.00    0.40
  37  16   9    0.20    0.50
  37  16  11    0.50    0.50
  37  16  13   -0.20    0.60
  37  16  15    0.60    0.70
  37  17   0   -0.10    0.60
  37  17   2   -0.40    0.40
  37  17   4    0.30    0.40
  37  17   6    0.30    0.40
  37  17   8   -0.20    0.40
  37  17  10    0.40    0.50
  37  17  12   -0.10    0.50
  37  17  14   -0.50    0.60
  37  18   1   -0.10    0.30
  37  18   3    0.30    0.30
  37  18   5   -0.10    0.40
  37  18   7    0.50    0.40
  37  18   9    0.70    0.50
  37  18  11   -0.20    0.50
  37  18  13    0.20    0.50
  37  19   0    0.30    0.40
  37  19   2   -0.10    0.40
  37  19   4   -0.40    0.40
  37  19   6    0.20    0.40
  37  19   8    0.00    0.40
  37  19  10    0.50    0.40
  37  19  12   -0.10    0.60
  37  20   1   -0.50    0.40
  37  20   3    0.30    0.40
  37  20   5    1.49    0.70
  37  20   7    1.09    0.70
  37  20   9    0.89    0.60
  37  20  11   -0.20    0.50
  37  21   0   -0.40    0.50
  37  21   2    0.89    0.50
  37  21   4    0.80    0.40
  37  21   6   -0.50    0.50
  37  21   8    0.00    0.60
  37  22   1   -1.19    0.60
  37  22   3   -0.40    0.60
  37  22   5   -1.69    0.99
  37  22   7   -1.59    0.89
  37  23   0   -0.80    1.99
  37  23   2   -4.87    1.29
  38   0   0    9.84    7.85
  38   1   1   -0.20    0.80
  38   1   3    0.50    0.89
  38   1   5    1.39    0.70
  38   1   7   -0.40    0.80
  38   1   9   -1.39    0.80
  38   1  11   -0.20    0.89
  38   1  13    1.49    0.60
  38   1  15   -0.30    0.60
  38   1  17    0.40    0.40
  38   1  19   -0.40    0.40
  38   1  21   -0.50    0.70
  38   2   0    0.00    0.80
  38   2   2   11.33    3.48
  38   2   4    1.19    0.80
  38   2   6    5.27    2.39
  38   2   8    0.70    0.80
  38   2  10    1.39    1.29
  38   2  12   -0.40    0.60
  38   2  14    4.67    1.49
  38   2  16    0.60    0.50
  38   2  18    1.59    0.70
  38   2  20    0.40    0.40
  38   3   1    0.00    0.80
  38   3   3    0.80    0.89
  38   3   5   -0.99    0.80
  38   3   7    0.89    0.70
  38   3   9    0.40    0.89
  38   3  11    1.09    0.99
  38   3  13   -1.09    0.60
  38   3  15   -0.89    0.60
  38   3  17   -0.40    0.50
  38   3  19    0.30    0.40
  38   3  21   -2.29    1.09
  38   4   0   11.93    3.88
  38   4   2    0.99    0.89
  38   4   4   35.29    9.05
  38   4   6    0.50    0.89
  38   4   8    8.85    2.49
  38   4  10    1.09    0.70
  38   4  12    3.78    1.49
  38   4  14    0.40    0.60
  38   4  16    0.10    0.60
  38   4  18    0.89    0.60
  38   4  20   -0.60    0.40
  38   5   1   -0.30    0.80
  38   5   3    3.38    3.08
  38   5   5    1.79    0.89
  38   5   7   -0.89    0.89
  38   5   9    2.29    0.99
  38   5  11    1.49    0.89
  38   5  13   -0.10    0.60
  38   5  15    1.19    0.60
  38   5  17    0.30    0.50
  38   5  19    2.78    0.99
  38   6   0   -0.89    0.80
  38   6   2    5.97    2.29
  38   6   4   -0.70    0.89
  38   6   6   -0.80    0.80
  38   6   8    0.50    0.80
  38   6  10    1.59    0.80
  38   6  12   -0.80    0.60
  38   6  14    0.20    0.60
  38   6  16    0.10    0.50
  38   6  18   -0.60    0.50
  38   6  20   -0.40    0.40
  38   7   1    0.30    0.80
  38   7   3    1.49    0.60
  38   7   5    0.99    1.09
  38   7   7    0.70    0.89
  38   7   9    2.68    1.39
  38   7  11   -0.60    0.99
  38   7  13    1.99    0.80
  38   7  15    0.10    0.60
  38   7  17    0.80    0.99
  38   7  19    2.09    0.99
  38   8   0   -0.10    0.80
  38   8   2    0.10    0.80
  38   8   4    6.96    2.29
  38   8   6    1.29    0.89
  38   8   8    5.87    2.88
  38   8  10    0.50    0.80
  38   8  12   -0.50    0.80
  38   8  14   -0.10    0.60
  38   8  16   -0.40    0.60
  38   8  18   -0.10    0.50
  38   9   1   -0.50    0.80
  38   9   3    0.00    0.80
  38   9   5    1.69    1.19
  38   9   7    2.98    1.59
  38   9   9    1.19    0.80
  38   9  11    1.99    0.99
  38   9  13    0.30    0.60
  38   9  15    0.89    0.60
  38   9  17   -0.50    0.60
  38   9  19    0.30    1.39
  38  10   0   -0.50    0.80
  38  10   2    1.19    0.99
  38  10   4    2.39    1.69
  38  10   6   -0.40    0.70
  38  10   8   -0.50    0.70
  38  10  10    1.59    0.70
  38  10  12    0.89    0.60
  38  10  14   -0.20    0.60
  38  10  16   -0.30    0.60
  38  10  18    0.40    0.70
  38  11   1    0.30    0.70
  38  11   3   -1.19    0.60
  38  11   5   -0.80    0.80
  38  11   7    1.19    0.89
  38  11   9    0.40    0.80
  38  11  11    0.20    0.80
  38  11  13    0.50    0.89
  38  11  15    1.19    1.69
  38  11  17   -0.10    0.60
  38  12   0    0.40    0.70
  38  12   2    0.20    0.70
  38  12   4   -0.60    0.80
  38  12   6    1.89    1.49
  38  12   8    1.79    1.19
  38  12  10   -0.30    0.70
  38  12  12    0.10    0.60
  38  12  14   -0.70    0.70
  38  12  16   -0.40    0.70
  38  13   1   -0.99    0.60
  38  13   3   -0.20    0.60
  38  13   5    0.20    0.70
  38  13   7   -0.40    0.70
  38  13   9    0.40    0.60
  38  13  11   -0.80    0.70
  38  13  13    0.80    0.80
  38  13  15    0.80    0.80
  38  13  17    1.79    1.09
  38  14   0    1.19    0.80
  38  14   2    1.69    0.89
  38  14   4   -0.30    0.70
  38  14   6    0.20    0.60
  38  14   8   -0.10    0.60
  38  14  10   -0.50    0.60
  38  14  12   -0.60    0.70
  38  14  14    0.89    0.60
  38  14  16    1.89    0.99
  38  15   1   -0.10    0.50
  38  15   3    0.20    0.60
  38  15   5    0.20    0.50
  38  15   7   -0.40    0.60
  38  15   9    0.60    0.60
  38  15  11   -0.10    0.60
  38  15  13   -0.89    0.60
  38  15  15   -0.50    1.09
  38  16   0   -0.20    0.50
  38  16   2    0.20    0.40
  38  16   4    0.80    0.60
  38  16   6    0.00    0.60
  38  16   8   -0.50    0.50
  38  16  10    0.20    0.60
  38  16  12    0.00    0.60
  38  16  14    0.89    2.49
  38  17   1    0.60    0.40
  38  17   3    0.30    0.50
  38  17   5    0.30    0.60
  38  17   7   -0.30    0.60
  38  17   9    1.29    0.60
  38  17  11   -0.30    0.60
  38  18   0    0.99    0.60
  38  18   2    1.69    0.80
  38  18   4    0.60    0.60
  38  18   6   -0.70    0.40
  38  18   8    1.39    0.70
  38  18  10    0.60    0.60
  38  19   1    0.40    0.30
  38  19   3    0.89    0.40
  38  19   5    2.58    0.89
  38  19   7    2.58    1.09
  38  19   9   -1.69    1.19
  38  20   0   -0.80    0.40
  38  20   2   -0.50    0.40
  38  20   4   -0.50    0.40
  38  20   6   -0.20    0.40
  38  20   8   -2.09    3.28
  38  21   1   -0.30    0.60
  38  21   3    1.39    2.09
  39   1   0    0.40    0.89
  39   1   2   -1.59    0.89
  39   1   4    1.69    0.89
  39   1   6    0.70    0.70
  39   1   8    0.20    1.09
  39   1  10   -0.10    0.89
  39   1  12    0.89    0.70
  39   1  14   -0.10    0.60
  39   1  16    0.00    0.60
  39   1  18   -0.40    0.50
  39   2   1   -1.49    0.80
  39   2   3    0.70    0.89
  39   2   5   -0.60    0.80
  39   2   7    0.60    0.70
  39   2   9    0.99    0.89
  39   2  11   -0.30    0.70
  39   2  13    0.60    0.80
  39   2  15    1.19    0.80
  39   2  17    1.19    0.89
  39   2  19    0.30    0.60
  39   3   0    0.20    0.89
  39   3   2    1.39    1.19
  39   3   4   -0.40    0.89
  39   3   6   -0.20    0.89
  39   3   8    3.28    1.49
  39   3  10    0.80    0.80
  39   3  12    0.99    0.89
  39   3  14    0.80    0.80
  39   3  16    0.20    0.60
  39   3  18    0.60    0.50
  39   4   1    0.70    0.89
  39   4   3    0.10    0.89
  39   4   5    0.89    0.89
  39   4   7    0.10    0.89
  39   4   9    0.50    0.80
  39   4  11    0.30    0.80
  39   4  13   -0.89    0.70
  39   4  15    0.10    0.70
  39   4  17    1.59    0.70
  39   4  19    0.80    1.19
  39   5   0    0.20    0.89
  39   5   2   -1.49    0.80
  39   5   4   -0.50    0.80
  39   5   6    0.30    0.70
  39   5   8    0.70    0.70
  39   5  10   -0.50    0.80
  39   5  12   -0.40    0.70
  39   5  14   -0.20    0.70
  39   5  16    0.89    0.60
  39   5  18    0.20    0.60
  39   6   1   -0.10    0.70
  39   6   3    1.39    0.89
  39   6   5   -1.09    0.70
  39   6   7   -0.89    0.70
  39   6   9    0.80    0.70
  39   6  11   -0.20    0.70
  39   6  13    0.50    0.60
  39   6  15    0.40    0.60
  39   6  17    0.40    0.70
  39   7   0    0.30    0.89
  39   7   2    2.09    1.39
  39   7   4    0.00    0.80
  39   7   6    1.19    0.89
  39   7   8    0.70    0.89
  39   7  10    2.98    1.69
  39   7  12    0.60    0.89
  39   7  14    0.60    0.80
  39   7  16   -0.40    0.60
  39   7  18   -0.50    0.89
  39   8   1    0.30    0.80
  39   8   3   -0.89    0.80
  39   8   5   -0.40    0.80
  39   8   7   -0.10    0.89
  39   8   9   -0.80    0.80
  39   8  11    2.09    0.89
  39   8  13   -0.60    0.60
  39   8  15   -0.10    0.60
  39   8  17   -1.49    0.99
  39   9   0    1.59    1.19
  39   9   2   -0.99    0.80
  39   9   4   -0.40    0.89
  39   9   6    0.70    0.80
  39   9   8    7.26    6.96
  39   9  10    0.00    0.70
  39   9  12    0.40    0.70
  39   9  14    1.09    0.70
  39   9  16   -0.80    0.60
  39  10   1    0.00    0.70
  39  10   3    0.30    1.09
  39  10   5    1.69    1.09
  39  10   7    1.69    0.99
  39  10   9    1.89    0.70
  39  10  11    0.99    0.80
  39  10  13    0.10    0.80
  39  10  15    0.40    0.70
  39  11   0   -0.10    0.70
  39  11   2   -0.10    0.80
  39  11   4    0.00    0.80
  39  11   6    1.99    0.80
  39  11   8    0.30    0.80
  39  11  10    0.10    0.60
  39  11  12    0.10    0.70
  39  11  14   -0.50    0.70
  39  11  16   -3.48    1.49
  39  12   1    1.39    0.60
  39  12   3    2.88    1.39
  39  12   5    0.89    0.80
  39  12   7    0.89    1.09
  39  12   9    0.20    0.80
  39  12  11    0.20    0.80
  39  12  13   -0.89    0.89
  39  12  15    2.49    2.29
  39  13   0    0.20    0.70
  39  13   2   -0.10    0.89
  39  13   4    0.50    0.70
  39  13   6   -1.59    0.89
  39  13   8   -0.50    0.70
  39  13  10    0.70    0.80
  39  13  12    0.20    0.80
  39  13  14   -0.99    0.89
  39  14   1   -0.40    0.60
  39  14   3   -0.50    0.70
  39  14   5   -0.20    0.60
  39  14   7    0.40    0.70
  39  14   9   -0.70    0.70
  39  14  11    0.80    0.80
  39  14  13   -2.29    0.99
  39  15   0    0.00    0.60
  39  15   2   -0.40    0.60
  39  15   4    0.40    0.70
  39  15   6    0.40    0.70
  39  15   8    0.30    0.70
  39  15  10    0.30    0.70
  39  15  12   -1.69    0.99
  39  16   1    0.20    0.70
  39  16   3   -0.40    0.60
  39  16   5   -0.99    0.60
  39  16   7   -0.40    0.80
  39  16   9   -0.99    0.80
  39  16  11   -1.29    0.99
  39  17   0    1.19    0.89
  39  17   2    0.70    0.80
  39  17   4    0.10    0.60
  39  17   6    0.00    0.80
  39  17   8    0.30    0.89
  39  18   1   -1.09    0.50
  39  18   3   -0.40    0.50
  39  18   5    0.20    0.60
  39  18   7   -1.69    1.49
  39  19   0   -0.60    0.80
  39  19   2   -1.19    0.80
  39  19   4   -1.09    1.19
  40   0   0    1.39    1.99
  40   1   1    2.49    1.59
  40   1   3   -0.20    0.89
  40   1   5   -2.29    0.89
  40   1   7   -0.10    0.80
  40   1   9   -1.39    0.80
  40   1  11    0.50    0.80
  40   1  13    0.00    0.60
  40   1  15   -0.50    0.60
  40   1  17    0.50    1.29
  40   2   0   -0.30    0.89
  40   2   2    0.89    3.18
  40   2   4   -0.10    0.99
  40   2   6   -0.30    1.39
  40   2   8   -0.40    0.99
  40   2  10   -0.40    0.89
  40   2  12    0.80    0.89
  40   2  14    0.70    1.19
  40   2  16    2.58    1.99
  40   3   1    1.09    0.99
  40   3   3    0.30    0.99
  40   3   5    0.89    0.89
  40   3   7   -0.99    0.89
  40   3   9   -0.50    0.80
  40   3  11    0.50    0.80
  40   3  13    0.50    0.80
  40   3  15    1.09    0.80
  40   4   0    0.60    1.09
  40   4   2   -0.10    0.99
  40   4   4    3.58    1.89
  40   4   6    0.20    0.89
  40   4   8   -0.20    0.89
  40   4  10   -0.50    0.89
  40   4  12   -0.89    0.70
  40   4  14   -0.40    0.89
  40   4  16    1.99    1.59
  40   5   1   -0.50    0.89
  40   5   3   -0.40    0.99
  40   5   5   -1.39    0.89
  40   5   7    0.89    0.99
  40   5   9    0.00    0.80
  40   5  11   -0.99    0.80
  40   5  13   -0.40    0.70
  40   5  15    0.30    0.89
  40   6   0   -0.20    0.70
  40   6   2    3.38    2.68
  40   6   4    0.50    0.80
  40   6   6    0.60    1.09
  40   6   8   -0.80    1.09
  40   6  10    1.89    0.89
  40   6  12    0.89    0.89
  40   6  14    1.29    1.39
  40   6  16    0.00    1.99
  40   7   1   -0.30    0.80
  40   7   3   -0.40    0.89
  40   7   5    1.19    0.89
  40   7   7   -0.20    0.89
  40   7   9   -0.20    0.89
  40   7  11    0.70    0.80
  40   7  13    0.10    0.70
  40   7  15    1.69    1.19
  40   8   0   -0.20    1.29
  40   8   2    0.10    0.80
  40   8   4   -0.10    0.80
  40   8   6    0.20    0.89
  40   8   8   -0.30    0.70
  40   8  10    1.69    0.70
  40   8  12   -2.29    0.89
  40   8  14    0.50    0.70
  40   9   1    1.09    0.80
  40   9   3    0.00    0.80
  40   9   5    0.30    0.80
  40   9   7   -1.49    0.89
  40   9   9    0.20    0.89
  40   9  11   -0.50    0.80
  40   9  13    1.09    0.80
  40  10   0    0.80    0.80
  40  10   2    0.30    0.89
  40  10   4    0.80    0.89
  40  10   6    3.98    1.69
  40  10   8    1.49    0.89
  40  10  10    0.00    0.89
  40  10  12   -0.50    0.89
  40  10  14   -2.09    1.49
  40  11   1   -0.40    0.89
  40  11   3   -0.20    0.89
  40  11   5    1.09    0.99
  40  11   7    0.50    1.29
  40  11   9    0.40    0.80
  40  11  11    2.49    1.19
  40  11  13    0.89    1.39
  40  12   0    1.09    0.89
  40  12   2    1.09    0.80
  40  12   4    0.89    0.89
  40  12   6    1.09    0.99
  40  12   8   -1.39    0.80
  40  12  10    1.29    1.09
  40  12  12   -0.80    1.09
  40  13   1   -0.20    0.70
  40  13   3    0.40    0.80
  40  13   5   -0.10    0.80
  40  13   7    0.40    0.80
  40  13   9    0.20    0.89
  40  13  11   -0.80    1.29
  40  14   0    1.19    0.70
  40  14   2    0.00    0.80
  40  14   4   -0.20    0.89
  40  14   6   -1.09    0.99
  40  14   8   -1.69    0.80
  40  15   1    0.20    0.70
  40  15   3    0.99    0.80
  40  15   5   -0.50    0.80
  40  15   7   -1.69    0.99
  40  16   0    0.89    1.19
  40  16   2   -0.40    1.49
  40  16   4   -0.80    0.70
  40  16   6    0.70    2.09
  40  17   1    2.19    1.29
  40  17   5    0.60    1.49
  41   1   0    0.10    0.80
  41   1   2   -0.89    1.09
  41   1   4   -0.30    0.89
  41   1   6    0.60    0.99
  41   1   8   -1.49    0.89
  41   1  10    1.29    0.89
  41   1  12    0.60    0.89
  41   1  14   -0.99    1.39
  41   2   1    1.69    1.19
  41   2   3   -0.80    0.99
  41   2   5   -0.99    0.89
  41   2   7   -0.89    0.89
  41   2   9    1.29    0.80
  41   2  11    1.49    1.19
  41   2  13   -0.50    0.80
  41   3   0   -0.30    1.19
  41   3   2    1.69    1.19
  41   3   4    0.20    0.89
  41   3   6    2.19    0.80
  41   3   8   -0.10    0.89
  41   3  10    1.39    1.39
  41   3  12   -0.40    0.99
  41   3  14   -2.88    1.79
  41   4   1   -0.70    0.89
  41   4   3   -0.89    1.19
  41   4   5    0.89    0.89
  41   4   7    0.80    0.80
  41   4   9    0.10    0.99
  41   4  11   -0.50    0.70
  41   4  13    0.89    0.70
  41   5   0   -0.60    1.09
  41   5   2    0.30    0.89
  41   5   4   -0.89    0.70
  41   5   6   -0.60    1.09
  41   5   8   -0.20    0.89
  41   5  10    0.40    0.89
  41   5  12    0.80    1.09
  41   5  14   -0.20    0.50
  41   6   1    0.50    0.89
  41   6   3   -1.29    0.70
  41   6   5   -0.40    0.80
  41   6   7   -0.70    0.80
  41   6   9   -0.60    0.89
  41   6  11    0.10    0.89
  41   6  13    1.69    0.99
  41   7   0    0.89    1.19
  41   7   2    1.49    0.89
  41   7   4   -0.20    0.99
  41   7   6   -0.40    0.80
  41   7   8   -0.60    0.99
  41   7  10   -0.70    0.89
  41   7  12   -0.20    1.19
  41   8   1   -0.70    0.99
  41   8   3   -0.40    0.99
  41   8   5    1.09    0.89
  41   8   7    0.89    0.80
  41   8   9   -0.10    0.89
  41   8  11    0.10    1.09
  41   9   0   -0.50    1.39
  41   9   2    0.00    0.70
  41   9   4   -1.49    0.89
  41   9   6    0.00    0.80
  41   9   8    0.10    0.80
  41   9  10    1.39    0.80
  41  10   1    2.09    0.99
  41  10   3   -0.80    0.80
  41  10   5    0.89    0.89
  41  10   7    2.88    2.88
  41  10   9    1.19    1.19
  41  11   0    0.50    0.99
  41  11   2    1.69    0.99
  41  11   4   -0.30    0.89
  41  11   6    0.10    0.70
  41  11   8    0.10    0.89
  41  12   1    0.89    1.19
  41  12   3   -1.39    1.29
  41  12   5   -0.80    0.89
  41  12   7    1.59    1.19
  41  13   0    1.09    0.80
  41  13   2    0.00    0.99
  41  13   4   -0.40    0.99
  41  13   6   -0.80    2.19
  41  14   1   -0.10    1.19
  41  14   3    1.59    0.89
  41  14   5   -2.68    2.49
  42   0   0    3.28    1.99
  42   1   1   -1.49    0.89
  42   1   3   -0.89    0.89
  42   1   5   -0.60    0.60
  42   1   7   -0.40    0.89
  42   1   9   -0.89    0.80
  42   1  11   -1.19    1.59
  42   2   0    0.10    0.89
  42   2   2    0.10    1.19
  42   2   4   -2.09    1.19
  42   2   6   -0.20    1.29
  42   2   8   -0.10    1.29
  42   2  10   -2.09    1.89
  42   3   1   -0.70    1.39
  42   3   3    0.50    0.99
  42   3   5    1.59    0.80
  42   3   7    3.98    5.67
  42   3   9    0.20    1.09
  42   4   0   -0.40    0.99
  42   4   2    0.60    0.89
  42   4   4   -0.10    1.09
  42   4   6   -0.20    0.99
  42   4   8   -1.99    1.19
  42   4  10   -0.40    1.19
  42   5   1    1.59    0.99
  42   5   3    0.20    1.09
  42   5   5   -1.09    0.80
  42   5   7   -0.40    0.80
  42   5   9   -1.09    1.29
  42   6   0    0.20    1.19
  42   6   2    0.10    0.89
  42   6   4    0.30    0.99
  42   6   6    0.40    1.09
  42   6   8   -1.29    1.09
  42   7   1   -0.40    1.09
  42   7   3    0.00    0.80
  42   7   5    1.99    0.89
  42   7   7   -1.49    0.80
  42   7   9   -1.89    1.39
  42   8   0   10.44   11.04
  42   8   2    0.50    0.99
  42   8   4   -0.89    0.99
  42   8   6    0.10    0.89
  42   8   8    0.10    2.78
  42   9   1   -1.39    1.59
  42   9   3    1.29    0.89
  42   9   5   -0.20    0.89
  42   9   7   -0.50    3.08
  42  10   0    0.30    1.29
  42  10   2   -0.60    1.49
  42  10   4    1.69    1.09
  42  11   1   -0.60    2.29
  42  11   3   -2.68    2.09
  42  12   0   -0.60    0.20
  43   1   0   -0.99    1.49
  43   1   2    0.50    1.29
  43   1   4    1.49    1.89
  43   1   6    0.20    1.49
  43   2   1    0.60    1.29
  43   2   3    1.19    0.99
  43   2   5   -1.39    1.59
  43   3   0    0.10    1.29
  43   3   2    0.10    1.29
  43   3   4    2.29    1.49
  43   4   1    0.20    1.39
  43   4   3    0.99    1.39
  43   4   5    3.58    2.39
  43   5   0   -0.99    1.79
  43   5   2   -0.70    1.09
  43   7   0   -0.10    2.68
   0   0   0    0.00    0.00

_computing_structure_solution     'SHELXT 2018/2 (Sheldrick, 2018)'
;
_shelx_hkl_checksum   31743

_shelx_fab_file
;
    0    1    1   1158.05      0.00
    0    0    2   1598.99      0.00
    1    1    2   -413.43      0.00
    0    2    2   -236.85      0.00
    2    2    2   1716.76      0.00
    0    1    3   -114.89      0.00
    1    2    3     33.25      0.00
    0    3    3    291.69      0.00
    2    3    3    -56.13      0.00
    0    0    4   -554.83      0.00
    1    1    4    411.77      0.00
    1    3    4     24.52      0.00
    0    2    4   -479.42      0.00
    2    2    4   -258.08      0.00
    3    3    4     14.96      0.00
    0    4    4    189.10      0.00
    2    4    4    253.93      0.00
    4    4    4     41.47      0.00
    0    1    5   -236.04      0.00
    1    2    5    225.41      0.00
    1    4    5     24.09      0.00
    2    3    5     99.42      0.00
    0    3    5     43.46      0.00
    3    4    5    150.63      0.00
    0    5    5    259.75      0.00
    2    5    5     -0.49      0.00
    4    5    5     -8.14      0.00
    0    0    6    -43.93      0.00
    1    1    6   -101.69      0.00
    1    3    6   -101.33      0.00
    1    5    6    -14.34      0.00
    0    2    6     97.13      0.00
    2    2    6   -273.54      0.00
    2    4    6     -6.14      0.00
    3    3    6     98.25      0.00
    3    5    6     46.90      0.00
    0    4    6   -349.03      0.00
    4    4    6     50.97      0.00
    5    5    6     99.38      0.00
    0    6    6   -258.87      0.00
    2    6    6   -134.14      0.00
    4    6    6     60.59      0.00
    6    6    6   -149.74      0.00
    0    1    7    195.62      0.00
    1    2    7    -93.72      0.00
    1    4    7     79.11      0.00
    1    6    7    -48.58      0.00
    2    3    7    -34.40      0.00
    2    5    7     79.98      0.00
    0    3    7   -134.62      0.00
    3    4    7    -40.07      0.00
    3    6    7    -82.08      0.00
    4    5    7     78.42      0.00
    0    5    7    -59.96      0.00
    5    6    7     32.71      0.00
    0    7    7    -16.69      0.00
    2    7    7      2.69      0.00
    4    7    7    -43.38      0.00
    6    7    7    -15.09      0.00
    0    0    8   -136.70      0.00
    1    1    8    -69.56      0.00
    1    3    8     45.73      0.00
    1    5    8    107.64      0.00
    1    7    8     24.26      0.00
    0    2    8     74.58      0.00
    2    2    8    -35.12      0.00
    2    4    8    -19.89      0.00
    2    6    8     28.16      0.00
    3    3    8   -212.53      0.00
    3    5    8    -72.92      0.00
    3    7    8      5.20      0.00
    0    4    8     23.06      0.00
    4    4    8    -44.48      0.00
    4    6    8    122.57      0.00
    5    5    8    -41.66      0.00
    5    7    8    -56.86      0.00
    0    6    8   -136.59      0.00
    6    6    8     36.12      0.00
    7    7    8     48.32      0.00
    0    8    8    161.36      0.00
    2    8    8    -39.85      0.00
    4    8    8     45.39      0.00
    6    8    8    -29.89      0.00
    8    8    8    -34.75      0.00
    0    1    9    108.24      0.00
    1    2    9    -90.69      0.00
    1    4    9   -106.29      0.00
    1    6    9     37.69      0.00
    1    8    9    -20.75      0.00
    2    3    9   -211.04      0.00
    2    5    9    -93.69      0.00
    2    7    9    -32.38      0.00
    0    3    9    144.25      0.00
    3    4    9    -34.13      0.00
    3    6    9     78.45      0.00
    3    8    9    -25.89      0.00
    4    5    9     33.39      0.00
    4    7    9     29.30      0.00
    0    5    9    109.66      0.00
    5    6    9     -7.46      0.00
    5    8    9     35.24      0.00
    6    7    9     24.77      0.00
    0    7    9     44.93      0.00
    7    8    9      8.94      0.00
    0    9    9     28.86      0.00
    2    9    9     12.24      0.00
    4    9    9    -15.63      0.00
    6    9    9     40.85      0.00
    8    9    9     23.33      0.00
    0    0   10      1.36      0.00
    1    1   10    -75.80      0.00
    1    3   10    -70.30      0.00
    1    5   10    -21.11      0.00
    1    7   10     -3.69      0.00
    1    9   10     18.81      0.00
    0    2   10     18.01      0.00
    2    2   10      2.66      0.00
    2    4   10    -51.77      0.00
    2    6   10     44.00      0.00
    2    8   10    -19.33      0.00
    3    3   10     30.56      0.00
    3    5   10     -7.53      0.00
    3    7   10     11.13      0.00
    3    9   10    -48.04      0.00
    0    4   10     83.89      0.00
    4    4   10    167.15      0.00
    4    6   10    -44.90      0.00
    4    8   10     43.71      0.00
    5    5   10      4.20      0.00
    5    7   10     36.35      0.00
    5    9   10    -10.84      0.00
    0    6   10    -29.66      0.00
    6    6   10    -89.54      0.00
    6    8   10      8.49      0.00
    7    7   10    -16.58      0.00
    7    9   10    -20.91      0.00
    0    8   10      2.47      0.00
    8    8   10    -40.50      0.00
    9    9   10     23.56      0.00
    0   10   10     -1.12      0.00
    2   10   10     21.32      0.00
    4   10   10    -15.93      0.00
    6   10   10     34.70      0.00
    8   10   10     16.58      0.00
   10   10   10     24.80      0.00
    0    1   11    -18.91      0.00
    1    2   11     39.14      0.00
    1    4   11     -0.48      0.00
    1    6   11     12.55      0.00
    1    8   11     18.72      0.00
    1   10   11     -0.30      0.00
    2    3   11    -17.21      0.00
    2    5   11     27.73      0.00
    2    7   11     28.56      0.00
    2    9   11    -22.26      0.00
    0    3   11      5.71      0.00
    3    4   11      8.79      0.00
    3    6   11     42.62      0.00
    3    8   11     -3.58      0.00
    3   10   11     -0.25      0.00
    4    5   11    -65.29      0.00
    4    7   11     31.86      0.00
    4    9   11     34.93      0.00
    0    5   11    -25.97      0.00
    5    6   11     -5.20      0.00
    5    8   11     13.39      0.00
    5   10   11    -16.31      0.00
    6    7   11     21.06      0.00
    6    9   11    -29.36      0.00
    0    7   11      1.34      0.00
    7    8   11     -1.83      0.00
    7   10   11     18.87      0.00
    8    9   11    -15.92      0.00
    0    9   11     10.71      0.00
    9   10   11     -2.35      0.00
    0   11   11     60.10      0.00
    2   11   11    -19.16      0.00
    4   11   11    -31.94      0.00
    6   11   11      4.40      0.00
    8   11   11     11.29      0.00
   10   11   11    -24.99      0.00
    0    0   12     -1.30      0.00
    1    1   12    -17.48      0.00
    1    3   12      7.09      0.00
    1    5   12     69.72      0.00
    1    7   12     31.55      0.00
    1    9   12     10.73      0.00
    1   11   12      8.93      0.00
    0    2   12     19.43      0.00
    2    2   12     20.83      0.00
    2    4   12     38.72      0.00
    2    6   12     -9.19      0.00
    2    8   12    -12.53      0.00
    2   10   12     -5.70      0.00
    3    3   12    -11.34      0.00
    3    5   12    -16.64      0.00
    3    7   12      2.60      0.00
    3    9   12      9.44      0.00
    3   11   12      9.62      0.00
    0    4   12     63.11      0.00
    4    4   12    -32.19      0.00
    4    6   12     12.08      0.00
    4    8   12     17.71      0.00
    4   10   12     48.24      0.00
    5    5   12    -27.87      0.00
    5    7   12     10.44      0.00
    5    9   12     -7.15      0.00
    5   11   12     11.05      0.00
    0    6   12    -11.51      0.00
    6    6   12      2.14      0.00
    6    8   12    -31.46      0.00
    6   10   12      1.52      0.00
    7    7   12     22.77      0.00
    7    9   12     12.21      0.00
    7   11   12    -16.53      0.00
    0    8   12     31.68      0.00
    8    8   12     17.49      0.00
    8   10   12    -17.07      0.00
    9    9   12     -8.03      0.00
    9   11   12    119.99      0.00
    0   10   12    -17.14      0.00
   10   10   12    -26.56      0.00
   11   11   12    -26.57      0.00
    0   12   12     15.60      0.00
    2   12   12    -23.47      0.00
    4   12   12    -20.28      0.00
    6   12   12    -16.94      0.00
    8   12   12     13.44      0.00
   10   12   12    -15.97      0.00
   12   12   12    -48.79      0.00
    0    1   13    -31.85      0.00
    1    2   13     36.97      0.00
    1    4   13     20.61      0.00
    1    6   13      9.23      0.00
    1    8   13      2.48      0.00
    1   10   13     -1.10      0.00
    1   12   13    -13.91      0.00
    2    3   13     -9.86      0.00
    2    5   13      6.07      0.00
    2    7   13     -8.45      0.00
    2    9   13      8.32      0.00
    2   11   13     16.81      0.00
    0    3   13     56.47      0.00
    3    4   13     -5.63      0.00
    3    6   13     -0.73      0.00
    3    8   13     -7.22      0.00
    3   10   13    -10.97      0.00
    3   12   13      6.43      0.00
    4    5   13     17.66      0.00
    4    7   13     11.28      0.00
    4    9   13     -1.35      0.00
    4   11   13      0.52      0.00
    0    5   13      8.35      0.00
    5    6   13     -3.59      0.00
    5    8   13     -7.49      0.00
    5   10   13    -18.93      0.00
    5   12   13    -34.45      0.00
    6    7   13      7.07      0.00
    6    9   13    -13.48      0.00
    6   11   13     17.28      0.00
    0    7   13     -8.09      0.00
    7    8   13     23.66      0.00
    7   10   13    -18.86      0.00
    7   12   13    -93.33      0.00
    8    9   13      4.60      0.00
    8   11   13     12.31      0.00
    0    9   13     17.58      0.00
    9   10   13     -1.30      0.00
    9   12   13    -48.64      0.00
   10   11   13     80.26      0.00
    0   11   13    -56.53      0.00
   11   12   13    -41.28      0.00
    0   13   13     19.53      0.00
    2   13   13     33.76      0.00
    4   13   13     -6.39      0.00
    6   13   13    -47.72      0.00
    8   13   13     19.12      0.00
   10   13   13     -4.60      0.00
   12   13   13      6.44      0.00
    0    0   14    -98.57      0.00
    1    1   14     19.37      0.00
    1    3   14      2.47      0.00
    1    5   14    -12.49      0.00
    1    7   14     -4.52      0.00
    1    9   14    -11.62      0.00
    1   11   14     22.01      0.00
    1   13   14    122.88      0.00
    0    2   14     -5.85      0.00
    2    2   14    -71.82      0.00
    2    4   14     20.58      0.00
    2    6   14    -46.78      0.00
    2    8   14    -17.02      0.00
    2   10   14     14.96      0.00
    2   12   14    -14.43      0.00
    3    3   14     26.32      0.00
    3    5   14      3.01      0.00
    3    7   14      4.36      0.00
    3    9   14     -8.98      0.00
    3   11   14     -7.82      0.00
    3   13   14     66.63      0.00
    0    4   14    -67.57      0.00
    4    4   14    -13.66      0.00
    4    6   14     55.51      0.00
    4    8   14      7.07      0.00
    4   10   14     -8.57      0.00
    4   12   14    -31.23      0.00
    5    5   14    -46.25      0.00
    5    7   14      6.42      0.00
    5    9   14     -9.20      0.00
    5   11   14    -37.73      0.00
    5   13   14     24.65      0.00
    0    6   14     22.91      0.00
    6    6   14    -27.77      0.00
    6    8   14     60.50      0.00
    6   10   14     44.37      0.00
    6   12   14     -7.02      0.00
    7    7   14    -44.40      0.00
    7    9   14      2.03      0.00
    7   11   14   -114.16      0.00
    7   13   14     13.58      0.00
    0    8   14    -17.85      0.00
    8    8   14    -44.37      0.00
    8   10   14   -139.33      0.00
    8   12   14    -33.14      0.00
    9    9   14    -84.45      0.00
    9   11   14    -34.04      0.00
    9   13   14    -24.60      0.00
    0   10   14     24.86      0.00
   10   10   14    -35.50      0.00
   10   12   14      8.90      0.00
   11   11   14      4.64      0.00
   11   13   14     11.54      0.00
    0   12   14     -2.72      0.00
   12   12   14     18.41      0.00
   13   13   14     24.14      0.00
    0   14   14     10.78      0.00
    2   14   14     34.42      0.00
    4   14   14     32.85      0.00
    6   14   14    -12.71      0.00
    8   14   14     33.20      0.00
   10   14   14      3.19      0.00
   12   14   14     -0.25      0.00
   14   14   14    -45.69      0.00
    0    1   15     42.42      0.00
    1    2   15    -25.19      0.00
    1    4   15     14.72      0.00
    1    6   15    -17.79      0.00
    1    8   15      1.41      0.00
    1   10   15    -37.24      0.00
    1   12   15    -97.94      0.00
    1   14   15      1.23      0.00
    2    3   15     -7.93      0.00
    2    5   15     13.82      0.00
    2    7   15      0.06      0.00
    2    9   15     -9.42      0.00
    2   11   15     12.45      0.00
    2   13   15      3.03      0.00
    0    3   15     19.68      0.00
    3    4   15      3.08      0.00
    3    6   15     15.48      0.00
    3    8   15     12.31      0.00
    3   10   15    -48.34      0.00
    3   12   15     16.47      0.00
    3   14   15      5.68      0.00
    4    5   15    -20.87      0.00
    4    7   15    -12.43      0.00
    4    9   15      5.40      0.00
    4   11   15     38.17      0.00
    4   13   15      7.28      0.00
    0    5   15    -16.73      0.00
    5    6   15     23.04      0.00
    5    8   15     18.10      0.00
    5   10   15     -5.05      0.00
    5   12   15     49.40      0.00
    5   14   15     20.56      0.00
    6    7   15    -17.78      0.00
    6    9   15     58.60      0.00
    6   11   15     87.87      0.00
    6   13   15     -5.88      0.00
    0    7   15     -1.56      0.00
    7    8   15    100.63      0.00
    7   10   15     55.14      0.00
    7   12   15     10.48      0.00
    7   14   15    -14.75      0.00
    8    9   15    100.76      0.00
    8   11   15     17.70      0.00
    8   13   15     -3.37      0.00
    0    9   15     16.59      0.00
    9   10   15      8.13      0.00
    9   12   15     -1.88      0.00
    9   14   15      8.68      0.00
   10   11   15      2.00      0.00
   10   13   15     -3.71      0.00
    0   11   15    -36.27      0.00
   11   12   15     -9.94      0.00
   11   14   15     16.77      0.00
   12   13   15      7.68      0.00
    0   13   15    -15.93      0.00
   13   14   15     -3.33      0.00
    0   15   15      4.29      0.00
    2   15   15     -9.55      0.00
    4   15   15    -26.77      0.00
    6   15   15     -5.57      0.00
    8   15   15     -1.54      0.00
   10   15   15     -6.92      0.00
   12   15   15      1.84      0.00
   14   15   15      1.98      0.00
    0    0   16      5.49      0.00
    1    1   16    -39.59      0.00
    1    3   16    -15.55      0.00
    1    5   16     -8.59      0.00
    1    7   16     -0.79      0.00
    1    9   16    -26.65      0.00
    1   11   16      0.35      0.00
    1   13   16     19.99      0.00
    1   15   16     18.91      0.00
    0    2   16     46.18      0.00
    2    2   16      5.50      0.00
    2    4   16     29.10      0.00
    2    6   16    -24.13      0.00
    2    8   16     14.30      0.00
    2   10   16     22.21      0.00
    2   12   16     -2.82      0.00
    2   14   16    -18.63      0.00
    3    3   16     21.40      0.00
    3    5   16      7.98      0.00
    3    7   16     17.46      0.00
    3    9   16     10.71      0.00
    3   11   16     47.12      0.00
    3   13   16      2.49      0.00
    3   15   16     21.38      0.00
    0    4   16      1.81      0.00
    4    4   16    -24.79      0.00
    4    6   16    -15.88      0.00
    4    8   16    -31.22      0.00
    4   10   16    -18.75      0.00
    4   12   16      1.93      0.00
    4   14   16      2.54      0.00
    5    5   16     41.77      0.00
    5    7   16     45.72      0.00
    5    9   16   -137.38      0.00
    5   11   16    -20.36      0.00
    5   13   16     -8.77      0.00
    5   15   16     -3.86      0.00
    0    6   16     26.53      0.00
    6    6   16    -11.47      0.00
    6    8   16     24.78      0.00
    6   10   16    -18.26      0.00
    6   12   16      3.73      0.00
    6   14   16     -4.69      0.00
    7    7   16    -35.25      0.00
    7    9   16    -25.54      0.00
    7   11   16      0.70      0.00
    7   13   16      4.32      0.00
    7   15   16     17.88      0.00
    0    8   16    -35.41      0.00
    8    8   16     93.06      0.00
    8   10   16      5.95      0.00
    8   12   16     -0.60      0.00
    8   14   16     -4.88      0.00
    9    9   16      8.07      0.00
    9   11   16      5.80      0.00
    9   13   16      1.76      0.00
    9   15   16      5.33      0.00
    0   10   16    -10.85      0.00
   10   10   16     -4.17      0.00
   10   12   16     -0.64      0.00
   10   14   16      2.67      0.00
   11   11   16      7.47      0.00
   11   13   16     -3.38      0.00
   11   15   16      0.24      0.00
    0   12   16     -4.02      0.00
   12   12   16    -18.76      0.00
   12   14   16    -12.57      0.00
   13   13   16      6.87      0.00
   13   15   16    -17.34      0.00
    0   14   16    -35.19      0.00
   14   14   16      6.33      0.00
   15   15   16    -18.18      0.00
    0   16   16    -42.78      0.00
    2   16   16     16.26      0.00
    4   16   16      7.45      0.00
    6   16   16     -9.79      0.00
    8   16   16     -6.87      0.00
   10   16   16     -4.64      0.00
   12   16   16    -13.13      0.00
   14   16   16     -3.72      0.00
   16   16   16    -21.98      0.00
    0    1   17    -20.25      0.00
    1    2   17     23.15      0.00
    1    4   17    -28.37      0.00
    1    6   17     -1.65      0.00
    1    8   17    -15.68      0.00
    1   10   17    -22.92      0.00
    1   12   17    -30.52      0.00
    1   14   17      6.93      0.00
    1   16   17      5.27      0.00
    2    3   17    -22.51      0.00
    2    5   17    -15.53      0.00
    2    7   17     13.39      0.00
    2    9   17     -4.40      0.00
    2   11   17      6.89      0.00
    2   13   17     -0.42      0.00
    2   15   17    -17.93      0.00
    0    3   17      4.54      0.00
    3    4   17     17.86      0.00
    3    6   17     18.30      0.00
    3    8   17    150.20      0.00
    3   10   17    -27.46      0.00
    3   12   17    -11.33      0.00
    3   14   17     -1.31      0.00
    3   16   17    -16.89      0.00
    4    5   17     13.33      0.00
    4    7   17     74.19      0.00
    4    9   17    -34.87      0.00
    4   11   17     -1.15      0.00
    4   13   17      7.78      0.00
    4   15   17      6.16      0.00
    0    5   17     44.36      0.00
    5    6   17    -42.52      0.00
    5    8   17     30.48      0.00
    5   10   17    -24.33      0.00
    5   12   17    -13.85      0.00
    5   14   17     10.05      0.00
    5   16   17      1.74      0.00
    6    7   17    -49.14      0.00
    6    9   17    -32.61      0.00
    6   11   17     -6.11      0.00
    6   13   17     -7.96      0.00
    6   15   17     -2.00      0.00
    0    7   17    -18.76      0.00
    7    8   17    -34.57      0.00
    7   10   17     17.39      0.00
    7   12   17      7.16      0.00
    7   14   17    -19.27      0.00
    7   16   17     -7.11      0.00
    8    9   17     -4.81      0.00
    8   11   17     -2.87      0.00
    8   13   17      0.57      0.00
    8   15   17      3.86      0.00
    0    9   17     39.43      0.00
    9   10   17     -7.52      0.00
    9   12   17      6.41      0.00
    9   14   17     -4.00      0.00
    9   16   17     -7.04      0.00
   10   11   17     -6.38      0.00
   10   13   17      2.20      0.00
   10   15   17     -6.32      0.00
    0   11   17      2.89      0.00
   11   12   17      3.06      0.00
   11   14   17     14.81      0.00
   11   16   17     19.84      0.00
   12   13   17    -15.70      0.00
   12   15   17     -8.94      0.00
    0   13   17     21.09      0.00
   13   14   17      5.70      0.00
   13   16   17     -1.82      0.00
   14   15   17     -1.14      0.00
    0   15   17     13.58      0.00
   15   16   17      4.13      0.00
    0   17   17     -5.14      0.00
    2   17   17      4.87      0.00
    4   17   17     -2.37      0.00
    6   17   17    -11.02      0.00
    8   17   17      9.36      0.00
   10   17   17     -7.32      0.00
   12   17   17      8.74      0.00
   14   17   17     -2.73      0.00
   16   17   17     -1.45      0.00
    0    0   18     84.28      0.00
    1    1   18      4.73      0.00
    1    3   18    -44.28      0.00
    1    5   18     22.18      0.00
    1    7   18    -88.57      0.00
    1    9   18     -9.45      0.00
    1   11   18     15.32      0.00
    1   13   18    -22.98      0.00
    1   15   18    -14.41      0.00
    1   17   18      5.00      0.00
    0    2   18    -40.93      0.00
    2    2   18     -8.98      0.00
    2    4   18     20.06      0.00
    2    6   18    -90.28      0.00
    2    8   18    -58.62      0.00
    2   10   18    -28.07      0.00
    2   12   18      9.92      0.00
    2   14   18      5.75      0.00
    2   16   18      1.85      0.00
    3    3   18     84.04      0.00
    3    5   18     83.24      0.00
    3    7   18    -20.57      0.00
    3    9   18     17.79      0.00
    3   11   18    -15.13      0.00
    3   13   18    -17.77      0.00
    3   15   18     18.91      0.00
    3   17   18      7.11      0.00
    0    4   18     58.24      0.00
    4    4   18     90.43      0.00
    4    6   18    -18.51      0.00
    4    8   18     12.18      0.00
    4   10   18      5.82      0.00
    4   12   18     -1.43      0.00
    4   14   18     -0.02      0.00
    4   16   18     17.78      0.00
    5    5   18    -75.00      0.00
    5    7   18    -15.13      0.00
    5    9   18     -4.58      0.00
    5   11   18      1.28      0.00
    5   13   18     23.25      0.00
    5   15   18      7.64      0.00
    5   17   18     -1.15      0.00
    0    6   18     66.30      0.00
    6    6   18     39.33      0.00
    6    8   18     17.49      0.00
    6   10   18    -17.50      0.00
    6   12   18     14.42      0.00
    6   14   18     -7.67      0.00
    6   16   18     -3.22      0.00
    7    7   18      9.67      0.00
    7    9   18      4.10      0.00
    7   11   18      3.58      0.00
    7   13   18     -2.62      0.00
    7   15   18      3.75      0.00
    7   17   18      5.87      0.00
    0    8   18     51.46      0.00
    8    8   18      4.21      0.00
    8   10   18     -7.56      0.00
    8   12   18      3.00      0.00
    8   14   18      7.11      0.00
    8   16   18      8.94      0.00
    9    9   18      4.11      0.00
    9   11   18     13.90      0.00
    9   13   18      2.76      0.00
    9   15   18    -13.32      0.00
    9   17   18      0.70      0.00
    0   10   18     10.18      0.00
   10   10   18      2.48      0.00
   10   12   18    -11.94      0.00
   10   14   18     -1.27      0.00
   10   16   18      2.71      0.00
   11   11   18      9.39      0.00
   11   13   18    -14.24      0.00
   11   15   18     12.88      0.00
   11   17   18     -2.02      0.00
    0   12   18     32.83      0.00
   12   12   18     -3.91      0.00
   12   14   18     -3.09      0.00
   12   16   18      8.85      0.00
   13   13   18     -5.40      0.00
   13   15   18     -6.91      0.00
   13   17   18      2.87      0.00
    0   14   18     24.81      0.00
   14   14   18      0.75      0.00
   14   16   18      7.35      0.00
   15   15   18     -1.35      0.00
   15   17   18     -1.01      0.00
    0   16   18    -10.69      0.00
   16   16   18      0.77      0.00
   17   17   18     -8.68      0.00
    0   18   18     -5.19      0.00
    2   18   18      7.26      0.00
    4   18   18      1.16      0.00
    6   18   18    -11.53      0.00
    8   18   18      9.67      0.00
   10   18   18    -13.20      0.00
   12   18   18    -15.52      0.00
   14   18   18     -0.72      0.00
   16   18   18     -2.51      0.00
   18   18   18     -5.35      0.00
    0    1   19    125.81      0.00
    1    2   19   -136.96      0.00
    1    4   19    -44.78      0.00
    1    6   19     23.63      0.00
    1    8   19    -26.39      0.00
    1   10   19      9.55      0.00
    1   12   19      4.84      0.00
    1   14   19      4.63      0.00
    1   16   19     -6.07      0.00
    1   18   19     -6.33      0.00
    2    3   19     13.37      0.00
    2    5   19     39.15      0.00
    2    7   19     -9.89      0.00
    2    9   19    -22.73      0.00
    2   11   19     -1.17      0.00
    2   13   19      9.79      0.00
    2   15   19    -13.79      0.00
    2   17   19     14.74      0.00
    0    3   19    -18.14      0.00
    3    4   19     24.50      0.00
    3    6   19    -12.15      0.00
    3    8   19      6.46      0.00
    3   10   19      7.69      0.00
    3   12   19     16.43      0.00
    3   14   19     13.55      0.00
    3   16   19     -4.63      0.00
    3   18   19     19.25      0.00
    4    5   19      0.99      0.00
    4    7   19      3.00      0.00
    4    9   19      5.70      0.00
    4   11   19     -5.06      0.00
    4   13   19     -6.79      0.00
    4   15   19     -1.64      0.00
    4   17   19      0.76      0.00
    0    5   19    -43.88      0.00
    5    6   19     -1.01      0.00
    5    8   19     -4.45      0.00
    5   10   19     26.62      0.00
    5   12   19    -11.07      0.00
    5   14   19    -22.40      0.00
    5   16   19     25.87      0.00
    5   18   19     13.92      0.00
    6    7   19     -5.47      0.00
    6    9   19    -14.43      0.00
    6   11   19     -7.41      0.00
    6   13   19      0.48      0.00
    6   15   19     -6.73      0.00
    6   17   19     -1.14      0.00
    0    7   19      5.69      0.00
    7    8   19      4.31      0.00
    7   10   19      0.99      0.00
    7   12   19     -9.08      0.00
    7   14   19     15.86      0.00
    7   16   19     -8.66      0.00
    7   18   19    -15.70      0.00
    8    9   19      8.78      0.00
    8   11   19     21.37      0.00
    8   13   19     -4.21      0.00
    8   15   19      4.56      0.00
    8   17   19      6.77      0.00
    0    9   19     24.63      0.00
    9   10   19     -9.34      0.00
    9   12   19     -9.63      0.00
    9   14   19     -3.48      0.00
    9   16   19     -0.99      0.00
    9   18   19      0.05      0.00
   10   11   19      9.16      0.00
   10   13   19      6.17      0.00
   10   15   19     -4.25      0.00
   10   17   19      1.76      0.00
    0   11   19    -18.64      0.00
   11   12   19    -10.80      0.00
   11   14   19     -8.40      0.00
   11   16   19      5.61      0.00
   11   18   19      0.37      0.00
   12   13   19      2.84      0.00
   12   15   19    -10.78      0.00
   12   17   19     -4.81      0.00
    0   13   19     -7.74      0.00
   13   14   19      4.33      0.00
   13   16   19    -13.42      0.00
   13   18   19      0.03      0.00
   14   15   19      5.40      0.00
   14   17   19      4.42      0.00
    0   15   19      0.91      0.00
   15   16   19      6.20      0.00
   15   18   19     -8.50      0.00
   16   17   19      4.99      0.00
    0   17   19      0.26      0.00
   17   18   19      0.94      0.00
    0   19   19      5.13      0.00
    2   19   19      1.39      0.00
    4   19   19     16.85      0.00
    6   19   19     -0.72      0.00
    8   19   19      8.00      0.00
   10   19   19     -4.05      0.00
   12   19   19      2.01      0.00
   14   19   19     -7.47      0.00
   16   19   19      6.45      0.00
   18   19   19      2.75      0.00
    0    0   20    100.89      0.00
    1    1   20    -10.07      0.00
    1    3   20      1.67      0.00
    1    5   20     -9.94      0.00
    1    7   20      0.18      0.00
    1    9   20      0.01      0.00
    1   11   20      6.95      0.00
    1   13   20     -1.05      0.00
    1   15   20     19.72      0.00
    1   17   20      4.81      0.00
    1   19   20      0.63      0.00
    0    2   20    -33.65      0.00
    2    2   20    -17.42      0.00
    2    4   20     -0.90      0.00
    2    6   20     -0.07      0.00
    2    8   20     10.88      0.00
    2   10   20     -0.12      0.00
    2   12   20    -18.00      0.00
    2   14   20     -2.15      0.00
    2   16   20     -9.70      0.00
    2   18   20      3.42      0.00
    3    3   20     -2.10      0.00
    3    5   20     21.62      0.00
    3    7   20     14.84      0.00
    3    9   20     -5.00      0.00
    3   11   20      9.89      0.00
    3   13   20      2.69      0.00
    3   15   20    -13.47      0.00
    3   17   20    -18.65      0.00
    3   19   20    -21.71      0.00
    0    4   20     44.70      0.00
    4    4   20    -34.58      0.00
    4    6   20    -11.55      0.00
    4    8   20     -8.38      0.00
    4   10   20     -6.59      0.00
    4   12   20     12.44      0.00
    4   14   20     12.96      0.00
    4   16   20     -6.20      0.00
    4   18   20      4.96      0.00
    5    5   20     18.47      0.00
    5    7   20     12.60      0.00
    5    9   20      1.91      0.00
    5   11   20     -5.24      0.00
    5   13   20    -10.13      0.00
    5   15   20    -21.13      0.00
    5   17   20     -1.27      0.00
    5   19   20     -5.41      0.00
    0    6   20     -6.80      0.00
    6    6   20     25.27      0.00
    6    8   20    -13.36      0.00
    6   10   20     -8.36      0.00
    6   12   20      1.03      0.00
    6   14   20     -9.57      0.00
    6   16   20      1.16      0.00
    6   18   20     -7.02      0.00
    7    7   20    -12.45      0.00
    7    9   20     -6.33      0.00
    7   11   20      9.84      0.00
    7   13   20     -2.17      0.00
    7   15   20    -11.15      0.00
    7   17   20     -7.67      0.00
    7   19   20      0.24      0.00
    0    8   20    -16.51      0.00
    8    8   20      7.28      0.00
    8   10   20    -12.17      0.00
    8   12   20      7.24      0.00
    8   14   20      1.92      0.00
    8   16   20     -1.46      0.00
    8   18   20      2.58      0.00
    9    9   20      0.22      0.00
    9   11   20      5.15      0.00
    9   13   20     -0.38      0.00
    9   15   20     -2.52      0.00
    9   17   20      5.96      0.00
    9   19   20     -0.95      0.00
    0   10   20    -11.81      0.00
   10   10   20     -2.61      0.00
   10   12   20      0.09      0.00
   10   14   20    -10.14      0.00
   10   16   20     -6.19      0.00
   10   18   20      3.51      0.00
   11   11   20      0.68      0.00
   11   13   20     -3.06      0.00
   11   15   20      7.29      0.00
   11   17   20     -4.16      0.00
   11   19   20     -3.05      0.00
    0   12   20      7.60      0.00
   12   12   20     -8.59      0.00
   12   14   20      7.19      0.00
   12   16   20      1.73      0.00
   12   18   20      3.20      0.00
   13   13   20     -4.31      0.00
   13   15   20      2.54      0.00
   13   17   20      0.53      0.00
   13   19   20      0.09      0.00
    0   14   20     -1.46      0.00
   14   14   20      8.11      0.00
   14   16   20     -8.10      0.00
   14   18   20     -2.92      0.00
   15   15   20     10.31      0.00
   15   17   20    -13.47      0.00
   15   19   20     -6.88      0.00
    0   16   20     23.69      0.00
   16   16   20    -16.88      0.00
   16   18   20      9.63      0.00
   17   17   20      0.33      0.00
   17   19   20      5.67      0.00
    0   18   20      3.09      0.00
   18   18   20     12.40      0.00
   19   19   20     -1.19      0.00
    0   20   20     23.64      0.00
    2   20   20    -26.80      0.00
    4   20   20      0.32      0.00
    6   20   20    -18.83      0.00
    8   20   20      2.61      0.00
   10   20   20    -13.94      0.00
   12   20   20     -8.79      0.00
   14   20   20     10.09      0.00
   16   20   20     13.29      0.00
   18   20   20     -6.72      0.00
   20   20   20     15.61      0.00
    0    1   21     -9.07      0.00
    1    2   21     -2.13      0.00
    1    4   21     -1.70      0.00
    1    6   21      6.48      0.00
    1    8   21      2.81      0.00
    1   10   21     -5.85      0.00
    1   12   21      1.76      0.00
    1   14   21    -19.28      0.00
    1   16   21     -7.45      0.00
    1   18   21    -11.52      0.00
    1   20   21      6.93      0.00
    2    3   21     -4.81      0.00
    2    5   21     -6.64      0.00
    2    7   21    -12.82      0.00
    2    9   21     -1.73      0.00
    2   11   21     -0.41      0.00
    2   13   21     -1.84      0.00
    2   15   21     -8.51      0.00
    2   17   21    -10.61      0.00
    2   19   21     -6.94      0.00
    0    3   21    -10.56      0.00
    3    4   21      2.50      0.00
    3    6   21    -10.62      0.00
    3    8   21      7.39      0.00
    3   10   21    -11.15      0.00
    3   12   21     -0.53      0.00
    3   14   21      3.66      0.00
    3   16   21      7.44      0.00
    3   18   21     10.15      0.00
    3   20   21     -5.57      0.00
    4    5   21    -10.42      0.00
    4    7   21     20.77      0.00
    4    9   21      1.87      0.00
    4   11   21      6.23      0.00
    4   13   21      5.77      0.00
    4   15   21     10.20      0.00
    4   17   21     -3.09      0.00
    4   19   21     11.23      0.00
    0    5   21     25.27      0.00
    5    6   21    -22.77      0.00
    5    8   21      7.41      0.00
    5   10   21     -8.77      0.00
    5   12   21      3.69      0.00
    5   14   21     -8.16      0.00
    5   16   21     -1.57      0.00
    5   18   21      2.02      0.00
    5   20   21    -15.10      0.00
    6    7   21     -7.40      0.00
    6    9   21     10.18      0.00
    6   11   21      0.04      0.00
    6   13   21     -4.56      0.00
    6   15   21      6.80      0.00
    6   17   21      2.19      0.00
    6   19   21     -3.98      0.00
    0    7   21      0.29      0.00
    7    8   21     13.13      0.00
    7   10   21      2.17      0.00
    7   12   21    -13.21      0.00
    7   14   21      1.36      0.00
    7   16   21      7.15      0.00
    7   18   21     -4.07      0.00
    7   20   21    -12.47      0.00
    8    9   21     -8.57      0.00
    8   11   21     -1.86      0.00
    8   13   21      3.31      0.00
    8   15   21     15.36      0.00
    8   17   21     -3.75      0.00
    8   19   21      2.22      0.00
    0    9   21     -8.67      0.00
    9   10   21      6.08      0.00
    9   12   21     -0.34      0.00
    9   14   21      0.40      0.00
    9   16   21      0.40      0.00
    9   18   21      1.70      0.00
    9   20   21      3.79      0.00
   10   11   21      1.70      0.00
   10   13   21     -5.21      0.00
   10   15   21     -3.29      0.00
   10   17   21      3.06      0.00
   10   19   21      3.54      0.00
    0   11   21     -2.58      0.00
   11   12   21      3.45      0.00
   11   14   21      3.60      0.00
   11   16   21     -0.96      0.00
   11   18   21      7.90      0.00
   11   20   21      0.19      0.00
   12   13   21     -7.05      0.00
   12   15   21      7.79      0.00
   12   17   21     -0.79      0.00
   12   19   21      3.85      0.00
    0   13   21     13.21      0.00
   13   14   21     -1.55      0.00
   13   16   21      7.67      0.00
   13   18   21      1.46      0.00
   13   20   21      1.74      0.00
   14   15   21     -4.08      0.00
   14   17   21      3.43      0.00
   14   19   21     -0.27      0.00
    0   15   21     -0.17      0.00
   15   16   21      1.95      0.00
   15   18   21    -10.02      0.00
   15   20   21     -0.71      0.00
   16   17   21      3.62      0.00
   16   19   21     -3.50      0.00
    0   17   21      6.70      0.00
   17   18   21     -0.83      0.00
   17   20   21      6.99      0.00
   18   19   21     -1.21      0.00
    0   19   21     -4.77      0.00
   19   20   21      1.41      0.00
    0   21   21    -16.31      0.00
    2   21   21    -11.09      0.00
    4   21   21     -0.60      0.00
    6   21   21    -16.06      0.00
    8   21   21      2.65      0.00
   10   21   21      2.35      0.00
   12   21   21     -3.78      0.00
   14   21   21     -4.17      0.00
   16   21   21      4.49      0.00
   18   21   21      5.00      0.00
   20   21   21      4.78      0.00
    0    0   22    -52.86      0.00
    1    1   22     14.94      0.00
    1    3   22      4.74      0.00
    1    5   22     -9.25      0.00
    1    7   22      4.39      0.00
    1    9   22      2.71      0.00
    1   11   22      1.72      0.00
    1   13   22      4.52      0.00
    1   15   22    -10.44      0.00
    1   17   22     16.23      0.00
    1   19   22     -2.32      0.00
    1   21   22    -11.35      0.00
    0    2   22    -16.16      0.00
    2    2   22     10.00      0.00
    2    4   22      1.96      0.00
    2    6   22      5.76      0.00
    2    8   22    -15.99      0.00
    2   10   22      1.75      0.00
    2   12   22      1.77      0.00
    2   14   22     10.43      0.00
    2   16   22    -23.28      0.00
    2   18   22      2.95      0.00
    2   20   22      2.85      0.00
    3    3   22      2.08      0.00
    3    5   22     -7.97      0.00
    3    7   22     -6.53      0.00
    3    9   22      1.38      0.00
    3   11   22      5.44      0.00
    3   13   22     -0.10      0.00
    3   15   22     24.33      0.00
    3   17   22      0.84      0.00
    3   19   22     -4.94      0.00
    3   21   22      6.65      0.00
    0    4   22     -4.49      0.00
    4    4   22     -3.77      0.00
    4    6   22     22.44      0.00
    4    8   22    -13.83      0.00
    4   10   22    -11.23      0.00
    4   12   22      1.74      0.00
    4   14   22     -0.56      0.00
    4   16   22      2.66      0.00
    4   18   22     -3.91      0.00
    4   20   22      5.05      0.00
    5    5   22     -8.03      0.00
    5    7   22     -6.09      0.00
    5    9   22      6.54      0.00
    5   11   22      0.37      0.00
    5   13   22     -8.67      0.00
    5   15   22     12.39      0.00
    5   17   22      4.86      0.00
    5   19   22      2.52      0.00
    5   21   22      1.08      0.00
    0    6   22     21.85      0.00
    6    6   22      1.82      0.00
    6    8   22     -2.92      0.00
    6   10   22      0.22      0.00
    6   12   22      7.76      0.00
    6   14   22      0.55      0.00
    6   16   22     -2.11      0.00
    6   18   22     -4.24      0.00
    6   20   22     -1.16      0.00
    7    7   22      3.73      0.00
    7    9   22      3.09      0.00
    7   11   22      5.27      0.00
    7   13   22     18.79      0.00
    7   15   22     12.89      0.00
    7   17   22      2.58      0.00
    7   19   22     -3.44      0.00
    7   21   22     -7.10      0.00
    0    8   22      5.30      0.00
    8    8   22     20.73      0.00
    8   10   22     -9.01      0.00
    8   12   22      4.57      0.00
    8   14   22    -11.55      0.00
    8   16   22     -0.08      0.00
    8   18   22      4.42      0.00
    8   20   22      6.21      0.00
    9    9   22     17.47      0.00
    9   11   22      8.18      0.00
    9   13   22     -5.10      0.00
    9   15   22      1.43      0.00
    9   17   22     -4.96      0.00
    9   19   22     -1.04      0.00
    9   21   22      5.95      0.00
    0   10   22     -8.31      0.00
   10   10   22     -7.63      0.00
   10   12   22     -8.88      0.00
   10   14   22     -4.73      0.00
   10   16   22      0.99      0.00
   10   18   22     -6.32      0.00
   10   20   22     -4.87      0.00
   11   11   22     -2.00      0.00
   11   13   22      2.71      0.00
   11   15   22      1.14      0.00
   11   17   22      1.29      0.00
   11   19   22      0.89      0.00
   11   21   22     -2.63      0.00
    0   12   22      6.66      0.00
   12   12   22     -6.89      0.00
   12   14   22     15.12      0.00
   12   16   22     -2.29      0.00
   12   18   22     -4.78      0.00
   12   20   22      4.89      0.00
   13   13   22     -3.48      0.00
   13   15   22      0.20      0.00
   13   17   22     -4.99      0.00
   13   19   22      4.46      0.00
   13   21   22     -2.21      0.00
    0   14   22      9.70      0.00
   14   14   22      3.27      0.00
   14   16   22      8.28      0.00
   14   18   22     -2.76      0.00
   14   20   22      3.50      0.00
   15   15   22     -4.00      0.00
   15   17   22      6.74      0.00
   15   19   22     -0.15      0.00
   15   21   22     -1.67      0.00
    0   16   22      7.13      0.00
   16   16   22     -2.30      0.00
   16   18   22     -9.89      0.00
   16   20   22      4.66      0.00
   17   17   22      0.62      0.00
   17   19   22     -7.42      0.00
   17   21   22      8.67      0.00
    0   18   22     11.17      0.00
   18   18   22    -10.32      0.00
   18   20   22      5.23      0.00
   19   19   22      4.53      0.00
   19   21   22     -3.59      0.00
    0   20   22     10.70      0.00
   20   20   22     13.81      0.00
   21   21   22    -11.02      0.00
    0   22   22     -7.36      0.00
    2   22   22      4.23      0.00
    4   22   22     -7.27      0.00
    6   22   22      5.63      0.00
    8   22   22      8.14      0.00
   10   22   22     -0.29      0.00
   12   22   22     19.90      0.00
   14   22   22      0.16      0.00
   16   22   22     -8.84      0.00
   18   22   22      8.34      0.00
   20   22   22    -11.44      0.00
   22   22   22    -25.77      0.00
    0    1   23    -17.73      0.00
    1    2   23     -3.16      0.00
    1    4   23      4.88      0.00
    1    6   23     -5.68      0.00
    1    8   23      1.21      0.00
    1   10   23     -3.52      0.00
    1   12   23     10.44      0.00
    1   14   23      8.50      0.00
    1   16   23     -3.17      0.00
    1   18   23     -0.98      0.00
    1   20   23    -12.22      0.00
    1   22   23      6.41      0.00
    2    3   23    -10.26      0.00
    2    5   23     -0.38      0.00
    2    7   23      0.17      0.00
    2    9   23    -13.51      0.00
    2   11   23      5.04      0.00
    2   13   23      7.47      0.00
    2   15   23     -7.61      0.00
    2   17   23    -21.35      0.00
    2   19   23      5.12      0.00
    2   21   23    -11.10      0.00
    0    3   23    -15.49      0.00
    3    4   23     -7.47      0.00
    3    6   23     -0.99      0.00
    3    8   23     -6.75      0.00
    3   10   23     11.37      0.00
    3   12   23     -7.73      0.00
    3   14   23     -7.16      0.00
    3   16   23     -4.60      0.00
    3   18   23     -6.30      0.00
    3   20   23      4.50      0.00
    3   22   23      5.64      0.00
    4    5   23      2.66      0.00
    4    7   23      1.88      0.00
    4    9   23     -1.88      0.00
    4   11   23      8.13      0.00
    4   13   23      5.09      0.00
    4   15   23      6.16      0.00
    4   17   23     12.94      0.00
    4   19   23     -0.48      0.00
    4   21   23      7.30      0.00
    0    5   23    -14.75      0.00
    5    6   23     -1.15      0.00
    5    8   23     12.44      0.00
    5   10   23     -0.38      0.00
    5   12   23     -6.53      0.00
    5   14   23     -2.56      0.00
    5   16   23     -5.14      0.00
    5   18   23      2.05      0.00
    5   20   23     -8.29      0.00
    5   22   23     -6.52      0.00
    6    7   23    -19.53      0.00
    6    9   23      7.28      0.00
    6   11   23     -4.06      0.00
    6   13   23     -6.76      0.00
    6   15   23     -0.42      0.00
    6   17   23     -7.63      0.00
    6   19   23     -0.53      0.00
    6   21   23     -5.15      0.00
    0    7   23      3.62      0.00
    7    8   23      8.43      0.00
    7   10   23      3.55      0.00
    7   12   23      2.54      0.00
    7   14   23     -8.83      0.00
    7   16   23      1.95      0.00
    7   18   23      6.67      0.00
    7   20   23      0.35      0.00
    7   22   23      1.13      0.00
    8    9   23     16.19      0.00
    8   11   23     -3.13      0.00
    8   13   23      1.83      0.00
    8   15   23     -0.43      0.00
    8   17   23     -1.36      0.00
    8   19   23     -4.80      0.00
    8   21   23      3.71      0.00
    0    9   23      8.75      0.00
    9   10   23      2.41      0.00
    9   12   23     -4.87      0.00
    9   14   23     -6.68      0.00
    9   16   23     -2.41      0.00
    9   18   23     -3.15      0.00
    9   20   23     -1.56      0.00
    9   22   23    -15.99      0.00
   10   11   23      2.97      0.00
   10   13   23     -2.23      0.00
   10   15   23     -0.41      0.00
   10   17   23     -7.23      0.00
   10   19   23     -4.70      0.00
   10   21   23      0.07      0.00
    0   11   23      1.76      0.00
   11   12   23      6.08      0.00
   11   14   23     -2.25      0.00
   11   16   23     -0.18      0.00
   11   18   23     -8.74      0.00
   11   20   23     -7.18      0.00
   11   22   23      4.39      0.00
   12   13   23     -7.69      0.00
   12   15   23     -6.76      0.00
   12   17   23      9.21      0.00
   12   19   23      5.58      0.00
   12   21   23     -3.66      0.00
    0   13   23     27.17      0.00
   13   14   23     -5.05      0.00
   13   16   23      5.49      0.00
   13   18   23     -9.50      0.00
   13   20   23    -12.24      0.00
   13   22   23      2.71      0.00
   14   15   23     -2.05      0.00
   14   17   23     -4.81      0.00
   14   19   23      1.18      0.00
   14   21   23     -9.14      0.00
    0   15   23      3.24      0.00
   15   16   23     -8.13      0.00
   15   18   23     14.59      0.00
   15   20   23      2.07      0.00
   15   22   23     -5.42      0.00
   16   17   23     -5.58      0.00
   16   19   23      4.84      0.00
   16   21   23     -0.32      0.00
    0   17   23     40.41      0.00
   17   18   23      6.98      0.00
   17   20   23     -3.40      0.00
   17   22   23      3.81      0.00
   18   19   23     -1.79      0.00
   18   21   23     -9.83      0.00
    0   19   23      8.59      0.00
   19   20   23      2.03      0.00
   19   22   23     -2.74      0.00
   20   21   23      4.79      0.00
    0   21   23      7.63      0.00
   21   22   23     -1.74      0.00
    0   23   23      7.58      0.00
    2   23   23     -4.13      0.00
    4   23   23     16.99      0.00
    6   23   23    -30.23      0.00
    8   23   23     -1.23      0.00
   10   23   23      2.41      0.00
   12   23   23      3.15      0.00
   14   23   23     -4.41      0.00
   16   23   23      7.93      0.00
   18   23   23      1.10      0.00
   20   23   23      2.81      0.00
   22   23   23     -0.70      0.00
    0    0   24      9.19      0.00
    1    1   24      3.11      0.00
    1    3   24     -3.98      0.00
    1    5   24     13.58      0.00
    1    7   24    -10.27      0.00
    1    9   24     -3.70      0.00
    1   11   24     -2.83      0.00
    1   13   24     -1.74      0.00
    1   15   24    -14.72      0.00
    1   17   24      4.22      0.00
    1   19   24     11.93      0.00
    1   21   24      6.28      0.00
    1   23   24     -2.96      0.00
    0    2   24     17.47      0.00
    2    2   24     -7.95      0.00
    2    4   24     -7.08      0.00
    2    6   24    -12.74      0.00
    2    8   24      7.73      0.00
    2   10   24      1.41      0.00
    2   12   24     12.31      0.00
    2   14   24     -0.26      0.00
    2   16   24     -5.17      0.00
    2   18   24     -8.19      0.00
    2   20   24     -6.54      0.00
    2   22   24    -14.35      0.00
    3    3   24     -3.58      0.00
    3    5   24     -1.07      0.00
    3    7   24     -2.99      0.00
    3    9   24     -2.70      0.00
    3   11   24     -5.07      0.00
    3   13   24     -8.99      0.00
    3   15   24      3.07      0.00
    3   17   24     -1.67      0.00
    3   19   24      2.66      0.00
    3   21   24      7.35      0.00
    3   23   24     -7.52      0.00
    0    4   24     -5.08      0.00
    4    4   24     11.65      0.00
    4    6   24      9.31      0.00
    4    8   24     10.30      0.00
    4   10   24      8.51      0.00
    4   12   24     -1.25      0.00
    4   14   24      1.34      0.00
    4   16   24      5.42      0.00
    4   18   24     -1.39      0.00
    4   20   24      6.35      0.00
    4   22   24      3.16      0.00
    5    5   24    -13.71      0.00
    5    7   24     -0.51      0.00
    5    9   24      1.20      0.00
    5   11   24      5.69      0.00
    5   13   24      2.08      0.00
    5   15   24      5.57      0.00
    5   17   24      0.96      0.00
    5   19   24     -8.16      0.00
    5   21   24      3.00      0.00
    5   23   24     -1.43      0.00
    0    6   24     26.09      0.00
    6    6   24      1.35      0.00
    6    8   24      1.14      0.00
    6   10   24     -8.92      0.00
    6   12   24     -9.36      0.00
    6   14   24      3.07      0.00
    6   16   24     -7.71      0.00
    6   18   24      1.86      0.00
    6   20   24     -5.56      0.00
    6   22   24     -2.84      0.00
    7    7   24    -10.17      0.00
    7    9   24     -4.07      0.00
    7   11   24      0.12      0.00
    7   13   24     -7.45      0.00
    7   15   24     -9.19      0.00
    7   17   24      2.90      0.00
    7   19   24      6.14      0.00
    7   21   24      6.06      0.00
    7   23   24      0.38      0.00
    0    8   24     15.01      0.00
    8    8   24     -9.12      0.00
    8   10   24     11.78      0.00
    8   12   24      6.90      0.00
    8   14   24      3.41      0.00
    8   16   24     -5.96      0.00
    8   18   24     -1.84      0.00
    8   20   24     -7.44      0.00
    8   22   24     14.86      0.00
    9    9   24     -5.51      0.00
    9   11   24      0.74      0.00
    9   13   24     -9.43      0.00
    9   15   24     13.16      0.00
    9   17   24     -8.63      0.00
    9   19   24     -3.32      0.00
    9   21   24      0.88      0.00
    9   23   24     -3.16      0.00
    0   10   24     -6.47      0.00
   10   10   24     -8.82      0.00
   10   12   24     -0.87      0.00
   10   14   24      1.62      0.00
   10   16   24     -3.12      0.00
   10   18   24     -6.35      0.00
   10   20   24      0.39      0.00
   10   22   24     -5.63      0.00
   11   11   24      5.66      0.00
   11   13   24     -0.91      0.00
   11   15   24     -1.72      0.00
   11   17   24      8.34      0.00
   11   19   24      2.67      0.00
   11   21   24     -1.39      0.00
   11   23   24      5.15      0.00
    0   12   24      4.69      0.00
   12   12   24     11.96      0.00
   12   14   24     -4.43      0.00
   12   16   24     -7.48      0.00
   12   18   24     -0.18      0.00
   12   20   24     10.17      0.00
   12   22   24     -5.56      0.00
   13   13   24      4.53      0.00
   13   15   24      5.04      0.00
   13   17   24      0.61      0.00
   13   19   24      3.32      0.00
   13   21   24     -1.74      0.00
   13   23   24      1.64      0.00
    0   14   24      8.34      0.00
   14   14   24     -6.53      0.00
   14   16   24      1.79      0.00
   14   18   24      1.18      0.00
   14   20   24     -0.25      0.00
   14   22   24     -2.10      0.00
   15   15   24      0.68      0.00
   15   17   24      2.29      0.00
   15   19   24     -0.53      0.00
   15   21   24      6.37      0.00
   15   23   24      9.42      0.00
    0   16   24      1.83      0.00
   16   16   24    -10.71      0.00
   16   18   24     -2.36      0.00
   16   20   24      3.62      0.00
   16   22   24      1.58      0.00
   17   17   24    -14.22      0.00
   17   19   24      0.33      0.00
   17   21   24     -0.34      0.00
   17   23   24     -0.88      0.00
    0   18   24     -3.69      0.00
   18   18   24      2.76      0.00
   18   20   24     -7.94      0.00
   18   22   24      3.94      0.00
   19   19   24     -5.45      0.00
   19   21   24     10.03      0.00
   19   23   24      4.53      0.00
    0   20   24     -2.80      0.00
   20   20   24      1.26      0.00
   20   22   24      2.19      0.00
   21   21   24     -9.32      0.00
   21   23   24     -3.08      0.00
    0   22   24      1.82      0.00
   22   22   24     -5.94      0.00
   23   23   24     -4.25      0.00
    0   24   24     11.14      0.00
    2   24   24      7.82      0.00
    4   24   24     -0.84      0.00
    6   24   24    -12.86      0.00
    8   24   24     -1.18      0.00
   10   24   24    -19.45      0.00
   12   24   24     17.81      0.00
   14   24   24     -2.59      0.00
   16   24   24     -1.87      0.00
   18   24   24      0.76      0.00
   20   24   24    -10.12      0.00
   22   24   24      7.88      0.00
   24   24   24    -11.34      0.00
    0    1   25     -5.53      0.00
    1    2   25     -5.87      0.00
    1    4   25     -1.83      0.00
    1    6   25      8.84      0.00
    1    8   25     -2.74      0.00
    1   10   25      8.97      0.00
    1   12   25    -30.20      0.00
    1   14   25     -2.97      0.00
    1   16   25      5.77      0.00
    1   18   25     -8.33      0.00
    1   20   25      0.99      0.00
    1   22   25     -7.14      0.00
    1   24   25    -10.75      0.00
    2    3   25      4.47      0.00
    2    5   25      6.29      0.00
    2    7   25     10.26      0.00
    2    9   25     -4.68      0.00
    2   11   25     -7.56      0.00
    2   13   25     -4.72      0.00
    2   15   25     11.83      0.00
    2   17   25     -1.33      0.00
    2   19   25      5.70      0.00
    2   21   25     -6.37      0.00
    2   23   25     -7.39      0.00
    0    3   25     -0.69      0.00
    3    4   25      0.86      0.00
    3    6   25     -8.95      0.00
    3    8   25     -8.43      0.00
    3   10   25      8.77      0.00
    3   12   25      1.24      0.00
    3   14   25     -4.51      0.00
    3   16   25     -4.60      0.00
    3   18   25      5.22      0.00
    3   20   25     -7.33      0.00
    3   22   25      3.09      0.00
    3   24   25      4.53      0.00
    4    5   25     19.81      0.00
    4    7   25      3.22      0.00
    4    9   25      4.02      0.00
    4   11   25     -7.14      0.00
    4   13   25     10.65      0.00
    4   15   25    -10.49      0.00
    4   17   25     -1.96      0.00
    4   19   25     -6.34      0.00
    4   21   25      5.98      0.00
    4   23   25      3.42      0.00
    0    5   25     -3.57      0.00
    5    6   25     -5.52      0.00
    5    8   25      2.37      0.00
    5   10   25     -4.35      0.00
    5   12   25      5.90      0.00
    5   14   25      0.72      0.00
    5   16   25     -1.26      0.00
    5   18   25     11.25      0.00
    5   20   25     -6.68      0.00
    5   22   25    -11.76      0.00
    5   24   25     -4.58      0.00
    6    7   25      1.69      0.00
    6    9   25     -4.85      0.00
    6   11   25      2.31      0.00
    6   13   25     -6.54      0.00
    6   15   25      7.00      0.00
    6   17   25      0.76      0.00
    6   19   25      8.44      0.00
    6   21   25      0.77      0.00
    6   23   25      2.07      0.00
    0    7   25     -2.59      0.00
    7    8   25     -6.54      0.00
    7   10   25     -3.23      0.00
    7   12   25      4.45      0.00
    7   14   25     19.18      0.00
    7   16   25      0.88      0.00
    7   18   25     -0.74      0.00
    7   20   25     -2.05      0.00
    7   22   25      5.96      0.00
    7   24   25      8.51      0.00
    8    9   25     -7.10      0.00
    8   11   25     -8.45      0.00
    8   13   25     -6.17      0.00
    8   15   25      0.54      0.00
    8   17   25      6.82      0.00
    8   19   25     -0.84      0.00
    8   21   25     -7.05      0.00
    8   23   25     -1.81      0.00
    0    9   25      3.10      0.00
    9   10   25     -0.61      0.00
    9   12   25     -2.64      0.00
    9   14   25     -0.44      0.00
    9   16   25      3.79      0.00
    9   18   25      1.89      0.00
    9   20   25      3.30      0.00
    9   22   25     -1.81      0.00
    9   24   25     -6.21      0.00
   10   11   25      1.37      0.00
   10   13   25     -3.49      0.00
   10   15   25      7.13      0.00
   10   17   25    -10.08      0.00
   10   19   25     -3.92      0.00
   10   21   25      4.40      0.00
   10   23   25      3.32      0.00
    0   11   25     -8.64      0.00
   11   12   25     -4.61      0.00
   11   14   25     -0.64      0.00
   11   16   25     -0.92      0.00
   11   18   25     -6.71      0.00
   11   20   25      1.42      0.00
   11   22   25     -6.00      0.00
   11   24   25     -1.24      0.00
   12   13   25      2.64      0.00
   12   15   25     -3.83      0.00
   12   17   25      3.49      0.00
   12   19   25      2.86      0.00
   12   21   25      4.25      0.00
   12   23   25     -8.02      0.00
    0   13   25      6.24      0.00
   13   14   25     -4.92      0.00
   13   16   25     -3.60      0.00
   13   18   25     -8.36      0.00
   13   20   25      5.72      0.00
   13   22   25      0.01      0.00
   13   24   25      0.77      0.00
   14   15   25     13.18      0.00
   14   17   25      3.93      0.00
   14   19   25     -5.48      0.00
   14   21   25      2.61      0.00
   14   23   25     -7.30      0.00
    0   15   25     -6.35      0.00
   15   16   25      5.45      0.00
   15   18   25      2.96      0.00
   15   20   25      2.66      0.00
   15   22   25     -1.70      0.00
   15   24   25      5.96      0.00
   16   17   25     17.31      0.00
   16   19   25     -1.27      0.00
   16   21   25     -3.04      0.00
   16   23   25      1.76      0.00
    0   17   25      5.67      0.00
   17   18   25     -5.30      0.00
   17   20   25     -5.15      0.00
   17   22   25      3.64      0.00
   17   24   25     -4.22      0.00
   18   19   25      4.07      0.00
   18   21   25      3.18      0.00
   18   23   25     -1.20      0.00
    0   19   25    -16.00      0.00
   19   20   25     -0.05      0.00
   19   22   25     -1.04      0.00
   19   24   25     -2.21      0.00
   20   21   25      2.87      0.00
   20   23   25      5.15      0.00
    0   21   25     13.88      0.00
   21   22   25     -7.52      0.00
   21   24   25      3.64      0.00
   22   23   25      3.68      0.00
    0   23   25     -1.56      0.00
   23   24   25      1.76      0.00
    0   25   25     14.06      0.00
    2   25   25     -3.22      0.00
    4   25   25     -6.64      0.00
    6   25   25     21.91      0.00
    8   25   25     -5.90      0.00
   10   25   25     -2.18      0.00
   12   25   25      9.52      0.00
   14   25   25      0.87      0.00
   16   25   25      5.06      0.00
   18   25   25     -3.53      0.00
   20   25   25      5.39      0.00
   22   25   25     -3.77      0.00
   24   25   25      6.83      0.00
    0    0   26     11.05      0.00
    1    1   26     -0.42      0.00
    1    3   26     -5.16      0.00
    1    5   26     -6.95      0.00
    1    7   26      1.91      0.00
    1    9   26     -4.96      0.00
    1   11   26     -4.34      0.00
    1   13   26     -4.44      0.00
    1   15   26      5.22      0.00
    1   17   26      2.37      0.00
    1   19   26     -9.63      0.00
    1   21   26      0.78      0.00
    1   23   26      0.26      0.00
    1   25   26     -1.41      0.00
    0    2   26      8.68      0.00
    2    2   26     -6.97      0.00
    2    4   26    -11.61      0.00
    2    6   26    -12.15      0.00
    2    8   26      4.90      0.00
    2   10   26     -1.57      0.00
    2   12   26      3.65      0.00
    2   14   26     -7.99      0.00
    2   16   26     -5.26      0.00
    2   18   26      2.94      0.00
    2   20   26     -3.31      0.00
    2   22   26     -5.55      0.00
    2   24   26      2.49      0.00
    3    3   26     -9.73      0.00
    3    5   26      7.87      0.00
    3    7   26     -0.58      0.00
    3    9   26      4.56      0.00
    3   11   26      2.21      0.00
    3   13   26      2.92      0.00
    3   15   26     -2.89      0.00
    3   17   26      1.36      0.00
    3   19   26     -6.76      0.00
    3   21   26     -2.41      0.00
    3   23   26      5.83      0.00
    3   25   26     -2.45      0.00
    0    4   26     12.92      0.00
    4    4   26      8.15      0.00
    4    6   26      2.54      0.00
    4    8   26      3.00      0.00
    4   10   26      1.69      0.00
    4   12   26      1.21      0.00
    4   14   26      8.96      0.00
    4   16   26      3.34      0.00
    4   18   26      6.37      0.00
    4   20   26      0.76      0.00
    4   22   26     10.88      0.00
    4   24   26     -3.32      0.00
    5    5   26      4.45      0.00
    5    7   26     -4.10      0.00
    5    9   26      0.13      0.00
    5   11   26     -4.23      0.00
    5   13   26      6.12      0.00
    5   15   26     -5.75      0.00
    5   17   26     -0.34      0.00
    5   19   26     -1.45      0.00
    5   21   26     -1.78      0.00
    5   23   26     -2.69      0.00
    5   25   26     -0.39      0.00
    0    6   26      1.59      0.00
    6    6   26    -17.21      0.00
    6    8   26      3.25      0.00
    6   10   26    -13.68      0.00
    6   12   26      4.28      0.00
    6   14   26      5.52      0.00
    6   16   26      1.43      0.00
    6   18   26     -7.38      0.00
    6   20   26      4.39      0.00
    6   22   26      0.05      0.00
    6   24   26      3.34      0.00
    7    7   26     10.76      0.00
    7    9   26    -10.20      0.00
    7   11   26     -8.39      0.00
    7   13   26      1.50      0.00
    7   15   26      5.14      0.00
    7   17   26     -5.40      0.00
    7   19   26     -3.30      0.00
    7   21   26      1.70      0.00
    7   23   26     -0.98      0.00
    7   25   26      4.47      0.00
    0    8   26     -1.95      0.00
    8    8   26     11.02      0.00
    8   10   26     -0.32      0.00
    8   12   26     10.66      0.00
    8   14   26     18.91      0.00
    8   16   26      7.84      0.00
    8   18   26     -0.39      0.00
    8   20   26     10.96      0.00
    8   22   26      3.89      0.00
    8   24   26     -2.87      0.00
    9    9   26     -0.66      0.00
    9   11   26     -0.40      0.00
    9   13   26     -9.36      0.00
    9   15   26     -2.92      0.00
    9   17   26      4.49      0.00
    9   19   26     -8.36      0.00
    9   21   26     -2.02      0.00
    9   23   26     -1.86      0.00
    9   25   26      1.79      0.00
    0   10   26     -9.36      0.00
   10   10   26    -13.87      0.00
   10   12   26      5.17      0.00
   10   14   26     -1.53      0.00
   10   16   26     -4.12      0.00
   10   18   26      6.79      0.00
   10   20   26      2.12      0.00
   10   22   26     -0.86      0.00
   10   24   26     -6.31      0.00
   11   11   26      9.72      0.00
   11   13   26     -2.87      0.00
   11   15   26     12.05      0.00
   11   17   26      0.27      0.00
   11   19   26     -1.87      0.00
   11   21   26      1.60      0.00
   11   23   26     -6.34      0.00
   11   25   26      0.81      0.00
    0   12   26      8.02      0.00
   12   12   26     -8.39      0.00
   12   14   26      3.81      0.00
   12   16   26     -6.85      0.00
   12   18   26      8.73      0.00
   12   20   26     -6.79      0.00
   12   22   26     -3.19      0.00
   12   24   26      1.46      0.00
   13   13   26     -2.70      0.00
   13   15   26      1.44      0.00
   13   17   26      6.79      0.00
   13   19   26    -11.57      0.00
   13   21   26    -10.31      0.00
   13   23   26      1.67      0.00
   13   25   26     -6.16      0.00
    0   14   26     15.32      0.00
   14   14   26     17.49      0.00
   14   16   26     -6.31      0.00
   14   18   26      6.96      0.00
   14   20   26     -0.07      0.00
   14   22   26      7.93      0.00
   14   24   26     -4.33      0.00
   15   15   26     -0.49      0.00
   15   17   26     -1.09      0.00
   15   19   26      3.87      0.00
   15   21   26      2.67      0.00
   15   23   26      5.76      0.00
   15   25   26      3.48      0.00
    0   16   26    -11.14      0.00
   16   16   26      9.73      0.00
   16   18   26     -7.24      0.00
   16   20   26      6.18      0.00
   16   22   26     -1.02      0.00
   16   24   26      1.53      0.00
   17   17   26     -3.85      0.00
   17   19   26      3.08      0.00
   17   21   26      2.94      0.00
   17   23   26      8.19      0.00
   17   25   26     -5.51      0.00
    0   18   26      0.30      0.00
   18   18   26    -12.26      0.00
   18   20   26      4.25      0.00
   18   22   26     -7.32      0.00
   18   24   26      4.56      0.00
   19   19   26      0.14      0.00
   19   21   26      1.07      0.00
   19   23   26      8.41      0.00
   19   25   26      3.03      0.00
    0   20   26      2.94      0.00
   20   20   26    -10.95      0.00
   20   22   26      0.09      0.00
   20   24   26      1.56      0.00
   21   21   26     -9.59      0.00
   21   23   26     -0.63      0.00
   21   25   26      4.46      0.00
    0   22   26     13.21      0.00
   22   22   26      6.49      0.00
   22   24   26     -0.69      0.00
   23   23   26    -13.87      0.00
   23   25   26     -2.49      0.00
    0   24   26    -14.23      0.00
   24   24   26     -3.52      0.00
    0   26   26     -6.80      0.00
    2   26   26     -2.13      0.00
    4   26   26      4.86      0.00
    6   26   26     -1.04      0.00
    8   26   26     -5.48      0.00
   10   26   26     -8.07      0.00
   12   26   26    -16.92      0.00
   14   26   26     -5.45      0.00
   16   26   26     -3.54      0.00
   18   26   26     -2.70      0.00
   20   26   26     -2.12      0.00
   22   26   26     -4.41      0.00
    0    1   27     -6.09      0.00
    1    2   27      2.15      0.00
    1    4   27      1.20      0.00
    1    6   27    -12.07      0.00
    1    8   27      4.17      0.00
    1   10   27     -6.73      0.00
    1   12   27     -2.73      0.00
    1   14   27     -3.22      0.00
    1   16   27     -1.26      0.00
    1   18   27      1.90      0.00
    1   20   27     -2.02      0.00
    1   22   27     -3.01      0.00
    1   24   27      9.69      0.00
    1   26   27     -2.39      0.00
    2    3   27    -15.26      0.00
    2    5   27    -13.86      0.00
    2    7   27     -1.70      0.00
    2    9   27      1.06      0.00
    2   11   27      0.59      0.00
    2   13   27     -9.34      0.00
    2   15   27      0.41      0.00
    2   17   27     -3.40      0.00
    2   19   27      3.07      0.00
    2   21   27      3.90      0.00
    2   23   27     -8.12      0.00
    2   25   27     -9.26      0.00
    0    3   27     12.08      0.00
    3    4   27      7.54      0.00
    3    6   27      1.02      0.00
    3    8   27      6.75      0.00
    3   10   27      3.14      0.00
    3   12   27     -0.67      0.00
    3   14   27      1.53      0.00
    3   16   27     -4.96      0.00
    3   18   27      3.60      0.00
    3   20   27     -9.61      0.00
    3   22   27     -7.56      0.00
    3   24   27      1.05      0.00
    3   26   27      6.57      0.00
    4    5   27     12.51      0.00
    4    7   27      3.35      0.00
    4    9   27      3.51      0.00
    4   11   27     -0.03      0.00
    4   13   27      0.97      0.00
    4   15   27     -1.18      0.00
    4   17   27      2.15      0.00
    4   19   27      5.36      0.00
    4   21   27     -5.01      0.00
    4   23   27     -3.56      0.00
    4   25   27      0.89      0.00
    0    5   27      3.18      0.00
    5    6   27     -5.95      0.00
    5    8   27     -3.17      0.00
    5   10   27     -0.16      0.00
    5   12   27     -0.98      0.00
    5   14   27     -1.51      0.00
    5   16   27      0.36      0.00
    5   18   27     -8.83      0.00
    5   20   27      4.13      0.00
    5   22   27      6.45      0.00
    5   24   27     -4.31      0.00
    5   26   27    -10.42      0.00
    6    7   27     -2.55      0.00
    6    9   27    -10.65      0.00
    6   11   27      8.25      0.00
    6   13   27     -5.78      0.00
    6   15   27      1.73      0.00
    6   17   27      5.90      0.00
    6   19   27      2.42      0.00
    6   21   27     -0.58      0.00
    6   23   27     -8.21      0.00
    6   25   27     -3.04      0.00
    0    7   27     -1.11      0.00
    7    8   27      5.74      0.00
    7   10   27      1.58      0.00
    7   12   27    -10.78      0.00
    7   14   27     -4.42      0.00
    7   16   27      7.27      0.00
    7   18   27      6.73      0.00
    7   20   27     -4.17      0.00
    7   22   27     -0.78      0.00
    7   24   27      6.07      0.00
    7   26   27      6.14      0.00
    8    9   27     -0.48      0.00
    8   11   27      2.58      0.00
    8   13   27    -10.60      0.00
    8   15   27      3.00      0.00
    8   17   27     -6.33      0.00
    8   19   27     -2.27      0.00
    8   21   27      1.87      0.00
    8   23   27     -3.60      0.00
    8   25   27      6.92      0.00
    0    9   27     -2.14      0.00
    9   10   27      3.43      0.00
    9   12   27      5.11      0.00
    9   14   27     -4.19      0.00
    9   16   27      1.44      0.00
    9   18   27      0.81      0.00
    9   20   27      2.69      0.00
    9   22   27      8.08      0.00
    9   24   27     -1.14      0.00
    9   26   27     -8.38      0.00
   10   11   27      5.97      0.00
   10   13   27     -1.90      0.00
   10   15   27     -1.61      0.00
   10   17   27     -2.80      0.00
   10   19   27     -7.79      0.00
   10   21   27      1.95      0.00
   10   23   27     -2.61      0.00
   10   25   27     -1.73      0.00
    0   11   27     11.78      0.00
   11   12   27     -3.34      0.00
   11   14   27      7.72      0.00
   11   16   27     -0.75      0.00
   11   18   27      3.68      0.00
   11   20   27      1.45      0.00
   11   22   27      0.92      0.00
   11   24   27      0.75      0.00
   11   26   27      5.28      0.00
   12   13   27     -3.67      0.00
   12   15   27      0.84      0.00
   12   17   27      2.40      0.00
   12   19   27      4.95      0.00
   12   21   27     -1.61      0.00
   12   23   27      2.01      0.00
   12   25   27      4.37      0.00
    0   13   27     13.99      0.00
   13   14   27      0.89      0.00
   13   16   27      0.64      0.00
   13   18   27      4.23      0.00
   13   20   27     -6.71      0.00
   13   22   27     -8.92      0.00
   13   24   27     -0.83      0.00
   13   26   27     -3.01      0.00
   14   15   27     -2.34      0.00
   14   17   27     -4.58      0.00
   14   19   27      1.10      0.00
   14   21   27     -2.65      0.00
   14   23   27      2.07      0.00
   14   25   27      6.02      0.00
    0   15   27      4.72      0.00
   15   16   27     -6.51      0.00
   15   18   27      4.73      0.00
   15   20   27      4.61      0.00
   15   22   27     -0.18      0.00
   15   24   27     -4.17      0.00
   15   26   27      8.56      0.00
   16   17   27      5.29      0.00
   16   19   27     -9.36      0.00
   16   21   27      4.40      0.00
   16   23   27      1.73      0.00
   16   25   27     -1.45      0.00
    0   17   27     -4.08      0.00
   17   18   27     -6.08      0.00
   17   20   27    -17.02      0.00
   17   22   27      0.20      0.00
   17   24   27     -1.36      0.00
   17   26   27     -5.53      0.00
   18   19   27      7.98      0.00
   18   21   27     10.27      0.00
   18   23   27      6.95      0.00
   18   25   27      2.32      0.00
    0   19   27     13.11      0.00
   19   20   27      4.09      0.00
   19   22   27      2.90      0.00
   19   24   27     -2.87      0.00
   19   26   27      4.56      0.00
   20   21   27     -9.01      0.00
   20   23   27      3.73      0.00
   20   25   27     -1.37      0.00
    0   21   27     -5.17      0.00
   21   22   27      0.38      0.00
   21   24   27     -1.94      0.00
   21   26   27      5.33      0.00
   22   23   27     -4.49      0.00
   22   25   27      2.95      0.00
    0   23   27      8.32      0.00
   23   24   27      0.93      0.00
    0   25   27     11.13      0.00
    0   27   27    -16.85      0.00
    2   27   27      1.36      0.00
    4   27   27     -2.16      0.00
    6   27   27      2.06      0.00
    8   27   27      6.95      0.00
   10   27   27      2.15      0.00
   12   27   27     -2.86      0.00
   14   27   27     -6.46      0.00
   16   27   27      3.00      0.00
   18   27   27     -3.59      0.00
   20   27   27      4.12      0.00
    0    0   28     -9.34      0.00
    1    1   28     33.05      0.00
    1    3   28      5.02      0.00
    1    5   28     -7.42      0.00
    1    7   28      2.08      0.00
    1    9   28     -0.13      0.00
    1   11   28     -2.54      0.00
    1   13   28     -4.87      0.00
    1   15   28     -1.51      0.00
    1   17   28     -4.31      0.00
    1   19   28     -0.56      0.00
    1   21   28    -12.30      0.00
    1   23   28     -2.91      0.00
    1   25   28      1.58      0.00
    1   27   28     -2.53      0.00
    0    2   28    -23.25      0.00
    2    2   28    -16.29      0.00
    2    4   28      1.93      0.00
    2    6   28     16.83      0.00
    2    8   28      5.12      0.00
    2   10   28      3.57      0.00
    2   12   28     -3.72      0.00
    2   14   28      4.79      0.00
    2   16   28    -10.80      0.00
    2   18   28      3.28      0.00
    2   20   28      3.54      0.00
    2   22   28      8.77      0.00
    2   24   28     -3.56      0.00
    2   26   28     -8.04      0.00
    3    3   28     11.02      0.00
    3    5   28    -10.51      0.00
    3    7   28      1.70      0.00
    3    9   28      5.43      0.00
    3   11   28      8.15      0.00
    3   13   28     -3.14      0.00
    3   15   28      0.71      0.00
    3   17   28     -1.23      0.00
    3   19   28      3.46      0.00
    3   21   28     -2.26      0.00
    3   23   28     -3.54      0.00
    3   25   28     -4.29      0.00
    3   27   28      4.71      0.00
    0    4   28     -6.37      0.00
    4    4   28     15.45      0.00
    4    6   28      4.06      0.00
    4    8   28      8.91      0.00
    4   10   28     -8.73      0.00
    4   12   28      1.72      0.00
    4   14   28      0.91      0.00
    4   16   28     -5.18      0.00
    4   18   28     -4.75      0.00
    4   20   28     -3.12      0.00
    4   22   28      0.80      0.00
    4   24   28     -0.65      0.00
    4   26   28      9.95      0.00
    5    5   28     -3.92      0.00
    5    7   28     -6.62      0.00
    5    9   28      3.41      0.00
    5   11   28     -0.18      0.00
    5   13   28     -0.48      0.00
    5   15   28      2.60      0.00
    5   17   28      3.95      0.00
    5   19   28      2.67      0.00
    5   21   28      7.09      0.00
    5   23   28     -5.74      0.00
    5   25   28      1.75      0.00
    5   27   28    -10.99      0.00
    0    6   28    -12.37      0.00
    6    6   28     12.29      0.00
    6    8   28      1.40      0.00
    6   10   28    -13.60      0.00
    6   12   28    -14.50      0.00
    6   14   28      3.20      0.00
    6   16   28     -8.18      0.00
    6   18   28      3.68      0.00
    6   20   28     -7.60      0.00
    6   22   28      1.47      0.00
    6   24   28     -1.26      0.00
    6   26   28     -3.55      0.00
    7    7   28      7.88      0.00
    7    9   28      0.83      0.00
    7   11   28     12.75      0.00
    7   13   28     -1.85      0.00
    7   15   28     -0.91      0.00
    7   17   28      2.15      0.00
    7   19   28      8.08      0.00
    7   21   28    -11.78      0.00
    7   23   28     -0.83      0.00
    7   25   28     -5.00      0.00
    7   27   28      4.33      0.00
    0    8   28     -5.28      0.00
    8    8   28      1.94      0.00
    8   10   28     -4.81      0.00
    8   12   28    -14.86      0.00
    8   14   28     -5.70      0.00
    8   16   28    -10.32      0.00
    8   18   28     12.52      0.00
    8   20   28     -9.11      0.00
    8   22   28     -0.53      0.00
    8   24   28      4.16      0.00
    8   26   28      5.82      0.00
    9    9   28     17.75      0.00
    9   11   28     -3.36      0.00
    9   13   28     -4.38      0.00
    9   15   28     -8.18      0.00
    9   17   28     -3.03      0.00
    9   19   28      1.77      0.00
    9   21   28     -4.60      0.00
    9   23   28     -8.54      0.00
    9   25   28    -10.22      0.00
    9   27   28     -6.19      0.00
    0   10   28     -0.62      0.00
   10   10   28      4.37      0.00
   10   12   28     -2.66      0.00
   10   14   28      7.14      0.00
   10   16   28     -5.86      0.00
   10   18   28     11.69      0.00
   10   20   28      7.48      0.00
   10   22   28     -0.33      0.00
   10   24   28      5.32      0.00
   10   26   28      2.90      0.00
   11   11   28      0.29      0.00
   11   13   28     -6.38      0.00
   11   15   28     -1.38      0.00
   11   17   28     -5.61      0.00
   11   19   28      4.50      0.00
   11   21   28     -6.83      0.00
   11   23   28     -2.16      0.00
   11   25   28     -5.50      0.00
   11   27   28     -4.34      0.00
    0   12   28     -1.07      0.00
   12   12   28     -1.04      0.00
   12   14   28      3.03      0.00
   12   16   28     -1.61      0.00
   12   18   28     -0.67      0.00
   12   20   28     -7.81      0.00
   12   22   28      0.71      0.00
   12   24   28      0.40      0.00
   12   26   28      3.83      0.00
   13   13   28      6.71      0.00
   13   15   28    -10.76      0.00
   13   17   28     10.18      0.00
   13   19   28     -0.30      0.00
   13   21   28      6.06      0.00
   13   23   28     -4.68      0.00
   13   25   28    -10.76      0.00
   13   27   28      3.27      0.00
    0   14   28     -5.54      0.00
   14   14   28     -6.58      0.00
   14   16   28      3.22      0.00
   14   18   28      3.74      0.00
   14   20   28     -0.51      0.00
   14   22   28     -0.82      0.00
   14   24   28     -2.54      0.00
   14   26   28      3.79      0.00
   15   15   28      6.53      0.00
   15   17   28     -4.89      0.00
   15   19   28      3.28      0.00
   15   21   28      3.15      0.00
   15   23   28     -0.32      0.00
   15   25   28      6.29      0.00
   15   27   28      5.25      0.00
    0   16   28     -2.23      0.00
   16   16   28     12.45      0.00
   16   18   28      3.89      0.00
   16   20   28     -0.12      0.00
   16   22   28     -0.85      0.00
   16   24   28      9.99      0.00
   16   26   28      5.03      0.00
   17   17   28      3.93      0.00
   17   19   28     -9.45      0.00
   17   21   28      4.27      0.00
   17   23   28     -2.37      0.00
   17   25   28     -2.66      0.00
   17   27   28      1.06      0.00
    0   18   28      7.71      0.00
   18   18   28     -5.36      0.00
   18   20   28      4.45      0.00
   18   22   28     -3.19      0.00
   18   24   28     -5.69      0.00
   18   26   28     -1.10      0.00
   19   19   28      2.44      0.00
   19   21   28     -4.95      0.00
   19   23   28      0.60      0.00
   19   25   28      7.37      0.00
   19   27   28     -2.97      0.00
    0   20   28     -7.30      0.00
   20   20   28      1.05      0.00
   20   22   28     -4.93      0.00
   20   24   28     -2.71      0.00
   20   26   28     -7.81      0.00
   21   21   28      2.70      0.00
   21   23   28      3.05      0.00
   21   25   28     -5.25      0.00
    0   22   28      9.96      0.00
   22   22   28     14.47      0.00
   22   24   28     -2.16      0.00
   23   23   28      1.14      0.00
    0   24   28    -10.04      0.00
    0   26   28     19.91      0.00
    0   28   28     20.82      0.00
    2   28   28     -0.18      0.00
    4   28   28      1.96      0.00
    6   28   28     -0.95      0.00
    8   28   28      2.09      0.00
   10   28   28     -4.19      0.00
   12   28   28    -11.55      0.00
   14   28   28     11.13      0.00
   16   28   28     -5.87      0.00
   18   28   28     -1.77      0.00
    0    1   29      2.29      0.00
    1    2   29    -11.02      0.00
    1    4   29      5.94      0.00
    1    6   29     -9.29      0.00
    1    8   29     -0.15      0.00
    1   10   29     -5.20      0.00
    1   12   29      5.44      0.00
    1   14   29      3.07      0.00
    1   16   29      1.25      0.00
    1   18   29     -4.78      0.00
    1   20   29     -2.96      0.00
    1   22   29      2.21      0.00
    1   24   29      3.34      0.00
    1   26   29      7.68      0.00
    1   28   29     -6.61      0.00
    2    3   29     -7.94      0.00
    2    5   29      4.70      0.00
    2    7   29    -10.49      0.00
    2    9   29     -1.31      0.00
    2   11   29     -0.11      0.00
    2   13   29     -3.59      0.00
    2   15   29     -6.55      0.00
    2   17   29      3.74      0.00
    2   19   29    -10.11      0.00
    2   21   29      9.95      0.00
    2   23   29     -0.41      0.00
    2   25   29     -5.67      0.00
    2   27   29     -4.90      0.00
    0    3   29      3.77      0.00
    3    4   29     10.72      0.00
    3    6   29     -9.36      0.00
    3    8   29     -1.92      0.00
    3   10   29     -7.40      0.00
    3   12   29      8.63      0.00
    3   14   29     -1.83      0.00
    3   16   29      1.80      0.00
    3   18   29      1.20      0.00
    3   20   29      0.77      0.00
    3   22   29      3.24      0.00
    3   24   29    -11.00      0.00
    3   26   29     -4.00      0.00
    3   28   29      0.14      0.00
    4    5   29      6.67      0.00
    4    7   29      2.77      0.00
    4    9   29     -7.16      0.00
    4   11   29     11.03      0.00
    4   13   29     -0.17      0.00
    4   15   29      3.92      0.00
    4   17   29      1.72      0.00
    4   19   29      0.09      0.00
    4   21   29     -4.50      0.00
    4   23   29      1.51      0.00
    4   25   29     -0.46      0.00
    4   27   29     -0.70      0.00
    0    5   29      7.65      0.00
    5    6   29     10.51      0.00
    5    8   29      2.52      0.00
    5   10   29     -0.20      0.00
    5   12   29      0.76      0.00
    5   14   29     -2.26      0.00
    5   16   29      3.98      0.00
    5   18   29      0.15      0.00
    5   20   29     -7.69      0.00
    5   22   29     -1.04      0.00
    5   24   29      3.26      0.00
    5   26   29      2.37      0.00
    5   28   29      1.18      0.00
    6    7   29      5.57      0.00
    6    9   29     -3.00      0.00
    6   11   29      2.15      0.00
    6   13   29     -1.71      0.00
    6   15   29     -4.60      0.00
    6   17   29     -6.15      0.00
    6   19   29     -2.65      0.00
    6   21   29      4.77      0.00
    6   23   29      0.16      0.00
    6   25   29     -0.37      0.00
    6   27   29      3.53      0.00
    0    7   29     11.00      0.00
    7    8   29     -4.65      0.00
    7   10   29     -6.52      0.00
    7   12   29     -3.49      0.00
    7   14   29     -5.55      0.00
    7   16   29      2.40      0.00
    7   18   29      7.97      0.00
    7   20   29     -0.06      0.00
    7   22   29     -0.18      0.00
    7   24   29      1.02      0.00
    7   26   29      3.54      0.00
    7   28   29      4.41      0.00
    8    9   29     -3.19      0.00
    8   11   29      2.24      0.00
    8   13   29     -8.03      0.00
    8   15   29     11.16      0.00
    8   17   29     -0.42      0.00
    8   19   29     -1.13      0.00
    8   21   29      3.55      0.00
    8   23   29     11.77      0.00
    8   25   29      2.52      0.00
    8   27   29     -6.30      0.00
    0    9   29      7.64      0.00
    9   10   29      4.11      0.00
    9   12   29     -5.33      0.00
    9   14   29      0.50      0.00
    9   16   29     -6.65      0.00
    9   18   29      4.45      0.00
    9   20   29      1.97      0.00
    9   22   29      0.29      0.00
    9   24   29      6.60      0.00
    9   26   29      1.24      0.00
    9   28   29     -0.50      0.00
   10   11   29      7.23      0.00
   10   13   29     -2.39      0.00
   10   15   29     -9.47      0.00
   10   17   29      4.74      0.00
   10   19   29     -7.89      0.00
   10   21   29      2.94      0.00
   10   23   29      1.31      0.00
   10   25   29     -5.07      0.00
   10   27   29     -3.47      0.00
    0   11   29     -1.64      0.00
   11   12   29      2.16      0.00
   11   14   29     -1.39      0.00
   11   16   29     -5.36      0.00
   11   18   29     12.75      0.00
   11   20   29      7.72      0.00
   11   22   29     -5.49      0.00
   11   24   29      3.25      0.00
   11   26   29      1.58      0.00
   11   28   29     -6.35      0.00
   12   13   29     -3.97      0.00
   12   15   29     -0.21      0.00
   12   17   29      4.09      0.00
   12   19   29      6.12      0.00
   12   21   29      0.25      0.00
   12   23   29      1.39      0.00
   12   25   29     -9.25      0.00
   12   27   29     -1.35      0.00
    0   13   29      0.86      0.00
   13   14   29      0.05      0.00
   13   16   29     -5.17      0.00
   13   18   29      2.96      0.00
   13   20   29     -3.28      0.00
   13   22   29     -0.55      0.00
   13   24   29      4.90      0.00
   13   26   29     -4.94      0.00
   13   28   29      2.78      0.00
   14   15   29      2.03      0.00
   14   17   29    -12.02      0.00
   14   19   29      2.09      0.00
   14   21   29      2.36      0.00
   14   23   29      2.41      0.00
   14   25   29      0.17      0.00
   14   27   29      0.07      0.00
    0   15   29      9.48      0.00
   15   16   29      1.03      0.00
   15   18   29     -7.00      0.00
   15   20   29      1.40      0.00
   15   22   29     -9.29      0.00
   15   24   29     -1.20      0.00
   15   26   29      6.90      0.00
   15   28   29      0.37      0.00
   16   17   29      4.94      0.00
   16   19   29      3.39      0.00
   16   21   29     -0.39      0.00
   16   23   29      1.23      0.00
   16   25   29     -3.38      0.00
   16   27   29     -0.92      0.00
    0   17   29     -0.19      0.00
   17   18   29      8.46      0.00
   17   20   29     -5.69      0.00
   17   22   29     -0.67      0.00
   17   24   29     -2.71      0.00
   17   26   29     -4.31      0.00
   18   19   29    -13.64      0.00
   18   21   29      4.94      0.00
   18   23   29      5.61      0.00
   18   25   29     -3.06      0.00
   18   27   29     -4.72      0.00
    0   19   29     21.27      0.00
   19   20   29     -1.34      0.00
   19   22   29      0.27      0.00
   19   24   29     -1.93      0.00
   19   26   29      5.38      0.00
   20   21   29     -3.55      0.00
   20   23   29      0.36      0.00
   20   25   29      4.66      0.00
    0   21   29      6.12      0.00
   21   22   29     -1.31      0.00
   21   24   29      4.65      0.00
   22   23   29      2.56      0.00
    0   23   29     -3.88      0.00
    0   25   29    -13.55      0.00
    0   27   29     -2.53      0.00
    0   29   29     25.62      0.00
    2   29   29    -17.68      0.00
    4   29   29      6.64      0.00
    6   29   29      2.11      0.00
    8   29   29     15.44      0.00
   10   29   29     -0.72      0.00
   12   29   29    -18.76      0.00
   14   29   29    -27.52      0.00
    0    0   30     49.68      0.00
    1    1   30      3.33      0.00
    1    3   30    -11.23      0.00
    1    5   30      6.23      0.00
    1    7   30      0.75      0.00
    1    9   30      4.61      0.00
    1   11   30     -3.86      0.00
    1   13   30     -1.31      0.00
    1   15   30      6.88      0.00
    1   17   30      3.99      0.00
    1   19   30      4.95      0.00
    1   21   30      3.69      0.00
    1   23   30     -0.93      0.00
    1   25   30      4.31      0.00
    1   27   30     -9.64      0.00
    1   29   30      3.00      0.00
    0    2   30     28.96      0.00
    2    2   30     -3.43      0.00
    2    4   30      2.17      0.00
    2    6   30     -4.00      0.00
    2    8   30      0.42      0.00
    2   10   30      3.53      0.00
    2   12   30    -10.15      0.00
    2   14   30      0.02      0.00
    2   16   30     -7.49      0.00
    2   18   30     -3.87      0.00
    2   20   30     -8.89      0.00
    2   22   30      0.01      0.00
    2   24   30      8.60      0.00
    2   26   30      3.84      0.00
    2   28   30     18.60      0.00
    3    3   30      0.21      0.00
    3    5   30     -0.79      0.00
    3    7   30     13.04      0.00
    3    9   30     -8.52      0.00
    3   11   30     -1.38      0.00
    3   13   30     -0.59      0.00
    3   15   30      1.70      0.00
    3   17   30     -0.71      0.00
    3   19   30     -0.59      0.00
    3   21   30      0.85      0.00
    3   23   30      2.84      0.00
    3   25   30     -1.09      0.00
    3   27   30     -0.50      0.00
    3   29   30     -5.80      0.00
    0    4   30      2.07      0.00
    4    4   30      3.43      0.00
    4    6   30     -8.06      0.00
    4    8   30     -0.85      0.00
    4   10   30    -14.94      0.00
    4   12   30     -1.58      0.00
    4   14   30      0.59      0.00
    4   16   30     14.50      0.00
    4   18   30      1.37      0.00
    4   20   30     11.84      0.00
    4   22   30      2.87      0.00
    4   24   30      4.41      0.00
    4   26   30     -0.28      0.00
    4   28   30      0.27      0.00
    5    5   30     -2.59      0.00
    5    7   30     -6.47      0.00
    5    9   30     -4.14      0.00
    5   11   30      2.52      0.00
    5   13   30     -1.61      0.00
    5   15   30      5.09      0.00
    5   17   30     -2.54      0.00
    5   19   30      5.71      0.00
    5   21   30      6.28      0.00
    5   23   30      5.51      0.00
    5   25   30      4.08      0.00
    5   27   30     -4.92      0.00
    5   29   30    -10.71      0.00
    0    6   30     -9.15      0.00
    6    6   30    -10.60      0.00
    6    8   30     -1.62      0.00
    6   10   30      4.58      0.00
    6   12   30    -15.29      0.00
    6   14   30      1.70      0.00
    6   16   30     -2.58      0.00
    6   18   30      3.42      0.00
    6   20   30      1.83      0.00
    6   22   30    -10.19      0.00
    6   24   30      8.19      0.00
    6   26   30      2.42      0.00
    6   28   30    -12.35      0.00
    7    7   30     10.20      0.00
    7    9   30     -5.87      0.00
    7   11   30     -5.87      0.00
    7   13   30     -4.29      0.00
    7   15   30      2.42      0.00
    7   17   30      2.46      0.00
    7   19   30      2.52      0.00
    7   21   30     -0.62      0.00
    7   23   30      5.66      0.00
    7   25   30     -0.04      0.00
    7   27   30     -5.29      0.00
    7   29   30      1.88      0.00
    0    8   30     27.71      0.00
    8    8   30     12.05      0.00
    8   10   30    -17.86      0.00
    8   12   30     -0.69      0.00
    8   14   30     -1.93      0.00
    8   16   30      7.18      0.00
    8   18   30     -7.86      0.00
    8   20   30     -4.49      0.00
    8   22   30      0.40      0.00
    8   24   30      7.77      0.00
    8   26   30     -5.79      0.00
    8   28   30     -4.71      0.00
    9    9   30     -5.47      0.00
    9   11   30     -2.72      0.00
    9   13   30      5.05      0.00
    9   15   30      2.45      0.00
    9   17   30     -1.87      0.00
    9   19   30     -6.69      0.00
    9   21   30      5.97      0.00
    9   23   30      5.85      0.00
    9   25   30      5.33      0.00
    9   27   30      0.92      0.00
    9   29   30     -5.21      0.00
    0   10   30      3.95      0.00
   10   10   30     10.73      0.00
   10   12   30      6.61      0.00
   10   14   30      7.94      0.00
   10   16   30     -8.24      0.00
   10   18   30      2.70      0.00
   10   20   30      2.67      0.00
   10   22   30     -9.95      0.00
   10   24   30      9.21      0.00
   10   26   30     -6.88      0.00
   10   28   30      2.41      0.00
   11   11   30      1.89      0.00
   11   13   30      2.49      0.00
   11   15   30      1.23      0.00
   11   17   30     11.74      0.00
   11   19   30      0.11      0.00
   11   21   30      0.43      0.00
   11   23   30     -1.58      0.00
   11   25   30      1.34      0.00
   11   27   30      5.35      0.00
   11   29   30     -2.94      0.00
    0   12   30     -3.68      0.00
   12   12   30      4.58      0.00
   12   14   30      1.09      0.00
   12   16   30     -2.36      0.00
   12   18   30     -6.37      0.00
   12   20   30     -5.00      0.00
   12   22   30      3.97      0.00
   12   24   30     -8.65      0.00
   12   26   30     -7.11      0.00
   12   28   30     13.16      0.00
   13   13   30      7.04      0.00
   13   15   30     -0.27      0.00
   13   17   30     -0.90      0.00
   13   19   30      0.50      0.00
   13   21   30     -1.38      0.00
   13   23   30     -2.03      0.00
   13   25   30      3.08      0.00
   13   27   30      0.62      0.00
    0   14   30     -7.30      0.00
   14   14   30     -8.36      0.00
   14   16   30      2.90      0.00
   14   18   30     -7.91      0.00
   14   20   30      0.62      0.00
   14   22   30     -1.33      0.00
   14   24   30     -4.03      0.00
   14   26   30     10.86      0.00
   14   28   30     21.97      0.00
   15   15   30      7.33      0.00
   15   17   30     -6.91      0.00
   15   19   30      3.76      0.00
   15   21   30      4.34      0.00
   15   23   30     -1.46      0.00
   15   25   30      1.87      0.00
   15   27   30      6.91      0.00
    0   16   30     13.33      0.00
   16   16   30     -8.32      0.00
   16   18   30      0.47      0.00
   16   20   30      0.81      0.00
   16   22   30     -4.26      0.00
   16   24   30      2.81      0.00
   16   26   30     -3.89      0.00
   17   17   30     -0.47      0.00
   17   19   30     -2.69      0.00
   17   21   30     -2.94      0.00
   17   23   30      3.52      0.00
   17   25   30      2.36      0.00
    0   18   30     -1.86      0.00
   18   18   30      4.05      0.00
   18   20   30     -0.42      0.00
   18   22   30     -2.56      0.00
   18   24   30      1.96      0.00
   18   26   30      0.31      0.00
   19   19   30      4.80      0.00
   19   21   30      1.52      0.00
   19   23   30     -0.88      0.00
   19   25   30     -5.33      0.00
    0   20   30      6.74      0.00
   20   20   30      1.66      0.00
   20   22   30     -8.30      0.00
   20   24   30     -1.26      0.00
   21   21   30      2.34      0.00
   21   23   30     -0.10      0.00
    0   22   30     -1.54      0.00
   22   22   30     -1.26      0.00
    0   24   30     14.72      0.00
    0   26   30     -4.21      0.00
    0   28   30      2.10      0.00
    0   30   30     42.34      0.00
    2   30   30    -16.62      0.00
    4   30   30     -1.75      0.00
    6   30   30     28.03      0.00
    8   30   30      8.66      0.00
   10   30   30     21.41      0.00
    0    1   31      4.15      0.00
    1    2   31     -5.33      0.00
    1    4   31     12.59      0.00
    1    6   31      4.98      0.00
    1    8   31     -7.59      0.00
    1   10   31      5.34      0.00
    1   12   31      3.68      0.00
    1   14   31     -5.38      0.00
    1   16   31    -17.55      0.00
    1   18   31      2.40      0.00
    1   20   31     -0.15      0.00
    1   22   31      3.75      0.00
    1   24   31      4.63      0.00
    1   26   31      1.79      0.00
    1   28   31    -12.44      0.00
    1   30   31     -1.55      0.00
    2    3   31      2.56      0.00
    2    5   31      3.28      0.00
    2    7   31     -2.90      0.00
    2    9   31     -2.32      0.00
    2   11   31     -1.20      0.00
    2   13   31      2.42      0.00
    2   15   31      8.73      0.00
    2   17   31     -3.85      0.00
    2   19   31     -3.20      0.00
    2   21   31     -2.41      0.00
    2   23   31     -2.07      0.00
    2   25   31      1.48      0.00
    2   27   31     -5.72      0.00
    2   29   31     10.23      0.00
    0    3   31      2.51      0.00
    3    4   31     -1.86      0.00
    3    6   31      3.16      0.00
    3    8   31     -2.13      0.00
    3   10   31     -1.93      0.00
    3   12   31      0.49      0.00
    3   14   31     -2.39      0.00
    3   16   31      1.36      0.00
    3   18   31      1.60      0.00
    3   20   31     -4.97      0.00
    3   22   31     10.00      0.00
    3   24   31     -3.33      0.00
    3   26   31      0.79      0.00
    3   28   31     -1.97      0.00
    3   30   31      0.65      0.00
    4    5   31     -7.99      0.00
    4    7   31     -2.93      0.00
    4    9   31     -5.43      0.00
    4   11   31     -1.15      0.00
    4   13   31      0.39      0.00
    4   15   31      1.08      0.00
    4   17   31      1.95      0.00
    4   19   31     -0.07      0.00
    4   21   31     -4.67      0.00
    4   23   31     -6.66      0.00
    4   25   31      0.15      0.00
    4   27   31     -4.00      0.00
    4   29   31      6.21      0.00
    0    5   31     -4.58      0.00
    5    6   31     -0.88      0.00
    5    8   31     -9.40      0.00
    5   10   31     -2.91      0.00
    5   12   31     -1.81      0.00
    5   14   31      0.79      0.00
    5   16   31     -0.40      0.00
    5   18   31      2.31      0.00
    5   20   31      0.35      0.00
    5   22   31      2.70      0.00
    5   24   31      3.88      0.00
    5   26   31      8.35      0.00
    5   28   31     -2.92      0.00
    5   30   31      3.90      0.00
    6    7   31      4.46      0.00
    6    9   31      7.36      0.00
    6   11   31      2.38      0.00
    6   13   31     -3.55      0.00
    6   15   31     -6.42      0.00
    6   17   31     -9.81      0.00
    6   19   31      1.04      0.00
    6   21   31      5.98      0.00
    6   23   31     -6.30      0.00
    6   25   31     -0.78      0.00
    6   27   31     -2.24      0.00
    6   29   31    -11.00      0.00
    0    7   31     -4.98      0.00
    7    8   31     -1.76      0.00
    7   10   31     -3.00      0.00
    7   12   31     -0.08      0.00
    7   14   31     -3.07      0.00
    7   16   31      9.12      0.00
    7   18   31     -4.30      0.00
    7   20   31     -1.40      0.00
    7   22   31     -4.36      0.00
    7   24   31      0.37      0.00
    7   26   31      8.15      0.00
    7   28   31    -10.15      0.00
    8    9   31     -1.71      0.00
    8   11   31     -8.12      0.00
    8   13   31     -8.11      0.00
    8   15   31     -3.74      0.00
    8   17   31     10.44      0.00
    8   19   31      1.39      0.00
    8   21   31      2.00      0.00
    8   23   31      0.73      0.00
    8   25   31      2.46      0.00
    8   27   31      3.73      0.00
    8   29   31     -2.54      0.00
    0    9   31      0.26      0.00
    9   10   31     -0.43      0.00
    9   12   31     -1.82      0.00
    9   14   31      6.32      0.00
    9   16   31     -0.74      0.00
    9   18   31      9.87      0.00
    9   20   31     -3.47      0.00
    9   22   31      1.41      0.00
    9   24   31     -2.64      0.00
    9   26   31     -0.75      0.00
    9   28   31     -6.03      0.00
   10   11   31     -2.20      0.00
   10   13   31     -2.09      0.00
   10   15   31      0.16      0.00
   10   17   31     -4.29      0.00
   10   19   31     -3.19      0.00
   10   21   31      8.77      0.00
   10   23   31     -3.03      0.00
   10   25   31      0.67      0.00
   10   27   31     -5.95      0.00
    0   11   31     10.91      0.00
   11   12   31     -5.57      0.00
   11   14   31     -2.82      0.00
   11   16   31     -4.37      0.00
   11   18   31      7.46      0.00
   11   20   31      8.81      0.00
   11   22   31     -4.14      0.00
   11   24   31      1.91      0.00
   11   26   31      2.27      0.00
   11   28   31      4.76      0.00
   12   13   31      5.95      0.00
   12   15   31      0.68      0.00
   12   17   31     -5.98      0.00
   12   19   31     -2.38      0.00
   12   21   31      4.48      0.00
   12   23   31     -1.54      0.00
   12   25   31     -0.43      0.00
   12   27   31      3.04      0.00
    0   13   31     -5.71      0.00
   13   14   31     -0.31      0.00
   13   16   31      0.68      0.00
   13   18   31      0.77      0.00
   13   20   31      3.76      0.00
   13   22   31     -1.31      0.00
   13   24   31     -7.39      0.00
   13   26   31      0.85      0.00
   14   15   31     -7.88      0.00
   14   17   31      6.54      0.00
   14   19   31     -2.97      0.00
   14   21   31      0.85      0.00
   14   23   31     -1.51      0.00
   14   25   31      8.70      0.00
   14   27   31     -5.44      0.00
    0   15   31      4.56      0.00
   15   16   31      9.48      0.00
   15   18   31     -7.53      0.00
   15   20   31      3.18      0.00
   15   22   31     -1.40      0.00
   15   24   31      1.11      0.00
   15   26   31      0.32      0.00
   16   17   31     -7.84      0.00
   16   19   31      0.58      0.00
   16   21   31     -1.66      0.00
   16   23   31     -5.87      0.00
   16   25   31     -1.45      0.00
    0   17   31     -2.36      0.00
   17   18   31     -0.01      0.00
   17   20   31     -0.74      0.00
   17   22   31      6.46      0.00
   17   24   31     -1.71      0.00
   18   19   31      4.83      0.00
   18   21   31     -1.43      0.00
   18   23   31      4.18      0.00
    0   19   31     -4.20      0.00
   19   20   31     -7.65      0.00
   19   22   31     -4.58      0.00
   19   24   31     -2.91      0.00
   20   21   31      1.69      0.00
   20   23   31     -1.74      0.00
    0   21   31      4.19      0.00
   21   22   31      0.45      0.00
    0   23   31     15.58      0.00
    0   25   31      5.63      0.00
    0   27   31     -2.60      0.00
    0   29   31    -23.68      0.00
   10   29   31      1.10      0.00
    0    0   32     -7.41      0.00
    1    1   32     11.67      0.00
    1    3   32      0.90      0.00
    1    5   32     -3.91      0.00
    1    7   32      0.15      0.00
    1    9   32      2.73      0.00
    1   11   32      1.16      0.00
    1   13   32     -0.86      0.00
    1   15   32     -2.05      0.00
    1   17   32     -3.51      0.00
    1   19   32      3.38      0.00
    1   21   32     -9.84      0.00
    1   23   32      5.81      0.00
    1   25   32     -5.58      0.00
    1   27   32      3.83      0.00
    1   29   32      2.05      0.00
    0    2   32     13.47      0.00
    2    2   32    -15.70      0.00
    2    4   32     13.43      0.00
    2    6   32      4.46      0.00
    2    8   32      6.66      0.00
    2   10   32      5.15      0.00
    2   12   32     -3.09      0.00
    2   14   32     -4.62      0.00
    2   16   32     -4.95      0.00
    2   18   32    -17.19      0.00
    2   20   32     -4.48      0.00
    2   22   32      9.97      0.00
    2   24   32      1.54      0.00
    2   26   32     -3.02      0.00
    2   28   32    -14.04      0.00
    3    3   32     -5.57      0.00
    3    5   32     -9.00      0.00
    3    7   32     -2.16      0.00
    3    9   32     -0.56      0.00
    3   11   32      0.12      0.00
    3   13   32     -0.23      0.00
    3   15   32     -3.28      0.00
    3   17   32      1.20      0.00
    3   19   32      3.11      0.00
    3   21   32     -1.63      0.00
    3   23   32     -9.35      0.00
    3   25   32      1.93      0.00
    3   27   32     -2.00      0.00
    3   29   32      6.22      0.00
    0    4   32     13.59      0.00
    4    4   32     -2.63      0.00
    4    6   32      7.22      0.00
    4    8   32     15.64      0.00
    4   10   32     -3.48      0.00
    4   12   32      4.37      0.00
    4   14   32      1.42      0.00
    4   16   32      0.41      0.00
    4   18   32      2.82      0.00
    4   20   32      7.02      0.00
    4   22   32     -1.78      0.00
    4   24   32     -0.37      0.00
    4   26   32      6.14      0.00
    4   28   32     -4.23      0.00
    5    5   32    -10.64      0.00
    5    7   32      0.11      0.00
    5    9   32     -5.13      0.00
    5   11   32     -4.33      0.00
    5   13   32      8.12      0.00
    5   15   32      4.48      0.00
    5   17   32      5.44      0.00
    5   19   32     -0.33      0.00
    5   21   32     -3.36      0.00
    5   23   32      6.87      0.00
    5   25   32      1.39      0.00
    5   27   32     -1.52      0.00
    5   29   32      2.23      0.00
    0    6   32      6.59      0.00
    6    6   32     -2.47      0.00
    6    8   32     -1.73      0.00
    6   10   32      1.51      0.00
    6   12   32     -7.35      0.00
    6   14   32      1.04      0.00
    6   16   32     -2.13      0.00
    6   18   32      1.06      0.00
    6   20   32      3.76      0.00
    6   22   32      4.69      0.00
    6   24   32     -7.82      0.00
    6   26   32     -2.61      0.00
    6   28   32      9.59      0.00
    7    7   32      2.55      0.00
    7    9   32     -2.11      0.00
    7   11   32     -1.30      0.00
    7   13   32      5.21      0.00
    7   15   32     -2.27      0.00
    7   17   32      3.87      0.00
    7   19   32     -1.80      0.00
    7   21   32      6.30      0.00
    7   23   32     -3.04      0.00
    7   25   32     -1.39      0.00
    7   27   32      4.56      0.00
    0    8   32     -0.97      0.00
    8    8   32      4.55      0.00
    8   10   32     -0.82      0.00
    8   12   32      3.35      0.00
    8   14   32     -1.19      0.00
    8   16   32      3.68      0.00
    8   18   32     -3.06      0.00
    8   20   32      2.20      0.00
    8   22   32      3.34      0.00
    8   24   32     -5.49      0.00
    8   26   32      2.64      0.00
    8   28   32      2.05      0.00
    9    9   32     -1.05      0.00
    9   11   32      2.83      0.00
    9   13   32     -4.51      0.00
    9   15   32      7.54      0.00
    9   17   32      1.49      0.00
    9   19   32     -1.28      0.00
    9   21   32     -2.96      0.00
    9   23   32      8.63      0.00
    9   25   32      3.82      0.00
    9   27   32      0.04      0.00
    0   10   32     -2.85      0.00
   10   10   32     12.98      0.00
   10   12   32     -1.67      0.00
   10   14   32      7.63      0.00
   10   16   32      0.24      0.00
   10   18   32      7.96      0.00
   10   20   32      8.38      0.00
   10   22   32      3.56      0.00
   10   24   32      0.98      0.00
   10   26   32     -6.61      0.00
   11   11   32     -1.04      0.00
   11   13   32     -3.01      0.00
   11   15   32      1.70      0.00
   11   17   32     -0.11      0.00
   11   19   32     -3.77      0.00
   11   21   32      4.07      0.00
   11   23   32     -7.75      0.00
   11   25   32      5.34      0.00
   11   27   32      6.39      0.00
    0   12   32      1.48      0.00
   12   12   32      2.69      0.00
   12   14   32      6.22      0.00
   12   16   32      6.07      0.00
   12   18   32      1.55      0.00
   12   20   32      3.58      0.00
   12   22   32     -9.03      0.00
   12   24   32     -1.99      0.00
   12   26   32     12.69      0.00
   13   13   32      0.89      0.00
   13   15   32      3.70      0.00
   13   17   32     -3.80      0.00
   13   19   32      0.61      0.00
   13   21   32      0.23      0.00
   13   23   32      7.79      0.00
   13   25   32      4.03      0.00
    0   14   32      2.42      0.00
   14   14   32     -8.79      0.00
   14   16   32     -4.64      0.00
   14   18   32     -2.46      0.00
   14   20   32     -4.08      0.00
   14   22   32     -7.73      0.00
   14   24   32      0.09      0.00
   14   26   32     20.76      0.00
   15   15   32    -11.77      0.00
   15   17   32     16.28      0.00
   15   19   32     -3.59      0.00
   15   21   32     -3.10      0.00
   15   23   32      2.35      0.00
   15   25   32      0.57      0.00
    0   16   32      9.80      0.00
   16   16   32     13.19      0.00
   16   18   32     -5.67      0.00
   16   20   32     -6.84      0.00
   16   22   32      2.16      0.00
   16   24   32      2.55      0.00
   17   17   32     -9.92      0.00
   17   19   32      4.59      0.00
   17   21   32     -0.64      0.00
   17   23   32      1.14      0.00
    0   18   32      6.77      0.00
   18   18   32     -2.66      0.00
   18   20   32      2.65      0.00
   18   22   32     -8.90      0.00
   19   19   32      2.39      0.00
   19   21   32      4.89      0.00
    0   20   32     10.13      0.00
   20   20   32     -3.06      0.00
   21   21   32      1.44      0.00
    0   22   32     -2.95      0.00
   20   22   32    -20.58      0.00
    0   24   32     -5.02      0.00
    0   26   32     -4.24      0.00
    0   28   32     27.68      0.00
    0    1   33     -2.86      0.00
    1    2   33    -10.29      0.00
    1    4   33      1.21      0.00
    1    6   33     -3.24      0.00
    1    8   33     -6.73      0.00
    1   10   33     -7.53      0.00
    1   12   33      5.16      0.00
    1   14   33     -1.60      0.00
    1   16   33      5.89      0.00
    1   18   33      5.35      0.00
    1   20   33      1.01      0.00
    1   22   33     -6.74      0.00
    1   24   33      6.47      0.00
    1   26   33      0.74      0.00
    1   28   33     -2.50      0.00
    2    3   33      2.61      0.00
    2    5   33    -11.72      0.00
    2    7   33     -6.86      0.00
    2    9   33      2.35      0.00
    2   11   33     -2.13      0.00
    2   13   33    -10.83      0.00
    2   15   33     -0.18      0.00
    2   17   33      0.25      0.00
    2   19   33      1.11      0.00
    2   21   33     -6.79      0.00
    2   23   33      1.85      0.00
    2   25   33      7.86      0.00
    2   27   33    -10.21      0.00
    0    3   33     -1.33      0.00
    3    4   33     -1.50      0.00
    3    6   33      1.20      0.00
    3    8   33     -5.28      0.00
    3   10   33      4.90      0.00
    3   12   33     -3.19      0.00
    3   14   33      0.07      0.00
    3   16   33      1.35      0.00
    3   18   33     -5.99      0.00
    3   20   33      0.28      0.00
    3   22   33      5.79      0.00
    3   24   33     -2.14      0.00
    3   26   33     -3.74      0.00
    3   28   33     10.93      0.00
    4    5   33      0.43      0.00
    4    7   33     -3.59      0.00
    4    9   33    -11.55      0.00
    4   11   33     -7.11      0.00
    4   13   33      5.82      0.00
    4   15   33      6.90      0.00
    4   17   33      5.10      0.00
    4   19   33     -2.98      0.00
    4   21   33      6.34      0.00
    4   23   33     -2.23      0.00
    4   25   33     -8.67      0.00
    4   27   33     11.39      0.00
    0    5   33     -0.92      0.00
    5    6   33      2.11      0.00
    5    8   33      6.34      0.00
    5   10   33      0.31      0.00
    5   12   33      5.55      0.00
    5   14   33      3.86      0.00
    5   16   33     -3.91      0.00
    5   18   33      3.03      0.00
    5   20   33      5.22      0.00
    5   22   33      1.63      0.00
    5   24   33     -3.73      0.00
    5   26   33      0.74      0.00
    5   28   33      8.82      0.00
    6    7   33      6.48      0.00
    6    9   33      1.79      0.00
    6   11   33      8.63      0.00
    6   13   33     -9.19      0.00
    6   15   33     -4.18      0.00
    6   17   33     -7.35      0.00
    6   19   33      3.15      0.00
    6   21   33     -0.78      0.00
    6   23   33     -7.70      0.00
    6   25   33     -6.53      0.00
    6   27   33     13.27      0.00
    0    7   33     -7.21      0.00
    7    8   33     -2.58      0.00
    7   10   33      2.08      0.00
    7   12   33      4.09      0.00
    7   14   33     -5.99      0.00
    7   16   33      0.60      0.00
    7   18   33     -0.61      0.00
    7   20   33      1.30      0.00
    7   22   33     -7.06      0.00
    7   24   33     -7.79      0.00
    7   26   33      5.90      0.00
    8    9   33      1.71      0.00
    8   11   33     -5.28      0.00
    8   13   33      7.72      0.00
    8   15   33     11.66      0.00
    8   17   33      3.10      0.00
    8   19   33      1.54      0.00
    8   21   33      0.56      0.00
    8   23   33     -5.07      0.00
    8   25   33      3.09      0.00
    8   27   33    -14.99      0.00
    0    9   33     -7.84      0.00
    9   10   33     -2.86      0.00
    9   12   33     -1.25      0.00
    9   14   33      0.32      0.00
    9   16   33     11.51      0.00
    9   18   33      2.53      0.00
    9   20   33     -0.78      0.00
    9   22   33     -4.00      0.00
    9   24   33     -3.79      0.00
    9   26   33     -3.78      0.00
   10   11   33      0.13      0.00
   10   13   33     -8.85      0.00
   10   15   33      0.10      0.00
   10   17   33     -1.92      0.00
   10   19   33     -1.30      0.00
   10   21   33     -3.16      0.00
   10   23   33     -1.41      0.00
   10   25   33     -1.02      0.00
    0   11   33     10.48      0.00
   11   12   33      0.81      0.00
   11   14   33     -6.19      0.00
   11   16   33      0.04      0.00
   11   18   33      2.67      0.00
   11   20   33      3.15      0.00
   11   22   33     -0.43      0.00
   11   24   33     -4.93      0.00
   11   26   33     10.53      0.00
   12   13   33     -8.30      0.00
   12   15   33     -3.03      0.00
   12   17   33     -0.76      0.00
   12   19   33      4.00      0.00
   12   21   33     -7.65      0.00
   12   23   33     -6.56      0.00
   12   25   33     -0.65      0.00
    0   13   33      2.13      0.00
   13   14   33      5.70      0.00
   13   16   33      0.77      0.00
   13   18   33      0.41      0.00
   13   20   33     -7.36      0.00
   13   22   33      8.37      0.00
   13   24   33      6.50      0.00
   14   15   33      4.18      0.00
   14   17   33     -2.73      0.00
   14   19   33     -1.03      0.00
   14   21   33     -2.84      0.00
   14   23   33      3.46      0.00
   14   25   33      7.49      0.00
    0   15   33      2.00      0.00
   15   16   33     -6.15      0.00
   15   18   33      8.82      0.00
   15   20   33     -0.24      0.00
   15   22   33     -2.80      0.00
   15   24   33     -6.78      0.00
   16   17   33     -1.48      0.00
   16   19   33     -3.16      0.00
   16   21   33     -4.53      0.00
   16   23   33     -3.76      0.00
    0   17   33      6.15      0.00
   17   18   33     -3.23      0.00
   17   20   33      0.73      0.00
   17   22   33      3.43      0.00
   18   19   33     -1.68      0.00
   18   21   33      2.15      0.00
    0   19   33     -7.32      0.00
   19   20   33      7.93      0.00
    0   21   33     -3.20      0.00
    0   23   33     -2.78      0.00
    0   25   33      2.82      0.00
    0   27   33      0.55      0.00
    0    0   34      8.77      0.00
    1    1   34      2.77      0.00
    1    3   34     -4.17      0.00
    1    5   34     -2.18      0.00
    1    7   34     -2.62      0.00
    1    9   34     -8.43      0.00
    1   11   34     -1.54      0.00
    1   13   34      6.16      0.00
    1   15   34     -0.32      0.00
    1   17   34     -6.32      0.00
    1   19   34      4.68      0.00
    1   21   34      3.96      0.00
    1   23   34     -1.39      0.00
    1   25   34     -2.58      0.00
    1   27   34    -12.07      0.00
    0    2   34     -4.29      0.00
    2    2   34    -10.19      0.00
    2    4   34     16.17      0.00
    2    6   34      5.60      0.00
    2    8   34      1.69      0.00
    2   10   34      2.50      0.00
    2   12   34     -4.35      0.00
    2   14   34     -9.51      0.00
    2   16   34      1.65      0.00
    2   18   34      1.20      0.00
    2   20   34      1.01      0.00
    2   22   34      2.26      0.00
    2   24   34     -0.92      0.00
    2   26   34     -3.41      0.00
    3    3   34     -8.31      0.00
    3    5   34      3.64      0.00
    3    7   34      0.83      0.00
    3    9   34     -4.96      0.00
    3   11   34     -1.07      0.00
    3   13   34     -0.57      0.00
    3   15   34     -1.84      0.00
    3   17   34      0.25      0.00
    3   19   34     -2.22      0.00
    3   21   34      5.28      0.00
    3   23   34    -10.05      0.00
    3   25   34      9.94      0.00
    3   27   34      3.74      0.00
    0    4   34     17.46      0.00
    4    4   34    -19.92      0.00
    4    6   34    -10.03      0.00
    4    8   34      2.57      0.00
    4   10   34     -7.05      0.00
    4   12   34      3.41      0.00
    4   14   34     12.41      0.00
    4   16   34      1.53      0.00
    4   18   34      5.83      0.00
    4   20   34      6.01      0.00
    4   22   34      8.65      0.00
    4   24   34      0.80      0.00
    4   26   34     -3.19      0.00
    5    5   34     -2.29      0.00
    5    7   34      2.94      0.00
    5    9   34     -2.42      0.00
    5   11   34     -5.03      0.00
    5   13   34      0.04      0.00
    5   15   34     -2.20      0.00
    5   17   34     -4.40      0.00
    5   19   34     -1.63      0.00
    5   21   34      2.94      0.00
    5   23   34     -0.26      0.00
    5   25   34     -8.70      0.00
    0    6   34     -2.03      0.00
    6    6   34     -1.71      0.00
    6    8   34      5.14      0.00
    6   10   34     -0.47      0.00
    6   12   34     -0.64      0.00
    6   14   34     -0.72      0.00
    6   16   34     -1.30      0.00
    6   18   34     -3.76      0.00
    6   20   34     -4.52      0.00
    6   22   34      0.65      0.00
    6   24   34     -9.33      0.00
    6   26   34     -2.67      0.00
    7    7   34     -4.46      0.00
    7    9   34      0.25      0.00
    7   11   34      1.72      0.00
    7   13   34     -3.02      0.00
    7   15   34     -3.04      0.00
    7   17   34     -6.69      0.00
    7   19   34      3.71      0.00
    7   21   34      4.31      0.00
    7   23   34      3.22      0.00
    7   25   34      2.29      0.00
    0    8   34     -8.66      0.00
    8    8   34      7.07      0.00
    8   10   34     -3.24      0.00
    8   12   34     -7.12      0.00
    8   14   34      6.68      0.00
    8   16   34     -1.83      0.00
    8   18   34     -5.44      0.00
    8   20   34     -1.98      0.00
    8   22   34     -0.85      0.00
    8   24   34     10.53      0.00
    8   26   34     -3.26      0.00
    9    9   34     -1.90      0.00
    9   11   34     -9.90      0.00
    9   13   34      4.92      0.00
    9   15   34      2.75      0.00
    9   17   34     -4.64      0.00
    9   19   34      1.26      0.00
    9   21   34      3.60      0.00
    9   23   34     -6.65      0.00
    9   25   34      2.76      0.00
    0   10   34      2.70      0.00
   10   10   34     -0.95      0.00
   10   12   34      0.32      0.00
   10   14   34      1.86      0.00
   10   16   34     -0.70      0.00
   10   18   34      0.39      0.00
   10   20   34      8.68      0.00
   10   22   34      1.76      0.00
   10   24   34     -5.73      0.00
   11   11   34      0.21      0.00
   11   13   34     -4.03      0.00
   11   15   34    -10.11      0.00
   11   17   34      0.73      0.00
   11   19   34      3.20      0.00
   11   21   34     -1.14      0.00
   11   23   34      0.69      0.00
    0   12   34     -8.57      0.00
   12   12   34     -6.90      0.00
   12   14   34     -7.47      0.00
   12   16   34      2.97      0.00
   12   18   34     -1.77      0.00
   12   20   34     -4.60      0.00
   12   22   34      1.73      0.00
   12   24   34      2.61      0.00
   13   13   34     -8.83      0.00
   13   15   34      1.12      0.00
   13   17   34     -2.24      0.00
   13   19   34      0.49      0.00
   13   21   34     -9.46      0.00
   13   23   34     -0.52      0.00
    0   14   34     14.77      0.00
   14   14   34      4.16      0.00
   14   16   34      0.96      0.00
   14   18   34     -1.18      0.00
   14   20   34     -2.59      0.00
   14   22   34     -1.56      0.00
   15   15   34      0.78      0.00
   15   17   34     -3.96      0.00
   15   19   34     -1.47      0.00
   15   21   34     -0.56      0.00
    0   16   34      9.47      0.00
   16   16   34      5.33      0.00
   16   18   34     -1.96      0.00
   16   20   34      0.81      0.00
   16   22   34     -3.53      0.00
   17   17   34      2.76      0.00
   17   19   34     -2.18      0.00
   17   21   34     -1.92      0.00
    0   18   34      1.63      0.00
   18   18   34      8.09      0.00
   18   20   34     -5.14      0.00
   19   19   34    -14.28      0.00
    0   20   34    -18.01      0.00
    0   22   34     13.03      0.00
    0   24   34      4.81      0.00
   11   25   34     -0.75      0.00
    0   26   34    -17.64      0.00
    0    1   35      4.59      0.00
    1    2   35    -15.01      0.00
    1    4   35      5.67      0.00
    1    6   35     -8.67      0.00
    1    8   35      3.60      0.00
    1   10   35    -10.60      0.00
    1   12   35     -0.80      0.00
    1   14   35      9.54      0.00
    1   16   35      0.52      0.00
    1   18   35      6.68      0.00
    1   20   35      5.82      0.00
    1   22   35     -2.49      0.00
    1   24   35     -0.92      0.00
    2    3   35     -1.62      0.00
    2    5   35      4.74      0.00
    2    7   35     -6.59      0.00
    2    9   35     -0.45      0.00
    2   11   35     -0.62      0.00
    2   13   35      2.82      0.00
    2   15   35     -7.32      0.00
    2   17   35     -0.81      0.00
    2   19   35     -8.19      0.00
    2   21   35      4.22      0.00
    2   23   35     -1.18      0.00
    2   25   35    -16.07      0.00
    0    3   35     -1.57      0.00
    3    4   35     -2.48      0.00
    3    6   35     -5.82      0.00
    3    8   35     -0.32      0.00
    3   10   35     -1.87      0.00
    3   12   35      7.21      0.00
    3   14   35      5.13      0.00
    3   16   35      0.07      0.00
    3   18   35      2.56      0.00
    3   20   35      3.70      0.00
    3   22   35     -1.19      0.00
    3   24   35     -8.01      0.00
    3   26   35    -11.24      0.00
    4    5   35     -0.31      0.00
    4    7   35     -4.42      0.00
    4    9   35      1.92      0.00
    4   11   35     -0.93      0.00
    4   13   35     -0.12      0.00
    4   15   35      2.91      0.00
    4   17   35     -3.11      0.00
    4   19   35     -2.41      0.00
    4   21   35     -0.54      0.00
    4   23   35     -3.35      0.00
    4   25   35     -4.83      0.00
    0    5   35      0.37      0.00
    5    6   35     -9.41      0.00
    5    8   35      7.92      0.00
    5   10   35     -6.83      0.00
    5   12   35      3.99      0.00
    5   14   35     -2.32      0.00
    5   16   35     -4.74      0.00
    5   18   35     -9.54      0.00
    5   20   35      0.78      0.00
    5   22   35      0.06      0.00
    5   24   35     -3.56      0.00
    6    7   35      5.17      0.00
    6    9   35      0.64      0.00
    6   11   35     -2.26      0.00
    6   13   35     -0.46      0.00
    6   15   35     -2.55      0.00
    6   17   35      2.22      0.00
    6   19   35     -7.54      0.00
    6   21   35     -8.68      0.00
    6   23   35      4.65      0.00
    6   25   35     -0.05      0.00
    0    7   35     -0.56      0.00
    7    8   35      0.44      0.00
    7   10   35     -2.86      0.00
    7   12   35      6.01      0.00
    7   14   35     -1.78      0.00
    7   16   35      0.10      0.00
    7   18   35     -1.70      0.00
    7   20   35     -2.38      0.00
    7   22   35      6.89      0.00
    7   24   35    -10.21      0.00
    8    9   35      1.64      0.00
    8   11   35      3.06      0.00
    8   13   35     -5.20      0.00
    8   15   35      3.78      0.00
    8   17   35     -0.19      0.00
    8   19   35      1.88      0.00
    8   21   35      1.90      0.00
    8   23   35     -3.36      0.00
    0    9   35      7.03      0.00
    9   10   35      6.78      0.00
    9   12   35      4.56      0.00
    9   14   35     -0.17      0.00
    9   16   35      2.63      0.00
    9   18   35     -4.12      0.00
    9   20   35      1.22      0.00
    9   22   35     -0.74      0.00
    9   24   35      1.34      0.00
   10   11   35     -0.78      0.00
   10   13   35      0.82      0.00
   10   15   35      1.10      0.00
   10   17   35     -2.53      0.00
   10   19   35     -2.11      0.00
   10   21   35      4.93      0.00
   10   23   35     -1.90      0.00
    0   11   35      4.96      0.00
   11   12   35     -5.74      0.00
   11   14   35     -4.79      0.00
   11   16   35     -1.14      0.00
   11   18   35      2.45      0.00
   11   20   35     -5.31      0.00
   11   22   35      9.36      0.00
   12   13   35      6.51      0.00
   12   15   35     -3.70      0.00
   12   17   35     -1.56      0.00
   12   19   35     -0.25      0.00
   12   21   35      0.50      0.00
   12   23   35      3.99      0.00
    0   13   35     -5.91      0.00
   13   14   35     -3.42      0.00
   13   16   35     -4.59      0.00
   13   18   35      1.65      0.00
   13   20   35      1.20      0.00
   13   22   35      2.29      0.00
   14   15   35      5.81      0.00
   14   17   35      1.24      0.00
   14   19   35      2.22      0.00
   14   21   35     -2.16      0.00
    0   15   35      0.46      0.00
   15   16   35      0.26      0.00
   15   18   35      1.64      0.00
   15   20   35     -1.06      0.00
   16   17   35     -0.13      0.00
   16   19   35     -9.50      0.00
    0   17   35      4.23      0.00
   17   18   35     -5.67      0.00
    0   19   35     10.63      0.00
   17   20   35     -7.35      0.00
    0   21   35     -7.51      0.00
    0   23   35      7.58      0.00
    0   25   35     31.68      0.00
    1   26   35      4.14      0.00
    0    0   36     47.05      0.00
    1    1   36      7.16      0.00
    1    3   36     -3.35      0.00
    1    5   36      1.92      0.00
    1    7   36      4.96      0.00
    1    9   36      0.07      0.00
    1   11   36      1.48      0.00
    1   13   36      5.15      0.00
    1   15   36     -2.77      0.00
    1   17   36      1.01      0.00
    1   19   36      7.82      0.00
    1   21   36     -3.58      0.00
    1   23   36     -0.12      0.00
    0    2   36     -0.69      0.00
    2    2   36    -10.04      0.00
    2    4   36     -0.74      0.00
    2    6   36      1.84      0.00
    2    8   36     -7.40      0.00
    2   10   36     -3.08      0.00
    2   12   36      3.56      0.00
    2   14   36      1.62      0.00
    2   16   36     -0.38      0.00
    2   18   36      9.18      0.00
    2   20   36      0.15      0.00
    2   22   36      0.30      0.00
    2   24   36     11.64      0.00
    3    3   36     -0.22      0.00
    3    5   36     -0.81      0.00
    3    7   36     -3.90      0.00
    3    9   36      2.53      0.00
    3   11   36      3.17      0.00
    3   13   36      0.03      0.00
    3   15   36     -0.66      0.00
    3   17   36      8.01      0.00
    3   19   36      7.10      0.00
    3   21   36     -1.55      0.00
    3   23   36     -0.83      0.00
    0    4   36      4.70      0.00
    4    4   36      2.15      0.00
    4    6   36     -3.84      0.00
    4    8   36      1.36      0.00
    4   10   36      1.44      0.00
    4   12   36     -5.31      0.00
    4   14   36      4.91      0.00
    4   16   36      2.48      0.00
    4   18   36      0.21      0.00
    4   20   36      9.61      0.00
    4   22   36     -1.51      0.00
    4   24   36      5.81      0.00
    5    5   36     -3.26      0.00
    5    7   36     -5.62      0.00
    5    9   36     11.27      0.00
    5   11   36      2.32      0.00
    5   13   36      0.48      0.00
    5   15   36      8.13      0.00
    5   17   36      2.05      0.00
    5   19   36     -2.34      0.00
    5   21   36      1.10      0.00
    5   23   36     -1.37      0.00
    0    6   36     -5.92      0.00
    6    6   36      9.90      0.00
    6    8   36      1.75      0.00
    6   10   36      1.86      0.00
    6   12   36     -6.27      0.00
    6   14   36     -1.76      0.00
    6   16   36     -2.74      0.00
    6   18   36     -0.87      0.00
    6   20   36     -2.84      0.00
    6   22   36      4.41      0.00
    6   24   36     -5.42      0.00
    7    7   36     -2.38      0.00
    7    9   36     -5.29      0.00
    7   11   36      7.42      0.00
    7   13   36      0.09      0.00
    7   15   36      1.36      0.00
    7   17   36      0.91      0.00
    7   19   36      3.22      0.00
    7   21   36     -5.85      0.00
    7   23   36      9.55      0.00
    0    8   36      4.84      0.00
    8    8   36     -8.72      0.00
    8   10   36     -7.03      0.00
    8   12   36      2.51      0.00
    8   14   36     -2.09      0.00
    8   16   36      1.59      0.00
    8   18   36     -1.53      0.00
    8   20   36      2.37      0.00
    8   22   36     -6.06      0.00
    9    9   36     15.99      0.00
    9   11   36      6.98      0.00
    9   13   36      0.94      0.00
    9   15   36      1.42      0.00
    9   17   36     -1.39      0.00
    9   19   36      0.97      0.00
    9   21   36      8.90      0.00
    9   23   36    -11.45      0.00
    0   10   36     10.06      0.00
   10   10   36      2.51      0.00
   10   12   36      2.31      0.00
   10   14   36     -3.69      0.00
   10   16   36      6.50      0.00
   10   18   36     -4.37      0.00
   10   20   36      5.07      0.00
   10   22   36      6.29      0.00
   11   11   36     -7.91      0.00
   11   13   36      2.96      0.00
   11   15   36      1.75      0.00
   11   17   36     -6.52      0.00
   11   19   36     -4.13      0.00
   11   21   36     -5.10      0.00
    0   12   36      9.59      0.00
   12   12   36    -10.32      0.00
   12   14   36     -1.07      0.00
   12   16   36     -5.31      0.00
   12   18   36      7.01      0.00
   12   20   36     -2.56      0.00
   13   13   36     14.00      0.00
   13   15   36     -5.03      0.00
   13   17   36      6.78      0.00
   13   19   36      1.19      0.00
    0   14   36     -3.93      0.00
   14   14   36     -0.85      0.00
   14   16   36     -0.79      0.00
   14   18   36     -6.92      0.00
   14   20   36     -4.83      0.00
   15   15   36      6.34      0.00
   15   17   36     -2.80      0.00
   15   19   36     12.39      0.00
    0   16   36     -4.66      0.00
   16   16   36      0.84      0.00
   16   18   36      6.12      0.00
   17   17   36     11.23      0.00
    0   18   36     -5.34      0.00
    0   20   36     -4.86      0.00
   13   21   36    -10.59      0.00
    0   22   36      9.23      0.00
    0   24   36    -22.53      0.00
    0    1   37      9.55      0.00
    1    2   37    -14.81      0.00
    1    4   37      9.40      0.00
    1    6   37     -6.16      0.00
    1    8   37      4.30      0.00
    1   10   37     -1.32      0.00
    1   12   37      9.33      0.00
    1   14   37     -4.61      0.00
    1   16   37     -5.65      0.00
    1   18   37     -2.36      0.00
    1   20   37     -3.86      0.00
    1   22   37      4.37      0.00
    2    3   37      0.64      0.00
    2    5   37      1.80      0.00
    2    7   37     -4.47      0.00
    2    9   37     -2.21      0.00
    2   11   37     -2.09      0.00
    2   13   37      1.84      0.00
    2   15   37     -2.28      0.00
    2   17   37      3.92      0.00
    2   19   37     -4.43      0.00
    2   21   37     11.04      0.00
    2   23   37     -8.87      0.00
    0    3   37     12.89      0.00
    3    4   37     14.46      0.00
    3    6   37      7.25      0.00
    3    8   37     -2.26      0.00
    3   10   37     -2.90      0.00
    3   12   37     -2.67      0.00
    3   14   37     -0.08      0.00
    3   16   37     -8.91      0.00
    3   18   37     -0.83      0.00
    3   20   37     -2.85      0.00
    3   22   37    -11.68      0.00
    4    5   37      3.12      0.00
    4    7   37     -4.00      0.00
    4    9   37     -0.65      0.00
    4   11   37      3.30      0.00
    4   13   37      1.90      0.00
    4   15   37     -2.59      0.00
    4   17   37     -4.81      0.00
    4   19   37      2.71      0.00
    4   21   37     -3.79      0.00
    0    5   37     15.33      0.00
    5    6   37      2.80      0.00
    5    8   37     -7.87      0.00
    5   10   37      4.47      0.00
    5   12   37     -5.87      0.00
    5   14   37      6.38      0.00
    5   16   37     -0.44      0.00
    5   18   37      2.79      0.00
    5   20   37      2.87      0.00
    5   22   37      5.76      0.00
    6    7   37     -1.08      0.00
    6    9   37     -1.79      0.00
    6   11   37     -1.16      0.00
    6   13   37     -3.16      0.00
    6   15   37    -14.75      0.00
    6   17   37      8.63      0.00
    6   19   37     -3.10      0.00
    6   21   37     -3.46      0.00
    0    7   37      1.75      0.00
    7    8   37      0.67      0.00
    7   10   37     -5.21      0.00
    7   12   37      1.35      0.00
    7   14   37      9.14      0.00
    7   16   37     -9.46      0.00
    7   18   37     -4.79      0.00
    7   20   37      3.22      0.00
    7   22   37    -17.27      0.00
    8    9   37     -1.02      0.00
    8   11   37     -0.51      0.00
    8   13   37     -1.32      0.00
    8   15   37     -0.50      0.00
    8   17   37     -6.55      0.00
    8   19   37      6.04      0.00
    8   21   37      2.93      0.00
    0    9   37     -5.01      0.00
    9   10   37      6.98      0.00
    9   12   37     -4.15      0.00
    9   14   37     -1.10      0.00
    9   16   37      4.58      0.00
    9   18   37      8.37      0.00
    9   20   37     -0.87      0.00
   10   11   37     -3.54      0.00
   10   13   37     -1.55      0.00
   10   15   37     -4.45      0.00
   10   17   37     -2.54      0.00
   10   19   37      2.54      0.00
   10   21   37     -1.83      0.00
    0   11   37      5.82      0.00
   11   12   37    -10.46      0.00
   11   14   37      2.90      0.00
   11   16   37     -7.91      0.00
   11   18   37     -3.61      0.00
   11   20   37      7.96      0.00
   12   13   37      5.97      0.00
   12   15   37     -3.24      0.00
   12   17   37     -1.04      0.00
   12   19   37      2.68      0.00
    0   13   37     -1.41      0.00
   13   14   37      3.41      0.00
   13   16   37     -2.72      0.00
   13   18   37      2.49      0.00
   14   15   37      1.10      0.00
   14   17   37     -0.12      0.00
    0   15   37     -1.36      0.00
   15   16   37     -2.67      0.00
    0   17   37     -0.34      0.00
    0   19   37      5.62      0.00
    0   21   37      1.01      0.00
    0   23   37     15.37      0.00
    0    0   38     10.27      0.00
    1    1   38      4.30      0.00
    1    3   38     -0.33      0.00
    1    5   38     10.09      0.00
    1    7   38      0.98      0.00
    1    9   38     -0.14      0.00
    1   11   38      2.90      0.00
    1   13   38     -8.35      0.00
    1   15   38     -0.66      0.00
    1   17   38      7.40      0.00
    1   19   38     -1.59      0.00
    1   21   38     -3.35      0.00
    0    2   38     -5.74      0.00
    2    2   38    -22.14      0.00
    2    4   38     -0.80      0.00
    2    6   38    -13.67      0.00
    2    8   38     -2.03      0.00
    2   10   38      1.06      0.00
    2   12   38      1.05      0.00
    2   14   38     -1.42      0.00
    2   16   38      3.07      0.00
    2   18   38     -2.22      0.00
    2   20   38     -0.22      0.00
    3    3   38     12.78      0.00
    3    5   38      0.10      0.00
    3    7   38     -8.09      0.00
    3    9   38     -4.03      0.00
    3   11   38      1.37      0.00
    3   13   38     -3.59      0.00
    3   15   38     -0.32      0.00
    3   17   38      2.44      0.00
    3   19   38      0.49      0.00
    3   21   38      9.62      0.00
    0    4   38     10.55      0.00
    4    4   38     42.60      0.00
    4    6   38     18.30      0.00
    4    8   38     14.96      0.00
    4   10   38     -6.71      0.00
    4   12   38     -0.31      0.00
    4   14   38     -3.10      0.00
    4   16   38      8.55      0.00
    4   18   38     -1.37      0.00
    4   20   38      7.01      0.00
    5    5   38    -12.62      0.00
    5    7   38     -8.75      0.00
    5    9   38     -4.40      0.00
    5   11   38      0.37      0.00
    5   13   38      5.41      0.00
    5   15   38     11.03      0.00
    5   17   38     -1.36      0.00
    5   19   38     -1.32      0.00
    0    6   38     -4.24      0.00
    6    6   38      2.16      0.00
    6    8   38     -4.53      0.00
    6   10   38      4.35      0.00
    6   12   38      0.90      0.00
    6   14   38     -0.44      0.00
    6   16   38     -1.04      0.00
    6   18   38      8.09      0.00
    6   20   38     -6.72      0.00
    7    7   38      6.79      0.00
    7    9   38      6.76      0.00
    7   11   38      6.29      0.00
    7   13   38      3.88      0.00
    7   15   38      1.59      0.00
    7   17   38      5.82      0.00
    7   19   38      1.55      0.00
    0    8   38     -6.39      0.00
    8    8   38     12.45      0.00
    8   10   38      7.23      0.00
    8   12   38     -7.49      0.00
    8   14   38     -0.78      0.00
    8   16   38      0.54      0.00
    8   18   38     -1.90      0.00
    9    9   38      4.60      0.00
    9   11   38      3.43      0.00
    9   13   38      3.08      0.00
    9   15   38     10.64      0.00
    9   17   38      2.02      0.00
    9   19   38     14.08      0.00
    0   10   38    -11.01      0.00
   10   10   38      5.97      0.00
   10   12   38     -0.69      0.00
   10   14   38      1.33      0.00
   10   16   38      0.11      0.00
   10   18   38     -1.78      0.00
   11   11   38      4.42      0.00
   11   13   38      1.81      0.00
   11   15   38      2.67      0.00
   11   17   38     10.09      0.00
    0   12   38      6.87      0.00
   12   12   38     -0.94      0.00
   12   14   38     -7.17      0.00
   12   16   38      4.47      0.00
   13   13   38    -10.26      0.00
   13   15   38      0.50      0.00
   13   17   38     12.54      0.00
    0   14   38    -12.58      0.00
   14   14   38     -6.63      0.00
   14   16   38     12.55      0.00
   15   15   38     -2.53      0.00
    0   16   38     10.03      0.00
    0   18   38     -4.33      0.00
    0   20   38      2.82      0.00
    8   20   38      6.34      0.00
    0    1   39      0.75      0.00
    1    2   39     -6.19      0.00
    1    4   39     -7.89      0.00
    1    6   39      4.31      0.00
    1    8   39     -9.45      0.00
    1   10   39      3.69      0.00
    1   12   39     11.01      0.00
    1   14   39      1.87      0.00
    1   16   39     -1.94      0.00
    1   18   39     -1.22      0.00
    2    3   39      0.20      0.00
    2    5   39    -11.79      0.00
    2    7   39      4.67      0.00
    2    9   39      1.50      0.00
    2   11   39     -1.90      0.00
    2   13   39     -7.27      0.00
    2   15   39     -2.83      0.00
    2   17   39     -4.98      0.00
    2   19   39      1.36      0.00
    0    3   39      5.45      0.00
    3    4   39      6.26      0.00
    3    6   39     -3.96      0.00
    3    8   39      1.51      0.00
    3   10   39     -5.56      0.00
    3   12   39     -5.46      0.00
    3   14   39     -0.18      0.00
    3   16   39     -0.13      0.00
    3   18   39      4.09      0.00
    4    5   39      4.23      0.00
    4    7   39      3.78      0.00
    4    9   39     -3.64      0.00
    4   11   39      1.00      0.00
    4   13   39      2.41      0.00
    4   15   39    -10.24      0.00
    4   17   39      2.67      0.00
    4   19   39     -4.44      0.00
    0    5   39      9.29      0.00
    5    6   39     -2.29      0.00
    5    8   39      2.44      0.00
    5   10   39     -3.49      0.00
    5   12   39     -1.16      0.00
    5   14   39      2.03      0.00
    5   16   39     -0.90      0.00
    5   18   39     -8.10      0.00
    6    7   39     -5.10      0.00
    6    9   39     -5.38      0.00
    6   11   39      3.49      0.00
    6   13   39      4.79      0.00
    6   15   39     -3.97      0.00
    6   17   39     -7.68      0.00
    0    7   39      4.41      0.00
    7    8   39      8.78      0.00
    7   10   39      4.78      0.00
    7   12   39      4.64      0.00
    7   14   39      0.41      0.00
    7   16   39     -4.60      0.00
    7   18   39     15.32      0.00
    8    9   39     -6.02      0.00
    8   11   39     -6.27      0.00
    8   13   39     -0.92      0.00
    8   15   39     -4.91      0.00
    8   17   39      5.85      0.00
    0    9   39     -6.94      0.00
    9   10   39     -3.79      0.00
    9   12   39     -1.53      0.00
    9   14   39     -3.79      0.00
    9   16   39      4.42      0.00
   10   11   39     -0.67      0.00
   10   13   39     -7.97      0.00
   10   15   39      8.74      0.00
    0   11   39     -0.09      0.00
   11   12   39      3.51      0.00
   11   14   39      2.80      0.00
   11   16   39     -4.17      0.00
   12   13   39      0.64      0.00
   12   15   39     -6.94      0.00
    0   13   39     10.10      0.00
   13   14   39      1.81      0.00
    0   15   39     -6.23      0.00
    0   17   39      1.57      0.00
    0   19   39     -4.01      0.00
    0    0   40      1.96      0.00
    1    1   40    -24.39      0.00
    1    3   40      3.19      0.00
    1    5   40     -1.37      0.00
    1    7   40      2.31      0.00
    1    9   40      8.00      0.00
    1   11   40     -2.93      0.00
    1   13   40     -1.75      0.00
    1   15   40     -2.87      0.00
    1   17   40    -12.30      0.00
    0    2   40      5.33      0.00
    2    2   40      3.74      0.00
    2    4   40      5.01      0.00
    2    6   40      1.96      0.00
    2    8   40     -3.30      0.00
    2   10   40      3.71      0.00
    2   12   40     -5.55      0.00
    2   14   40     -1.00      0.00
    2   16   40      7.68      0.00
    3    3   40     -4.26      0.00
    3    5   40      0.05      0.00
    3    7   40      0.02      0.00
    3    9   40      4.01      0.00
    3   11   40      0.23      0.00
    3   13   40     -6.43      0.00
    3   15   40    -11.49      0.00
    0    4   40     -4.45      0.00
    4    4   40      5.08      0.00
    4    6   40      1.24      0.00
    4    8   40     -3.80      0.00
    4   10   40      1.80      0.00
    4   12   40      3.26      0.00
    4   14   40      3.92      0.00
    4   16   40     -7.25      0.00
    5    5   40     -8.15      0.00
    5    7   40     -0.99      0.00
    5    9   40     -5.41      0.00
    5   11   40      0.42      0.00
    5   13   40     -4.69      0.00
    5   15   40     -0.18      0.00
    0    6   40     -8.24      0.00
    6    6   40      1.11      0.00
    6    8   40     -5.03      0.00
    6   10   40     -3.87      0.00
    6   12   40      6.18      0.00
    6   14   40     -2.60      0.00
    6   16   40      3.87      0.00
    7    7   40     -8.20      0.00
    7    9   40      6.32      0.00
    7   11   40     -0.79      0.00
    7   13   40     -1.55      0.00
    7   15   40     -6.40      0.00
    0    8   40     -7.03      0.00
    8    8   40      9.48      0.00
    8   10   40      7.73      0.00
    8   12   40      5.48      0.00
    8   14   40      3.07      0.00
    9    9   40     -3.76      0.00
    9   11   40      4.74      0.00
    9   13   40      4.75      0.00
    0   10   40      6.79      0.00
   10   10   40     13.95      0.00
   10   12   40      0.25      0.00
   10   14   40      3.49      0.00
   11   11   40      8.58      0.00
   11   13   40     -0.14      0.00
    0   12   40      2.19      0.00
   12   12   40      7.01      0.00
    0   14   40     -6.47      0.00
    0   16   40     -7.82      0.00
    5   17   40      0.54      0.00
    0    1   41      4.82      0.00
    1    2   41      1.58      0.00
    1    4   41      5.06      0.00
    1    6   41      5.01      0.00
    1    8   41      7.08      0.00
    1   10   41     10.50      0.00
    1   12   41     -7.13      0.00
    1   14   41     -0.20      0.00
    2    3   41      1.83      0.00
    2    5   41     -0.27      0.00
    2    7   41      0.23      0.00
    2    9   41      2.67      0.00
    2   11   41     12.27      0.00
    2   13   41      0.17      0.00
    0    3   41      8.56      0.00
    3    4   41     -1.59      0.00
    3    6   41     11.66      0.00
    3    8   41     -2.43      0.00
    3   10   41     -1.98      0.00
    3   12   41     -2.67      0.00
    3   14   41     11.55      0.00
    4    5   41      1.10      0.00
    4    7   41     -4.16      0.00
    4    9   41      5.36      0.00
    4   11   41     -0.07      0.00
    4   13   41     -6.94      0.00
    0    5   41      4.05      0.00
    5    6   41     -3.78      0.00
    5    8   41     -1.10      0.00
    5   10   41      1.06      0.00
    5   12   41      1.12      0.00
    5   14   41      0.56      0.00
    6    7   41     -1.31      0.00
    6    9   41     -5.97      0.00
    6   11   41     -1.38      0.00
    6   13   41     10.71      0.00
    0    7   41     -3.40      0.00
    7    8   41      4.40      0.00
    7   10   41     -0.83      0.00
    7   12   41      6.29      0.00
    8    9   41      6.70      0.00
    8   11   41      0.47      0.00
    0    9   41      7.06      0.00
    9   10   41      3.41      0.00
    0   11   41     -3.37      0.00
    0   13   41    -12.44      0.00
    0    0   42     -3.71      0.00
    1    1   42      2.58      0.00
    1    3   42      2.30      0.00
    1    5   42     -8.74      0.00
    1    7   42     -1.48      0.00
    1    9   42      0.08      0.00
    1   11   42     -1.73      0.00
    0    2   42     -4.89      0.00
    2    2   42      9.53      0.00
    2    4   42     -8.71      0.00
    2    6   42      8.72      0.00
    2    8   42      0.88      0.00
    2   10   42      4.81      0.00
    3    3   42     -6.77      0.00
    3    5   42      8.85      0.00
    3    7   42     -1.19      0.00
    3    9   42      6.90      0.00
    0    4   42    -11.73      0.00
    4    4   42      3.66      0.00
    4    6   42      1.59      0.00
    4    8   42     -4.14      0.00
    4   10   42     10.15      0.00
    5    5   42     -2.23      0.00
    5    7   42      7.22      0.00
    5    9   42      4.64      0.00
    0    6   42      7.80      0.00
    6    6   42      0.70      0.00
    6    8   42      2.15      0.00
    7    7   42      3.49      0.00
    7    9   42     -4.27      0.00
    0    8   42     26.58      0.00
    8    8   42     -7.35      0.00
    0   10   42      9.17      0.00
    3   11   42      4.05      0.00
    0   12   42     -6.12      0.00
    0    1   43      9.86      0.00
    1    2   43      0.19      0.00
    1    4   43     -0.64      0.00
    1    6   43     -1.22      0.00
    2    3   43      3.82      0.00
    2    5   43     -2.13      0.00
    0    3   43      0.19      0.00
    3    4   43    -13.06      0.00
    4    5   43    -21.35      0.00
    0    5   43      3.77      0.00
    0    7   43      2.93      0.00
   25   25   26     14.25      0.00
   24   26   26      6.66      0.00
   26   26   26    -18.45      0.00
   24   25   27     27.71      0.00
   23   26   27     15.48      0.00
   25   26   27      0.62      0.00
   22   27   27     28.89      0.00
   24   27   27      5.96      0.00
   26   27   27     -8.72      0.00
   24   24   28     -7.52      0.00
   23   25   28    -14.92      0.00
   25   25   28      6.99      0.00
   22   26   28     -0.66      0.00
   24   26   28      1.50      0.00
   26   26   28     11.04      0.00
   21   27   28      6.73      0.00
   23   27   28     -4.00      0.00
   25   27   28    -15.39      0.00
   27   27   28     16.04      0.00
   20   28   28     42.23      0.00
   22   28   28     15.59      0.00
   24   28   28     15.66      0.00
   26   28   28     11.17      0.00
   28   28   28    -12.79      0.00
   23   24   29     18.93      0.00
   22   25   29      6.31      0.00
   24   25   29      1.55      0.00
   21   26   29     -8.67      0.00
   23   26   29      9.04      0.00
   25   26   29     -9.04      0.00
   20   27   29     -4.09      0.00
   22   27   29     -9.75      0.00
   24   27   29     -3.97      0.00
   26   27   29     -0.95      0.00
   17   28   29     10.26      0.00
   19   28   29      2.05      0.00
   21   28   29      0.17      0.00
   23   28   29    -12.14      0.00
   25   28   29     -4.93      0.00
   27   28   29     -2.42      0.00
   16   29   29    -32.18      0.00
   18   29   29      8.48      0.00
   20   29   29    -16.24      0.00
   22   29   29      4.75      0.00
   24   29   29      5.72      0.00
   26   29   29     -3.40      0.00
   28   29   29      6.98      0.00
   23   23   30     15.97      0.00
   22   24   30    -18.83      0.00
   24   24   30     -1.19      0.00
   21   25   30      1.54      0.00
   23   25   30     -5.90      0.00
   25   25   30    -12.68      0.00
   20   26   30     -0.26      0.00
   22   26   30     11.21      0.00
   24   26   30     -4.37      0.00
   26   26   30      2.02      0.00
   17   27   30     -9.02      0.00
   19   27   30    -23.33      0.00
   21   27   30     -6.02      0.00
   23   27   30      7.34      0.00
   25   27   30      1.70      0.00
   27   27   30      9.04      0.00
   16   28   30      6.99      0.00
   18   28   30      4.45      0.00
   20   28   30     14.91      0.00
   22   28   30     -5.51      0.00
   24   28   30      4.56      0.00
   26   28   30      7.82      0.00
   28   28   30     -3.49      0.00
   13   29   30     -4.96      0.00
   15   29   30     -2.51      0.00
   17   29   30    -11.62      0.00
   19   29   30     -5.08      0.00
   21   29   30     -9.42      0.00
   23   29   30      0.23      0.00
   25   29   30      5.03      0.00
   27   29   30     -9.61      0.00
   29   29   30      0.80      0.00
   12   30   30     17.33      0.00
   14   30   30    -32.77      0.00
   16   30   30     16.08      0.00
   18   30   30      4.81      0.00
   20   30   30     17.85      0.00
   22   30   30      9.29      0.00
   24   30   30    -11.85      0.00
   26   30   30      4.78      0.00
   28   30   30     -4.46      0.00
   22   23   31     -8.81      0.00
   21   24   31     -0.04      0.00
   23   24   31      0.13      0.00
   18   25   31     -1.35      0.00
   20   25   31    -16.79      0.00
   22   25   31     -6.63      0.00
   24   25   31      6.08      0.00
   17   26   31     -6.99      0.00
   19   26   31      4.55      0.00
   21   26   31      5.05      0.00
   23   26   31     -4.73      0.00
   25   26   31      2.83      0.00
   16   27   31     -3.78      0.00
   18   27   31     -4.57      0.00
   20   27   31      8.39      0.00
   22   27   31     -8.12      0.00
   24   27   31      5.39      0.00
   26   27   31     -2.22      0.00
   13   28   31     17.30      0.00
   15   28   31     -4.26      0.00
   17   28   31      2.82      0.00
   19   28   31      7.46      0.00
   21   28   31     -0.68      0.00
   23   28   31     -4.48      0.00
   25   28   31      6.48      0.00
   27   28   31     -8.52      0.00
   12   29   31     11.32      0.00
   14   29   31     -2.43      0.00
   16   29   31     -2.79      0.00
   18   29   31      2.53      0.00
   20   29   31    -11.22      0.00
   22   29   31      5.92      0.00
   24   29   31      2.03      0.00
   26   29   31     -6.66      0.00
    7   30   31      3.53      0.00
    9   30   31     -2.28      0.00
   11   30   31      2.56      0.00
   13   30   31     15.27      0.00
   15   30   31     -4.78      0.00
   17   30   31      6.13      0.00
   19   30   31      0.14      0.00
   21   30   31     -0.66      0.00
   23   30   31     -2.77      0.00
   25   30   31     -6.97      0.00
    0   31   31    -24.05      0.00
    2   31   31     34.63      0.00
    4   31   31      9.27      0.00
    6   31   31     -3.27      0.00
    8   31   31     20.11      0.00
   10   31   31      6.06      0.00
   12   31   31     -9.44      0.00
   14   31   31     -3.71      0.00
   16   31   31     -2.01      0.00
   18   31   31     -9.30      0.00
   20   31   31     -1.26      0.00
   22   31   31     -0.99      0.00
   24   31   31     11.90      0.00
   22   22   32      5.30      0.00
   19   23   32     -0.03      0.00
   21   23   32     -4.86      0.00
   23   23   32      5.21      0.00
   18   24   32     -0.54      0.00
   20   24   32     -1.24      0.00
   22   24   32     -4.36      0.00
   24   24   32     -2.66      0.00
   17   25   32      2.16      0.00
   19   25   32     11.29      0.00
   21   25   32      7.16      0.00
   23   25   32      5.98      0.00
   25   25   32      5.66      0.00
   16   26   32      1.79      0.00
   18   26   32     -5.09      0.00
   20   26   32     -3.53      0.00
   22   26   32      3.48      0.00
   24   26   32    -11.54      0.00
   26   26   32     -2.01      0.00
   13   27   32      1.18      0.00
   15   27   32      3.13      0.00
   17   27   32      7.93      0.00
   19   27   32      3.81      0.00
   21   27   32      9.38      0.00
   23   27   32      4.41      0.00
   25   27   32     -1.85      0.00
   27   27   32     -2.36      0.00
   10   28   32    -13.52      0.00
   12   28   32     16.97      0.00
   14   28   32      5.54      0.00
   16   28   32     -9.94      0.00
   18   28   32     -0.78      0.00
   20   28   32     -5.38      0.00
   22   28   32     -4.16      0.00
   24   28   32      2.49      0.00
   26   28   32      1.75      0.00
    7   29   32      7.69      0.00
    9   29   32     11.35      0.00
   11   29   32     -3.70      0.00
   13   29   32     -9.25      0.00
   15   29   32     -0.88      0.00
   17   29   32      7.06      0.00
   19   29   32      6.88      0.00
   21   29   32      0.52      0.00
   23   29   32      4.59      0.00
   25   29   32      3.20      0.00
    0   30   32     49.75      0.00
    2   30   32    -16.07      0.00
    4   30   32      4.93      0.00
    6   30   32     20.65      0.00
    8   30   32    -28.38      0.00
   10   30   32     19.87      0.00
   12   30   32      8.37      0.00
   14   30   32     -9.38      0.00
   16   30   32      0.90      0.00
   18   30   32      3.59      0.00
   20   30   32     -3.59      0.00
   22   30   32     -3.96      0.00
   24   30   32     -6.13      0.00
    1   31   32     -1.38      0.00
    3   31   32      2.19      0.00
    5   31   32     -7.33      0.00
    7   31   32     -6.37      0.00
    9   31   32     -5.04      0.00
   11   31   32     -1.42      0.00
   13   31   32     -3.33      0.00
   15   31   32      0.16      0.00
   17   31   32      3.37      0.00
   19   31   32     -3.37      0.00
   21   31   32      4.08      0.00
   23   31   32     -5.63      0.00
    0   32   32    -31.97      0.00
    2   32   32     -9.00      0.00
    4   32   32      1.86      0.00
    6   32   32     10.69      0.00
    8   32   32     -2.16      0.00
   10   32   32      4.78      0.00
   12   32   32      5.80      0.00
   14   32   32     10.65      0.00
   16   32   32    -19.79      0.00
   18   32   32      2.00      0.00
   20   32   32    -10.11      0.00
   22   32   32      7.78      0.00
   20   21   33      7.40      0.00
   19   22   33     18.34      0.00
   21   22   33     -6.77      0.00
   18   23   33     -6.92      0.00
   20   23   33     -5.84      0.00
   22   23   33      2.53      0.00
   17   24   33      2.09      0.00
   19   24   33     -8.34      0.00
   21   24   33     -7.08      0.00
   23   24   33      3.94      0.00
   16   25   33     -4.63      0.00
   18   25   33      6.85      0.00
   20   25   33     -4.64      0.00
   22   25   33     -0.20      0.00
   24   25   33     -0.78      0.00
   13   26   33     17.13      0.00
   15   26   33    -12.08      0.00
   17   26   33      3.45      0.00
   19   26   33     -8.01      0.00
   21   26   33      5.74      0.00
   23   26   33     -0.70      0.00
   25   26   33     -6.36      0.00
   10   27   33    -10.85      0.00
   12   27   33     17.67      0.00
   14   27   33     -1.49      0.00
   16   27   33     -0.52      0.00
   18   27   33     -0.49      0.00
   20   27   33      3.29      0.00
   22   27   33     -5.87      0.00
   24   27   33     -2.82      0.00
   26   27   33      5.88      0.00
    7   28   33      6.31      0.00
    9   28   33    -12.69      0.00
   11   28   33     12.31      0.00
   13   28   33      4.53      0.00
   15   28   33     -3.06      0.00
   17   28   33    -12.57      0.00
   19   28   33     -1.52      0.00
   21   28   33      2.52      0.00
   23   28   33     -2.25      0.00
   25   28   33     -5.84      0.00
    0   29   33     -9.65      0.00
    2   29   33    -11.41      0.00
    4   29   33     15.97      0.00
    6   29   33      1.89      0.00
    8   29   33     -5.95      0.00
   10   29   33      2.40      0.00
   12   29   33     -3.32      0.00
   14   29   33     -2.31      0.00
   16   29   33     10.40      0.00
   18   29   33      1.55      0.00
   20   29   33     -1.36      0.00
   22   29   33     10.23      0.00
   24   29   33     -8.98      0.00
    1   30   33     -8.79      0.00
    3   30   33     -4.39      0.00
    5   30   33      4.30      0.00
    7   30   33    -13.66      0.00
    9   30   33      5.27      0.00
   11   30   33     -5.17      0.00
   13   30   33     -7.66      0.00
   15   30   33      2.56      0.00
   17   30   33    -11.95      0.00
   19   30   33     -8.10      0.00
   21   30   33      1.09      0.00
   23   30   33      7.66      0.00
    0   31   33     19.78      0.00
    2   31   33    -12.36      0.00
    4   31   33      2.78      0.00
    6   31   33     -8.25      0.00
    8   31   33      5.58      0.00
   10   31   33     -0.92      0.00
   12   31   33    -13.88      0.00
   14   31   33      4.65      0.00
   16   31   33      8.39      0.00
   18   31   33      1.33      0.00
   20   31   33      0.74      0.00
   22   31   33     -5.38      0.00
    1   32   33      3.18      0.00
    3   32   33     -5.88      0.00
    5   32   33      9.58      0.00
    7   32   33     -2.35      0.00
    9   32   33      3.56      0.00
   11   32   33     -2.88      0.00
   13   32   33      1.92      0.00
   15   32   33      2.25      0.00
   17   32   33      0.64      0.00
   19   32   33      6.23      0.00
   21   32   33     -4.80      0.00
    0   33   33     27.94      0.00
    2   33   33      9.61      0.00
    4   33   33      0.19      0.00
    6   33   33      3.58      0.00
    8   33   33     -2.55      0.00
   10   33   33      9.20      0.00
   12   33   33      1.79      0.00
   14   33   33     -4.45      0.00
   16   33   33      3.90      0.00
   18   33   33     -1.62      0.00
   20   33   33     -0.06      0.00
   20   20   34      2.74      0.00
   19   21   34     -2.82      0.00
   21   21   34    -10.78      0.00
   18   22   34     -0.09      0.00
   20   22   34      2.16      0.00
   22   22   34     -8.70      0.00
   15   23   34    -14.99      0.00
   17   23   34     -9.82      0.00
   19   23   34      0.08      0.00
   21   23   34     11.56      0.00
   23   23   34     -6.21      0.00
   14   24   34    -10.30      0.00
   16   24   34     -4.87      0.00
   18   24   34     -6.50      0.00
   20   24   34     -7.04      0.00
   22   24   34     -1.66      0.00
   24   24   34    -10.18      0.00
   13   25   34     -9.56      0.00
   15   25   34     -1.64      0.00
   17   25   34      1.96      0.00
   19   25   34     -5.07      0.00
   21   25   34      6.54      0.00
   23   25   34     -4.01      0.00
   25   25   34      9.27      0.00
   10   26   34      4.28      0.00
   12   26   34      7.80      0.00
   14   26   34      5.86      0.00
   16   26   34     -3.33      0.00
   18   26   34      0.69      0.00
   20   26   34     -0.13      0.00
   22   26   34     -0.42      0.00
   24   26   34      4.01      0.00
   26   26   34      0.28      0.00
    5   27   34     13.64      0.00
    7   27   34    -14.29      0.00
    9   27   34     11.67      0.00
   11   27   34    -13.97      0.00
   13   27   34    -13.83      0.00
   15   27   34      2.53      0.00
   17   27   34      4.49      0.00
   19   27   34      3.66      0.00
   21   27   34      0.99      0.00
   23   27   34      0.39      0.00
   25   27   34      5.47      0.00
    0   28   34    -13.14      0.00
    2   28   34    -13.30      0.00
    4   28   34     -7.28      0.00
    6   28   34      5.12      0.00
    8   28   34    -11.00      0.00
   10   28   34    -16.59      0.00
   12   28   34      2.73      0.00
   14   28   34     -3.69      0.00
   16   28   34     -0.21      0.00
   18   28   34     -1.96      0.00
   20   28   34     -0.32      0.00
   22   28   34     -4.64      0.00
   24   28   34      5.56      0.00
    1   29   34      3.67      0.00
    3   29   34      3.56      0.00
    5   29   34      5.90      0.00
    7   29   34     -7.77      0.00
    9   29   34     14.06      0.00
   11   29   34     -1.91      0.00
   13   29   34      3.67      0.00
   15   29   34      2.71      0.00
   17   29   34      0.35      0.00
   19   29   34      4.10      0.00
   21   29   34      3.74      0.00
   23   29   34      4.39      0.00
    0   30   34      3.29      0.00
    2   30   34      7.06      0.00
    4   30   34      3.06      0.00
    6   30   34     -4.30      0.00
    8   30   34     -4.68      0.00
   10   30   34      2.80      0.00
   12   30   34     -6.87      0.00
   14   30   34      2.28      0.00
   16   30   34     -7.06      0.00
   18   30   34     -4.84      0.00
   20   30   34      7.12      0.00
   22   30   34    -15.11      0.00
    1   31   34      1.73      0.00
    3   31   34      0.89      0.00
    5   31   34     -3.93      0.00
    7   31   34      8.91      0.00
    9   31   34     -5.55      0.00
   11   31   34      5.51      0.00
   13   31   34     -0.87      0.00
   15   31   34      1.79      0.00
   17   31   34      2.91      0.00
   19   31   34      0.62      0.00
   21   31   34      4.08      0.00
    0   32   34     -9.86      0.00
    2   32   34      9.44      0.00
    4   32   34      3.51      0.00
    6   32   34    -16.50      0.00
    8   32   34     12.38      0.00
   10   32   34    -16.95      0.00
   12   32   34      6.67      0.00
   14   32   34     -1.59      0.00
   16   32   34    -13.71      0.00
   18   32   34     -2.58      0.00
   20   32   34      4.94      0.00
    1   33   34     -4.75      0.00
    3   33   34      2.66      0.00
    5   33   34      1.25      0.00
    7   33   34     -3.91      0.00
    9   33   34     -3.22      0.00
   11   33   34     -0.22      0.00
   13   33   34      1.10      0.00
   15   33   34     -3.24      0.00
   17   33   34      7.97      0.00
    0   34   34     -9.28      0.00
    2   34   34    -10.04      0.00
    4   34   34      2.33      0.00
    6   34   34      1.17      0.00
    8   34   34     -0.08      0.00
   10   34   34     -7.03      0.00
   12   34   34     -1.53      0.00
   14   34   34     -7.88      0.00
[truncated: 54,952 more chars]
